# Supplementary material for: Genome wide identification of lncRNAs and circRNAs having regulatory role in fruit shelf life in health crop cucumber (Cucumis sativus L.)
Source: Front Plant Sci. 2022 Aug 3;13:884476. doi: 10.3389/fpls.2022.884476 (PMC9383263; doi:10.3389/fpls.2022.884476)
Supplement: Supplementary file 1 [file Table_1.XLSX]

## Sheet: Sheet1
	Supplementary Table S1: List of the 17 selected lncRNA based markers used for validation and fold change recorded through RNA seq and RT-PCR
Sl No	Transcript	Forward sequence	Reverse sequence	Combination	RNA-seq log2FC	qPCRlog2FC
1	TRINITY_DN9807_c0_g1_i2	GGACCCAGTGAAGGTTGAGG	TTTACAAGCCACCCAAGCCA	1A:2A	2.5902	2.47942
2	TRINITY_DN14126_c0_g1_i9	TCCATGAGCCTTACTCTCCCA	TGGTTTAAAGTATGAGATGGGACT	1A:2A	7.92261	6.6807
3	TRINITY_DN13265_c2_g1_i4	CCCGCCAAAAACTTGACCTG	GTTGGCCACCACGAAAGTTG	1A:2A	7.92261	6.6807
4	TRINITY_DN14508_c2_g11_i4	GGTTCCCTCTCGCTATGCTC	GGCTTGCCAGACTCACATCT	1B:2B	8.28352	8.22491
5	TRINITY_DN13953_c2_g3_i10	GAGGTTACTATCGTGGCGGG	AGCCAATCCGACCATGACAA	1B:2B	8.67785	8.01851
6	TRINITY_DN13761_c1_g1_i3	TGGACTTGATTTATGGGGTGGA	ACCGAAGTAGGACCATCCGT	1A:2A	8.10351	7.76328
7	TRINITY_DN14419_c2_g2_i4	TGGATTGGGGTTGAAGGTCG	GCTAGGGCCCTTGAATCCAA	1A:2A	-9.80992	-10.1937
8	TRINITY_DN11625_c4_g1_i1	GCACTAAGCAAGTAACTGCCTG	TTTTCCACCACGAGGATGCA	1B:2B	-10.5493	-10.9289
9	TRINITY_DN13328_c1_g12_i1	ATCAAGTGGCTTGCCTCACA	GCGAGAAGGCTAGGCGTAAT	1A:2A	7.26022	7.19336
10	TRINITY_DN11821_c2_g4_i1	CTCACTTGTAGGCGGTCCAA	TGGTGGTCCAGGAAGTCTTG	1A:2A	7.4412	7.19336
11	TRINITY_DN13541_c1_g1_i6	ACGCTTCTCCACCAATCCTT	AGTGGCTTTCGCTTGGACAT	1B:2B	7.90287	8.28212
12	TRINITY_DN14508_c2_g11_i1	GGTTCCCTCTCGCTATGCTC	GGCTTGCCAGACTCACATCT	1A:2A	9.25387	9.00047
13	TRINITY_DN13953_c2_g3_i10	GAGGTTACTATCGTGGCGGG	AGCCAATCCGACCATGACAA	1B:2B	7.82814	8.67381
14	TRINITY_DN14391_c1_g3_i3	AGGCTTTGGTCAACGATCGT	TATTCACCAGTCGTCAGGCG	1A:2A	-10.3337	-10.6787
15	TRINITY_DN13337_c1_g4_i2	GAGGTTGTTAGGCTCCCTGT	GCTCATGGGCAAAACGTCAA	1B:2B	7.82869	7.56846
16	TRINITY_DN13328_c1_g12_i1	ATCAAGTGGCTTGCCTCACA	GCGAGAAGGCTAGGCGTAAT	1A:2A	7.26022	7.19336
17	TRINITY_DN14004_c1_g1_i6	AGAAGTGGGTGTGGAGAGGA	AGAGAGATCTGAAGCCTGAGAGA	1B:2B	7.90287	8.28212
