# Supplementary material for: Genome wide identification of lncRNAs and circRNAs having regulatory role in fruit shelf life in health crop cucumber (Cucumis sativus L.)
Source: Front Plant Sci. 2022 Aug 3;13:884476. doi: 10.3389/fpls.2022.884476 (PMC9383263; doi:10.3389/fpls.2022.884476)
Supplement: Supplementary file 2 [file Table_2.XLSX]

## Sheet: Transdecoder
Supplementary Table S2: Transdecoder results showing non-coding transcripts
ID	Label
TRINITY_DN13691_c5_g1_i1	non coding
TRINITY_DN13624_c1_g2_i1	non coding
TRINITY_DN13511_c1_g1_i1	non coding
TRINITY_DN9428_c0_g1_i2	non coding
TRINITY_DN11436_c1_g3_i1	non coding
TRINITY_DN38088_c0_g1_i1	non coding
TRINITY_DN13008_c2_g9_i1	non coding
TRINITY_DN14107_c1_g16_i1	non coding
TRINITY_DN14176_c0_g3_i6	non coding
TRINITY_DN13224_c1_g1_i1	non coding
TRINITY_DN14561_c4_g1_i13	non coding
TRINITY_DN14536_c4_g2_i1	non coding
TRINITY_DN14574_c0_g1_i1	non coding
TRINITY_DN13989_c1_g14_i1	non coding
TRINITY_DN13998_c2_g9_i1	non coding
TRINITY_DN14343_c4_g6_i1	non coding
TRINITY_DN14340_c4_g6_i2	non coding
TRINITY_DN12648_c2_g1_i2	non coding
TRINITY_DN13768_c4_g6_i3	non coding
TRINITY_DN13724_c0_g1_i1	non coding
TRINITY_DN13438_c2_g4_i1	non coding
TRINITY_DN13408_c1_g7_i2	non coding
TRINITY_DN13498_c2_g8_i1	non coding
TRINITY_DN13353_c2_g10_i1	non coding
TRINITY_DN13867_c4_g4_i2	non coding
TRINITY_DN12726_c2_g3_i1	non coding
TRINITY_DN14495_c2_g4_i2	non coding
TRINITY_DN14469_c0_g24_i1	non coding
TRINITY_DN12933_c2_g4_i1	non coding
TRINITY_DN12905_c0_g5_i1	non coding
TRINITY_DN12975_c1_g1_i10	non coding
TRINITY_DN11666_c2_g5_i1	non coding
TRINITY_DN14032_c2_g21_i1	non coding
TRINITY_DN14011_c0_g4_i1	non coding
TRINITY_DN14041_c1_g2_i1	non coding
TRINITY_DN11738_c1_g1_i1	non coding
TRINITY_DN12576_c2_g2_i2	non coding
TRINITY_DN12576_c2_g2_i6	non coding
TRINITY_DN12317_c0_g1_i2	non coding
TRINITY_DN12317_c0_g1_i3	non coding
TRINITY_DN13612_c1_g8_i1	non coding
TRINITY_DN13635_c1_g2_i3	non coding
TRINITY_DN13538_c0_g1_i1	non coding
TRINITY_DN13565_c0_g6_i1	non coding
TRINITY_DN12806_c0_g7_i1	non coding
TRINITY_DN12856_c4_g1_i11	non coding
TRINITY_DN9577_c1_g1_i1	non coding
TRINITY_DN11418_c8_g2_i1	non coding
TRINITY_DN7532_c0_g1_i1	non coding
TRINITY_DN7559_c0_g1_i1	non coding
TRINITY_DN10873_c0_g1_i22	non coding
TRINITY_DN13199_c2_g5_i1	non coding
TRINITY_DN13291_c5_g5_i1	non coding
TRINITY_DN13291_c5_g11_i1	non coding
TRINITY_DN15124_c0_g1_i1	non coding
TRINITY_DN14504_c0_g9_i1	non coding
TRINITY_DN8823_c0_g2_i1	non coding
TRINITY_DN14679_c5_g1_i4	non coding
TRINITY_DN14660_c2_g4_i1	non coding
TRINITY_DN14645_c6_g1_i17	non coding
TRINITY_DN14395_c0_g9_i1	non coding
TRINITY_DN14383_c0_g2_i1	non coding
TRINITY_DN14396_c1_g1_i7	non coding
TRINITY_DN14351_c3_g2_i2	non coding
TRINITY_DN14351_c3_g2_i3	non coding
TRINITY_DN17458_c0_g1_i1	non coding
TRINITY_DN12660_c3_g3_i1	non coding
TRINITY_DN13407_c0_g5_i1	non coding
TRINITY_DN13479_c4_g5_i6	non coding
TRINITY_DN13479_c4_g5_i10	non coding
TRINITY_DN29083_c0_g1_i1	non coding
TRINITY_DN3485_c0_g1_i1	non coding
TRINITY_DN12014_c0_g3_i6	non coding
TRINITY_DN12001_c3_g3_i1	non coding
TRINITY_DN5919_c0_g1_i1	non coding
TRINITY_DN14219_c0_g1_i1	non coding
TRINITY_DN14237_c2_g3_i1	non coding
TRINITY_DN14262_c4_g8_i1	non coding
TRINITY_DN12992_c1_g2_i1	non coding
TRINITY_DN14031_c3_g10_i1	non coding
TRINITY_DN14031_c3_g10_i2	non coding
TRINITY_DN14071_c2_g1_i5	non coding
TRINITY_DN12460_c2_g2_i1	non coding
TRINITY_DN10155_c0_g1_i1	non coding
TRINITY_DN11587_c0_g7_i1	non coding
TRINITY_DN13685_c1_g1_i1	non coding
TRINITY_DN13597_c3_g6_i1	non coding
TRINITY_DN12882_c4_g5_i1	non coding
TRINITY_DN11287_c3_g2_i3	non coding
TRINITY_DN11432_c0_g1_i1	non coding
TRINITY_DN13094_c0_g5_i4	non coding
TRINITY_DN13139_c2_g7_i1	non coding
TRINITY_DN11959_c3_g1_i1	non coding
TRINITY_DN14191_c1_g3_i1	non coding
TRINITY_DN14134_c3_g1_i2	non coding
TRINITY_DN14584_c4_g5_i2	non coding
TRINITY_DN14508_c2_g15_i1	non coding
TRINITY_DN14568_c1_g1_i4	non coding
TRINITY_DN8165_c0_g2_i1	non coding
TRINITY_DN6450_c0_g1_i1	non coding
TRINITY_DN14675_c3_g4_i1	non coding
TRINITY_DN15549_c0_g1_i1	non coding
TRINITY_DN14351_c3_g5_i1	non coding
TRINITY_DN14740_c5_g3_i1	non coding
TRINITY_DN2297_c0_g3_i1	non coding
TRINITY_DN12610_c1_g1_i5	non coding
TRINITY_DN3991_c0_g1_i1	non coding
TRINITY_DN13404_c1_g1_i1	non coding
TRINITY_DN39466_c0_g1_i1	non coding
TRINITY_DN12068_c4_g2_i2	non coding
TRINITY_DN1534_c0_g1_i1	non coding
TRINITY_DN14440_c4_g8_i1	non coding
TRINITY_DN14462_c1_g3_i1	non coding
TRINITY_DN14484_c1_g1_i1	non coding
TRINITY_DN14469_c0_g8_i1	non coding
TRINITY_DN14487_c1_g14_i3	non coding
TRINITY_DN14493_c4_g1_i2	non coding
TRINITY_DN14441_c0_g1_i12	non coding
TRINITY_DN11321_c4_g3_i1	non coding
TRINITY_DN14219_c1_g4_i2	non coding
TRINITY_DN14243_c2_g3_i1	non coding
TRINITY_DN12954_c0_g2_i7	non coding
TRINITY_DN11625_c4_g1_i1	non coding
TRINITY_DN11625_c4_g1_i2	non coding
TRINITY_DN12474_c2_g6_i2	non coding
TRINITY_DN12353_c2_g1_i3	non coding
TRINITY_DN11563_c1_g1_i1	non coding
TRINITY_DN11576_c3_g3_i1	non coding
TRINITY_DN10786_c0_g1_i3	non coding
TRINITY_DN13682_c2_g5_i2	non coding
TRINITY_DN13682_c2_g12_i1	non coding
TRINITY_DN13564_c3_g1_i1	non coding
TRINITY_DN8977_c0_g2_i1	non coding
TRINITY_DN12851_c0_g1_i1	non coding
TRINITY_DN12823_c0_g1_i1	non coding
TRINITY_DN11486_c7_g5_i2	non coding
TRINITY_DN13058_c4_g8_i1	non coding
TRINITY_DN13041_c2_g3_i6	non coding
TRINITY_DN13143_c2_g14_i1	non coding
TRINITY_DN11959_c3_g1_i5	non coding
TRINITY_DN11970_c1_g8_i1	non coding
TRINITY_DN14117_c4_g3_i1	non coding
TRINITY_DN13299_c3_g4_i1	non coding
TRINITY_DN14503_c4_g1_i1	non coding
TRINITY_DN14523_c1_g3_i2	non coding
TRINITY_DN14523_c1_g3_i4	non coding
TRINITY_DN14643_c2_g10_i1	non coding
TRINITY_DN14638_c0_g1_i1	non coding
TRINITY_DN14641_c6_g14_i1	non coding
TRINITY_DN14682_c1_g21_i1	non coding
TRINITY_DN14364_c3_g1_i1	non coding
TRINITY_DN14337_c2_g2_i3	non coding
TRINITY_DN12607_c3_g8_i2	non coding
TRINITY_DN13768_c4_g6_i2	non coding
TRINITY_DN13783_c0_g2_i4	non coding
TRINITY_DN13749_c0_g2_i1	non coding
TRINITY_DN13749_c0_g2_i2	non coding
TRINITY_DN13799_c2_g1_i8	non coding
TRINITY_DN13448_c5_g1_i1	non coding
TRINITY_DN13447_c2_g1_i1	non coding
TRINITY_DN7278_c0_g1_i3	non coding
TRINITY_DN12139_c3_g2_i1	non coding
TRINITY_DN13804_c1_g1_i1	non coding
TRINITY_DN13847_c3_g8_i1	non coding
TRINITY_DN11866_c3_g4_i1	non coding
TRINITY_DN11833_c1_g1_i1	non coding
TRINITY_DN11843_c3_g1_i1	non coding
TRINITY_DN12025_c1_g4_i1	non coding
TRINITY_DN14462_c1_g2_i1	non coding
TRINITY_DN14408_c0_g1_i1	non coding
TRINITY_DN14454_c1_g1_i25	non coding
TRINITY_DN14480_c2_g2_i1	non coding
TRINITY_DN14480_c2_g4_i1	non coding
TRINITY_DN12958_c1_g1_i5	non coding
TRINITY_DN27061_c0_g1_i1	non coding
TRINITY_DN12447_c1_g3_i1	non coding
TRINITY_DN12422_c5_g5_i1	non coding
TRINITY_DN29722_c0_g1_i1	non coding
TRINITY_DN12320_c3_g9_i1	non coding
TRINITY_DN13628_c1_g5_i2	non coding
TRINITY_DN9438_c0_g2_i1	non coding
TRINITY_DN12834_c2_g1_i12	non coding
TRINITY_DN12823_c4_g7_i1	non coding
TRINITY_DN11486_c2_g1_i1	non coding
TRINITY_DN11486_c7_g6_i1	non coding
TRINITY_DN13044_c5_g5_i1	non coding
TRINITY_DN13034_c4_g1_i1	non coding
TRINITY_DN13153_c2_g12_i1	non coding
TRINITY_DN13153_c2_g12_i2	non coding
TRINITY_DN13186_c1_g1_i1	non coding
TRINITY_DN11921_c1_g1_i2	non coding
TRINITY_DN13282_c5_g2_i1	non coding
TRINITY_DN10628_c0_g2_i1	non coding
TRINITY_DN14508_c2_g13_i1	non coding
TRINITY_DN26086_c0_g1_i1	non coding
TRINITY_DN14607_c3_g1_i11	non coding
TRINITY_DN9307_c0_g1_i2	non coding
TRINITY_DN21490_c0_g1_i1	non coding
TRINITY_DN12260_c1_g4_i2	non coding
TRINITY_DN12209_c3_g5_i1	non coding
TRINITY_DN12207_c1_g1_i3	non coding
TRINITY_DN11153_c4_g6_i1	non coding
TRINITY_DN14310_c0_g1_i1	non coding
TRINITY_DN14334_c3_g14_i1	non coding
TRINITY_DN13750_c4_g2_i1	non coding
TRINITY_DN13774_c2_g2_i1	non coding
TRINITY_DN13721_c1_g10_i1	non coding
TRINITY_DN13763_c1_g9_i1	non coding
TRINITY_DN2784_c0_g1_i1	non coding
TRINITY_DN13386_c0_g2_i1	non coding
TRINITY_DN13325_c0_g8_i1	non coding
TRINITY_DN13874_c4_g1_i1	non coding
TRINITY_DN13867_c4_g1_i1	non coding
TRINITY_DN13867_c4_g2_i1	non coding
TRINITY_DN39635_c0_g1_i1	non coding
TRINITY_DN24770_c0_g1_i1	non coding
TRINITY_DN12042_c2_g1_i1	non coding
TRINITY_DN14473_c4_g2_i1	non coding
TRINITY_DN14469_c0_g11_i1	non coding
TRINITY_DN14248_c1_g2_i2	non coding
TRINITY_DN14248_c1_g2_i6	non coding
TRINITY_DN26369_c0_g1_i1	non coding
TRINITY_DN12490_c1_g1_i1	non coding
TRINITY_DN7881_c0_g1_i2	non coding
TRINITY_DN12546_c0_g1_i1	non coding
TRINITY_DN12512_c1_g1_i2	non coding
TRINITY_DN12368_c7_g4_i1	non coding
TRINITY_DN11568_c0_g1_i4	non coding
TRINITY_DN11568_c0_g1_i5	non coding
TRINITY_DN13626_c0_g8_i2	non coding
TRINITY_DN13544_c6_g1_i1	non coding
TRINITY_DN13572_c3_g7_i2	non coding
TRINITY_DN11479_c4_g6_i3	non coding
TRINITY_DN11457_c6_g1_i1	non coding
TRINITY_DN29255_c0_g1_i1	non coding
TRINITY_DN13026_c5_g1_i3	non coding
TRINITY_DN13014_c1_g2_i1	non coding
TRINITY_DN13079_c1_g4_i1	non coding
TRINITY_DN13089_c1_g3_i1	non coding
TRINITY_DN13076_c3_g2_i1	non coding
TRINITY_DN13153_c2_g4_i1	non coding
TRINITY_DN11945_c0_g6_i1	non coding
TRINITY_DN14164_c2_g2_i1	non coding
TRINITY_DN14164_c2_g2_i2	non coding
TRINITY_DN14114_c2_g1_i1	non coding
TRINITY_DN10654_c3_g1_i1	non coding
TRINITY_DN32146_c0_g1_i1	non coding
TRINITY_DN14506_c6_g1_i2	non coding
TRINITY_DN14523_c1_g17_i1	non coding
TRINITY_DN18245_c0_g1_i1	non coding
TRINITY_DN26256_c0_g1_i1	non coding
TRINITY_DN6454_c0_g1_i1	non coding
TRINITY_DN14615_c6_g1_i2	non coding
TRINITY_DN14678_c2_g3_i1	non coding
TRINITY_DN13900_c1_g6_i2	non coding
TRINITY_DN13953_c2_g3_i10	non coding
TRINITY_DN13964_c3_g7_i1	non coding
TRINITY_DN12233_c6_g1_i12	non coding
TRINITY_DN11160_c2_g3_i1	non coding
TRINITY_DN14319_c0_g10_i1	non coding
TRINITY_DN14351_c3_g21_i1	non coding
TRINITY_DN36892_c0_g1_i1	non coding
TRINITY_DN7310_c0_g1_i1	non coding
TRINITY_DN14718_c5_g1_i1	non coding
TRINITY_DN12653_c4_g13_i1	non coding
TRINITY_DN10039_c0_g2_i9	non coding
TRINITY_DN13384_c0_g2_i3	non coding
TRINITY_DN13343_c1_g4_i2	non coding
TRINITY_DN13381_c0_g1_i7	non coding
TRINITY_DN13389_c4_g5_i1	non coding
TRINITY_DN32421_c0_g1_i1	non coding
TRINITY_DN13871_c2_g3_i2	non coding
TRINITY_DN11856_c5_g4_i1	non coding
TRINITY_DN11896_c1_g5_i1	non coding
TRINITY_DN12720_c1_g1_i7	non coding
TRINITY_DN12720_c1_g1_i9	non coding
TRINITY_DN12720_c1_g1_i12	non coding
TRINITY_DN12720_c1_g1_i33	non coding
TRINITY_DN12017_c0_g6_i1	non coding
TRINITY_DN14463_c0_g1_i5	non coding
TRINITY_DN21035_c0_g1_i1	non coding
TRINITY_DN31816_c0_g1_i1	non coding
TRINITY_DN14278_c2_g8_i1	non coding
TRINITY_DN11637_c1_g3_i1	non coding
TRINITY_DN14076_c5_g1_i1	non coding
TRINITY_DN14028_c2_g14_i1	non coding
TRINITY_DN14011_c0_g6_i1	non coding
TRINITY_DN11737_c3_g2_i4	non coding
TRINITY_DN11737_c3_g2_i7	non coding
TRINITY_DN12466_c0_g1_i1	non coding
TRINITY_DN959_c0_g1_i1	non coding
TRINITY_DN23071_c0_g1_i1	non coding
TRINITY_DN10136_c0_g2_i1	non coding
TRINITY_DN12539_c1_g1_i11	non coding
TRINITY_DN13617_c1_g3_i2	non coding
TRINITY_DN13617_c2_g8_i1	non coding
TRINITY_DN13552_c3_g2_i1	non coding
TRINITY_DN13541_c1_g1_i2	non coding
TRINITY_DN13541_c1_g1_i3	non coding
TRINITY_DN13541_c1_g1_i6	non coding
TRINITY_DN1268_c0_g1_i1	non coding
TRINITY_DN25045_c0_g1_i1	non coding
TRINITY_DN10875_c0_g1_i2	non coding
TRINITY_DN13167_c6_g8_i1	non coding
TRINITY_DN13123_c0_g2_i1	non coding
TRINITY_DN14181_c0_g10_i1	non coding
TRINITY_DN14100_c1_g10_i2	non coding
TRINITY_DN20045_c0_g1_i1	non coding
TRINITY_DN13282_c6_g1_i1	non coding
TRINITY_DN31654_c0_g1_i1	non coding
TRINITY_DN6158_c0_g1_i1	non coding
TRINITY_DN6575_c0_g3_i1	non coding
TRINITY_DN14508_c2_g6_i3	non coding
TRINITY_DN14568_c1_g10_i1	non coding
TRINITY_DN14663_c5_g7_i1	non coding
TRINITY_DN14686_c4_g1_i6	non coding
TRINITY_DN14607_c3_g8_i1	non coding
TRINITY_DN14681_c0_g1_i1	non coding
TRINITY_DN13918_c3_g14_i1	non coding
TRINITY_DN6705_c0_g1_i1	non coding
TRINITY_DN14321_c1_g1_i7	non coding
TRINITY_DN14729_c2_g4_i1	non coding
TRINITY_DN14744_c5_g2_i6	non coding
TRINITY_DN12635_c3_g3_i1	non coding
TRINITY_DN13718_c2_g2_i1	non coding
TRINITY_DN13736_c2_g1_i3	non coding
TRINITY_DN13730_c8_g9_i1	non coding
TRINITY_DN13417_c0_g3_i12	non coding
TRINITY_DN13498_c2_g12_i1	non coding
TRINITY_DN13426_c2_g17_i1	non coding
TRINITY_DN13452_c0_g1_i5	non coding
TRINITY_DN13452_c0_g1_i7	non coding
TRINITY_DN13452_c0_g1_i11	non coding
TRINITY_DN17195_c0_g1_i1	non coding
TRINITY_DN13312_c1_g1_i5	non coding
TRINITY_DN13353_c2_g5_i1	non coding
TRINITY_DN12171_c0_g4_i2	non coding
TRINITY_DN13811_c3_g7_i1	non coding
TRINITY_DN11833_c1_g1_i2	non coding
TRINITY_DN10327_c10_g1_i1	non coding
TRINITY_DN12719_c0_g3_i4	non coding
TRINITY_DN5427_c0_g1_i1	non coding
TRINITY_DN14484_c1_g3_i1	non coding
TRINITY_DN14493_c2_g1_i1	non coding
TRINITY_DN14435_c3_g1_i1	non coding
TRINITY_DN11319_c0_g1_i1	non coding
TRINITY_DN14209_c6_g2_i1	non coding
TRINITY_DN14286_c0_g1_i6	non coding
TRINITY_DN14280_c0_g17_i1	non coding
TRINITY_DN12958_c1_g1_i4	non coding
TRINITY_DN12958_c1_g1_i8	non coding
TRINITY_DN14006_c0_g2_i1	non coding
TRINITY_DN14006_c0_g2_i2	non coding
TRINITY_DN12456_c7_g4_i1	non coding
TRINITY_DN12570_c1_g7_i1	non coding
TRINITY_DN12523_c7_g1_i1	non coding
TRINITY_DN12539_c1_g8_i1	non coding
TRINITY_DN12370_c0_g4_i1	non coding
TRINITY_DN12384_c1_g9_i1	non coding
TRINITY_DN11510_c1_g1_i28	non coding
TRINITY_DN11583_c1_g2_i1	non coding
TRINITY_DN11563_c4_g1_i2	non coding
TRINITY_DN11505_c7_g1_i1	non coding
TRINITY_DN13598_c2_g1_i3	non coding
TRINITY_DN13598_c2_g1_i8	non coding
TRINITY_DN13572_c3_g9_i2	non coding
TRINITY_DN12839_c1_g8_i1	non coding
TRINITY_DN11264_c4_g3_i2	non coding
TRINITY_DN11291_c0_g2_i10	non coding
TRINITY_DN11220_c0_g2_i1	non coding
TRINITY_DN13084_c1_g2_i4	non coding
TRINITY_DN13166_c1_g1_i4	non coding
TRINITY_DN13166_c1_g2_i5	non coding
TRINITY_DN13157_c2_g2_i16	non coding
TRINITY_DN14148_c2_g3_i3	non coding
TRINITY_DN14117_c4_g2_i3	non coding
TRINITY_DN13276_c2_g1_i1	non coding
TRINITY_DN14525_c2_g5_i5	non coding
TRINITY_DN14547_c1_g3_i1	non coding
TRINITY_DN14523_c1_g4_i1	non coding
TRINITY_DN32991_c0_g1_i1	non coding
TRINITY_DN14625_c2_g1_i1	non coding
TRINITY_DN14682_c1_g8_i3	non coding
TRINITY_DN14678_c3_g3_i1	non coding
TRINITY_DN22720_c0_g1_i1	non coding
TRINITY_DN10582_c0_g1_i7	non coding
TRINITY_DN13916_c0_g1_i1	non coding
TRINITY_DN2051_c0_g1_i1	non coding
TRINITY_DN19774_c0_g1_i1	non coding
TRINITY_DN28913_c0_g1_i1	non coding
TRINITY_DN14370_c0_g5_i1	non coding
TRINITY_DN14337_c2_g8_i3	non coding
TRINITY_DN14334_c3_g10_i1	non coding
TRINITY_DN36805_c0_g1_i1	non coding
TRINITY_DN14744_c6_g5_i1	non coding
TRINITY_DN13768_c4_g2_i2	non coding
TRINITY_DN13782_c2_g4_i1	non coding
TRINITY_DN13478_c1_g7_i1	non coding
TRINITY_DN13365_c1_g8_i1	non coding
TRINITY_DN12129_c1_g1_i1	non coding
TRINITY_DN12115_c2_g10_i1	non coding
TRINITY_DN2197_c0_g1_i1	non coding
TRINITY_DN13873_c1_g1_i1	non coding
TRINITY_DN13873_c4_g8_i1	non coding
TRINITY_DN13853_c0_g1_i2	non coding
TRINITY_DN12728_c3_g5_i1	non coding
TRINITY_DN12086_c0_g1_i14	non coding
TRINITY_DN12024_c2_g3_i2	non coding
TRINITY_DN12096_c3_g13_i2	non coding
TRINITY_DN12096_c3_g11_i2	non coding
TRINITY_DN12070_c1_g1_i1	non coding
TRINITY_DN14473_c2_g6_i1	non coding
TRINITY_DN14407_c0_g8_i1	non coding
TRINITY_DN14423_c2_g6_i1	non coding
TRINITY_DN11365_c5_g3_i2	non coding
TRINITY_DN11049_c4_g2_i1	non coding
TRINITY_DN9757_c0_g1_i2	non coding
TRINITY_DN11689_c3_g1_i3	non coding
TRINITY_DN11606_c0_g1_i6	non coding
TRINITY_DN14018_c3_g2_i1	non coding
TRINITY_DN14060_c3_g10_i2	non coding
TRINITY_DN11740_c2_g2_i1	non coding
TRINITY_DN11722_c0_g1_i4	non coding
TRINITY_DN12455_c2_g1_i2	non coding
TRINITY_DN3670_c0_g1_i1	non coding
TRINITY_DN12572_c6_g7_i1	non coding
TRINITY_DN12572_c6_g4_i2	non coding
TRINITY_DN12522_c2_g1_i5	non coding
TRINITY_DN12387_c1_g1_i1	non coding
TRINITY_DN12328_c2_g6_i1	non coding
TRINITY_DN10769_c0_g1_i1	non coding
TRINITY_DN13682_c2_g5_i1	non coding
TRINITY_DN13544_c4_g2_i1	non coding
TRINITY_DN13544_c6_g4_i2	non coding
TRINITY_DN13541_c1_g1_i4	non coding
TRINITY_DN140_c0_g1_i1	non coding
TRINITY_DN12875_c1_g4_i2	non coding
TRINITY_DN12892_c1_g8_i1	non coding
TRINITY_DN11253_c5_g4_i1	non coding
TRINITY_DN11272_c7_g10_i3	non coding
TRINITY_DN11273_c2_g1_i3	non coding
TRINITY_DN38818_c0_g1_i1	non coding
TRINITY_DN11934_c0_g6_i1	non coding
TRINITY_DN11934_c0_g6_i3	non coding
TRINITY_DN11934_c0_g6_i4	non coding
TRINITY_DN14164_c2_g1_i4	non coding
TRINITY_DN14107_c0_g1_i2	non coding
TRINITY_DN14107_c1_g6_i1	non coding
TRINITY_DN14132_c1_g4_i3	non coding
TRINITY_DN14132_c1_g4_i7	non coding
TRINITY_DN14132_c1_g4_i8	non coding
TRINITY_DN14132_c1_g4_i9	non coding
TRINITY_DN14141_c4_g1_i1	non coding
TRINITY_DN14100_c1_g14_i1	non coding
TRINITY_DN13213_c5_g4_i1	non coding
TRINITY_DN24283_c0_g1_i1	non coding
TRINITY_DN14523_c1_g3_i1	non coding
TRINITY_DN14590_c1_g3_i1	non coding
TRINITY_DN14590_c1_g3_i18	non coding
TRINITY_DN14570_c2_g6_i4	non coding
TRINITY_DN14686_c4_g1_i5	non coding
TRINITY_DN14656_c0_g1_i1	non coding
TRINITY_DN14650_c7_g1_i3	non coding
TRINITY_DN14650_c7_g1_i5	non coding
TRINITY_DN13999_c3_g6_i1	non coding
TRINITY_DN13969_c5_g5_i1	non coding
TRINITY_DN36796_c0_g1_i1	non coding
TRINITY_DN20657_c0_g1_i1	non coding
TRINITY_DN12278_c0_g12_i1	non coding
TRINITY_DN11182_c3_g10_i2	non coding
TRINITY_DN14395_c0_g14_i1	non coding
TRINITY_DN14351_c3_g13_i1	non coding
TRINITY_DN14337_c2_g10_i1	non coding
TRINITY_DN14314_c1_g1_i1	non coding
TRINITY_DN19384_c0_g1_i1	non coding
TRINITY_DN14749_c9_g1_i1	non coding
TRINITY_DN12635_c3_g4_i2	non coding
TRINITY_DN13777_c1_g1_i6	non coding
TRINITY_DN13410_c1_g7_i4	non coding
TRINITY_DN13452_c0_g1_i12	non coding
TRINITY_DN13359_c3_g1_i12	non coding
TRINITY_DN13328_c1_g1_i1	non coding
TRINITY_DN13398_c2_g2_i4	non coding
TRINITY_DN13389_c4_g12_i1	non coding
TRINITY_DN12139_c1_g1_i1	non coding
TRINITY_DN13874_c5_g1_i7	non coding
TRINITY_DN11889_c7_g1_i2	non coding
TRINITY_DN34102_c0_g1_i1	non coding
TRINITY_DN29829_c0_g1_i1	non coding
TRINITY_DN12736_c2_g1_i3	non coding
TRINITY_DN19556_c0_g1_i1	non coding
TRINITY_DN14433_c2_g1_i1	non coding
TRINITY_DN14429_c0_g6_i1	non coding
TRINITY_DN5936_c0_g2_i1	non coding
TRINITY_DN14217_c0_g1_i1	non coding
TRINITY_DN14214_c0_g1_i1	non coding
TRINITY_DN14273_c0_g1_i1	non coding
TRINITY_DN14283_c2_g11_i1	non coding
TRINITY_DN14264_c3_g2_i5	non coding
TRINITY_DN12968_c0_g1_i1	non coding
TRINITY_DN12988_c0_g4_i1	non coding
TRINITY_DN12940_c5_g2_i1	non coding
TRINITY_DN11633_c1_g1_i1	non coding
TRINITY_DN14084_c0_g5_i1	non coding
TRINITY_DN14088_c2_g1_i12	non coding
TRINITY_DN29436_c0_g1_i1	non coding
TRINITY_DN33750_c0_g1_i1	non coding
TRINITY_DN12546_c1_g3_i1	non coding
TRINITY_DN12542_c0_g1_i9	non coding
TRINITY_DN11565_c2_g1_i1	non coding
TRINITY_DN13617_c2_g9_i1	non coding
TRINITY_DN13653_c0_g1_i1	non coding
TRINITY_DN13632_c0_g2_i1	non coding
TRINITY_DN13560_c3_g1_i1	non coding
TRINITY_DN13504_c5_g1_i2	non coding
TRINITY_DN13525_c1_g1_i7	non coding
TRINITY_DN9478_c0_g3_i1	non coding
TRINITY_DN12835_c0_g1_i1	non coding
TRINITY_DN12835_c0_g1_i2	non coding
TRINITY_DN12818_c0_g1_i1	non coding
TRINITY_DN12846_c2_g6_i1	non coding
TRINITY_DN11450_c3_g1_i1	non coding
TRINITY_DN39098_c0_g1_i1	non coding
TRINITY_DN3085_c0_g1_i1	non coding
TRINITY_DN13062_c0_g2_i1	non coding
TRINITY_DN6013_c0_g1_i1	non coding
TRINITY_DN6051_c0_g2_i1	non coding
TRINITY_DN6030_c0_g1_i1	non coding
TRINITY_DN14114_c0_g1_i1	non coding
TRINITY_DN14108_c2_g4_i14	non coding
TRINITY_DN14167_c0_g1_i2	non coding
TRINITY_DN14117_c3_g1_i1	non coding
TRINITY_DN4965_c0_g1_i1	non coding
TRINITY_DN13291_c5_g13_i2	non coding
TRINITY_DN13203_c1_g2_i1	non coding
TRINITY_DN13237_c0_g2_i3	non coding
TRINITY_DN14515_c2_g3_i1	non coding
TRINITY_DN14556_c3_g14_i1	non coding
TRINITY_DN14556_c3_g8_i4	non coding
TRINITY_DN14574_c1_g1_i1	non coding
TRINITY_DN14687_c2_g1_i3	non coding
TRINITY_DN14607_c3_g1_i5	non coding
TRINITY_DN14607_c3_g1_i10	non coding
TRINITY_DN13989_c1_g16_i1	non coding
TRINITY_DN13998_c2_g11_i1	non coding
TRINITY_DN13998_c2_g11_i2	non coding
TRINITY_DN13954_c0_g3_i2	non coding
TRINITY_DN14739_c0_g1_i2	non coding
TRINITY_DN14702_c4_g4_i1	non coding
TRINITY_DN14740_c4_g4_i2	non coding
TRINITY_DN14740_c4_g4_i4	non coding
TRINITY_DN14740_c4_g4_i5	non coding
TRINITY_DN12691_c2_g3_i4	non coding
TRINITY_DN26962_c0_g1_i1	non coding
TRINITY_DN13768_c4_g5_i1	non coding
TRINITY_DN13791_c10_g8_i1	non coding
TRINITY_DN13428_c1_g1_i3	non coding
TRINITY_DN17976_c0_g1_i1	non coding
TRINITY_DN13328_c1_g12_i1	non coding
TRINITY_DN13820_c0_g2_i1	non coding
TRINITY_DN13873_c4_g5_i1	non coding
TRINITY_DN13840_c2_g1_i1	non coding
TRINITY_DN40427_c0_g1_i1	non coding
TRINITY_DN34062_c0_g1_i1	non coding
TRINITY_DN7764_c0_g1_i1	non coding
TRINITY_DN15873_c0_g1_i1	non coding
TRINITY_DN12010_c1_g1_i1	non coding
TRINITY_DN34483_c0_g1_i1	non coding
TRINITY_DN10931_c0_g1_i1	non coding
TRINITY_DN19501_c0_g1_i1	non coding
TRINITY_DN14473_c2_g7_i1	non coding
TRINITY_DN14469_c0_g21_i1	non coding
TRINITY_DN14487_c1_g20_i1	non coding
TRINITY_DN11321_c7_g4_i1	non coding
TRINITY_DN11309_c1_g4_i4	non coding
TRINITY_DN14270_c1_g5_i1	non coding
TRINITY_DN11007_c0_g1_i3	non coding
TRINITY_DN11621_c8_g1_i1	non coding
TRINITY_DN11661_c1_g3_i1	non coding
TRINITY_DN11652_c0_g2_i1	non coding
TRINITY_DN11641_c3_g1_i7	non coding
TRINITY_DN14080_c7_g1_i1	non coding
TRINITY_DN14018_c3_g2_i6	non coding
TRINITY_DN11719_c3_g2_i1	non coding
TRINITY_DN12407_c2_g6_i1	non coding
TRINITY_DN12570_c0_g2_i1	non coding
TRINITY_DN12517_c1_g6_i6	non coding
TRINITY_DN12337_c2_g7_i1	non coding
TRINITY_DN12320_c1_g2_i2	non coding
TRINITY_DN5091_c0_g1_i1	non coding
TRINITY_DN11563_c3_g2_i1	non coding
TRINITY_DN11598_c5_g2_i1	non coding
TRINITY_DN13617_c0_g2_i4	non coding
TRINITY_DN13689_c2_g11_i1	non coding
TRINITY_DN13685_c7_g6_i5	non coding
TRINITY_DN13597_c3_g12_i1	non coding
TRINITY_DN12883_c0_g1_i1	non coding
TRINITY_DN12861_c1_g2_i9	non coding
TRINITY_DN38056_c0_g1_i1	non coding
TRINITY_DN7580_c0_g1_i1	non coding
TRINITY_DN13098_c1_g1_i4	non coding
TRINITY_DN13020_c1_g2_i1	non coding
TRINITY_DN13063_c0_g6_i1	non coding
TRINITY_DN13010_c0_g1_i1	non coding
TRINITY_DN13032_c1_g2_i1	non coding
TRINITY_DN13109_c0_g1_i14	non coding
TRINITY_DN13266_c1_g1_i15	non coding
TRINITY_DN13267_c0_g7_i2	non coding
TRINITY_DN15178_c0_g1_i1	non coding
TRINITY_DN10639_c6_g1_i1	non coding
TRINITY_DN14584_c5_g1_i1	non coding
TRINITY_DN14525_c2_g5_i3	non coding
TRINITY_DN14523_c1_g7_i1	non coding
TRINITY_DN14523_c1_g13_i1	non coding
TRINITY_DN14516_c2_g1_i1	non coding
TRINITY_DN14570_c2_g6_i7	non coding
TRINITY_DN14588_c1_g1_i3	non coding
TRINITY_DN35650_c0_g1_i1	non coding
TRINITY_DN14685_c3_g1_i4	non coding
TRINITY_DN14654_c4_g1_i11	non coding
TRINITY_DN14696_c8_g1_i1	non coding
TRINITY_DN14621_c4_g1_i1	non coding
TRINITY_DN14629_c3_g4_i1	non coding
TRINITY_DN14629_c3_g6_i1	non coding
TRINITY_DN14601_c1_g10_i1	non coding
TRINITY_DN1742_c0_g1_i1	non coding
TRINITY_DN13918_c3_g12_i1	non coding
TRINITY_DN12227_c1_g2_i1	non coding
TRINITY_DN12244_c0_g2_i7	non coding
TRINITY_DN11182_c3_g7_i3	non coding
TRINITY_DN14357_c0_g2_i1	non coding
TRINITY_DN14366_c2_g9_i1	non coding
TRINITY_DN14366_c2_g9_i2	non coding
TRINITY_DN14393_c2_g5_i1	non coding
TRINITY_DN14324_c6_g5_i1	non coding
TRINITY_DN12681_c4_g2_i1	non coding
TRINITY_DN13707_c1_g8_i2	non coding
TRINITY_DN13777_c1_g7_i1	non coding
TRINITY_DN13763_c1_g1_i1	non coding
TRINITY_DN13433_c1_g1_i1	non coding
TRINITY_DN13404_c4_g3_i1	non coding
TRINITY_DN13448_c5_g4_i1	non coding
TRINITY_DN13448_c5_g12_i1	non coding
TRINITY_DN13448_c5_g16_i1	non coding
TRINITY_DN13478_c1_g2_i2	non coding
TRINITY_DN13313_c4_g4_i9	non coding
TRINITY_DN13354_c1_g1_i1	non coding
TRINITY_DN13376_c3_g1_i6	non coding
TRINITY_DN13353_c2_g1_i21	non coding
TRINITY_DN12173_c2_g4_i1	non coding
TRINITY_DN12156_c3_g1_i3	non coding
TRINITY_DN12156_c3_g1_i4	non coding
TRINITY_DN12185_c0_g7_i1	non coding
TRINITY_DN13861_c1_g4_i1	non coding
TRINITY_DN13861_c1_g4_i2	non coding
TRINITY_DN13873_c4_g10_i1	non coding
TRINITY_DN22493_c0_g1_i1	non coding
TRINITY_DN12004_c1_g1_i8	non coding
TRINITY_DN10903_c0_g2_i1	non coding
TRINITY_DN3247_c0_g1_i1	non coding
TRINITY_DN19557_c0_g1_i1	non coding
TRINITY_DN14473_c2_g3_i1	non coding
TRINITY_DN14462_c2_g1_i1	non coding
TRINITY_DN14462_c2_g6_i1	non coding
TRINITY_DN14407_c0_g4_i1	non coding
TRINITY_DN14239_c2_g3_i9	non coding
TRINITY_DN14203_c1_g5_i1	non coding
TRINITY_DN12954_c0_g7_i1	non coding
TRINITY_DN12960_c1_g1_i30	non coding
TRINITY_DN11043_c1_g3_i1	non coding
TRINITY_DN11650_c2_g1_i1	non coding
TRINITY_DN11641_c2_g1_i4	non coding
TRINITY_DN14074_c2_g10_i1	non coding
TRINITY_DN14004_c1_g5_i11	non coding
TRINITY_DN14023_c0_g2_i19	non coding
TRINITY_DN14031_c3_g9_i1	non coding
TRINITY_DN14041_c1_g13_i4	non coding
TRINITY_DN6314_c0_g2_i1	non coding
TRINITY_DN11726_c0_g1_i4	non coding
TRINITY_DN11726_c0_g1_i5	non coding
TRINITY_DN11734_c5_g1_i1	non coding
TRINITY_DN6203_c0_g1_i1	non coding
TRINITY_DN9637_c0_g1_i3	non coding
TRINITY_DN40777_c0_g1_i1	non coding
TRINITY_DN12564_c1_g4_i3	non coding
TRINITY_DN12550_c3_g6_i1	non coding
TRINITY_DN12531_c5_g6_i1	non coding
TRINITY_DN12547_c0_g1_i3	non coding
TRINITY_DN5060_c0_g1_i1	non coding
TRINITY_DN11585_c4_g1_i1	non coding
TRINITY_DN13623_c0_g2_i6	non coding
TRINITY_DN13682_c2_g4_i4	non coding
TRINITY_DN10458_c0_g1_i1	non coding
TRINITY_DN13593_c2_g1_i1	non coding
TRINITY_DN12804_c1_g13_i1	non coding
TRINITY_DN20926_c0_g1_i1	non coding
TRINITY_DN16016_c0_g1_i1	non coding
TRINITY_DN30783_c0_g1_i1	non coding
TRINITY_DN11407_c0_g4_i1	non coding
TRINITY_DN13059_c1_g2_i3	non coding
TRINITY_DN13019_c5_g2_i1	non coding
TRINITY_DN13044_c3_g1_i1	non coding
TRINITY_DN17725_c0_g1_i1	non coding
TRINITY_DN13105_c4_g5_i1	non coding
TRINITY_DN11970_c1_g1_i1	non coding
TRINITY_DN14172_c4_g1_i1	non coding
TRINITY_DN14129_c1_g3_i1	non coding
TRINITY_DN13282_c7_g16_i1	non coding
TRINITY_DN13278_c0_g2_i1	non coding
TRINITY_DN31674_c0_g1_i1	non coding
TRINITY_DN14593_c3_g7_i1	non coding
TRINITY_DN14559_c3_g1_i1	non coding
TRINITY_DN14570_c2_g6_i2	non coding
TRINITY_DN14519_c1_g1_i19	non coding
TRINITY_DN6415_c0_g1_i1	non coding
TRINITY_DN6499_c0_g1_i1	non coding
TRINITY_DN14608_c0_g10_i1	non coding
TRINITY_DN14641_c1_g1_i1	non coding
TRINITY_DN14629_c0_g1_i1	non coding
TRINITY_DN14601_c1_g4_i1	non coding
TRINITY_DN10528_c0_g1_i1	non coding
TRINITY_DN13939_c1_g12_i1	non coding
TRINITY_DN13964_c4_g1_i1	non coding
TRINITY_DN14393_c2_g1_i1	non coding
TRINITY_DN14397_c5_g2_i1	non coding
TRINITY_DN14343_c4_g7_i1	non coding
TRINITY_DN14343_c4_g9_i1	non coding
TRINITY_DN14741_c5_g1_i3	non coding
TRINITY_DN12608_c2_g1_i1	non coding
TRINITY_DN12653_c4_g5_i1	non coding
TRINITY_DN33159_c0_g1_i1	non coding
TRINITY_DN21602_c0_g1_i1	non coding
TRINITY_DN13795_c1_g9_i1	non coding
TRINITY_DN13791_c10_g2_i3	non coding
TRINITY_DN13781_c7_g4_i1	non coding
TRINITY_DN13462_c0_g6_i1	non coding
TRINITY_DN13404_c4_g6_i2	non coding
TRINITY_DN12168_c3_g4_i1	non coding
TRINITY_DN12138_c0_g1_i5	non coding
TRINITY_DN12105_c2_g1_i11	non coding
TRINITY_DN12142_c0_g2_i3	non coding
TRINITY_DN13884_c3_g4_i1	non coding
TRINITY_DN13884_c3_g4_i2	non coding
TRINITY_DN13821_c1_g2_i1	non coding
TRINITY_DN13806_c0_g1_i16	non coding
TRINITY_DN11896_c1_g3_i2	non coding
TRINITY_DN12799_c0_g3_i1	non coding
TRINITY_DN25121_c0_g1_i1	non coding
TRINITY_DN3263_c0_g1_i1	non coding
TRINITY_DN14418_c0_g25_i1	non coding
TRINITY_DN14473_c5_g1_i1	non coding
TRINITY_DN14487_c1_g2_i1	non coding
TRINITY_DN14493_c6_g7_i2	non coding
TRINITY_DN14480_c2_g8_i1	non coding
TRINITY_DN4556_c0_g1_i1	non coding
TRINITY_DN14229_c2_g2_i9	non coding
TRINITY_DN14279_c2_g2_i2	non coding
TRINITY_DN14279_c2_g2_i3	non coding
TRINITY_DN14267_c3_g7_i1	non coding
TRINITY_DN14239_c2_g3_i4	non coding
TRINITY_DN12933_c1_g2_i1	non coding
TRINITY_DN12960_c1_g1_i4	non coding
TRINITY_DN11006_c2_g1_i2	non coding
TRINITY_DN12418_c2_g4_i1	non coding
TRINITY_DN12531_c3_g4_i1	non coding
TRINITY_DN12587_c2_g1_i1	non coding
TRINITY_DN12362_c0_g2_i1	non coding
TRINITY_DN12370_c0_g7_i1	non coding
TRINITY_DN11510_c1_g2_i1	non coding
TRINITY_DN11517_c2_g7_i1	non coding
TRINITY_DN13626_c0_g16_i1	non coding
TRINITY_DN13658_c0_g2_i1	non coding
TRINITY_DN13669_c3_g7_i3	non coding
TRINITY_DN13573_c1_g1_i1	non coding
TRINITY_DN18580_c0_g1_i1	non coding
TRINITY_DN1307_c0_g1_i2	non coding
TRINITY_DN12886_c2_g3_i1	non coding
TRINITY_DN12846_c2_g3_i3	non coding
TRINITY_DN11479_c1_g1_i1	non coding
TRINITY_DN11463_c0_g2_i1	non coding
TRINITY_DN11462_c0_g1_i4	non coding
TRINITY_DN11483_c4_g2_i3	non coding
TRINITY_DN39065_c0_g1_i1	non coding
TRINITY_DN10869_c3_g1_i1	non coding
TRINITY_DN15350_c0_g1_i1	non coding
TRINITY_DN13059_c1_g1_i20	non coding
TRINITY_DN13157_c1_g2_i1	non coding
TRINITY_DN25975_c0_g1_i1	non coding
TRINITY_DN14164_c2_g4_i1	non coding
TRINITY_DN14191_c1_g1_i1	non coding
TRINITY_DN14142_c2_g5_i1	non coding
TRINITY_DN14142_c2_g14_i1	non coding
TRINITY_DN14132_c1_g4_i1	non coding
TRINITY_DN14167_c0_g5_i1	non coding
TRINITY_DN14146_c0_g3_i6	non coding
TRINITY_DN14134_c2_g4_i1	non coding
TRINITY_DN14584_c4_g15_i1	non coding
TRINITY_DN14526_c2_g1_i3	non coding
TRINITY_DN14523_c1_g4_i3	non coding
TRINITY_DN14570_c2_g5_i1	non coding
TRINITY_DN14552_c1_g12_i1	non coding
TRINITY_DN23390_c0_g1_i1	non coding
TRINITY_DN14690_c3_g2_i7	non coding
TRINITY_DN14680_c1_g6_i1	non coding
TRINITY_DN14658_c2_g2_i1	non coding
TRINITY_DN14669_c1_g2_i2	non coding
TRINITY_DN14669_c1_g2_i4	non coding
TRINITY_DN14669_c1_g2_i8	non coding
TRINITY_DN14660_c2_g1_i3	non coding
TRINITY_DN28755_c0_g1_i1	non coding
TRINITY_DN13999_c3_g16_i1	non coding
TRINITY_DN13948_c0_g6_i5	non coding
TRINITY_DN13938_c0_g1_i1	non coding
TRINITY_DN13967_c1_g3_i1	non coding
TRINITY_DN13941_c0_g7_i1	non coding
TRINITY_DN12278_c0_g8_i1	non coding
TRINITY_DN12270_c5_g1_i1	non coding
TRINITY_DN12228_c0_g1_i2	non coding
TRINITY_DN12280_c1_g1_i1	non coding
TRINITY_DN11148_c0_g2_i1	non coding
TRINITY_DN34367_c0_g1_i1	non coding
TRINITY_DN14353_c6_g2_i17	non coding
TRINITY_DN14343_c4_g13_i2	non coding
TRINITY_DN14736_c9_g2_i4	non coding
TRINITY_DN14721_c3_g3_i6	non coding
TRINITY_DN7141_c0_g1_i1	non coding
TRINITY_DN13768_c4_g2_i1	non coding
TRINITY_DN13763_c1_g2_i10	non coding
TRINITY_DN13463_c1_g1_i1	non coding
TRINITY_DN13441_c1_g7_i1	non coding
TRINITY_DN13441_c1_g16_i1	non coding
TRINITY_DN8540_c0_g1_i2	non coding
TRINITY_DN13391_c3_g1_i1	non coding
TRINITY_DN13398_c2_g8_i1	non coding
TRINITY_DN13373_c5_g2_i1	non coding
TRINITY_DN13349_c0_g1_i1	non coding
TRINITY_DN12193_c0_g3_i4	non coding
TRINITY_DN12186_c6_g3_i1	non coding
TRINITY_DN12121_c0_g2_i3	non coding
TRINITY_DN32429_c0_g1_i1	non coding
TRINITY_DN13834_c3_g1_i1	non coding
TRINITY_DN13867_c2_g2_i1	non coding
TRINITY_DN11895_c0_g5_i1	non coding
TRINITY_DN11887_c2_g13_i1	non coding
TRINITY_DN9194_c0_g1_i1	non coding
TRINITY_DN29800_c0_g1_i1	non coding
TRINITY_DN12736_c1_g1_i3	non coding
TRINITY_DN12001_c1_g1_i1	non coding
TRINITY_DN12001_c1_g1_i2	non coding
TRINITY_DN12001_c3_g4_i4	non coding
TRINITY_DN12035_c3_g2_i1	non coding
TRINITY_DN10981_c3_g3_i1	non coding
TRINITY_DN10952_c0_g1_i2	non coding
TRINITY_DN10999_c2_g1_i13	non coding
TRINITY_DN10999_c2_g1_i17	non coding
TRINITY_DN8733_c0_g1_i1	non coding
TRINITY_DN8772_c0_g1_i1	non coding
TRINITY_DN14453_c1_g4_i1	non coding
TRINITY_DN14487_c1_g21_i1	non coding
TRINITY_DN18921_c0_g1_i1	non coding
TRINITY_DN22515_c0_g1_i1	non coding
TRINITY_DN5938_c1_g1_i1	non coding
TRINITY_DN19927_c0_g1_i1	non coding
TRINITY_DN14223_c2_g2_i3	non coding
TRINITY_DN14254_c5_g3_i1	non coding
TRINITY_DN14203_c1_g14_i1	non coding
TRINITY_DN12985_c1_g3_i1	non coding
TRINITY_DN12915_c0_g2_i6	non coding
TRINITY_DN12904_c5_g8_i1	non coding
TRINITY_DN38327_c0_g1_i1	non coding
TRINITY_DN11699_c6_g1_i3	non coding
TRINITY_DN247_c0_g1_i1	non coding
TRINITY_DN16799_c0_g1_i1	non coding
TRINITY_DN14057_c1_g1_i1	non coding
TRINITY_DN14057_c1_g1_i2	non coding
TRINITY_DN11719_c3_g3_i1	non coding
TRINITY_DN11734_c7_g1_i2	non coding
TRINITY_DN12402_c1_g1_i3	non coding
TRINITY_DN12301_c0_g1_i12	non coding
TRINITY_DN12381_c1_g1_i4	non coding
TRINITY_DN11520_c1_g1_i3	non coding
TRINITY_DN11563_c3_g6_i1	non coding
TRINITY_DN11563_c3_g8_i4	non coding
TRINITY_DN10738_c0_g1_i4	non coding
TRINITY_DN13600_c3_g1_i1	non coding
TRINITY_DN13642_c3_g2_i1	non coding
TRINITY_DN13685_c7_g6_i1	non coding
TRINITY_DN4433_c0_g1_i1	non coding
TRINITY_DN12804_c1_g7_i1	non coding
TRINITY_DN12804_c1_g2_i7	non coding
TRINITY_DN12874_c2_g3_i1	non coding
TRINITY_DN12858_c1_g7_i4	non coding
TRINITY_DN11214_c2_g3_i1	non coding
TRINITY_DN9500_c0_g1_i3	non coding
TRINITY_DN37899_c0_g1_i1	non coding
TRINITY_DN31185_c0_g1_i1	non coding
TRINITY_DN11479_c3_g3_i1	non coding
TRINITY_DN16826_c0_g1_i1	non coding
TRINITY_DN29631_c0_g1_i1	non coding
TRINITY_DN13019_c4_g1_i1	non coding
TRINITY_DN21310_c0_g1_i1	non coding
TRINITY_DN13143_c2_g21_i1	non coding
TRINITY_DN13139_c2_g3_i1	non coding
TRINITY_DN11990_c5_g1_i1	non coding
TRINITY_DN13210_c0_g1_i1	non coding
TRINITY_DN13271_c1_g1_i1	non coding
TRINITY_DN13291_c5_g4_i2	non coding
TRINITY_DN14593_c4_g1_i1	non coding
TRINITY_DN14587_c1_g6_i1	non coding
TRINITY_DN14508_c2_g6_i2	non coding
TRINITY_DN14523_c1_g9_i1	non coding
TRINITY_DN14535_c1_g2_i1	non coding
TRINITY_DN14583_c4_g2_i1	non coding
TRINITY_DN14559_c3_g2_i1	non coding
TRINITY_DN14513_c1_g6_i3	non coding
TRINITY_DN14683_c0_g20_i1	non coding
TRINITY_DN14639_c2_g1_i5	non coding
TRINITY_DN14606_c0_g1_i1	non coding
TRINITY_DN14641_c6_g5_i1	non coding
TRINITY_DN14635_c2_g4_i1	non coding
TRINITY_DN9241_c0_g1_i13	non coding
TRINITY_DN27903_c0_g1_i1	non coding
TRINITY_DN12253_c0_g1_i7	non coding
TRINITY_DN12250_c1_g1_i2	non coding
TRINITY_DN15565_c0_g1_i1	non coding
TRINITY_DN14366_c2_g16_i1	non coding
TRINITY_DN14366_c2_g17_i1	non coding
TRINITY_DN14395_c0_g1_i1	non coding
TRINITY_DN14300_c1_g5_i1	non coding
TRINITY_DN14314_c2_g1_i30	non coding
TRINITY_DN35774_c0_g1_i1	non coding
TRINITY_DN38672_c0_g1_i1	non coding
TRINITY_DN5676_c0_g1_i1	non coding
TRINITY_DN14727_c1_g10_i1	non coding
TRINITY_DN12698_c1_g14_i1	non coding
TRINITY_DN7617_c0_g2_i1	non coding
TRINITY_DN7195_c0_g1_i2	non coding
TRINITY_DN7112_c0_g2_i1	non coding
TRINITY_DN13787_c2_g9_i3	non coding
TRINITY_DN13730_c6_g3_i2	non coding
TRINITY_DN13426_c2_g3_i1	non coding
TRINITY_DN13441_c0_g1_i1	non coding
TRINITY_DN2768_c0_g1_i1	non coding
TRINITY_DN13355_c4_g3_i1	non coding
TRINITY_DN13382_c5_g4_i1	non coding
TRINITY_DN13861_c1_g4_i3	non coding
TRINITY_DN13811_c4_g1_i2	non coding
TRINITY_DN24792_c0_g1_i1	non coding
TRINITY_DN24761_c0_g1_i1	non coding
TRINITY_DN19600_c0_g1_i1	non coding
TRINITY_DN11806_c2_g6_i1	non coding
TRINITY_DN11866_c3_g9_i1	non coding
TRINITY_DN11821_c0_g1_i6	non coding
TRINITY_DN7713_c0_g1_i1	non coding
TRINITY_DN8275_c0_g1_i1	non coding
TRINITY_DN15898_c0_g1_i1	non coding
TRINITY_DN12095_c1_g5_i1	non coding
TRINITY_DN12011_c2_g2_i2	non coding
TRINITY_DN12068_c4_g5_i1	non coding
TRINITY_DN8719_c0_g3_i1	non coding
TRINITY_DN1508_c0_g1_i1	non coding
TRINITY_DN14440_c3_g1_i1	non coding
TRINITY_DN14421_c0_g1_i26	non coding
TRINITY_DN14415_c1_g1_i1	non coding
TRINITY_DN14408_c1_g3_i2	non coding
TRINITY_DN14408_c1_g3_i9	non coding
TRINITY_DN14444_c0_g6_i2	non coding
TRINITY_DN21073_c0_g1_i1	non coding
TRINITY_DN11305_c0_g3_i2	non coding
TRINITY_DN11378_c0_g1_i14	non coding
TRINITY_DN31928_c0_g1_i1	non coding
TRINITY_DN14274_c2_g2_i2	non coding
TRINITY_DN14225_c0_g12_i1	non coding
TRINITY_DN14201_c0_g1_i30	non coding
TRINITY_DN14280_c0_g10_i1	non coding
TRINITY_DN14280_c0_g3_i2	non coding
TRINITY_DN14280_c0_g19_i1	non coding
TRINITY_DN12985_c1_g3_i2	non coding
TRINITY_DN11018_c0_g1_i2	non coding
TRINITY_DN11018_c0_g1_i3	non coding
TRINITY_DN11642_c4_g2_i1	non coding
TRINITY_DN11607_c5_g1_i1	non coding
TRINITY_DN2624_c0_g1_i1	non coding
TRINITY_DN14032_c2_g26_i1	non coding
TRINITY_DN14017_c0_g1_i7	non coding
TRINITY_DN18009_c0_g1_i1	non coding
TRINITY_DN12495_c4_g5_i1	non coding
TRINITY_DN12431_c1_g2_i1	non coding
TRINITY_DN12431_c1_g2_i2	non coding
TRINITY_DN12406_c0_g2_i1	non coding
TRINITY_DN40699_c0_g1_i1	non coding
TRINITY_DN30950_c0_g1_i1	non coding
TRINITY_DN12524_c2_g10_i1	non coding
TRINITY_DN12546_c1_g1_i1	non coding
TRINITY_DN12390_c1_g2_i3	non coding
TRINITY_DN12390_c1_g1_i7	non coding
TRINITY_DN12321_c2_g4_i1	non coding
TRINITY_DN12301_c0_g1_i19	non coding
TRINITY_DN5047_c0_g1_i1	non coding
TRINITY_DN11555_c4_g1_i1	non coding
TRINITY_DN10786_c0_g1_i2	non coding
TRINITY_DN37537_c0_g1_i1	non coding
TRINITY_DN13689_c2_g7_i4	non coding
TRINITY_DN13661_c1_g8_i1	non coding
TRINITY_DN13682_c1_g1_i1	non coding
TRINITY_DN13553_c4_g1_i1	non coding
TRINITY_DN13590_c6_g1_i3	non coding
TRINITY_DN20580_c0_g1_i1	non coding
TRINITY_DN36519_c0_g1_i1	non coding
TRINITY_DN12817_c6_g1_i12	non coding
TRINITY_DN12824_c0_g16_i1	non coding
TRINITY_DN28165_c0_g1_i1	non coding
TRINITY_DN11479_c2_g3_i1	non coding
TRINITY_DN38078_c0_g1_i1	non coding
TRINITY_DN1989_c0_g2_i1	non coding
TRINITY_DN13049_c1_g4_i1	non coding
TRINITY_DN17758_c0_g1_i1	non coding
TRINITY_DN17702_c0_g1_i1	non coding
TRINITY_DN39826_c0_g1_i1	non coding
TRINITY_DN6016_c0_g1_i1	non coding
TRINITY_DN14181_c0_g7_i1	non coding
TRINITY_DN14181_c0_g7_i2	non coding
TRINITY_DN14133_c0_g8_i1	non coding
TRINITY_DN14146_c0_g13_i1	non coding
TRINITY_DN14146_c0_g13_i2	non coding
TRINITY_DN13282_c6_g2_i1	non coding
TRINITY_DN13247_c3_g1_i8	non coding
TRINITY_DN13228_c0_g2_i1	non coding
TRINITY_DN13228_c0_g2_i2	non coding
TRINITY_DN8049_c0_g1_i1	non coding
TRINITY_DN14595_c2_g4_i1	non coding
TRINITY_DN14511_c0_g1_i26	non coding
TRINITY_DN14592_c1_g3_i2	non coding
TRINITY_DN14571_c2_g1_i6	non coding
TRINITY_DN14513_c1_g3_i2	non coding
TRINITY_DN8323_c0_g1_i1	non coding
TRINITY_DN21979_c0_g1_i1	non coding
TRINITY_DN14690_c3_g2_i9	non coding
TRINITY_DN14682_c1_g8_i1	non coding
TRINITY_DN14682_c1_g8_i4	non coding
TRINITY_DN14695_c1_g1_i17	non coding
TRINITY_DN13938_c4_g1_i1	non coding
TRINITY_DN13984_c2_g1_i1	non coding
TRINITY_DN13965_c5_g5_i3	non coding
TRINITY_DN12288_c2_g1_i3	non coding
TRINITY_DN12288_c2_g1_i8	non coding
TRINITY_DN11163_c1_g6_i1	non coding
TRINITY_DN28998_c0_g1_i1	non coding
TRINITY_DN34331_c0_g1_i1	non coding
TRINITY_DN14339_c1_g2_i1	non coding
TRINITY_DN14351_c3_g12_i1	non coding
TRINITY_DN4047_c0_g1_i2	non coding
TRINITY_DN14738_c10_g2_i3	non coding
TRINITY_DN13752_c2_g3_i1	non coding
TRINITY_DN13730_c7_g1_i3	non coding
TRINITY_DN13479_c4_g5_i8	non coding
TRINITY_DN13441_c1_g9_i1	non coding
TRINITY_DN17936_c0_g1_i1	non coding
TRINITY_DN7296_c0_g1_i1	non coding
TRINITY_DN2791_c0_g1_i1	non coding
TRINITY_DN13359_c3_g1_i2	non coding
TRINITY_DN13337_c1_g4_i2	non coding
TRINITY_DN12117_c2_g6_i1	non coding
TRINITY_DN13802_c1_g7_i1	non coding
TRINITY_DN13845_c3_g3_i1	non coding
TRINITY_DN13884_c3_g8_i1	non coding
TRINITY_DN13852_c0_g1_i1	non coding
TRINITY_DN11856_c5_g2_i1	non coding
TRINITY_DN11823_c0_g4_i1	non coding
TRINITY_DN11887_c2_g18_i1	non coding
TRINITY_DN40414_c0_g1_i1	non coding
TRINITY_DN2440_c0_g1_i1	non coding
TRINITY_DN10327_c2_g1_i3	non coding
TRINITY_DN12701_c0_g7_i1	non coding
TRINITY_DN15013_c0_g1_i1	non coding
TRINITY_DN12035_c4_g4_i1	non coding
TRINITY_DN21107_c0_g1_i1	non coding
TRINITY_DN3274_c1_g1_i1	non coding
TRINITY_DN14487_c1_g16_i1	non coding
TRINITY_DN11359_c2_g1_i2	non coding
TRINITY_DN11373_c1_g5_i1	non coding
TRINITY_DN14279_c2_g6_i1	non coding
TRINITY_DN12996_c5_g3_i2	non coding
TRINITY_DN17205_c0_g1_i1	non coding
TRINITY_DN17253_c0_g1_i1	non coding
TRINITY_DN4781_c0_g1_i1	non coding
TRINITY_DN11622_c4_g7_i3	non coding
TRINITY_DN14080_c3_g1_i2	non coding
TRINITY_DN14032_c2_g13_i1	non coding
TRINITY_DN14041_c1_g15_i1	non coding
TRINITY_DN14071_c0_g1_i1	non coding
TRINITY_DN6352_c0_g1_i2	non coding
TRINITY_DN11772_c5_g1_i1	non coding
TRINITY_DN11764_c0_g2_i2	non coding
TRINITY_DN12424_c4_g1_i1	non coding
TRINITY_DN33735_c0_g1_i1	non coding
TRINITY_DN29705_c0_g1_i1	non coding
TRINITY_DN17316_c0_g1_i1	non coding
TRINITY_DN10118_c0_g2_i1	non coding
TRINITY_DN10142_c1_g1_i1	non coding
TRINITY_DN12572_c4_g1_i1	non coding
TRINITY_DN12347_c0_g1_i1	non coding
TRINITY_DN12339_c5_g1_i1	non coding
TRINITY_DN11513_c0_g6_i1	non coding
TRINITY_DN13514_c1_g8_i1	non coding
TRINITY_DN13545_c0_g8_i2	non coding
TRINITY_DN25876_c0_g1_i1	non coding
TRINITY_DN12804_c1_g9_i1	non coding
TRINITY_DN12827_c0_g2_i4	non coding
TRINITY_DN12856_c4_g1_i4	non coding
TRINITY_DN11264_c5_g2_i8	non coding
TRINITY_DN11253_c9_g1_i1	non coding
TRINITY_DN11469_c6_g1_i1	non coding
TRINITY_DN7057_c0_g1_i1	non coding
TRINITY_DN16893_c0_g1_i1	non coding
TRINITY_DN13011_c3_g1_i1	non coding
TRINITY_DN13051_c1_g1_i1	non coding
TRINITY_DN13044_c1_g1_i1	non coding
TRINITY_DN5509_c0_g1_i1	non coding
TRINITY_DN13126_c1_g1_i1	non coding
TRINITY_DN11971_c0_g1_i18	non coding
TRINITY_DN11969_c0_g5_i1	non coding
TRINITY_DN11986_c0_g2_i5	non coding
TRINITY_DN11978_c0_g11_i1	non coding
TRINITY_DN11911_c2_g4_i1	non coding
TRINITY_DN14195_c2_g4_i1	non coding
TRINITY_DN14142_c0_g2_i1	non coding
TRINITY_DN14142_c2_g10_i2	non coding
TRINITY_DN14123_c0_g8_i1	non coding
TRINITY_DN14167_c0_g1_i3	non coding
TRINITY_DN14146_c0_g4_i1	non coding
TRINITY_DN30884_c0_g1_i1	non coding
TRINITY_DN13278_c0_g3_i1	non coding
TRINITY_DN13255_c3_g4_i1	non coding
TRINITY_DN2824_c0_g1_i1	non coding
TRINITY_DN14511_c0_g1_i3	non coding
TRINITY_DN14536_c5_g3_i1	non coding
TRINITY_DN14523_c1_g5_i1	non coding
TRINITY_DN14570_c2_g6_i6	non coding
TRINITY_DN14656_c0_g4_i13	non coding
TRINITY_DN14657_c1_g1_i14	non coding
TRINITY_DN14699_c1_g2_i1	non coding
TRINITY_DN14681_c3_g2_i16	non coding
TRINITY_DN14655_c1_g9_i1	non coding
TRINITY_DN9329_c0_g1_i7	non coding
TRINITY_DN13967_c1_g4_i1	non coding
TRINITY_DN13933_c0_g1_i1	non coding
TRINITY_DN13991_c3_g6_i2	non coding
TRINITY_DN13982_c0_g1_i1	non coding
TRINITY_DN12275_c7_g4_i2	non coding
TRINITY_DN11136_c1_g2_i12	non coding
TRINITY_DN11104_c3_g1_i1	non coding
TRINITY_DN28860_c0_g1_i1	non coding
TRINITY_DN14366_c2_g8_i1	non coding
TRINITY_DN14306_c1_g5_i1	non coding
TRINITY_DN14347_c0_g1_i3	non coding
TRINITY_DN14340_c4_g3_i1	non coding
TRINITY_DN14340_c4_g15_i1	non coding
TRINITY_DN14707_c1_g5_i1	non coding
TRINITY_DN14732_c8_g1_i2	non coding
TRINITY_DN14740_c4_g3_i2	non coding
TRINITY_DN14749_c23_g1_i1	non coding
TRINITY_DN14749_c23_g1_i4	non coding
TRINITY_DN12609_c1_g1_i12	non coding
TRINITY_DN12635_c2_g2_i1	non coding
TRINITY_DN12638_c0_g4_i1	non coding
TRINITY_DN12612_c1_g2_i1	non coding
TRINITY_DN8601_c0_g1_i3	non coding
TRINITY_DN26943_c0_g1_i1	non coding
TRINITY_DN21687_c0_g1_i1	non coding
TRINITY_DN29168_c0_g1_i1	non coding
TRINITY_DN13707_c1_g8_i1	non coding
TRINITY_DN13703_c2_g6_i1	non coding
TRINITY_DN13763_c0_g1_i1	non coding
TRINITY_DN13794_c3_g4_i1	non coding
TRINITY_DN13470_c1_g2_i2	non coding
TRINITY_DN13448_c5_g22_i1	non coding
TRINITY_DN13434_c2_g5_i2	non coding
TRINITY_DN13415_c1_g1_i1	non coding
TRINITY_DN13355_c4_g2_i1	non coding
TRINITY_DN12117_c2_g3_i1	non coding
TRINITY_DN12188_c2_g2_i4	non coding
TRINITY_DN13878_c4_g1_i1	non coding
TRINITY_DN19624_c0_g1_i1	non coding
TRINITY_DN11827_c0_g2_i2	non coding
TRINITY_DN11811_c0_g5_i1	non coding
TRINITY_DN29898_c0_g1_i1	non coding
TRINITY_DN33969_c0_g1_i1	non coding
TRINITY_DN15007_c0_g1_i1	non coding
TRINITY_DN12042_c1_g5_i1	non coding
TRINITY_DN12094_c2_g3_i3	non coding
TRINITY_DN12055_c1_g5_i1	non coding
TRINITY_DN14418_c0_g17_i1	non coding
TRINITY_DN14434_c1_g2_i1	non coding
TRINITY_DN14404_c2_g5_i1	non coding
TRINITY_DN14475_c0_g3_i1	non coding
TRINITY_DN14487_c1_g14_i2	non coding
TRINITY_DN14448_c3_g5_i1	non coding
TRINITY_DN11359_c2_g2_i1	non coding
TRINITY_DN23995_c0_g1_i1	non coding
TRINITY_DN14229_c2_g5_i1	non coding
TRINITY_DN14222_c0_g1_i8	non coding
TRINITY_DN14272_c1_g1_i25	non coding
TRINITY_DN14202_c2_g4_i1	non coding
TRINITY_DN14262_c3_g1_i2	non coding
TRINITY_DN12978_c4_g8_i2	non coding
TRINITY_DN12978_c5_g1_i1	non coding
TRINITY_DN12960_c1_g1_i5	non coding
TRINITY_DN11630_c2_g5_i1	non coding
TRINITY_DN11608_c3_g1_i1	non coding
TRINITY_DN14013_c0_g1_i1	non coding
TRINITY_DN14013_c6_g1_i2	non coding
TRINITY_DN14001_c7_g1_i1	non coding
TRINITY_DN14095_c0_g2_i1	non coding
TRINITY_DN14034_c0_g3_i1	non coding
TRINITY_DN11737_c2_g1_i2	non coding
TRINITY_DN12429_c4_g1_i1	non coding
TRINITY_DN5375_c0_g2_i1	non coding
TRINITY_DN16952_c0_g1_i1	non coding
TRINITY_DN12543_c1_g1_i1	non coding
TRINITY_DN12505_c0_g2_i13	non coding
TRINITY_DN12572_c5_g2_i1	non coding
TRINITY_DN12523_c3_g1_i2	non coding
TRINITY_DN12523_c3_g7_i1	non coding
TRINITY_DN12390_c1_g1_i1	non coding
TRINITY_DN12370_c0_g6_i1	non coding
TRINITY_DN12320_c4_g2_i1	non coding
TRINITY_DN11557_c0_g3_i5	non coding
TRINITY_DN11563_c4_g3_i1	non coding
TRINITY_DN13658_c0_g1_i1	non coding
TRINITY_DN13657_c4_g2_i12	non coding
TRINITY_DN13670_c2_g1_i9	non coding
TRINITY_DN13564_c4_g13_i1	non coding
TRINITY_DN13509_c2_g1_i1	non coding
TRINITY_DN110_c0_g1_i1	non coding
TRINITY_DN12804_c1_g5_i1	non coding
TRINITY_DN11231_c0_g1_i1	non coding
TRINITY_DN11261_c0_g3_i3	non coding
TRINITY_DN11251_c0_g3_i7	non coding
TRINITY_DN3341_c0_g1_i1	non coding
TRINITY_DN33821_c0_g1_i1	non coding
TRINITY_DN33361_c0_g1_i1	non coding
TRINITY_DN18746_c0_g1_i1	non coding
TRINITY_DN10865_c0_g1_i2	non coding
TRINITY_DN13058_c4_g1_i21	non coding
TRINITY_DN13019_c5_g3_i1	non coding
TRINITY_DN13066_c5_g1_i1	non coding
TRINITY_DN13009_c0_g3_i1	non coding
TRINITY_DN13110_c0_g1_i1	non coding
TRINITY_DN14160_c2_g2_i4	non coding
TRINITY_DN14101_c0_g1_i10	non coding
TRINITY_DN14108_c4_g1_i1	non coding
TRINITY_DN14167_c0_g4_i1	non coding
TRINITY_DN14172_c1_g1_i1	non coding
TRINITY_DN22693_c0_g1_i1	non coding
TRINITY_DN13208_c4_g8_i1	non coding
TRINITY_DN13229_c2_g1_i1	non coding
TRINITY_DN13259_c0_g4_i4	non coding
TRINITY_DN10666_c1_g1_i1	non coding
TRINITY_DN22345_c0_g1_i1	non coding
TRINITY_DN14523_c1_g18_i1	non coding
TRINITY_DN35371_c0_g1_i1	non coding
TRINITY_DN14651_c1_g13_i1	non coding
TRINITY_DN14662_c5_g1_i7	non coding
TRINITY_DN14686_c4_g1_i12	non coding
TRINITY_DN14614_c2_g3_i1	non coding
TRINITY_DN1733_c0_g1_i1	non coding
TRINITY_DN27479_c0_g1_i1	non coding
TRINITY_DN13967_c1_g22_i1	non coding
TRINITY_DN13953_c2_g3_i9	non coding
TRINITY_DN11153_c4_g2_i1	non coding
TRINITY_DN11153_c4_g2_i2	non coding
TRINITY_DN11182_c3_g7_i2	non coding
TRINITY_DN28848_c0_g1_i1	non coding
TRINITY_DN14366_c2_g10_i1	non coding
TRINITY_DN14319_c0_g1_i1	non coding
TRINITY_DN14339_c2_g1_i2	non coding
TRINITY_DN14313_c1_g1_i1	non coding
TRINITY_DN14313_c3_g1_i1	non coding
TRINITY_DN4047_c0_g1_i1	non coding
TRINITY_DN14700_c1_g1_i9	non coding
TRINITY_DN12603_c0_g2_i1	non coding
TRINITY_DN12606_c0_g2_i2	non coding
TRINITY_DN13763_c1_g18_i1	non coding
TRINITY_DN16689_c0_g1_i1	non coding
TRINITY_DN13479_c4_g1_i1	non coding
TRINITY_DN13486_c7_g1_i1	non coding
TRINITY_DN13498_c2_g7_i1	non coding
TRINITY_DN13478_c1_g2_i10	non coding
TRINITY_DN13303_c0_g1_i5	non coding
TRINITY_DN12174_c4_g1_i7	non coding
TRINITY_DN12192_c0_g2_i9	non coding
TRINITY_DN27249_c0_g1_i1	non coding
TRINITY_DN13828_c1_g1_i1	non coding
TRINITY_DN13887_c2_g5_i1	non coding
TRINITY_DN13887_c3_g1_i1	non coding
TRINITY_DN11894_c5_g2_i4	non coding
TRINITY_DN16554_c0_g1_i1	non coding
TRINITY_DN15864_c0_g1_i1	non coding
TRINITY_DN29849_c0_g1_i1	non coding
TRINITY_DN9059_c0_g1_i1	non coding
TRINITY_DN9074_c0_g1_i8	non coding
TRINITY_DN12743_c2_g1_i1	non coding
TRINITY_DN12743_c2_g1_i2	non coding
TRINITY_DN5495_c0_g1_i1	non coding
TRINITY_DN19439_c0_g1_i1	non coding
TRINITY_DN14489_c5_g10_i1	non coding
TRINITY_DN14418_c0_g15_i1	non coding
TRINITY_DN14418_c0_g34_i1	non coding
TRINITY_DN14469_c0_g13_i2	non coding
TRINITY_DN14457_c5_g1_i1	non coding
TRINITY_DN14482_c3_g2_i1	non coding
TRINITY_DN11321_c9_g1_i1	non coding
TRINITY_DN11334_c1_g1_i4	non coding
TRINITY_DN31992_c0_g1_i1	non coding
TRINITY_DN19848_c0_g1_i1	non coding
TRINITY_DN40109_c0_g1_i1	non coding
TRINITY_DN14279_c2_g2_i4	non coding
TRINITY_DN14259_c0_g2_i2	non coding
TRINITY_DN14253_c2_g2_i7	non coding
TRINITY_DN12960_c1_g1_i12	non coding
TRINITY_DN12960_c1_g1_i16	non coding
TRINITY_DN12960_c1_g1_i17	non coding
TRINITY_DN12960_c1_g1_i25	non coding
TRINITY_DN12960_c1_g1_i26	non coding
TRINITY_DN12993_c1_g3_i3	non coding
TRINITY_DN12961_c3_g1_i1	non coding
TRINITY_DN11090_c0_g1_i7	non coding
TRINITY_DN11673_c3_g1_i1	non coding
TRINITY_DN11605_c0_g2_i1	non coding
TRINITY_DN11755_c3_g1_i1	non coding
TRINITY_DN11749_c0_g9_i1	non coding
TRINITY_DN12469_c0_g4_i4	non coding
TRINITY_DN12469_c1_g1_i4	non coding
TRINITY_DN27635_c0_g1_i1	non coding
TRINITY_DN29488_c0_g1_i1	non coding
TRINITY_DN12519_c0_g1_i1	non coding
TRINITY_DN12513_c2_g4_i1	non coding
TRINITY_DN12524_c2_g1_i4	non coding
TRINITY_DN12572_c6_g8_i5	non coding
TRINITY_DN12363_c2_g1_i2	non coding
TRINITY_DN12381_c1_g1_i9	non coding
TRINITY_DN12368_c6_g4_i1	non coding
TRINITY_DN11537_c3_g3_i2	non coding
TRINITY_DN11565_c1_g1_i1	non coding
TRINITY_DN11505_c4_g6_i1	non coding
TRINITY_DN11505_c4_g6_i2	non coding
TRINITY_DN37581_c0_g1_i1	non coding
TRINITY_DN13685_c5_g1_i1	non coding
TRINITY_DN13685_c5_g1_i2	non coding
TRINITY_DN13685_c5_g1_i3	non coding
TRINITY_DN10440_c0_g2_i1	non coding
TRINITY_DN13541_c1_g2_i1	non coding
TRINITY_DN13541_c1_g2_i2	non coding
TRINITY_DN25702_c0_g1_i1	non coding
TRINITY_DN11268_c3_g1_i1	non coding
TRINITY_DN11214_c3_g5_i1	non coding
TRINITY_DN4657_c0_g2_i1	non coding
TRINITY_DN27568_c0_g1_i1	non coding
TRINITY_DN11486_c4_g2_i1	non coding
TRINITY_DN11439_c0_g2_i1	non coding
TRINITY_DN35955_c0_g1_i1	non coding
TRINITY_DN18716_c0_g1_i1	non coding
TRINITY_DN18787_c0_g1_i1	non coding
TRINITY_DN10888_c2_g1_i5	non coding
TRINITY_DN10873_c0_g1_i14	non coding
TRINITY_DN10873_c0_g1_i27	non coding
TRINITY_DN16892_c0_g1_i1	non coding
TRINITY_DN13009_c0_g8_i1	non coding
TRINITY_DN2526_c0_g1_i1	non coding
TRINITY_DN38435_c0_g1_i1	non coding
TRINITY_DN13143_c2_g3_i1	non coding
TRINITY_DN13125_c1_g2_i14	non coding
TRINITY_DN13118_c3_g1_i1	non coding
TRINITY_DN13105_c2_g5_i1	non coding
TRINITY_DN13181_c4_g2_i12	non coding
TRINITY_DN13186_c0_g1_i2	non coding
TRINITY_DN11916_c2_g2_i1	non coding
TRINITY_DN14107_c1_g2_i1	non coding
TRINITY_DN14162_c4_g3_i1	non coding
TRINITY_DN14114_c3_g6_i1	non coding
TRINITY_DN14132_c1_g10_i1	non coding
TRINITY_DN14144_c2_g1_i1	non coding
TRINITY_DN14117_c4_g1_i1	non coding
TRINITY_DN13229_c1_g1_i1	non coding
TRINITY_DN13282_c7_g11_i1	non coding
TRINITY_DN13265_c2_g5_i1	non coding
TRINITY_DN6131_c0_g1_i1	non coding
TRINITY_DN14587_c3_g1_i1	non coding
TRINITY_DN14536_c4_g1_i2	non coding
TRINITY_DN14580_c0_g1_i3	non coding
TRINITY_DN14533_c2_g4_i1	non coding
TRINITY_DN18269_c0_g1_i1	non coding
TRINITY_DN37482_c0_g1_i1	non coding
TRINITY_DN37417_c0_g1_i1	non coding
TRINITY_DN32999_c0_g1_i1	non coding
TRINITY_DN14683_c0_g12_i1	non coding
TRINITY_DN14607_c3_g3_i1	non coding
TRINITY_DN14623_c5_g2_i1	non coding
TRINITY_DN14623_c10_g1_i1	non coding
TRINITY_DN14650_c2_g1_i1	non coding
TRINITY_DN14672_c3_g2_i10	non coding
TRINITY_DN10505_c0_g1_i10	non coding
TRINITY_DN13918_c3_g2_i1	non coding
TRINITY_DN18892_c0_g1_i1	non coding
TRINITY_DN12211_c0_g4_i1	non coding
TRINITY_DN12245_c1_g4_i1	non coding
TRINITY_DN14386_c3_g2_i10	non coding
TRINITY_DN14312_c2_g1_i14	non coding
TRINITY_DN15474_c0_g1_i1	non coding
TRINITY_DN12699_c0_g8_i2	non coding
TRINITY_DN12644_c1_g1_i1	non coding
TRINITY_DN12692_c2_g3_i1	non coding
TRINITY_DN33472_c0_g1_i1	non coding
TRINITY_DN3998_c0_g1_i1	non coding
TRINITY_DN3948_c0_g2_i1	non coding
TRINITY_DN29109_c0_g1_i1	non coding
TRINITY_DN13734_c1_g2_i27	non coding
TRINITY_DN13793_c0_g5_i1	non coding
TRINITY_DN13762_c2_g6_i1	non coding
TRINITY_DN13462_c0_g5_i2	non coding
TRINITY_DN13409_c1_g2_i1	non coding
TRINITY_DN13404_c4_g4_i1	non coding
TRINITY_DN13404_c4_g5_i1	non coding
TRINITY_DN13423_c3_g1_i1	non coding
TRINITY_DN13452_c0_g1_i1	non coding
TRINITY_DN13441_c1_g8_i2	non coding
TRINITY_DN13441_c1_g17_i1	non coding
TRINITY_DN13412_c2_g2_i1	non coding
TRINITY_DN13336_c4_g1_i2	non coding
TRINITY_DN13836_c0_g1_i1	non coding
TRINITY_DN13891_c2_g3_i1	non coding
TRINITY_DN13844_c2_g5_i1	non coding
TRINITY_DN11890_c2_g1_i1	non coding
TRINITY_DN16573_c0_g1_i1	non coding
TRINITY_DN12777_c0_g2_i1	non coding
TRINITY_DN12728_c0_g2_i1	non coding
TRINITY_DN12711_c0_g1_i1	non coding
TRINITY_DN12022_c2_g2_i1	non coding
TRINITY_DN12035_c4_g1_i7	non coding
TRINITY_DN30164_c0_g1_i1	non coding
TRINITY_DN21158_c0_g1_i1	non coding
TRINITY_DN32836_c0_g1_i1	non coding
TRINITY_DN10906_c0_g1_i2	non coding
TRINITY_DN14446_c2_g1_i3	non coding
TRINITY_DN14458_c5_g2_i1	non coding
TRINITY_DN14468_c5_g13_i2	non coding
TRINITY_DN14441_c0_g1_i5	non coding
TRINITY_DN21099_c0_g1_i1	non coding
TRINITY_DN21051_c0_g1_i1	non coding
TRINITY_DN11399_c1_g2_i12	non coding
TRINITY_DN31916_c0_g1_i1	non coding
TRINITY_DN19884_c0_g1_i1	non coding
TRINITY_DN24153_c0_g1_i1	non coding
TRINITY_DN18157_c0_g1_i1	non coding
TRINITY_DN14296_c0_g9_i1	non coding
TRINITY_DN14280_c0_g16_i1	non coding
TRINITY_DN14244_c1_g3_i1	non coding
TRINITY_DN12937_c5_g3_i1	non coding
TRINITY_DN588_c1_g1_i1	non coding
TRINITY_DN9700_c0_g1_i3	non coding
TRINITY_DN9700_c0_g1_i5	non coding
TRINITY_DN11644_c0_g2_i1	non coding
TRINITY_DN11661_c2_g1_i1	non coding
TRINITY_DN11641_c2_g1_i3	non coding
TRINITY_DN11690_c1_g3_i8	non coding
TRINITY_DN14010_c1_g5_i6	non coding
TRINITY_DN14066_c1_g12_i1	non coding
TRINITY_DN14057_c2_g11_i1	non coding
TRINITY_DN14042_c2_g8_i1	non coding
TRINITY_DN6350_c0_g1_i1	non coding
TRINITY_DN27052_c0_g1_i1	non coding
TRINITY_DN18437_c0_g1_i1	non coding
TRINITY_DN11740_c0_g1_i1	non coding
TRINITY_DN40666_c0_g1_i1	non coding
TRINITY_DN34980_c0_g1_i1	non coding
TRINITY_DN12531_c2_g1_i2	non coding
TRINITY_DN12541_c0_g1_i1	non coding
TRINITY_DN40032_c0_g1_i1	non coding
TRINITY_DN11565_c3_g4_i1	non coding
TRINITY_DN13669_c0_g1_i1	non coding
TRINITY_DN10459_c0_g1_i9	non coding
TRINITY_DN13564_c4_g9_i1	non coding
TRINITY_DN13570_c2_g5_i1	non coding
TRINITY_DN4222_c0_g1_i1	non coding
TRINITY_DN9476_c0_g2_i1	non coding
TRINITY_DN12871_c1_g2_i1	non coding
TRINITY_DN12871_c1_g2_i2	non coding
TRINITY_DN12861_c1_g3_i1	non coding
TRINITY_DN12880_c2_g17_i1	non coding
TRINITY_DN11216_c0_g11_i1	non coding
TRINITY_DN9526_c0_g1_i3	non coding
TRINITY_DN37876_c0_g1_i1	non coding
TRINITY_DN11448_c1_g1_i1	non coding
TRINITY_DN26639_c0_g1_i1	non coding
TRINITY_DN13030_c5_g1_i1	non coding
TRINITY_DN13025_c0_g8_i1	non coding
TRINITY_DN13026_c8_g1_i1	non coding
TRINITY_DN13036_c6_g1_i1	non coding
TRINITY_DN35825_c0_g1_i1	non coding
TRINITY_DN7934_c0_g1_i1	non coding
TRINITY_DN13167_c6_g13_i1	non coding
TRINITY_DN6015_c0_g1_i1	non coding
TRINITY_DN14193_c1_g2_i1	non coding
TRINITY_DN14193_c1_g2_i2	non coding
TRINITY_DN14186_c1_g9_i1	non coding
TRINITY_DN14132_c1_g4_i4	non coding
TRINITY_DN14132_c1_g4_i6	non coding
TRINITY_DN14134_c2_g1_i1	non coding
TRINITY_DN14134_c2_g1_i2	non coding
TRINITY_DN14129_c1_g2_i3	non coding
TRINITY_DN30823_c0_g1_i1	non coding
TRINITY_DN13265_c2_g1_i2	non coding
TRINITY_DN13265_c2_g1_i5	non coding
TRINITY_DN13267_c0_g14_i1	non coding
TRINITY_DN10604_c0_g1_i1	non coding
TRINITY_DN2856_c0_g1_i1	non coding
TRINITY_DN14595_c2_g2_i1	non coding
TRINITY_DN14526_c0_g1_i1	non coding
TRINITY_DN14510_c1_g2_i3	non coding
TRINITY_DN14597_c1_g1_i4	non coding
TRINITY_DN14583_c4_g6_i1	non coding
TRINITY_DN26585_c0_g1_i1	non coding
TRINITY_DN30605_c0_g1_i1	non coding
TRINITY_DN14639_c2_g5_i1	non coding
TRINITY_DN14605_c1_g1_i14	non coding
TRINITY_DN14643_c2_g8_i2	non coding
TRINITY_DN14628_c3_g3_i13	non coding
TRINITY_DN14649_c0_g1_i1	non coding
TRINITY_DN14615_c6_g2_i1	non coding
TRINITY_DN14632_c1_g2_i1	non coding
TRINITY_DN14688_c2_g2_i1	non coding
TRINITY_DN14650_c7_g1_i4	non coding
TRINITY_DN9294_c0_g2_i1	non coding
TRINITY_DN27475_c0_g1_i1	non coding
TRINITY_DN10527_c1_g1_i1	non coding
TRINITY_DN13998_c2_g3_i1	non coding
TRINITY_DN36791_c0_g1_i1	non coding
TRINITY_DN12287_c5_g1_i1	non coding
TRINITY_DN12234_c5_g2_i1	non coding
TRINITY_DN11177_c3_g11_i1	non coding
TRINITY_DN21293_c0_g1_i1	non coding
TRINITY_DN34353_c0_g1_i1	non coding
TRINITY_DN14366_c2_g11_i2	non coding
TRINITY_DN14383_c1_g1_i1	non coding
TRINITY_DN14313_c2_g2_i6	non coding
TRINITY_DN27385_c0_g1_i1	non coding
TRINITY_DN27325_c0_g1_i1	non coding
TRINITY_DN37026_c0_g1_i1	non coding
TRINITY_DN35728_c0_g1_i1	non coding
TRINITY_DN14712_c6_g1_i3	non coding
TRINITY_DN14729_c2_g1_i1	non coding
TRINITY_DN14746_c9_g2_i1	non coding
TRINITY_DN12624_c3_g1_i1	non coding
TRINITY_DN12699_c1_g1_i1	non coding
TRINITY_DN12681_c6_g1_i3	non coding
TRINITY_DN12607_c3_g7_i1	non coding
TRINITY_DN33170_c0_g1_i1	non coding
TRINITY_DN36951_c0_g1_i1	non coding
TRINITY_DN8635_c0_g1_i3	non coding
TRINITY_DN24010_c0_g1_i1	non coding
TRINITY_DN13768_c4_g6_i1	non coding
TRINITY_DN13780_c1_g8_i2	non coding
TRINITY_DN13759_c5_g4_i1	non coding
TRINITY_DN13499_c0_g4_i1	non coding
TRINITY_DN13486_c4_g8_i1	non coding
TRINITY_DN13408_c1_g13_i1	non coding
TRINITY_DN13408_c1_g16_i1	non coding
TRINITY_DN13472_c1_g1_i2	non coding
TRINITY_DN13471_c1_g1_i1	non coding
TRINITY_DN13444_c2_g8_i1	non coding
TRINITY_DN13444_c2_g8_i2	non coding
TRINITY_DN13328_c1_g19_i1	non coding
TRINITY_DN13384_c0_g2_i2	non coding
TRINITY_DN33293_c0_g1_i1	non coding
TRINITY_DN33243_c0_g1_i1	non coding
TRINITY_DN2128_c0_g1_i1	non coding
TRINITY_DN13865_c1_g2_i8	non coding
TRINITY_DN13867_c3_g3_i1	non coding
TRINITY_DN13833_c0_g1_i1	non coding
TRINITY_DN13880_c3_g1_i1	non coding
TRINITY_DN11887_c2_g24_i1	non coding
TRINITY_DN28230_c0_g1_i1	non coding
TRINITY_DN2494_c0_g1_i1	non coding
TRINITY_DN33918_c0_g1_i1	non coding
TRINITY_DN9044_c0_g1_i12	non coding
TRINITY_DN12777_c0_g4_i1	non coding
TRINITY_DN12736_c1_g9_i1	non coding
TRINITY_DN15002_c0_g1_i1	non coding
TRINITY_DN12068_c4_g7_i1	non coding
TRINITY_DN12035_c3_g1_i3	non coding
TRINITY_DN12028_c2_g1_i6	non coding
TRINITY_DN20464_c0_g1_i1	non coding
TRINITY_DN26718_c0_g1_i1	non coding
TRINITY_DN14425_c2_g2_i1	non coding
TRINITY_DN11304_c0_g1_i3	non coding
TRINITY_DN19818_c0_g1_i1	non coding
TRINITY_DN25331_c0_g1_i1	non coding
TRINITY_DN40198_c0_g1_i1	non coding
TRINITY_DN14226_c3_g1_i1	non coding
TRINITY_DN14202_c3_g4_i1	non coding
TRINITY_DN14232_c0_g1_i5	non coding
TRINITY_DN14242_c1_g1_i1	non coding
TRINITY_DN14242_c4_g1_i3	non coding
TRINITY_DN14281_c1_g1_i1	non coding
TRINITY_DN12952_c2_g3_i7	non coding
TRINITY_DN12923_c0_g1_i4	non coding
TRINITY_DN11044_c3_g5_i7	non coding
TRINITY_DN11069_c6_g7_i1	non coding
TRINITY_DN507_c0_g1_i1	non coding
TRINITY_DN9749_c0_g2_i1	non coding
TRINITY_DN11689_c1_g1_i1	non coding
TRINITY_DN11676_c0_g1_i10	non coding
TRINITY_DN11648_c2_g2_i1	non coding
TRINITY_DN11697_c0_g2_i2	non coding
TRINITY_DN11610_c2_g7_i3	non coding
TRINITY_DN14096_c1_g7_i1	non coding
TRINITY_DN14085_c1_g1_i1	non coding
TRINITY_DN14057_c2_g12_i1	non coding
TRINITY_DN11798_c2_g1_i1	non coding
TRINITY_DN12420_c0_g1_i1	non coding
TRINITY_DN12417_c3_g2_i1	non coding
TRINITY_DN5363_c0_g2_i1	non coding
TRINITY_DN29465_c0_g1_i1	non coding
TRINITY_DN28626_c0_g1_i1	non coding
TRINITY_DN20339_c0_g1_i1	non coding
TRINITY_DN29920_c0_g1_i1	non coding
TRINITY_DN6230_c0_g1_i1	non coding
TRINITY_DN30903_c0_g1_i1	non coding
TRINITY_DN12537_c0_g1_i11	non coding
TRINITY_DN12517_c1_g6_i5	non coding
TRINITY_DN12341_c2_g2_i1	non coding
TRINITY_DN13626_c0_g8_i1	non coding
TRINITY_DN13682_c2_g7_i1	non coding
TRINITY_DN13682_c2_g7_i2	non coding
TRINITY_DN13511_c0_g1_i2	non coding
TRINITY_DN13530_c1_g1_i1	non coding
TRINITY_DN13525_c1_g4_i1	non coding
TRINITY_DN12852_c7_g1_i1	non coding
TRINITY_DN12823_c4_g8_i1	non coding
TRINITY_DN16390_c0_g1_i1	non coding
TRINITY_DN11214_c3_g1_i4	non coding
TRINITY_DN27530_c0_g1_i1	non coding
TRINITY_DN31110_c0_g1_i1	non coding
TRINITY_DN11414_c0_g10_i1	non coding
TRINITY_DN11406_c0_g1_i1	non coding
TRINITY_DN11494_c3_g6_i1	non coding
TRINITY_DN469_c0_g1_i1	non coding
TRINITY_DN10808_c0_g1_i1	non coding
TRINITY_DN38884_c0_g1_i1	non coding
TRINITY_DN11911_c2_g5_i1	non coding
TRINITY_DN14142_c2_g16_i1	non coding
TRINITY_DN14172_c2_g8_i1	non coding
TRINITY_DN13219_c6_g1_i1	non coding
TRINITY_DN28599_c0_g1_i1	non coding
TRINITY_DN14508_c2_g4_i1	non coding
TRINITY_DN14508_c3_g1_i1	non coding
TRINITY_DN14536_c5_g3_i2	non coding
TRINITY_DN14566_c1_g7_i1	non coding
TRINITY_DN14520_c0_g6_i3	non coding
TRINITY_DN35334_c0_g1_i1	non coding
TRINITY_DN18226_c0_g1_i1	non coding
TRINITY_DN24959_c0_g1_i1	non coding
TRINITY_DN18342_c0_g1_i1	non coding
TRINITY_DN14683_c0_g1_i4	non coding
TRINITY_DN14683_c0_g1_i5	non coding
TRINITY_DN14665_c2_g5_i1	non coding
TRINITY_DN14685_c3_g1_i8	non coding
TRINITY_DN14654_c4_g1_i9	non coding
TRINITY_DN14687_c1_g2_i1	non coding
TRINITY_DN14643_c2_g4_i1	non coding
TRINITY_DN14636_c4_g18_i1	non coding
TRINITY_DN14625_c4_g2_i1	non coding
TRINITY_DN14625_c6_g2_i4	non coding
TRINITY_DN14682_c1_g2_i2	non coding
TRINITY_DN13999_c2_g1_i1	non coding
TRINITY_DN13928_c0_g1_i1	non coding
TRINITY_DN21448_c0_g1_i1	non coding
TRINITY_DN30282_c0_g1_i1	non coding
TRINITY_DN18820_c0_g1_i1	non coding
TRINITY_DN12274_c2_g2_i6	non coding
TRINITY_DN12283_c3_g10_i1	non coding
TRINITY_DN12228_c0_g3_i10	non coding
TRINITY_DN11146_c0_g1_i4	non coding
TRINITY_DN36244_c0_g1_i1	non coding
TRINITY_DN14336_c3_g4_i1	non coding
TRINITY_DN14336_c3_g4_i9	non coding
TRINITY_DN14360_c2_g1_i5	non coding
TRINITY_DN14354_c2_g5_i1	non coding
TRINITY_DN14324_c5_g2_i1	non coding
TRINITY_DN14324_c6_g4_i1	non coding
TRINITY_DN14311_c0_g2_i13	non coding
TRINITY_DN14311_c0_g2_i15	non coding
TRINITY_DN14343_c4_g14_i1	non coding
TRINITY_DN14331_c1_g2_i1	non coding
TRINITY_DN14334_c3_g2_i1	non coding
TRINITY_DN14334_c3_g12_i1	non coding
TRINITY_DN14326_c1_g2_i2	non coding
TRINITY_DN35254_c0_g1_i1	non coding
TRINITY_DN14701_c2_g2_i1	non coding
TRINITY_DN14702_c4_g6_i1	non coding
TRINITY_DN14730_c2_g1_i1	non coding
TRINITY_DN14730_c2_g1_i2	non coding
TRINITY_DN20239_c0_g1_i1	non coding
TRINITY_DN12653_c3_g1_i1	non coding
TRINITY_DN10067_c0_g1_i7	non coding
TRINITY_DN7651_c0_g1_i1	non coding
TRINITY_DN13783_c0_g9_i2	non coding
TRINITY_DN13707_c1_g1_i3	non coding
TRINITY_DN13743_c1_g4_i1	non coding
TRINITY_DN13794_c3_g7_i1	non coding
TRINITY_DN13421_c1_g1_i2	non coding
TRINITY_DN13441_c1_g12_i1	non coding
TRINITY_DN13448_c3_g1_i1	non coding
TRINITY_DN13434_c2_g1_i1	non coding
TRINITY_DN13371_c0_g1_i1	non coding
TRINITY_DN13301_c0_g2_i1	non coding
TRINITY_DN12137_c2_g1_i22	non coding
TRINITY_DN2122_c0_g1_i1	non coding
TRINITY_DN13838_c4_g1_i1	non coding
TRINITY_DN11821_c2_g4_i1	non coding
TRINITY_DN11821_c2_g4_i2	non coding
TRINITY_DN11889_c2_g1_i1	non coding
TRINITY_DN8253_c0_g1_i1	non coding
TRINITY_DN15816_c0_g1_i1	non coding
TRINITY_DN12773_c1_g5_i1	non coding
TRINITY_DN12736_c1_g5_i1	non coding
TRINITY_DN12042_c1_g9_i1	non coding
TRINITY_DN12030_c0_g1_i17	non coding
TRINITY_DN12067_c0_g1_i6	non coding
TRINITY_DN30168_c0_g1_i1	non coding
TRINITY_DN20186_c0_g1_i1	non coding
TRINITY_DN14462_c2_g5_i1	non coding
TRINITY_DN14409_c3_g10_i1	non coding
TRINITY_DN14469_c0_g15_i1	non coding
TRINITY_DN14435_c1_g1_i2	non coding
TRINITY_DN14449_c0_g1_i3	non coding
TRINITY_DN38711_c0_g1_i1	non coding
TRINITY_DN23933_c0_g1_i1	non coding
TRINITY_DN24116_c0_g1_i1	non coding
TRINITY_DN14212_c1_g8_i1	non coding
TRINITY_DN14256_c5_g2_i1	non coding
TRINITY_DN14267_c3_g2_i1	non coding
TRINITY_DN14269_c0_g5_i3	non coding
TRINITY_DN14281_c3_g9_i1	non coding
TRINITY_DN14273_c1_g1_i1	non coding
TRINITY_DN14280_c0_g12_i1	non coding
TRINITY_DN11057_c2_g7_i4	non coding
TRINITY_DN9739_c0_g2_i1	non coding
TRINITY_DN11641_c3_g1_i5	non coding
TRINITY_DN14013_c5_g2_i1	non coding
TRINITY_DN14057_c2_g3_i1	non coding
TRINITY_DN14060_c3_g11_i1	non coding
TRINITY_DN11773_c0_g1_i1	non coding
TRINITY_DN11718_c1_g2_i19	non coding
TRINITY_DN11787_c2_g1_i11	non coding
TRINITY_DN12495_c4_g3_i1	non coding
TRINITY_DN12424_c2_g1_i2	non coding
TRINITY_DN20396_c0_g1_i1	non coding
TRINITY_DN7473_c0_g1_i1	non coding
TRINITY_DN16965_c0_g1_i1	non coding
TRINITY_DN40680_c0_g1_i1	non coding
TRINITY_DN29962_c0_g1_i1	non coding
TRINITY_DN29912_c0_g1_i1	non coding
TRINITY_DN1049_c0_g2_i1	non coding
TRINITY_DN9892_c0_g1_i9	non coding
TRINITY_DN30931_c0_g1_i1	non coding
TRINITY_DN29733_c0_g1_i1	non coding
TRINITY_DN12595_c0_g1_i12	non coding
TRINITY_DN12328_c2_g5_i4	non coding
TRINITY_DN12381_c1_g1_i2	non coding
TRINITY_DN12393_c1_g5_i2	non coding
TRINITY_DN11537_c0_g1_i1	non coding
TRINITY_DN10702_c0_g1_i16	non coding
TRINITY_DN10752_c0_g3_i1	non coding
TRINITY_DN15792_c0_g1_i1	non coding
TRINITY_DN13610_c2_g1_i6	non coding
TRINITY_DN13685_c3_g1_i2	non coding
TRINITY_DN26830_c0_g1_i1	non coding
TRINITY_DN13547_c3_g1_i4	non coding
TRINITY_DN13531_c0_g3_i2	non coding
TRINITY_DN13581_c2_g1_i2	non coding
TRINITY_DN13564_c4_g15_i1	non coding
TRINITY_DN13545_c0_g3_i2	non coding
TRINITY_DN13504_c6_g9_i1	non coding
TRINITY_DN13590_c8_g1_i1	non coding
TRINITY_DN4205_c0_g1_i1	non coding
TRINITY_DN4479_c0_g1_i1	non coding
TRINITY_DN37985_c0_g1_i1	non coding
TRINITY_DN12874_c3_g2_i5	non coding
TRINITY_DN16025_c0_g1_i1	non coding
TRINITY_DN11227_c0_g4_i1	non coding
TRINITY_DN35513_c0_g1_i1	non coding
TRINITY_DN15678_c0_g1_i1	non coding
TRINITY_DN11447_c3_g6_i1	non coding
TRINITY_DN11462_c0_g1_i1	non coding
TRINITY_DN417_c0_g1_i1	non coding
TRINITY_DN15943_c0_g1_i1	non coding
TRINITY_DN18733_c0_g1_i1	non coding
TRINITY_DN10874_c3_g1_i1	non coding
TRINITY_DN25696_c0_g1_i1	non coding
TRINITY_DN13008_c1_g1_i1	non coding
TRINITY_DN13096_c0_g3_i1	non coding
TRINITY_DN40216_c0_g1_i1	non coding
TRINITY_DN40275_c0_g1_i1	non coding
TRINITY_DN2588_c0_g1_i1	non coding
TRINITY_DN7944_c0_g1_i1	non coding
TRINITY_DN7997_c0_g1_i1	non coding
TRINITY_DN13143_c2_g4_i2	non coding
TRINITY_DN13139_c2_g3_i7	non coding
TRINITY_DN13153_c2_g1_i1	non coding
TRINITY_DN13153_c2_g5_i1	non coding
TRINITY_DN13153_c2_g6_i1	non coding
TRINITY_DN13153_c2_g6_i2	non coding
TRINITY_DN25942_c0_g1_i1	non coding
TRINITY_DN27889_c0_g1_i1	non coding
TRINITY_DN27874_c0_g1_i1	non coding
TRINITY_DN6018_c0_g1_i1	non coding
TRINITY_DN14164_c2_g5_i1	non coding
TRINITY_DN14160_c2_g10_i1	non coding
TRINITY_DN14185_c2_g2_i8	non coding
TRINITY_DN14100_c1_g12_i1	non coding
TRINITY_DN22607_c0_g1_i1	non coding
TRINITY_DN13242_c0_g1_i1	non coding
TRINITY_DN13229_c4_g1_i3	non coding
TRINITY_DN13282_c7_g6_i1	non coding
TRINITY_DN13282_c7_g6_i2	non coding
TRINITY_DN13285_c3_g3_i2	non coding
TRINITY_DN14500_c1_g3_i1	non coding
TRINITY_DN14523_c1_g3_i3	non coding
TRINITY_DN14556_c3_g11_i1	non coding
TRINITY_DN14520_c0_g3_i1	non coding
TRINITY_DN6407_c0_g1_i1	non coding
TRINITY_DN6407_c0_g1_i2	non coding
TRINITY_DN6449_c1_g1_i1	non coding
TRINITY_DN8872_c0_g1_i1	non coding
TRINITY_DN30601_c0_g1_i1	non coding
TRINITY_DN14668_c0_g1_i2	non coding
TRINITY_DN14654_c4_g1_i7	non coding
TRINITY_DN14666_c1_g1_i1	non coding
TRINITY_DN14699_c2_g8_i1	non coding
TRINITY_DN14695_c1_g1_i5	non coding
TRINITY_DN14678_c3_g1_i3	non coding
TRINITY_DN22733_c0_g1_i1	non coding
TRINITY_DN9355_c0_g1_i5	non coding
TRINITY_DN24611_c0_g1_i1	non coding
TRINITY_DN27156_c0_g1_i1	non coding
TRINITY_DN6796_c0_g1_i1	non coding
TRINITY_DN18888_c0_g1_i1	non coding
TRINITY_DN12264_c1_g2_i2	non coding
TRINITY_DN12283_c3_g12_i1	non coding
TRINITY_DN11104_c1_g1_i1	non coding
TRINITY_DN11105_c0_g7_i1	non coding
TRINITY_DN28867_c0_g1_i1	non coding
TRINITY_DN14338_c0_g3_i3	non coding
TRINITY_DN14303_c5_g3_i6	non coding
TRINITY_DN14366_c2_g3_i1	non coding
TRINITY_DN14375_c0_g4_i1	non coding
TRINITY_DN14372_c2_g11_i1	non coding
TRINITY_DN14334_c3_g3_i1	non coding
TRINITY_DN14334_c3_g11_i1	non coding
TRINITY_DN14355_c1_g7_i2	non coding
TRINITY_DN35264_c0_g1_i1	non coding
TRINITY_DN7391_c0_g1_i1	non coding
TRINITY_DN15466_c0_g1_i1	non coding
TRINITY_DN14740_c4_g3_i1	non coding
TRINITY_DN14740_c4_g4_i1	non coding
TRINITY_DN14740_c4_g4_i3	non coding
TRINITY_DN22111_c0_g1_i1	non coding
TRINITY_DN12654_c2_g3_i2	non coding
TRINITY_DN12651_c1_g5_i1	non coding
TRINITY_DN6967_c0_g1_i1	non coding
TRINITY_DN13736_c1_g1_i1	non coding
TRINITY_DN13770_c0_g2_i1	non coding
TRINITY_DN13778_c2_g1_i22	non coding
TRINITY_DN13724_c1_g2_i1	non coding
TRINITY_DN13407_c0_g6_i3	non coding
TRINITY_DN13408_c1_g1_i1	non coding
TRINITY_DN13483_c3_g1_i1	non coding
TRINITY_DN13441_c1_g13_i1	non coding
TRINITY_DN13418_c0_g1_i1	non coding
TRINITY_DN13494_c1_g8_i1	non coding
TRINITY_DN7281_c0_g3_i1	non coding
TRINITY_DN13316_c0_g1_i1	non coding
TRINITY_DN13311_c2_g6_i3	non coding
TRINITY_DN13311_c2_g6_i4	non coding
TRINITY_DN13389_c2_g1_i1	non coding
TRINITY_DN13389_c4_g2_i12	non coding
TRINITY_DN12141_c4_g3_i1	non coding
TRINITY_DN27284_c0_g1_i1	non coding
TRINITY_DN13804_c3_g3_i1	non coding
TRINITY_DN13882_c2_g4_i4	non coding
TRINITY_DN13873_c4_g7_i1	non coding
TRINITY_DN13844_c1_g2_i1	non coding
TRINITY_DN13838_c2_g11_i1	non coding
TRINITY_DN24742_c0_g1_i1	non coding
TRINITY_DN11897_c6_g1_i1	non coding
TRINITY_DN40451_c0_g1_i1	non coding
TRINITY_DN34066_c0_g1_i1	non coding
TRINITY_DN10233_c0_g1_i4	non coding
TRINITY_DN29858_c0_g1_i1	non coding
TRINITY_DN12743_c2_g1_i10	non coding
TRINITY_DN12024_c0_g3_i1	non coding
TRINITY_DN12043_c0_g4_i1	non coding
TRINITY_DN12096_c0_g2_i1	non coding
TRINITY_DN5444_c0_g1_i1	non coding
TRINITY_DN10981_c2_g1_i1	non coding
TRINITY_DN14485_c2_g6_i1	non coding
TRINITY_DN14469_c0_g13_i1	non coding
TRINITY_DN14464_c1_g2_i11	non coding
TRINITY_DN21014_c0_g1_i1	non coding
TRINITY_DN11321_c4_g2_i1	non coding
TRINITY_DN4524_c0_g2_i1	non coding
TRINITY_DN5997_c0_g1_i1	non coding
TRINITY_DN31985_c0_g1_i1	non coding
TRINITY_DN5118_c0_g1_i1	non coding
TRINITY_DN14261_c0_g1_i1	non coding
TRINITY_DN14243_c2_g8_i1	non coding
TRINITY_DN17236_c0_g1_i1	non coding
TRINITY_DN25245_c0_g1_i1	non coding
TRINITY_DN11642_c4_g4_i1	non coding
TRINITY_DN11650_c1_g2_i1	non coding
TRINITY_DN14013_c6_g2_i1	non coding
TRINITY_DN14001_c8_g3_i1	non coding
TRINITY_DN14099_c2_g2_i6	non coding
TRINITY_DN14046_c1_g6_i3	non coding
TRINITY_DN14049_c1_g6_i1	non coding
TRINITY_DN11710_c0_g1_i1	non coding
TRINITY_DN11780_c0_g1_i15	non coding
TRINITY_DN20315_c0_g1_i1	non coding
TRINITY_DN14966_c0_g1_i1	non coding
TRINITY_DN1806_c0_g1_i1	non coding
TRINITY_DN12571_c1_g1_i9	non coding
TRINITY_DN12592_c0_g4_i1	non coding
TRINITY_DN12376_c4_g6_i1	non coding
TRINITY_DN12384_c1_g6_i1	non coding
TRINITY_DN12368_c7_g2_i1	non coding
TRINITY_DN19079_c0_g1_i1	non coding
TRINITY_DN11573_c1_g1_i1	non coding
TRINITY_DN13617_c0_g2_i1	non coding
TRINITY_DN13612_c1_g1_i2	non coding
TRINITY_DN13689_c2_g16_i1	non coding
TRINITY_DN13659_c2_g1_i7	non coding
TRINITY_DN13685_c7_g3_i1	non coding
TRINITY_DN13540_c2_g2_i3	non coding
TRINITY_DN13582_c1_g1_i1	non coding
TRINITY_DN13538_c1_g4_i4	non coding
TRINITY_DN13541_c1_g1_i1	non coding
TRINITY_DN13593_c0_g1_i1	non coding
TRINITY_DN4255_c0_g1_i1	non coding
TRINITY_DN25894_c0_g1_i1	non coding
TRINITY_DN36528_c0_g1_i1	non coding
TRINITY_DN12889_c4_g6_i1	non coding
TRINITY_DN12884_c1_g2_i2	non coding
TRINITY_DN3563_c0_g1_i1	non coding
TRINITY_DN30733_c0_g1_i1	non coding
TRINITY_DN30447_c0_g1_i1	non coding
TRINITY_DN38957_c0_g1_i1	non coding
TRINITY_DN11449_c1_g1_i1	non coding
TRINITY_DN11457_c4_g5_i1	non coding
TRINITY_DN11462_c0_g1_i6	non coding
TRINITY_DN11483_c3_g1_i4	non coding
TRINITY_DN33874_c0_g1_i1	non coding
TRINITY_DN29273_c0_g1_i1	non coding
TRINITY_DN7080_c0_g1_i1	non coding
TRINITY_DN13058_c1_g1_i1	non coding
TRINITY_DN13084_c0_g1_i2	non coding
TRINITY_DN13063_c0_g5_i1	non coding
TRINITY_DN13021_c2_g1_i18	non coding
TRINITY_DN13040_c3_g2_i1	non coding
TRINITY_DN40225_c0_g1_i1	non coding
TRINITY_DN36368_c0_g1_i1	non coding
TRINITY_DN13118_c0_g1_i1	non coding
TRINITY_DN11990_c3_g1_i6	non coding
TRINITY_DN14167_c0_g1_i4	non coding
TRINITY_DN14120_c3_g4_i2	non coding
TRINITY_DN13242_c1_g2_i1	non coding
TRINITY_DN13282_c7_g7_i1	non coding
TRINITY_DN13296_c4_g3_i1	non coding
TRINITY_DN13267_c0_g7_i1	non coding
TRINITY_DN39171_c0_g1_i1	non coding
TRINITY_DN40506_c0_g1_i1	non coding
TRINITY_DN24282_c0_g1_i1	non coding
TRINITY_DN24242_c0_g1_i1	non coding
TRINITY_DN2851_c0_g1_i1	non coding
TRINITY_DN6176_c0_g1_i1	non coding
TRINITY_DN14526_c3_g12_i1	non coding
TRINITY_DN14593_c3_g6_i1	non coding
TRINITY_DN14593_c3_g6_i2	non coding
TRINITY_DN14508_c2_g24_i1	non coding
TRINITY_DN14590_c1_g6_i1	non coding
TRINITY_DN14556_c3_g10_i3	non coding
TRINITY_DN14559_c0_g1_i1	non coding
TRINITY_DN24962_c0_g1_i1	non coding
TRINITY_DN34721_c0_g1_i1	non coding
TRINITY_DN18369_c0_g1_i1	non coding
TRINITY_DN14683_c0_g16_i1	non coding
TRINITY_DN14639_c2_g2_i4	non coding
[truncated: 21,467 more rows]

## Sheet: cpc2
Supplementary Table S2: CPC2 results showing non-coding transcripts
#ID	transcript_length	peptide_length	Fickett_score	pI	ORF_integrity	coding_probability	label
TRINITY_DN27600_c0_g1_i1	506	60	0.35493	5.97711	1	0.03569	noncoding
TRINITY_DN27630_c0_g1_i1	364	7	0.41699	5.2746	1	0.00288061	noncoding
TRINITY_DN27639_c0_g1_i1	320	20	0.41402	8.50006	1	0.00607212	noncoding
TRINITY_DN27648_c0_g1_i1	204	19	0.33712	3.99884	-1	0.0124253	noncoding
TRINITY_DN27635_c0_g1_i1	361	42	0.26773	8.18903	1	0.0145085	noncoding
TRINITY_DN27606_c0_g1_i1	495	20	0.32891	9.4964	1	0.00665433	noncoding
TRINITY_DN27657_c0_g1_i1	296	20	0.34555	11.1054	1	0.0108072	noncoding
TRINITY_DN27671_c0_g1_i1	260	19	0.38172	10.4464	1	0.00933688	noncoding
TRINITY_DN27616_c0_g1_i1	242	33	0.3825	9.9975	-1	0.105371	noncoding
TRINITY_DN27628_c0_g1_i1	219	23	0.32631	9.98431	1	0.00897953	noncoding
TRINITY_DN27672_c0_g1_i1	238	30	0.31757	9.62286	1	0.0102874	noncoding
TRINITY_DN27620_c0_g1_i1	211	14	0.3484	6.49139	1	1.84374e-05	noncoding
TRINITY_DN27601_c0_g1_i1	201	25	0.34832	5.27252	1	0.0059371	noncoding
TRINITY_DN27692_c0_g1_i1	215	25	0.44682	5.75055	1	0.00902962	noncoding
TRINITY_DN27685_c0_g1_i1	382	29	0.31061	11.4665	1	0.0165521	noncoding
TRINITY_DN27694_c0_g1_i1	220	14	0.36615	10.0004	1	0.00625858	noncoding
TRINITY_DN27618_c0_g1_i1	361	30	0.42163	4.40656	1	0.0223203	noncoding
TRINITY_DN27621_c0_g1_i1	228	22	0.4227	8.19135	1	0.0066399	noncoding
TRINITY_DN27651_c0_g1_i1	450	31	0.22328	9.74799	1	0.0388966	noncoding
TRINITY_DN27674_c0_g1_i1	206	21	0.39723	4.5351	1	0.00913145	noncoding
TRINITY_DN27658_c0_g1_i1	317	16	0.27056	9.62665	1	0.00953285	noncoding
TRINITY_DN27619_c0_g1_i1	304	19	0.37143	5.22211	-1	0.0137939	noncoding
TRINITY_DN27652_c0_g1_i1	206	46	0.35447	3.91278	1	0.0433016	noncoding
TRINITY_DN27629_c0_g1_i1	207	15	0.3871	6.04022	1	0.00313551	noncoding
TRINITY_DN27649_c0_g1_i1	201	34	0.32018	12.0085	-1	0.180479	noncoding
TRINITY_DN27624_c0_g1_i1	268	19	0.39669	3.79938	1	0.0129799	noncoding
TRINITY_DN27675_c0_g1_i1	273	40	0.33522	10.6296	1	0.0193312	noncoding
TRINITY_DN27612_c0_g1_i1	232	22	0.26535	8.25433	1	0.00796849	noncoding
TRINITY_DN27611_c0_g1_i1	517	14	0.27496	5.27435	1	0.00716029	noncoding
TRINITY_DN27641_c0_g1_i1	240	36	0.42467	9.30231	1	0.0208297	noncoding
TRINITY_DN27677_c0_g1_i1	262	0	0.35096	0	-1	1.33028e-06	noncoding
TRINITY_DN27660_c0_g1_i1	205	15	0.37629	7.97552	1	0.00324581	noncoding
TRINITY_DN672_c0_g1_i1	237	28	0.36711	9.18512	1	0.00870824	noncoding
TRINITY_DN661_c0_g1_i1	400	40	0.34816	4.19635	1	0.0243358	noncoding
TRINITY_DN659_c0_g1_i1	293	22	0.40201	8.49799	1	0.00622134	noncoding
TRINITY_DN665_c0_g1_i1	399	53	0.33395	6.69159	1	0.0184999	noncoding
TRINITY_DN627_c0_g1_i1	211	37	0.42565	12.779	-1	0.165534	noncoding
TRINITY_DN698_c0_g1_i1	255	38	0.38986	10.2156	1	0.0212288	noncoding
TRINITY_DN611_c0_g1_i1	226	6	0.31686	5.27472	1	1.53891e-05	noncoding
TRINITY_DN693_c0_g1_i1	241	15	0.39349	4.50568	-1	0.0103336	noncoding
TRINITY_DN615_c0_g1_i1	288	18	0.38689	6.487	1	0.00351595	noncoding
TRINITY_DN689_c0_g1_i1	595	39	0.3005	6.24042	1	0.0107232	noncoding
TRINITY_DN675_c0_g1_i1	432	16	0.22328	7.83466	1	0.0205876	noncoding
TRINITY_DN660_c0_g1_i1	245	26	0.39448	10.699	1	0.0143412	noncoding
TRINITY_DN643_c0_g1_i1	505	43	0.34811	9.51434	1	0.0171451	noncoding
TRINITY_DN687_c0_g1_i1	290	43	0.30788	5.57977	-1	0.05062	noncoding
TRINITY_DN645_c0_g1_i1	233	42	0.29325	9.18451	-1	0.167821	noncoding
TRINITY_DN600_c0_g1_i1	447	20	0.39229	5.27496	1	0.00562526	noncoding
TRINITY_DN670_c0_g1_i1	287	21	0.40753	9.50031	1	0.0086844	noncoding
TRINITY_DN619_c0_g1_i1	215	6	0.3948	6.49139	1	9.51692e-06	noncoding
TRINITY_DN697_c1_g1_i1	223	42	0.42276	10.9361	-1	0.12989	noncoding
TRINITY_DN616_c0_g1_i1	350	20	0.34315	11.0003	-1	0.181404	noncoding
TRINITY_DN613_c0_g1_i1	355	40	0.38207	6.10126	1	0.0135593	noncoding
TRINITY_DN7837_c0_g1_i3	235	37	0.41504	11.0003	-1	0.132309	noncoding
TRINITY_DN7881_c0_g1_i2	602	59	0.30995	9.52313	1	0.0272438	noncoding
TRINITY_DN7899_c0_g1_i1	216	27	0.45403	5.30243	-1	0.0156272	noncoding
TRINITY_DN7844_c0_g1_i1	550	50	0.40532	7.81464	1	0.0261984	noncoding
TRINITY_DN7894_c0_g2_i1	277	48	0.32991	9.49445	1	0.019378	noncoding
TRINITY_DN7806_c0_g2_i1	357	20	0.38175	9.34967	1	0.0067178	noncoding
TRINITY_DN7803_c0_g2_i1	221	0	0.29538	0	-1	5.73787e-07	noncoding
TRINITY_DN7863_c2_g1_i1	237	17	0.3202	7.82245	1	0.00346795	noncoding
TRINITY_DN7884_c0_g1_i1	216	30	0.42494	7.7392	1	0.00975961	noncoding
TRINITY_DN7849_c0_g1_i1	347	46	0.32996	9.0965	1	0.0162209	noncoding
TRINITY_DN7819_c0_g2_i1	344	14	0.30298	9.99615	-1	0.187176	noncoding
TRINITY_DN7861_c1_g2_i1	254	75	0.2911	3.96588	1	0.206287	noncoding
TRINITY_DN7896_c1_g1_i1	461	43	0.40132	8.21075	1	0.018111	noncoding
TRINITY_DN7896_c1_g2_i1	217	24	0.35203	9.99615	-1	0.131571	noncoding
TRINITY_DN7818_c0_g1_i1	490	29	0.33646	9.52081	1	0.00948024	noncoding
TRINITY_DN7818_c0_g1_i3	591	26	0.33944	12.1832	1	0.0128292	noncoding
TRINITY_DN7891_c0_g2_i1	275	15	0.41572	5.82306	1	0.00395923	noncoding
TRINITY_DN7891_c0_g1_i3	709	74	0.329	9.92853	1	0.0535899	noncoding
TRINITY_DN7897_c0_g1_i4	291	24	0.41968	5.9809	-1	0.014311	noncoding
TRINITY_DN5399_c0_g1_i1	245	28	0.35158	5.98883	1	0.00577959	noncoding
TRINITY_DN5381_c0_g1_i1	633	44	0.39374	10.22	1	0.0287172	noncoding
TRINITY_DN5376_c0_g1_i1	236	10	0.2941	8.51935	1	0.00385355	noncoding
TRINITY_DN5326_c0_g1_i1	309	20	0.37103	7.81085	1	0.00399825	noncoding
TRINITY_DN5309_c0_g1_i1	328	48	0.37249	8.88666	-1	0.0774644	noncoding
TRINITY_DN5350_c0_g1_i1	220	12	0.286	5.58771	1	0.00442285	noncoding
TRINITY_DN5361_c0_g1_i1	259	18	0.46855	5.89764	1	0.00540261	noncoding
TRINITY_DN5354_c0_g1_i1	230	8	0.42589	9.30353	1	0.00469716	noncoding
TRINITY_DN5360_c0_g1_i1	530	15	0.42494	3.99884	1	0.0111527	noncoding
TRINITY_DN5380_c0_g2_i1	280	27	0.36849	11.0804	-1	0.162398	noncoding
TRINITY_DN5339_c0_g1_i1	315	29	0.3005	9.18561	1	0.00903396	noncoding
TRINITY_DN5387_c0_g1_i1	266	27	0.3537	4.19598	1	0.011348	noncoding
TRINITY_DN5356_c0_g1_i1	214	10	0.31371	9.70026	1	0.00535002	noncoding
TRINITY_DN5331_c0_g1_i1	286	45	0.30785	9.52509	1	0.0169402	noncoding
TRINITY_DN5335_c0_g1_i2	580	38	0.30441	9.74664	1	0.0143985	noncoding
TRINITY_DN5334_c0_g1_i1	1072	46	0.36253	11.166	1	0.0275482	noncoding
TRINITY_DN5334_c0_g2_i1	334	28	0.42009	5.97015	1	0.00900731	noncoding
TRINITY_DN5317_c0_g1_i1	232	35	0.41439	11.1701	1	0.0267111	noncoding
TRINITY_DN5363_c0_g1_i1	388	14	0.34015	3.56342	1	0.00703015	noncoding
TRINITY_DN5363_c0_g2_i1	729	20	0.31926	3.99884	1	0.00849126	noncoding
TRINITY_DN5375_c0_g2_i1	319	29	0.34471	6.14203	-1	0.0296434	noncoding
TRINITY_DN5379_c0_g1_i1	302	7	0.41002	8.49969	-1	0.0313826	noncoding
TRINITY_DN5390_c0_g1_i1	213	0	0.432	0	-1	0.0217484	noncoding
TRINITY_DN5368_c0_g1_i1	279	21	0.39593	5.93707	1	0.0049172	noncoding
TRINITY_DN29444_c0_g1_i1	453	64	0.33432	9.3006	1	0.0352103	noncoding
TRINITY_DN29467_c0_g1_i1	241	44	0.43404	9.10223	1	0.0335584	noncoding
TRINITY_DN29479_c0_g1_i1	507	34	0.43259	10.2774	1	0.0279235	noncoding
TRINITY_DN29419_c0_g1_i1	523	22	0.39143	10.289	1	0.0106626	noncoding
TRINITY_DN29427_c0_g1_i1	235	25	0.40073	6.49493	1	0.00585197	noncoding
TRINITY_DN29463_c0_g1_i1	242	26	0.38081	9.82208	1	0.0104437	noncoding
TRINITY_DN29483_c0_g1_i1	299	15	0.44344	6.68805	1	0.00399703	noncoding
TRINITY_DN29417_c0_g1_i1	713	41	0.31307	9.30096	1	0.0138299	noncoding
TRINITY_DN29422_c0_g1_i1	222	18	0.41618	9.30524	1	0.00740121	noncoding
TRINITY_DN29451_c0_g1_i1	282	29	0.35288	7.88251	1	0.006077	noncoding
TRINITY_DN29434_c0_g1_i1	207	18	0.3616	11.097	1	0.00996617	noncoding
TRINITY_DN29428_c0_g1_i1	220	25	0.4398	9.69403	1	0.0159426	noncoding
TRINITY_DN29425_c0_g1_i1	211	37	0.34463	8.60907	1	0.0102175	noncoding
TRINITY_DN29450_c0_g1_i1	207	8	0.36858	6.49139	1	9.91845e-06	noncoding
TRINITY_DN29436_c0_g1_i1	707	46	0.26899	10.1154	1	0.0241347	noncoding
TRINITY_DN29460_c0_g1_i1	217	3	0.33825	4.29816	1	1.78529e-05	noncoding
TRINITY_DN29406_c0_g1_i1	268	16	0.34676	6.50153	1	0.00275242	noncoding
TRINITY_DN29426_c0_g1_i1	275	40	0.29858	11.5567	-1	0.1771	noncoding
TRINITY_DN29432_c0_g1_i1	311	35	0.33659	10.4639	1	0.015755	noncoding
TRINITY_DN29402_c0_g1_i1	415	42	0.33332	9.10089	1	0.0139517	noncoding
TRINITY_DN29488_c0_g1_i1	274	51	0.39306	8.02618	-1	0.045397	noncoding
TRINITY_DN29473_c0_g1_i1	294	39	0.42753	9.77911	1	0.0292108	noncoding
TRINITY_DN29492_c0_g1_i1	243	10	0.36038	5.58514	1	1.58981e-05	noncoding
TRINITY_DN29453_c0_g1_i1	209	42	0.37993	8.71039	1	0.0160337	noncoding
TRINITY_DN29424_c0_g1_i1	443	32	0.32753	9.84308	1	0.0117924	noncoding
TRINITY_DN29498_c0_g1_i1	414	13	0.35108	11.8239	1	0.00892416	noncoding
TRINITY_DN29465_c0_g1_i1	447	32	0.4109	4.67706	1	0.0195653	noncoding
TRINITY_DN29411_c0_g1_i1	292	25	0.27933	4.78339	1	0.0139131	noncoding
TRINITY_DN29482_c0_g1_i1	249	26	0.35911	6.69122	1	0.00482685	noncoding
TRINITY_DN29448_c0_g1_i1	379	26	0.41808	9.23846	1	0.0112088	noncoding
TRINITY_DN29439_c0_g1_i1	468	55	0.29246	10.295	1	0.0279507	noncoding
TRINITY_DN28621_c0_g1_i1	227	8	0.3585	5.27472	1	1.4886e-05	noncoding
TRINITY_DN28691_c0_g1_i1	253	30	0.40137	8.23077	1	0.00892152	noncoding
TRINITY_DN28602_c0_g1_i1	236	70	0.33716	8.73663	-1	0.114701	noncoding
TRINITY_DN28654_c0_g1_i1	289	26	0.43735	9.69708	-1	0.0614079	noncoding
TRINITY_DN28668_c0_g1_i1	381	9	0.3686	9.34967	1	0.003868	noncoding
TRINITY_DN28614_c0_g1_i1	338	20	0.33069	5.58746	1	0.00405487	noncoding
TRINITY_DN28686_c0_g1_i1	221	17	0.45684	11.1661	-1	0.110491	noncoding
TRINITY_DN28628_c0_g1_i1	217	0	0.27943	0	-1	1.01839e-06	noncoding
TRINITY_DN28685_c0_g1_i1	271	17	0.40187	11.8343	1	0.0108226	noncoding
TRINITY_DN28606_c0_g1_i1	328	15	0.36846	6.49139	1	0.0027107	noncoding
TRINITY_DN28603_c0_g1_i1	307	29	0.31382	7.81085	1	0.0060053	noncoding
TRINITY_DN28666_c0_g1_i1	228	3	0.35324	5.27496	1	8.05332e-06	noncoding
TRINITY_DN28605_c0_g1_i1	226	49	0.35963	8.23077	-1	0.0675888	noncoding
TRINITY_DN28699_c0_g1_i1	320	50	0.39551	10.0163	1	0.0367844	noncoding
TRINITY_DN28688_c0_g1_i1	229	16	0.3647	7.9776	1	0.00331494	noncoding
TRINITY_DN28613_c0_g1_i1	231	58	0.36372	10.9283	-1	0.167582	noncoding
TRINITY_DN28655_c0_g1_i1	270	40	0.30497	5.92792	1	0.0118535	noncoding
TRINITY_DN28624_c0_g1_i1	229	46	0.26931	9.69598	1	0.0214463	noncoding
TRINITY_DN28676_c0_g1_i1	371	21	0.37968	6.51166	1	0.00402789	noncoding
TRINITY_DN28679_c0_g1_i1	328	43	0.41329	9.44464	-1	0.070717	noncoding
TRINITY_DN28639_c0_g1_i1	275	28	0.37315	9.78131	1	0.0108803	noncoding
TRINITY_DN28641_c0_g1_i1	202	13	0.37772	12.6021	1	0.0067939	noncoding
TRINITY_DN28637_c0_g1_i1	202	33	0.33176	8.84027	1	0.00892126	noncoding
TRINITY_DN28643_c0_g1_i1	250	19	0.38769	6.81158	-1	0.0201557	noncoding
TRINITY_DN28693_c0_g1_i1	343	3	0.32571	4.5965	1	1.54879e-05	noncoding
TRINITY_DN28677_c0_g1_i1	634	52	0.35155	7.98065	1	0.0189612	noncoding
TRINITY_DN28638_c0_g1_i1	253	21	0.36317	10.289	1	0.00920394	noncoding
TRINITY_DN28616_c0_g1_i1	208	35	0.30961	9.30304	1	0.011215	noncoding
TRINITY_DN28601_c0_g1_i1	224	26	0.32682	5.2746	1	0.00630969	noncoding
TRINITY_DN28626_c0_g1_i1	361	16	0.34348	7.95343	-1	0.0589215	noncoding
TRINITY_DN28620_c0_g1_i1	276	13	0.38561	5.43524	1	0.00324313	noncoding
TRINITY_DN28682_c0_g1_i1	221	10	0.42215	8.51874	1	0.00369929	noncoding
TRINITY_DN28649_c0_g1_i1	202	22	0.31804	10.289	-1	0.181246	noncoding
TRINITY_DN28661_c0_g1_i1	394	32	0.36946	9.0351	1	0.0101139	noncoding
TRINITY_DN28635_c0_g1_i1	217	5	0.38836	5.27496	1	1.34365e-05	noncoding
TRINITY_DN20343_c0_g1_i1	301	31	0.37194	8.77045	-1	0.0658905	noncoding
TRINITY_DN20355_c0_g1_i1	325	39	0.39013	9.03485	1	0.0162223	noncoding
TRINITY_DN20333_c0_g1_i1	282	13	0.37016	3.49225	1	0.00812532	noncoding
TRINITY_DN20337_c0_g1_i1	226	46	0.36998	9.09955	1	0.0199156	noncoding
TRINITY_DN20339_c0_g1_i1	261	80	0.37659	10.3159	-1	0.147804	noncoding
TRINITY_DN20318_c0_g1_i1	306	39	0.42365	7.89874	1	0.016816	noncoding
TRINITY_DN20304_c0_g1_i1	281	29	0.33371	10.0443	1	0.0112834	noncoding
TRINITY_DN20330_c0_g1_i1	480	42	0.30227	9.60175	1	0.0157625	noncoding
TRINITY_DN20399_c0_g1_i1	249	19	0.39571	6.51166	1	0.00392178	noncoding
TRINITY_DN20351_c0_g1_i1	234	20	0.42679	10.2559	-1	0.0820464	noncoding
TRINITY_DN20302_c0_g1_i1	216	39	0.4051	7.99945	1	0.0144668	noncoding
TRINITY_DN20374_c0_g1_i1	256	18	0.37417	9.30402	-1	0.0765246	noncoding
TRINITY_DN20367_c0_g1_i1	282	14	0.37254	4.36908	1	0.00515152	noncoding
TRINITY_DN20338_c0_g1_i1	438	30	0.34727	10.3818	-1	0.155422	noncoding
TRINITY_DN20378_c0_g1_i1	255	14	0.27279	9.99249	1	0.0102605	noncoding
TRINITY_DN20319_c0_g1_i1	237	11	0.45171	3.99884	1	0.0090464	noncoding
TRINITY_DN20393_c0_g1_i1	272	30	0.43579	11.3506	1	0.0283461	noncoding
TRINITY_DN20390_c0_g1_i1	201	10	0.32557	9.70038	-1	0.147908	noncoding
TRINITY_DN20345_c0_g1_i1	320	25	0.34193	5.98529	-1	0.0277949	noncoding
TRINITY_DN20389_c0_g1_i1	213	34	0.44333	8.51959	1	0.0177897	noncoding
TRINITY_DN20396_c0_g1_i1	266	40	0.35066	9.38165	1	0.0147418	noncoding
TRINITY_DN20381_c0_g1_i1	446	15	0.34864	7.99982	1	0.00311638	noncoding
TRINITY_DN20385_c0_g1_i1	244	11	0.27959	5.27435	1	0.00551214	noncoding
TRINITY_DN20332_c0_g1_i1	265	29	0.36244	11.4238	1	0.0151409	noncoding
TRINITY_DN20387_c0_g1_i1	299	30	0.40636	8.84149	1	0.0109759	noncoding
TRINITY_DN20397_c0_g1_i1	275	22	0.336	9.40033	1	0.00687455	noncoding
TRINITY_DN20346_c0_g1_i1	238	18	0.37606	9.18829	1	0.00562723	noncoding
TRINITY_DN20315_c0_g1_i1	588	52	0.337	7.9079	1	0.0173901	noncoding
TRINITY_DN20368_c0_g1_i1	248	30	0.45024	8.8858	-1	0.0396255	noncoding
TRINITY_DN20369_c0_g1_i1	213	3	0.2836	5.27277	1	0.00340458	noncoding
TRINITY_DN20375_c0_g1_i1	253	2	0.38829	5.27496	1	9.16667e-06	noncoding
TRINITY_DN20394_c0_g1_i1	294	20	0.41926	8.76849	1	0.00692528	noncoding
TRINITY_DN20365_c0_g1_i1	324	34	0.30978	7.90656	1	0.00764438	noncoding
TRINITY_DN20349_c0_g1_i1	210	17	0.38729	6.50116	1	0.00331495	noncoding
TRINITY_DN20366_c0_g1_i1	248	29	0.38129	7.83539	1	0.0068192	noncoding
TRINITY_DN7443_c0_g2_i1	257	44	0.37814	9.49384	1	0.0212831	noncoding
TRINITY_DN7404_c0_g1_i1	250	17	0.35995	11.0003	1	0.00944654	noncoding
TRINITY_DN7487_c0_g1_i1	918	61	0.34244	9.58868	1	0.0348234	noncoding
TRINITY_DN7471_c0_g1_i1	235	11	0.34627	5.75299	1	1.59811e-05	noncoding
TRINITY_DN7471_c0_g2_i2	1590	49	0.31934	8.05206	1	0.0146261	noncoding
TRINITY_DN7490_c0_g2_i1	705	31	0.30971	5.94904	1	0.00729346	noncoding
TRINITY_DN7428_c0_g1_i1	208	23	0.39362	8.68195	-1	0.0471436	noncoding
TRINITY_DN7429_c0_g1_i1	3495	74	0.27667	4.65057	1	0.154507	noncoding
TRINITY_DN7460_c0_g1_i1	295	34	0.35064	9.14948	1	0.0106299	noncoding
TRINITY_DN7432_c0_g1_i2	428	34	0.393	6.01056	-1	0.0183425	noncoding
TRINITY_DN7432_c0_g1_i5	316	19	0.40971	9.99261	-1	0.078948	noncoding
TRINITY_DN7432_c1_g1_i1	241	31	0.40121	8.1795	-1	0.037004	noncoding
TRINITY_DN7442_c0_g1_i1	240	16	0.37897	11.2637	1	0.00963987	noncoding
TRINITY_DN7442_c0_g2_i1	259	9	0.32129	5.27496	1	0.00255526	noncoding
TRINITY_DN7473_c0_g1_i1	1398	39	0.29762	9.30157	1	0.0132677	noncoding
TRINITY_DN7436_c0_g1_i1	405	21	0.32097	6.49103	1	0.00377854	noncoding
TRINITY_DN7464_c0_g2_i1	1430	43	0.31856	9.51288	1	0.0158016	noncoding
TRINITY_DN7422_c0_g2_i1	371	49	0.38444	9.64948	1	0.0292711	noncoding
TRINITY_DN7409_c0_g1_i1	250	30	0.38777	9.62299	1	0.0122761	noncoding
TRINITY_DN7459_c0_g1_i1	317	54	0.31247	9.65167	1	0.0237878	noncoding
TRINITY_DN7407_c0_g1_i1	343	27	0.37342	5.30243	1	0.00749164	noncoding
TRINITY_DN7411_c0_g1_i1	490	30	0.22359	9.30267	1	0.0330292	noncoding
TRINITY_DN7450_c0_g1_i1	329	22	0.29737	5.51019	1	0.00605452	noncoding
TRINITY_DN7472_c0_g1_i1	701	66	0.34876	9.56403	1	0.0443028	noncoding
TRINITY_DN7448_c0_g1_i2	287	10	0.27919	5.27277	-1	0.0598691	noncoding
TRINITY_DN7410_c0_g1_i2	254	29	0.47879	8.13898	1	0.0162702	noncoding
TRINITY_DN16916_c0_g1_i1	248	32	0.25628	6.68964	-1	0.15091	noncoding
TRINITY_DN16950_c0_g1_i1	231	32	0.4184	9.81989	-1	0.0756266	noncoding
TRINITY_DN16960_c0_g1_i1	284	34	0.36361	4.86774	1	0.0130117	noncoding
TRINITY_DN16941_c0_g1_i1	299	27	0.35533	5.7525	1	0.00585259	noncoding
TRINITY_DN16985_c0_g1_i1	216	18	0.43497	11.166	1	0.0159152	noncoding
TRINITY_DN16972_c0_g1_i1	326	19	0.42123	8.25421	1	0.00562166	noncoding
TRINITY_DN16914_c0_g1_i1	247	31	0.43863	4.89594	1	0.0192363	noncoding
TRINITY_DN16952_c0_g1_i1	258	59	0.3202	12.0001	-1	0.162564	noncoding
TRINITY_DN16911_c0_g1_i1	222	11	0.37017	8.36591	1	0.00291582	noncoding
TRINITY_DN16924_c0_g1_i1	369	26	0.32271	5.87616	1	0.00534685	noncoding
TRINITY_DN16912_c0_g1_i1	242	16	0.34286	8.38519	1	0.00367155	noncoding
TRINITY_DN16996_c0_g1_i1	338	48	0.31085	8.77094	1	0.0156988	noncoding
TRINITY_DN16961_c0_g1_i1	607	44	0.43475	9.99469	1	0.0440004	noncoding
TRINITY_DN16968_c0_g1_i1	211	18	0.39388	5.26813	1	0.00502823	noncoding
TRINITY_DN16921_c0_g1_i1	243	29	0.44439	8.36652	1	0.0127987	noncoding
TRINITY_DN16981_c0_g1_i1	223	46	0.38541	7.86554	1	0.0176598	noncoding
TRINITY_DN16910_c0_g1_i1	394	41	0.38645	9.20026	1	0.0181952	noncoding
TRINITY_DN16905_c0_g1_i1	233	41	0.4134	9.69427	1	0.0267404	noncoding
TRINITY_DN16970_c0_g1_i1	259	22	0.39576	4.23956	1	0.0115718	noncoding
TRINITY_DN16965_c0_g1_i1	925	21	0.4018	5.42633	1	0.00606332	noncoding
TRINITY_DN16920_c0_g1_i1	382	15	0.29542	4.36908	1	0.00732237	noncoding
TRINITY_DN16935_c0_g1_i1	253	17	0.44375	9.69733	1	0.0109176	noncoding
TRINITY_DN16966_c0_g1_i1	233	47	0.38181	9.13214	-1	0.0787823	noncoding
TRINITY_DN16931_c0_g1_i1	342	35	0.39153	12.0245	1	0.019244	noncoding
TRINITY_DN16959_c0_g1_i1	209	15	0.29465	4.19598	1	0.00818782	noncoding
TRINITY_DN16956_c0_g1_i1	260	51	0.25847	7.7796	1	0.0220216	noncoding
TRINITY_DN16983_c0_g1_i1	277	46	0.31585	10.2717	1	0.0212554	noncoding
TRINITY_DN16919_c0_g1_i1	271	15	0.38937	8.25421	1	0.00369061	noncoding
TRINITY_DN16944_c0_g1_i1	234	4	0.36727	5.27496	1	9.6313e-06	noncoding
TRINITY_DN40665_c0_g1_i1	230	25	0.33812	7.81012	-1	0.0635343	noncoding
TRINITY_DN40669_c0_g1_i1	257	15	0.27429	5.3808	-1	0.0722194	noncoding
TRINITY_DN40647_c0_g1_i1	214	66	0.37808	4.67706	-1	0.0245342	noncoding
TRINITY_DN40673_c0_g1_i1	204	31	0.38037	9.0351	-1	0.0683974	noncoding
TRINITY_DN40609_c0_g1_i1	226	57	0.37637	9.73236	1	0.0396854	noncoding
TRINITY_DN40639_c0_g1_i1	263	5	0.37948	5.27057	1	1.2186e-05	noncoding
TRINITY_DN40602_c0_g1_i1	220	58	0.28234	9.60992	1	0.0268149	noncoding
TRINITY_DN40699_c0_g1_i1	301	53	0.29094	6.30487	1	0.0216703	noncoding
TRINITY_DN40638_c0_g1_i1	218	18	0.41632	7.97601	1	0.00474748	noncoding
TRINITY_DN40682_c0_g1_i1	230	41	0.3768	4.20709	-1	0.0151975	noncoding
TRINITY_DN40671_c0_g1_i1	233	13	0.3539	8.25348	1	0.00304783	noncoding
TRINITY_DN40681_c0_g1_i1	269	21	0.33841	9.69965	-1	0.133392	noncoding
TRINITY_DN40628_c0_g1_i1	201	20	0.36837	4.93195	1	0.00550395	noncoding
TRINITY_DN40640_c0_g1_i1	244	28	0.28874	8.97931	1	0.00879124	noncoding
TRINITY_DN40649_c0_g1_i1	228	26	0.41228	6.49103	1	0.00675303	noncoding
TRINITY_DN40668_c0_g1_i1	203	4	0.36912	5.27496	1	9.76095e-06	noncoding
TRINITY_DN40600_c0_g1_i1	219	37	0.4014	5.55731	1	0.0158804	noncoding
TRINITY_DN40615_c0_g1_i1	309	28	0.45094	9.78522	1	0.0225931	noncoding
TRINITY_DN40645_c0_g1_i1	239	9	0.34943	11.166	1	0.00747694	noncoding
TRINITY_DN40618_c0_g1_i1	270	63	0.36929	9.64691	-1	0.116572	noncoding
TRINITY_DN40680_c0_g1_i1	245	67	0.4066	9.00092	-1	0.0734853	noncoding
TRINITY_DN40653_c0_g1_i1	212	15	0.31177	5.2746	1	0.00384467	noncoding
TRINITY_DN40612_c0_g1_i1	228	13	0.38745	7.99884	1	0.00305666	noncoding
TRINITY_DN40601_c0_g1_i1	309	33	0.33661	4.4809	1	0.0132218	noncoding
TRINITY_DN40631_c0_g1_i1	228	27	0.44066	8.36505	1	0.0109661	noncoding
TRINITY_DN40664_c0_g1_i1	209	24	0.36123	8.02032	-1	0.0500286	noncoding
TRINITY_DN40663_c0_g1_i1	208	36	0.38723	8.49615	1	0.011822	noncoding
TRINITY_DN40686_c0_g1_i1	246	2	0.44148	5.27496	-1	0.00957315	noncoding
TRINITY_DN40614_c0_g1_i1	216	7	0.44095	8.49969	1	0.00357935	noncoding
TRINITY_DN40610_c0_g1_i1	318	30	0.27731	9.30255	-1	0.183966	noncoding
TRINITY_DN40697_c0_g1_i1	244	55	0.42272	8.85846	-1	0.0571031	noncoding
TRINITY_DN40637_c0_g1_i1	260	19	0.31352	8.34467	1	0.00445821	noncoding
TRINITY_DN40662_c0_g1_i1	282	25	0.37791	3.43427	1	0.0201211	noncoding
TRINITY_DN40666_c0_g1_i1	279	70	0.41443	8.39642	-1	0.0566129	noncoding
TRINITY_DN40677_c0_g1_i1	209	2	0.35518	5.27496	1	7.16709e-06	noncoding
TRINITY_DN40691_c0_g1_i1	244	23	0.24744	10.2889	1	0.0222099	noncoding
TRINITY_DN40613_c0_g1_i1	268	5	0.28503	4.5965	-1	0.0369986	noncoding
TRINITY_DN40644_c0_g1_i1	274	42	0.38879	12.3228	1	0.0214322	noncoding
TRINITY_DN40683_c0_g1_i1	259	15	0.3599	6.48798	1	0.00264737	noncoding
TRINITY_DN40698_c0_g1_i1	262	36	0.40476	10.0224	-1	0.0928489	noncoding
TRINITY_DN40623_c0_g1_i1	209	26	0.25118	7.99945	1	0.0115645	noncoding
TRINITY_DN40622_c0_g1_i1	236	26	0.36409	7.97601	1	0.00551851	noncoding
TRINITY_DN40694_c0_g1_i1	207	30	0.36046	6.51202	-1	0.0278373	noncoding
TRINITY_DN40658_c0_g1_i1	215	18	0.31095	11.3337	1	0.0122894	noncoding
TRINITY_DN40648_c0_g1_i1	226	0	0.30787	0	-1	4.72852e-07	noncoding
TRINITY_DN40626_c0_g1_i1	250	32	0.40059	9.59235	1	0.0147084	noncoding
TRINITY_DN36457_c0_g1_i1	210	13	0.41382	11.4334	1	0.0102545	noncoding
TRINITY_DN36450_c0_g1_i1	254	24	0.36036	4.86298	1	0.00693665	noncoding
TRINITY_DN36471_c0_g1_i1	409	20	0.41642	5.26813	1	0.00676741	noncoding
TRINITY_DN36499_c0_g1_i1	218	14	0.40988	5.2226	1	0.0044552	noncoding
TRINITY_DN36441_c0_g1_i1	268	23	0.44736	4.13873	1	0.0186946	noncoding
TRINITY_DN36475_c0_g1_i1	233	8	0.37449	3.56342	-1	0.00753878	noncoding
TRINITY_DN36491_c0_g1_i1	238	7	0.2695	8.52106	1	0.00492245	noncoding
TRINITY_DN36401_c0_g1_i1	204	27	0.39015	10.3013	1	0.0132886	noncoding
TRINITY_DN36426_c0_g1_i1	293	9	0.38165	8.34467	1	0.00268433	noncoding
TRINITY_DN36434_c0_g1_i1	227	9	0.37698	8.52106	1	0.00282022	noncoding
TRINITY_DN36487_c0_g1_i1	352	32	0.37448	7.73126	1	0.00758321	noncoding
TRINITY_DN36489_c0_g1_i1	212	12	0.38573	3.66571	1	0.00793692	noncoding
TRINITY_DN36429_c0_g1_i1	262	55	0.37397	7.77679	1	0.0256432	noncoding
TRINITY_DN36495_c0_g1_i1	257	17	0.27895	9.99249	1	0.0102045	noncoding
TRINITY_DN36454_c0_g1_i1	305	24	0.38128	12.4885	1	0.0103339	noncoding
TRINITY_DN36419_c0_g1_i1	201	25	0.34571	10.0004	1	0.00961218	noncoding
TRINITY_DN36427_c0_g1_i1	255	14	0.39318	6.50189	-1	0.0160336	noncoding
TRINITY_DN36496_c0_g1_i1	230	22	0.38411	8.36652	1	0.00539356	noncoding
TRINITY_DN36423_c0_g1_i1	245	21	0.34709	9.62653	1	0.00717594	noncoding
TRINITY_DN36485_c0_g1_i1	301	38	0.27418	7.94269	1	0.0115226	noncoding
TRINITY_DN36458_c0_g1_i1	316	25	0.29544	9.69708	1	0.00978343	noncoding
TRINITY_DN36479_c0_g1_i1	215	40	0.36432	8.27374	1	0.0119014	noncoding
TRINITY_DN36403_c0_g1_i1	289	33	0.32821	9.87347	1	0.0123468	noncoding
TRINITY_DN36414_c0_g1_i1	264	19	0.38851	9.05695	-1	0.0583439	noncoding
TRINITY_DN36440_c0_g1_i1	274	33	0.32218	8.85846	1	0.00895162	noncoding
TRINITY_DN36430_c0_g1_i1	315	77	0.37144	9.69427	-1	0.124552	noncoding
TRINITY_DN36467_c0_g1_i1	357	19	0.32372	3.79938	1	0.00868172	noncoding
TRINITY_DN36406_c0_g1_i1	240	16	0.39967	5.27496	1	0.00460506	noncoding
TRINITY_DN36465_c0_g1_i1	223	22	0.37895	7.93976	-1	0.0377883	noncoding
TRINITY_DN36410_c0_g1_i1	293	41	0.41366	5.82037	1	0.0205677	noncoding
TRINITY_DN36432_c0_g1_i1	267	55	0.41654	4.83087	-1	0.02248	noncoding
TRINITY_DN36472_c0_g1_i1	206	17	0.39274	6.69012	1	0.00337471	noncoding
TRINITY_DN36444_c0_g1_i1	293	18	0.31554	10.2889	1	0.00879892	noncoding
TRINITY_DN36486_c0_g1_i1	201	42	0.44819	9.97662	1	0.0483669	noncoding
TRINITY_DN36404_c0_g1_i1	250	22	0.39164	9.40033	-1	0.0690398	noncoding
TRINITY_DN36460_c0_g1_i1	330	27	0.27275	9.5246	1	0.0119344	noncoding
TRINITY_DN24590_c0_g1_i1	294	27	0.31122	3.66571	1	0.016612	noncoding
TRINITY_DN24584_c0_g1_i1	270	13	0.31382	11.0003	1	0.0097216	noncoding
TRINITY_DN24533_c0_g1_i1	274	39	0.32018	9.52289	1	0.0137339	noncoding
TRINITY_DN24501_c0_g1_i1	202	11	0.40156	11.166	-1	0.132407	noncoding
TRINITY_DN24513_c0_g2_i1	273	11	0.27916	5.27411	1	0.00557323	noncoding
TRINITY_DN24525_c0_g1_i1	227	32	0.40308	8.09821	-1	0.0354439	noncoding
TRINITY_DN24507_c0_g1_i1	240	12	0.31983	7.95319	1	0.00287468	noncoding
TRINITY_DN24560_c0_g1_i1	305	16	0.31232	10.0004	1	0.00749434	noncoding
TRINITY_DN24538_c0_g1_i1	300	19	0.32855	5.58746	1	0.00386538	noncoding
TRINITY_DN24566_c0_g1_i1	239	23	0.3955	5.06061	1	0.00770405	noncoding
TRINITY_DN24550_c0_g1_i1	373	10	0.36314	8.49847	1	0.00287683	noncoding
TRINITY_DN24528_c0_g1_i1	210	46	0.38951	10.9249	1	0.0330286	noncoding
TRINITY_DN24593_c0_g1_i1	237	33	0.35336	10.0479	1	0.0135532	noncoding
TRINITY_DN24506_c0_g1_i1	218	34	0.39674	9.07123	-1	0.061266	noncoding
TRINITY_DN24523_c0_g1_i1	240	19	0.38729	3.79938	1	0.0116883	noncoding
TRINITY_DN24529_c0_g1_i1	209	15	0.4027	4.55658	-1	0.0105771	noncoding
TRINITY_DN24509_c0_g1_i1	257	19	0.26699	8.34467	1	0.00717239	noncoding
TRINITY_DN24505_c0_g1_i1	222	14	0.28816	9.62836	1	0.00725194	noncoding
TRINITY_DN24574_c0_g1_i1	221	16	0.35282	5.27496	-1	0.0162234	noncoding
TRINITY_DN24546_c0_g1_i1	215	12	0.37351	5.58746	1	0.00271402	noncoding
TRINITY_DN24592_c0_g1_i1	321	17	0.40741	3.99884	1	0.0110084	noncoding
TRINITY_DN24551_c0_g1_i1	221	35	0.44336	9.5246	1	0.0268085	noncoding
TRINITY_DN24577_c0_g1_i1	264	26	0.35389	8.21161	1	0.00565682	noncoding
TRINITY_DN24543_c0_g1_i1	460	35	0.3094	9.74652	1	0.0129141	noncoding
TRINITY_DN24571_c0_g1_i1	265	10	0.38866	5.27472	1	0.00290438	noncoding
TRINITY_DN24556_c0_g1_i1	212	40	0.31092	8.841	1	0.0117871	noncoding
TRINITY_DN24581_c0_g1_i1	230	4	0.39222	5.27496	1	1.23935e-05	noncoding
TRINITY_DN24514_c0_g1_i1	245	53	0.4119	10.0286	-1	0.100683	noncoding
TRINITY_DN24573_c0_g1_i1	329	36	0.32685	9.42987	1	0.0119894	noncoding
TRINITY_DN24539_c0_g1_i1	316	61	0.42622	9.09882	1	0.0742501	noncoding
TRINITY_DN24582_c0_g1_i1	292	14	0.35158	8.50006	1	0.00346752	noncoding
TRINITY_DN24564_c0_g1_i1	234	15	0.389	6.20563	1	0.00307629	noncoding
TRINITY_DN24531_c0_g1_i1	264	34	0.33739	10.94	1	0.0167691	noncoding
TRINITY_DN24527_c0_g1_i1	247	10	0.34699	5.2746	1	1.83502e-05	noncoding
TRINITY_DN24511_c0_g1_i1	239	7	0.38456	9.50006	1	0.00386214	noncoding
TRINITY_DN24555_c0_g1_i1	235	52	0.27556	9.49847	1	0.0228376	noncoding
TRINITY_DN24536_c0_g1_i1	207	28	0.40395	5.87421	1	0.00822722	noncoding
TRINITY_DN24562_c0_g1_i1	213	4	0.36518	5.27496	1	9.49985e-06	noncoding
TRINITY_DN24588_c0_g1_i1	378	19	0.38435	5.58746	1	0.00444322	noncoding
TRINITY_DN24557_c0_g1_i1	256	4	0.4809	5.27496	-1	0.0107755	noncoding
TRINITY_DN24820_c0_g1_i1	216	25	0.32294	10.3013	1	0.0108059	noncoding
TRINITY_DN24851_c0_g1_i1	204	27	0.40256	5.42609	1	0.00895765	noncoding
TRINITY_DN24828_c0_g1_i1	249	10	0.4201	8.34467	1	0.00342879	noncoding
TRINITY_DN24852_c0_g1_i1	211	14	0.32669	3.99884	1	0.00569357	noncoding
TRINITY_DN24824_c0_g1_i1	228	49	0.44213	7.9975	-1	0.0342566	noncoding
TRINITY_DN24833_c0_g1_i1	251	44	0.28661	6.5108	1	0.0143581	noncoding
TRINITY_DN24873_c0_g1_i1	231	77	0.35147	12.1762	-1	0.16587	noncoding
TRINITY_DN24825_c0_g1_i1	315	39	0.34057	5.53827	1	0.0118285	noncoding
TRINITY_DN24840_c0_g1_i1	201	10	0.39523	11.0003	-1	0.129535	noncoding
TRINITY_DN24836_c0_g1_i1	223	22	0.33757	7.95514	1	0.00431718	noncoding
TRINITY_DN24844_c0_g1_i1	218	21	0.40121	5.22235	1	0.00657969	noncoding
TRINITY_DN24813_c0_g1_i1	252	11	0.37525	5.5849	1	0.00257762	noncoding
TRINITY_DN24869_c0_g1_i1	240	0	0.33116	0	-1	6.01696e-07	noncoding
TRINITY_DN24870_c0_g1_i1	206	32	0.38354	9.69708	1	0.0134342	noncoding
TRINITY_DN24850_c0_g1_i1	329	26	0.36138	8.84064	1	0.00694109	noncoding
TRINITY_DN24839_c0_g1_i1	226	60	0.42714	7.79901	-1	0.038166	noncoding
TRINITY_DN24847_c0_g1_i1	209	37	0.42713	5.82697	1	0.0176019	noncoding
TRINITY_DN24807_c0_g1_i1	201	45	0.39802	8.84113	1	0.0223889	noncoding
TRINITY_DN24853_c0_g1_i1	253	14	0.36264	8.34528	1	0.00332193	noncoding
TRINITY_DN24846_c0_g1_i1	229	24	0.34343	6.49359	-1	0.0330259	noncoding
TRINITY_DN24866_c0_g1_i1	355	18	0.33371	6.5069	1	0.00310077	noncoding
TRINITY_DN24815_c0_g1_i1	256	36	0.41084	10.3943	1	0.0243657	noncoding
TRINITY_DN24881_c0_g1_i1	234	7	0.42134	6.49103	1	1.42103e-05	noncoding
TRINITY_DN24885_c0_g1_i1	213	22	0.30892	4.55646	-1	0.0260182	noncoding
TRINITY_DN24886_c0_g1_i1	204	39	0.30911	5.52765	1	0.0125545	noncoding
TRINITY_DN24812_c0_g1_i1	229	35	0.3151	10.0756	-1	0.175496	noncoding
TRINITY_DN24858_c0_g1_i1	226	54	0.45598	4.69806	-1	0.0291265	noncoding
TRINITY_DN24832_c0_g1_i1	271	36	0.37257	6.49615	1	0.00925772	noncoding
TRINITY_DN24806_c0_g1_i1	253	35	0.40252	8.63263	1	0.0130698	noncoding
TRINITY_DN24819_c0_g1_i1	225	31	0.40038	9.18964	-1	0.0615836	noncoding
TRINITY_DN24864_c0_g1_i1	247	18	0.42676	5.74847	1	0.00525286	noncoding
TRINITY_DN24837_c0_g1_i1	264	6	0.27667	5.27496	1	0.00470354	noncoding
TRINITY_DN24829_c0_g1_i1	242	29	0.38945	10.2462	1	0.0142588	noncoding
TRINITY_DN24894_c0_g1_i1	235	10	0.38294	10.4774	-1	0.116015	noncoding
TRINITY_DN24849_c0_g1_i1	226	7	0.3433	5.75323	1	1.01962e-05	noncoding
TRINITY_DN24898_c0_g1_i1	238	17	0.37218	6.00214	1	0.00329749	noncoding
TRINITY_DN24895_c0_g1_i1	240	21	0.45856	10.8599	-1	0.0996251	noncoding
TRINITY_DN24822_c0_g1_i1	264	35	0.33478	8.8028	1	0.0096345	noncoding
TRINITY_DN24880_c0_g1_i1	244	28	0.44411	9.78204	1	0.020473	noncoding
TRINITY_DN24878_c0_g1_i1	210	37	0.40859	7.99921	1	0.0133213	noncoding
TRINITY_DN24877_c0_g1_i1	294	14	0.40134	7.97528	1	0.00343519	noncoding
TRINITY_DN3673_c0_g1_i2	351	78	0.3889	6.28583	1	0.122651	noncoding
TRINITY_DN3605_c0_g1_i2	533	41	0.35407	10.3029	1	0.0198209	noncoding
TRINITY_DN3631_c0_g1_i1	434	27	0.34701	6.50116	-1	0.0323493	noncoding
TRINITY_DN3611_c0_g1_i1	212	9	0.40563	5.27496	1	0.00305378	noncoding
TRINITY_DN3623_c0_g1_i1	305	33	0.38215	5.37286	-1	0.0164867	noncoding
TRINITY_DN3646_c0_g1_i1	511	40	0.35494	10.4612	-1	0.153417	noncoding
TRINITY_DN3656_c0_g1_i2	239	25	0.38126	7.9776	1	0.00565296	noncoding
TRINITY_DN3685_c0_g1_i1	320	40	0.40369	8.20953	-1	0.0404465	noncoding
TRINITY_DN3641_c0_g1_i1	253	16	0.32657	9.4931	-1	0.138103	noncoding
TRINITY_DN3670_c0_g1_i1	391	42	0.40338	10.1876	1	0.0285487	noncoding
TRINITY_DN3691_c0_g1_i1	210	36	0.33844	6.01312	-1	0.033444	noncoding
TRINITY_DN3692_c0_g1_i1	450	27	0.27089	10.0284	1	0.0146791	noncoding
TRINITY_DN3610_c0_g1_i1	646	66	0.3775	6.36285	1	0.0549458	noncoding
TRINITY_DN3607_c0_g1_i1	307	20	0.36161	11.5538	1	0.0110906	noncoding
TRINITY_DN3642_c0_g1_i1	656	25	0.35245	9.99249	1	0.00965837	noncoding
TRINITY_DN3660_c0_g1_i1	271	39	0.40108	4.86298	1	0.0251704	noncoding
TRINITY_DN3660_c0_g2_i1	207	32	0.34201	9.38385	1	0.0102924	noncoding
TRINITY_DN3616_c0_g1_i1	249	20	0.26287	9.60284	1	0.0117741	noncoding
TRINITY_DN3671_c1_g1_i1	218	14	0.27452	6.49066	1	0.00488556	noncoding
TRINITY_DN3664_c0_g1_i1	305	34	0.37843	5.31573	1	0.0119092	noncoding
TRINITY_DN3663_c0_g1_i1	405	26	0.34815	8.18903	1	0.00555866	noncoding
TRINITY_DN3645_c0_g1_i1	804	40	0.30453	9.92279	1	0.0161662	noncoding
TRINITY_DN3658_c0_g1_i1	334	41	0.43258	9.5213	1	0.031936	noncoding
TRINITY_DN3696_c0_g1_i1	416	70	0.38778	9.91974	1	0.0808431	noncoding
TRINITY_DN3694_c0_g1_i1	234	17	0.33397	9.30353	1	0.00543263	noncoding
TRINITY_DN3649_c0_g1_i1	670	28	0.31585	7.85907	1	0.00575881	noncoding
TRINITY_DN3620_c0_g1_i1	299	60	0.27356	9.09857	1	0.0268017	noncoding
TRINITY_DN29944_c0_g1_i1	364	16	0.36546	9.51532	1	0.00565918	noncoding
TRINITY_DN29987_c0_g1_i1	272	0	0.40259	0	-1	0.00504955	noncoding
TRINITY_DN29916_c0_g1_i1	278	31	0.36888	8.84235	1	0.0090698	noncoding
TRINITY_DN29957_c0_g1_i1	228	18	0.33533	5.89764	1	0.0033404	noncoding
TRINITY_DN29938_c0_g1_i1	224	20	0.32851	3.99884	1	0.00804712	noncoding
TRINITY_DN29962_c0_g1_i1	294	35	0.31223	7.92206	1	0.00793811	noncoding
TRINITY_DN29953_c0_g1_i1	267	18	0.43789	10.4789	1	0.0142739	noncoding
TRINITY_DN29986_c0_g1_i1	253	18	0.3005	7.99945	1	0.00424978	noncoding
TRINITY_DN29975_c0_g1_i1	219	33	0.40598	9.75983	-1	0.0797281	noncoding
TRINITY_DN29974_c0_g1_i1	292	36	0.30987	6.53253	-1	0.0648455	noncoding
TRINITY_DN29936_c0_g1_i1	419	32	0.31744	9.69989	1	0.0113309	noncoding
TRINITY_DN29929_c0_g1_i1	219	40	0.46775	7.84637	1	0.0261979	noncoding
TRINITY_DN29913_c0_g1_i1	238	53	0.34217	6.49969	1	0.0197723	noncoding
TRINITY_DN29903_c0_g1_i1	311	32	0.25262	4.36908	1	0.0616788	noncoding
TRINITY_DN29941_c0_g1_i1	250	18	0.3768	9.5014	1	0.00634739	noncoding
TRINITY_DN29958_c0_g1_i1	201	14	0.3739	5.2226	-1	0.012572	noncoding
TRINITY_DN29960_c0_g1_i1	256	25	0.36113	10.295	1	0.0107922	noncoding
TRINITY_DN29907_c0_g1_i1	250	18	0.41536	4.90277	1	0.00706645	noncoding
TRINITY_DN29934_c0_g1_i1	302	16	0.31848	8.50006	1	0.00404724	noncoding
TRINITY_DN29937_c0_g1_i1	213	35	0.34559	8.29437	1	0.00866355	noncoding
TRINITY_DN29920_c0_g1_i1	360	34	0.31025	6.52936	1	0.00750692	noncoding
TRINITY_DN29966_c0_g1_i1	541	24	0.34106	10.9283	1	0.0120233	noncoding
TRINITY_DN29933_c0_g1_i1	258	5	0.3358	6.49139	1	7.31881e-06	noncoding
TRINITY_DN29952_c0_g1_i1	291	25	0.43521	7.82416	1	0.00801287	noncoding
TRINITY_DN29956_c0_g1_i1	229	25	0.37386	10.8599	1	0.0127894	noncoding
TRINITY_DN29982_c0_g1_i1	330	53	0.3516	7.73505	1	0.019498	noncoding
TRINITY_DN29970_c0_g1_i1	273	47	0.38288	8.49652	1	0.0201481	noncoding
TRINITY_DN29971_c0_g1_i1	234	18	0.41585	6.08234	1	0.00449498	noncoding
TRINITY_DN29965_c0_g1_i1	246	37	0.39654	6.8078	-1	0.0235448	noncoding
TRINITY_DN29940_c0_g1_i1	383	32	0.38648	4.83099	1	0.0142117	noncoding
TRINITY_DN29912_c0_g1_i1	242	79	0.42376	12.007	-1	0.192839	noncoding
TRINITY_DN29910_c0_g1_i1	252	42	0.33042	10.421	1	0.0196449	noncoding
TRINITY_DN29997_c0_g1_i1	654	34	0.36777	9.52496	1	0.0127913	noncoding
TRINITY_DN29924_c0_g1_i1	258	15	0.41681	3.79938	1	0.0121956	noncoding
TRINITY_DN4117_c0_g1_i1	251	26	0.36108	4.20709	1	0.0110947	noncoding
TRINITY_DN4118_c0_g1_i1	515	61	0.43173	9.98395	1	0.0963407	noncoding
TRINITY_DN4115_c0_g1_i1	413	27	0.29318	6.492	1	0.00629923	noncoding
TRINITY_DN4138_c0_g1_i1	652	38	0.32964	9.59918	1	0.0136587	noncoding
TRINITY_DN4165_c0_g1_i1	381	26	0.30049	5.58307	1	0.00691314	noncoding
TRINITY_DN4190_c0_g1_i1	495	23	0.34419	9.39874	1	0.00715281	noncoding
TRINITY_DN4188_c0_g1_i1	206	38	0.35227	9.51276	1	0.0141609	noncoding
TRINITY_DN4149_c0_g1_i1	444	50	0.28657	6.53119	1	0.0185242	noncoding
TRINITY_DN4163_c0_g1_i1	323	76	0.33896	7.77411	-1	0.086599	noncoding
TRINITY_DN4177_c0_g1_i1	494	48	0.41909	9.69513	1	0.0404787	noncoding
TRINITY_DN4177_c0_g2_i1	243	37	0.42471	9.38373	1	0.0225466	noncoding
TRINITY_DN4121_c0_g1_i1	265	34	0.33554	6.48444	-1	0.0410748	noncoding
TRINITY_DN4195_c0_g1_i1	226	32	0.42716	5.27997	1	0.0158918	noncoding
TRINITY_DN4150_c0_g1_i1	257	23	0.44481	4.64764	-1	0.015338	noncoding
TRINITY_DN4166_c0_g1_i1	263	42	0.44578	6.80035	1	0.0224559	noncoding
TRINITY_DN4129_c0_g1_i1	328	29	0.43749	7.85651	1	0.0104522	noncoding
TRINITY_DN4176_c0_g1_i1	207	0	0.43278	0	-1	0.0225919	noncoding
TRINITY_DN4105_c0_g1_i1	357	29	0.34622	9.30365	1	0.00891401	noncoding
TRINITY_DN4106_c0_g1_i1	337	43	0.40833	4.83478	1	0.0354567	noncoding
TRINITY_DN4119_c0_g1_i1	245	34	0.2714	9.5097	1	0.0145581	noncoding
TRINITY_DN4171_c0_g1_i1	290	15	0.27552	5.27252	1	0.00739556	noncoding
TRINITY_DN4156_c0_g1_i1	305	45	0.36888	12.0666	1	0.0236996	noncoding
TRINITY_DN4185_c0_g1_i1	613	35	0.35716	7.81073	1	0.00823215	noncoding
TRINITY_DN4114_c0_g1_i1	230	29	0.25421	4.40656	1	0.049268	noncoding
TRINITY_DN4197_c0_g1_i1	307	12	0.28881	5.27277	1	0.00468461	noncoding
TRINITY_DN34963_c0_g1_i1	210	20	0.38369	8.02338	1	0.00441908	noncoding
TRINITY_DN34921_c0_g1_i1	234	12	0.3556	9.50006	-1	0.100333	noncoding
TRINITY_DN34989_c0_g1_i1	204	33	0.31661	3.76898	-1	0.0180673	noncoding
TRINITY_DN34979_c0_g1_i1	331	25	0.28767	10.2664	1	0.0128146	noncoding
TRINITY_DN34964_c0_g1_i1	287	37	0.2857	10.8636	1	0.0210293	noncoding
TRINITY_DN34973_c0_g1_i1	233	32	0.3756	6.49823	1	0.0074905	noncoding
TRINITY_DN34957_c0_g1_i1	226	29	0.43052	5.26532	1	0.0133891	noncoding
TRINITY_DN34916_c0_g1_i1	214	27	0.42131	9.8493	1	0.0150776	noncoding
TRINITY_DN34988_c0_g1_i1	313	14	0.35776	6.68768	1	1.85559e-05	noncoding
TRINITY_DN34977_c0_g1_i1	219	23	0.40707	9.69086	1	0.0102471	noncoding
TRINITY_DN34950_c0_g1_i1	258	25	0.41393	4.3161	1	0.0159821	noncoding
TRINITY_DN34905_c0_g1_i1	242	5	0.25661	5.27496	1	0.00875669	noncoding
TRINITY_DN34927_c0_g1_i1	278	20	0.29294	6.50653	1	0.00459915	noncoding
TRINITY_DN34932_c0_g1_i1	314	30	0.34402	10.5952	1	0.0137397	noncoding
TRINITY_DN34939_c0_g1_i1	224	63	0.37288	6.81854	-1	0.0393377	noncoding
TRINITY_DN34945_c0_g1_i1	308	26	0.39312	6.68304	-1	0.0200515	noncoding
TRINITY_DN34906_c0_g1_i1	218	39	0.37876	9.47565	-1	0.0895434	noncoding
TRINITY_DN34948_c0_g1_i1	244	11	0.42436	5.58771	1	0.00345961	noncoding
TRINITY_DN34995_c0_g1_i1	207	32	0.34386	6.52533	-1	0.0360388	noncoding
TRINITY_DN34962_c0_g1_i1	314	15	0.36428	8.25555	1	0.00340414	noncoding
TRINITY_DN34915_c0_g1_i1	267	26	0.42575	9.9975	1	0.0157956	noncoding
TRINITY_DN34917_c0_g1_i1	214	28	0.45347	12.3257	-1	0.160864	noncoding
TRINITY_DN34935_c0_g1_i1	289	29	0.33902	10.5338	1	0.0130297	noncoding
TRINITY_DN34904_c0_g1_i1	219	2	0.42148	5.27496	1	1.35974e-05	noncoding
TRINITY_DN34976_c0_g1_i1	246	27	0.33577	6.79901	1	0.0048706	noncoding
TRINITY_DN34955_c0_g1_i1	226	8	0.35879	7.97552	1	1.44766e-05	noncoding
TRINITY_DN34943_c0_g1_i1	238	35	0.39508	5.47809	-1	0.0164795	noncoding
TRINITY_DN34944_c0_g1_i1	297	18	0.3933	7.99908	1	0.00413553	noncoding
TRINITY_DN34914_c0_g1_i1	305	13	0.3155	3.79938	1	0.00655732	noncoding
TRINITY_DN34940_c0_g1_i1	228	10	0.44195	9.50006	-1	0.0458471	noncoding
TRINITY_DN34922_c0_g1_i1	306	37	0.25898	9.86725	-1	0.181483	noncoding
TRINITY_DN34901_c0_g1_i1	270	20	0.35438	5.14313	-1	0.0160436	noncoding
TRINITY_DN34969_c0_g1_i1	239	6	0.33865	7.99982	1	1.27517e-05	noncoding
TRINITY_DN34980_c0_g1_i1	260	43	0.40615	6.0202	-1	0.0198868	noncoding
TRINITY_DN34986_c0_g1_i1	243	37	0.46491	9.78229	1	0.0456642	noncoding
TRINITY_DN34928_c0_g1_i1	314	13	0.33841	10.0009	1	0.00610817	noncoding
TRINITY_DN34956_c0_g1_i1	261	6	0.35244	9.50006	1	0.00362754	noncoding
TRINITY_DN34978_c0_g1_i1	292	35	0.36842	6.0141	1	0.00932637	noncoding
TRINITY_DN34961_c0_g1_i1	215	25	0.26672	7.73859	1	0.00807315	noncoding
TRINITY_DN34974_c0_g1_i1	305	16	0.38447	6.67535	1	0.00304507	noncoding
TRINITY_DN34924_c0_g1_i1	227	30	0.39943	12.4772	-1	0.16987	noncoding
TRINITY_DN1096_c0_g1_i1	514	26	0.35267	3.79462	1	0.0134348	noncoding
TRINITY_DN1078_c0_g1_i1	428	35	0.40656	10.4791	1	0.0226738	noncoding
TRINITY_DN1049_c0_g2_i1	1053	80	0.37214	9.76251	1	0.100749	noncoding
TRINITY_DN1056_c0_g1_i1	221	27	0.40998	4.35199	-1	0.0134489	noncoding
TRINITY_DN1063_c0_g1_i1	598	37	0.37997	10.0252	1	0.0180659	noncoding
TRINITY_DN1046_c0_g1_i1	254	36	0.339	6.49384	1	0.00798359	noncoding
TRINITY_DN1012_c0_g1_i1	265	25	0.34152	9.23773	-1	0.110339	noncoding
TRINITY_DN1085_c0_g1_i1	417	56	0.26968	8.12164	1	0.0223648	noncoding
TRINITY_DN1052_c0_g1_i1	233	25	0.31141	9.77911	1	0.00930537	noncoding
TRINITY_DN1045_c0_g1_i1	284	40	0.3237	5.27472	1	0.0137105	noncoding
TRINITY_DN1057_c0_g1_i1	320	71	0.42206	6.48517	1	0.11195	noncoding
TRINITY_DN1023_c0_g1_i1	517	75	0.349	4.8233	1	0.127057	noncoding
TRINITY_DN1061_c0_g1_i1	361	13	0.42279	5.27277	1	0.00443228	noncoding
TRINITY_DN1034_c0_g1_i1	219	23	0.28376	6.68427	-1	0.0976544	noncoding
TRINITY_DN1099_c0_g1_i1	601	31	0.33723	10.5648	1	0.0140686	noncoding
TRINITY_DN1018_c0_g1_i1	534	49	0.37983	10.4026	1	0.0326532	noncoding
TRINITY_DN1041_c0_g1_i1	392	16	0.34731	10.2949	1	0.00752846	noncoding
TRINITY_DN1006_c0_g1_i1	281	23	0.34847	4.55658	1	0.00718069	noncoding
TRINITY_DN969_c0_g1_i1	262	36	0.43618	12.0244	1	0.0332717	noncoding
TRINITY_DN919_c0_g1_i1	488	33	0.32821	3.99884	1	0.0173139	noncoding
TRINITY_DN996_c0_g1_i1	208	6	0.3448	5.27496	1	1.15064e-05	noncoding
TRINITY_DN938_c0_g1_i1	280	23	0.40292	4.74982	1	0.00967135	noncoding
TRINITY_DN916_c0_g1_i2	204	46	0.32148	10.3681	1	0.0218469	noncoding
TRINITY_DN959_c0_g1_i1	378	40	0.33786	10.6204	1	0.0193906	noncoding
TRINITY_DN959_c0_g2_i1	245	35	0.41364	10.1356	1	0.0225045	noncoding
TRINITY_DN985_c0_g1_i1	301	11	0.3827	9.70026	1	0.00504258	noncoding
TRINITY_DN930_c0_g1_i1	268	26	0.32795	9.52081	1	0.00845248	noncoding
TRINITY_DN978_c0_g1_i1	530	17	0.33983	10.0605	1	0.00724768	noncoding
TRINITY_DN900_c0_g1_i1	255	7	0.4124	5.27496	-1	0.0099236	noncoding
TRINITY_DN900_c0_g2_i1	243	6	0.32959	9.50006	1	0.00388321	noncoding
TRINITY_DN905_c0_g1_i1	593	72	0.2979	8.61835	1	0.0363822	noncoding
TRINITY_DN936_c0_g1_i1	270	29	0.278	6.68134	1	0.00824901	noncoding
TRINITY_DN972_c0_g1_i1	663	36	0.35741	9.35992	1	0.0126825	noncoding
TRINITY_DN963_c0_g1_i1	265	54	0.41623	10.3818	1	0.0596627	noncoding
TRINITY_DN947_c0_g1_i1	337	42	0.32172	9.01996	-1	0.131165	noncoding
TRINITY_DN966_c0_g1_i1	381	52	0.33584	9.03656	-1	0.119073	noncoding
TRINITY_DN994_c0_g1_i1	467	22	0.38493	7.97552	1	0.00489825	noncoding
TRINITY_DN6232_c0_g1_i1	273	24	0.42702	11.097	-1	0.122317	noncoding
TRINITY_DN6236_c0_g1_i1	393	58	0.37665	9.06293	1	0.0365528	noncoding
TRINITY_DN6263_c0_g1_i1	208	33	0.37532	8.24725	-1	0.0503418	noncoding
TRINITY_DN6261_c0_g1_i1	324	14	0.30172	7.81012	1	0.0034295	noncoding
TRINITY_DN6291_c0_g1_i1	249	15	0.40926	5.27496	1	0.00462759	noncoding
TRINITY_DN6249_c0_g1_i1	882	31	0.36754	11.3884	1	0.0164513	noncoding
TRINITY_DN6278_c0_g1_i2	223	15	0.37841	10.8344	1	0.00863445	noncoding
TRINITY_DN6293_c0_g1_i1	401	19	0.42057	3.99884	1	0.0141699	noncoding
TRINITY_DN6293_c1_g1_i1	226	54	0.36586	6.67841	1	0.0237158	noncoding
TRINITY_DN6280_c0_g1_i1	427	67	0.45375	11.9196	1	0.175547	noncoding
TRINITY_DN6209_c0_g1_i1	255	10	0.37598	8.34467	1	0.00278546	noncoding
TRINITY_DN6209_c0_g2_i2	206	48	0.37494	8.98004	-1	0.0788321	noncoding
TRINITY_DN6264_c0_g1_i1	499	35	0.41852	6.49481	-1	0.0187952	noncoding
TRINITY_DN6211_c0_g1_i1	422	18	0.2807	8.2536	1	0.00554329	noncoding
TRINITY_DN6276_c0_g1_i1	262	10	0.39884	8.34467	1	0.00302738	noncoding
TRINITY_DN6276_c0_g2_i1	247	13	0.38324	3.66571	1	0.00825606	noncoding
TRINITY_DN6258_c0_g1_i2	221	16	0.37984	4.78351	1	0.00496957	noncoding
TRINITY_DN6253_c0_g1_i1	656	58	0.3594	9.86993	1	0.0368012	noncoding
TRINITY_DN6255_c0_g1_i1	305	33	0.39077	9.81744	1	0.0153169	noncoding
TRINITY_DN6203_c0_g1_i1	1352	66	0.3389	10.4088	1	0.0460177	noncoding
TRINITY_DN6231_c0_g1_i1	282	53	0.32431	9.14874	1	0.0212121	noncoding
TRINITY_DN6290_c0_g1_i1	510	53	0.38812	6.78802	1	0.0268471	noncoding
TRINITY_DN6214_c0_g1_i1	270	26	0.28196	5.75006	1	0.00869541	noncoding
TRINITY_DN6214_c1_g1_i1	285	31	0.33103	6.49542	1	0.00611968	noncoding
TRINITY_DN6230_c0_g1_i1	577	28	0.38241	4.36908	1	0.0137749	noncoding
TRINITY_DN6265_c0_g1_i1	414	46	0.39695	10.1824	1	0.0321528	noncoding
TRINITY_DN14980_c0_g1_i1	226	17	0.43007	10.5648	1	0.0126293	noncoding
TRINITY_DN14993_c0_g1_i1	456	25	0.32873	9.30096	1	0.00751046	noncoding
TRINITY_DN14985_c0_g1_i1	231	39	0.43061	8.38287	1	0.0199446	noncoding
TRINITY_DN14914_c0_g1_i1	233	28	0.45291	4.40656	1	0.0215322	noncoding
TRINITY_DN14966_c0_g1_i1	1558	62	0.36405	9.89642	1	0.0452202	noncoding
TRINITY_DN14910_c0_g1_i1	378	22	0.35545	5.22211	1	0.00517753	noncoding
TRINITY_DN14951_c0_g1_i1	305	24	0.45134	9.18561	1	0.014205	noncoding
TRINITY_DN14917_c0_g1_i1	305	13	0.34493	8.50006	1	0.00331898	noncoding
TRINITY_DN14977_c0_g1_i1	249	31	0.29709	4.27374	1	0.0175254	noncoding
TRINITY_DN14958_c0_g1_i1	458	47	0.35045	9.69708	1	0.0214082	noncoding
TRINITY_DN14947_c0_g1_i1	446	38	0.38866	10.8428	-1	0.141145	noncoding
TRINITY_DN14930_c0_g1_i1	305	64	0.37832	9.82184	1	0.0556339	noncoding
TRINITY_DN14925_c0_g1_i1	251	25	0.3833	5.4649	1	0.00668296	noncoding
TRINITY_DN14908_c0_g1_i1	207	25	0.37955	7.97601	1	0.00560199	noncoding
TRINITY_DN14905_c0_g1_i1	642	24	0.33168	5.30219	1	0.00552102	noncoding
TRINITY_DN14937_c0_g1_i1	417	16	0.30262	9.00665	1	0.00530996	noncoding
TRINITY_DN14900_c0_g1_i1	237	39	0.34527	11.5552	-1	0.186589	noncoding
TRINITY_DN14927_c0_g1_i1	480	23	0.29643	9.7005	1	0.00914838	noncoding
TRINITY_DN14943_c0_g1_i1	264	15	0.30082	3.66571	1	0.00987334	noncoding
TRINITY_DN14909_c0_g1_i1	220	2	0.3625	5.27496	-1	0.0119307	noncoding
TRINITY_DN14935_c0_g1_i1	222	19	0.37404	8.50006	1	0.00461024	noncoding
TRINITY_DN14971_c0_g1_i1	369	28	0.33917	9.99249	1	0.0107078	noncoding
TRINITY_DN14991_c0_g1_i1	303	15	0.39267	9.10272	1	0.00503086	noncoding
TRINITY_DN14944_c0_g1_i1	391	39	0.35301	9.10236	1	0.0131738	noncoding
TRINITY_DN14992_c0_g1_i1	294	47	0.24746	6.50201	1	0.0335297	noncoding
TRINITY_DN14949_c0_g1_i1	222	18	0.37854	4.35199	1	0.00705703	noncoding
TRINITY_DN34851_c0_g1_i1	242	5	0.42291	5.27496	1	0.00260769	noncoding
TRINITY_DN34873_c0_g1_i1	233	30	0.27552	7.93402	-1	0.15158	noncoding
TRINITY_DN34876_c0_g1_i1	222	12	0.32246	7.95685	1	0.0028404	noncoding
TRINITY_DN34803_c0_g1_i1	241	46	0.42108	9.8222	1	0.0387868	noncoding
TRINITY_DN34858_c0_g1_i1	446	58	0.31987	9.0329	1	0.0246771	noncoding
TRINITY_DN34865_c0_g1_i1	265	45	0.41399	9.1839	-1	0.0631363	noncoding
TRINITY_DN34843_c0_g1_i1	253	4	0.32596	5.27472	1	1.06053e-05	noncoding
TRINITY_DN34888_c0_g1_i1	275	28	0.32669	7.81012	1	0.00557972	noncoding
TRINITY_DN34897_c0_g1_i1	242	9	0.35387	3.99884	1	0.00413962	noncoding
TRINITY_DN34869_c0_g1_i1	201	42	0.45449	11.8294	1	0.0645885	noncoding
TRINITY_DN34810_c0_g1_i1	299	62	0.39787	9.61993	1	0.0608561	noncoding
TRINITY_DN34821_c0_g1_i1	252	23	0.34723	4.1369	-1	0.0126162	noncoding
TRINITY_DN34846_c0_g1_i1	211	0	0.34438	0	-1	9.65585e-07	noncoding
TRINITY_DN34892_c0_g1_i1	226	18	0.4252	8.49774	1	0.00592221	noncoding
TRINITY_DN34820_c0_g1_i1	435	27	0.35041	4.35199	1	0.0102458	noncoding
TRINITY_DN34841_c0_g1_i1	257	27	0.2855	9.10321	1	0.00908932	noncoding
TRINITY_DN34859_c0_g1_i1	342	17	0.33594	9.30353	1	0.0054148	noncoding
TRINITY_DN34842_c0_g1_i1	237	21	0.41493	3.49225	-1	0.0133881	noncoding
TRINITY_DN34836_c0_g1_i1	598	52	0.41278	10.5823	1	0.0534262	noncoding
TRINITY_DN34845_c0_g1_i1	232	34	0.39604	6.69086	1	0.00952575	noncoding
TRINITY_DN34872_c0_g1_i1	223	27	0.4287	6.50494	-1	0.0162805	noncoding
TRINITY_DN34805_c0_g1_i1	248	8	0.38993	8.50006	1	0.00276147	noncoding
TRINITY_DN34825_c0_g1_i1	221	18	0.35165	6.50128	1	0.00308162	noncoding
TRINITY_DN34890_c0_g1_i1	211	40	0.41237	9.30219	-1	0.0646088	noncoding
TRINITY_DN34822_c0_g1_i1	516	37	0.32315	10.289	1	0.0160067	noncoding
TRINITY_DN34886_c0_g1_i1	232	31	0.36871	6.69391	1	0.00666401	noncoding
TRINITY_DN34856_c0_g1_i1	240	13	0.42223	8.34503	1	0.00413166	noncoding
TRINITY_DN34830_c0_g1_i1	243	10	0.25242	5.58722	1	0.0107708	noncoding
TRINITY_DN34852_c0_g1_i1	607	52	0.46811	8.88739	1	0.0758886	noncoding
TRINITY_DN34864_c0_g1_i1	272	0	0.36986	0	-1	4.43733e-06	noncoding
TRINITY_DN34812_c0_g1_i1	217	5	0.31972	6.48773	-1	0.041736	noncoding
TRINITY_DN34850_c0_g1_i1	444	15	0.41528	9.10223	-1	0.0454019	noncoding
TRINITY_DN34877_c0_g1_i1	329	45	0.41249	4.29022	1	0.0594098	noncoding
TRINITY_DN34894_c0_g1_i1	284	22	0.34227	8.68146	1	0.00530959	noncoding
TRINITY_DN34844_c0_g1_i1	580	21	0.26668	8.25421	1	0.00754478	noncoding
TRINITY_DN34826_c0_g1_i1	263	50	0.39185	7.85529	1	0.0231648	noncoding
TRINITY_DN34801_c0_g1_i1	293	4	0.3413	5.27496	1	9.22425e-06	noncoding
TRINITY_DN34870_c0_g1_i1	297	0	0.37956	0	-1	9.50777e-06	noncoding
TRINITY_DN34804_c0_g1_i1	240	73	0.25967	4.52814	-1	0.117824	noncoding
TRINITY_DN34871_c0_g1_i1	319	14	0.39276	3.79938	1	0.00891015	noncoding
TRINITY_DN34863_c0_g1_i1	253	13	0.35526	3.56342	-1	0.00828841	noncoding
TRINITY_DN34878_c0_g1_i1	328	54	0.37151	7.86945	1	0.0240057	noncoding
TRINITY_DN33762_c0_g1_i1	239	25	0.35491	3.836	1	0.0124777	noncoding
TRINITY_DN33769_c0_g1_i1	316	14	0.31628	9.50031	1	0.00556939	noncoding
TRINITY_DN33711_c0_g1_i1	374	51	0.27018	7.7818	1	0.0189002	noncoding
TRINITY_DN33704_c0_g1_i1	227	37	0.34007	11.1339	1	0.0189421	noncoding
TRINITY_DN33792_c0_g1_i1	206	31	0.37573	10.0522	1	0.0136503	noncoding
TRINITY_DN33764_c0_g1_i1	271	7	0.39778	3.79938	-1	0.00857413	noncoding
TRINITY_DN33766_c0_g1_i1	247	18	0.35201	6.50531	1	0.00308235	noncoding
TRINITY_DN33706_c0_g1_i1	247	18	0.3335	8.4942	1	0.0042075	noncoding
TRINITY_DN33738_c0_g1_i1	254	24	0.37978	5.82086	1	0.00547002	noncoding
TRINITY_DN33768_c0_g1_i1	205	15	0.39699	10.3062	-1	0.0984418	noncoding
TRINITY_DN33788_c0_g1_i1	244	2	0.3609	5.27496	1	7.28994e-06	noncoding
TRINITY_DN33735_c0_g1_i1	254	84	0.40732	4.84235	-1	0.035237	noncoding
TRINITY_DN33723_c0_g1_i1	340	39	0.28888	7.84637	1	0.0103296	noncoding
TRINITY_DN33767_c0_g1_i1	207	11	0.33847	9.99249	1	0.00564542	noncoding
TRINITY_DN33759_c0_g1_i1	252	58	0.35322	9.69635	1	0.0340214	noncoding
TRINITY_DN33793_c0_g1_i1	214	10	0.43115	3.99884	1	0.00821765	noncoding
TRINITY_DN33748_c0_g1_i1	214	25	0.32139	9.69073	1	0.00875374	noncoding
TRINITY_DN33757_c0_g1_i1	482	39	0.39123	7.7995	1	0.0125335	noncoding
TRINITY_DN33752_c0_g1_i1	311	45	0.39238	9.8941	1	0.0276561	noncoding
TRINITY_DN33795_c0_g1_i1	244	20	0.34262	8.25348	1	0.00424382	noncoding
TRINITY_DN33776_c0_g1_i1	206	10	0.37406	9.50006	1	0.00434647	noncoding
TRINITY_DN33744_c0_g1_i1	284	57	0.3943	9.3006	1	0.043484	noncoding
TRINITY_DN33775_c0_g1_i1	263	24	0.36361	5.06	1	0.00647305	noncoding
TRINITY_DN33734_c0_g1_i1	330	12	0.25242	9.30353	1	0.0105075	noncoding
TRINITY_DN33740_c0_g1_i1	355	44	0.29116	6.49774	1	0.0137518	noncoding
TRINITY_DN33739_c0_g1_i1	269	46	0.30103	8.88971	1	0.0150452	noncoding
TRINITY_DN33763_c0_g1_i1	233	59	0.31422	10.0262	-1	0.172495	noncoding
TRINITY_DN33712_c0_g1_i1	342	26	0.3151	9.78534	1	0.00952959	noncoding
TRINITY_DN33724_c0_g1_i1	298	3	0.30281	5.27496	1	1.60746e-05	noncoding
TRINITY_DN33726_c0_g1_i1	263	20	0.40552	11.0002	1	0.0125513	noncoding
TRINITY_DN33794_c0_g1_i1	328	30	0.43309	9.62653	1	0.0186576	noncoding
TRINITY_DN33719_c0_g1_i1	288	42	0.39528	9.18402	1	0.0204779	noncoding
TRINITY_DN33750_c0_g1_i1	485	90	0.45032	10.2773	-1	0.141707	noncoding
TRINITY_DN33703_c0_g1_i1	227	11	0.33598	4.74615	1	0.0032154	noncoding
TRINITY_DN33790_c0_g1_i1	220	33	0.39218	10.1252	1	0.0168644	noncoding
TRINITY_DN33732_c0_g1_i1	236	39	0.35528	7.66437	1	0.00980979	noncoding
TRINITY_DN33782_c0_g1_i1	202	21	0.40064	6.80731	1	0.00447851	noncoding
TRINITY_DN33785_c0_g1_i1	244	13	0.37041	10.8344	1	0.00786645	noncoding
TRINITY_DN33728_c0_g1_i1	339	60	0.29103	5.33942	1	0.0448399	noncoding
TRINITY_DN33796_c0_g1_i1	246	14	0.34167	7.95367	1	0.00294526	noncoding
TRINITY_DN33772_c0_g1_i1	205	31	0.34429	7.97736	1	0.00668379	noncoding
TRINITY_DN33733_c0_g1_i1	305	41	0.34319	5.61652	1	0.012983	noncoding
TRINITY_DN9627_c0_g2_i1	426	17	0.35166	11.7443	1	0.0101339	noncoding
TRINITY_DN9654_c0_g1_i2	418	64	0.40614	10.1601	1	0.0798707	noncoding
TRINITY_DN9615_c0_g2_i2	237	9	0.32162	5.8399	1	1.48007e-05	noncoding
TRINITY_DN9626_c0_g1_i3	359	58	0.41514	6.23639	1	0.0523065	noncoding
TRINITY_DN9617_c0_g1_i1	1451	71	0.28376	8.97943	1	0.035696	noncoding
TRINITY_DN9633_c0_g1_i2	257	11	0.29063	6.09283	1	0.00337803	noncoding
TRINITY_DN9633_c0_g1_i3	305	11	0.24911	6.09283	1	0.0100534	noncoding
TRINITY_DN9686_c0_g2_i1	1227	38	0.34821	4.50104	1	0.0182023	noncoding
TRINITY_DN9647_c0_g2_i1	282	41	0.38128	9.30231	1	0.0179896	noncoding
TRINITY_DN9687_c0_g1_i3	241	28	0.28823	4.78339	1	0.01321	noncoding
TRINITY_DN9659_c0_g2_i1	227	7	0.3919	8.50006	1	0.00263773	noncoding
TRINITY_DN9658_c0_g2_i1	838	34	0.26068	11.166	1	0.028742	noncoding
TRINITY_DN9637_c0_g1_i3	294	60	0.37292	4.3952	1	0.0889724	noncoding
TRINITY_DN9637_c0_g1_i4	206	24	0.36797	13.0001	1	0.00737415	noncoding
TRINITY_DN9679_c0_g1_i1	303	3	0.33447	6.49139	1	5.996e-06	noncoding
TRINITY_DN9679_c0_g1_i2	345	40	0.36069	9.69098	1	0.0168407	noncoding
TRINITY_DN9679_c0_g1_i3	205	40	0.42162	10.256	1	0.0323393	noncoding
TRINITY_DN9613_c0_g1_i1	211	19	0.33036	10.0004	1	0.00776158	noncoding
TRINITY_DN9672_c0_g2_i2	220	9	0.26672	10.0605	-1	0.205662	noncoding
TRINITY_DN9641_c0_g1_i3	248	23	0.42751	10.9033	1	0.0176257	noncoding
TRINITY_DN9857_c0_g1_i1	253	52	0.41148	5.4411	1	0.0469336	noncoding
TRINITY_DN9823_c0_g1_i5	338	20	0.41927	10.7366	-1	0.106729	noncoding
TRINITY_DN9848_c0_g2_i1	352	76	0.33198	9.69415	1	0.0573623	noncoding
TRINITY_DN9853_c0_g1_i1	375	26	0.39633	8.21039	1	0.00687932	noncoding
TRINITY_DN9827_c0_g2_i1	1086	59	0.34867	5.75018	1	0.0348192	noncoding
TRINITY_DN9827_c0_g3_i1	502	28	0.31538	8.21136	1	0.00620031	noncoding
TRINITY_DN9827_c0_g3_i2	769	37	0.34283	9.1507	1	0.0118118	noncoding
TRINITY_DN9812_c0_g1_i3	445	25	0.3496	8.03998	1	0.00512406	noncoding
TRINITY_DN9861_c0_g1_i8	257	50	0.32005	12.0112	1	0.0257411	noncoding
TRINITY_DN9840_c0_g2_i1	365	23	0.29035	5.06036	1	0.00858578	noncoding
TRINITY_DN9892_c0_g1_i3	231	58	0.36797	13.0621	-1	0.139903	noncoding
TRINITY_DN9892_c0_g1_i9	264	69	0.36859	12.8869	-1	0.14669	noncoding
TRINITY_DN9842_c0_g1_i1	290	71	0.40449	10.5797	-1	0.141353	noncoding
TRINITY_DN9866_c0_g1_i1	224	21	0.38949	6.51483	1	0.00425827	noncoding
TRINITY_DN9866_c1_g1_i1	256	9	0.41246	5.31488	1	0.00314151	noncoding
TRINITY_DN9864_c1_g1_i1	520	77	0.31416	7.77521	1	0.0466469	noncoding
TRINITY_DN9800_c0_g1_i2	981	36	0.33486	7.92242	1	0.00823412	noncoding
TRINITY_DN9893_c0_g1_i2	886	76	0.35646	5.16425	1	0.120839	noncoding
TRINITY_DN9814_c0_g2_i2	268	21	0.33587	9.38361	1	0.00656334	noncoding
TRINITY_DN9814_c0_g3_i1	391	32	0.37347	9.6944	1	0.012679	noncoding
TRINITY_DN9814_c0_g2_i4	225	42	0.2692	9.42804	-1	0.1833	noncoding
TRINITY_DN9807_c0_g1_i2	258	8	0.33169	5.27496	1	1.55514e-05	noncoding
TRINITY_DN9807_c0_g1_i3	263	8	0.32581	5.27496	1	1.65776e-05	noncoding
TRINITY_DN9807_c0_g1_i8	227	8	0.32581	5.27496	1	1.65776e-05	noncoding
TRINITY_DN22054_c0_g1_i1	230	17	0.35216	6.20026	1	0.00300121	noncoding
TRINITY_DN22093_c0_g1_i1	218	27	0.36107	5.74237	1	0.00601215	noncoding
TRINITY_DN22082_c0_g1_i1	210	20	0.41978	11.0001	1	0.0142591	noncoding
TRINITY_DN22078_c0_g1_i1	247	15	0.42197	8.25311	1	0.0044915	noncoding
TRINITY_DN22002_c0_g1_i1	212	37	0.39125	5.46429	1	0.0150682	noncoding
TRINITY_DN22071_c0_g1_i1	216	13	0.38137	9.30536	-1	0.0686314	noncoding
TRINITY_DN22052_c0_g1_i1	213	46	0.30559	9.5899	-1	0.168342	noncoding
TRINITY_DN22019_c0_g1_i1	338	49	0.41766	11.0043	-1	0.139959	noncoding
TRINITY_DN22036_c0_g1_i1	215	25	0.42189	9.52094	1	0.0122071	noncoding
TRINITY_DN22083_c0_g1_i1	220	11	0.39481	9.99237	1	0.00591374	noncoding
TRINITY_DN22030_c0_g1_i1	233	55	0.25804	8.50482	-1	0.177423	noncoding
TRINITY_DN22091_c0_g1_i1	225	23	0.38045	8.00031	1	0.00508381	noncoding
TRINITY_DN22033_c0_g1_i1	351	37	0.36126	5.95758	1	0.0101737	noncoding
TRINITY_DN22099_c0_g1_i1	229	22	0.39254	5.75006	1	0.00538542	noncoding
TRINITY_DN22047_c0_g1_i1	222	15	0.33394	4.00165	1	0.00586836	noncoding
TRINITY_DN22079_c0_g1_i1	353	25	0.43264	11.6037	1	0.0213378	noncoding
TRINITY_DN22094_c0_g1_i1	263	16	0.40001	4.81207	1	0.00576374	noncoding
TRINITY_DN22016_c0_g1_i1	222	10	0.40413	8.36591	1	0.0031322	noncoding
TRINITY_DN22004_c0_g1_i1	229	19	0.40632	7.9776	1	0.00469868	noncoding
TRINITY_DN22015_c0_g1_i1	262	28	0.393	9.99469	1	0.0129841	noncoding
TRINITY_DN22050_c0_g1_i1	301	16	0.29666	11.2637	-1	0.203768	noncoding
TRINITY_DN22008_c0_g1_i1	224	16	0.31418	9.8244	1	0.00690799	noncoding
TRINITY_DN22021_c0_g1_i1	291	14	0.39176	9.70026	1	0.00601261	noncoding
TRINITY_DN22005_c0_g1_i1	219	23	0.45647	7.95416	-1	0.022701	noncoding
TRINITY_DN22084_c0_g1_i1	216	34	0.35802	6.5152	1	0.00759984	noncoding
TRINITY_DN22037_c0_g1_i1	266	32	0.37561	10.8343	1	0.0169344	noncoding
TRINITY_DN22035_c0_g1_i1	232	16	0.43774	4.12982	-1	0.0141168	noncoding
TRINITY_DN22064_c0_g1_i1	272	31	0.35553	7.75409	1	0.00662521	noncoding
TRINITY_DN40313_c0_g1_i1	206	33	0.33952	9.42987	1	0.0108322	noncoding
TRINITY_DN40396_c0_g1_i1	325	14	0.31757	10.4612	1	0.00817895	noncoding
TRINITY_DN40351_c0_g1_i1	224	33	0.38684	10.52	1	0.01782	noncoding
TRINITY_DN40369_c0_g1_i1	240	57	0.41798	3.76947	-1	0.0265257	noncoding
TRINITY_DN40343_c0_g1_i1	223	11	0.36113	5.27496	1	0.00267947	noncoding
TRINITY_DN40305_c0_g1_i1	273	4	0.32018	8.34467	1	1.60067e-05	noncoding
TRINITY_DN40318_c0_g1_i1	222	12	0.37791	9.50006	1	0.00480908	noncoding
TRINITY_DN40333_c0_g1_i1	286	36	0.29902	9.62653	1	0.0132212	noncoding
TRINITY_DN40368_c0_g1_i1	244	56	0.44147	10.4771	1	0.0964377	noncoding
TRINITY_DN40378_c0_g1_i1	214	12	0.3906	4.66742	1	0.00443904	noncoding
TRINITY_DN40308_c0_g1_i1	323	67	0.33863	8.76825	1	0.0377723	noncoding
TRINITY_DN40336_c0_g1_i1	229	21	0.33724	5.97137	-1	0.0284722	noncoding
TRINITY_DN40364_c0_g1_i1	241	10	0.32386	11.166	-1	0.202634	noncoding
TRINITY_DN40352_c0_g1_i1	223	22	0.42137	9.86493	1	0.011764	noncoding
TRINITY_DN40304_c0_g1_i1	229	32	0.36383	8.56903	1	0.00860331	noncoding
TRINITY_DN40309_c0_g1_i1	238	21	0.24797	4.52972	1	0.0414794	noncoding
TRINITY_DN40320_c0_g1_i1	247	18	0.31851	5.06036	1	0.00460228	noncoding
TRINITY_DN40310_c0_g1_i1	204	3	0.33078	8.50006	1	1.47268e-05	noncoding
TRINITY_DN40334_c0_g1_i1	235	16	0.44515	6.4953	1	0.00432904	noncoding
TRINITY_DN40398_c0_g1_i1	229	36	0.34933	9.98444	1	0.0148056	noncoding
TRINITY_DN40387_c0_g1_i1	260	32	0.41659	7.91547	1	0.0105574	noncoding
TRINITY_DN40386_c0_g1_i1	204	24	0.27293	8.18976	1	0.00746797	noncoding
TRINITY_DN40392_c0_g1_i1	201	46	0.39452	12.2452	1	0.026828	noncoding
TRINITY_DN40389_c0_g1_i1	267	33	0.27359	7.83588	1	0.0096688	noncoding
TRINITY_DN40373_c0_g1_i1	218	18	0.40808	9.18719	1	0.00664984	noncoding
TRINITY_DN40374_c0_g1_i1	248	20	0.39726	9.86493	1	0.00877218	noncoding
TRINITY_DN40394_c0_g1_i1	220	23	0.33281	8.02069	1	0.00460727	noncoding
TRINITY_DN40307_c0_g1_i1	211	39	0.34302	8.88177	1	0.0119331	noncoding
TRINITY_DN40340_c0_g1_i1	257	24	0.34907	4.02765	1	0.0101588	noncoding
TRINITY_DN40384_c0_g1_i1	216	6	0.3159	6.49139	1	1.0355e-05	noncoding
TRINITY_DN40348_c0_g1_i1	221	12	0.44249	8.52106	1	0.00490251	noncoding
TRINITY_DN40315_c0_g1_i1	206	22	0.30214	10.295	1	0.0107158	noncoding
TRINITY_DN40375_c0_g1_i1	229	24	0.40623	10.3013	1	0.0129946	noncoding
TRINITY_DN40301_c0_g1_i1	206	33	0.28136	9.70038	-1	0.187676	noncoding
TRINITY_DN30982_c0_g1_i1	414	19	0.36268	8.13788	1	0.00400843	noncoding
TRINITY_DN30994_c0_g1_i1	260	16	0.2928	10.4774	1	0.0104545	noncoding
TRINITY_DN30998_c0_g1_i1	250	17	0.37574	4.64935	1	0.00549684	noncoding
TRINITY_DN30941_c0_g1_i1	240	22	0.42927	5.06024	1	0.00925587	noncoding
TRINITY_DN30986_c0_g1_i1	275	14	0.35298	4.67426	1	0.00398474	noncoding
TRINITY_DN30909_c0_g1_i1	497	41	0.38535	9.39471	-1	0.0826875	noncoding
TRINITY_DN30921_c0_g1_i1	258	59	0.30355	3.94623	-1	0.0346301	noncoding
TRINITY_DN30997_c0_g1_i1	231	46	0.4195	7.79987	1	0.0239121	noncoding
TRINITY_DN30948_c0_g1_i1	269	27	0.26096	5.30267	-1	0.101123	noncoding
TRINITY_DN30931_c0_g1_i1	254	15	0.35481	9.3493	1	0.0050144	noncoding
TRINITY_DN30933_c0_g1_i1	349	69	0.3867	9.12933	-1	0.0883207	noncoding
TRINITY_DN30996_c0_g1_i1	220	28	0.42539	4.40656	1	0.0200589	noncoding
TRINITY_DN30989_c0_g1_i1	209	56	0.35417	11.5413	-1	0.181448	noncoding
TRINITY_DN30958_c0_g1_i1	226	47	0.43989	9.86029	1	0.053192	noncoding
TRINITY_DN30940_c0_g1_i1	212	63	0.36325	12.0065	-1	0.177828	noncoding
TRINITY_DN30916_c0_g1_i1	211	30	0.37336	5.71368	1	0.00777756	noncoding
TRINITY_DN30988_c0_g1_i1	516	60	0.33423	9.42902	1	0.0308492	noncoding
TRINITY_DN30913_c0_g1_i1	218	20	0.30427	4.40656	1	0.00806383	noncoding
TRINITY_DN30942_c0_g1_i1	255	25	0.42805	10.9161	1	0.0195349	noncoding
TRINITY_DN30963_c0_g1_i1	250	32	0.3945	8.52069	-1	0.0467653	noncoding
TRINITY_DN30961_c0_g1_i1	236	43	0.38259	9.38397	1	0.0204166	noncoding
TRINITY_DN30990_c0_g1_i1	229	41	0.3975	8.40302	-1	0.0468956	noncoding
TRINITY_DN30902_c0_g1_i1	210	17	0.26843	5.26837	1	0.009925	noncoding
TRINITY_DN30973_c0_g1_i1	246	14	0.36026	12.0165	1	0.00877937	noncoding
TRINITY_DN30905_c0_g1_i1	213	16	0.35545	8.50006	-1	0.0642772	noncoding
TRINITY_DN30912_c0_g1_i1	286	20	0.35153	12.0001	1	0.0108235	noncoding
TRINITY_DN30978_c0_g1_i1	228	0	0.37653	0	-1	7.4246e-06	noncoding
TRINITY_DN30974_c0_g1_i1	213	15	0.39171	7.99982	1	0.00347733	noncoding
TRINITY_DN30950_c0_g1_i1	749	61	0.33519	11.6143	1	0.0377497	noncoding
TRINITY_DN30904_c0_g1_i1	237	29	0.41848	9.69073	1	0.0153807	noncoding
TRINITY_DN30977_c0_g1_i1	229	7	0.34283	9.50006	1	0.00385756	noncoding
TRINITY_DN30983_c0_g1_i1	278	28	0.42661	9.98431	-1	0.0762804	noncoding
TRINITY_DN30966_c0_g1_i1	299	48	0.3206	9.13898	1	0.0172957	noncoding
TRINITY_DN30910_c0_g1_i1	271	28	0.38273	12.0001	1	0.0143702	noncoding
TRINITY_DN30908_c0_g1_i1	437	35	0.35022	9.39935	1	0.0119688	noncoding
TRINITY_DN30938_c0_g1_i1	299	27	0.39244	8.55548	1	0.00776582	noncoding
TRINITY_DN30903_c0_g1_i1	354	60	0.29817	6.52643	1	0.0266026	noncoding
TRINITY_DN30939_c0_g1_i1	298	22	0.31047	10.1711	1	0.00979048	noncoding
TRINITY_DN30965_c0_g1_i1	247	19	0.34921	3.79938	1	0.00851522	noncoding
TRINITY_DN30992_c0_g1_i1	234	16	0.38989	8.36652	1	0.00403844	noncoding
TRINITY_DN30957_c0_g1_i1	291	18	0.38138	5.27008	1	0.00458899	noncoding
TRINITY_DN31566_c0_g1_i1	236	24	0.41873	5.94965	1	0.00694759	noncoding
TRINITY_DN31530_c0_g1_i1	310	9	0.27892	5.58746	1	0.00451193	noncoding
TRINITY_DN31503_c0_g1_i1	324	18	0.39599	12.0464	1	0.01042	noncoding
TRINITY_DN31575_c0_g1_i1	509	15	0.24917	5.75299	1	0.0136873	noncoding
TRINITY_DN31594_c0_g1_i1	367	24	0.30518	8.25348	1	0.00555563	noncoding
TRINITY_DN31509_c0_g1_i1	250	16	0.31674	4.20709	1	0.00617087	noncoding
TRINITY_DN31527_c0_g1_i1	422	12	0.45046	8.25287	1	0.00473879	noncoding
TRINITY_DN31551_c0_g1_i1	210	20	0.36527	12.1832	1	0.010147	noncoding
TRINITY_DN31510_c0_g1_i1	240	34	0.3479	9.18463	1	0.010656	noncoding
TRINITY_DN31537_c0_g1_i1	348	39	0.41045	4.74921	1	0.0294264	noncoding
TRINITY_DN31526_c0_g1_i1	752	73	0.31114	9.94354	1	0.0462516	noncoding
TRINITY_DN31571_c0_g1_i1	278	13	0.28103	3.79938	1	0.0133702	noncoding
TRINITY_DN31588_c0_g1_i1	230	25	0.42716	11.539	1	0.0199145	noncoding
TRINITY_DN31536_c0_g1_i1	207	22	0.33486	8.03973	1	0.00441227	noncoding
TRINITY_DN31533_c0_g1_i1	263	24	0.38518	9.5246	1	0.00880182	noncoding
TRINITY_DN31587_c0_g1_i1	309	30	0.35135	8.19025	1	0.00678394	noncoding
TRINITY_DN31596_c0_g1_i1	270	44	0.41365	9.49652	1	0.0295324	noncoding
TRINITY_DN31508_c0_g1_i1	332	52	0.35682	9.90167	1	0.0285028	noncoding
TRINITY_DN31540_c0_g1_i1	209	24	0.35762	5.94073	1	0.00474037	noncoding
TRINITY_DN31505_c0_g1_i1	262	33	0.38526	7.99921	1	0.00893375	noncoding
TRINITY_DN31590_c0_g1_i1	222	18	0.38594	5.58685	1	0.00422213	noncoding
TRINITY_DN31565_c0_g1_i1	334	17	0.34099	4.3161	1	0.00557289	noncoding
TRINITY_DN31563_c0_g1_i1	652	46	0.3087	9.992	1	0.0198051	noncoding
TRINITY_DN31501_c0_g1_i1	277	15	0.25942	8.19073	-1	0.177585	noncoding
TRINITY_DN31580_c0_g1_i1	266	28	0.34826	12.3043	1	0.0127329	noncoding
TRINITY_DN31558_c0_g1_i1	208	37	0.36835	9.7005	-1	0.106668	noncoding
TRINITY_DN31534_c0_g1_i1	338	22	0.38201	8.18878	1	0.00508532	noncoding
TRINITY_DN31504_c0_g1_i1	262	26	0.38943	12.0165	1	0.0137019	noncoding
TRINITY_DN31520_c0_g1_i1	461	40	0.43042	4.56964	1	0.0410702	noncoding
TRINITY_DN31573_c0_g1_i1	322	22	0.39562	7.72089	1	0.00493969	noncoding
TRINITY_DN23056_c0_g1_i1	259	12	0.37393	7.95367	1	0.00273406	noncoding
TRINITY_DN23034_c0_g1_i1	242	18	0.3226	11.2637	1	0.0112763	noncoding
TRINITY_DN23010_c0_g1_i1	220	23	0.32661	5.42584	1	0.00508496	noncoding
TRINITY_DN23003_c0_g1_i1	251	31	0.37294	6.69244	1	0.00682389	noncoding
TRINITY_DN23070_c0_g1_i1	234	31	0.37739	9.30182	1	0.0109249	noncoding
TRINITY_DN23012_c0_g1_i1	214	54	0.33606	8.90741	1	0.0220804	noncoding
TRINITY_DN23027_c0_g1_i1	236	26	0.44076	10.289	1	0.0209801	noncoding
TRINITY_DN23049_c0_g1_i1	244	59	0.37767	9.64398	1	0.0431541	noncoding
TRINITY_DN23072_c0_g1_i1	258	8	0.35167	5.27472	1	1.45542e-05	noncoding
TRINITY_DN23097_c0_g1_i1	246	18	0.3931	11.7003	1	0.0109318	noncoding
TRINITY_DN23099_c0_g1_i1	341	30	0.4465	10.2774	1	0.0279288	noncoding
TRINITY_DN23008_c0_g1_i1	488	66	0.26762	10.4625	1	0.0408269	noncoding
TRINITY_DN23089_c0_g1_i1	259	41	0.4112	9.85565	1	0.0272685	noncoding
TRINITY_DN23069_c0_g1_i1	243	7	0.40184	9.99237	1	0.00505464	noncoding
TRINITY_DN23025_c0_g1_i1	500	35	0.32255	8.58881	1	0.00900808	noncoding
TRINITY_DN23071_c0_g1_i1	286	58	0.36183	5.4035	1	0.0418179	noncoding
TRINITY_DN23017_c0_g1_i1	260	16	0.48104	7.97601	1	0.0068681	noncoding
TRINITY_DN23007_c0_g1_i1	273	37	0.33535	7.85992	1	0.00855012	noncoding
TRINITY_DN23036_c0_g1_i1	217	24	0.36803	11.2637	1	0.012734	noncoding
TRINITY_DN23091_c0_g1_i1	226	26	0.35442	9.82465	1	0.00953938	noncoding
TRINITY_DN23045_c0_g1_i1	350	50	0.30961	6.02045	1	0.0183718	noncoding
TRINITY_DN23081_c0_g1_i1	209	12	0.27973	10.8344	1	0.0127146	noncoding
TRINITY_DN23021_c0_g1_i1	257	40	0.33978	6.16083	-1	0.0361622	noncoding
TRINITY_DN23090_c0_g1_i1	266	8	0.33879	7.97552	1	1.51726e-05	noncoding
TRINITY_DN23080_c0_g1_i1	338	45	0.39643	6.89349	1	0.0179882	noncoding
TRINITY_DN23080_c1_g1_i1	202	30	0.29535	9.03314	1	0.00914521	noncoding
TRINITY_DN23024_c0_g1_i1	201	53	0.38593	8.57159	1	0.0284628	noncoding
TRINITY_DN23048_c0_g1_i1	244	7	0.41846	5.75055	1	1.81211e-05	noncoding
TRINITY_DN23032_c0_g1_i1	256	22	0.41878	10.1725	1	0.0127139	noncoding
TRINITY_DN29778_c0_g1_i1	325	51	0.36444	11.468	1	0.0325375	noncoding
TRINITY_DN29733_c0_g1_i1	823	80	0.34329	8.6319	1	0.0670474	noncoding
TRINITY_DN29751_c0_g1_i1	255	2	0.37897	5.27496	1	8.29955e-06	noncoding
TRINITY_DN29706_c0_g1_i1	285	73	0.43555	5.75604	1	0.172856	noncoding
TRINITY_DN29789_c0_g1_i1	222	28	0.27895	9.99261	1	0.0135804	noncoding
TRINITY_DN29714_c0_g1_i1	283	17	0.37959	7.97809	1	0.00365647	noncoding
TRINITY_DN29726_c0_g1_i1	474	40	0.37821	11.3965	1	0.023963	noncoding
TRINITY_DN29705_c0_g1_i1	424	65	0.35494	9.35748	1	0.0433152	noncoding
TRINITY_DN29737_c0_g1_i1	225	55	0.38747	12.1342	-1	0.177867	noncoding
TRINITY_DN29715_c0_g1_i1	247	69	0.31146	9.83246	-1	0.169182	noncoding
TRINITY_DN29707_c0_g1_i1	402	68	0.39843	9.86273	1	0.0834791	noncoding
TRINITY_DN29755_c0_g1_i1	351	23	0.32451	5.58197	1	0.00488864	noncoding
TRINITY_DN29722_c0_g1_i1	295	50	0.38558	11.0128	1	0.037574	noncoding
TRINITY_DN29732_c0_g1_i1	260	15	0.30711	7.99908	1	0.0035755	noncoding
TRINITY_DN29790_c0_g1_i1	209	17	0.41174	12.0165	1	0.0111753	noncoding
TRINITY_DN29730_c0_g1_i1	320	18	0.37582	8.50006	1	0.00441133	noncoding
TRINITY_DN29716_c0_g1_i1	258	54	0.32729	9.00165	-1	0.12794	noncoding
TRINITY_DN29741_c0_g1_i1	227	35	0.35576	6.48407	-1	0.0309588	noncoding
TRINITY_DN29767_c0_g1_i1	208	8	0.40327	9.51996	1	0.00440736	noncoding
TRINITY_DN29786_c0_g1_i1	243	7	0.38186	5.27472	-1	0.0108674	noncoding
TRINITY_DN29701_c0_g1_i1	294	26	0.40609	9.82208	1	0.0123278	noncoding
TRINITY_DN29700_c0_g1_i1	352	21	0.36514	5.19415	1	0.00514643	noncoding
TRINITY_DN29711_c0_g1_i1	341	45	0.37708	5.40228	1	0.0222499	noncoding
TRINITY_DN29781_c0_g1_i1	383	43	0.36252	6.69586	-1	0.0336258	noncoding
TRINITY_DN29793_c0_g1_i1	273	45	0.37936	10.1064	1	0.0260106	noncoding
TRINITY_DN40709_c0_g1_i1	214	50	0.42094	9.78485	1	0.0467484	noncoding
TRINITY_DN40725_c0_g1_i1	270	22	0.37905	9.6972	1	0.00827123	noncoding
TRINITY_DN40756_c0_g1_i1	259	23	0.27539	4.36908	1	0.0181137	noncoding
TRINITY_DN40770_c0_g1_i1	300	3	0.34959	5.27496	1	8.04393e-06	noncoding
TRINITY_DN40784_c0_g1_i1	202	38	0.26949	7.86591	1	0.0121748	noncoding
TRINITY_DN40701_c0_g1_i1	230	20	0.40726	7.9776	1	0.0050047	noncoding
TRINITY_DN40777_c0_g1_i1	308	59	0.36653	10.2147	1	0.042868	noncoding
TRINITY_DN40727_c0_g1_i1	218	25	0.27787	9.99615	1	0.0127273	noncoding
TRINITY_DN40728_c0_g1_i1	437	0	0.39751	0	-1	0.00395677	noncoding
TRINITY_DN40752_c0_g1_i1	236	18	0.33326	9.30353	1	0.00566234	noncoding
TRINITY_DN40782_c0_g1_i1	212	51	0.34014	5.84332	1	0.0207441	noncoding
TRINITY_DN40755_c0_g1_i1	301	30	0.35741	11.3011	1	0.0155025	noncoding
TRINITY_DN40708_c0_g1_i1	271	51	0.3246	6.03668	1	0.0188365	noncoding
TRINITY_DN40759_c0_g1_i1	216	15	0.37713	10.5825	-1	0.128874	noncoding
TRINITY_DN40747_c0_g1_i1	251	11	0.35383	9.99249	1	0.00549601	noncoding
TRINITY_DN40781_c0_g1_i1	202	19	0.35743	11.097	1	0.0103265	noncoding
TRINITY_DN40762_c0_g1_i1	262	44	0.31987	10.7972	-1	0.186592	noncoding
TRINITY_DN40707_c0_g1_i1	262	28	0.33228	9.77911	-1	0.146087	noncoding
TRINITY_DN40726_c0_g1_i1	300	23	0.34958	10.0327	1	0.00901127	noncoding
TRINITY_DN40739_c0_g1_i1	320	41	0.31813	10.0002	-1	0.170268	noncoding
TRINITY_DN40767_c0_g1_i1	254	9	0.38692	3.99884	1	0.00526268	noncoding
TRINITY_DN40764_c0_g1_i1	235	14	0.31496	8.49847	1	0.00379179	noncoding
TRINITY_DN40700_c0_g1_i1	210	19	0.33529	10.2774	1	0.00849628	noncoding
TRINITY_DN40774_c0_g1_i1	210	55	0.33801	9.52094	1	0.0264533	noncoding
TRINITY_DN40704_c0_g1_i1	205	14	0.36762	9.69708	1	0.00557946	noncoding
TRINITY_DN40714_c0_g1_i1	225	34	0.40159	10.4134	1	0.0204057	noncoding
TRINITY_DN40778_c0_g1_i1	226	55	0.38358	11.7032	-1	0.176514	noncoding
TRINITY_DN40716_c0_g1_i1	244	20	0.41777	9.26312	1	0.00820356	noncoding
TRINITY_DN40751_c0_g1_i1	222	29	0.30004	8.36591	1	0.0071385	noncoding
TRINITY_DN40712_c0_g1_i1	206	0	0.426	0	-1	0.0161744	noncoding
TRINITY_DN40771_c0_g1_i1	292	30	0.37025	9.8244	1	0.0118953	noncoding
TRINITY_DN40780_c0_g1_i1	209	17	0.29	3.99884	1	0.0113562	noncoding
TRINITY_DN40768_c0_g1_i1	211	9	0.36955	5.58746	1	1.49393e-05	noncoding
TRINITY_DN40742_c0_g1_i1	213	11	0.32368	4.55658	-1	0.0172798	noncoding
TRINITY_DN40795_c0_g1_i1	237	21	0.34642	10.3209	1	0.00917083	noncoding
TRINITY_DN40765_c0_g1_i1	230	38	0.30321	10.8428	1	0.0194885	noncoding
TRINITY_DN40710_c0_g1_i1	275	26	0.41723	9.98444	1	0.0143726	noncoding
TRINITY_DN40738_c0_g1_i1	248	15	0.39654	8.49847	1	0.00412742	noncoding
TRINITY_DN40776_c0_g1_i1	219	18	0.25477	11.2637	1	0.0260069	noncoding
TRINITY_DN17314_c0_g1_i1	319	78	0.32137	9.35309	1	0.0545659	noncoding
TRINITY_DN17339_c0_g1_i1	454	40	0.37001	9.62482	1	0.0174148	noncoding
TRINITY_DN17387_c0_g1_i1	253	29	0.43285	9.97992	-1	0.0746584	noncoding
TRINITY_DN17307_c0_g1_i1	229	20	0.37881	10.0009	1	0.00838738	noncoding
TRINITY_DN17359_c0_g1_i1	231	20	0.31391	7.95343	1	0.00418914	noncoding
TRINITY_DN17342_c0_g1_i1	216	37	0.39715	7.83588	1	0.0118077	noncoding
TRINITY_DN17383_c0_g1_i1	255	20	0.33004	7.81097	-1	0.0695273	noncoding
TRINITY_DN17325_c0_g1_i1	204	19	0.3986	4.50568	1	0.00825375	noncoding
TRINITY_DN17304_c0_g1_i1	540	25	0.32309	8.65753	-1	0.109534	noncoding
TRINITY_DN17399_c0_g1_i1	240	25	0.37503	4.3161	-1	0.0119009	noncoding
TRINITY_DN17360_c0_g1_i1	204	19	0.40724	11.166	1	0.0124149	noncoding
TRINITY_DN17363_c0_g1_i1	233	71	0.41777	11.2936	-1	0.168506	noncoding
TRINITY_DN17343_c0_g1_i1	225	16	0.25767	11.3337	1	0.0243152	noncoding
TRINITY_DN17371_c0_g1_i1	283	38	0.3933	4.72113	1	0.0236793	noncoding
TRINITY_DN17395_c0_g1_i1	269	34	0.3419	10.0644	-1	0.148616	noncoding
TRINITY_DN17354_c0_g1_i1	334	38	0.38263	10.7106	1	0.0220961	noncoding
TRINITY_DN17356_c0_g1_i1	239	0	0.40822	0	-1	0.00665498	noncoding
TRINITY_DN17397_c0_g1_i1	345	30	0.37046	4.83099	1	0.0109	noncoding
TRINITY_DN17326_c0_g1_i1	302	17	0.39948	11.7114	1	0.0108456	noncoding
TRINITY_DN17347_c0_g1_i1	281	38	0.39425	10.8504	-1	0.13772	noncoding
TRINITY_DN17385_c0_g1_i1	280	7	0.3299	10.0009	1	0.00504055	noncoding
TRINITY_DN17369_c0_g1_i1	236	17	0.36161	3.66571	1	0.00874732	noncoding
TRINITY_DN17310_c0_g1_i1	356	19	0.39402	9.99615	1	0.00858744	noncoding
TRINITY_DN17327_c0_g1_i1	388	34	0.36477	10.2165	1	0.0153886	noncoding
TRINITY_DN17374_c0_g1_i1	238	24	0.37254	6.8017	1	0.00454626	noncoding
TRINITY_DN17353_c0_g1_i1	240	9	0.3868	8.50006	1	0.00287904	noncoding
TRINITY_DN17334_c0_g1_i1	232	29	0.4009	6.51288	1	0.00745933	noncoding
TRINITY_DN17316_c0_g1_i1	260	16	0.42768	12.5441	-1	0.157987	noncoding
TRINITY_DN17361_c0_g1_i1	236	44	0.37413	11.1013	1	0.0273409	noncoding
TRINITY_DN17372_c0_g1_i1	348	20	0.36375	10.289	1	0.0088462	noncoding
TRINITY_DN17355_c0_g1_i1	243	9	0.42253	9.50006	1	0.005246	noncoding
TRINITY_DN17312_c0_g1_i1	209	17	0.47927	10.7366	1	0.0306397	noncoding
TRINITY_DN17303_c0_g1_i1	253	25	0.2549	9.70026	1	0.0157786	noncoding
TRINITY_DN17351_c0_g1_i1	368	29	0.36976	8.84149	-1	0.0688699	noncoding
TRINITY_DN17350_c0_g1_i1	225	0	0.2998	0	-1	5.22115e-07	noncoding
TRINITY_DN17333_c0_g1_i1	249	40	0.38362	7.80035	-1	0.0401542	noncoding
TRINITY_DN17377_c0_g1_i1	297	29	0.42946	5.38068	1	0.0126246	noncoding
TRINITY_DN17328_c0_g1_i1	206	33	0.33833	10.4327	1	0.0146065	noncoding
TRINITY_DN17378_c0_g1_i1	476	30	0.31895	7.92181	1	0.00630346	noncoding
TRINITY_DN10183_c0_g2_i1	209	6	0.41001	6.49139	1	1.11043e-05	noncoding
TRINITY_DN10127_c0_g3_i1	214	4	0.3361	5.27496	1	9.51744e-06	noncoding
TRINITY_DN10126_c0_g3_i1	716	32	0.31369	7.81012	1	0.00684028	noncoding
TRINITY_DN10158_c0_g1_i10	215	0	0.29082	0	-1	6.51455e-07	noncoding
TRINITY_DN10155_c0_g1_i1	989	50	0.30514	9.89594	1	0.0219245	noncoding
TRINITY_DN10100_c0_g1_i1	251	32	0.39623	11.5816	1	0.0195244	noncoding
TRINITY_DN10136_c0_g2_i1	1896	70	0.29025	10.3348	1	0.0416895	noncoding
TRINITY_DN10104_c0_g1_i3	357	31	0.39281	7.93927	-1	0.035643	noncoding
TRINITY_DN10118_c0_g1_i1	984	39	0.30225	5.58746	1	0.0129549	noncoding
TRINITY_DN10118_c0_g2_i1	831	61	0.37075	9.40094	1	0.042279	noncoding
TRINITY_DN10125_c0_g1_i1	299	14	0.36426	6.48737	-1	0.0218087	noncoding
TRINITY_DN10125_c0_g1_i3	406	37	0.35685	9.38422	1	0.0133128	noncoding
TRINITY_DN10116_c0_g3_i1	325	30	0.43538	8.34515	1	0.0123357	noncoding
TRINITY_DN10189_c0_g2_i1	369	15	0.28439	4.74982	1	0.00763847	noncoding
TRINITY_DN10174_c0_g2_i1	258	50	0.36901	9.18463	1	0.0242703	noncoding
TRINITY_DN10174_c0_g1_i5	316	16	0.33839	10.289	1	0.00761414	noncoding
TRINITY_DN10174_c0_g1_i7	256	32	0.43997	6.00507	-1	0.016303	noncoding
TRINITY_DN10142_c1_g1_i1	334	10	0.337	12.0085	1	0.00866552	noncoding
TRINITY_DN10159_c0_g2_i5	220	33	0.39056	3.90533	1	0.0281986	noncoding
TRINITY_DN10119_c0_g1_i1	236	24	0.39634	4.3161	1	0.0126339	noncoding
TRINITY_DN1806_c0_g1_i1	252	56	0.33582	10.0333	1	0.0301273	noncoding
TRINITY_DN1846_c0_g1_i1	318	17	0.34458	6.50116	1	0.00290566	noncoding
TRINITY_DN1858_c0_g1_i1	251	7	0.30926	8.49774	1	0.00297395	noncoding
TRINITY_DN1805_c0_g1_i1	545	52	0.37852	9.22968	1	0.0290464	noncoding
TRINITY_DN1877_c0_g1_i1	287	27	0.37022	6.5036	1	0.00543609	noncoding
TRINITY_DN1855_c0_g1_i1	799	52	0.33	7.81659	1	0.0167747	noncoding
TRINITY_DN1853_c0_g1_i1	243	32	0.35554	9.36041	1	0.0105812	noncoding
TRINITY_DN1842_c0_g1_i1	237	18	0.30562	5.58478	-1	0.0417533	noncoding
TRINITY_DN1801_c0_g1_i1	347	31	0.31033	9.39899	1	0.0100312	noncoding
TRINITY_DN1843_c0_g1_i1	224	23	0.43079	11.7443	1	0.0187166	noncoding
TRINITY_DN1879_c0_g1_i1	218	8	0.35095	8.49774	1	0.00261435	noncoding
TRINITY_DN1847_c0_g1_i1	290	27	0.32472	9.03424	1	0.00743481	noncoding
TRINITY_DN1883_c0_g1_i1	262	54	0.37744	8.51886	1	0.0274713	noncoding
TRINITY_DN1825_c0_g1_i1	335	61	0.36715	9.91608	1	0.044732	noncoding
TRINITY_DN1887_c0_g1_i1	301	31	0.40307	3.91632	-1	0.0138974	noncoding
TRINITY_DN1849_c0_g1_i1	302	44	0.37404	10.535	1	0.0259801	noncoding
TRINITY_DN1869_c0_g1_i1	231	3	0.37948	5.27496	1	9.45753e-06	noncoding
TRINITY_DN1889_c0_g1_i1	335	25	0.39895	9.50018	1	0.0099722	noncoding
TRINITY_DN1873_c0_g1_i1	270	17	0.35813	4.20709	1	0.00620547	noncoding
TRINITY_DN1873_c0_g1_i2	293	17	0.35837	4.20709	1	0.00621345	noncoding
TRINITY_DN1817_c0_g1_i1	277	24	0.34596	8.52106	1	0.00553734	noncoding
TRINITY_DN1860_c0_g1_i1	778	54	0.33204	7.79425	1	0.0185008	noncoding
TRINITY_DN12519_c0_g1_i1	682	56	0.29982	7.8349	1	0.0191646	noncoding
TRINITY_DN12519_c2_g1_i1	633	31	0.31362	12.0601	1	0.0169186	noncoding
TRINITY_DN12519_c2_g1_i2	214	6	0.44844	5.27496	-1	0.01051	noncoding
TRINITY_DN12519_c2_g1_i6	621	31	0.31362	12.0601	1	0.0169186	noncoding
TRINITY_DN12519_c2_g1_i16	762	31	0.34981	12.0601	1	0.014871	noncoding
TRINITY_DN12543_c1_g1_i1	430	18	0.38467	9.18622	1	0.00581285	noncoding
TRINITY_DN12545_c4_g2_i1	277	46	0.38655	4.55658	1	0.0402687	noncoding
TRINITY_DN12545_c4_g3_i1	325	35	0.41399	7.91486	-1	0.0312057	noncoding
TRINITY_DN12545_c4_g3_i2	531	35	0.33422	7.91486	-1	0.0746772	noncoding
TRINITY_DN12545_c4_g5_i1	651	57	0.33093	8.98798	1	0.024712	noncoding
TRINITY_DN12545_c4_g4_i2	765	15	0.32794	9.82208	1	0.00629955	noncoding
TRINITY_DN12545_c7_g1_i1	332	18	0.34162	8.34381	1	0.00397638	noncoding
TRINITY_DN12545_c8_g1_i1	225	17	0.30869	6.50116	1	0.0033688	noncoding
TRINITY_DN12582_c4_g1_i2	507	23	0.34347	9.99237	1	0.00886325	noncoding
TRINITY_DN12582_c5_g5_i1	251	35	0.32921	11.2636	1	0.018014	noncoding
TRINITY_DN12582_c5_g6_i1	770	30	0.30172	10.1186	1	0.012782	noncoding
TRINITY_DN12582_c5_g8_i1	302	23	0.27818	6.68768	1	0.00640806	noncoding
TRINITY_DN12582_c5_g11_i1	284	38	0.42824	10.1876	-1	0.0907556	noncoding
TRINITY_DN12582_c5_g11_i2	316	58	0.41191	9.29828	1	0.0556677	noncoding
TRINITY_DN12582_c5_g4_i4	667	24	0.33156	6.49493	1	0.00425771	noncoding
TRINITY_DN12582_c8_g1_i1	206	56	0.34409	9.66669	-1	0.136478	noncoding
TRINITY_DN12582_c9_g1_i1	266	32	0.32265	11.2029	-1	0.193817	noncoding
TRINITY_DN12518_c1_g1_i1	241	36	0.39515	10.592	1	0.0218681	noncoding
TRINITY_DN12518_c2_g1_i5	658	68	0.31752	8.76837	1	0.0343717	noncoding
TRINITY_DN12518_c2_g6_i2	297	10	0.30625	7.97552	1	0.00291012	noncoding
TRINITY_DN12518_c3_g1_i1	284	38	0.3093	4.67706	1	0.0174862	noncoding
TRINITY_DN12518_c4_g1_i1	202	6	0.33065	3.99884	1	0.00346909	noncoding
TRINITY_DN12513_c2_g1_i1	456	32	0.39766	7.73712	1	0.00882957	noncoding
TRINITY_DN12513_c2_g4_i1	1010	50	0.32389	9.59235	1	0.020986	noncoding
TRINITY_DN12513_c3_g1_i1	269	28	0.36365	9.18829	1	0.00860458	noncoding
TRINITY_DN12513_c4_g1_i1	297	54	0.32073	5.40912	1	0.0275395	noncoding
TRINITY_DN12537_c0_g1_i11	271	81	0.35501	7.67719	1	0.0781029	noncoding
TRINITY_DN12508_c0_g2_i1	201	7	0.32381	8.34467	1	0.00256186	noncoding
TRINITY_DN12508_c1_g1_i1	217	0	0.40018	0	-1	0.00449468	noncoding
TRINITY_DN12524_c0_g1_i1	225	14	0.34407	3.79462	1	0.00617339	noncoding
TRINITY_DN12524_c2_g1_i4	384	82	0.37869	11.767	-1	0.182003	noncoding
TRINITY_DN12524_c2_g3_i1	354	21	0.37861	4.04242	1	0.0103511	noncoding
TRINITY_DN12524_c2_g4_i1	820	31	0.35905	5.06061	1	0.0096398	noncoding
TRINITY_DN12524_c2_g8_i1	853	64	0.31723	6.89166	-1	0.0797447	noncoding
TRINITY_DN12524_c2_g10_i1	1594	86	0.38517	8.55902	1	0.139059	noncoding
TRINITY_DN12524_c2_g10_i3	326	71	0.3628	11.723	-1	0.179656	noncoding
TRINITY_DN12524_c2_g10_i4	299	22	0.41216	11.2636	1	0.0148484	noncoding
TRINITY_DN12529_c1_g1_i24	267	44	0.37424	7.97772	1	0.0147762	noncoding
TRINITY_DN12511_c0_g2_i1	219	71	0.43655	10.3056	-1	0.121841	noncoding
TRINITY_DN12555_c1_g1_i12	282	32	0.46921	7.98016	1	0.0169854	noncoding
TRINITY_DN12503_c2_g2_i12	342	15	0.31376	9.69733	1	0.00634678	noncoding
TRINITY_DN12503_c3_g1_i1	226	55	0.35989	9.81891	-1	0.127624	noncoding
TRINITY_DN12596_c1_g1_i1	323	75	0.42315	4.71588	1	0.282496	noncoding
TRINITY_DN12599_c2_g6_i1	272	18	0.35243	9.7005	1	0.00653573	noncoding
TRINITY_DN12599_c2_g7_i2	214	21	0.35253	9.30194	1	0.00638319	noncoding
TRINITY_DN12538_c0_g1_i2	359	44	0.33767	10.8475	1	0.0229553	noncoding
TRINITY_DN12538_c1_g2_i1	267	21	0.39433	5.30243	-1	0.0128491	noncoding
TRINITY_DN12538_c2_g1_i1	360	24	0.34039	9.69781	1	0.00829684	noncoding
TRINITY_DN12538_c2_g2_i1	494	42	0.31455	9.23798	1	0.0140905	noncoding
TRINITY_DN12538_c2_g3_i1	209	49	0.39895	9.80389	1	0.0347727	noncoding
TRINITY_DN12538_c2_g3_i2	271	49	0.40536	10.2849	1	0.0409864	noncoding
TRINITY_DN12538_c2_g2_i2	315	33	0.31195	5.82257	-1	0.0468853	noncoding
TRINITY_DN12538_c2_g2_i3	296	42	0.35218	9.23798	1	0.0155313	noncoding
TRINITY_DN12564_c1_g3_i1	932	36	0.37688	8.88239	1	0.0122115	noncoding
TRINITY_DN12564_c1_g4_i1	713	44	0.2759	6.49139	1	0.0165813	noncoding
TRINITY_DN12564_c1_g4_i2	218	21	0.38723	9.30402	1	0.00711542	noncoding
TRINITY_DN12564_c1_g4_i3	1423	44	0.33279	6.49139	1	0.0119941	noncoding
TRINITY_DN12505_c0_g1_i1	227	16	0.35327	3.66571	1	0.00778623	noncoding
TRINITY_DN12505_c0_g2_i13	847	77	0.39431	9.96185	1	0.118206	noncoding
TRINITY_DN12588_c0_g1_i1	236	41	0.41199	4.85785	-1	0.0172894	noncoding
TRINITY_DN12588_c0_g4_i1	452	45	0.36343	5.42572	1	0.0196496	noncoding
TRINITY_DN12550_c0_g1_i1	477	76	0.34106	8.92963	1	0.0570215	noncoding
TRINITY_DN12550_c3_g4_i1	493	7	0.41399	5.27277	1	0.00283095	noncoding
TRINITY_DN12550_c3_g5_i1	461	23	0.42816	3.89777	1	0.0212022	noncoding
TRINITY_DN12550_c3_g6_i1	749	48	0.36469	10.4464	1	0.0282764	noncoding
TRINITY_DN12550_c3_g3_i2	275	39	0.44127	11.6037	-1	0.151832	noncoding
TRINITY_DN12550_c3_g8_i1	973	59	0.33264	8.00116	1	0.0236231	noncoding
TRINITY_DN12550_c3_g9_i1	662	27	0.37169	10.8598	-1	0.150956	noncoding
TRINITY_DN12550_c3_g4_i2	503	15	0.34402	5.27252	1	0.00329833	noncoding
TRINITY_DN12550_c3_g11_i1	215	9	0.4003	8.34467	1	0.00288631	noncoding
TRINITY_DN12550_c3_g11_i2	603	39	0.40648	10.0366	1	0.0247003	noncoding
TRINITY_DN12550_c3_g13_i1	320	41	0.35502	11.4389	1	0.0223387	noncoding
TRINITY_DN12550_c3_g14_i1	259	20	0.45191	11.0002	1	0.0222397	noncoding
TRINITY_DN12550_c4_g1_i1	203	33	0.40644	4.83099	-1	0.0148044	noncoding
TRINITY_DN12589_c0_g5_i1	352	27	0.3756	9.81976	1	0.0106511	noncoding
TRINITY_DN12589_c4_g1_i1	272	40	0.42993	9.05731	1	0.0253836	noncoding
TRINITY_DN12556_c0_g1_i1	472	23	0.35551	10.4464	1	0.0103215	noncoding
TRINITY_DN12556_c0_g2_i1	675	53	0.31492	8.01752	1	0.0171601	noncoding
TRINITY_DN12556_c1_g1_i1	227	57	0.35918	6.51141	1	0.0272841	noncoding
TRINITY_DN12556_c1_g2_i1	309	28	0.36404	8.02338	1	0.00617281	noncoding
TRINITY_DN12556_c3_g2_i3	247	56	0.33623	11.2636	1	0.0339623	noncoding
TRINITY_DN12594_c0_g1_i1	401	36	0.33804	8.27985	-1	0.0825414	noncoding
TRINITY_DN12594_c2_g1_i1	285	28	0.37641	9.18512	-1	0.0749905	noncoding
TRINITY_DN12594_c4_g1_i1	290	2	0.36335	5.27496	-1	0.0118203	noncoding
TRINITY_DN12531_c1_g1_i1	219	19	0.37269	6.69708	1	0.00342969	noncoding
TRINITY_DN12531_c1_g2_i1	555	50	0.29795	10.5096	-1	0.184659	noncoding
TRINITY_DN12531_c2_g1_i1	315	40	0.35702	7.72089	1	0.0104744	noncoding
TRINITY_DN12531_c2_g1_i2	794	48	0.33364	9.92279	1	0.021806	noncoding
TRINITY_DN12531_c3_g4_i1	529	67	0.36962	9.18414	1	0.0526415	noncoding
TRINITY_DN12531_c5_g6_i1	480	56	0.42659	8.8056	1	0.0539219	noncoding
TRINITY_DN12531_c5_g8_i1	598	60	0.38975	9.90155	1	0.0532611	noncoding
TRINITY_DN12531_c5_g3_i2	1131	41	0.34289	9.80804	1	0.0167937	noncoding
TRINITY_DN12531_c5_g3_i3	371	18	0.31674	9.78522	1	0.00719678	noncoding
TRINITY_DN12531_c6_g1_i1	1851	54	0.30257	9.8067	1	0.0243114	noncoding
TRINITY_DN12531_c7_g1_i1	304	6	0.38275	5.27496	1	1.42816e-05	noncoding
TRINITY_DN12546_c0_g1_i1	441	93	0.41931	10.1924	1	0.309858	noncoding
TRINITY_DN12546_c1_g1_i1	622	30	0.32594	10.9033	1	0.0148043	noncoding
TRINITY_DN12546_c1_g1_i2	595	30	0.32342	10.9033	1	0.0148776	noncoding
TRINITY_DN12546_c1_g2_i4	491	77	0.30981	7.87103	1	0.0454557	noncoding
TRINITY_DN12546_c1_g2_i6	218	25	0.43397	9.69708	1	0.0148555	noncoding
TRINITY_DN12546_c1_g1_i3	275	39	0.40649	11.5804	1	0.028321	noncoding
TRINITY_DN12546_c1_g2_i9	257	25	0.37002	7.93317	1	0.00531489	noncoding
TRINITY_DN12546_c1_g2_i10	401	65	0.35705	7.85419	-1	0.0677049	noncoding
TRINITY_DN12546_c1_g3_i1	597	26	0.3724	5.5849	1	0.00632165	noncoding
TRINITY_DN12546_c1_g2_i13	311	35	0.3434	4.36896	1	0.0160186	noncoding
TRINITY_DN12546_c1_g4_i1	274	30	0.32468	7.79901	1	0.00611411	noncoding
TRINITY_DN12546_c1_g3_i2	247	31	0.36209	5.9621	1	0.00721201	noncoding
TRINITY_DN12546_c1_g2_i16	499	48	0.3367	7.87701	1	0.0143737	noncoding
TRINITY_DN12546_c1_g3_i3	611	26	0.32768	5.5849	1	0.00568163	noncoding
TRINITY_DN12546_c1_g1_i4	282	43	0.43654	10.0222	1	0.0432438	noncoding
TRINITY_DN12562_c1_g6_i1	431	22	0.36951	10.1927	1	0.00944659	noncoding
TRINITY_DN12520_c0_g2_i2	275	27	0.41033	11.1661	1	0.0180568	noncoding
TRINITY_DN12520_c0_g7_i1	205	61	0.3997	9.51166	-1	0.0904674	noncoding
TRINITY_DN12520_c0_g8_i3	230	62	0.39534	5.27496	-1	0.0244036	noncoding
TRINITY_DN12520_c0_g11_i1	377	23	0.35677	4.1369	1	0.00931862	noncoding
TRINITY_DN12520_c0_g12_i1	1311	40	0.2979	10.4536	1	0.0190943	noncoding
TRINITY_DN12557_c0_g1_i2	245	11	0.35588	8.34503	1	0.0028524	noncoding
TRINITY_DN12557_c3_g3_i1	459	42	0.32546	10.2665	1	0.0188189	noncoding
TRINITY_DN12557_c4_g1_i1	428	54	0.32104	8.23053	1	0.0185542	noncoding
TRINITY_DN12557_c4_g1_i3	836	49	0.34626	10.0114	-1	0.145831	noncoding
TRINITY_DN12557_c5_g1_i1	458	65	0.36645	9.61932	1	0.0501142	noncoding
TRINITY_DN12557_c5_g2_i1	473	40	0.29681	4.78046	1	0.0210842	noncoding
TRINITY_DN12595_c0_g1_i12	436	67	0.31545	7.77618	1	0.0307883	noncoding
TRINITY_DN12570_c0_g2_i1	1140	62	0.35187	10.0838	1	0.0420936	noncoding
TRINITY_DN12570_c1_g5_i1	257	23	0.36668	4.89325	1	0.00667534	noncoding
TRINITY_DN12570_c1_g7_i1	1330	60	0.36341	4.07294	1	0.0976267	noncoding
TRINITY_DN12540_c1_g4_i1	538	31	0.40761	6.49689	1	0.00888572	noncoding
TRINITY_DN12540_c1_g1_i4	326	17	0.40259	5.75299	1	0.00421476	noncoding
TRINITY_DN12540_c1_g2_i10	1175	48	0.30227	9.73126	1	0.0197768	noncoding
TRINITY_DN12542_c0_g1_i9	711	87	0.46023	9.84198	1	0.420594	noncoding
TRINITY_DN12567_c0_g2_i8	946	70	0.33476	9.05573	1	0.0431049	noncoding
TRINITY_DN12583_c1_g1_i1	262	21	0.25046	4.52972	1	0.0370874	noncoding
TRINITY_DN12583_c2_g11_i1	697	29	0.38532	10.0012	1	0.0129723	noncoding
TRINITY_DN12583_c2_g2_i14	684	23	0.40248	7.90143	1	0.00565254	noncoding
TRINITY_DN12583_c2_g11_i2	249	12	0.28101	7.95416	1	0.00416451	noncoding
TRINITY_DN12583_c3_g1_i1	205	10	0.43315	4.36908	-1	0.0115783	noncoding
TRINITY_DN12598_c0_g1_i2	242	20	0.39675	11.166	1	0.0120615	noncoding
TRINITY_DN12598_c2_g2_i1	240	28	0.28109	7.95758	1	0.007458	noncoding
TRINITY_DN12598_c3_g2_i1	210	13	0.42203	9.51996	1	0.00650464	noncoding
TRINITY_DN12598_c3_g5_i1	470	36	0.37998	3.49225	1	0.0403005	noncoding
TRINITY_DN12598_c4_g1_i1	328	29	0.28863	7.93365	1	0.00713915	noncoding
TRINITY_DN12558_c1_g4_i1	590	44	0.31594	9.69257	1	0.0171611	noncoding
TRINITY_DN12558_c1_g4_i2	326	33	0.35798	8.51898	1	0.00869361	noncoding
TRINITY_DN12572_c1_g1_i1	233	45	0.42676	4.55707	-1	0.0205205	noncoding
TRINITY_DN12572_c1_g1_i2	258	74	0.4233	8.5047	-1	0.0598386	noncoding
TRINITY_DN12572_c4_g1_i1	548	34	0.38965	9.92255	1	0.0163988	noncoding
TRINITY_DN12572_c5_g1_i1	550	18	0.33135	5.27472	1	0.00398559	noncoding
TRINITY_DN12572_c5_g2_i1	485	31	0.42519	9.58173	1	0.0176637	noncoding
TRINITY_DN12572_c6_g3_i1	241	43	0.36581	10.5648	1	0.0238416	noncoding
TRINITY_DN12572_c6_g4_i1	277	29	0.35138	10.4639	1	0.0129487	noncoding
TRINITY_DN12572_c6_g7_i1	755	53	0.33911	10.3062	1	0.028899	noncoding
TRINITY_DN12572_c6_g10_i1	721	51	0.32811	8.36505	1	0.0170173	noncoding
TRINITY_DN12572_c6_g4_i2	1022	63	0.28946	10.1087	1	0.0334979	noncoding
TRINITY_DN12572_c6_g2_i7	532	32	0.3252	9.23724	1	0.00967129	noncoding
TRINITY_DN12572_c6_g8_i5	1302	40	0.37912	9.78534	1	0.0192866	noncoding
TRINITY_DN12572_c7_g1_i1	203	7	0.40969	5.27252	1	0.0027555	noncoding
TRINITY_DN12559_c3_g1_i1	318	30	0.3412	6.68744	1	0.00573596	noncoding
TRINITY_DN12559_c5_g1_i1	255	56	0.35705	11.1691	1	0.0378348	noncoding
TRINITY_DN12597_c0_g2_i1	357	69	0.3636	9.82941	1	0.0593185	noncoding
TRINITY_DN12597_c0_g7_i1	356	27	0.38463	3.9256	1	0.017581	noncoding
TRINITY_DN12587_c2_g1_i1	1509	88	0.33691	6.70526	1	0.105195	noncoding
TRINITY_DN12587_c4_g4_i1	372	65	0.39255	9.66412	1	0.0661667	noncoding
TRINITY_DN12591_c0_g2_i1	647	39	0.36133	7.7995	1	0.0102769	noncoding
TRINITY_DN12591_c0_g3_i1	951	51	0.26351	8.97552	1	0.0220344	noncoding
TRINITY_DN12591_c1_g1_i1	239	18	0.38595	11.097	1	0.0104607	noncoding
TRINITY_DN12541_c0_g1_i1	1232	44	0.3151	8.23029	1	0.0121122	noncoding
TRINITY_DN12541_c1_g3_i1	251	21	0.41689	4.25201	1	0.0131036	noncoding
TRINITY_DN12560_c4_g1_i2	272	18	0.38245	9.50006	1	0.0064782	noncoding
TRINITY_DN12561_c1_g1_i1	521	71	0.41281	8.80377	1	0.0982748	noncoding
TRINITY_DN12561_c2_g1_i1	243	28	0.32812	6.49396	1	0.00526325	noncoding
TRINITY_DN12561_c3_g1_i1	202	32	0.35744	3.83417	1	0.0196919	noncoding
TRINITY_DN12523_c3_g1_i2	464	84	0.3942	8.22943	1	0.139978	noncoding
TRINITY_DN12523_c3_g7_i1	773	84	0.25889	8.35883	1	0.056831	noncoding
TRINITY_DN12523_c3_g8_i1	232	0	0.35805	0	-1	1.99368e-06	noncoding
TRINITY_DN12523_c3_g7_i2	562	34	0.34726	4.25201	1	0.0163351	noncoding
TRINITY_DN12523_c5_g1_i1	303	17	0.35649	7.72833	1	0.00324382	noncoding
TRINITY_DN12523_c6_g1_i1	210	6	0.26066	5.58746	1	0.00675517	noncoding
TRINITY_DN12523_c7_g1_i1	289	74	0.37106	11.7608	-1	0.180244	noncoding
TRINITY_DN12522_c1_g2_i1	302	25	0.38794	5.58771	-1	0.0149081	noncoding
TRINITY_DN12522_c2_g1_i3	827	38	0.29665	5.72333	1	0.0124026	noncoding
TRINITY_DN12522_c2_g1_i5	805	57	0.3129	9.38397	1	0.0249193	noncoding
TRINITY_DN12522_c2_g1_i8	209	33	0.35382	9.51398	1	0.0115332	noncoding
TRINITY_DN12522_c3_g1_i3	300	38	0.40774	9.9975	1	0.0236098	noncoding
TRINITY_DN12522_c6_g1_i1	276	24	0.44055	10.1252	-1	0.0747432	noncoding
TRINITY_DN12577_c0_g3_i4	322	28	0.35624	6.49835	-1	0.0286291	noncoding
TRINITY_DN12577_c0_g2_i6	269	14	0.3881	5.2226	1	0.00380706	noncoding
TRINITY_DN12577_c0_g5_i1	435	66	0.43349	7.73871	-1	0.0397631	noncoding
TRINITY_DN12512_c0_g1_i1	262	15	0.31125	9.30536	1	0.00546565	noncoding
TRINITY_DN12512_c1_g1_i2	2167	88	0.2727	9.54816	1	0.0602311	noncoding
TRINITY_DN12512_c3_g1_i1	818	68	0.306	10.456	1	0.0414438	noncoding
TRINITY_DN12547_c0_g1_i3	973	72	0.4309	10.5338	1	0.165802	noncoding
TRINITY_DN12547_c1_g1_i1	270	41	0.3856	9.78558	1	0.0211604	noncoding
TRINITY_DN12527_c1_g1_i1	283	28	0.31401	4.32001	1	0.0117288	noncoding
TRINITY_DN12527_c2_g1_i1	263	24	0.38608	10.289	1	0.0113256	noncoding
TRINITY_DN12530_c0_g1_i1	984	69	0.26715	9.50909	1	0.0374944	noncoding
TRINITY_DN12530_c2_g1_i1	312	28	0.30182	3.79462	1	0.0184415	noncoding
TRINITY_DN12530_c2_g5_i1	1525	53	0.30763	9.69501	1	0.0230536	noncoding
TRINITY_DN12530_c2_g3_i4	1696	34	0.30668	7.78925	1	0.00760585	noncoding
TRINITY_DN12530_c3_g1_i3	309	45	0.29986	8.84369	-1	0.151341	noncoding
TRINITY_DN12530_c4_g1_i1	241	44	0.37728	5.91486	1	0.0174207	noncoding
TRINITY_DN12569_c0_g3_i1	363	25	0.36463	7.82269	-1	0.0439529	noncoding
TRINITY_DN12569_c0_g7_i1	383	52	0.403	5.69098	1	0.0389105	noncoding
TRINITY_DN12574_c2_g1_i2	741	39	0.31848	8.47296	1	0.0103335	noncoding
TRINITY_DN12574_c2_g1_i6	824	69	0.27863	8.47626	1	0.0326885	noncoding
TRINITY_DN12565_c0_g1_i7	245	19	0.35014	5.58429	-1	0.0196259	noncoding
TRINITY_DN12565_c1_g1_i1	201	8	0.36948	9.51996	1	0.00397443	noncoding
TRINITY_DN12563_c0_g4_i1	214	22	0.32549	7.95758	1	0.00439134	noncoding
TRINITY_DN12576_c2_g2_i2	1565	33	0.28384	6.48798	1	0.00928049	noncoding
TRINITY_DN12576_c2_g7_i1	774	31	0.29667	10.2563	1	0.0141218	noncoding
TRINITY_DN12576_c2_g2_i6	1643	34	0.25514	6.50397	1	0.0170248	noncoding
TRINITY_DN12576_c2_g2_i7	1031	33	0.38508	6.48798	1	0.00848057	noncoding
TRINITY_DN12578_c0_g1_i2	421	17	0.26312	8.34454	1	0.00721689	noncoding
TRINITY_DN12549_c0_g2_i1	225	19	0.40555	4.3161	-1	0.0113676	noncoding
TRINITY_DN12580_c0_g2_i1	223	57	0.30531	6.69171	1	0.0218584	noncoding
TRINITY_DN12506_c1_g1_i1	369	12	0.27983	3.79938	1	0.0131849	noncoding
TRINITY_DN12539_c1_g6_i1	514	35	0.31319	9.86493	1	0.0133188	noncoding
TRINITY_DN12539_c1_g8_i1	1729	50	0.33081	9.13922	1	0.019275	noncoding
TRINITY_DN12539_c1_g9_i1	456	22	0.38431	9.90338	1	0.00909355	noncoding
TRINITY_DN12539_c1_g1_i11	376	24	0.30288	5.27057	1	0.00680719	noncoding
TRINITY_DN12533_c0_g1_i1	798	25	0.40349	9.18622	1	0.0092464	noncoding
TRINITY_DN12533_c0_g5_i4	335	38	0.43023	5.27997	1	0.0239726	noncoding
TRINITY_DN12500_c1_g5_i1	607	57	0.3071	8.71039	1	0.021702	noncoding
TRINITY_DN12500_c1_g7_i1	734	17	0.37165	5.2746	1	0.00404988	noncoding
TRINITY_DN12500_c2_g1_i9	351	23	0.36905	9.98383	-1	0.112246	noncoding
TRINITY_DN12500_c3_g1_i1	234	30	0.40499	9.15802	-1	0.0579609	noncoding
TRINITY_DN12571_c1_g1_i5	208	31	0.36487	4.8692	1	0.0109198	noncoding
TRINITY_DN12571_c1_g1_i9	427	79	0.39695	9.9256	1	0.132486	noncoding
TRINITY_DN12585_c2_g2_i1	252	18	0.35648	6.15045	1	0.00322395	noncoding
TRINITY_DN12585_c2_g2_i2	249	17	0.34017	9.99237	1	0.00706049	noncoding
TRINITY_DN12592_c0_g3_i1	460	42	0.27837	8.34027	-1	0.160727	noncoding
TRINITY_DN12592_c0_g4_i1	397	31	0.37294	8.52106	1	0.00844216	noncoding
TRINITY_DN12592_c0_g3_i3	333	20	0.32032	5.53864	1	0.00430474	noncoding
TRINITY_DN12528_c1_g1_i1	503	43	0.32991	10.5771	1	0.0209497	noncoding
TRINITY_DN12528_c2_g1_i2	232	18	0.3747	9.5246	1	0.00635976	noncoding
TRINITY_DN12528_c2_g2_i5	507	43	0.35836	5.2226	1	0.0183137	noncoding
TRINITY_DN12528_c2_g7_i2	1013	51	0.36882	9.35101	1	0.026349	noncoding
TRINITY_DN12528_c2_g13_i1	1147	67	0.32585	10.2809	-1	0.171586	noncoding
TRINITY_DN12528_c3_g1_i1	461	36	0.35536	7.95819	1	0.0087977	noncoding
TRINITY_DN12568_c0_g1_i1	255	4	0.45042	5.27472	-1	0.0101983	noncoding
TRINITY_DN12552_c0_g3_i1	512	38	0.40105	9.51422	1	0.0193854	noncoding
TRINITY_DN12552_c1_g1_i1	384	61	0.34532	11.0688	1	0.0417567	noncoding
TRINITY_DN12517_c1_g2_i7	301	47	0.43509	5.58197	1	0.0385075	noncoding
TRINITY_DN12517_c1_g2_i20	211	20	0.42086	9.4931	1	0.0092026	noncoding
TRINITY_DN12517_c1_g6_i5	347	81	0.35136	10.1494	1	0.0854716	noncoding
TRINITY_DN12517_c1_g6_i6	358	89	0.33063	9.47174	-1	0.151415	noncoding
TRINITY_DN12553_c0_g1_i1	209	16	0.37099	7.97699	1	0.00336726	noncoding
TRINITY_DN12553_c0_g4_i1	464	34	0.41062	9.51666	1	0.017354	noncoding
TRINITY_DN12584_c4_g1_i1	267	11	0.35151	3.79938	1	0.00521085	noncoding
TRINITY_DN12584_c4_g1_i2	219	11	0.33136	8.34467	1	0.0029555	noncoding
TRINITY_DN12584_c4_g1_i3	229	11	0.34158	3.79938	1	0.00510576	noncoding
TRINITY_DN12584_c4_g1_i6	458	22	0.35198	5.75299	1	0.00434055	noncoding
TRINITY_DN12584_c4_g2_i9	208	0	0.38248	0	-1	1.21561e-05	noncoding
TRINITY_DN12584_c4_g1_i8	214	18	0.39347	5.75299	-1	0.0135648	noncoding
TRINITY_DN12584_c4_g1_i9	236	11	0.3389	3.79938	1	0.00510838	noncoding
TRINITY_DN12584_c4_g1_i10	321	11	0.33144	3.99884	1	0.0046619	noncoding
TRINITY_DN12584_c4_g1_i11	384	11	0.36992	3.99884	1	0.00516387	noncoding
TRINITY_DN12584_c5_g1_i3	244	11	0.25914	3.99884	1	0.0241665	noncoding
TRINITY_DN12584_c5_g1_i6	290	41	0.3021	5.75006	-1	0.0586148	noncoding
TRINITY_DN12584_c5_g1_i7	320	11	0.28034	3.99884	1	0.0108241	noncoding
TRINITY_DN12584_c5_g1_i10	288	11	0.34302	3.99884	1	0.00457674	noncoding
TRINITY_DN12584_c5_g1_i11	285	11	0.33182	3.99884	1	0.00465522	noncoding
TRINITY_DN12584_c5_g1_i12	316	11	0.27848	3.99884	1	0.0114796	noncoding
TRINITY_DN12584_c5_g1_i14	409	11	0.32434	3.99884	1	0.00484254	noncoding
TRINITY_DN12373_c0_g1_i2	315	24	0.37307	5.71368	1	0.00540741	noncoding
TRINITY_DN12373_c0_g1_i14	337	23	0.34647	4.5351	1	0.00721788	noncoding
TRINITY_DN12341_c2_g2_i1	707	80	0.35378	4.49957	1	0.203137	noncoding
TRINITY_DN12306_c0_g2_i2	380	44	0.27254	5.15411	1	0.0321718	noncoding
TRINITY_DN12306_c0_g2_i5	294	12	0.35109	10.2774	1	0.00639349	noncoding
TRINITY_DN12306_c0_g3_i1	763	36	0.36479	4.5296	1	0.0177086	noncoding
TRINITY_DN12306_c0_g2_i6	246	30	0.36127	7.97858	-1	0.051439	noncoding
TRINITY_DN12306_c0_g4_i1	237	27	0.34731	9.65631	1	0.00926995	noncoding
TRINITY_DN12306_c0_g2_i8	540	25	0.3684	4.4931	1	0.00936644	noncoding
TRINITY_DN12332_c1_g6_i2	556	34	0.4181	4.3963	-1	0.0160578	noncoding
TRINITY_DN12396_c0_g2_i1	879	44	0.37247	11.4023	1	0.026823	noncoding
TRINITY_DN12314_c0_g1_i1	272	52	0.48934	10.4326	1	0.195437	noncoding
TRINITY_DN12318_c3_g2_i1	302	11	0.40399	5.97211	1	0.00274509	noncoding
TRINITY_DN12318_c4_g1_i1	211	11	0.3621	4.03204	1	0.00479923	noncoding
TRINITY_DN12331_c0_g3_i1	203	10	0.33129	8.36591	-1	0.0823241	noncoding
TRINITY_DN12351_c0_g1_i1	231	30	0.38819	8.12018	1	0.00793809	noncoding
TRINITY_DN12351_c1_g2_i1	314	20	0.41502	4.14215	1	0.0130331	noncoding
TRINITY_DN12351_c1_g2_i6	379	38	0.34298	4.25201	-1	0.0171618	noncoding
TRINITY_DN12351_c1_g2_i9	405	30	0.28222	4.25201	1	0.0229487	noncoding
TRINITY_DN12351_c1_g1_i8	1116	71	0.28211	6.93732	1	0.0410947	noncoding
TRINITY_DN12362_c0_g2_i1	603	31	0.35925	11.2426	1	0.0160597	noncoding
TRINITY_DN12303_c0_g1_i1	1083	45	0.35172	5.51007	-1	0.0261286	noncoding
TRINITY_DN12303_c1_g1_i3	217	49	0.44486	10.7518	-1	0.121918	noncoding
TRINITY_DN12303_c3_g3_i1	623	23	0.37735	10.4612	1	0.0109312	noncoding
TRINITY_DN12303_c6_g1_i1	217	23	0.39504	10.3839	1	0.0117068	noncoding
TRINITY_DN12303_c7_g1_i1	220	40	0.31519	6.51788	-1	0.0608802	noncoding
TRINITY_DN12322_c2_g2_i9	925	22	0.33208	9.86493	1	0.00821081	noncoding
TRINITY_DN12372_c1_g1_i2	232	0	0.37396	0	-1	6.05862e-06	noncoding
TRINITY_DN12372_c1_g3_i1	263	15	0.39167	4.00165	-1	0.00973485	noncoding
TRINITY_DN12372_c1_g7_i1	688	47	0.33203	5.95758	1	0.0157733	noncoding
TRINITY_DN12372_c1_g8_i1	267	15	0.39703	9.70038	1	0.00648039	noncoding
TRINITY_DN12347_c0_g1_i1	1257	72	0.38655	10.1877	1	0.0889124	noncoding
TRINITY_DN12347_c1_g1_i12	334	35	0.32834	4.1369	-1	0.0185635	noncoding
TRINITY_DN12347_c2_g1_i7	249	5	0.37498	5.27496	1	1.16136e-05	noncoding
TRINITY_DN12399_c1_g1_i1	1708	36	0.32143	10.0522	1	0.0144835	noncoding
TRINITY_DN12399_c3_g3_i3	268	0	0.32031	0	-1	4.88363e-07	noncoding
TRINITY_DN12399_c4_g1_i1	308	17	0.34201	3.79938	1	0.00738681	noncoding
TRINITY_DN12302_c0_g1_i28	249	19	0.43109	8.34454	1	0.00626238	noncoding
TRINITY_DN12388_c2_g1_i1	402	31	0.39382	5.42609	1	0.0107431	noncoding
TRINITY_DN12387_c1_g1_i1	1337	92	0.38109	10.0222	1	0.181265	noncoding
TRINITY_DN12387_c2_g4_i1	402	24	0.37557	7.81073	1	0.00503818	noncoding
TRINITY_DN12308_c0_g1_i1	248	31	0.39977	10.0606	1	0.0160165	noncoding
TRINITY_DN12308_c1_g1_i19	267	36	0.35267	9.98431	1	0.0149668	noncoding
TRINITY_DN12349_c3_g2_i1	233	41	0.42954	11.8298	1	0.0392156	noncoding
TRINITY_DN12390_c1_g1_i1	2292	53	0.28211	10.2949	1	0.0273534	noncoding
TRINITY_DN12390_c1_g2_i3	356	33	0.4077	9.87347	1	0.0179048	noncoding
TRINITY_DN12390_c1_g1_i7	2271	53	0.30521	10.2949	1	0.0262551	noncoding
TRINITY_DN12383_c0_g3_i10	790	29	0.31095	7.73639	1	0.00600173	noncoding
TRINITY_DN12383_c1_g1_i1	268	0	0.3841	0	-1	1.39731e-05	noncoding
TRINITY_DN12374_c3_g3_i1	598	25	0.39345	10.8598	1	0.0140443	noncoding
TRINITY_DN12374_c3_g6_i1	2376	58	0.2962	8.48785	1	0.0217381	noncoding
TRINITY_DN12374_c3_g7_i1	580	42	0.37834	7.82831	-1	0.0437407	noncoding
TRINITY_DN12374_c3_g4_i3	2512	63	0.36694	5.76947	1	0.0503516	noncoding
TRINITY_DN12374_c3_g4_i4	396	21	0.32374	5.93817	1	0.00403674	noncoding
TRINITY_DN12374_c3_g4_i5	390	38	0.36508	10.794	1	0.0202557	noncoding
TRINITY_DN12374_c3_g4_i6	312	20	0.3159	9.30023	1	0.00640129	noncoding
TRINITY_DN12374_c3_g4_i7	1264	64	0.29367	9.16217	1	0.0292906	noncoding
TRINITY_DN12374_c4_g1_i1	339	33	0.30066	12.0139	1	0.0195305	noncoding
TRINITY_DN12319_c3_g1_i1	232	31	0.35677	9.52264	1	0.0107198	noncoding
TRINITY_DN12309_c0_g1_i8	348	60	0.38859	7.91547	1	0.038597	noncoding
TRINITY_DN12361_c3_g1_i2	224	37	0.33856	5.01276	1	0.0129344	noncoding
TRINITY_DN12361_c5_g1_i11	607	56	0.36038	10.8343	1	0.0386489	noncoding
TRINITY_DN12361_c7_g1_i1	215	20	0.42498	10.5485	1	0.0137306	noncoding
TRINITY_DN12361_c8_g1_i1	243	11	0.38498	3.99884	1	0.00589411	noncoding
TRINITY_DN12310_c1_g4_i2	236	10	0.39241	5.27496	1	0.00297726	noncoding
TRINITY_DN12310_c1_g5_i2	453	34	0.37751	9.30157	1	0.0125931	noncoding
TRINITY_DN12343_c3_g1_i1	322	62	0.38047	8.383	-1	0.0647557	noncoding
TRINITY_DN12353_c2_g1_i3	937	53	0.36715	10.8184	1	0.0362597	noncoding
TRINITY_DN12353_c2_g5_i1	349	33	0.37701	9.3006	1	0.0119778	noncoding
TRINITY_DN12353_c2_g1_i21	259	61	0.35763	9.0191	-1	0.100935	noncoding
TRINITY_DN12353_c2_g7_i1	288	46	0.42875	9.65643	1	0.0409454	noncoding
TRINITY_DN12353_c2_g8_i1	713	38	0.34834	8.48993	1	0.0105171	noncoding
TRINITY_DN12363_c0_g1_i1	327	12	0.32074	5.30267	1	0.00299514	noncoding
TRINITY_DN12363_c2_g1_i2	887	79	0.37321	11.3358	1	0.0938917	noncoding
TRINITY_DN12363_c2_g3_i1	562	56	0.42012	10.0002	-1	0.0985422	noncoding
TRINITY_DN12321_c1_g1_i2	475	33	0.37285	5.94965	1	0.0086753	noncoding
TRINITY_DN12321_c2_g4_i1	894	65	0.27398	4.8609	1	0.0958315	noncoding
TRINITY_DN12321_c2_g5_i1	1183	56	0.24498	6.8902	1	0.0413284	noncoding
TRINITY_DN12321_c2_g2_i8	436	43	0.3324	10.2348	1	0.0195668	noncoding
TRINITY_DN12321_c3_g1_i1	259	46	0.4049	9.36053	-1	0.0731648	noncoding
TRINITY_DN12328_c0_g1_i1	237	7	0.36183	9.50006	1	0.003758	noncoding
TRINITY_DN12328_c1_g1_i1	750	36	0.41996	9.50958	1	0.0211132	noncoding
TRINITY_DN12328_c2_g6_i1	396	80	0.29645	10.3621	1	0.0550234	noncoding
TRINITY_DN12328_c2_g5_i4	274	37	0.33538	9.62665	1	0.0133839	noncoding
TRINITY_DN12328_c2_g7_i1	396	49	0.36532	6.7923	1	0.0176599	noncoding
TRINITY_DN12328_c2_g8_i1	292	25	0.39819	4.1369	-1	0.0121202	noncoding
TRINITY_DN12328_c2_g9_i1	1295	61	0.29856	11.6496	1	0.0360049	noncoding
TRINITY_DN12338_c0_g1_i1	412	19	0.423	11.2636	1	0.0144985	noncoding
TRINITY_DN12338_c0_g2_i1	277	34	0.42452	9.52081	-1	0.0639703	noncoding
TRINITY_DN12338_c1_g2_i1	588	36	0.32014	9.51166	1	0.0122735	noncoding
TRINITY_DN12338_c1_g4_i1	545	11	0.25198	9.50006	1	0.0112292	noncoding
TRINITY_DN12382_c0_g2_i1	535	36	0.4101	4.65704	1	0.0255325	noncoding
TRINITY_DN12386_c0_g1_i1	743	26	0.35686	8.38519	1	0.00596921	noncoding
TRINITY_DN12386_c2_g1_i1	386	31	0.37436	12.3345	-1	0.176876	noncoding
TRINITY_DN12300_c0_g1_i1	834	52	0.37108	8.30035	-1	0.0629617	noncoding
TRINITY_DN12329_c1_g1_i1	334	65	0.29678	9.10028	1	0.0300803	noncoding
TRINITY_DN12398_c0_g1_i19	747	46	0.33305	7.9151	1	0.0129994	noncoding
TRINITY_DN12301_c0_g1_i2	285	35	0.41028	5.15021	-1	0.0156858	noncoding
TRINITY_DN12301_c0_g1_i3	304	50	0.34395	9.77301	1	0.0237488	noncoding
TRINITY_DN12301_c0_g1_i8	304	20	0.41505	8.50006	-1	0.0345954	noncoding
TRINITY_DN12301_c0_g1_i9	212	15	0.2825	7.83466	1	0.00445251	noncoding
TRINITY_DN12301_c0_g1_i12	351	24	0.40051	8.34259	-1	0.0375149	noncoding
TRINITY_DN12301_c0_g3_i2	246	13	0.37997	5.06061	1	0.0036177	noncoding
TRINITY_DN12301_c0_g1_i15	356	49	0.36153	9.10028	1	0.021561	noncoding
TRINITY_DN12301_c0_g1_i16	315	21	0.40738	7.97552	1	0.00529975	noncoding
TRINITY_DN12301_c0_g1_i17	260	50	0.35586	9.18341	1	0.0221461	noncoding
TRINITY_DN12301_c0_g1_i18	480	39	0.36278	7.95416	1	0.010593	noncoding
TRINITY_DN12301_c0_g1_i19	689	21	0.40482	7.97552	1	0.00520968	noncoding
TRINITY_DN12354_c1_g2_i1	333	32	0.39726	5.37994	1	0.012017	noncoding
TRINITY_DN12354_c3_g1_i1	1206	63	0.29917	9.95184	-1	0.176203	noncoding
TRINITY_DN12342_c1_g2_i3	336	21	0.35601	9.52081	1	0.00695626	noncoding
TRINITY_DN12342_c1_g2_i5	2307	55	0.25349	10.4327	1	0.0374308	noncoding
TRINITY_DN12342_c1_g5_i4	397	45	0.33799	6.16632	1	0.0136267	noncoding
TRINITY_DN12342_c1_g2_i16	465	12	0.28856	8.49847	1	0.00436874	noncoding
TRINITY_DN12312_c1_g1_i3	318	29	0.35808	9.4964	-1	0.104431	noncoding
TRINITY_DN12312_c1_g1_i4	246	12	0.39559	8.34467	1	0.00332234	noncoding
TRINITY_DN12312_c1_g1_i5	315	12	0.33076	8.34467	1	0.00309404	noncoding
TRINITY_DN12395_c1_g1_i1	415	27	0.40503	8.49603	1	0.00833692	noncoding
TRINITY_DN12367_c1_g7_i1	654	34	0.37629	5.36237	-1	0.0172657	noncoding
TRINITY_DN12367_c1_g2_i6	292	9	0.43143	5.75299	1	0.00297477	noncoding
TRINITY_DN12381_c0_g3_i1	237	22	0.34638	4.67706	-1	0.0152876	noncoding
TRINITY_DN12381_c0_g5_i1	247	19	0.28238	7.95343	1	0.00528002	noncoding
TRINITY_DN12381_c1_g1_i1	279	61	0.38874	5.80878	1	0.0552228	noncoding
TRINITY_DN12381_c1_g1_i2	451	56	0.37859	4.1369	-1	0.0193871	noncoding
TRINITY_DN12381_c1_g1_i3	566	73	0.35071	4.42719	1	0.143803	noncoding
TRINITY_DN12381_c1_g1_i4	413	61	0.33003	7.66925	1	0.0251597	noncoding
TRINITY_DN12381_c1_g2_i1	242	30	0.38764	4.19598	1	0.0184438	noncoding
TRINITY_DN12381_c1_g1_i6	705	45	0.39734	10.5179	1	0.0326999	noncoding
TRINITY_DN12381_c1_g1_i7	391	52	0.32646	7.81073	1	0.0165753	noncoding
TRINITY_DN12381_c1_g1_i8	248	36	0.38713	5.74054	1	0.0123305	noncoding
TRINITY_DN12381_c1_g1_i9	370	60	0.34998	4.00165	1	0.0898952	noncoding
TRINITY_DN12381_c1_g1_i10	436	71	0.37153	6.48761	1	0.0659079	noncoding
TRINITY_DN12381_c1_g1_i11	270	30	0.39666	5.7525	1	0.00915402	noncoding
TRINITY_DN12381_c1_g1_i12	466	67	0.35491	3.57428	1	0.179269	noncoding
TRINITY_DN12381_c1_g1_i14	251	73	0.3659	6.51813	-1	0.0428994	noncoding
TRINITY_DN12381_c1_g1_i15	270	46	0.36	4.00165	1	0.0429656	noncoding
TRINITY_DN12381_c1_g1_i17	342	32	0.37428	7.93353	1	0.00782952	noncoding
TRINITY_DN12381_c1_g1_i18	260	18	0.2879	7.83478	1	0.00465547	noncoding
TRINITY_DN12381_c2_g1_i1	641	40	0.3496	9.22345	1	0.0140349	noncoding
TRINITY_DN12381_c3_g1_i1	213	10	0.43145	6.03973	1	0.00295361	noncoding
TRINITY_DN12381_c4_g1_i1	221	32	0.35174	4.59381	-1	0.0162633	noncoding
TRINITY_DN12317_c0_g1_i1	366	58	0.35373	5.80939	1	0.0334455	noncoding
TRINITY_DN12317_c0_g1_i2	772	33	0.33545	4.65704	1	0.0120849	noncoding
TRINITY_DN12317_c0_g3_i1	446	52	0.3536	10.4532	1	0.0308152	noncoding
TRINITY_DN12317_c0_g1_i3	1099	62	0.3353	10.0086	1	0.0371158	noncoding
TRINITY_DN12317_c0_g3_i2	418	42	0.43753	4.79913	1	0.0419264	noncoding
TRINITY_DN12317_c0_g3_i3	282	25	0.24932	5.58746	1	0.0221523	noncoding
TRINITY_DN12317_c2_g1_i5	673	38	0.34832	10.3127	1	0.0173597	noncoding
TRINITY_DN12317_c2_g1_i8	293	25	0.39511	10.0443	1	0.0116285	noncoding
TRINITY_DN12317_c2_g1_i9	260	32	0.39569	9.10223	1	0.0121385	noncoding
TRINITY_DN12317_c2_g1_i10	335	48	0.46372	9.92096	1	0.0836716	noncoding
TRINITY_DN12317_c2_g1_i12	381	48	0.43408	9.92096	1	0.0522275	noncoding
TRINITY_DN12317_c2_g1_i13	218	19	0.26918	3.79938	1	0.0272504	noncoding
TRINITY_DN12317_c2_g1_i23	687	48	0.32879	9.91949	1	0.0214442	noncoding
TRINITY_DN12317_c4_g1_i1	428	52	0.29021	10.2145	-1	0.182417	noncoding
TRINITY_DN12394_c2_g2_i2	665	34	0.33487	8.36334	1	0.00822099	noncoding
TRINITY_DN12394_c2_g7_i1	445	3	0.2792	5.27496	1	0.00381155	noncoding
TRINITY_DN12337_c0_g2_i4	299	3	0.40996	5.27496	1	1.36087e-05	noncoding
TRINITY_DN12337_c1_g1_i6	230	15	0.37955	5.5849	1	0.00337092	noncoding
TRINITY_DN12337_c2_g7_i1	1210	57	0.32561	6.23846	1	0.0242585	noncoding
TRINITY_DN12337_c2_g8_i1	1106	45	0.31782	9.78339	1	0.0182333	noncoding
TRINITY_DN12337_c2_g9_i1	484	24	0.29115	8.36615	1	0.00631062	noncoding
TRINITY_DN12366_c0_g1_i9	394	54	0.37579	4.55499	1	0.0584927	noncoding
TRINITY_DN12370_c0_g4_i1	1998	93	0.24582	9.07965	1	0.0746089	noncoding
TRINITY_DN12370_c0_g6_i1	972	51	0.36225	9.51068	1	0.0260409	noncoding
TRINITY_DN12370_c0_g7_i1	279	25	0.34708	7.93451	1	0.00498455	noncoding
TRINITY_DN12370_c0_g1_i19	412	42	0.45343	6.77863	1	0.0234285	noncoding
TRINITY_DN12370_c0_g12_i1	361	47	0.38296	9.85199	1	0.0276505	noncoding
TRINITY_DN12370_c0_g13_i1	796	30	0.36311	4.4278	1	0.012752	noncoding
TRINITY_DN12370_c0_g14_i1	470	41	0.33718	7.66095	1	0.0101186	noncoding
TRINITY_DN12370_c0_g15_i1	507	48	0.30442	5.51898	1	0.0205016	noncoding
TRINITY_DN12379_c2_g3_i1	222	19	0.41705	8.49847	1	0.00587239	noncoding
TRINITY_DN12379_c2_g4_i1	223	25	0.33392	6.01459	-1	0.03194	noncoding
TRINITY_DN12376_c1_g1_i1	1218	78	0.31009	9.69598	1	0.052368	noncoding
TRINITY_DN12376_c2_g1_i1	548	33	0.25703	6.69806	1	0.0147127	noncoding
TRINITY_DN12376_c2_g2_i1	274	19	0.35712	10.4774	1	0.0089376	noncoding
TRINITY_DN12376_c4_g6_i1	310	28	0.33805	8.88568	1	0.00735927	noncoding
TRINITY_DN12376_c5_g1_i1	219	33	0.34382	11.0002	1	0.0164361	noncoding
TRINITY_DN12357_c2_g11_i1	323	15	0.389	5.2746	1	0.00399751	noncoding
TRINITY_DN12397_c0_g1_i3	734	30	0.32021	4.25201	1	0.0130289	noncoding
TRINITY_DN12320_c1_g2_i2	357	89	0.36633	9.63837	-1	0.132474	noncoding
TRINITY_DN12320_c3_g1_i4	2844	57	0.28329	6.24005	1	0.028392	noncoding
TRINITY_DN12320_c3_g4_i1	447	40	0.28624	9.05756	1	0.013501	noncoding
TRINITY_DN12320_c3_g9_i1	1656	72	0.32906	10.8729	1	0.053372	noncoding
TRINITY_DN12320_c4_g2_i1	477	60	0.35239	10.0495	1	0.038934	noncoding
TRINITY_DN12320_c4_g2_i2	406	21	0.40536	9.38483	1	0.00819225	noncoding
TRINITY_DN12320_c5_g1_i1	400	23	0.41057	7.97565	1	0.00607545	noncoding
TRINITY_DN12339_c0_g1_i1	415	36	0.39593	11.0128	1	0.0231623	noncoding
TRINITY_DN12339_c2_g2_i8	215	27	0.41076	8.34357	1	0.0083539	noncoding
TRINITY_DN12339_c5_g1_i1	338	49	0.46814	10.7084	1	0.118185	noncoding
TRINITY_DN12359_c1_g1_i19	277	14	0.3748	8.49799	1	0.0035864	noncoding
TRINITY_DN12316_c1_g2_i1	241	9	0.34705	8.36591	1	0.00262421	noncoding
TRINITY_DN12316_c1_g3_i1	311	39	0.37285	5.89203	1	0.0125837	noncoding
TRINITY_DN12316_c2_g5_i1	343	41	0.37624	10.4639	1	0.0230411	noncoding
TRINITY_DN12316_c2_g5_i2	617	55	0.32064	9.73077	-1	0.160224	noncoding
TRINITY_DN12316_c2_g2_i2	517	32	0.28784	9.2558	1	0.010979	noncoding
TRINITY_DN12316_c3_g1_i1	371	28	0.41899	3.50372	-1	0.0161426	noncoding
TRINITY_DN12316_c4_g1_i1	237	34	0.42895	9.6972	1	0.0224028	noncoding
TRINITY_DN12311_c3_g9_i1	745	34	0.28533	10.6092	-1	0.191391	noncoding
TRINITY_DN12311_c3_g7_i2	723	47	0.37407	6.36176	1	0.0180589	noncoding
TRINITY_DN12311_c4_g1_i1	474	62	0.33517	9.58978	1	0.0345088	noncoding
TRINITY_DN12311_c5_g1_i1	307	46	0.44264	10.2366	1	0.0581502	noncoding
TRINITY_DN12311_c6_g1_i1	204	18	0.39351	5.27203	-1	0.0122137	noncoding
TRINITY_DN12384_c1_g1_i1	300	25	0.31273	10.8344	-1	0.196864	noncoding
TRINITY_DN12384_c1_g1_i2	528	25	0.40022	10.8344	-1	0.12589	noncoding
TRINITY_DN12384_c1_g4_i1	308	27	0.39896	9.03363	1	0.00941731	noncoding
TRINITY_DN12384_c1_g6_i1	340	56	0.42706	5.36432	-1	0.0234129	noncoding
TRINITY_DN12384_c1_g7_i2	370	13	0.32371	5.27435	1	0.00312797	noncoding
TRINITY_DN12384_c1_g9_i1	1299	93	0.35433	9.80585	1	0.134689	noncoding
TRINITY_DN12384_c4_g1_i1	207	60	0.35409	10.9532	-1	0.173321	noncoding
TRINITY_DN12384_c5_g1_i1	230	48	0.33711	9.86859	-1	0.148781	noncoding
TRINITY_DN12368_c0_g1_i1	766	37	0.34635	9.99603	1	0.0153079	noncoding
TRINITY_DN12368_c1_g1_i2	649	41	0.28116	10.0003	1	0.0187566	noncoding
TRINITY_DN12368_c4_g2_i1	327	20	0.42822	11.0128	1	0.0157085	noncoding
TRINITY_DN12368_c4_g4_i1	326	38	0.41581	6.51483	1	0.0145532	noncoding
TRINITY_DN12368_c4_g4_i2	336	18	0.3277	4.36908	-1	0.0163338	noncoding
TRINITY_DN12368_c6_g2_i1	477	40	0.33275	10.9161	1	0.0201961	noncoding
TRINITY_DN12368_c6_g4_i1	578	31	0.35209	9.29852	1	0.00982678	noncoding
TRINITY_DN12368_c6_g6_i1	256	14	0.4195	4.14215	-1	0.0114768	noncoding
TRINITY_DN12368_c7_g2_i1	650	41	0.30389	7.83551	1	0.0103304	noncoding
TRINITY_DN12368_c7_g3_i1	334	46	0.32909	8.73944	1	0.0148599	noncoding
TRINITY_DN12368_c7_g4_i1	1101	95	0.3565	10.462	1	0.147118	noncoding
TRINITY_DN12368_c7_g5_i1	387	11	0.33912	5.27435	1	0.0026294	noncoding
TRINITY_DN12368_c8_g1_i1	311	26	0.36305	4.40656	1	0.0100508	noncoding
TRINITY_DN12375_c0_g7_i1	247	39	0.41891	5.20746	-1	0.017124	noncoding
TRINITY_DN12375_c0_g5_i17	385	31	0.45814	8.25385	-1	0.0288366	noncoding
TRINITY_DN12377_c1_g6_i1	247	20	0.22328	7.97736	1	0.0226104	noncoding
TRINITY_DN12313_c0_g1_i2	298	51	0.40051	7.6651	1	0.0261498	noncoding
TRINITY_DN12378_c0_g1_i4	400	56	0.26827	9.25775	1	0.0254409	noncoding
TRINITY_DN12371_c6_g1_i1	341	65	0.35171	8.64471	1	0.037779	noncoding
TRINITY_DN12393_c0_g1_i1	383	9	0.39304	10.0009	1	0.00535936	noncoding
TRINITY_DN12393_c1_g5_i2	681	80	0.37524	10.0051	1	0.106278	noncoding
TRINITY_DN12393_c1_g9_i1	1160	70	0.23373	4.91522	1	0.316314	noncoding
TRINITY_DN12344_c1_g2_i11	273	55	0.43603	12.3697	1	0.0618233	noncoding
TRINITY_DN12344_c1_g7_i1	354	21	0.35947	5.27252	1	0.00486318	noncoding
TRINITY_DN12389_c3_g1_i1	214	16	0.42727	5.75055	1	0.00461826	noncoding
TRINITY_DN12350_c1_g1_i1	225	55	0.30193	9.42987	-1	0.166709	noncoding
TRINITY_DN12325_c1_g1_i1	303	33	0.44544	11.097	-1	0.123807	noncoding
TRINITY_DN12325_c3_g1_i1	469	47	0.33041	5.09711	1	0.0216596	noncoding
TRINITY_DN12325_c5_g5_i1	819	64	0.41076	11.0521	1	0.0879469	noncoding
TRINITY_DN12325_c5_g7_i1	227	39	0.31211	9.81732	-1	0.169827	noncoding
TRINITY_DN40028_c0_g1_i1	231	29	0.38915	9.52264	-1	0.0786432	noncoding
TRINITY_DN40098_c0_g1_i1	211	0	0.40252	0	-1	0.00503245	noncoding
TRINITY_DN40053_c0_g1_i1	404	35	0.29762	9.18671	1	0.0112239	noncoding
TRINITY_DN40043_c0_g1_i1	207	5	0.37552	8.50006	-1	0.045342	noncoding
TRINITY_DN40008_c0_g1_i1	254	19	0.43651	4.40656	-1	0.0139933	noncoding
TRINITY_DN40040_c0_g1_i1	218	16	0.41893	5.27277	1	0.00527994	noncoding
TRINITY_DN40026_c0_g1_i1	304	14	0.33983	9.6972	1	0.00559594	noncoding
TRINITY_DN40037_c0_g1_i1	314	61	0.38732	8.65656	-1	0.0680794	noncoding
TRINITY_DN40042_c0_g1_i1	239	3	0.41393	5.27496	1	1.42745e-05	noncoding
TRINITY_DN40027_c0_g1_i1	266	17	0.35355	12.0245	1	0.00979229	noncoding
TRINITY_DN40013_c0_g1_i1	242	22	0.38218	5.58514	1	0.00527798	noncoding
TRINITY_DN40050_c0_g1_i1	328	15	0.42113	4.02228	1	0.0106637	noncoding
TRINITY_DN40073_c0_g1_i1	211	52	0.4012	7.9024	-1	0.0410116	noncoding
TRINITY_DN40092_c0_g1_i1	389	19	0.33393	6.49823	1	0.00326621	noncoding
TRINITY_DN40032_c0_g1_i1	263	48	0.28749	9.58002	1	0.0196363	noncoding
TRINITY_DN40035_c0_g1_i1	229	14	0.35161	5.27496	1	0.00312891	noncoding
TRINITY_DN40063_c0_g1_i1	277	38	0.31301	6.49762	1	0.00903301	noncoding
TRINITY_DN40065_c0_g1_i1	244	31	0.33517	8.27411	1	0.00703953	noncoding
TRINITY_DN40096_c0_g1_i1	216	2	0.32646	5.27496	1	8.43481e-06	noncoding
TRINITY_DN40048_c0_g1_i1	224	21	0.42114	6.67975	1	0.00515575	noncoding
TRINITY_DN40022_c0_g1_i1	278	35	0.38747	9.70038	1	0.0158715	noncoding
TRINITY_DN40039_c0_g1_i1	204	57	0.26189	8.07684	-1	0.172636	noncoding
TRINITY_DN40075_c0_g1_i1	217	22	0.2712	8.21185	1	0.00719344	noncoding
TRINITY_DN40076_c0_g1_i1	308	34	0.39374	9.03436	1	0.0129643	noncoding
TRINITY_DN40080_c0_g1_i1	248	40	0.37163	8.38287	1	0.0127225	noncoding
TRINITY_DN40054_c0_g1_i1	235	31	0.41144	5.58722	-1	0.015283	noncoding
TRINITY_DN40067_c0_g1_i1	236	40	0.36745	11.6296	1	0.0221695	noncoding
TRINITY_DN40025_c0_g1_i1	403	51	0.3386	5.49701	1	0.0232965	noncoding
TRINITY_DN40086_c0_g1_i1	313	22	0.30976	4.42792	1	0.00828828	noncoding
TRINITY_DN40002_c0_g1_i1	233	10	0.34022	9.18622	1	0.00383497	noncoding
TRINITY_DN40020_c0_g1_i1	206	25	0.38719	8.8858	-1	0.0567319	noncoding
TRINITY_DN40003_c0_g1_i1	244	42	0.42292	11.699	1	0.038288	noncoding
TRINITY_DN40044_c0_g1_i1	293	34	0.3658	11.876	1	0.0172509	noncoding
TRINITY_DN40078_c0_g1_i1	260	15	0.35126	7.95343	1	0.00307963	noncoding
TRINITY_DN40069_c0_g1_i1	210	20	0.45693	9.69257	1	0.0153566	noncoding
TRINITY_DN16283_c0_g1_i1	261	9	0.42681	6.49139	1	0.00253461	noncoding
TRINITY_DN16213_c0_g1_i1	210	18	0.39476	3.99884	1	0.0103363	noncoding
TRINITY_DN16297_c0_g1_i1	231	25	0.36064	6.50494	1	0.00465106	noncoding
TRINITY_DN16207_c0_g1_i2	1673	70	0.30082	7.91229	1	0.0333902	noncoding
TRINITY_DN16256_c0_g1_i1	337	20	0.35759	9.99249	1	0.00793809	noncoding
TRINITY_DN16220_c0_g1_i1	601	44	0.32685	5.60504	-1	0.0374936	noncoding
TRINITY_DN16279_c0_g1_i1	509	48	0.29425	4.83453	1	0.031723	noncoding
TRINITY_DN16279_c0_g1_i2	393	48	0.29084	4.83453	1	0.0332511	noncoding
TRINITY_DN16267_c0_g1_i1	225	15	0.43338	10.7366	1	0.0124753	noncoding
TRINITY_DN16277_c0_g1_i1	240	21	0.33042	3.56342	1	0.0108906	noncoding
TRINITY_DN16296_c0_g1_i1	233	62	0.41949	10.0128	1	0.085231	noncoding
TRINITY_DN16234_c0_g1_i1	248	32	0.37436	6.49872	1	0.00743213	noncoding
TRINITY_DN16294_c0_g1_i1	520	27	0.36258	8.01752	1	0.00582768	noncoding
TRINITY_DN16252_c0_g1_i1	256	23	0.42537	9.87543	-1	0.0695793	noncoding
TRINITY_DN16235_c0_g1_i1	309	23	0.4285	8.97833	1	0.00958348	noncoding
TRINITY_DN16237_c0_g1_i1	403	49	0.42904	4.3963	-1	0.0230148	noncoding
TRINITY_DN16292_c0_g1_i1	205	12	0.37313	11.7003	1	0.00835683	noncoding
TRINITY_DN16208_c0_g1_i1	247	34	0.44085	11.166	1	0.0367788	noncoding
TRINITY_DN16233_c0_g1_i1	234	20	0.3158	11.1722	1	0.0121568	noncoding
TRINITY_DN16240_c0_g1_i1	234	30	0.35989	8.1806	1	0.00695861	noncoding
TRINITY_DN16275_c0_g1_i1	221	20	0.3528	10.6464	1	0.00972144	noncoding
TRINITY_DN16287_c0_g1_i1	215	22	0.39968	9.69391	1	0.00924737	noncoding
TRINITY_DN16276_c0_g1_i1	599	62	0.35142	4.86285	1	0.0623206	noncoding
TRINITY_DN16293_c0_g1_i1	209	34	0.46613	9.30145	-1	0.0498133	noncoding
TRINITY_DN16222_c0_g1_i1	206	2	0.35524	5.27496	-1	0.0130038	noncoding
TRINITY_DN16290_c0_g1_i1	349	16	0.30162	8.27545	1	0.00417741	noncoding
TRINITY_DN16269_c0_g1_i1	251	25	0.38904	10.6668	1	0.0132022	noncoding
TRINITY_DN16230_c0_g1_i1	277	50	0.40784	6.81561	1	0.0270019	noncoding
TRINITY_DN16265_c0_g1_i1	243	4	0.41332	5.27496	1	1.61552e-05	noncoding
TRINITY_DN16295_c0_g1_i1	244	47	0.4619	10.2978	1	0.086399	noncoding
TRINITY_DN16281_c0_g1_i1	321	3	0.35403	5.27496	1	8.06187e-06	noncoding
TRINITY_DN16225_c0_g1_i1	592	55	0.29155	9.51288	1	0.0235958	noncoding
TRINITY_DN16238_c0_g1_i1	266	33	0.32924	5.50958	1	0.00850098	noncoding
TRINITY_DN19001_c0_g1_i1	233	7	0.35299	12.0001	1	0.00726007	noncoding
TRINITY_DN19099_c0_g1_i1	232	16	0.39771	8.49774	-1	0.0385598	noncoding
TRINITY_DN19051_c0_g1_i1	219	41	0.38693	10.421	-1	0.125147	noncoding
TRINITY_DN19088_c0_g1_i1	311	21	0.38521	7.81073	-1	0.0327261	noncoding
TRINITY_DN19079_c0_g1_i1	257	78	0.3284	11.8443	-1	0.162286	noncoding
TRINITY_DN19041_c0_g1_i1	438	34	0.30177	5.27985	1	0.0114522	noncoding
TRINITY_DN19008_c0_g1_i1	204	36	0.39091	6.81061	-1	0.0242751	noncoding
TRINITY_DN19007_c0_g1_i1	396	47	0.33662	6.22833	-1	0.0417338	noncoding
TRINITY_DN19033_c0_g1_i1	246	28	0.32665	8.65704	-1	0.106041	noncoding
TRINITY_DN19053_c0_g1_i1	223	16	0.26826	5.27472	1	0.00950501	noncoding
TRINITY_DN19067_c0_g1_i1	339	27	0.32798	4.21881	1	0.0107856	noncoding
TRINITY_DN19069_c0_g1_i1	323	17	0.32607	6.52325	1	0.00301296	noncoding
TRINITY_DN19060_c0_g1_i1	239	12	0.35289	9.99237	1	0.00572523	noncoding
TRINITY_DN19086_c0_g1_i1	276	41	0.24002	4.24396	1	0.168466	noncoding
TRINITY_DN19023_c0_g1_i1	675	38	0.3196	8.36603	1	0.00968395	noncoding
TRINITY_DN19032_c0_g1_i1	296	18	0.37162	9.38593	1	0.00598008	noncoding
TRINITY_DN19037_c0_g1_i1	707	44	0.26066	9.52094	1	0.0213381	noncoding
TRINITY_DN19056_c0_g1_i1	278	16	0.38248	5.06061	1	0.00444945	noncoding
TRINITY_DN19014_c0_g1_i1	287	25	0.39067	10.8344	1	0.0137531	noncoding
TRINITY_DN19009_c0_g1_i1	245	2	0.40086	9.50006	-1	0.0576303	noncoding
TRINITY_DN19057_c0_g1_i1	376	31	0.3523	11.097	1	0.0156853	noncoding
TRINITY_DN19098_c0_g1_i1	331	29	0.30781	10.3099	1	0.012878	noncoding
TRINITY_DN19027_c0_g1_i1	320	27	0.38423	11.0086	1	0.0147826	noncoding
TRINITY_DN19011_c0_g1_i1	217	2	0.36049	5.27496	1	7.27783e-06	noncoding
TRINITY_DN19022_c0_g1_i1	270	18	0.37982	8.49799	1	0.00447461	noncoding
TRINITY_DN19048_c0_g1_i1	228	36	0.41742	9.52496	1	0.0206413	noncoding
TRINITY_DN19052_c0_g1_i1	223	15	0.35082	8.34503	1	0.0034521	noncoding
TRINITY_DN19050_c0_g1_i1	224	9	0.41745	5.58771	1	0.00292051	noncoding
TRINITY_DN19019_c0_g1_i1	356	33	0.30421	9.69965	1	0.0120792	noncoding
TRINITY_DN19071_c0_g1_i1	275	34	0.36801	10.0519	1	0.0149463	noncoding
TRINITY_DN19035_c0_g1_i1	241	15	0.27284	3.67279	1	0.0213525	noncoding
TRINITY_DN19055_c0_g1_i1	425	30	0.44919	9.30096	1	0.02027	noncoding
TRINITY_DN19003_c0_g1_i1	276	16	0.38951	5.89813	1	0.00349146	noncoding
TRINITY_DN19039_c0_g1_i1	235	27	0.40418	10.0192	1	0.0135611	noncoding
TRINITY_DN19066_c0_g1_i1	225	26	0.26684	11.7542	-1	0.146621	noncoding
TRINITY_DN19031_c0_g1_i1	262	17	0.39439	5.75055	1	0.00398962	noncoding
TRINITY_DN19074_c0_g1_i1	348	29	0.32519	5.36212	1	0.0072505	noncoding
TRINITY_DN18654_c0_g1_i1	273	21	0.45245	11.7114	1	0.0244366	noncoding
TRINITY_DN18686_c0_g1_i1	275	20	0.3912	7.93317	1	0.00449487	noncoding
TRINITY_DN18688_c0_g1_i1	219	25	0.34405	9.69965	-1	0.127682	noncoding
TRINITY_DN18614_c0_g1_i1	289	45	0.37689	5.50958	1	0.0212558	noncoding
TRINITY_DN18627_c0_g1_i1	390	54	0.41618	8.64227	1	0.0414726	noncoding
TRINITY_DN18672_c0_g1_i1	227	23	0.41132	10.4199	1	0.0133729	noncoding
TRINITY_DN18664_c0_g1_i1	453	45	0.30971	9.1026	-1	0.148902	noncoding
TRINITY_DN18662_c0_g1_i1	568	32	0.35548	9.52301	1	0.0111439	noncoding
TRINITY_DN18675_c0_g1_i1	289	20	0.29367	8.50006	1	0.00553365	noncoding
TRINITY_DN18616_c0_g1_i1	206	11	0.37929	4.85333	1	0.00348309	noncoding
TRINITY_DN18630_c0_g1_i1	257	26	0.31388	7.70563	1	0.00518181	noncoding
TRINITY_DN18633_c0_g1_i1	453	49	0.38498	10.0522	1	0.0320786	noncoding
TRINITY_DN18632_c0_g1_i1	213	0	0.35524	0	-1	1.68623e-06	noncoding
TRINITY_DN18634_c0_g1_i1	292	20	0.33664	10.5825	1	0.00968668	noncoding
TRINITY_DN18698_c0_g1_i1	282	40	0.34354	10.0877	1	0.0174462	noncoding
TRINITY_DN18612_c0_g1_i1	208	27	0.32437	8.36505	1	0.0060606	noncoding
TRINITY_DN18628_c0_g1_i1	230	8	0.22328	5.2746	1	0.0495435	noncoding
TRINITY_DN18606_c0_g1_i1	230	55	0.40263	12.2043	-1	0.177601	noncoding
TRINITY_DN18631_c0_g1_i1	300	11	0.41579	3.8913	1	0.00858602	noncoding
TRINITY_DN18663_c0_g1_i1	351	28	0.36829	4.74921	1	0.0098642	noncoding
TRINITY_DN18659_c0_g1_i1	440	37	0.30182	7.95685	1	0.00897282	noncoding
TRINITY_DN18647_c0_g1_i1	264	15	0.2923	10.4774	1	0.0102319	noncoding
TRINITY_DN18678_c0_g1_i1	202	21	0.3258	8.21112	1	0.00447292	noncoding
TRINITY_DN18681_c0_g1_i1	261	60	0.42504	9.79437	1	0.0805202	noncoding
TRINITY_DN18619_c0_g1_i1	228	26	0.45589	5.14313	-1	0.0157836	noncoding
TRINITY_DN18657_c0_g1_i1	312	48	0.38048	9.39874	1	0.0254723	noncoding
TRINITY_DN18684_c0_g1_i1	235	15	0.3272	11.097	-1	0.197345	noncoding
TRINITY_DN18696_c0_g1_i1	640	62	0.38161	9.23151	1	0.0476775	noncoding
TRINITY_DN18603_c0_g1_i1	232	28	0.35151	10.6667	1	0.0131024	noncoding
TRINITY_DN18667_c0_g1_i1	304	30	0.4254	7.97845	1	0.0102589	noncoding
TRINITY_DN18615_c0_g1_i1	208	46	0.4176	4.36908	-1	0.0199373	noncoding
TRINITY_DN18640_c0_g1_i1	223	12	0.39701	4.93195	1	0.00407507	noncoding
TRINITY_DN18636_c0_g1_i1	388	47	0.3983	9.81976	1	0.0315647	noncoding
TRINITY_DN18648_c0_g1_i1	395	25	0.35165	5.30267	1	0.00592792	noncoding
TRINITY_DN18651_c0_g1_i1	331	29	0.33164	5.82355	1	0.0062145	noncoding
TRINITY_DN18646_c0_g1_i1	235	25	0.36369	9.38483	1	0.0080357	noncoding
TRINITY_DN18670_c0_g1_i1	361	38	0.43691	6.7973	1	0.016509	noncoding
TRINITY_DN18676_c0_g1_i1	349	28	0.25198	10.295	1	0.022257	noncoding
TRINITY_DN18691_c0_g1_i1	277	20	0.34526	9.99237	1	0.00788996	noncoding
TRINITY_DN18618_c0_g1_i1	534	55	0.33914	10.3671	1	0.031322	noncoding
TRINITY_DN5098_c0_g1_i1	337	40	0.32198	4.50409	1	0.019849	noncoding
TRINITY_DN5039_c0_g1_i1	623	61	0.37296	7.90668	1	0.0349165	noncoding
TRINITY_DN5022_c0_g1_i1	655	33	0.30712	9.90179	1	0.0127953	noncoding
TRINITY_DN5091_c0_g1_i1	290	58	0.34668	12.0001	-1	0.17602	noncoding
TRINITY_DN5063_c0_g1_i1	396	23	0.29361	6.48993	1	0.00523327	noncoding
TRINITY_DN5082_c0_g1_i1	201	39	0.45558	6.81183	-1	0.0203245	noncoding
TRINITY_DN5096_c0_g1_i1	256	17	0.31242	5.58746	1	0.00384844	noncoding
TRINITY_DN5009_c0_g1_i1	875	58	0.36973	10.1087	1	0.0416554	noncoding
TRINITY_DN5054_c0_g1_i1	397	37	0.3391	6.88605	1	0.00814197	noncoding
TRINITY_DN5028_c0_g2_i1	239	42	0.39529	7.74579	1	0.0151949	noncoding
TRINITY_DN5047_c0_g1_i1	484	67	0.38966	11.1806	1	0.0751447	noncoding
TRINITY_DN5057_c0_g1_i1	252	33	0.41689	10.7629	1	0.0242351	noncoding
TRINITY_DN5071_c0_g1_i1	223	13	0.31122	10.7366	-1	0.201331	noncoding
TRINITY_DN5071_c1_g1_i1	247	13	0.39244	8.34467	1	0.00345565	noncoding
TRINITY_DN5060_c0_g1_i1	534	24	0.37865	12.032	1	0.0122206	noncoding
TRINITY_DN5007_c0_g1_i1	249	54	0.38893	10.7202	1	0.0451091	noncoding
TRINITY_DN5005_c0_g1_i1	426	42	0.40296	4.78046	1	0.0325729	noncoding
TRINITY_DN5086_c0_g1_i1	576	32	0.34564	6.5097	1	0.00652804	noncoding
TRINITY_DN5064_c0_g1_i1	220	32	0.39568	9.41925	-1	0.0722762	noncoding
TRINITY_DN5016_c0_g1_i1	354	22	0.39248	9.36957	1	0.0078747	noncoding
TRINITY_DN5053_c0_g1_i1	582	37	0.32209	5.93658	1	0.00938753	noncoding
TRINITY_DN11521_c3_g3_i1	302	13	0.41817	9.34967	1	0.00587555	noncoding
TRINITY_DN11513_c0_g6_i1	2174	44	0.28604	9.42889	1	0.0168674	noncoding
TRINITY_DN11557_c0_g7_i1	225	20	0.43795	12.0001	1	0.0172825	noncoding
TRINITY_DN11557_c0_g3_i5	253	72	0.40013	4.68134	-1	0.0280116	noncoding
TRINITY_DN11506_c0_g2_i1	212	29	0.44019	7.93427	1	0.0108912	noncoding
TRINITY_DN11506_c1_g1_i1	611	54	0.40581	11.6255	1	0.0508449	noncoding
TRINITY_DN11533_c1_g3_i15	538	21	0.33658	8.34332	1	0.00457031	noncoding
TRINITY_DN11533_c1_g2_i12	392	50	0.33353	10.0842	1	0.0242962	noncoding
TRINITY_DN11520_c1_g1_i3	1218	45	0.32425	6.07867	1	0.0136621	noncoding
TRINITY_DN11520_c1_g1_i6	409	27	0.39945	5.21893	1	0.00955595	noncoding
TRINITY_DN11520_c1_g5_i1	893	60	0.36004	8.883	1	0.0335372	noncoding
TRINITY_DN11520_c2_g1_i1	271	20	0.31204	9.36957	1	0.00668075	noncoding
TRINITY_DN11510_c1_g2_i1	884	30	0.28203	10.665	1	0.0174749	noncoding
TRINITY_DN11510_c1_g1_i3	482	14	0.42526	4.52972	1	0.00720016	noncoding
TRINITY_DN11510_c1_g1_i15	547	61	0.38285	9.93549	1	0.0520774	noncoding
TRINITY_DN11510_c1_g6_i1	340	22	0.37225	9.69806	1	0.00806326	noncoding
TRINITY_DN11510_c1_g7_i1	361	45	0.3222	8.98053	1	0.0148701	noncoding
TRINITY_DN11510_c1_g8_i1	2173	52	0.30227	9.03595	1	0.0191661	noncoding
TRINITY_DN11510_c1_g1_i26	245	38	0.38934	5.93793	-1	0.0194794	noncoding
TRINITY_DN11510_c1_g1_i28	1522	93	0.27111	9.48163	1	0.0681607	noncoding
TRINITY_DN11529_c0_g1_i1	641	31	0.37649	9.69086	1	0.0122977	noncoding
TRINITY_DN11529_c0_g1_i2	226	13	0.39993	8.21063	-1	0.0315008	noncoding
TRINITY_DN11529_c1_g6_i1	455	25	0.36995	9.38397	1	0.00820499	noncoding
TRINITY_DN11529_c1_g7_i1	437	20	0.31999	11.166	1	0.0118692	noncoding
TRINITY_DN11526_c2_g5_i1	588	37	0.34905	7.90717	1	0.00894104	noncoding
TRINITY_DN11508_c3_g1_i1	1233	38	0.31589	9.0058	1	0.0113798	noncoding
TRINITY_DN11568_c0_g2_i1	231	8	0.4228	10.0009	1	0.00615485	noncoding
TRINITY_DN11568_c0_g1_i2	234	6	0.39419	6.49139	1	9.46232e-06	noncoding
TRINITY_DN11568_c0_g3_i1	347	13	0.37794	6.80609	1	1.85768e-05	noncoding
TRINITY_DN11568_c0_g4_i1	258	24	0.2631	8.27509	-1	0.175081	noncoding
TRINITY_DN11568_c0_g1_i3	256	27	0.42901	12.0004	1	0.0205076	noncoding
TRINITY_DN11568_c0_g1_i4	481	46	0.37105	12.0112	1	0.0252237	noncoding
TRINITY_DN11568_c0_g1_i5	559	27	0.42893	11.7003	1	0.0218715	noncoding
TRINITY_DN11568_c0_g5_i1	1008	38	0.30619	10.5648	1	0.0181087	noncoding
TRINITY_DN11568_c0_g1_i7	383	20	0.38845	12.3011	1	0.01	noncoding
TRINITY_DN11568_c0_g6_i1	213	37	0.35009	9.82208	-1	0.13027	noncoding
TRINITY_DN11568_c0_g7_i1	238	0	0.34532	0	-1	1.00743e-06	noncoding
TRINITY_DN11568_c0_g1_i8	213	10	0.40332	9.50006	1	0.00483713	noncoding
TRINITY_DN11568_c0_g1_i10	260	64	0.40705	8.84369	1	0.0650466	noncoding
TRINITY_DN11568_c0_g1_i11	245	6	0.44697	6.49139	1	1.56794e-05	noncoding
TRINITY_DN11568_c0_g8_i1	293	10	0.4208	8.49774	1	0.00363599	noncoding
TRINITY_DN11568_c0_g4_i2	346	26	0.39377	8.27509	1	0.00687718	noncoding
TRINITY_DN11550_c0_g1_i2	228	47	0.40034	9.9892	-1	0.100703	noncoding
TRINITY_DN11539_c2_g3_i1	297	62	0.39812	10.7914	-1	0.146901	noncoding
TRINITY_DN11539_c5_g1_i1	258	4	0.27426	6.49139	1	0.0032383	noncoding
TRINITY_DN11502_c0_g3_i1	237	20	0.40638	5.27472	1	0.00627165	noncoding
TRINITY_DN11502_c0_g7_i1	1077	50	0.25847	10.5485	1	0.0330051	noncoding
TRINITY_DN11502_c0_g3_i2	225	20	0.4289	5.27472	1	0.00728238	noncoding
TRINITY_DN11584_c0_g1_i1	241	40	0.32807	4.36908	1	0.0210735	noncoding
TRINITY_DN11584_c2_g1_i2	386	42	0.37285	7.74677	1	0.0127988	noncoding
TRINITY_DN11584_c2_g6_i1	768	32	0.34981	8.97931	1	0.00921757	noncoding
TRINITY_DN11584_c3_g1_i1	352	37	0.36389	8.841	1	0.0117692	noncoding
TRINITY_DN11537_c0_g1_i1	377	21	0.36121	5.75275	1	0.00421721	noncoding
TRINITY_DN11537_c2_g1_i1	234	29	0.36919	6.51093	1	0.00606028	noncoding
TRINITY_DN11537_c3_g4_i1	226	11	0.40959	7.99884	1	0.00305594	noncoding
TRINITY_DN11537_c3_g3_i2	1022	83	0.29893	12.0165	1	0.0519345	noncoding
TRINITY_DN11537_c3_g4_i2	256	16	0.31627	11.0003	1	0.0104095	noncoding
TRINITY_DN11537_c3_g4_i3	295	16	0.38106	11.0003	1	0.00935512	noncoding
TRINITY_DN11590_c0_g3_i1	283	62	0.33925	7.78961	1	0.0278434	noncoding
TRINITY_DN11543_c0_g2_i1	217	26	0.36774	6.50494	1	0.00506996	noncoding
TRINITY_DN11573_c1_g1_i1	320	33	0.39729	9.9765	1	0.0168469	noncoding
TRINITY_DN11573_c1_g3_i1	234	10	0.3545	10.289	1	0.00591732	noncoding
TRINITY_DN11573_c1_g5_i1	411	42	0.30083	9.35236	-1	0.165738	noncoding
TRINITY_DN11573_c2_g6_i1	588	58	0.33168	9.64703	1	0.0294239	noncoding
TRINITY_DN11573_c2_g8_i1	286	23	0.43916	8.51764	1	0.00901066	noncoding
TRINITY_DN11553_c0_g2_i1	248	37	0.41343	10.1711	1	0.0249467	noncoding
TRINITY_DN11553_c1_g2_i1	341	29	0.34997	3.79462	-1	0.0120179	noncoding
TRINITY_DN11504_c0_g7_i1	669	36	0.35235	8.36298	1	0.00943699	noncoding
TRINITY_DN11504_c0_g9_i1	322	23	0.37579	6.49103	1	0.00444535	noncoding
TRINITY_DN11504_c1_g1_i1	251	26	0.36691	9.82208	-1	0.108373	noncoding
TRINITY_DN11572_c0_g1_i15	382	37	0.3925	3.29376	1	0.0586527	noncoding
TRINITY_DN11572_c1_g3_i1	223	19	0.31254	4.40656	-1	0.021809	noncoding
TRINITY_DN11583_c1_g2_i1	601	63	0.38795	9.84308	1	0.0591084	noncoding
TRINITY_DN11583_c1_g1_i4	563	45	0.44984	11.5936	1	0.0700705	noncoding
TRINITY_DN11585_c4_g1_i1	2359	86	0.26275	9.30133	1	0.057425	noncoding
TRINITY_DN11585_c6_g2_i8	578	53	0.31247	10.2924	1	0.026433	noncoding
TRINITY_DN11585_c7_g1_i1	215	17	0.3884	5.71368	1	0.00387664	noncoding
TRINITY_DN11555_c4_g1_i1	380	85	0.39875	11.9647	-1	0.18747	noncoding
TRINITY_DN11501_c0_g1_i1	544	49	0.39808	4.72235	1	0.0498649	noncoding
TRINITY_DN11517_c0_g1_i1	363	30	0.4187	8.17377	1	0.0101226	noncoding
TRINITY_DN11517_c2_g1_i15	241	23	0.40193	8.841	-1	0.0474036	noncoding
TRINITY_DN11517_c2_g7_i1	681	45	0.33418	8.06366	1	0.0127096	noncoding
TRINITY_DN11517_c3_g1_i1	326	16	0.40606	9.98431	1	0.00799345	noncoding
TRINITY_DN11512_c1_g3_i1	208	30	0.32091	4.35199	-1	0.0212095	noncoding
TRINITY_DN11565_c1_g1_i1	483	45	0.43187	10.3209	1	0.0479207	noncoding
TRINITY_DN11565_c2_g1_i1	496	91	0.40846	7.01056	1	0.247047	noncoding
TRINITY_DN11565_c3_g4_i1	2369	55	0.32462	9.42999	1	0.0243563	noncoding
TRINITY_DN11527_c0_g1_i1	679	39	0.29064	9.46796	1	0.0143287	noncoding
TRINITY_DN11527_c1_g2_i1	361	26	0.34439	10.1711	1	0.0105472	noncoding
TRINITY_DN11527_c1_g3_i13	297	19	0.40195	8.34491	1	0.00504187	noncoding
TRINITY_DN11592_c2_g8_i1	256	9	0.34192	9.50006	-1	0.115991	noncoding
TRINITY_DN11563_c1_g1_i1	293	68	0.43853	11.8109	1	0.139879	noncoding
TRINITY_DN11563_c3_g2_i1	391	72	0.27658	8.90619	-1	0.170556	noncoding
TRINITY_DN11563_c3_g6_i1	889	27	0.41409	7.7995	1	0.00757919	noncoding
TRINITY_DN11563_c3_g8_i2	529	50	0.39821	11.1834	1	0.0422424	noncoding
TRINITY_DN11563_c3_g8_i4	287	26	0.40454	4.78351	1	0.0117108	noncoding
TRINITY_DN11563_c3_g9_i1	489	32	0.37348	8.83929	-1	0.0673956	noncoding
TRINITY_DN11563_c3_g3_i2	248	31	0.29818	9.99628	-1	0.186268	noncoding
TRINITY_DN11563_c4_g1_i2	448	37	0.34867	5.75983	1	0.0101028	noncoding
TRINITY_DN11563_c4_g3_i1	737	84	0.37966	9.9892	1	0.131108	noncoding
TRINITY_DN11563_c6_g1_i1	467	57	0.44206	7.80255	1	0.0565436	noncoding
TRINITY_DN11593_c0_g1_i1	363	11	0.41571	12.0001	1	0.00908423	noncoding
TRINITY_DN11593_c1_g1_i1	357	27	0.41683	11.0002	1	0.0190071	noncoding
TRINITY_DN11593_c5_g1_i1	568	30	0.35867	7.84637	1	0.00646763	noncoding
TRINITY_DN11593_c7_g1_i1	365	54	0.37295	5.51349	1	0.0350307	noncoding
TRINITY_DN11593_c7_g3_i1	321	2	0.39304	5.27496	1	9.69255e-06	noncoding
TRINITY_DN11593_c7_g3_i2	222	11	0.44326	9.50006	-1	0.046043	noncoding
TRINITY_DN11593_c10_g1_i1	232	32	0.42042	10.4612	-1	0.101654	noncoding
TRINITY_DN11580_c1_g1_i3	776	42	0.36874	10.2145	1	0.0218095	noncoding
TRINITY_DN11511_c0_g2_i1	684	44	0.30108	9.81903	1	0.0178887	noncoding
TRINITY_DN11594_c0_g2_i1	421	4	0.46712	5.27496	1	1.87306e-05	noncoding
TRINITY_DN11571_c1_g2_i2	298	41	0.40014	10.2845	1	0.0269581	noncoding
TRINITY_DN11571_c1_g2_i4	421	40	0.39229	4.07941	1	0.0400242	noncoding
TRINITY_DN11571_c2_g2_i2	577	31	0.33164	10.1711	1	0.0126111	noncoding
TRINITY_DN11595_c2_g1_i1	545	44	0.3495	5.11407	1	0.0192943	noncoding
TRINITY_DN11595_c2_g1_i2	421	28	0.31284	11.7178	-1	0.190652	noncoding
TRINITY_DN11595_c2_g1_i3	258	20	0.39861	4.1369	1	0.0111744	noncoding
TRINITY_DN11595_c2_g1_i8	311	38	0.40774	7.95758	1	0.013894	noncoding
TRINITY_DN11595_c2_g1_i15	271	20	0.42828	4.1369	1	0.0144314	noncoding
TRINITY_DN11595_c2_g1_i17	321	20	0.41919	4.1369	1	0.0135441	noncoding
TRINITY_DN11595_c2_g1_i19	302	17	0.34347	7.88043	1	0.00333499	noncoding
TRINITY_DN11595_c2_g1_i20	282	38	0.44189	9.18341	1	0.0274334	noncoding
TRINITY_DN11575_c0_g2_i1	935	39	0.34731	10.1927	1	0.0174557	noncoding
TRINITY_DN11575_c1_g3_i1	374	34	0.34997	10.1824	1	0.0144921	noncoding
TRINITY_DN11575_c2_g1_i1	316	53	0.3085	10.6092	1	0.0278689	noncoding
TRINITY_DN11575_c3_g4_i1	235	15	0.33837	5.21906	-1	0.0191313	noncoding
TRINITY_DN11598_c1_g1_i1	221	30	0.37631	8.21149	-1	0.047714	noncoding
TRINITY_DN11598_c1_g2_i1	443	60	0.37031	10.0479	1	0.0450465	noncoding
TRINITY_DN11598_c1_g3_i1	254	15	0.28715	11.5676	1	0.0153539	noncoding
TRINITY_DN11598_c3_g1_i1	250	42	0.34441	9.39838	1	0.0156986	noncoding
TRINITY_DN11598_c5_g2_i1	2831	64	0.29676	10.4326	1	0.0363294	noncoding
TRINITY_DN11598_c6_g1_i1	310	17	0.30285	4.19598	-1	0.0232213	noncoding
TRINITY_DN11598_c7_g1_i1	221	43	0.4189	4.20709	1	0.058802	noncoding
TRINITY_DN11588_c1_g1_i1	327	63	0.3895	9.45575	1	0.0564019	noncoding
TRINITY_DN11588_c2_g1_i1	255	30	0.27772	8.27399	-1	0.158425	noncoding
TRINITY_DN11588_c2_g2_i2	238	34	0.40302	4.78046	1	0.019477	noncoding
TRINITY_DN11588_c2_g3_i1	712	38	0.27615	7.94318	1	0.0112677	noncoding
TRINITY_DN11588_c4_g1_i1	329	25	0.33827	4.64935	1	0.00760798	noncoding
TRINITY_DN11588_c5_g1_i1	299	21	0.39196	5.75299	1	0.00503423	noncoding
TRINITY_DN11587_c0_g2_i1	731	32	0.31254	5.93707	-1	0.0480254	noncoding
TRINITY_DN11587_c0_g6_i1	315	60	0.32687	10.2978	-1	0.171701	noncoding
TRINITY_DN11587_c0_g7_i1	604	26	0.36212	5.93732	1	0.0054228	noncoding
TRINITY_DN11587_c0_g8_i1	473	39	0.33996	5.20721	1	0.0133882	noncoding
TRINITY_DN11587_c2_g1_i1	243	27	0.35251	9.65509	1	0.0093507	noncoding
TRINITY_DN11540_c0_g1_i1	300	45	0.42659	7.9444	1	0.0246735	noncoding
TRINITY_DN11540_c0_g1_i7	216	3	0.3503	4.5965	-1	0.0107608	noncoding
TRINITY_DN11505_c0_g1_i1	309	22	0.44894	3.95514	-1	0.0186158	noncoding
TRINITY_DN11505_c0_g1_i2	219	22	0.41168	3.95514	-1	0.0126353	noncoding
TRINITY_DN11505_c1_g1_i1	411	32	0.3872	9.38263	1	0.0124753	noncoding
TRINITY_DN11505_c3_g3_i1	425	28	0.33825	6.70343	1	0.00514831	noncoding
TRINITY_DN11505_c4_g1_i1	251	20	0.41148	12.0085	1	0.0126051	noncoding
TRINITY_DN11505_c4_g2_i1	361	58	0.3514	9.6474	1	0.0332642	noncoding
TRINITY_DN11505_c4_g6_i1	1557	40	0.30853	5.43341	1	0.013761	noncoding
TRINITY_DN11505_c4_g4_i11	292	21	0.44876	11.7726	1	0.0226539	noncoding
TRINITY_DN11505_c4_g6_i2	1078	40	0.28636	5.43341	1	0.0176594	noncoding
TRINITY_DN11505_c6_g1_i1	303	12	0.37432	3.66571	1	0.00705879	noncoding
TRINITY_DN11505_c7_g1_i1	343	11	0.31822	7.82184	1	0.00268386	noncoding
TRINITY_DN11551_c4_g1_i1	297	44	0.44353	8.065	1	0.0282017	noncoding
TRINITY_DN11523_c0_g1_i4	211	10	0.42597	9.99249	1	0.0069929	noncoding
TRINITY_DN11515_c0_g1_i1	247	26	0.27973	9.51532	1	0.0107212	noncoding
TRINITY_DN11515_c1_g2_i1	698	58	0.34011	5.97186	1	0.0290882	noncoding
TRINITY_DN11548_c0_g6_i1	219	37	0.30546	10.6555	1	0.0180418	noncoding
TRINITY_DN11548_c0_g9_i1	249	54	0.4429	9.74506	-1	0.0811809	noncoding
TRINITY_DN11548_c1_g1_i1	484	19	0.38242	7.97601	1	0.00411594	noncoding
TRINITY_DN11576_c2_g1_i1	227	13	0.47859	12.3043	1	0.0270192	noncoding
TRINITY_DN11576_c2_g2_i1	937	65	0.38317	9.69489	1	0.0599576	noncoding
TRINITY_DN11576_c2_g3_i1	410	31	0.40063	10.6371	-1	0.119956	noncoding
TRINITY_DN11576_c3_g3_i1	2065	47	0.2962	8.04462	1	0.0137441	noncoding
TRINITY_DN11576_c3_g5_i1	253	0	0.35504	0	-1	1.66683e-06	noncoding
TRINITY_DN11576_c6_g1_i1	214	0	0.38408	0	-1	1.39489e-05	noncoding
TRINITY_DN11577_c0_g1_i1	567	64	0.44836	9.85565	-1	0.0935533	noncoding
TRINITY_DN11599_c2_g1_i1	338	52	0.27917	5.7558	1	0.0294485	noncoding
TRINITY_DN11579_c0_g1_i1	214	0	0.34238	0	-1	8.85616e-07	noncoding
TRINITY_DN11579_c2_g3_i1	1114	33	0.29182	10.1684	1	0.0149138	noncoding
TRINITY_DN11579_c4_g1_i1	314	11	0.38659	10.0009	1	0.00574204	noncoding
TRINITY_DN11558_c0_g1_i1	357	27	0.37116	9.78217	1	0.0103237	noncoding
TRINITY_DN11530_c3_g1_i1	264	17	0.40128	9.99249	-1	0.082908	noncoding
TRINITY_DN11530_c6_g1_i1	724	70	0.37348	6.81342	-1	0.042298	noncoding
TRINITY_DN11530_c7_g1_i1	608	28	0.38258	5.83966	1	0.00707405	noncoding
TRINITY_DN10787_c0_g1_i5	215	48	0.2914	9.74335	-1	0.179828	noncoding
TRINITY_DN10786_c0_g1_i2	713	39	0.42993	10.0366	1	0.0324174	noncoding
TRINITY_DN10786_c0_g1_i3	1798	45	0.33621	11.8397	-1	0.182816	noncoding
TRINITY_DN10712_c0_g1_i1	219	15	0.36775	8.3454	1	0.00352535	noncoding
TRINITY_DN10717_c0_g2_i1	425	49	0.36077	8.19891	1	0.0178978	noncoding
TRINITY_DN10783_c0_g1_i1	400	60	0.29233	10.1324	1	0.0309816	noncoding
TRINITY_DN10769_c0_g1_i1	2061	83	0.31301	11.6588	1	0.0596542	noncoding
TRINITY_DN10719_c0_g3_i1	221	65	0.37383	4.06573	-1	0.0221567	noncoding
TRINITY_DN10719_c0_g2_i2	278	37	0.36597	7.59869	-1	0.0435059	noncoding
TRINITY_DN10719_c0_g2_i3	263	74	0.37938	7.47614	-1	0.0519858	noncoding
TRINITY_DN10719_c0_g1_i4	224	69	0.36062	12.7534	-1	0.14909	noncoding
TRINITY_DN10719_c0_g3_i2	243	77	0.35474	3.8421	-1	0.0259467	noncoding
TRINITY_DN10733_c0_g4_i1	225	41	0.36388	9.94452	1	0.0190962	noncoding
TRINITY_DN10749_c0_g1_i4	279	23	0.37646	8.21234	1	0.00525697	noncoding
TRINITY_DN10724_c0_g1_i2	588	41	0.37287	4.71527	1	0.0233838	noncoding
TRINITY_DN10738_c0_g1_i4	1660	49	0.37061	9.30011	1	0.0241083	noncoding
TRINITY_DN10782_c2_g3_i1	265	52	0.44131	9.65277	-1	0.076381	noncoding
TRINITY_DN10782_c2_g2_i2	409	69	0.38416	5.07404	-1	0.026888	noncoding
TRINITY_DN10760_c0_g1_i2	532	39	0.41861	11.0688	1	0.0334006	noncoding
TRINITY_DN10794_c0_g2_i1	398	22	0.31443	4.86774	-1	0.0269522	noncoding
TRINITY_DN10798_c1_g1_i1	451	33	0.30814	9.52264	1	0.0112642	noncoding
TRINITY_DN10755_c0_g1_i3	305	19	0.45595	11.0086	-1	0.105246	noncoding
TRINITY_DN10735_c0_g2_i5	230	11	0.29212	4.52972	1	0.00584078	noncoding
TRINITY_DN10774_c0_g2_i1	340	31	0.39718	4.20709	1	0.0216633	noncoding
TRINITY_DN10762_c1_g1_i1	231	21	0.36302	10.0005	1	0.00837052	noncoding
TRINITY_DN10759_c0_g1_i1	311	62	0.42031	10.4023	-1	0.12137	noncoding
TRINITY_DN10759_c2_g3_i6	406	56	0.26943	10.0521	1	0.0298371	noncoding
TRINITY_DN10759_c2_g11_i1	507	32	0.38162	10.2182	1	0.0154055	noncoding
TRINITY_DN10754_c0_g1_i17	202	20	0.31417	3.99884	1	0.00889357	noncoding
TRINITY_DN10702_c0_g1_i16	403	47	0.44063	3.76898	1	0.119346	noncoding
TRINITY_DN10726_c0_g1_i1	410	20	0.3668	12.0245	1	0.0105509	noncoding
TRINITY_DN10726_c0_g1_i2	517	38	0.36003	9.51776	1	0.0146679	noncoding
TRINITY_DN10726_c0_g1_i3	384	38	0.27371	9.58099	1	0.0161908	noncoding
TRINITY_DN10726_c0_g1_i5	328	20	0.37134	12.0245	1	0.0105592	noncoding
TRINITY_DN10793_c0_g1_i1	274	19	0.40941	8.34271	1	0.00529185	noncoding
TRINITY_DN10789_c1_g1_i1	207	18	0.35043	8.36591	1	0.00400659	noncoding
TRINITY_DN10796_c0_g2_i1	258	33	0.27595	6.50128	1	0.0104674	noncoding
TRINITY_DN10714_c0_g2_i1	201	54	0.43156	10.2978	-1	0.10705	noncoding
TRINITY_DN10752_c0_g3_i1	1794	55	0.27057	8.85846	1	0.0227929	noncoding
TRINITY_DN10752_c0_g5_i1	267	18	0.28364	8.27557	1	0.00537267	noncoding
TRINITY_DN10752_c1_g1_i1	2026	49	0.28717	9.61139	1	0.0204056	noncoding
TRINITY_DN10752_c1_g1_i2	2432	49	0.22328	9.61139	1	0.0498259	noncoding
TRINITY_DN10752_c1_g4_i1	211	22	0.43091	4.42792	1	0.0136435	noncoding
TRINITY_DN20716_c0_g1_i1	201	11	0.39794	8.52106	1	0.00337898	noncoding
TRINITY_DN20731_c0_g1_i1	230	32	0.43742	7.97809	1	0.0128413	noncoding
TRINITY_DN20700_c0_g1_i1	321	37	0.31082	4.55658	1	0.0174321	noncoding
TRINITY_DN20784_c0_g1_i1	217	14	0.3723	9.50006	1	0.00520668	noncoding
TRINITY_DN20737_c0_g1_i1	210	25	0.41907	9.6972	1	0.0126381	noncoding
TRINITY_DN20730_c0_g1_i1	213	15	0.3958	8.34467	1	0.00391375	noncoding
TRINITY_DN20745_c0_g1_i1	258	9	0.31626	5.27496	1	0.00266891	noncoding
TRINITY_DN20742_c0_g1_i1	274	27	0.36887	9.69708	1	0.00994826	noncoding
TRINITY_DN20709_c0_g1_i1	209	25	0.3127	9.18439	1	0.00745662	noncoding
TRINITY_DN20792_c0_g1_i1	212	14	0.42216	5.75275	-1	0.011751	noncoding
TRINITY_DN20712_c0_g1_i1	257	54	0.29929	8.61017	1	0.0190699	noncoding
TRINITY_DN20750_c0_g1_i1	338	37	0.40612	10.0923	-1	0.0957005	noncoding
TRINITY_DN20771_c0_g1_i1	201	35	0.34236	10.4464	1	0.0158186	noncoding
TRINITY_DN20746_c0_g1_i1	216	19	0.35123	10.8344	-1	0.167991	noncoding
TRINITY_DN20711_c0_g1_i1	317	8	0.37453	8.50006	1	0.00264639	noncoding
TRINITY_DN20738_c0_g1_i1	291	40	0.36547	9.20172	1	0.0150769	noncoding
TRINITY_DN20766_c0_g1_i1	217	24	0.39047	10.8344	1	0.0131673	noncoding
TRINITY_DN20783_c0_g1_i1	275	24	0.34829	4.36908	1	0.00839176	noncoding
TRINITY_DN20775_c0_g1_i1	273	13	0.39055	6.48773	-1	0.0160954	noncoding
TRINITY_DN20714_c0_g1_i1	348	31	0.36887	8.83978	1	0.00906242	noncoding
TRINITY_DN20729_c0_g1_i1	228	9	0.38258	4.36908	1	0.00403869	noncoding
TRINITY_DN20763_c0_g1_i1	238	58	0.40896	9.51776	1	0.0562306	noncoding
TRINITY_DN20767_c0_g1_i1	341	36	0.42009	4.57404	1	0.0293359	noncoding
TRINITY_DN20736_c0_g1_i1	242	25	0.32426	9.78644	1	0.0090129	noncoding
TRINITY_DN20704_c0_g1_i1	241	13	0.27449	3.56342	1	0.0196213	noncoding
TRINITY_DN20759_c0_g1_i1	220	18	0.33655	3.79938	1	0.00784068	noncoding
TRINITY_DN20798_c0_g1_i1	207	7	0.38881	3.99884	1	0.00469428	noncoding
TRINITY_DN20772_c0_g1_i1	245	42	0.34149	7.78961	-1	0.0673317	noncoding
TRINITY_DN20741_c0_g1_i1	263	27	0.36024	9.30145	1	0.00844798	noncoding
TRINITY_DN20782_c0_g1_i1	266	20	0.39125	4.20709	1	0.00989939	noncoding
TRINITY_DN20703_c0_g1_i1	215	37	0.36784	11.2099	1	0.0204277	noncoding
TRINITY_DN20793_c0_g1_i1	215	20	0.40273	8.02069	1	0.00490924	noncoding
TRINITY_DN20756_c0_g1_i1	385	29	0.25663	9.992	1	0.0186334	noncoding
TRINITY_DN20780_c0_g1_i1	369	52	0.3416	9.82098	-1	0.143625	noncoding
TRINITY_DN20728_c0_g1_i1	220	42	0.31357	10.3029	1	0.0188881	noncoding
[truncated: 21,467 more rows]

## Sheet: plek
Supplementary Table S2: PLEK results showing non-coding transcripts
Transcript ID	Coding potential	Label
TRINITY_DN27600_c0_g1_i1	-2.87527	Non-coding
TRINITY_DN27630_c0_g1_i1	-2.18489	Non-coding
TRINITY_DN27639_c0_g1_i1	-2.31387	Non-coding
TRINITY_DN27648_c0_g1_i1	-2.35788	Non-coding
TRINITY_DN27635_c0_g1_i1	-2.02954	Non-coding
TRINITY_DN27606_c0_g1_i1	-2.35127	Non-coding
TRINITY_DN27657_c0_g1_i1	-2.07465	Non-coding
TRINITY_DN27671_c0_g1_i1	-2.27048	Non-coding
TRINITY_DN27616_c0_g1_i1	-2.26161	Non-coding
TRINITY_DN27628_c0_g1_i1	-2.305	Non-coding
TRINITY_DN27672_c0_g1_i1	-2.31361	Non-coding
TRINITY_DN27620_c0_g1_i1	-2.49825	Non-coding
TRINITY_DN27601_c0_g1_i1	-2.12093	Non-coding
TRINITY_DN27692_c0_g1_i1	-2.42352	Non-coding
TRINITY_DN27685_c0_g1_i1	-2.20791	Non-coding
TRINITY_DN27694_c0_g1_i1	-2.05863	Non-coding
TRINITY_DN27618_c0_g1_i1	-2.11531	Non-coding
TRINITY_DN27621_c0_g1_i1	-2.4517	Non-coding
TRINITY_DN27651_c0_g1_i1	-2.35942	Non-coding
TRINITY_DN27674_c0_g1_i1	-2.36392	Non-coding
TRINITY_DN27658_c0_g1_i1	-2.73331	Non-coding
TRINITY_DN27619_c0_g1_i1	-2.35305	Non-coding
TRINITY_DN27652_c0_g1_i1	-2.25367	Non-coding
TRINITY_DN27629_c0_g1_i1	-2.23275	Non-coding
TRINITY_DN27649_c0_g1_i1	-2.28341	Non-coding
TRINITY_DN27624_c0_g1_i1	-2.35819	Non-coding
TRINITY_DN27675_c0_g1_i1	-1.73855	Non-coding
TRINITY_DN27612_c0_g1_i1	-2.29724	Non-coding
TRINITY_DN27611_c0_g1_i1	-1.84787	Non-coding
TRINITY_DN27641_c0_g1_i1	-2.31557	Non-coding
TRINITY_DN27677_c0_g1_i1	-2.31058	Non-coding
TRINITY_DN27660_c0_g1_i1	-2.2814	Non-coding
TRINITY_DN672_c0_g1_i1 le	-2.60677	Non-coding
TRINITY_DN661_c0_g1_i1 le	-2.48685	Non-coding
TRINITY_DN659_c0_g1_i1 le	-2.3798	Non-coding
TRINITY_DN665_c0_g1_i1 le	-2.44457	Non-coding
TRINITY_DN627_c0_g1_i1 le	-2.20974	Non-coding
TRINITY_DN698_c0_g1_i1 le	-2.06112	Non-coding
TRINITY_DN611_c0_g1_i1 le	-2.42746	Non-coding
TRINITY_DN693_c0_g1_i1 le	-2.37727	Non-coding
TRINITY_DN615_c0_g1_i1 le	-2.70016	Non-coding
TRINITY_DN689_c0_g1_i1 le	-2.55916	Non-coding
TRINITY_DN675_c0_g1_i1 le	-1.51821	Non-coding
TRINITY_DN660_c0_g1_i1 le	-2.38634	Non-coding
TRINITY_DN643_c0_g1_i1 le	-2.42778	Non-coding
TRINITY_DN687_c0_g1_i1 le	-2.55046	Non-coding
TRINITY_DN645_c0_g1_i1 le	-2.5173	Non-coding
TRINITY_DN600_c0_g1_i1 le	-0.719941	Non-coding
TRINITY_DN670_c0_g1_i1 le	-2.39565	Non-coding
TRINITY_DN619_c0_g1_i1 le	-2.43534	Non-coding
TRINITY_DN697_c1_g1_i1 le	-2.3076	Non-coding
TRINITY_DN616_c0_g1_i1 le	-2.26789	Non-coding
TRINITY_DN613_c0_g1_i1 le	-2.59557	Non-coding
TRINITY_DN7837_c0_g1_i3 l	-2.37562	Non-coding
TRINITY_DN7881_c0_g1_i2 l	-2.2732	Non-coding
TRINITY_DN7899_c0_g1_i1 l	-2.37883	Non-coding
TRINITY_DN7844_c0_g1_i1 l	-1.81682	Non-coding
TRINITY_DN7894_c0_g2_i1 l	-2.19659	Non-coding
TRINITY_DN7806_c0_g2_i1 l	-2.70118	Non-coding
TRINITY_DN7803_c0_g2_i1 l	-2.32636	Non-coding
TRINITY_DN7863_c2_g1_i1 l	-2.32795	Non-coding
TRINITY_DN7884_c0_g1_i1 l	-2.38515	Non-coding
TRINITY_DN7849_c0_g1_i1 l	-2.32239	Non-coding
TRINITY_DN7819_c0_g2_i1 l	-2.41149	Non-coding
TRINITY_DN7861_c1_g2_i1 l	-2.32636	Non-coding
TRINITY_DN7896_c1_g1_i1 l	-1.97509	Non-coding
TRINITY_DN7896_c1_g2_i1 l	-2.33571	Non-coding
TRINITY_DN7818_c0_g1_i1 l	-2.14195	Non-coding
TRINITY_DN7818_c0_g1_i3 l	-1.33419	Non-coding
TRINITY_DN7891_c0_g2_i1 l	-2.18511	Non-coding
TRINITY_DN7891_c0_g1_i3 l	-1.3646	Non-coding
TRINITY_DN7897_c0_g1_i4 l	-2.24442	Non-coding
TRINITY_DN5399_c0_g1_i1 l	-2.24495	Non-coding
TRINITY_DN5381_c0_g1_i1 l	-2.18535	Non-coding
TRINITY_DN5376_c0_g1_i1 l	-2.15701	Non-coding
TRINITY_DN5326_c0_g1_i1 l	-2.23043	Non-coding
TRINITY_DN5309_c0_g1_i1 l	-2.4243	Non-coding
TRINITY_DN5350_c0_g1_i1 l	-2.82921	Non-coding
TRINITY_DN5361_c0_g1_i1 l	-2.28799	Non-coding
TRINITY_DN5354_c0_g1_i1 l	-2.3181	Non-coding
TRINITY_DN5360_c0_g1_i1 l	-1.20838	Non-coding
TRINITY_DN5380_c0_g2_i1 l	-2.21527	Non-coding
TRINITY_DN5339_c0_g1_i1 l	-2.58019	Non-coding
TRINITY_DN5387_c0_g1_i1 l	-2.17647	Non-coding
TRINITY_DN5356_c0_g1_i1 l	-2.35966	Non-coding
TRINITY_DN5331_c0_g1_i1 l	-2.5597	Non-coding
TRINITY_DN5335_c0_g1_i2 l	-2.35098	Non-coding
TRINITY_DN5334_c0_g1_i1 l	0.20801	Coding
TRINITY_DN5334_c0_g2_i1 l	-2.01825	Non-coding
TRINITY_DN5317_c0_g1_i1 l	-2.0026	Non-coding
TRINITY_DN5363_c0_g1_i1 l	-1.73291	Non-coding
TRINITY_DN5363_c0_g2_i1 l	-1.63191	Non-coding
TRINITY_DN5375_c0_g2_i1 l	-2.42539	Non-coding
TRINITY_DN5379_c0_g1_i1 l	-2.15915	Non-coding
TRINITY_DN5390_c0_g1_i1 l	-2.32169	Non-coding
TRINITY_DN5368_c0_g1_i1 l	-2.29392	Non-coding
TRINITY_DN29444_c0_g1_i1	-2.06392	Non-coding
TRINITY_DN29467_c0_g1_i1	-2.12051	Non-coding
TRINITY_DN29479_c0_g1_i1	-0.864814	Non-coding
TRINITY_DN29419_c0_g1_i1	-1.83245	Non-coding
TRINITY_DN29427_c0_g1_i1	-2.32811	Non-coding
TRINITY_DN29463_c0_g1_i1	-2.0241	Non-coding
TRINITY_DN29483_c0_g1_i1	-2.39852	Non-coding
TRINITY_DN29417_c0_g1_i1	-0.398873	Non-coding
TRINITY_DN29422_c0_g1_i1	-2.09125	Non-coding
TRINITY_DN29451_c0_g1_i1	-2.12119	Non-coding
TRINITY_DN29434_c0_g1_i1	-2.26168	Non-coding
TRINITY_DN29428_c0_g1_i1	-2.38261	Non-coding
TRINITY_DN29425_c0_g1_i1	-2.33245	Non-coding
TRINITY_DN29450_c0_g1_i1	-2.43597	Non-coding
TRINITY_DN29436_c0_g1_i1	-1.66336	Non-coding
TRINITY_DN29460_c0_g1_i1	-2.50266	Non-coding
TRINITY_DN29406_c0_g1_i1	-2.02492	Non-coding
TRINITY_DN29426_c0_g1_i1	-2.46708	Non-coding
TRINITY_DN29432_c0_g1_i1	-2.23877	Non-coding
TRINITY_DN29402_c0_g1_i1	-2.46533	Non-coding
TRINITY_DN29488_c0_g1_i1	-2.32662	Non-coding
TRINITY_DN29473_c0_g1_i1	-1.95857	Non-coding
TRINITY_DN29492_c0_g1_i1	-2.33558	Non-coding
TRINITY_DN29453_c0_g1_i1	-2.26645	Non-coding
TRINITY_DN29424_c0_g1_i1	-1.96738	Non-coding
TRINITY_DN29498_c0_g1_i1	-1.63834	Non-coding
TRINITY_DN29465_c0_g1_i1	-2.19896	Non-coding
TRINITY_DN29411_c0_g1_i1	-1.51123	Non-coding
TRINITY_DN29482_c0_g1_i1	-2.34328	Non-coding
TRINITY_DN29448_c0_g1_i1	-2.32022	Non-coding
TRINITY_DN29439_c0_g1_i1	-2.30623	Non-coding
TRINITY_DN28621_c0_g1_i1	-2.30163	Non-coding
TRINITY_DN28691_c0_g1_i1	-2.34739	Non-coding
TRINITY_DN28602_c0_g1_i1	-2.29239	Non-coding
TRINITY_DN28654_c0_g1_i1	-2.49114	Non-coding
TRINITY_DN28668_c0_g1_i1	-2.3168	Non-coding
TRINITY_DN28614_c0_g1_i1	-2.05874	Non-coding
TRINITY_DN28686_c0_g1_i1	-2.1076	Non-coding
TRINITY_DN28628_c0_g1_i1	-2.33337	Non-coding
TRINITY_DN28685_c0_g1_i1	-2.37385	Non-coding
TRINITY_DN28606_c0_g1_i1	-2.60825	Non-coding
TRINITY_DN28603_c0_g1_i1	-2.79272	Non-coding
TRINITY_DN28666_c0_g1_i1	-2.28459	Non-coding
TRINITY_DN28605_c0_g1_i1	-2.22216	Non-coding
TRINITY_DN28699_c0_g1_i1	-2.11029	Non-coding
TRINITY_DN28688_c0_g1_i1	-2.39235	Non-coding
TRINITY_DN28613_c0_g1_i1	-2.15337	Non-coding
TRINITY_DN28655_c0_g1_i1	-2.3568	Non-coding
TRINITY_DN28624_c0_g1_i1	-1.70194	Non-coding
TRINITY_DN28676_c0_g1_i1	-2.36121	Non-coding
TRINITY_DN28679_c0_g1_i1	-1.87633	Non-coding
TRINITY_DN28639_c0_g1_i1	-2.29976	Non-coding
TRINITY_DN28641_c0_g1_i1	-2.12424	Non-coding
TRINITY_DN28637_c0_g1_i1	-2.29554	Non-coding
TRINITY_DN28643_c0_g1_i1	-2.04468	Non-coding
TRINITY_DN28693_c0_g1_i1	-1.54977	Non-coding
TRINITY_DN28677_c0_g1_i1	-1.27745	Non-coding
TRINITY_DN28638_c0_g1_i1	-2.37848	Non-coding
TRINITY_DN28616_c0_g1_i1	-2.10038	Non-coding
TRINITY_DN28601_c0_g1_i1	-2.4957	Non-coding
TRINITY_DN28626_c0_g1_i1	-2.67238	Non-coding
TRINITY_DN28620_c0_g1_i1	-2.22514	Non-coding
TRINITY_DN28682_c0_g1_i1	-2.30711	Non-coding
TRINITY_DN28649_c0_g1_i1	-2.3547	Non-coding
TRINITY_DN28661_c0_g1_i1	-2.4054	Non-coding
TRINITY_DN28635_c0_g1_i1	-2.12263	Non-coding
TRINITY_DN20343_c0_g1_i1	-1.8848	Non-coding
TRINITY_DN20355_c0_g1_i1	-2.48585	Non-coding
TRINITY_DN20333_c0_g1_i1	-2.24634	Non-coding
TRINITY_DN20337_c0_g1_i1	-2.40309	Non-coding
TRINITY_DN20339_c0_g1_i1	-1.80655	Non-coding
TRINITY_DN20318_c0_g1_i1	-2.50744	Non-coding
TRINITY_DN20304_c0_g1_i1	-2.32911	Non-coding
TRINITY_DN20330_c0_g1_i1	-1.84797	Non-coding
TRINITY_DN20399_c0_g1_i1	-2.29277	Non-coding
TRINITY_DN20351_c0_g1_i1	-2.36887	Non-coding
TRINITY_DN20302_c0_g1_i1	-2.18295	Non-coding
TRINITY_DN20374_c0_g1_i1	-2.51146	Non-coding
TRINITY_DN20367_c0_g1_i1	-2.2103	Non-coding
TRINITY_DN20338_c0_g1_i1	-2.6751	Non-coding
TRINITY_DN20378_c0_g1_i1	-2.35991	Non-coding
TRINITY_DN20319_c0_g1_i1	-2.31625	Non-coding
TRINITY_DN20393_c0_g1_i1	-2.46663	Non-coding
TRINITY_DN20390_c0_g1_i1	-2.43611	Non-coding
TRINITY_DN20345_c0_g1_i1	-2.39783	Non-coding
TRINITY_DN20389_c0_g1_i1	-2.40326	Non-coding
TRINITY_DN20396_c0_g1_i1	-1.98538	Non-coding
TRINITY_DN20381_c0_g1_i1	-1.85835	Non-coding
TRINITY_DN20385_c0_g1_i1	-2.33716	Non-coding
TRINITY_DN20332_c0_g1_i1	-2.05266	Non-coding
TRINITY_DN20387_c0_g1_i1	-2.10201	Non-coding
TRINITY_DN20397_c0_g1_i1	-2.05613	Non-coding
TRINITY_DN20346_c0_g1_i1	-2.19603	Non-coding
TRINITY_DN20315_c0_g1_i1	-2.70208	Non-coding
TRINITY_DN20368_c0_g1_i1	-1.74359	Non-coding
TRINITY_DN20369_c0_g1_i1	-2.36989	Non-coding
TRINITY_DN20375_c0_g1_i1	-2.51276	Non-coding
TRINITY_DN20394_c0_g1_i1	-2.54742	Non-coding
TRINITY_DN20365_c0_g1_i1	-1.96727	Non-coding
TRINITY_DN20349_c0_g1_i1	-2.22767	Non-coding
TRINITY_DN20366_c0_g1_i1	-2.39988	Non-coding
TRINITY_DN7443_c0_g2_i1 l	-2.21784	Non-coding
TRINITY_DN7404_c0_g1_i1 l	-2.66237	Non-coding
TRINITY_DN7487_c0_g1_i1 l	-1.16632	Non-coding
TRINITY_DN7471_c0_g1_i1 l	-2.34223	Non-coding
TRINITY_DN7471_c0_g2_i2 l	-0.344707	Non-coding
TRINITY_DN7490_c0_g2_i1 l	-2.6365	Non-coding
TRINITY_DN7428_c0_g1_i1 l	-2.31117	Non-coding
TRINITY_DN7429_c0_g1_i1 l	-0.10552	Non-coding
TRINITY_DN7460_c0_g1_i1 l	-2.30154	Non-coding
TRINITY_DN7432_c0_g1_i2 l	-1.96814	Non-coding
TRINITY_DN7432_c0_g1_i5 l	-2.30755	Non-coding
TRINITY_DN7432_c1_g1_i1 l	-2.30214	Non-coding
TRINITY_DN7442_c0_g1_i1 l	-2.15159	Non-coding
TRINITY_DN7442_c0_g2_i1 l	-2.22578	Non-coding
TRINITY_DN7473_c0_g1_i1 l	-0.363006	Non-coding
TRINITY_DN7436_c0_g1_i1 l	-1.87451	Non-coding
TRINITY_DN7464_c0_g2_i1 l	-0.607968	Non-coding
TRINITY_DN7422_c0_g2_i1 l	-2.35716	Non-coding
TRINITY_DN7409_c0_g1_i1 l	-2.12276	Non-coding
TRINITY_DN7459_c0_g1_i1 l	-2.22716	Non-coding
TRINITY_DN7407_c0_g1_i1 l	-2.3152	Non-coding
TRINITY_DN7411_c0_g1_i1 l	-2.48952	Non-coding
TRINITY_DN7450_c0_g1_i1 l	-1.94632	Non-coding
TRINITY_DN7472_c0_g1_i1 l	-0.417217	Non-coding
TRINITY_DN7448_c0_g1_i2 l	-2.25241	Non-coding
TRINITY_DN7410_c0_g1_i2 l	-2.21568	Non-coding
TRINITY_DN16916_c0_g1_i1	-2.19166	Non-coding
TRINITY_DN16950_c0_g1_i1	-2.24124	Non-coding
TRINITY_DN16960_c0_g1_i1	-2.23327	Non-coding
TRINITY_DN16941_c0_g1_i1	-2.27938	Non-coding
TRINITY_DN16985_c0_g1_i1	-2.34707	Non-coding
TRINITY_DN16972_c0_g1_i1	-2.4836	Non-coding
TRINITY_DN16914_c0_g1_i1	-2.2737	Non-coding
TRINITY_DN16952_c0_g1_i1	-2.11468	Non-coding
TRINITY_DN16911_c0_g1_i1	-2.22327	Non-coding
TRINITY_DN16924_c0_g1_i1	-2.15391	Non-coding
TRINITY_DN16912_c0_g1_i1	-2.34673	Non-coding
TRINITY_DN16996_c0_g1_i1	-2.80952	Non-coding
TRINITY_DN16961_c0_g1_i1	-0.901512	Non-coding
TRINITY_DN16968_c0_g1_i1	-2.32504	Non-coding
TRINITY_DN16921_c0_g1_i1	-2.39757	Non-coding
TRINITY_DN16981_c0_g1_i1	-2.35205	Non-coding
TRINITY_DN16910_c0_g1_i1	-2.51102	Non-coding
TRINITY_DN16905_c0_g1_i1	-2.503	Non-coding
TRINITY_DN16970_c0_g1_i1	-2.24713	Non-coding
TRINITY_DN16965_c0_g1_i1	-0.682345	Non-coding
TRINITY_DN16920_c0_g1_i1	-2.02231	Non-coding
TRINITY_DN16935_c0_g1_i1	-2.19036	Non-coding
TRINITY_DN16966_c0_g1_i1	-2.11023	Non-coding
TRINITY_DN16931_c0_g1_i1	-2.94535	Non-coding
TRINITY_DN16959_c0_g1_i1	-2.33183	Non-coding
TRINITY_DN16956_c0_g1_i1	-2.25177	Non-coding
TRINITY_DN16983_c0_g1_i1	-1.56031	Non-coding
TRINITY_DN16919_c0_g1_i1	-2.23257	Non-coding
TRINITY_DN16944_c0_g1_i1	-2.14623	Non-coding
TRINITY_DN40665_c0_g1_i1	-2.26723	Non-coding
TRINITY_DN40669_c0_g1_i1	-2.27112	Non-coding
TRINITY_DN40647_c0_g1_i1	-2.31345	Non-coding
TRINITY_DN40673_c0_g1_i1	-2.34452	Non-coding
TRINITY_DN40609_c0_g1_i1	-2.23461	Non-coding
TRINITY_DN40639_c0_g1_i1	-2.21142	Non-coding
TRINITY_DN40602_c0_g1_i1	-2.44948	Non-coding
TRINITY_DN40699_c0_g1_i1	-2.11711	Non-coding
TRINITY_DN40638_c0_g1_i1	-2.49335	Non-coding
TRINITY_DN40682_c0_g1_i1	-2.18107	Non-coding
TRINITY_DN40671_c0_g1_i1	-2.31036	Non-coding
TRINITY_DN40681_c0_g1_i1	-1.89176	Non-coding
TRINITY_DN40628_c0_g1_i1	-2.30588	Non-coding
TRINITY_DN40640_c0_g1_i1	-2.48266	Non-coding
TRINITY_DN40649_c0_g1_i1	-2.34733	Non-coding
TRINITY_DN40668_c0_g1_i1	-2.32724	Non-coding
TRINITY_DN40600_c0_g1_i1	-2.28772	Non-coding
TRINITY_DN40615_c0_g1_i1	-2.2547	Non-coding
TRINITY_DN40645_c0_g1_i1	-2.22428	Non-coding
TRINITY_DN40618_c0_g1_i1	-2.29404	Non-coding
TRINITY_DN40680_c0_g1_i1	-2.5389	Non-coding
TRINITY_DN40653_c0_g1_i1	-2.35838	Non-coding
TRINITY_DN40612_c0_g1_i1	-2.25569	Non-coding
TRINITY_DN40601_c0_g1_i1	-2.26029	Non-coding
TRINITY_DN40631_c0_g1_i1	-2.18669	Non-coding
TRINITY_DN40664_c0_g1_i1	-2.31074	Non-coding
TRINITY_DN40663_c0_g1_i1	-2.32824	Non-coding
TRINITY_DN40686_c0_g1_i1	-2.70806	Non-coding
TRINITY_DN40614_c0_g1_i1	-2.29926	Non-coding
TRINITY_DN40610_c0_g1_i1	-2.27223	Non-coding
TRINITY_DN40697_c0_g1_i1	-2.16462	Non-coding
TRINITY_DN40637_c0_g1_i1	-2.42546	Non-coding
TRINITY_DN40662_c0_g1_i1	-2.16611	Non-coding
TRINITY_DN40666_c0_g1_i1	-2.14363	Non-coding
TRINITY_DN40677_c0_g1_i1	-2.60491	Non-coding
TRINITY_DN40691_c0_g1_i1	-2.32664	Non-coding
TRINITY_DN40613_c0_g1_i1	-2.27236	Non-coding
TRINITY_DN40644_c0_g1_i1	-2.23001	Non-coding
TRINITY_DN40683_c0_g1_i1	-2.27009	Non-coding
TRINITY_DN40698_c0_g1_i1	-2.22865	Non-coding
TRINITY_DN40623_c0_g1_i1	-2.29208	Non-coding
TRINITY_DN40622_c0_g1_i1	-2.34268	Non-coding
TRINITY_DN40694_c0_g1_i1	-2.30491	Non-coding
TRINITY_DN40658_c0_g1_i1	-2.26044	Non-coding
TRINITY_DN40648_c0_g1_i1	-2.40329	Non-coding
TRINITY_DN40626_c0_g1_i1	-2.03153	Non-coding
TRINITY_DN36457_c0_g1_i1	-2.44372	Non-coding
TRINITY_DN36450_c0_g1_i1	-2.26929	Non-coding
TRINITY_DN36471_c0_g1_i1	-1.6184	Non-coding
TRINITY_DN36499_c0_g1_i1	-2.255	Non-coding
TRINITY_DN36441_c0_g1_i1	-2.18624	Non-coding
TRINITY_DN36475_c0_g1_i1	-2.57585	Non-coding
TRINITY_DN36491_c0_g1_i1	-2.28706	Non-coding
TRINITY_DN36401_c0_g1_i1	-2.38316	Non-coding
TRINITY_DN36426_c0_g1_i1	-2.28941	Non-coding
TRINITY_DN36434_c0_g1_i1	-2.4103	Non-coding
TRINITY_DN36487_c0_g1_i1	-2.18774	Non-coding
TRINITY_DN36489_c0_g1_i1	-2.42061	Non-coding
TRINITY_DN36429_c0_g1_i1	-2.20905	Non-coding
TRINITY_DN36495_c0_g1_i1	-2.55068	Non-coding
TRINITY_DN36454_c0_g1_i1	-2.24054	Non-coding
TRINITY_DN36419_c0_g1_i1	-2.31047	Non-coding
TRINITY_DN36427_c0_g1_i1	-2.46567	Non-coding
TRINITY_DN36496_c0_g1_i1	-2.55594	Non-coding
TRINITY_DN36423_c0_g1_i1	-2.04128	Non-coding
TRINITY_DN36485_c0_g1_i1	-2.11498	Non-coding
TRINITY_DN36458_c0_g1_i1	-2.00674	Non-coding
TRINITY_DN36479_c0_g1_i1	-2.21972	Non-coding
TRINITY_DN36403_c0_g1_i1	-2.52454	Non-coding
TRINITY_DN36414_c0_g1_i1	-2.02403	Non-coding
TRINITY_DN36440_c0_g1_i1	-2.25709	Non-coding
TRINITY_DN36430_c0_g1_i1	-2.19812	Non-coding
TRINITY_DN36467_c0_g1_i1	-2.37255	Non-coding
TRINITY_DN36406_c0_g1_i1	-2.38309	Non-coding
TRINITY_DN36465_c0_g1_i1	-2.33644	Non-coding
TRINITY_DN36410_c0_g1_i1	-1.80175	Non-coding
TRINITY_DN36432_c0_g1_i1	-1.72108	Non-coding
TRINITY_DN36472_c0_g1_i1	-2.31544	Non-coding
TRINITY_DN36444_c0_g1_i1	-2.19969	Non-coding
TRINITY_DN36486_c0_g1_i1	-2.32702	Non-coding
TRINITY_DN36404_c0_g1_i1	-2.09222	Non-coding
TRINITY_DN36460_c0_g1_i1	-1.77903	Non-coding
TRINITY_DN24590_c0_g1_i1	-1.94603	Non-coding
TRINITY_DN24584_c0_g1_i1	-2.3653	Non-coding
TRINITY_DN24533_c0_g1_i1	-2.35083	Non-coding
TRINITY_DN24501_c0_g1_i1	-2.30161	Non-coding
TRINITY_DN24513_c0_g2_i1	-2.35481	Non-coding
TRINITY_DN24525_c0_g1_i1	-2.34291	Non-coding
TRINITY_DN24507_c0_g1_i1	-2.33681	Non-coding
TRINITY_DN24560_c0_g1_i1	-2.74017	Non-coding
TRINITY_DN24538_c0_g1_i1	-2.37309	Non-coding
TRINITY_DN24566_c0_g1_i1	-2.59472	Non-coding
TRINITY_DN24550_c0_g1_i1	-2.39385	Non-coding
TRINITY_DN24528_c0_g1_i1	-2.2007	Non-coding
TRINITY_DN24593_c0_g1_i1	-2.37539	Non-coding
TRINITY_DN24506_c0_g1_i1	-2.56401	Non-coding
TRINITY_DN24523_c0_g1_i1	-2.31194	Non-coding
TRINITY_DN24529_c0_g1_i1	-2.12796	Non-coding
TRINITY_DN24509_c0_g1_i1	-2.43269	Non-coding
TRINITY_DN24505_c0_g1_i1	-2.40319	Non-coding
TRINITY_DN24574_c0_g1_i1	-2.44542	Non-coding
TRINITY_DN24546_c0_g1_i1	-1.9795	Non-coding
TRINITY_DN24592_c0_g1_i1	-2.60106	Non-coding
TRINITY_DN24551_c0_g1_i1	-1.98902	Non-coding
TRINITY_DN24577_c0_g1_i1	-2.01994	Non-coding
TRINITY_DN24543_c0_g1_i1	-2.34831	Non-coding
TRINITY_DN24571_c0_g1_i1	-2.32232	Non-coding
TRINITY_DN24556_c0_g1_i1	-2.43266	Non-coding
TRINITY_DN24581_c0_g1_i1	-2.27187	Non-coding
TRINITY_DN24514_c0_g1_i1	-2.52727	Non-coding
TRINITY_DN24573_c0_g1_i1	-2.43122	Non-coding
TRINITY_DN24539_c0_g1_i1	-2.08739	Non-coding
TRINITY_DN24582_c0_g1_i1	-2.24607	Non-coding
TRINITY_DN24564_c0_g1_i1	-2.44157	Non-coding
TRINITY_DN24531_c0_g1_i1	-2.42922	Non-coding
TRINITY_DN24527_c0_g1_i1	-2.4517	Non-coding
TRINITY_DN24511_c0_g1_i1	-2.30821	Non-coding
TRINITY_DN24555_c0_g1_i1	-2.20738	Non-coding
TRINITY_DN24536_c0_g1_i1	-2.31689	Non-coding
TRINITY_DN24562_c0_g1_i1	-2.3046	Non-coding
TRINITY_DN24588_c0_g1_i1	-2.52627	Non-coding
TRINITY_DN24557_c0_g1_i1	-2.40986	Non-coding
TRINITY_DN24820_c0_g1_i1	-2.38349	Non-coding
TRINITY_DN24851_c0_g1_i1	-2.25206	Non-coding
TRINITY_DN24828_c0_g1_i1	-2.36723	Non-coding
TRINITY_DN24852_c0_g1_i1	-2.44869	Non-coding
TRINITY_DN24824_c0_g1_i1	-1.91903	Non-coding
TRINITY_DN24833_c0_g1_i1	-2.11722	Non-coding
TRINITY_DN24873_c0_g1_i1	-1.985	Non-coding
TRINITY_DN24825_c0_g1_i1	-1.83145	Non-coding
TRINITY_DN24840_c0_g1_i1	-2.31837	Non-coding
TRINITY_DN24836_c0_g1_i1	-2.39583	Non-coding
TRINITY_DN24844_c0_g1_i1	-2.44047	Non-coding
TRINITY_DN24813_c0_g1_i1	-2.72886	Non-coding
TRINITY_DN24869_c0_g1_i1	-2.58164	Non-coding
TRINITY_DN24870_c0_g1_i1	-2.33394	Non-coding
TRINITY_DN24850_c0_g1_i1	-2.32826	Non-coding
TRINITY_DN24839_c0_g1_i1	-2.25957	Non-coding
TRINITY_DN24847_c0_g1_i1	-2.22085	Non-coding
TRINITY_DN24807_c0_g1_i1	-2.27883	Non-coding
TRINITY_DN24853_c0_g1_i1	-2.30821	Non-coding
TRINITY_DN24846_c0_g1_i1	-2.63745	Non-coding
TRINITY_DN24866_c0_g1_i1	-2.27175	Non-coding
TRINITY_DN24815_c0_g1_i1	-2.05916	Non-coding
TRINITY_DN24881_c0_g1_i1	-2.55924	Non-coding
TRINITY_DN24885_c0_g1_i1	-2.3612	Non-coding
TRINITY_DN24886_c0_g1_i1	-2.3026	Non-coding
TRINITY_DN24812_c0_g1_i1	-2.31122	Non-coding
TRINITY_DN24858_c0_g1_i1	-2.08281	Non-coding
TRINITY_DN24832_c0_g1_i1	-2.50978	Non-coding
TRINITY_DN24806_c0_g1_i1	-2.03811	Non-coding
TRINITY_DN24819_c0_g1_i1	-2.39429	Non-coding
TRINITY_DN24864_c0_g1_i1	-2.20835	Non-coding
TRINITY_DN24837_c0_g1_i1	-2.2523	Non-coding
TRINITY_DN24829_c0_g1_i1	-2.12011	Non-coding
TRINITY_DN24894_c0_g1_i1	-2.32864	Non-coding
TRINITY_DN24849_c0_g1_i1	-2.60072	Non-coding
TRINITY_DN24898_c0_g1_i1	-2.65595	Non-coding
TRINITY_DN24895_c0_g1_i1	-2.39887	Non-coding
TRINITY_DN24822_c0_g1_i1	-2.34563	Non-coding
TRINITY_DN24880_c0_g1_i1	-2.44721	Non-coding
TRINITY_DN24878_c0_g1_i1	-2.37404	Non-coding
TRINITY_DN24877_c0_g1_i1	-2.32158	Non-coding
TRINITY_DN3673_c0_g1_i2 l	-2.27991	Non-coding
TRINITY_DN3605_c0_g1_i2 l	-1.44433	Non-coding
TRINITY_DN3631_c0_g1_i1 l	-2.0908	Non-coding
TRINITY_DN3611_c0_g1_i1 l	-2.15256	Non-coding
TRINITY_DN3623_c0_g1_i1 l	-2.01969	Non-coding
TRINITY_DN3646_c0_g1_i1 l	-2.00731	Non-coding
TRINITY_DN3656_c0_g1_i2 l	-2.23031	Non-coding
TRINITY_DN3685_c0_g1_i1 l	-2.59283	Non-coding
TRINITY_DN3641_c0_g1_i1 l	-2.31391	Non-coding
TRINITY_DN3670_c0_g1_i1 l	-2.78258	Non-coding
TRINITY_DN3691_c0_g1_i1 l	-2.31705	Non-coding
TRINITY_DN3692_c0_g1_i1 l	-1.71634	Non-coding
TRINITY_DN3610_c0_g1_i1 l	-1.16348	Non-coding
TRINITY_DN3607_c0_g1_i1 l	-2.47004	Non-coding
TRINITY_DN3642_c0_g1_i1 l	-1.49315	Non-coding
TRINITY_DN3660_c0_g1_i1 l	-2.24803	Non-coding
TRINITY_DN3660_c0_g2_i1 l	-2.29545	Non-coding
TRINITY_DN3616_c0_g1_i1 l	-2.33209	Non-coding
TRINITY_DN3671_c1_g1_i1 l	-2.32214	Non-coding
TRINITY_DN3664_c0_g1_i1 l	-2.02435	Non-coding
TRINITY_DN3663_c0_g1_i1 l	-1.58783	Non-coding
TRINITY_DN3645_c0_g1_i1 l	0.38732	Coding
TRINITY_DN3658_c0_g1_i1 l	-3.09371	Non-coding
TRINITY_DN3696_c0_g1_i1 l	-2.21054	Non-coding
TRINITY_DN3694_c0_g1_i1 l	-2.35957	Non-coding
TRINITY_DN3649_c0_g1_i1 l	-1.53383	Non-coding
TRINITY_DN3620_c0_g1_i1 l	-2.04155	Non-coding
TRINITY_DN29944_c0_g1_i1	-2.56053	Non-coding
TRINITY_DN29987_c0_g1_i1	-2.46922	Non-coding
TRINITY_DN29916_c0_g1_i1	-1.99731	Non-coding
TRINITY_DN29957_c0_g1_i1	-2.08129	Non-coding
TRINITY_DN29938_c0_g1_i1	-2.21164	Non-coding
TRINITY_DN29962_c0_g1_i1	-2.51419	Non-coding
TRINITY_DN29953_c0_g1_i1	-2.33928	Non-coding
TRINITY_DN29986_c0_g1_i1	-2.32804	Non-coding
TRINITY_DN29975_c0_g1_i1	-2.52135	Non-coding
TRINITY_DN29974_c0_g1_i1	-1.65379	Non-coding
TRINITY_DN29936_c0_g1_i1	-1.88649	Non-coding
TRINITY_DN29929_c0_g1_i1	-2.43623	Non-coding
TRINITY_DN29913_c0_g1_i1	-2.38858	Non-coding
TRINITY_DN29903_c0_g1_i1	-2.46526	Non-coding
TRINITY_DN29941_c0_g1_i1	-2.22313	Non-coding
TRINITY_DN29958_c0_g1_i1	-2.34255	Non-coding
TRINITY_DN29960_c0_g1_i1	-2.43833	Non-coding
TRINITY_DN29907_c0_g1_i1	-2.4558	Non-coding
TRINITY_DN29934_c0_g1_i1	-2.66608	Non-coding
TRINITY_DN29937_c0_g1_i1	-2.27223	Non-coding
TRINITY_DN29920_c0_g1_i1	-2.10675	Non-coding
TRINITY_DN29966_c0_g1_i1	-2.36866	Non-coding
TRINITY_DN29933_c0_g1_i1	-2.51895	Non-coding
TRINITY_DN29952_c0_g1_i1	-2.10927	Non-coding
TRINITY_DN29956_c0_g1_i1	-2.31735	Non-coding
TRINITY_DN29982_c0_g1_i1	-1.47915	Non-coding
TRINITY_DN29970_c0_g1_i1	-2.1787	Non-coding
TRINITY_DN29971_c0_g1_i1	-2.43466	Non-coding
TRINITY_DN29965_c0_g1_i1	-2.4887	Non-coding
TRINITY_DN29940_c0_g1_i1	-2.49382	Non-coding
TRINITY_DN29912_c0_g1_i1	-2.14661	Non-coding
TRINITY_DN29910_c0_g1_i1	-2.39777	Non-coding
TRINITY_DN29997_c0_g1_i1	-1.78476	Non-coding
TRINITY_DN29924_c0_g1_i1	-2.098	Non-coding
TRINITY_DN4117_c0_g1_i1 l	-2.33206	Non-coding
TRINITY_DN4118_c0_g1_i1 l	-1.98067	Non-coding
TRINITY_DN4115_c0_g1_i1 l	-2.1468	Non-coding
TRINITY_DN4138_c0_g1_i1 l	-1.43475	Non-coding
TRINITY_DN4165_c0_g1_i1 l	-2.2865	Non-coding
TRINITY_DN4190_c0_g1_i1 l	-2.51517	Non-coding
TRINITY_DN4188_c0_g1_i1 l	-2.41492	Non-coding
TRINITY_DN4149_c0_g1_i1 l	-1.55114	Non-coding
TRINITY_DN4163_c0_g1_i1 l	-2.3468	Non-coding
TRINITY_DN4177_c0_g1_i1 l	-1.83392	Non-coding
TRINITY_DN4177_c0_g2_i1 l	-2.16631	Non-coding
TRINITY_DN4121_c0_g1_i1 l	-2.50768	Non-coding
TRINITY_DN4195_c0_g1_i1 l	-2.29644	Non-coding
TRINITY_DN4150_c0_g1_i1 l	-2.35585	Non-coding
TRINITY_DN4166_c0_g1_i1 l	-2.45895	Non-coding
TRINITY_DN4129_c0_g1_i1 l	-2.55512	Non-coding
TRINITY_DN4176_c0_g1_i1 l	-2.04936	Non-coding
TRINITY_DN4105_c0_g1_i1 l	-1.86175	Non-coding
TRINITY_DN4106_c0_g1_i1 l	-2.42292	Non-coding
TRINITY_DN4119_c0_g1_i1 l	-2.5415	Non-coding
TRINITY_DN4171_c0_g1_i1 l	-2.5316	Non-coding
TRINITY_DN4156_c0_g1_i1 l	-2.19554	Non-coding
TRINITY_DN4185_c0_g1_i1 l	-2.18804	Non-coding
TRINITY_DN4114_c0_g1_i1 l	-2.29202	Non-coding
TRINITY_DN4197_c0_g1_i1 l	-2.25163	Non-coding
TRINITY_DN34963_c0_g1_i1	-2.52323	Non-coding
TRINITY_DN34921_c0_g1_i1	-2.07803	Non-coding
TRINITY_DN34989_c0_g1_i1	-2.33624	Non-coding
TRINITY_DN34979_c0_g1_i1	-2.28043	Non-coding
TRINITY_DN34964_c0_g1_i1	-2.1411	Non-coding
TRINITY_DN34973_c0_g1_i1	-2.36622	Non-coding
TRINITY_DN34957_c0_g1_i1	-2.46659	Non-coding
TRINITY_DN34916_c0_g1_i1	-2.3493	Non-coding
TRINITY_DN34988_c0_g1_i1	-2.39668	Non-coding
TRINITY_DN34977_c0_g1_i1	-2.54466	Non-coding
TRINITY_DN34950_c0_g1_i1	-2.6259	Non-coding
TRINITY_DN34905_c0_g1_i1	-2.34784	Non-coding
TRINITY_DN34927_c0_g1_i1	-1.99658	Non-coding
TRINITY_DN34932_c0_g1_i1	-2.60883	Non-coding
TRINITY_DN34939_c0_g1_i1	-2.25945	Non-coding
TRINITY_DN34945_c0_g1_i1	-2.16202	Non-coding
TRINITY_DN34906_c0_g1_i1	-2.24753	Non-coding
TRINITY_DN34948_c0_g1_i1	-2.29584	Non-coding
TRINITY_DN34995_c0_g1_i1	-2.44174	Non-coding
TRINITY_DN34962_c0_g1_i1	-2.18536	Non-coding
TRINITY_DN34915_c0_g1_i1	-1.90687	Non-coding
TRINITY_DN34917_c0_g1_i1	-2.24375	Non-coding
TRINITY_DN34935_c0_g1_i1	-2.46389	Non-coding
TRINITY_DN34904_c0_g1_i1	-2.51098	Non-coding
TRINITY_DN34976_c0_g1_i1	-2.171	Non-coding
TRINITY_DN34955_c0_g1_i1	-2.44853	Non-coding
TRINITY_DN34943_c0_g1_i1	-2.3115	Non-coding
TRINITY_DN34944_c0_g1_i1	-2.21131	Non-coding
TRINITY_DN34914_c0_g1_i1	-2.10522	Non-coding
TRINITY_DN34940_c0_g1_i1	-2.30141	Non-coding
TRINITY_DN34922_c0_g1_i1	-2.63244	Non-coding
TRINITY_DN34901_c0_g1_i1	-2.66553	Non-coding
TRINITY_DN34969_c0_g1_i1	-2.44861	Non-coding
TRINITY_DN34980_c0_g1_i1	-2.32569	Non-coding
TRINITY_DN34986_c0_g1_i1	-2.17648	Non-coding
TRINITY_DN34928_c0_g1_i1	-2.6449	Non-coding
TRINITY_DN34956_c0_g1_i1	-2.32976	Non-coding
TRINITY_DN34978_c0_g1_i1	-2.40161	Non-coding
TRINITY_DN34961_c0_g1_i1	-2.35036	Non-coding
TRINITY_DN34974_c0_g1_i1	-2.2188	Non-coding
TRINITY_DN34924_c0_g1_i1	-2.1733	Non-coding
TRINITY_DN1096_c0_g1_i1 l	-1.92684	Non-coding
TRINITY_DN1078_c0_g1_i1 l	-1.83132	Non-coding
TRINITY_DN1049_c0_g2_i1 l	-0.774183	Non-coding
TRINITY_DN1056_c0_g1_i1 l	-2.42203	Non-coding
TRINITY_DN1063_c0_g1_i1 l	-2.4696	Non-coding
TRINITY_DN1046_c0_g1_i1 l	-2.15113	Non-coding
TRINITY_DN1012_c0_g1_i1 l	-2.36014	Non-coding
TRINITY_DN1085_c0_g1_i1 l	-2.47461	Non-coding
TRINITY_DN1052_c0_g1_i1 l	-2.48681	Non-coding
TRINITY_DN1045_c0_g1_i1 l	-2.25139	Non-coding
TRINITY_DN1057_c0_g1_i1 l	-2.11994	Non-coding
TRINITY_DN1023_c0_g1_i1 l	-2.36398	Non-coding
TRINITY_DN1061_c0_g1_i1 l	-2.64537	Non-coding
TRINITY_DN1034_c0_g1_i1 l	-2.39971	Non-coding
TRINITY_DN1099_c0_g1_i1 l	-2.41038	Non-coding
TRINITY_DN1018_c0_g1_i1 l	-0.97978	Non-coding
TRINITY_DN1041_c0_g1_i1 l	-2.21738	Non-coding
TRINITY_DN1006_c0_g1_i1 l	-2.3138	Non-coding
TRINITY_DN969_c0_g1_i1 le	-2.37479	Non-coding
TRINITY_DN919_c0_g1_i1 le	-2.29322	Non-coding
TRINITY_DN996_c0_g1_i1 le	-2.35912	Non-coding
TRINITY_DN938_c0_g1_i1 le	-2.53413	Non-coding
TRINITY_DN916_c0_g1_i2 le	-2.33719	Non-coding
TRINITY_DN959_c0_g1_i1 le	-1.20734	Non-coding
TRINITY_DN959_c0_g2_i1 le	-2.14613	Non-coding
TRINITY_DN985_c0_g1_i1 le	-2.25395	Non-coding
TRINITY_DN930_c0_g1_i1 le	-2.12471	Non-coding
TRINITY_DN978_c0_g1_i1 le	-2.15563	Non-coding
TRINITY_DN900_c0_g1_i1 le	-2.32194	Non-coding
TRINITY_DN900_c0_g2_i1 le	-2.275	Non-coding
TRINITY_DN905_c0_g1_i1 le	-1.56723	Non-coding
TRINITY_DN936_c0_g1_i1 le	-2.25621	Non-coding
TRINITY_DN972_c0_g1_i1 le	-1.56451	Non-coding
TRINITY_DN963_c0_g1_i1 le	-2.22681	Non-coding
TRINITY_DN947_c0_g1_i1 le	-1.9979	Non-coding
TRINITY_DN966_c0_g1_i1 le	-2.27916	Non-coding
TRINITY_DN994_c0_g1_i1 le	-1.85681	Non-coding
TRINITY_DN6232_c0_g1_i1 l	-2.26608	Non-coding
TRINITY_DN6236_c0_g1_i1 l	-2.28517	Non-coding
TRINITY_DN6263_c0_g1_i1 l	-2.29823	Non-coding
TRINITY_DN6261_c0_g1_i1 l	-2.46001	Non-coding
TRINITY_DN6291_c0_g1_i1 l	-2.28392	Non-coding
TRINITY_DN6249_c0_g1_i1 l	-2.73325	Non-coding
TRINITY_DN6278_c0_g1_i2 l	-2.27816	Non-coding
TRINITY_DN6293_c0_g1_i1 l	-1.73067	Non-coding
TRINITY_DN6293_c1_g1_i1 l	-2.28134	Non-coding
TRINITY_DN6280_c0_g1_i1 l	-1.83488	Non-coding
TRINITY_DN6209_c0_g1_i1 l	-2.30067	Non-coding
TRINITY_DN6209_c0_g2_i2 l	-2.25109	Non-coding
TRINITY_DN6264_c0_g1_i1 l	-1.53081	Non-coding
TRINITY_DN6211_c0_g1_i1 l	-2.20149	Non-coding
TRINITY_DN6276_c0_g1_i1 l	-2.31	Non-coding
TRINITY_DN6276_c0_g2_i1 l	-2.35159	Non-coding
TRINITY_DN6258_c0_g1_i2 l	-2.34016	Non-coding
TRINITY_DN6253_c0_g1_i1 l	-0.506549	Non-coding
TRINITY_DN6255_c0_g1_i1 l	-1.68785	Non-coding
TRINITY_DN6203_c0_g1_i1 l	-1.20096	Non-coding
TRINITY_DN6231_c0_g1_i1 l	-2.32309	Non-coding
TRINITY_DN6290_c0_g1_i1 l	-2.58782	Non-coding
TRINITY_DN6214_c0_g1_i1 l	-2.64657	Non-coding
TRINITY_DN6214_c1_g1_i1 l	-2.52117	Non-coding
TRINITY_DN6230_c0_g1_i1 l	-2.23488	Non-coding
TRINITY_DN6265_c0_g1_i1 l	-1.6972	Non-coding
TRINITY_DN14980_c0_g1_i1	-2.35122	Non-coding
TRINITY_DN14993_c0_g1_i1	-1.91683	Non-coding
TRINITY_DN14985_c0_g1_i1	-2.37082	Non-coding
TRINITY_DN14914_c0_g1_i1	-2.46997	Non-coding
TRINITY_DN14966_c0_g1_i1	-0.914689	Non-coding
TRINITY_DN14910_c0_g1_i1	-2.64726	Non-coding
TRINITY_DN14951_c0_g1_i1	-2.00639	Non-coding
TRINITY_DN14917_c0_g1_i1	-2.37644	Non-coding
TRINITY_DN14977_c0_g1_i1	-2.22344	Non-coding
TRINITY_DN14958_c0_g1_i1	-2.01561	Non-coding
TRINITY_DN14947_c0_g1_i1	-2.31503	Non-coding
TRINITY_DN14930_c0_g1_i1	-2.09621	Non-coding
TRINITY_DN14925_c0_g1_i1	-2.29119	Non-coding
TRINITY_DN14908_c0_g1_i1	-2.301	Non-coding
TRINITY_DN14905_c0_g1_i1	-2.11592	Non-coding
TRINITY_DN14937_c0_g1_i1	-2.25303	Non-coding
TRINITY_DN14900_c0_g1_i1	-2.32286	Non-coding
TRINITY_DN14927_c0_g1_i1	-2.03137	Non-coding
TRINITY_DN14943_c0_g1_i1	-2.00848	Non-coding
TRINITY_DN14909_c0_g1_i1	-2.26675	Non-coding
TRINITY_DN14935_c0_g1_i1	-2.46022	Non-coding
TRINITY_DN14971_c0_g1_i1	-2.48324	Non-coding
TRINITY_DN14991_c0_g1_i1	-2.29393	Non-coding
TRINITY_DN14944_c0_g1_i1	-2.11203	Non-coding
TRINITY_DN14992_c0_g1_i1	-2.02435	Non-coding
TRINITY_DN14949_c0_g1_i1	-2.32651	Non-coding
TRINITY_DN34851_c0_g1_i1	-2.33076	Non-coding
TRINITY_DN34873_c0_g1_i1	-2.22162	Non-coding
TRINITY_DN34876_c0_g1_i1	-2.35616	Non-coding
TRINITY_DN34803_c0_g1_i1	-2.15002	Non-coding
TRINITY_DN34858_c0_g1_i1	-1.25657	Non-coding
TRINITY_DN34865_c0_g1_i1	-1.97134	Non-coding
TRINITY_DN34843_c0_g1_i1	-2.40667	Non-coding
TRINITY_DN34888_c0_g1_i1	-2.21807	Non-coding
TRINITY_DN34897_c0_g1_i1	-2.16827	Non-coding
TRINITY_DN34869_c0_g1_i1	-2.41747	Non-coding
TRINITY_DN34810_c0_g1_i1	-2.02209	Non-coding
TRINITY_DN34821_c0_g1_i1	-2.35157	Non-coding
TRINITY_DN34846_c0_g1_i1	-2.17275	Non-coding
TRINITY_DN34892_c0_g1_i1	-2.2832	Non-coding
TRINITY_DN34820_c0_g1_i1	-1.9687	Non-coding
TRINITY_DN34841_c0_g1_i1	-2.45414	Non-coding
TRINITY_DN34859_c0_g1_i1	-1.9115	Non-coding
TRINITY_DN34842_c0_g1_i1	-2.38693	Non-coding
TRINITY_DN34836_c0_g1_i1	-1.96837	Non-coding
TRINITY_DN34845_c0_g1_i1	-2.07836	Non-coding
TRINITY_DN34872_c0_g1_i1	-2.12254	Non-coding
TRINITY_DN34805_c0_g1_i1	-2.33597	Non-coding
TRINITY_DN34825_c0_g1_i1	-2.37532	Non-coding
TRINITY_DN34890_c0_g1_i1	-2.39796	Non-coding
TRINITY_DN34822_c0_g1_i1	-1.36537	Non-coding
TRINITY_DN34886_c0_g1_i1	-2.25254	Non-coding
TRINITY_DN34856_c0_g1_i1	-2.38771	Non-coding
TRINITY_DN34830_c0_g1_i1	-2.25555	Non-coding
TRINITY_DN34852_c0_g1_i1	-1.5079	Non-coding
TRINITY_DN34864_c0_g1_i1	-2.29801	Non-coding
TRINITY_DN34812_c0_g1_i1	-2.41422	Non-coding
TRINITY_DN34850_c0_g1_i1	-2.27009	Non-coding
TRINITY_DN34877_c0_g1_i1	-2.1062	Non-coding
TRINITY_DN34894_c0_g1_i1	-2.15252	Non-coding
TRINITY_DN34844_c0_g1_i1	-1.95884	Non-coding
TRINITY_DN34826_c0_g1_i1	-2.66031	Non-coding
TRINITY_DN34801_c0_g1_i1	-2.30535	Non-coding
TRINITY_DN34870_c0_g1_i1	-2.30219	Non-coding
TRINITY_DN34804_c0_g1_i1	-2.30879	Non-coding
TRINITY_DN34871_c0_g1_i1	-2.06101	Non-coding
TRINITY_DN34863_c0_g1_i1	-2.06241	Non-coding
TRINITY_DN34878_c0_g1_i1	-2.52862	Non-coding
TRINITY_DN33762_c0_g1_i1	-2.37671	Non-coding
TRINITY_DN33769_c0_g1_i1	-2.38784	Non-coding
TRINITY_DN33711_c0_g1_i1	-2.32476	Non-coding
TRINITY_DN33704_c0_g1_i1	-2.3404	Non-coding
TRINITY_DN33792_c0_g1_i1	-2.32252	Non-coding
TRINITY_DN33764_c0_g1_i1	-2.35211	Non-coding
TRINITY_DN33766_c0_g1_i1	-2.52451	Non-coding
TRINITY_DN33706_c0_g1_i1	-2.19722	Non-coding
TRINITY_DN33738_c0_g1_i1	-2.46964	Non-coding
TRINITY_DN33768_c0_g1_i1	-2.38062	Non-coding
TRINITY_DN33788_c0_g1_i1	-2.33582	Non-coding
TRINITY_DN33735_c0_g1_i1	-2.15243	Non-coding
TRINITY_DN33723_c0_g1_i1	-2.49287	Non-coding
TRINITY_DN33767_c0_g1_i1	-2.38605	Non-coding
TRINITY_DN33759_c0_g1_i1	-2.40956	Non-coding
TRINITY_DN33793_c0_g1_i1	-2.10995	Non-coding
TRINITY_DN33748_c0_g1_i1	-2.30194	Non-coding
TRINITY_DN33757_c0_g1_i1	-1.84144	Non-coding
TRINITY_DN33752_c0_g1_i1	-2.37522	Non-coding
TRINITY_DN33795_c0_g1_i1	-2.40408	Non-coding
TRINITY_DN33776_c0_g1_i1	-2.40498	Non-coding
TRINITY_DN33744_c0_g1_i1	-1.81244	Non-coding
TRINITY_DN33775_c0_g1_i1	-2.30997	Non-coding
TRINITY_DN33734_c0_g1_i1	-2.29357	Non-coding
TRINITY_DN33740_c0_g1_i1	-2.00683	Non-coding
TRINITY_DN33739_c0_g1_i1	-2.29486	Non-coding
TRINITY_DN33763_c0_g1_i1	-2.04211	Non-coding
TRINITY_DN33712_c0_g1_i1	-1.82128	Non-coding
TRINITY_DN33724_c0_g1_i1	-2.19272	Non-coding
TRINITY_DN33726_c0_g1_i1	-1.97193	Non-coding
TRINITY_DN33794_c0_g1_i1	-2.39878	Non-coding
TRINITY_DN33719_c0_g1_i1	-1.87936	Non-coding
TRINITY_DN33750_c0_g1_i1	-2.05285	Non-coding
TRINITY_DN33703_c0_g1_i1	-2.35253	Non-coding
TRINITY_DN33790_c0_g1_i1	-2.58528	Non-coding
TRINITY_DN33732_c0_g1_i1	-2.27692	Non-coding
TRINITY_DN33782_c0_g1_i1	-2.43105	Non-coding
TRINITY_DN33785_c0_g1_i1	-2.25749	Non-coding
TRINITY_DN33728_c0_g1_i1	-2.27152	Non-coding
TRINITY_DN33796_c0_g1_i1	-2.07892	Non-coding
TRINITY_DN33772_c0_g1_i1	-2.3261	Non-coding
TRINITY_DN33733_c0_g1_i1	-2.16734	Non-coding
TRINITY_DN9627_c0_g2_i1 l	-1.21271	Non-coding
TRINITY_DN9654_c0_g1_i2 l	-1.68183	Non-coding
TRINITY_DN9615_c0_g2_i2 l	-2.11217	Non-coding
TRINITY_DN9626_c0_g1_i3 l	-1.94416	Non-coding
TRINITY_DN9617_c0_g1_i1 l	-1.44631	Non-coding
TRINITY_DN9633_c0_g1_i2 l	-2.16094	Non-coding
TRINITY_DN9633_c0_g1_i3 l	-2.05136	Non-coding
TRINITY_DN9686_c0_g2_i1 l	-0.28507	Non-coding
TRINITY_DN9647_c0_g2_i1 l	-2.34112	Non-coding
TRINITY_DN9687_c0_g1_i3 l	-2.1769	Non-coding
TRINITY_DN9659_c0_g2_i1 l	-2.15865	Non-coding
TRINITY_DN9658_c0_g2_i1 l	-2.33616	Non-coding
TRINITY_DN9637_c0_g1_i3 l	-2.28969	Non-coding
TRINITY_DN9637_c0_g1_i4 l	-2.30305	Non-coding
TRINITY_DN9679_c0_g1_i1 l	-2.36411	Non-coding
TRINITY_DN9679_c0_g1_i2 l	-2.37028	Non-coding
TRINITY_DN9679_c0_g1_i3 l	-2.35361	Non-coding
TRINITY_DN9613_c0_g1_i1 l	-2.46893	Non-coding
TRINITY_DN9672_c0_g2_i2 l	-2.40059	Non-coding
TRINITY_DN9641_c0_g1_i3 l	-2.28517	Non-coding
TRINITY_DN9857_c0_g1_i1 l	-2.15652	Non-coding
TRINITY_DN9823_c0_g1_i5 l	-2.14133	Non-coding
TRINITY_DN9848_c0_g2_i1 l	-1.88539	Non-coding
TRINITY_DN9853_c0_g1_i1 l	-2.52378	Non-coding
TRINITY_DN9827_c0_g2_i1 l	-0.850783	Non-coding
TRINITY_DN9827_c0_g3_i1 l	-2.78895	Non-coding
TRINITY_DN9827_c0_g3_i2 l	-2.51226	Non-coding
TRINITY_DN9812_c0_g1_i3 l	-1.67777	Non-coding
TRINITY_DN9861_c0_g1_i8 l	-2.07319	Non-coding
TRINITY_DN9840_c0_g2_i1 l	-2.28159	Non-coding
TRINITY_DN9892_c0_g1_i3 l	-2.31962	Non-coding
TRINITY_DN9892_c0_g1_i9 l	-2.30524	Non-coding
TRINITY_DN9842_c0_g1_i1 l	-2.02562	Non-coding
TRINITY_DN9866_c0_g1_i1 l	-2.49366	Non-coding
TRINITY_DN9866_c1_g1_i1 l	-2.56681	Non-coding
TRINITY_DN9864_c1_g1_i1 l	-2.57463	Non-coding
TRINITY_DN9800_c0_g1_i2 l	-0.780928	Non-coding
TRINITY_DN9893_c0_g1_i2 l	0.044988	Coding
TRINITY_DN9814_c0_g2_i2 l	-2.24841	Non-coding
TRINITY_DN9814_c0_g3_i1 l	-2.06796	Non-coding
TRINITY_DN9814_c0_g2_i4 l	-2.2983	Non-coding
TRINITY_DN9807_c0_g1_i2 l	-2.3265	Non-coding
TRINITY_DN9807_c0_g1_i3 l	-2.3265	Non-coding
TRINITY_DN9807_c0_g1_i8 l	-2.32653	Non-coding
TRINITY_DN22054_c0_g1_i1	-2.44892	Non-coding
TRINITY_DN22093_c0_g1_i1	-2.24679	Non-coding
TRINITY_DN22082_c0_g1_i1	-2.21976	Non-coding
TRINITY_DN22078_c0_g1_i1	-2.38325	Non-coding
TRINITY_DN22002_c0_g1_i1	-2.49829	Non-coding
TRINITY_DN22071_c0_g1_i1	-2.35917	Non-coding
TRINITY_DN22052_c0_g1_i1	-2.53386	Non-coding
TRINITY_DN22019_c0_g1_i1	-2.26014	Non-coding
TRINITY_DN22036_c0_g1_i1	-2.33427	Non-coding
TRINITY_DN22083_c0_g1_i1	-2.21346	Non-coding
TRINITY_DN22030_c0_g1_i1	-2.42142	Non-coding
TRINITY_DN22091_c0_g1_i1	-2.29977	Non-coding
TRINITY_DN22033_c0_g1_i1	-2.1934	Non-coding
TRINITY_DN22099_c0_g1_i1	-2.27173	Non-coding
TRINITY_DN22047_c0_g1_i1	-2.124	Non-coding
TRINITY_DN22079_c0_g1_i1	-1.95238	Non-coding
TRINITY_DN22094_c0_g1_i1	-2.64352	Non-coding
TRINITY_DN22016_c0_g1_i1	-2.01226	Non-coding
TRINITY_DN22004_c0_g1_i1	-2.41535	Non-coding
TRINITY_DN22015_c0_g1_i1	-2.18549	Non-coding
TRINITY_DN22050_c0_g1_i1	-2.55533	Non-coding
TRINITY_DN22008_c0_g1_i1	-1.93785	Non-coding
TRINITY_DN22021_c0_g1_i1	-2.23232	Non-coding
TRINITY_DN22005_c0_g1_i1	-2.20957	Non-coding
TRINITY_DN22084_c0_g1_i1	-2.51814	Non-coding
TRINITY_DN22037_c0_g1_i1	-2.21963	Non-coding
TRINITY_DN22035_c0_g1_i1	-2.37843	Non-coding
TRINITY_DN22064_c0_g1_i1	-2.35586	Non-coding
TRINITY_DN40313_c0_g1_i1	-2.39361	Non-coding
TRINITY_DN40396_c0_g1_i1	-2.43986	Non-coding
TRINITY_DN40351_c0_g1_i1	-2.31772	Non-coding
TRINITY_DN40369_c0_g1_i1	-1.94036	Non-coding
TRINITY_DN40343_c0_g1_i1	-2.34593	Non-coding
TRINITY_DN40305_c0_g1_i1	-2.50672	Non-coding
TRINITY_DN40318_c0_g1_i1	-2.32696	Non-coding
TRINITY_DN40333_c0_g1_i1	-2.32762	Non-coding
TRINITY_DN40368_c0_g1_i1	-1.75629	Non-coding
TRINITY_DN40378_c0_g1_i1	-2.32562	Non-coding
TRINITY_DN40308_c0_g1_i1	-2.17143	Non-coding
TRINITY_DN40336_c0_g1_i1	-2.1956	Non-coding
TRINITY_DN40364_c0_g1_i1	-2.02829	Non-coding
TRINITY_DN40352_c0_g1_i1	-2.38561	Non-coding
TRINITY_DN40304_c0_g1_i1	-2.50502	Non-coding
TRINITY_DN40309_c0_g1_i1	-2.2953	Non-coding
TRINITY_DN40320_c0_g1_i1	-2.34109	Non-coding
TRINITY_DN40310_c0_g1_i1	-2.28619	Non-coding
TRINITY_DN40334_c0_g1_i1	-2.41669	Non-coding
TRINITY_DN40398_c0_g1_i1	-2.27755	Non-coding
TRINITY_DN40387_c0_g1_i1	-2.31514	Non-coding
TRINITY_DN40386_c0_g1_i1	-2.43525	Non-coding
TRINITY_DN40392_c0_g1_i1	-2.30119	Non-coding
TRINITY_DN40389_c0_g1_i1	-2.23129	Non-coding
TRINITY_DN40373_c0_g1_i1	-2.33603	Non-coding
TRINITY_DN40374_c0_g1_i1	-2.5942	Non-coding
TRINITY_DN40394_c0_g1_i1	-2.24782	Non-coding
TRINITY_DN40307_c0_g1_i1	-2.68001	Non-coding
TRINITY_DN40340_c0_g1_i1	-2.45441	Non-coding
TRINITY_DN40384_c0_g1_i1	-2.39831	Non-coding
TRINITY_DN40348_c0_g1_i1	-2.19168	Non-coding
TRINITY_DN40315_c0_g1_i1	-2.35564	Non-coding
TRINITY_DN40375_c0_g1_i1	-2.27196	Non-coding
TRINITY_DN40301_c0_g1_i1	-2.40936	Non-coding
TRINITY_DN30982_c0_g1_i1	-2.16147	Non-coding
TRINITY_DN30994_c0_g1_i1	-2.25986	Non-coding
TRINITY_DN30998_c0_g1_i1	-2.27604	Non-coding
TRINITY_DN30941_c0_g1_i1	-2.35937	Non-coding
TRINITY_DN30986_c0_g1_i1	-2.32747	Non-coding
TRINITY_DN30909_c0_g1_i1	-1.13662	Non-coding
TRINITY_DN30921_c0_g1_i1	-2.53147	Non-coding
TRINITY_DN30997_c0_g1_i1	-2.40965	Non-coding
TRINITY_DN30948_c0_g1_i1	-1.8756	Non-coding
TRINITY_DN30931_c0_g1_i1	-2.29329	Non-coding
TRINITY_DN30933_c0_g1_i1	-2.42963	Non-coding
TRINITY_DN30996_c0_g1_i1	-2.16491	Non-coding
TRINITY_DN30989_c0_g1_i1	-2.30951	Non-coding
TRINITY_DN30958_c0_g1_i1	-2.1642	Non-coding
TRINITY_DN30940_c0_g1_i1	-2.14891	Non-coding
TRINITY_DN30916_c0_g1_i1	-2.43069	Non-coding
TRINITY_DN30988_c0_g1_i1	-1.54826	Non-coding
TRINITY_DN30913_c0_g1_i1	-2.34049	Non-coding
TRINITY_DN30942_c0_g1_i1	-2.34682	Non-coding
TRINITY_DN30963_c0_g1_i1	-2.57229	Non-coding
TRINITY_DN30961_c0_g1_i1	-2.2659	Non-coding
TRINITY_DN30990_c0_g1_i1	-2.21404	Non-coding
TRINITY_DN30902_c0_g1_i1	-2.33246	Non-coding
TRINITY_DN30973_c0_g1_i1	-2.19195	Non-coding
TRINITY_DN30905_c0_g1_i1	-2.48955	Non-coding
TRINITY_DN30912_c0_g1_i1	-2.18326	Non-coding
TRINITY_DN30978_c0_g1_i1	-2.40924	Non-coding
TRINITY_DN30974_c0_g1_i1	-2.32828	Non-coding
TRINITY_DN30950_c0_g1_i1	-0.089564	Non-coding
TRINITY_DN30904_c0_g1_i1	-2.19923	Non-coding
TRINITY_DN30977_c0_g1_i1	-2.30679	Non-coding
TRINITY_DN30983_c0_g1_i1	-2.36632	Non-coding
TRINITY_DN30966_c0_g1_i1	-2.148	Non-coding
TRINITY_DN30910_c0_g1_i1	-2.2067	Non-coding
TRINITY_DN30908_c0_g1_i1	-2.27434	Non-coding
TRINITY_DN30938_c0_g1_i1	-2.02287	Non-coding
TRINITY_DN30903_c0_g1_i1	-1.74669	Non-coding
TRINITY_DN30939_c0_g1_i1	-2.83712	Non-coding
TRINITY_DN30965_c0_g1_i1	-2.43217	Non-coding
TRINITY_DN30992_c0_g1_i1	-2.19056	Non-coding
TRINITY_DN30957_c0_g1_i1	-2.4533	Non-coding
TRINITY_DN31566_c0_g1_i1	-2.51455	Non-coding
TRINITY_DN31530_c0_g1_i1	-2.27198	Non-coding
TRINITY_DN31503_c0_g1_i1	-2.32811	Non-coding
TRINITY_DN31575_c0_g1_i1	-2.324	Non-coding
TRINITY_DN31594_c0_g1_i1	-2.03728	Non-coding
TRINITY_DN31509_c0_g1_i1	-2.23343	Non-coding
TRINITY_DN31527_c0_g1_i1	-1.89204	Non-coding
TRINITY_DN31551_c0_g1_i1	-2.25064	Non-coding
TRINITY_DN31510_c0_g1_i1	-2.31399	Non-coding
TRINITY_DN31537_c0_g1_i1	-2.25506	Non-coding
TRINITY_DN31526_c0_g1_i1	-1.92177	Non-coding
TRINITY_DN31571_c0_g1_i1	-2.14328	Non-coding
TRINITY_DN31588_c0_g1_i1	-2.28738	Non-coding
TRINITY_DN31536_c0_g1_i1	-2.32341	Non-coding
TRINITY_DN31533_c0_g1_i1	-2.13483	Non-coding
TRINITY_DN31587_c0_g1_i1	-2.09456	Non-coding
TRINITY_DN31596_c0_g1_i1	-2.49384	Non-coding
TRINITY_DN31508_c0_g1_i1	-2.3494	Non-coding
TRINITY_DN31540_c0_g1_i1	-2.27965	Non-coding
TRINITY_DN31505_c0_g1_i1	-2.20556	Non-coding
TRINITY_DN31590_c0_g1_i1	-2.52083	Non-coding
TRINITY_DN31565_c0_g1_i1	-1.67399	Non-coding
TRINITY_DN31563_c0_g1_i1	-1.89118	Non-coding
TRINITY_DN31501_c0_g1_i1	-2.00982	Non-coding
TRINITY_DN31580_c0_g1_i1	-2.31871	Non-coding
TRINITY_DN31558_c0_g1_i1	-2.30838	Non-coding
TRINITY_DN31534_c0_g1_i1	-2.01244	Non-coding
TRINITY_DN31504_c0_g1_i1	-2.39593	Non-coding
TRINITY_DN31520_c0_g1_i1	-1.19849	Non-coding
TRINITY_DN31573_c0_g1_i1	-2.88978	Non-coding
TRINITY_DN23056_c0_g1_i1	-2.26438	Non-coding
TRINITY_DN23034_c0_g1_i1	-2.17457	Non-coding
TRINITY_DN23010_c0_g1_i1	-2.43367	Non-coding
TRINITY_DN23003_c0_g1_i1	-2.4373	Non-coding
TRINITY_DN23070_c0_g1_i1	-2.31465	Non-coding
TRINITY_DN23012_c0_g1_i1	-2.35383	Non-coding
TRINITY_DN23027_c0_g1_i1	-2.51542	Non-coding
TRINITY_DN23049_c0_g1_i1	-1.90616	Non-coding
TRINITY_DN23072_c0_g1_i1	-2.11555	Non-coding
TRINITY_DN23097_c0_g1_i1	-2.64103	Non-coding
TRINITY_DN23099_c0_g1_i1	-2.10235	Non-coding
TRINITY_DN23008_c0_g1_i1	-2.68751	Non-coding
TRINITY_DN23089_c0_g1_i1	-2.19637	Non-coding
TRINITY_DN23069_c0_g1_i1	-2.39604	Non-coding
TRINITY_DN23025_c0_g1_i1	-1.71064	Non-coding
TRINITY_DN23071_c0_g1_i1	-2.2919	Non-coding
TRINITY_DN23017_c0_g1_i1	-2.17593	Non-coding
TRINITY_DN23007_c0_g1_i1	-2.54564	Non-coding
TRINITY_DN23036_c0_g1_i1	-2.23378	Non-coding
TRINITY_DN23091_c0_g1_i1	-2.4134	Non-coding
TRINITY_DN23045_c0_g1_i1	-1.32766	Non-coding
TRINITY_DN23081_c0_g1_i1	-2.44562	Non-coding
TRINITY_DN23021_c0_g1_i1	-2.00466	Non-coding
TRINITY_DN23090_c0_g1_i1	-2.40123	Non-coding
TRINITY_DN23080_c0_g1_i1	-1.87922	Non-coding
TRINITY_DN23080_c1_g1_i1	-2.14517	Non-coding
TRINITY_DN23024_c0_g1_i1	-2.37075	Non-coding
TRINITY_DN23048_c0_g1_i1	-2.08172	Non-coding
TRINITY_DN23032_c0_g1_i1	-2.22469	Non-coding
TRINITY_DN29778_c0_g1_i1	-1.98739	Non-coding
TRINITY_DN29733_c0_g1_i1	-1.90029	Non-coding
TRINITY_DN29751_c0_g1_i1	-2.25585	Non-coding
TRINITY_DN29706_c0_g1_i1	-2.34767	Non-coding
TRINITY_DN29789_c0_g1_i1	-2.2974	Non-coding
TRINITY_DN29714_c0_g1_i1	-2.53028	Non-coding
TRINITY_DN29726_c0_g1_i1	-2.33071	Non-coding
TRINITY_DN29705_c0_g1_i1	-2.22328	Non-coding
TRINITY_DN29737_c0_g1_i1	-2.21675	Non-coding
TRINITY_DN29715_c0_g1_i1	-2.26599	Non-coding
TRINITY_DN29707_c0_g1_i1	-1.51061	Non-coding
TRINITY_DN29755_c0_g1_i1	-1.9568	Non-coding
TRINITY_DN29722_c0_g1_i1	-2.53017	Non-coding
TRINITY_DN29732_c0_g1_i1	-2.45489	Non-coding
TRINITY_DN29790_c0_g1_i1	-2.33715	Non-coding
TRINITY_DN29730_c0_g1_i1	-1.93162	Non-coding
TRINITY_DN29716_c0_g1_i1	-1.74532	Non-coding
TRINITY_DN29741_c0_g1_i1	-2.29667	Non-coding
TRINITY_DN29767_c0_g1_i1	-2.35746	Non-coding
TRINITY_DN29786_c0_g1_i1	-2.37152	Non-coding
TRINITY_DN29701_c0_g1_i1	-2.23697	Non-coding
TRINITY_DN29700_c0_g1_i1	-1.98824	Non-coding
TRINITY_DN29711_c0_g1_i1	-1.90325	Non-coding
TRINITY_DN29781_c0_g1_i1	-2.28783	Non-coding
TRINITY_DN29793_c0_g1_i1	-2.42265	Non-coding
TRINITY_DN40709_c0_g1_i1	-2.32524	Non-coding
TRINITY_DN40725_c0_g1_i1	-2.26843	Non-coding
TRINITY_DN40756_c0_g1_i1	-2.41659	Non-coding
TRINITY_DN40770_c0_g1_i1	-2.34713	Non-coding
TRINITY_DN40784_c0_g1_i1	-2.35074	Non-coding
TRINITY_DN40701_c0_g1_i1	-2.2675	Non-coding
TRINITY_DN40777_c0_g1_i1	-2.36372	Non-coding
TRINITY_DN40727_c0_g1_i1	-2.38207	Non-coding
TRINITY_DN40728_c0_g1_i1	-2.31363	Non-coding
TRINITY_DN40752_c0_g1_i1	-2.43172	Non-coding
TRINITY_DN40782_c0_g1_i1	-2.30503	Non-coding
TRINITY_DN40755_c0_g1_i1	-2.34094	Non-coding
TRINITY_DN40708_c0_g1_i1	-2.24331	Non-coding
TRINITY_DN40759_c0_g1_i1	-2.40971	Non-coding
TRINITY_DN40747_c0_g1_i1	-2.17587	Non-coding
TRINITY_DN40781_c0_g1_i1	-2.28426	Non-coding
TRINITY_DN40762_c0_g1_i1	-1.8611	Non-coding
TRINITY_DN40707_c0_g1_i1	-2.34835	Non-coding
TRINITY_DN40726_c0_g1_i1	-2.64648	Non-coding
TRINITY_DN40739_c0_g1_i1	-2.26574	Non-coding
TRINITY_DN40767_c0_g1_i1	-2.27785	Non-coding
TRINITY_DN40764_c0_g1_i1	-2.19906	Non-coding
TRINITY_DN40700_c0_g1_i1	-2.20234	Non-coding
TRINITY_DN40774_c0_g1_i1	-2.38246	Non-coding
TRINITY_DN40704_c0_g1_i1	-2.30565	Non-coding
TRINITY_DN40714_c0_g1_i1	-1.92362	Non-coding
TRINITY_DN40778_c0_g1_i1	-2.00407	Non-coding
TRINITY_DN40716_c0_g1_i1	-2.2831	Non-coding
TRINITY_DN40751_c0_g1_i1	-2.44478	Non-coding
TRINITY_DN40712_c0_g1_i1	-2.47624	Non-coding
TRINITY_DN40771_c0_g1_i1	-2.65589	Non-coding
TRINITY_DN40780_c0_g1_i1	-2.12616	Non-coding
TRINITY_DN40768_c0_g1_i1	-2.13489	Non-coding
TRINITY_DN40742_c0_g1_i1	-2.41528	Non-coding
TRINITY_DN40795_c0_g1_i1	-2.4623	Non-coding
TRINITY_DN40765_c0_g1_i1	-2.37093	Non-coding
TRINITY_DN40710_c0_g1_i1	-2.55562	Non-coding
TRINITY_DN40738_c0_g1_i1	-2.14384	Non-coding
TRINITY_DN40776_c0_g1_i1	-2.35476	Non-coding
TRINITY_DN17314_c0_g1_i1	-1.65733	Non-coding
TRINITY_DN17339_c0_g1_i1	-2.11546	Non-coding
TRINITY_DN17387_c0_g1_i1	-2.26278	Non-coding
TRINITY_DN17307_c0_g1_i1	-2.30291	Non-coding
TRINITY_DN17359_c0_g1_i1	-2.31191	Non-coding
TRINITY_DN17342_c0_g1_i1	-2.1227	Non-coding
TRINITY_DN17383_c0_g1_i1	-2.39167	Non-coding
TRINITY_DN17325_c0_g1_i1	-2.31043	Non-coding
TRINITY_DN17304_c0_g1_i1	-1.35073	Non-coding
TRINITY_DN17399_c0_g1_i1	-2.21924	Non-coding
TRINITY_DN17360_c0_g1_i1	-2.40554	Non-coding
TRINITY_DN17363_c0_g1_i1	-2.3052	Non-coding
TRINITY_DN17343_c0_g1_i1	-2.12599	Non-coding
TRINITY_DN17371_c0_g1_i1	-2.51177	Non-coding
TRINITY_DN17395_c0_g1_i1	-2.76734	Non-coding
TRINITY_DN17354_c0_g1_i1	-2.32289	Non-coding
TRINITY_DN17356_c0_g1_i1	-2.3224	Non-coding
TRINITY_DN17397_c0_g1_i1	-2.0944	Non-coding
TRINITY_DN17326_c0_g1_i1	-2.50108	Non-coding
TRINITY_DN17347_c0_g1_i1	-2.44256	Non-coding
TRINITY_DN17385_c0_g1_i1	-2.22722	Non-coding
TRINITY_DN17369_c0_g1_i1	-2.50523	Non-coding
TRINITY_DN17310_c0_g1_i1	-1.8558	Non-coding
TRINITY_DN17327_c0_g1_i1	-2.46189	Non-coding
TRINITY_DN17374_c0_g1_i1	-1.89793	Non-coding
TRINITY_DN17353_c0_g1_i1	-2.51512	Non-coding
TRINITY_DN17334_c0_g1_i1	-2.19136	Non-coding
TRINITY_DN17316_c0_g1_i1	-1.95205	Non-coding
TRINITY_DN17361_c0_g1_i1	-2.31493	Non-coding
TRINITY_DN17372_c0_g1_i1	-2.50302	Non-coding
TRINITY_DN17355_c0_g1_i1	-2.32099	Non-coding
TRINITY_DN17312_c0_g1_i1	-2.45778	Non-coding
TRINITY_DN17303_c0_g1_i1	-2.47716	Non-coding
TRINITY_DN17351_c0_g1_i1	-2.34791	Non-coding
TRINITY_DN17350_c0_g1_i1	-2.52522	Non-coding
TRINITY_DN17333_c0_g1_i1	-2.26104	Non-coding
TRINITY_DN17377_c0_g1_i1	-1.74107	Non-coding
TRINITY_DN17328_c0_g1_i1	-2.2492	Non-coding
TRINITY_DN17378_c0_g1_i1	-2.28235	Non-coding
TRINITY_DN10183_c0_g2_i1	-2.41582	Non-coding
TRINITY_DN10127_c0_g3_i1	-2.39593	Non-coding
TRINITY_DN10126_c0_g3_i1	-1.71012	Non-coding
TRINITY_DN10158_c0_g1_i10	-2.32816	Non-coding
TRINITY_DN10155_c0_g1_i1	-0.782115	Non-coding
TRINITY_DN10100_c0_g1_i1	-2.13113	Non-coding
TRINITY_DN10136_c0_g2_i1	0.930428	Coding
TRINITY_DN10104_c0_g1_i3	-1.83449	Non-coding
TRINITY_DN10118_c0_g1_i1	-1.28629	Non-coding
TRINITY_DN10118_c0_g2_i1	-1.3187	Non-coding
TRINITY_DN10125_c0_g1_i1	-2.65105	Non-coding
TRINITY_DN10125_c0_g1_i3	-2.60272	Non-coding
TRINITY_DN10116_c0_g3_i1	-2.10261	Non-coding
TRINITY_DN10189_c0_g2_i1	-1.53232	Non-coding
TRINITY_DN10174_c0_g2_i1	-2.34946	Non-coding
TRINITY_DN10174_c0_g1_i5	-1.95269	Non-coding
TRINITY_DN10174_c0_g1_i7	-2.09749	Non-coding
TRINITY_DN10142_c1_g1_i1	-2.30594	Non-coding
TRINITY_DN10159_c0_g2_i5	-2.33212	Non-coding
TRINITY_DN10119_c0_g1_i1	-2.29137	Non-coding
TRINITY_DN1806_c0_g1_i1 l	-1.81405	Non-coding
TRINITY_DN1846_c0_g1_i1 l	-1.78612	Non-coding
TRINITY_DN1858_c0_g1_i1 l	-2.34907	Non-coding
TRINITY_DN1805_c0_g1_i1 l	-2.1958	Non-coding
TRINITY_DN1877_c0_g1_i1 l	-1.838	Non-coding
TRINITY_DN1855_c0_g1_i1 l	-2.38818	Non-coding
TRINITY_DN1853_c0_g1_i1 l	-2.43825	Non-coding
TRINITY_DN1842_c0_g1_i1 l	-2.47094	Non-coding
TRINITY_DN1801_c0_g1_i1 l	-2.38933	Non-coding
TRINITY_DN1843_c0_g1_i1 l	-2.34843	Non-coding
TRINITY_DN1879_c0_g1_i1 l	-2.23541	Non-coding
TRINITY_DN1847_c0_g1_i1 l	-2.14237	Non-coding
TRINITY_DN1883_c0_g1_i1 l	-2.26525	Non-coding
TRINITY_DN1825_c0_g1_i1 l	-2.52535	Non-coding
TRINITY_DN1887_c0_g1_i1 l	-2.27455	Non-coding
TRINITY_DN1849_c0_g1_i1 l	-2.26228	Non-coding
TRINITY_DN1869_c0_g1_i1 l	-2.42257	Non-coding
TRINITY_DN1889_c0_g1_i1 l	-2.17736	Non-coding
TRINITY_DN1873_c0_g1_i1 l	-2.35442	Non-coding
TRINITY_DN1873_c0_g1_i2 l	-2.35767	Non-coding
TRINITY_DN1817_c0_g1_i1 l	-2.2059	Non-coding
TRINITY_DN1860_c0_g1_i1 l	-0.774479	Non-coding
TRINITY_DN12519_c0_g1_i1	-2.64532	Non-coding
TRINITY_DN12519_c2_g1_i1	-0.930995	Non-coding
TRINITY_DN12519_c2_g1_i2	-2.42574	Non-coding
TRINITY_DN12519_c2_g1_i6	-1.11003	Non-coding
TRINITY_DN12519_c2_g1_i16	-1.0494	Non-coding
TRINITY_DN12543_c1_g1_i1	-2.24475	Non-coding
TRINITY_DN12545_c4_g2_i1	-1.93057	Non-coding
TRINITY_DN12545_c4_g3_i1	-2.34387	Non-coding
TRINITY_DN12545_c4_g3_i2	-2.15461	Non-coding
TRINITY_DN12545_c4_g5_i1	-2.91126	Non-coding
TRINITY_DN12545_c4_g4_i2	-0.388471	Non-coding
TRINITY_DN12545_c7_g1_i1	-2.30988	Non-coding
TRINITY_DN12545_c8_g1_i1	-2.5876	Non-coding
TRINITY_DN12582_c4_g1_i2	-2.02402	Non-coding
TRINITY_DN12582_c5_g5_i1	-2.32294	Non-coding
TRINITY_DN12582_c5_g6_i1	-1.58278	Non-coding
TRINITY_DN12582_c5_g8_i1	-2.42182	Non-coding
TRINITY_DN12582_c5_g11_i1	-2.15284	Non-coding
TRINITY_DN12582_c5_g11_i2	-2.69681	Non-coding
TRINITY_DN12582_c5_g4_i4	-2.26358	Non-coding
TRINITY_DN12582_c8_g1_i1	-2.38198	Non-coding
TRINITY_DN12582_c9_g1_i1	-2.21461	Non-coding
TRINITY_DN12518_c1_g1_i1	-2.11935	Non-coding
TRINITY_DN12518_c2_g1_i5	-2.8248	Non-coding
TRINITY_DN12518_c2_g6_i2	-2.28924	Non-coding
TRINITY_DN12518_c3_g1_i1	-2.63938	Non-coding
TRINITY_DN12518_c4_g1_i1	-2.30066	Non-coding
TRINITY_DN12513_c2_g1_i1	-2.36503	Non-coding
TRINITY_DN12513_c2_g4_i1	0.366043	Coding
TRINITY_DN12513_c3_g1_i1	-2.66562	Non-coding
TRINITY_DN12513_c4_g1_i1	-2.76162	Non-coding
TRINITY_DN12537_c0_g1_i11	-2.17925	Non-coding
TRINITY_DN12508_c0_g2_i1	-2.3763	Non-coding
TRINITY_DN12508_c1_g1_i1	-2.29023	Non-coding
TRINITY_DN12524_c0_g1_i1	-2.32744	Non-coding
TRINITY_DN12524_c2_g1_i4	-1.92442	Non-coding
TRINITY_DN12524_c2_g3_i1	-1.76935	Non-coding
TRINITY_DN12524_c2_g4_i1	-2.47932	Non-coding
TRINITY_DN12524_c2_g8_i1	-1.08648	Non-coding
TRINITY_DN12524_c2_g10_i1	-1.66585	Non-coding
TRINITY_DN12524_c2_g10_i3	-1.72004	Non-coding
TRINITY_DN12524_c2_g10_i4	-1.42996	Non-coding
TRINITY_DN12529_c1_g1_i24	-1.87195	Non-coding
TRINITY_DN12511_c0_g2_i1	-2.29289	Non-coding
TRINITY_DN12555_c1_g1_i12	-2.0211	Non-coding
TRINITY_DN12503_c2_g2_i12	-2.12996	Non-coding
TRINITY_DN12503_c3_g1_i1	-1.35472	Non-coding
TRINITY_DN12596_c1_g1_i1	-1.97897	Non-coding
TRINITY_DN12599_c2_g6_i1	-2.68076	Non-coding
TRINITY_DN12599_c2_g7_i2	-2.3003	Non-coding
TRINITY_DN12538_c0_g1_i2	-2.23219	Non-coding
TRINITY_DN12538_c1_g2_i1	-2.45583	Non-coding
TRINITY_DN12538_c2_g1_i1	-2.14742	Non-coding
TRINITY_DN12538_c2_g2_i1	-2.22361	Non-coding
TRINITY_DN12538_c2_g3_i1	-2.30878	Non-coding
TRINITY_DN12538_c2_g3_i2	-2.32717	Non-coding
TRINITY_DN12538_c2_g2_i2	-2.3181	Non-coding
TRINITY_DN12538_c2_g2_i3	-2.25329	Non-coding
TRINITY_DN12564_c1_g3_i1	-1.43549	Non-coding
TRINITY_DN12564_c1_g4_i1	-2.78921	Non-coding
TRINITY_DN12564_c1_g4_i2	-2.39704	Non-coding
TRINITY_DN12564_c1_g4_i3	-1.94793	Non-coding
TRINITY_DN12505_c0_g1_i1	-2.28227	Non-coding
TRINITY_DN12505_c0_g2_i13	-0.12448	Non-coding
TRINITY_DN12588_c0_g1_i1	-2.20606	Non-coding
TRINITY_DN12588_c0_g4_i1	-2.03688	Non-coding
TRINITY_DN12550_c0_g1_i1	-1.18005	Non-coding
TRINITY_DN12550_c3_g4_i1	-2.48949	Non-coding
TRINITY_DN12550_c3_g5_i1	-1.98491	Non-coding
TRINITY_DN12550_c3_g6_i1	-1.53798	Non-coding
TRINITY_DN12550_c3_g3_i2	-2.17056	Non-coding
TRINITY_DN12550_c3_g8_i1	-1.50152	Non-coding
TRINITY_DN12550_c3_g9_i1	-2.49517	Non-coding
TRINITY_DN12550_c3_g4_i2	-2.51646	Non-coding
TRINITY_DN12550_c3_g11_i1	-2.03353	Non-coding
TRINITY_DN12550_c3_g11_i2	-1.53074	Non-coding
TRINITY_DN12550_c3_g13_i1	-1.79871	Non-coding
TRINITY_DN12550_c3_g14_i1	-2.14718	Non-coding
TRINITY_DN12550_c4_g1_i1	-2.34856	Non-coding
TRINITY_DN12589_c0_g5_i1	-1.70785	Non-coding
TRINITY_DN12589_c4_g1_i1	-2.33982	Non-coding
TRINITY_DN12556_c0_g1_i1	-1.76123	Non-coding
TRINITY_DN12556_c0_g2_i1	-1.45887	Non-coding
TRINITY_DN12556_c1_g1_i1	-2.34873	Non-coding
TRINITY_DN12556_c1_g2_i1	-1.89476	Non-coding
TRINITY_DN12556_c3_g2_i3	-2.11977	Non-coding
TRINITY_DN12594_c0_g1_i1	-2.10119	Non-coding
TRINITY_DN12594_c2_g1_i1	-2.92745	Non-coding
TRINITY_DN12594_c4_g1_i1	-1.97187	Non-coding
TRINITY_DN12531_c1_g1_i1	-2.19644	Non-coding
TRINITY_DN12531_c1_g2_i1	-2.38469	Non-coding
TRINITY_DN12531_c2_g1_i1	-2.33383	Non-coding
TRINITY_DN12531_c2_g1_i2	-1.36691	Non-coding
TRINITY_DN12531_c3_g4_i1	-1.77881	Non-coding
TRINITY_DN12531_c5_g6_i1	-1.63844	Non-coding
TRINITY_DN12531_c5_g8_i1	-0.943683	Non-coding
TRINITY_DN12531_c5_g3_i2	-0.127287	Non-coding
TRINITY_DN12531_c5_g3_i3	-2.16904	Non-coding
TRINITY_DN12531_c6_g1_i1	-1.16003	Non-coding
TRINITY_DN12531_c7_g1_i1	-2.48436	Non-coding
TRINITY_DN12546_c0_g1_i1	-2.13495	Non-coding
TRINITY_DN12546_c1_g1_i1	-1.5524	Non-coding
TRINITY_DN12546_c1_g1_i2	-1.70769	Non-coding
TRINITY_DN12546_c1_g2_i4	-2.65545	Non-coding
TRINITY_DN12546_c1_g2_i6	-2.43604	Non-coding
TRINITY_DN12546_c1_g1_i3	-1.95637	Non-coding
TRINITY_DN12546_c1_g2_i9	-2.23465	Non-coding
TRINITY_DN12546_c1_g2_i10	-2.74002	Non-coding
TRINITY_DN12546_c1_g3_i1	-2.40457	Non-coding
TRINITY_DN12546_c1_g2_i13	-2.39852	Non-coding
TRINITY_DN12546_c1_g4_i1	-2.18584	Non-coding
TRINITY_DN12546_c1_g3_i2	-2.32904	Non-coding
TRINITY_DN12546_c1_g2_i16	-2.80545	Non-coding
TRINITY_DN12546_c1_g3_i3	-2.63278	Non-coding
TRINITY_DN12546_c1_g1_i4	-1.88644	Non-coding
TRINITY_DN12562_c1_g6_i1	-1.89651	Non-coding
TRINITY_DN12520_c0_g2_i2	-2.22735	Non-coding
TRINITY_DN12520_c0_g7_i1	-2.26308	Non-coding
TRINITY_DN12520_c0_g8_i3	-2.32626	Non-coding
TRINITY_DN12520_c0_g11_i1	-1.49135	Non-coding
TRINITY_DN12520_c0_g12_i1	-2.41512	Non-coding
TRINITY_DN12557_c0_g1_i2	-2.39142	Non-coding
TRINITY_DN12557_c3_g3_i1	-2.57449	Non-coding
TRINITY_DN12557_c4_g1_i1	-2.47678	Non-coding
TRINITY_DN12557_c4_g1_i3	-1.43786	Non-coding
TRINITY_DN12557_c5_g1_i1	-1.53722	Non-coding
TRINITY_DN12557_c5_g2_i1	-1.77288	Non-coding
TRINITY_DN12595_c0_g1_i12	-2.07708	Non-coding
TRINITY_DN12570_c0_g2_i1	-1.12248	Non-coding
TRINITY_DN12570_c1_g5_i1	-2.49566	Non-coding
TRINITY_DN12570_c1_g7_i1	-0.499287	Non-coding
TRINITY_DN12540_c1_g4_i1	-1.23383	Non-coding
TRINITY_DN12540_c1_g1_i4	-2.75479	Non-coding
TRINITY_DN12540_c1_g2_i10	-1.38385	Non-coding
TRINITY_DN12542_c0_g1_i9	-1.65135	Non-coding
TRINITY_DN12567_c0_g2_i8	-0.565963	Non-coding
TRINITY_DN12583_c1_g1_i1	-2.37749	Non-coding
TRINITY_DN12583_c2_g11_i1	-0.750918	Non-coding
TRINITY_DN12583_c2_g2_i14	-0.779926	Non-coding
TRINITY_DN12583_c2_g11_i2	-2.23526	Non-coding
TRINITY_DN12583_c3_g1_i1	-2.10795	Non-coding
TRINITY_DN12598_c0_g1_i2	-2.31823	Non-coding
TRINITY_DN12598_c2_g2_i1	-2.26144	Non-coding
TRINITY_DN12598_c3_g2_i1	-2.34058	Non-coding
TRINITY_DN12598_c3_g5_i1	-1.55273	Non-coding
TRINITY_DN12598_c4_g1_i1	-2.51043	Non-coding
TRINITY_DN12558_c1_g4_i1	-1.37991	Non-coding
TRINITY_DN12558_c1_g4_i2	-2.15144	Non-coding
TRINITY_DN12572_c1_g1_i1	-2.4585	Non-coding
TRINITY_DN12572_c1_g1_i2	-2.36762	Non-coding
TRINITY_DN12572_c4_g1_i1	-1.78028	Non-coding
TRINITY_DN12572_c5_g1_i1	-1.5813	Non-coding
TRINITY_DN12572_c5_g2_i1	-2.60483	Non-coding
TRINITY_DN12572_c6_g3_i1	-2.39313	Non-coding
TRINITY_DN12572_c6_g4_i1	-2.24788	Non-coding
TRINITY_DN12572_c6_g7_i1	-2.24937	Non-coding
TRINITY_DN12572_c6_g10_i1	-2.2385	Non-coding
TRINITY_DN12572_c6_g4_i2	-1.70917	Non-coding
TRINITY_DN12572_c6_g2_i7	-1.86872	Non-coding
TRINITY_DN12572_c6_g8_i5	-0.939045	Non-coding
TRINITY_DN12572_c7_g1_i1	-2.26835	Non-coding
TRINITY_DN12559_c3_g1_i1	-2.05073	Non-coding
TRINITY_DN12559_c5_g1_i1	-2.29268	Non-coding
TRINITY_DN12597_c0_g2_i1	-1.97548	Non-coding
TRINITY_DN12597_c0_g7_i1	-1.51257	Non-coding
TRINITY_DN12587_c2_g1_i1	-1.1802	Non-coding
TRINITY_DN12587_c4_g4_i1	-2.26217	Non-coding
TRINITY_DN12591_c0_g2_i1	-2.31959	Non-coding
TRINITY_DN12591_c0_g3_i1	-0.733923	Non-coding
TRINITY_DN12591_c1_g1_i1	-2.7093	Non-coding
TRINITY_DN12541_c0_g1_i1	-1.19552	Non-coding
TRINITY_DN12541_c1_g3_i1	-2.47717	Non-coding
TRINITY_DN12560_c4_g1_i2	-2.24668	Non-coding
TRINITY_DN12561_c1_g1_i1	-2.22645	Non-coding
TRINITY_DN12561_c2_g1_i1	-2.22556	Non-coding
TRINITY_DN12561_c3_g1_i1	-2.3048	Non-coding
TRINITY_DN12523_c3_g1_i2	-1.99458	Non-coding
TRINITY_DN12523_c3_g7_i1	-1.8808	Non-coding
TRINITY_DN12523_c3_g8_i1	-2.27566	Non-coding
TRINITY_DN12523_c3_g7_i2	-1.41277	Non-coding
TRINITY_DN12523_c5_g1_i1	-2.28005	Non-coding
TRINITY_DN12523_c6_g1_i1	-2.23928	Non-coding
TRINITY_DN12523_c7_g1_i1	-2.11347	Non-coding
TRINITY_DN12522_c1_g2_i1	-2.31357	Non-coding
TRINITY_DN12522_c2_g1_i3	-1.33765	Non-coding
TRINITY_DN12522_c2_g1_i5	-1.32413	Non-coding
TRINITY_DN12522_c2_g1_i8	-2.1225	Non-coding
TRINITY_DN12522_c3_g1_i3	-1.99839	Non-coding
TRINITY_DN12522_c6_g1_i1	-2.24822	Non-coding
TRINITY_DN12577_c0_g3_i4	-2.35692	Non-coding
TRINITY_DN12577_c0_g2_i6	-2.43534	Non-coding
TRINITY_DN12577_c0_g5_i1	-1.79487	Non-coding
TRINITY_DN12512_c0_g1_i1	-2.28793	Non-coding
TRINITY_DN12512_c1_g1_i2	0.151341	Coding
TRINITY_DN12512_c3_g1_i1	-1.30807	Non-coding
TRINITY_DN12547_c0_g1_i3	-1.55755	Non-coding
TRINITY_DN12547_c1_g1_i1	-2.56237	Non-coding
TRINITY_DN12527_c1_g1_i1	-2.40806	Non-coding
TRINITY_DN12527_c2_g1_i1	-2.4603	Non-coding
TRINITY_DN12530_c0_g1_i1	-1.0114	Non-coding
TRINITY_DN12530_c2_g1_i1	-2.35018	Non-coding
TRINITY_DN12530_c2_g5_i1	-0.877913	Non-coding
TRINITY_DN12530_c2_g3_i4	-0.63321	Non-coding
TRINITY_DN12530_c3_g1_i3	-1.87428	Non-coding
TRINITY_DN12530_c4_g1_i1	-2.15875	Non-coding
TRINITY_DN12569_c0_g3_i1	-2.55962	Non-coding
TRINITY_DN12569_c0_g7_i1	-2.07264	Non-coding
TRINITY_DN12574_c2_g1_i2	-1.00623	Non-coding
TRINITY_DN12574_c2_g1_i6	-2.04223	Non-coding
TRINITY_DN12565_c0_g1_i7	-2.34962	Non-coding
TRINITY_DN12565_c1_g1_i1	-2.27622	Non-coding
TRINITY_DN12563_c0_g4_i1	-2.31418	Non-coding
TRINITY_DN12576_c2_g2_i2	-0.84716	Non-coding
TRINITY_DN12576_c2_g7_i1	-1.92455	Non-coding
TRINITY_DN12576_c2_g2_i6	-0.739793	Non-coding
TRINITY_DN12576_c2_g2_i7	-1.34542	Non-coding
TRINITY_DN12578_c0_g1_i2	-2.10496	Non-coding
TRINITY_DN12549_c0_g2_i1	-2.25189	Non-coding
TRINITY_DN12580_c0_g2_i1	-2.46893	Non-coding
TRINITY_DN12506_c1_g1_i1	-2.38347	Non-coding
TRINITY_DN12539_c1_g6_i1	-1.32032	Non-coding
TRINITY_DN12539_c1_g8_i1	0.422378	Coding
TRINITY_DN12539_c1_g9_i1	-1.15017	Non-coding
TRINITY_DN12539_c1_g1_i11	-2.22238	Non-coding
TRINITY_DN12533_c0_g1_i1	-2.07804	Non-coding
TRINITY_DN12533_c0_g5_i4	-2.05106	Non-coding
TRINITY_DN12500_c1_g5_i1	-2.13128	Non-coding
TRINITY_DN12500_c1_g7_i1	-1.591	Non-coding
TRINITY_DN12500_c2_g1_i9	-1.51121	Non-coding
TRINITY_DN12500_c3_g1_i1	-1.85208	Non-coding
TRINITY_DN12571_c1_g1_i5	-2.3203	Non-coding
TRINITY_DN12571_c1_g1_i9	-1.55302	Non-coding
TRINITY_DN12585_c2_g2_i1	-2.12504	Non-coding
TRINITY_DN12585_c2_g2_i2	-2.38082	Non-coding
TRINITY_DN12592_c0_g3_i1	-2.00567	Non-coding
TRINITY_DN12592_c0_g4_i1	-2.04408	Non-coding
TRINITY_DN12592_c0_g3_i3	-2.23235	Non-coding
TRINITY_DN12528_c1_g1_i1	-2.17843	Non-coding
TRINITY_DN12528_c2_g1_i2	-2.28137	Non-coding
TRINITY_DN12528_c2_g2_i5	-1.84108	Non-coding
TRINITY_DN12528_c2_g7_i2	-0.84264	Non-coding
TRINITY_DN12528_c2_g13_i1	-0.366515	Non-coding
TRINITY_DN12528_c3_g1_i1	-2.59098	Non-coding
TRINITY_DN12568_c0_g1_i1	-2.25829	Non-coding
TRINITY_DN12552_c0_g3_i1	-2.04245	Non-coding
TRINITY_DN12552_c1_g1_i1	-2.32718	Non-coding
TRINITY_DN12517_c1_g2_i7	-2.2538	Non-coding
TRINITY_DN12517_c1_g2_i20	-2.25806	Non-coding
TRINITY_DN12517_c1_g6_i5	-2.18524	Non-coding
TRINITY_DN12517_c1_g6_i6	-2.20667	Non-coding
TRINITY_DN12553_c0_g1_i1	-2.34219	Non-coding
TRINITY_DN12553_c0_g4_i1	-2.09386	Non-coding
TRINITY_DN12584_c4_g1_i1	-2.32833	Non-coding
TRINITY_DN12584_c4_g1_i2	-2.32726	Non-coding
TRINITY_DN12584_c4_g1_i3	-2.3351	Non-coding
TRINITY_DN12584_c4_g1_i6	-2.35697	Non-coding
TRINITY_DN12584_c4_g2_i9	-2.28719	Non-coding
TRINITY_DN12584_c4_g1_i8	-2.30755	Non-coding
TRINITY_DN12584_c4_g1_i9	-2.3265	Non-coding
TRINITY_DN12584_c4_g1_i10	-2.37315	Non-coding
TRINITY_DN12584_c4_g1_i11	-2.35816	Non-coding
TRINITY_DN12584_c5_g1_i3	-2.33587	Non-coding
TRINITY_DN12584_c5_g1_i6	-2.33669	Non-coding
TRINITY_DN12584_c5_g1_i7	-2.35726	Non-coding
TRINITY_DN12584_c5_g1_i10	-2.36573	Non-coding
TRINITY_DN12584_c5_g1_i11	-2.3623	Non-coding
TRINITY_DN12584_c5_g1_i12	-2.33455	Non-coding
TRINITY_DN12584_c5_g1_i14	-2.33047	Non-coding
TRINITY_DN12373_c0_g1_i2	-2.28007	Non-coding
TRINITY_DN12373_c0_g1_i14	-1.88897	Non-coding
TRINITY_DN12341_c2_g2_i1	-1.10355	Non-coding
TRINITY_DN12306_c0_g2_i2	-2.41148	Non-coding
TRINITY_DN12306_c0_g2_i5	-2.2749	Non-coding
TRINITY_DN12306_c0_g3_i1	-1.00758	Non-coding
TRINITY_DN12306_c0_g2_i6	-2.27268	Non-coding
TRINITY_DN12306_c0_g4_i1	-2.46233	Non-coding
TRINITY_DN12306_c0_g2_i8	-1.96001	Non-coding
TRINITY_DN12332_c1_g6_i2	-0.560141	Non-coding
TRINITY_DN12396_c0_g2_i1	-2.24984	Non-coding
TRINITY_DN12314_c0_g1_i1	-2.54607	Non-coding
TRINITY_DN12318_c3_g2_i1	-2.25008	Non-coding
TRINITY_DN12318_c4_g1_i1	-2.32629	Non-coding
TRINITY_DN12331_c0_g3_i1	-2.36935	Non-coding
TRINITY_DN12351_c0_g1_i1	-2.40087	Non-coding
TRINITY_DN12351_c1_g2_i1	-2.23561	Non-coding
TRINITY_DN12351_c1_g2_i6	-2.40141	Non-coding
TRINITY_DN12351_c1_g2_i9	-2.36345	Non-coding
TRINITY_DN12351_c1_g1_i8	-1.49888	Non-coding
TRINITY_DN12362_c0_g2_i1	-0.975596	Non-coding
TRINITY_DN12303_c0_g1_i1	-0.886086	Non-coding
TRINITY_DN12303_c1_g1_i3	-2.24116	Non-coding
TRINITY_DN12303_c3_g3_i1	-1.13736	Non-coding
TRINITY_DN12303_c6_g1_i1	-2.15238	Non-coding
TRINITY_DN12303_c7_g1_i1	-2.1646	Non-coding
TRINITY_DN12322_c2_g2_i9	-1.5308	Non-coding
TRINITY_DN12372_c1_g1_i2	-2.28822	Non-coding
TRINITY_DN12372_c1_g3_i1	-2.45181	Non-coding
TRINITY_DN12372_c1_g7_i1	-1.73813	Non-coding
TRINITY_DN12372_c1_g8_i1	-1.85458	Non-coding
TRINITY_DN12347_c0_g1_i1	-1.02752	Non-coding
TRINITY_DN12347_c1_g1_i12	-2.3876	Non-coding
TRINITY_DN12347_c2_g1_i7	-2.19532	Non-coding
TRINITY_DN12399_c1_g1_i1	-0.803836	Non-coding
TRINITY_DN12399_c3_g3_i3	-2.25725	Non-coding
TRINITY_DN12399_c4_g1_i1	-2.56797	Non-coding
TRINITY_DN12302_c0_g1_i28	-2.34594	Non-coding
TRINITY_DN12388_c2_g1_i1	-1.90368	Non-coding
TRINITY_DN12387_c1_g1_i1	-0.94938	Non-coding
TRINITY_DN12387_c2_g4_i1	-2.4964	Non-coding
TRINITY_DN12308_c0_g1_i1	-2.17927	Non-coding
TRINITY_DN12308_c1_g1_i19	-2.32345	Non-coding
TRINITY_DN12349_c3_g2_i1	-2.31287	Non-coding
TRINITY_DN12390_c1_g1_i1	-0.14636	Non-coding
TRINITY_DN12390_c1_g2_i3	-2.1379	Non-coding
TRINITY_DN12390_c1_g1_i7	-0.298004	Non-coding
TRINITY_DN12383_c0_g3_i10	-1.22779	Non-coding
TRINITY_DN12383_c1_g1_i1	-1.36077	Non-coding
TRINITY_DN12374_c3_g3_i1	-1.55663	Non-coding
TRINITY_DN12374_c3_g6_i1	-0.702056	Non-coding
TRINITY_DN12374_c3_g7_i1	-1.74843	Non-coding
TRINITY_DN12374_c3_g4_i3	-0.370851	Non-coding
TRINITY_DN12374_c3_g4_i4	-2.37498	Non-coding
TRINITY_DN12374_c3_g4_i5	-2.12833	Non-coding
TRINITY_DN12374_c3_g4_i6	-2.43739	Non-coding
TRINITY_DN12374_c3_g4_i7	-2.20523	Non-coding
TRINITY_DN12374_c4_g1_i1	-3.1353	Non-coding
TRINITY_DN12319_c3_g1_i1	-2.17161	Non-coding
TRINITY_DN12309_c0_g1_i8	-1.59137	Non-coding
TRINITY_DN12361_c3_g1_i2	-2.33722	Non-coding
TRINITY_DN12361_c5_g1_i11	-1.40115	Non-coding
TRINITY_DN12361_c7_g1_i1	-2.37367	Non-coding
TRINITY_DN12361_c8_g1_i1	-2.16896	Non-coding
TRINITY_DN12310_c1_g4_i2	-0.915192	Non-coding
TRINITY_DN12310_c1_g5_i2	-1.55832	Non-coding
TRINITY_DN12343_c3_g1_i1	-2.35225	Non-coding
TRINITY_DN12353_c2_g1_i3	-1.11468	Non-coding
TRINITY_DN12353_c2_g5_i1	-1.2946	Non-coding
TRINITY_DN12353_c2_g1_i21	-1.84036	Non-coding
TRINITY_DN12353_c2_g7_i1	-2.24165	Non-coding
TRINITY_DN12353_c2_g8_i1	-1.59134	Non-coding
TRINITY_DN12363_c0_g1_i1	-2.4741	Non-coding
TRINITY_DN12363_c2_g1_i2	-0.559884	Non-coding
TRINITY_DN12363_c2_g3_i1	-1.50461	Non-coding
TRINITY_DN12321_c1_g1_i2	-1.68187	Non-coding
TRINITY_DN12321_c2_g4_i1	-1.78399	Non-coding
TRINITY_DN12321_c2_g5_i1	-1.60732	Non-coding
TRINITY_DN12321_c2_g2_i8	-1.72873	Non-coding
TRINITY_DN12321_c3_g1_i1	-2.12276	Non-coding
TRINITY_DN12328_c0_g1_i1	-2.33966	Non-coding
TRINITY_DN12328_c1_g1_i1	-1.06211	Non-coding
TRINITY_DN12328_c2_g6_i1	-1.86431	Non-coding
TRINITY_DN12328_c2_g5_i4	-2.16738	Non-coding
TRINITY_DN12328_c2_g7_i1	-1.56811	Non-coding
TRINITY_DN12328_c2_g8_i1	-2.28219	Non-coding
TRINITY_DN12328_c2_g9_i1	-2.1585	Non-coding
TRINITY_DN12338_c0_g1_i1	-1.83143	Non-coding
TRINITY_DN12338_c0_g2_i1	-1.90826	Non-coding
TRINITY_DN12338_c1_g2_i1	-2.12581	Non-coding
TRINITY_DN12338_c1_g4_i1	-2.18919	Non-coding
TRINITY_DN12382_c0_g2_i1	-1.41918	Non-coding
TRINITY_DN12386_c0_g1_i1	-0.937249	Non-coding
TRINITY_DN12386_c2_g1_i1	-2.03793	Non-coding
TRINITY_DN12300_c0_g1_i1	-0.771256	Non-coding
TRINITY_DN12329_c1_g1_i1	-2.46774	Non-coding
TRINITY_DN12398_c0_g1_i19	-1.32871	Non-coding
TRINITY_DN12301_c0_g1_i2	-2.15405	Non-coding
TRINITY_DN12301_c0_g1_i3	-2.35616	Non-coding
TRINITY_DN12301_c0_g1_i8	-2.2792	Non-coding
TRINITY_DN12301_c0_g1_i9	-2.30543	Non-coding
TRINITY_DN12301_c0_g1_i12	-2.03342	Non-coding
TRINITY_DN12301_c0_g3_i2	-2.42895	Non-coding
TRINITY_DN12301_c0_g1_i15	-1.88982	Non-coding
TRINITY_DN12301_c0_g1_i16	-2.09865	Non-coding
TRINITY_DN12301_c0_g1_i17	-2.11845	Non-coding
TRINITY_DN12301_c0_g1_i18	-1.88617	Non-coding
TRINITY_DN12301_c0_g1_i19	-1.2346	Non-coding
TRINITY_DN12354_c1_g2_i1	-2.07454	Non-coding
TRINITY_DN12354_c3_g1_i1	-0.663271	Non-coding
TRINITY_DN12342_c1_g2_i3	-2.4708	Non-coding
TRINITY_DN12342_c1_g2_i5	-0.832888	Non-coding
TRINITY_DN12342_c1_g5_i4	-1.5471	Non-coding
TRINITY_DN12342_c1_g2_i16	-2.18533	Non-coding
TRINITY_DN12312_c1_g1_i3	-1.98998	Non-coding
TRINITY_DN12312_c1_g1_i4	-2.37779	Non-coding
TRINITY_DN12312_c1_g1_i5	-2.52185	Non-coding
TRINITY_DN12395_c1_g1_i1	-2.20138	Non-coding
TRINITY_DN12367_c1_g7_i1	-0.694789	Non-coding
TRINITY_DN12367_c1_g2_i6	-2.33201	Non-coding
TRINITY_DN12381_c0_g3_i1	-2.29917	Non-coding
TRINITY_DN12381_c0_g5_i1	-2.5037	Non-coding
TRINITY_DN12381_c1_g1_i1	-2.3708	Non-coding
TRINITY_DN12381_c1_g1_i2	-1.99656	Non-coding
TRINITY_DN12381_c1_g1_i3	-1.44076	Non-coding
TRINITY_DN12381_c1_g1_i4	-2.36993	Non-coding
TRINITY_DN12381_c1_g2_i1	-2.3587	Non-coding
TRINITY_DN12381_c1_g1_i6	-0.011575	Non-coding
TRINITY_DN12381_c1_g1_i7	-2.0664	Non-coding
TRINITY_DN12381_c1_g1_i8	-2.3295	Non-coding
TRINITY_DN12381_c1_g1_i9	-2.38229	Non-coding
TRINITY_DN12381_c1_g1_i10	-1.64085	Non-coding
TRINITY_DN12381_c1_g1_i11	-1.8041	Non-coding
TRINITY_DN12381_c1_g1_i12	-1.40708	Non-coding
TRINITY_DN12381_c1_g1_i14	-2.22965	Non-coding
TRINITY_DN12381_c1_g1_i15	-2.3823	Non-coding
TRINITY_DN12381_c1_g1_i17	-1.72364	Non-coding
TRINITY_DN12381_c1_g1_i18	-2.42293	Non-coding
TRINITY_DN12381_c2_g1_i1	-1.71197	Non-coding
TRINITY_DN12381_c3_g1_i1	-2.25286	Non-coding
TRINITY_DN12381_c4_g1_i1	-2.0708	Non-coding
TRINITY_DN12317_c0_g1_i1	-1.99472	Non-coding
TRINITY_DN12317_c0_g1_i2	-0.346281	Non-coding
TRINITY_DN12317_c0_g3_i1	-1.64744	Non-coding
TRINITY_DN12317_c0_g1_i3	0.44239	Coding
TRINITY_DN12317_c0_g3_i2	-2.34909	Non-coding
TRINITY_DN12317_c0_g3_i3	-2.17481	Non-coding
TRINITY_DN12317_c2_g1_i5	-0.53167	Non-coding
TRINITY_DN12317_c2_g1_i8	-2.32906	Non-coding
TRINITY_DN12317_c2_g1_i9	-2.02892	Non-coding
TRINITY_DN12317_c2_g1_i10	-2.25672	Non-coding
TRINITY_DN12317_c2_g1_i12	-2.15875	Non-coding
TRINITY_DN12317_c2_g1_i13	-2.31393	Non-coding
TRINITY_DN12317_c2_g1_i23	-1.13767	Non-coding
TRINITY_DN12317_c4_g1_i1	-2.13822	Non-coding
TRINITY_DN12394_c2_g2_i2	-1.90677	Non-coding
TRINITY_DN12394_c2_g7_i1	-2.41057	Non-coding
TRINITY_DN12337_c0_g2_i4	-2.30453	Non-coding
TRINITY_DN12337_c1_g1_i6	-2.32715	Non-coding
TRINITY_DN12337_c2_g7_i1	-1.0385	Non-coding
TRINITY_DN12337_c2_g8_i1	-1.06668	Non-coding
TRINITY_DN12337_c2_g9_i1	-1.91548	Non-coding
TRINITY_DN12366_c0_g1_i9	-1.70051	Non-coding
TRINITY_DN12370_c0_g4_i1	-0.922826	Non-coding
TRINITY_DN12370_c0_g6_i1	-2.14551	Non-coding
TRINITY_DN12370_c0_g7_i1	-2.16339	Non-coding
TRINITY_DN12370_c0_g1_i19	-2.16442	Non-coding
TRINITY_DN12370_c0_g12_i1	-2.19558	Non-coding
TRINITY_DN12370_c0_g13_i1	-1.39755	Non-coding
TRINITY_DN12370_c0_g14_i1	-2.22738	Non-coding
TRINITY_DN12370_c0_g15_i1	-1.83893	Non-coding
TRINITY_DN12379_c2_g3_i1	-2.3118	Non-coding
TRINITY_DN12379_c2_g4_i1	-2.32348	Non-coding
TRINITY_DN12376_c1_g1_i1	-0.299575	Non-coding
TRINITY_DN12376_c2_g1_i1	-2.67457	Non-coding
TRINITY_DN12376_c2_g2_i1	-2.12402	Non-coding
TRINITY_DN12376_c4_g6_i1	-2.26009	Non-coding
TRINITY_DN12376_c5_g1_i1	-2.06566	Non-coding
TRINITY_DN12357_c2_g11_i1	-2.26872	Non-coding
TRINITY_DN12397_c0_g1_i3	-1.04996	Non-coding
TRINITY_DN12320_c1_g2_i2	-2.14914	Non-coding
TRINITY_DN12320_c3_g1_i4	1.82044	Coding
TRINITY_DN12320_c3_g4_i1	-1.85545	Non-coding
TRINITY_DN12320_c3_g9_i1	-1.971	Non-coding
TRINITY_DN12320_c4_g2_i1	-0.681405	Non-coding
TRINITY_DN12320_c4_g2_i2	-1.49941	Non-coding
TRINITY_DN12320_c5_g1_i1	-1.90204	Non-coding
TRINITY_DN12339_c0_g1_i1	-1.73403	Non-coding
TRINITY_DN12339_c2_g2_i8	-2.32584	Non-coding
TRINITY_DN12339_c5_g1_i1	-1.75909	Non-coding
TRINITY_DN12359_c1_g1_i19	-2.39463	Non-coding
TRINITY_DN12316_c1_g2_i1	-2.2555	Non-coding
TRINITY_DN12316_c1_g3_i1	-2.15358	Non-coding
TRINITY_DN12316_c2_g5_i1	-2.32076	Non-coding
TRINITY_DN12316_c2_g5_i2	-1.18262	Non-coding
TRINITY_DN12316_c2_g2_i2	-2.27049	Non-coding
TRINITY_DN12316_c3_g1_i1	-1.9846	Non-coding
TRINITY_DN12316_c4_g1_i1	-2.53778	Non-coding
TRINITY_DN12311_c3_g9_i1	-0.675056	Non-coding
TRINITY_DN12311_c3_g7_i2	-1.72107	Non-coding
TRINITY_DN12311_c4_g1_i1	-2.12591	Non-coding
TRINITY_DN12311_c5_g1_i1	-1.96987	Non-coding
TRINITY_DN12311_c6_g1_i1	-2.44711	Non-coding
TRINITY_DN12384_c1_g1_i1	-2.09338	Non-coding
TRINITY_DN12384_c1_g1_i2	-1.08723	Non-coding
TRINITY_DN12384_c1_g4_i1	-1.88301	Non-coding
TRINITY_DN12384_c1_g6_i1	-2.13335	Non-coding
TRINITY_DN12384_c1_g7_i2	-0.754125	Non-coding
TRINITY_DN12384_c1_g9_i1	-0.812131	Non-coding
TRINITY_DN12384_c4_g1_i1	-2.42268	Non-coding
TRINITY_DN12384_c5_g1_i1	-1.76828	Non-coding
TRINITY_DN12368_c0_g1_i1	-2.45485	Non-coding
TRINITY_DN12368_c1_g1_i2	-0.96316	Non-coding
TRINITY_DN12368_c4_g2_i1	-2.48565	Non-coding
TRINITY_DN12368_c4_g4_i1	-2.35967	Non-coding
TRINITY_DN12368_c4_g4_i2	-2.20938	Non-coding
TRINITY_DN12368_c6_g2_i1	-0.999503	Non-coding
TRINITY_DN12368_c6_g4_i1	-1.14607	Non-coding
TRINITY_DN12368_c6_g6_i1	-2.30467	Non-coding
TRINITY_DN12368_c7_g2_i1	-2.05097	Non-coding
TRINITY_DN12368_c7_g3_i1	-1.97387	Non-coding
TRINITY_DN12368_c7_g4_i1	-1.25543	Non-coding
TRINITY_DN12368_c7_g5_i1	-2.2873	Non-coding
TRINITY_DN12368_c8_g1_i1	-2.15561	Non-coding
TRINITY_DN12375_c0_g7_i1	-2.29106	Non-coding
TRINITY_DN12375_c0_g5_i17	-2.14254	Non-coding
TRINITY_DN12377_c1_g6_i1	-2.53288	Non-coding
TRINITY_DN12313_c0_g1_i2	-1.91589	Non-coding
TRINITY_DN12378_c0_g1_i4	-2.63363	Non-coding
TRINITY_DN12371_c6_g1_i1	-2.26089	Non-coding
TRINITY_DN12393_c0_g1_i1	-2.5319	Non-coding
TRINITY_DN12393_c1_g5_i2	-0.785534	Non-coding
TRINITY_DN12393_c1_g9_i1	-1.30266	Non-coding
TRINITY_DN12344_c1_g2_i11	-2.00956	Non-coding
TRINITY_DN12344_c1_g7_i1	-2.4772	Non-coding
TRINITY_DN12389_c3_g1_i1	-2.31647	Non-coding
TRINITY_DN12350_c1_g1_i1	-2.19073	Non-coding
TRINITY_DN12325_c1_g1_i1	-2.29025	Non-coding
TRINITY_DN12325_c3_g1_i1	-2.06931	Non-coding
TRINITY_DN12325_c5_g5_i1	-1.32061	Non-coding
TRINITY_DN12325_c5_g7_i1	-2.29915	Non-coding
TRINITY_DN40028_c0_g1_i1	-2.31738	Non-coding
TRINITY_DN40098_c0_g1_i1	-2.22839	Non-coding
TRINITY_DN40053_c0_g1_i1	-2.4093	Non-coding
TRINITY_DN40043_c0_g1_i1	-2.47932	Non-coding
TRINITY_DN40008_c0_g1_i1	-2.31444	Non-coding
TRINITY_DN40040_c0_g1_i1	-2.35329	Non-coding
TRINITY_DN40026_c0_g1_i1	-2.30556	Non-coding
TRINITY_DN40037_c0_g1_i1	-2.312	Non-coding
TRINITY_DN40042_c0_g1_i1	-2.30313	Non-coding
TRINITY_DN40027_c0_g1_i1	-2.3602	Non-coding
TRINITY_DN40013_c0_g1_i1	-2.33857	Non-coding
TRINITY_DN40050_c0_g1_i1	-2.01618	Non-coding
TRINITY_DN40073_c0_g1_i1	-2.09492	Non-coding
TRINITY_DN40092_c0_g1_i1	-2.31528	Non-coding
TRINITY_DN40032_c0_g1_i1	-2.32446	Non-coding
TRINITY_DN40035_c0_g1_i1	-2.39583	Non-coding
TRINITY_DN40063_c0_g1_i1	-2.50636	Non-coding
TRINITY_DN40065_c0_g1_i1	-2.36703	Non-coding
TRINITY_DN40096_c0_g1_i1	-2.37656	Non-coding
TRINITY_DN40048_c0_g1_i1	-2.38625	Non-coding
TRINITY_DN40022_c0_g1_i1	-2.13396	Non-coding
TRINITY_DN40039_c0_g1_i1	-2.3524	Non-coding
TRINITY_DN40075_c0_g1_i1	-2.40836	Non-coding
TRINITY_DN40076_c0_g1_i1	-2.00735	Non-coding
TRINITY_DN40080_c0_g1_i1	-2.44258	Non-coding
TRINITY_DN40054_c0_g1_i1	-2.49937	Non-coding
TRINITY_DN40067_c0_g1_i1	-2.38098	Non-coding
TRINITY_DN40025_c0_g1_i1	-2.02151	Non-coding
TRINITY_DN40086_c0_g1_i1	-2.49571	Non-coding
TRINITY_DN40002_c0_g1_i1	-2.32141	Non-coding
TRINITY_DN40020_c0_g1_i1	-2.34708	Non-coding
TRINITY_DN40003_c0_g1_i1	-2.24585	Non-coding
TRINITY_DN40044_c0_g1_i1	-2.13326	Non-coding
TRINITY_DN40078_c0_g1_i1	-2.2405	Non-coding
TRINITY_DN40069_c0_g1_i1	-2.47463	Non-coding
TRINITY_DN16283_c0_g1_i1	-2.10627	Non-coding
TRINITY_DN16213_c0_g1_i1	-2.33762	Non-coding
TRINITY_DN16297_c0_g1_i1	-2.72734	Non-coding
TRINITY_DN16207_c0_g1_i2	-1.69292	Non-coding
TRINITY_DN16256_c0_g1_i1	-2.36919	Non-coding
TRINITY_DN16220_c0_g1_i1	-1.6174	Non-coding
TRINITY_DN16279_c0_g1_i1	-1.96404	Non-coding
TRINITY_DN16279_c0_g1_i2	-1.98726	Non-coding
TRINITY_DN16267_c0_g1_i1	-2.51163	Non-coding
TRINITY_DN16277_c0_g1_i1	-2.13258	Non-coding
TRINITY_DN16296_c0_g1_i1	-2.02823	Non-coding
TRINITY_DN16234_c0_g1_i1	-2.4174	Non-coding
TRINITY_DN16294_c0_g1_i1	-2.5415	Non-coding
TRINITY_DN16252_c0_g1_i1	-2.30575	Non-coding
TRINITY_DN16235_c0_g1_i1	-2.90914	Non-coding
TRINITY_DN16237_c0_g1_i1	-2.02778	Non-coding
TRINITY_DN16292_c0_g1_i1	-2.22201	Non-coding
TRINITY_DN16208_c0_g1_i1	-2.23836	Non-coding
TRINITY_DN16233_c0_g1_i1	-2.33566	Non-coding
TRINITY_DN16240_c0_g1_i1	-2.46156	Non-coding
TRINITY_DN16275_c0_g1_i1	-2.37223	Non-coding
TRINITY_DN16287_c0_g1_i1	-2.13421	Non-coding
TRINITY_DN16276_c0_g1_i1	-2.17323	Non-coding
TRINITY_DN16293_c0_g1_i1	-2.23621	Non-coding
TRINITY_DN16222_c0_g1_i1	-2.34567	Non-coding
TRINITY_DN16290_c0_g1_i1	-2.16843	Non-coding
TRINITY_DN16269_c0_g1_i1	-2.40963	Non-coding
TRINITY_DN16230_c0_g1_i1	-2.16367	Non-coding
TRINITY_DN16265_c0_g1_i1	-2.42983	Non-coding
TRINITY_DN16295_c0_g1_i1	-2.19626	Non-coding
TRINITY_DN16281_c0_g1_i1	-2.05572	Non-coding
TRINITY_DN16225_c0_g1_i1	-1.86647	Non-coding
TRINITY_DN16238_c0_g1_i1	-2.35115	Non-coding
TRINITY_DN19001_c0_g1_i1	-2.28866	Non-coding
TRINITY_DN19099_c0_g1_i1	-2.46473	Non-coding
TRINITY_DN19051_c0_g1_i1	-1.58824	Non-coding
TRINITY_DN19088_c0_g1_i1	-2.41565	Non-coding
TRINITY_DN19079_c0_g1_i1	-2.32212	Non-coding
TRINITY_DN19041_c0_g1_i1	-1.9799	Non-coding
TRINITY_DN19008_c0_g1_i1	-2.35168	Non-coding
TRINITY_DN19007_c0_g1_i1	-1.60898	Non-coding
TRINITY_DN19033_c0_g1_i1	-1.96814	Non-coding
TRINITY_DN19053_c0_g1_i1	-2.28877	Non-coding
TRINITY_DN19067_c0_g1_i1	-2.57256	Non-coding
TRINITY_DN19069_c0_g1_i1	-2.33715	Non-coding
TRINITY_DN19060_c0_g1_i1	-2.33825	Non-coding
TRINITY_DN19086_c0_g1_i1	-2.13725	Non-coding
TRINITY_DN19023_c0_g1_i1	-2.2399	Non-coding
TRINITY_DN19032_c0_g1_i1	-2.31462	Non-coding
TRINITY_DN19037_c0_g1_i1	-2.11749	Non-coding
TRINITY_DN19056_c0_g1_i1	-2.38957	Non-coding
TRINITY_DN19014_c0_g1_i1	-2.72782	Non-coding
TRINITY_DN19009_c0_g1_i1	-2.19796	Non-coding
TRINITY_DN19057_c0_g1_i1	-1.84517	Non-coding
TRINITY_DN19098_c0_g1_i1	-2.13105	Non-coding
TRINITY_DN19027_c0_g1_i1	-1.86916	Non-coding
TRINITY_DN19011_c0_g1_i1	-2.37517	Non-coding
TRINITY_DN19022_c0_g1_i1	-2.40175	Non-coding
TRINITY_DN19048_c0_g1_i1	-2.43515	Non-coding
TRINITY_DN19052_c0_g1_i1	-2.38104	Non-coding
TRINITY_DN19050_c0_g1_i1	-2.35689	Non-coding
TRINITY_DN19019_c0_g1_i1	-2.04555	Non-coding
TRINITY_DN19071_c0_g1_i1	-2.28518	Non-coding
TRINITY_DN19035_c0_g1_i1	-2.38879	Non-coding
TRINITY_DN19055_c0_g1_i1	-2.24883	Non-coding
TRINITY_DN19003_c0_g1_i1	-2.2597	Non-coding
TRINITY_DN19039_c0_g1_i1	-2.16515	Non-coding
TRINITY_DN19066_c0_g1_i1	-2.40492	Non-coding
TRINITY_DN19031_c0_g1_i1	-2.32208	Non-coding
TRINITY_DN19074_c0_g1_i1	-2.31112	Non-coding
TRINITY_DN18654_c0_g1_i1	-2.37796	Non-coding
TRINITY_DN18686_c0_g1_i1	-2.44635	Non-coding
TRINITY_DN18688_c0_g1_i1	-2.35877	Non-coding
TRINITY_DN18614_c0_g1_i1	-1.81557	Non-coding
TRINITY_DN18627_c0_g1_i1	-1.70365	Non-coding
TRINITY_DN18672_c0_g1_i1	-2.45218	Non-coding
TRINITY_DN18664_c0_g1_i1	-1.2121	Non-coding
TRINITY_DN18662_c0_g1_i1	-1.19017	Non-coding
TRINITY_DN18675_c0_g1_i1	-2.16215	Non-coding
TRINITY_DN18616_c0_g1_i1	-2.20525	Non-coding
TRINITY_DN18630_c0_g1_i1	-2.32938	Non-coding
TRINITY_DN18633_c0_g1_i1	-1.67343	Non-coding
TRINITY_DN18632_c0_g1_i1	-2.29356	Non-coding
TRINITY_DN18634_c0_g1_i1	-2.53976	Non-coding
TRINITY_DN18698_c0_g1_i1	-2.42035	Non-coding
TRINITY_DN18612_c0_g1_i1	-2.38644	Non-coding
TRINITY_DN18628_c0_g1_i1	-2.35017	Non-coding
TRINITY_DN18606_c0_g1_i1	-2.2491	Non-coding
TRINITY_DN18631_c0_g1_i1	-1.88391	Non-coding
TRINITY_DN18663_c0_g1_i1	-2.00175	Non-coding
TRINITY_DN18659_c0_g1_i1	-2.48296	Non-coding
TRINITY_DN18647_c0_g1_i1	-2.47233	Non-coding
TRINITY_DN18678_c0_g1_i1	-2.10179	Non-coding
TRINITY_DN18681_c0_g1_i1	-2.41298	Non-coding
TRINITY_DN18619_c0_g1_i1	-2.1436	Non-coding
TRINITY_DN18657_c0_g1_i1	-2.20383	Non-coding
TRINITY_DN18684_c0_g1_i1	-2.30652	Non-coding
TRINITY_DN18696_c0_g1_i1	-1.27872	Non-coding
TRINITY_DN18603_c0_g1_i1	-2.28871	Non-coding
TRINITY_DN18667_c0_g1_i1	-2.15801	Non-coding
TRINITY_DN18615_c0_g1_i1	-2.34458	Non-coding
TRINITY_DN18640_c0_g1_i1	-2.26539	Non-coding
TRINITY_DN18636_c0_g1_i1	-2.74619	Non-coding
TRINITY_DN18648_c0_g1_i1	-2.44963	Non-coding
TRINITY_DN18651_c0_g1_i1	-2.77304	Non-coding
TRINITY_DN18646_c0_g1_i1	-2.16743	Non-coding
TRINITY_DN18670_c0_g1_i1	-2.21089	Non-coding
TRINITY_DN18676_c0_g1_i1	-2.37513	Non-coding
TRINITY_DN18691_c0_g1_i1	-2.75215	Non-coding
TRINITY_DN18618_c0_g1_i1	-1.16775	Non-coding
TRINITY_DN5098_c0_g1_i1 l	-2.33556	Non-coding
TRINITY_DN5039_c0_g1_i1 l	-1.62153	Non-coding
TRINITY_DN5022_c0_g1_i1 l	-1.41694	Non-coding
TRINITY_DN5091_c0_g1_i1 l	-2.20936	Non-coding
TRINITY_DN5063_c0_g1_i1 l	-2.06696	Non-coding
TRINITY_DN5082_c0_g1_i1 l	-2.29261	Non-coding
TRINITY_DN5096_c0_g1_i1 l	-2.68909	Non-coding
TRINITY_DN5009_c0_g1_i1 l	-2.10577	Non-coding
TRINITY_DN5054_c0_g1_i1 l	-2.20852	Non-coding
TRINITY_DN5028_c0_g2_i1 l	-2.4033	Non-coding
TRINITY_DN5047_c0_g1_i1 l	-1.92403	Non-coding
TRINITY_DN5057_c0_g1_i1 l	-2.22367	Non-coding
TRINITY_DN5071_c0_g1_i1 l	-2.32105	Non-coding
TRINITY_DN5071_c1_g1_i1 l	-2.44	Non-coding
TRINITY_DN5060_c0_g1_i1 l	-1.88807	Non-coding
TRINITY_DN5007_c0_g1_i1 l	-1.82986	Non-coding
TRINITY_DN5005_c0_g1_i1 l	-1.02423	Non-coding
TRINITY_DN5086_c0_g1_i1 l	-1.62002	Non-coding
TRINITY_DN5064_c0_g1_i1 l	-2.32074	Non-coding
TRINITY_DN5016_c0_g1_i1 l	-2.29745	Non-coding
TRINITY_DN5053_c0_g1_i1 l	-1.8267	Non-coding
TRINITY_DN11521_c3_g3_i1	-2.39288	Non-coding
TRINITY_DN11513_c0_g6_i1	-0.417214	Non-coding
TRINITY_DN11557_c0_g7_i1	-2.08801	Non-coding
TRINITY_DN11557_c0_g3_i5	-2.2774	Non-coding
TRINITY_DN11506_c0_g2_i1	-2.13087	Non-coding
TRINITY_DN11506_c1_g1_i1	-1.51084	Non-coding
TRINITY_DN11533_c1_g3_i15	-1.52933	Non-coding
TRINITY_DN11533_c1_g2_i12	-2.07684	Non-coding
TRINITY_DN11520_c1_g1_i3	-0.344538	Non-coding
TRINITY_DN11520_c1_g1_i6	-1.70212	Non-coding
TRINITY_DN11520_c1_g5_i1	-0.396221	Non-coding
TRINITY_DN11520_c2_g1_i1	-2.17918	Non-coding
TRINITY_DN11510_c1_g2_i1	-0.548744	Non-coding
TRINITY_DN11510_c1_g1_i3	-2.03601	Non-coding
TRINITY_DN11510_c1_g1_i15	-0.90825	Non-coding
TRINITY_DN11510_c1_g6_i1	-2.34315	Non-coding
TRINITY_DN11510_c1_g7_i1	-2.17485	Non-coding
TRINITY_DN11510_c1_g8_i1	-0.678788	Non-coding
TRINITY_DN11510_c1_g1_i26	-2.32636	Non-coding
TRINITY_DN11510_c1_g1_i28	1.5772	Coding
TRINITY_DN11529_c0_g1_i1	-2.00381	Non-coding
TRINITY_DN11529_c0_g1_i2	-2.27977	Non-coding
TRINITY_DN11529_c1_g6_i1	-2.23329	Non-coding
TRINITY_DN11529_c1_g7_i1	-1.78373	Non-coding
TRINITY_DN11526_c2_g5_i1	-1.74174	Non-coding
TRINITY_DN11508_c3_g1_i1	-1.48268	Non-coding
TRINITY_DN11568_c0_g2_i1	-2.33686	Non-coding
TRINITY_DN11568_c0_g1_i2	-2.53518	Non-coding
TRINITY_DN11568_c0_g3_i1	-2.23762	Non-coding
TRINITY_DN11568_c0_g4_i1	-2.30326	Non-coding
TRINITY_DN11568_c0_g1_i3	-2.45689	Non-coding
TRINITY_DN11568_c0_g1_i4	-2.78971	Non-coding
TRINITY_DN11568_c0_g1_i5	-2.84453	Non-coding
TRINITY_DN11568_c0_g5_i1	-2.305	Non-coding
TRINITY_DN11568_c0_g1_i7	-2.41494	Non-coding
TRINITY_DN11568_c0_g6_i1	-2.3364	Non-coding
TRINITY_DN11568_c0_g7_i1	-2.34037	Non-coding
TRINITY_DN11568_c0_g1_i8	-2.3921	Non-coding
TRINITY_DN11568_c0_g1_i10	-2.43068	Non-coding
TRINITY_DN11568_c0_g1_i11	-2.57748	Non-coding
TRINITY_DN11568_c0_g8_i1	-2.6481	Non-coding
TRINITY_DN11568_c0_g4_i2	-2.40061	Non-coding
TRINITY_DN11550_c0_g1_i2	-2.30051	Non-coding
TRINITY_DN11539_c2_g3_i1	-1.66835	Non-coding
TRINITY_DN11539_c5_g1_i1	-2.18734	Non-coding
TRINITY_DN11502_c0_g3_i1	-2.36463	Non-coding
TRINITY_DN11502_c0_g7_i1	-1.89583	Non-coding
TRINITY_DN11502_c0_g3_i2	-2.38035	Non-coding
TRINITY_DN11584_c0_g1_i1	-2.34322	Non-coding
TRINITY_DN11584_c2_g1_i2	-2.36464	Non-coding
TRINITY_DN11584_c2_g6_i1	-1.89998	Non-coding
TRINITY_DN11584_c3_g1_i1	-2.35664	Non-coding
TRINITY_DN11537_c0_g1_i1	-1.66303	Non-coding
TRINITY_DN11537_c2_g1_i1	-2.38773	Non-coding
TRINITY_DN11537_c3_g4_i1	-2.45961	Non-coding
TRINITY_DN11537_c3_g3_i2	-0.836161	Non-coding
TRINITY_DN11537_c3_g4_i2	-2.22669	Non-coding
TRINITY_DN11537_c3_g4_i3	-2.19444	Non-coding
TRINITY_DN11590_c0_g3_i1	-2.29119	Non-coding
TRINITY_DN11543_c0_g2_i1	-2.34823	Non-coding
TRINITY_DN11573_c1_g1_i1	-2.25255	Non-coding
TRINITY_DN11573_c1_g3_i1	-2.49082	Non-coding
TRINITY_DN11573_c1_g5_i1	-2.18328	Non-coding
TRINITY_DN11573_c2_g6_i1	-1.40555	Non-coding
TRINITY_DN11573_c2_g8_i1	-2.2942	Non-coding
TRINITY_DN11553_c0_g2_i1	-2.13551	Non-coding
TRINITY_DN11553_c1_g2_i1	-2.49703	Non-coding
TRINITY_DN11504_c0_g7_i1	-1.98236	Non-coding
TRINITY_DN11504_c0_g9_i1	-2.14835	Non-coding
TRINITY_DN11504_c1_g1_i1	-2.31159	Non-coding
TRINITY_DN11572_c0_g1_i15	-2.03924	Non-coding
TRINITY_DN11572_c1_g3_i1	-2.22894	Non-coding
TRINITY_DN11583_c1_g2_i1	-1.32627	Non-coding
TRINITY_DN11583_c1_g1_i4	-0.699668	Non-coding
TRINITY_DN11585_c4_g1_i1	-1.62244	Non-coding
TRINITY_DN11585_c6_g2_i8	-1.32541	Non-coding
TRINITY_DN11585_c7_g1_i1	-2.4226	Non-coding
TRINITY_DN11555_c4_g1_i1	-1.59342	Non-coding
TRINITY_DN11501_c0_g1_i1	-1.56305	Non-coding
TRINITY_DN11517_c0_g1_i1	-2.33506	Non-coding
TRINITY_DN11517_c2_g1_i15	-2.22705	Non-coding
TRINITY_DN11517_c2_g7_i1	-1.26511	Non-coding
TRINITY_DN11517_c3_g1_i1	-1.62815	Non-coding
TRINITY_DN11512_c1_g3_i1	-2.32365	Non-coding
TRINITY_DN11565_c1_g1_i1	-1.61122	Non-coding
TRINITY_DN11565_c2_g1_i1	-1.98266	Non-coding
TRINITY_DN11565_c3_g4_i1	-0.233666	Non-coding
TRINITY_DN11527_c0_g1_i1	-1.23719	Non-coding
TRINITY_DN11527_c1_g2_i1	-1.7515	Non-coding
TRINITY_DN11527_c1_g3_i13	-2.3414	Non-coding
TRINITY_DN11592_c2_g8_i1	-2.29501	Non-coding
TRINITY_DN11563_c1_g1_i1	-2.26505	Non-coding
TRINITY_DN11563_c3_g2_i1	-1.57514	Non-coding
TRINITY_DN11563_c3_g6_i1	-0.803431	Non-coding
TRINITY_DN11563_c3_g8_i2	-2.06517	Non-coding
TRINITY_DN11563_c3_g8_i4	-1.78315	Non-coding
TRINITY_DN11563_c3_g9_i1	-1.07817	Non-coding
TRINITY_DN11563_c3_g3_i2	-2.10963	Non-coding
TRINITY_DN11563_c4_g1_i2	-1.76046	Non-coding
TRINITY_DN11563_c4_g3_i1	-1.12377	Non-coding
TRINITY_DN11563_c6_g1_i1	-1.2329	Non-coding
TRINITY_DN11593_c0_g1_i1	-2.52592	Non-coding
TRINITY_DN11593_c1_g1_i1	-1.79542	Non-coding
TRINITY_DN11593_c5_g1_i1	-2.52541	Non-coding
TRINITY_DN11593_c7_g1_i1	-2.06326	Non-coding
TRINITY_DN11593_c7_g3_i1	-2.25352	Non-coding
TRINITY_DN11593_c7_g3_i2	-2.31917	Non-coding
TRINITY_DN11593_c10_g1_i1	-1.74398	Non-coding
TRINITY_DN11580_c1_g1_i3	-1.46018	Non-coding
TRINITY_DN11511_c0_g2_i1	-1.89262	Non-coding
TRINITY_DN11594_c0_g2_i1	-2.32636	Non-coding
TRINITY_DN11571_c1_g2_i2	-2.32455	Non-coding
TRINITY_DN11571_c1_g2_i4	-1.23278	Non-coding
TRINITY_DN11571_c2_g2_i2	-2.98439	Non-coding
TRINITY_DN11595_c2_g1_i1	-2.01679	Non-coding
TRINITY_DN11595_c2_g1_i2	-2.07835	Non-coding
TRINITY_DN11595_c2_g1_i3	-2.24467	Non-coding
TRINITY_DN11595_c2_g1_i8	-2.40082	Non-coding
TRINITY_DN11595_c2_g1_i15	-2.1433	Non-coding
TRINITY_DN11595_c2_g1_i17	-2.22286	Non-coding
TRINITY_DN11595_c2_g1_i19	-2.54887	Non-coding
TRINITY_DN11595_c2_g1_i20	-2.34386	Non-coding
TRINITY_DN11575_c0_g2_i1	-1.30092	Non-coding
TRINITY_DN11575_c1_g3_i1	-1.47406	Non-coding
TRINITY_DN11575_c2_g1_i1	-2.19154	Non-coding
TRINITY_DN11575_c3_g4_i1	-2.26173	Non-coding
TRINITY_DN11598_c1_g1_i1	-2.39393	Non-coding
TRINITY_DN11598_c1_g2_i1	-1.57221	Non-coding
TRINITY_DN11598_c1_g3_i1	-2.64737	Non-coding
TRINITY_DN11598_c3_g1_i1	-2.3017	Non-coding
TRINITY_DN11598_c5_g2_i1	-0.401836	Non-coding
TRINITY_DN11598_c6_g1_i1	-2.48548	Non-coding
TRINITY_DN11598_c7_g1_i1	-2.31285	Non-coding
TRINITY_DN11588_c1_g1_i1	-2.57384	Non-coding
TRINITY_DN11588_c2_g1_i1	-2.2684	Non-coding
TRINITY_DN11588_c2_g2_i2	-2.21083	Non-coding
TRINITY_DN11588_c2_g3_i1	-1.33157	Non-coding
TRINITY_DN11588_c4_g1_i1	-2.32479	Non-coding
TRINITY_DN11588_c5_g1_i1	-2.45939	Non-coding
TRINITY_DN11587_c0_g2_i1	-1.8444	Non-coding
TRINITY_DN11587_c0_g6_i1	-2.16389	Non-coding
TRINITY_DN11587_c0_g7_i1	-2.30559	Non-coding
TRINITY_DN11587_c0_g8_i1	-1.89619	Non-coding
TRINITY_DN11587_c2_g1_i1	-2.37834	Non-coding
TRINITY_DN11540_c0_g1_i1	-1.74449	Non-coding
TRINITY_DN11540_c0_g1_i7	-2.15868	Non-coding
TRINITY_DN11505_c0_g1_i1	-2.15615	Non-coding
TRINITY_DN11505_c0_g1_i2	-2.29025	Non-coding
TRINITY_DN11505_c1_g1_i1	-1.92831	Non-coding
TRINITY_DN11505_c3_g3_i1	-2.71961	Non-coding
TRINITY_DN11505_c4_g1_i1	-2.30774	Non-coding
TRINITY_DN11505_c4_g2_i1	-1.98421	Non-coding
TRINITY_DN11505_c4_g6_i1	-0.160977	Non-coding
TRINITY_DN11505_c4_g4_i11	-1.9614	Non-coding
TRINITY_DN11505_c4_g6_i2	-0.660123	Non-coding
TRINITY_DN11505_c6_g1_i1	-2.57549	Non-coding
TRINITY_DN11505_c7_g1_i1	-2.13048	Non-coding
TRINITY_DN11551_c4_g1_i1	-1.64161	Non-coding
TRINITY_DN11523_c0_g1_i4	-2.33079	Non-coding
TRINITY_DN11515_c0_g1_i1	-2.4865	Non-coding
TRINITY_DN11515_c1_g2_i1	-1.35551	Non-coding
TRINITY_DN11548_c0_g6_i1	-2.31137	Non-coding
TRINITY_DN11548_c0_g9_i1	-2.29276	Non-coding
TRINITY_DN11548_c1_g1_i1	-1.41795	Non-coding
TRINITY_DN11576_c2_g1_i1	-2.44252	Non-coding
TRINITY_DN11576_c2_g2_i1	-0.994875	Non-coding
TRINITY_DN11576_c2_g3_i1	-1.85505	Non-coding
TRINITY_DN11576_c3_g3_i1	0.858583	Coding
TRINITY_DN11576_c3_g5_i1	-2.33928	Non-coding
TRINITY_DN11576_c6_g1_i1	-2.16224	Non-coding
TRINITY_DN11577_c0_g1_i1	-1.36486	Non-coding
TRINITY_DN11599_c2_g1_i1	-1.97311	Non-coding
TRINITY_DN11579_c0_g1_i1	-2.32598	Non-coding
TRINITY_DN11579_c2_g3_i1	-1.07737	Non-coding
TRINITY_DN11579_c4_g1_i1	-2.37511	Non-coding
TRINITY_DN11558_c0_g1_i1	-1.50839	Non-coding
TRINITY_DN11530_c3_g1_i1	-2.4668	Non-coding
TRINITY_DN11530_c6_g1_i1	-1.40767	Non-coding
TRINITY_DN11530_c7_g1_i1	-2.68747	Non-coding
TRINITY_DN10787_c0_g1_i5	-2.23298	Non-coding
TRINITY_DN10786_c0_g1_i2	-1.36904	Non-coding
TRINITY_DN10786_c0_g1_i3	-0.552335	Non-coding
TRINITY_DN10712_c0_g1_i1	-2.25177	Non-coding
TRINITY_DN10717_c0_g2_i1	-1.8259	Non-coding
TRINITY_DN10783_c0_g1_i1	-1.73948	Non-coding
TRINITY_DN10769_c0_g1_i1	0.079552	Coding
TRINITY_DN10719_c0_g3_i1	-2.32767	Non-coding
TRINITY_DN10719_c0_g2_i2	-2.32884	Non-coding
TRINITY_DN10719_c0_g2_i3	-2.33016	Non-coding
TRINITY_DN10719_c0_g1_i4	-2.32706	Non-coding
TRINITY_DN10719_c0_g3_i2	-2.32796	Non-coding
TRINITY_DN10733_c0_g4_i1	-2.28491	Non-coding
TRINITY_DN10749_c0_g1_i4	-2.16602	Non-coding
TRINITY_DN10724_c0_g1_i2	-1.28963	Non-coding
TRINITY_DN10738_c0_g1_i4	-0.865246	Non-coding
TRINITY_DN10782_c2_g3_i1	-2.48065	Non-coding
TRINITY_DN10782_c2_g2_i2	-2.11033	Non-coding
TRINITY_DN10760_c0_g1_i2	-1.32063	Non-coding
TRINITY_DN10794_c0_g2_i1	-2.46928	Non-coding
TRINITY_DN10798_c1_g1_i1	-1.83422	Non-coding
TRINITY_DN10755_c0_g1_i3	-2.01102	Non-coding
TRINITY_DN10735_c0_g2_i5	-2.31288	Non-coding
TRINITY_DN10774_c0_g2_i1	-2.24122	Non-coding
TRINITY_DN10762_c1_g1_i1	-2.06366	Non-coding
TRINITY_DN10759_c0_g1_i1	-2.08272	Non-coding
TRINITY_DN10759_c2_g3_i6	-2.60541	Non-coding
TRINITY_DN10759_c2_g11_i1	-2.42252	Non-coding
TRINITY_DN10754_c0_g1_i17	-2.32636	Non-coding
TRINITY_DN10702_c0_g1_i16	-1.58978	Non-coding
TRINITY_DN10726_c0_g1_i1	-1.79053	Non-coding
TRINITY_DN10726_c0_g1_i2	-1.90833	Non-coding
TRINITY_DN10726_c0_g1_i3	-2.39696	Non-coding
TRINITY_DN10726_c0_g1_i5	-1.87726	Non-coding
TRINITY_DN10793_c0_g1_i1	-2.17191	Non-coding
TRINITY_DN10789_c1_g1_i1	-2.28222	Non-coding
TRINITY_DN10796_c0_g2_i1	-2.34265	Non-coding
TRINITY_DN10714_c0_g2_i1	-2.42509	Non-coding
TRINITY_DN10752_c0_g3_i1	-0.253124	Non-coding
TRINITY_DN10752_c0_g5_i1	-2.57241	Non-coding
TRINITY_DN10752_c1_g1_i1	-1.18581	Non-coding
TRINITY_DN10752_c1_g1_i2	-1.92519	Non-coding
TRINITY_DN10752_c1_g4_i1	-2.2843	Non-coding
TRINITY_DN20716_c0_g1_i1	-2.38066	Non-coding
TRINITY_DN20731_c0_g1_i1	-2.35582	Non-coding
TRINITY_DN20700_c0_g1_i1	-1.8777	Non-coding
TRINITY_DN20784_c0_g1_i1	-2.14939	Non-coding
TRINITY_DN20737_c0_g1_i1	-2.25085	Non-coding
TRINITY_DN20730_c0_g1_i1	-2.50426	Non-coding
TRINITY_DN20745_c0_g1_i1	-2.32037	Non-coding
TRINITY_DN20742_c0_g1_i1	-2.11548	Non-coding
TRINITY_DN20709_c0_g1_i1	-2.2509	Non-coding
TRINITY_DN20792_c0_g1_i1	-2.19328	Non-coding
TRINITY_DN20712_c0_g1_i1	-2.26567	Non-coding
TRINITY_DN20750_c0_g1_i1	-1.98051	Non-coding
TRINITY_DN20771_c0_g1_i1	-2.30441	Non-coding
TRINITY_DN20746_c0_g1_i1	-2.33883	Non-coding
TRINITY_DN20711_c0_g1_i1	-2.17575	Non-coding
TRINITY_DN20738_c0_g1_i1	-2.29751	Non-coding
TRINITY_DN20766_c0_g1_i1	-2.29486	Non-coding
TRINITY_DN20783_c0_g1_i1	-2.25489	Non-coding
TRINITY_DN20775_c0_g1_i1	-2.29038	Non-coding
TRINITY_DN20714_c0_g1_i1	-2.07301	Non-coding
TRINITY_DN20729_c0_g1_i1	-2.33899	Non-coding
TRINITY_DN20763_c0_g1_i1	-2.21024	Non-coding
TRINITY_DN20767_c0_g1_i1	-2.41817	Non-coding
TRINITY_DN20736_c0_g1_i1	-2.32105	Non-coding
TRINITY_DN20704_c0_g1_i1	-2.33291	Non-coding
TRINITY_DN20759_c0_g1_i1	-2.38311	Non-coding
TRINITY_DN20798_c0_g1_i1	-2.13559	Non-coding
TRINITY_DN20772_c0_g1_i1	-2.19077	Non-coding
TRINITY_DN20741_c0_g1_i1	-2.2695	Non-coding
TRINITY_DN20782_c0_g1_i1	-2.02026	Non-coding
TRINITY_DN20703_c0_g1_i1	-2.21716	Non-coding
TRINITY_DN20793_c0_g1_i1	-2.2258	Non-coding
TRINITY_DN20756_c0_g1_i1	-2.48353	Non-coding
TRINITY_DN20780_c0_g1_i1	-1.74272	Non-coding
TRINITY_DN20728_c0_g1_i1	-2.437	Non-coding
[truncated: 21,467 more rows]

## Sheet: unique non-coding transcripts 
Supplementary Table S2: Selected unique non-coding transcripts for further analysis
TRINITY_DN13691_c5_g1_i1
TRINITY_DN13624_c1_g2_i1
TRINITY_DN13511_c1_g1_i1
TRINITY_DN9428_c0_g1_i2
TRINITY_DN11436_c1_g3_i1
TRINITY_DN38088_c0_g1_i1
TRINITY_DN13008_c2_g9_i1
TRINITY_DN14107_c1_g16_i1
TRINITY_DN14176_c0_g3_i6
TRINITY_DN13224_c1_g1_i1
TRINITY_DN14561_c4_g1_i13
TRINITY_DN14536_c4_g2_i1
TRINITY_DN14574_c0_g1_i1
TRINITY_DN13989_c1_g14_i1
TRINITY_DN13998_c2_g9_i1
TRINITY_DN14343_c4_g6_i1
TRINITY_DN14340_c4_g6_i2
TRINITY_DN12648_c2_g1_i2
TRINITY_DN13768_c4_g6_i3
TRINITY_DN13724_c0_g1_i1
TRINITY_DN13438_c2_g4_i1
TRINITY_DN13408_c1_g7_i2
TRINITY_DN13498_c2_g8_i1
TRINITY_DN13353_c2_g10_i1
TRINITY_DN13867_c4_g4_i2
TRINITY_DN12726_c2_g3_i1
TRINITY_DN14469_c0_g24_i1
TRINITY_DN12933_c2_g4_i1
TRINITY_DN12905_c0_g5_i1
TRINITY_DN12975_c1_g1_i10
TRINITY_DN11666_c2_g5_i1
TRINITY_DN14032_c2_g21_i1
TRINITY_DN14011_c0_g4_i1
TRINITY_DN14041_c1_g2_i1
TRINITY_DN11738_c1_g1_i1
TRINITY_DN12576_c2_g2_i2
TRINITY_DN12576_c2_g2_i6
TRINITY_DN12317_c0_g1_i2
TRINITY_DN13612_c1_g8_i1
TRINITY_DN13635_c1_g2_i3
TRINITY_DN13538_c0_g1_i1
TRINITY_DN13565_c0_g6_i1
TRINITY_DN12806_c0_g7_i1
TRINITY_DN12856_c4_g1_i11
TRINITY_DN9577_c1_g1_i1
TRINITY_DN11418_c8_g2_i1
TRINITY_DN7532_c0_g1_i1
TRINITY_DN7559_c0_g1_i1
TRINITY_DN10873_c0_g1_i22
TRINITY_DN13199_c2_g5_i1
TRINITY_DN13291_c5_g5_i1
TRINITY_DN13291_c5_g11_i1
TRINITY_DN15124_c0_g1_i1
TRINITY_DN14504_c0_g9_i1
TRINITY_DN8823_c0_g2_i1
TRINITY_DN14679_c5_g1_i4
TRINITY_DN14660_c2_g4_i1
TRINITY_DN14645_c6_g1_i17
TRINITY_DN14395_c0_g9_i1
TRINITY_DN14383_c0_g2_i1
TRINITY_DN14396_c1_g1_i7
TRINITY_DN14351_c3_g2_i2
TRINITY_DN14351_c3_g2_i3
TRINITY_DN17458_c0_g1_i1
TRINITY_DN12660_c3_g3_i1
TRINITY_DN13407_c0_g5_i1
TRINITY_DN13479_c4_g5_i6
TRINITY_DN13479_c4_g5_i10
TRINITY_DN29083_c0_g1_i1
TRINITY_DN3485_c0_g1_i1
TRINITY_DN12014_c0_g3_i6
TRINITY_DN12001_c3_g3_i1
TRINITY_DN5919_c0_g1_i1
TRINITY_DN14219_c0_g1_i1
TRINITY_DN14237_c2_g3_i1
TRINITY_DN14262_c4_g8_i1
TRINITY_DN12992_c1_g2_i1
TRINITY_DN14031_c3_g10_i1
TRINITY_DN14031_c3_g10_i2
TRINITY_DN14071_c2_g1_i5
TRINITY_DN12460_c2_g2_i1
TRINITY_DN10155_c0_g1_i1
TRINITY_DN11587_c0_g7_i1
TRINITY_DN13685_c1_g1_i1
TRINITY_DN13597_c3_g6_i1
TRINITY_DN12882_c4_g5_i1
TRINITY_DN11287_c3_g2_i3
TRINITY_DN11432_c0_g1_i1
TRINITY_DN13094_c0_g5_i4
TRINITY_DN13139_c2_g7_i1
TRINITY_DN11959_c3_g1_i1
TRINITY_DN14191_c1_g3_i1
TRINITY_DN14134_c3_g1_i2
TRINITY_DN14584_c4_g5_i2
TRINITY_DN14508_c2_g15_i1
TRINITY_DN14568_c1_g1_i4
TRINITY_DN8165_c0_g2_i1
TRINITY_DN6450_c0_g1_i1
TRINITY_DN14675_c3_g4_i1
TRINITY_DN15549_c0_g1_i1
TRINITY_DN14351_c3_g5_i1
TRINITY_DN14740_c5_g3_i1
TRINITY_DN2297_c0_g3_i1
TRINITY_DN12610_c1_g1_i5
TRINITY_DN3991_c0_g1_i1
TRINITY_DN13404_c1_g1_i1
TRINITY_DN39466_c0_g1_i1
TRINITY_DN12068_c4_g2_i2
TRINITY_DN1534_c0_g1_i1
TRINITY_DN14440_c4_g8_i1
TRINITY_DN14462_c1_g3_i1
TRINITY_DN14484_c1_g1_i1
TRINITY_DN14469_c0_g8_i1
TRINITY_DN14487_c1_g14_i3
TRINITY_DN14493_c4_g1_i2
TRINITY_DN14441_c0_g1_i12
TRINITY_DN11321_c4_g3_i1
TRINITY_DN14219_c1_g4_i2
TRINITY_DN14243_c2_g3_i1
TRINITY_DN12954_c0_g2_i7
TRINITY_DN11625_c4_g1_i1
TRINITY_DN11625_c4_g1_i2
TRINITY_DN12474_c2_g6_i2
TRINITY_DN12353_c2_g1_i3
TRINITY_DN11563_c1_g1_i1
TRINITY_DN10786_c0_g1_i3
TRINITY_DN13682_c2_g5_i2
TRINITY_DN13682_c2_g12_i1
TRINITY_DN13564_c3_g1_i1
TRINITY_DN8977_c0_g2_i1
TRINITY_DN12851_c0_g1_i1
TRINITY_DN12823_c0_g1_i1
TRINITY_DN11486_c7_g5_i2
TRINITY_DN13058_c4_g8_i1
TRINITY_DN13041_c2_g3_i6
TRINITY_DN13143_c2_g14_i1
TRINITY_DN11959_c3_g1_i5
TRINITY_DN11970_c1_g8_i1
TRINITY_DN14117_c4_g3_i1
TRINITY_DN13299_c3_g4_i1
TRINITY_DN14503_c4_g1_i1
TRINITY_DN14523_c1_g3_i2
TRINITY_DN14523_c1_g3_i4
TRINITY_DN14643_c2_g10_i1
TRINITY_DN14638_c0_g1_i1
TRINITY_DN14641_c6_g14_i1
TRINITY_DN14682_c1_g21_i1
TRINITY_DN14364_c3_g1_i1
TRINITY_DN14337_c2_g2_i3
TRINITY_DN12607_c3_g8_i2
TRINITY_DN13768_c4_g6_i2
TRINITY_DN13783_c0_g2_i4
TRINITY_DN13749_c0_g2_i1
TRINITY_DN13749_c0_g2_i2
TRINITY_DN13799_c2_g1_i8
TRINITY_DN13448_c5_g1_i1
TRINITY_DN13447_c2_g1_i1
TRINITY_DN7278_c0_g1_i3
TRINITY_DN12139_c3_g2_i1
TRINITY_DN13847_c3_g8_i1
TRINITY_DN11866_c3_g4_i1
TRINITY_DN11833_c1_g1_i1
TRINITY_DN11843_c3_g1_i1
TRINITY_DN12025_c1_g4_i1
TRINITY_DN14462_c1_g2_i1
TRINITY_DN14408_c0_g1_i1
TRINITY_DN14454_c1_g1_i25
TRINITY_DN14480_c2_g2_i1
TRINITY_DN14480_c2_g4_i1
TRINITY_DN12958_c1_g1_i5
TRINITY_DN27061_c0_g1_i1
TRINITY_DN12447_c1_g3_i1
TRINITY_DN12422_c5_g5_i1
TRINITY_DN29722_c0_g1_i1
TRINITY_DN12320_c3_g9_i1
TRINITY_DN13628_c1_g5_i2
TRINITY_DN9438_c0_g2_i1
TRINITY_DN12823_c4_g7_i1
TRINITY_DN11486_c2_g1_i1
TRINITY_DN11486_c7_g6_i1
TRINITY_DN13044_c5_g5_i1
TRINITY_DN13034_c4_g1_i1
TRINITY_DN13153_c2_g12_i1
TRINITY_DN13153_c2_g12_i2
TRINITY_DN13186_c1_g1_i1
TRINITY_DN11921_c1_g1_i2
TRINITY_DN13282_c5_g2_i1
TRINITY_DN10628_c0_g2_i1
TRINITY_DN14508_c2_g13_i1
TRINITY_DN26086_c0_g1_i1
TRINITY_DN14607_c3_g1_i11
TRINITY_DN9307_c0_g1_i2
TRINITY_DN21490_c0_g1_i1
TRINITY_DN12260_c1_g4_i2
TRINITY_DN12209_c3_g5_i1
TRINITY_DN12207_c1_g1_i3
TRINITY_DN11153_c4_g6_i1
TRINITY_DN14310_c0_g1_i1
TRINITY_DN14334_c3_g14_i1
TRINITY_DN13750_c4_g2_i1
TRINITY_DN13774_c2_g2_i1
TRINITY_DN13763_c1_g9_i1
TRINITY_DN2784_c0_g1_i1
TRINITY_DN13386_c0_g2_i1
TRINITY_DN13874_c4_g1_i1
TRINITY_DN13867_c4_g1_i1
TRINITY_DN13867_c4_g2_i1
TRINITY_DN39635_c0_g1_i1
TRINITY_DN24770_c0_g1_i1
TRINITY_DN12042_c2_g1_i1
TRINITY_DN14473_c4_g2_i1
TRINITY_DN14469_c0_g11_i1
TRINITY_DN14248_c1_g2_i2
TRINITY_DN14248_c1_g2_i6
TRINITY_DN26369_c0_g1_i1
TRINITY_DN7881_c0_g1_i2
TRINITY_DN12546_c0_g1_i1
TRINITY_DN12368_c7_g4_i1
TRINITY_DN11568_c0_g1_i4
TRINITY_DN11568_c0_g1_i5
TRINITY_DN13626_c0_g8_i2
TRINITY_DN13544_c6_g1_i1
TRINITY_DN13572_c3_g7_i2
TRINITY_DN11479_c4_g6_i3
TRINITY_DN29255_c0_g1_i1
TRINITY_DN13026_c5_g1_i3
TRINITY_DN13014_c1_g2_i1
TRINITY_DN13079_c1_g4_i1
TRINITY_DN13076_c3_g2_i1
TRINITY_DN13153_c2_g4_i1
TRINITY_DN11945_c0_g6_i1
TRINITY_DN14164_c2_g2_i1
TRINITY_DN14164_c2_g2_i2
TRINITY_DN14114_c2_g1_i1
TRINITY_DN10654_c3_g1_i1
TRINITY_DN32146_c0_g1_i1
TRINITY_DN14506_c6_g1_i2
TRINITY_DN14523_c1_g17_i1
TRINITY_DN18245_c0_g1_i1
TRINITY_DN6454_c0_g1_i1
TRINITY_DN14615_c6_g1_i2
TRINITY_DN14678_c2_g3_i1
TRINITY_DN13900_c1_g6_i2
TRINITY_DN13953_c2_g3_i10
TRINITY_DN13964_c3_g7_i1
TRINITY_DN12233_c6_g1_i12
TRINITY_DN11160_c2_g3_i1
TRINITY_DN14319_c0_g10_i1
TRINITY_DN14351_c3_g21_i1
TRINITY_DN36892_c0_g1_i1
TRINITY_DN7310_c0_g1_i1
TRINITY_DN14718_c5_g1_i1
TRINITY_DN12653_c4_g13_i1
TRINITY_DN10039_c0_g2_i9
TRINITY_DN13384_c0_g2_i3
TRINITY_DN13343_c1_g4_i2
TRINITY_DN13381_c0_g1_i7
TRINITY_DN13389_c4_g5_i1
TRINITY_DN32421_c0_g1_i1
TRINITY_DN13871_c2_g3_i2
TRINITY_DN11856_c5_g4_i1
TRINITY_DN11896_c1_g5_i1
TRINITY_DN12720_c1_g1_i7
TRINITY_DN12720_c1_g1_i9
TRINITY_DN12720_c1_g1_i12
TRINITY_DN12720_c1_g1_i33
TRINITY_DN12017_c0_g6_i1
TRINITY_DN14463_c0_g1_i5
TRINITY_DN21035_c0_g1_i1
TRINITY_DN31816_c0_g1_i1
TRINITY_DN14278_c2_g8_i1
TRINITY_DN11637_c1_g3_i1
TRINITY_DN14076_c5_g1_i1
TRINITY_DN14028_c2_g14_i1
TRINITY_DN14011_c0_g6_i1
TRINITY_DN11737_c3_g2_i4
TRINITY_DN11737_c3_g2_i7
TRINITY_DN12466_c0_g1_i1
TRINITY_DN959_c0_g1_i1
TRINITY_DN23071_c0_g1_i1
TRINITY_DN12539_c1_g1_i11
TRINITY_DN13617_c1_g3_i2
TRINITY_DN13617_c2_g8_i1
TRINITY_DN13552_c3_g2_i1
TRINITY_DN13541_c1_g1_i2
TRINITY_DN13541_c1_g1_i3
TRINITY_DN13541_c1_g1_i6
TRINITY_DN1268_c0_g1_i1
TRINITY_DN25045_c0_g1_i1
TRINITY_DN10875_c0_g1_i2
TRINITY_DN13167_c6_g8_i1
TRINITY_DN13123_c0_g2_i1
TRINITY_DN14181_c0_g10_i1
TRINITY_DN14100_c1_g10_i2
TRINITY_DN20045_c0_g1_i1
TRINITY_DN13282_c6_g1_i1
TRINITY_DN31654_c0_g1_i1
TRINITY_DN6158_c0_g1_i1
TRINITY_DN6575_c0_g3_i1
TRINITY_DN14508_c2_g6_i3
TRINITY_DN14568_c1_g10_i1
TRINITY_DN14663_c5_g7_i1
TRINITY_DN14686_c4_g1_i6
TRINITY_DN14607_c3_g8_i1
TRINITY_DN14681_c0_g1_i1
TRINITY_DN13918_c3_g14_i1
TRINITY_DN6705_c0_g1_i1
TRINITY_DN14321_c1_g1_i7
TRINITY_DN14729_c2_g4_i1
TRINITY_DN14744_c5_g2_i6
TRINITY_DN12635_c3_g3_i1
TRINITY_DN13718_c2_g2_i1
TRINITY_DN13736_c2_g1_i3
TRINITY_DN13730_c8_g9_i1
TRINITY_DN13417_c0_g3_i12
TRINITY_DN13498_c2_g12_i1
TRINITY_DN13426_c2_g17_i1
TRINITY_DN13452_c0_g1_i5
TRINITY_DN13452_c0_g1_i7
TRINITY_DN13452_c0_g1_i11
TRINITY_DN17195_c0_g1_i1
TRINITY_DN13353_c2_g5_i1
TRINITY_DN12171_c0_g4_i2
TRINITY_DN13811_c3_g7_i1
TRINITY_DN11833_c1_g1_i2
TRINITY_DN12719_c0_g3_i4
TRINITY_DN5427_c0_g1_i1
TRINITY_DN14484_c1_g3_i1
TRINITY_DN14493_c2_g1_i1
TRINITY_DN14435_c3_g1_i1
TRINITY_DN11319_c0_g1_i1
TRINITY_DN14209_c6_g2_i1
TRINITY_DN14286_c0_g1_i6
TRINITY_DN14280_c0_g17_i1
TRINITY_DN12958_c1_g1_i4
TRINITY_DN12958_c1_g1_i8
TRINITY_DN14006_c0_g2_i1
TRINITY_DN14006_c0_g2_i2
TRINITY_DN12456_c7_g4_i1
TRINITY_DN12570_c1_g7_i1
TRINITY_DN12523_c7_g1_i1
TRINITY_DN12370_c0_g4_i1
TRINITY_DN12384_c1_g9_i1
TRINITY_DN11583_c1_g2_i1
TRINITY_DN11563_c4_g1_i2
TRINITY_DN11505_c7_g1_i1
TRINITY_DN13572_c3_g9_i2
TRINITY_DN12839_c1_g8_i1
TRINITY_DN11291_c0_g2_i10
TRINITY_DN11220_c0_g2_i1
TRINITY_DN13166_c1_g1_i4
TRINITY_DN13166_c1_g2_i5
TRINITY_DN13157_c2_g2_i16
TRINITY_DN14148_c2_g3_i3
TRINITY_DN14117_c4_g2_i3
TRINITY_DN13276_c2_g1_i1
TRINITY_DN14525_c2_g5_i5
TRINITY_DN14547_c1_g3_i1
TRINITY_DN14523_c1_g4_i1
TRINITY_DN32991_c0_g1_i1
TRINITY_DN14625_c2_g1_i1
TRINITY_DN14682_c1_g8_i3
TRINITY_DN14678_c3_g3_i1
TRINITY_DN22720_c0_g1_i1
TRINITY_DN10582_c0_g1_i7
TRINITY_DN13916_c0_g1_i1
TRINITY_DN2051_c0_g1_i1
TRINITY_DN19774_c0_g1_i1
TRINITY_DN28913_c0_g1_i1
TRINITY_DN14370_c0_g5_i1
TRINITY_DN14337_c2_g8_i3
TRINITY_DN14334_c3_g10_i1
TRINITY_DN36805_c0_g1_i1
TRINITY_DN14744_c6_g5_i1
TRINITY_DN13768_c4_g2_i2
TRINITY_DN13782_c2_g4_i1
TRINITY_DN13478_c1_g7_i1
TRINITY_DN13365_c1_g8_i1
TRINITY_DN12129_c1_g1_i1
TRINITY_DN12115_c2_g10_i1
TRINITY_DN2197_c0_g1_i1
TRINITY_DN13873_c1_g1_i1
TRINITY_DN13873_c4_g8_i1
TRINITY_DN13853_c0_g1_i2
TRINITY_DN12728_c3_g5_i1
TRINITY_DN12086_c0_g1_i14
TRINITY_DN12024_c2_g3_i2
TRINITY_DN12096_c3_g13_i2
TRINITY_DN12096_c3_g11_i2
TRINITY_DN12070_c1_g1_i1
TRINITY_DN14473_c2_g6_i1
TRINITY_DN14407_c0_g8_i1
TRINITY_DN11365_c5_g3_i2
TRINITY_DN11049_c4_g2_i1
TRINITY_DN11689_c3_g1_i3
TRINITY_DN11606_c0_g1_i6
TRINITY_DN14018_c3_g2_i1
TRINITY_DN14060_c3_g10_i2
TRINITY_DN11740_c2_g2_i1
TRINITY_DN11722_c0_g1_i4
TRINITY_DN12455_c2_g1_i2
TRINITY_DN3670_c0_g1_i1
TRINITY_DN12572_c6_g7_i1
TRINITY_DN12572_c6_g4_i2
TRINITY_DN12522_c2_g1_i5
TRINITY_DN12387_c1_g1_i1
TRINITY_DN12328_c2_g6_i1
TRINITY_DN13682_c2_g5_i1
TRINITY_DN13544_c4_g2_i1
TRINITY_DN13544_c6_g4_i2
TRINITY_DN13541_c1_g1_i4
TRINITY_DN140_c0_g1_i1
TRINITY_DN12875_c1_g4_i2
TRINITY_DN12892_c1_g8_i1
TRINITY_DN11253_c5_g4_i1
TRINITY_DN11272_c7_g10_i3
TRINITY_DN11273_c2_g1_i3
TRINITY_DN38818_c0_g1_i1
TRINITY_DN11934_c0_g6_i1
TRINITY_DN11934_c0_g6_i3
TRINITY_DN11934_c0_g6_i4
TRINITY_DN14164_c2_g1_i4
TRINITY_DN14107_c0_g1_i2
TRINITY_DN14107_c1_g6_i1
TRINITY_DN14132_c1_g4_i9
TRINITY_DN14141_c4_g1_i1
TRINITY_DN13213_c5_g4_i1
TRINITY_DN24283_c0_g1_i1
TRINITY_DN14523_c1_g3_i1
TRINITY_DN14590_c1_g3_i1
TRINITY_DN14590_c1_g3_i18
TRINITY_DN14570_c2_g6_i4
TRINITY_DN14686_c4_g1_i5
TRINITY_DN14656_c0_g1_i1
TRINITY_DN14650_c7_g1_i3
TRINITY_DN14650_c7_g1_i5
TRINITY_DN13969_c5_g5_i1
TRINITY_DN36796_c0_g1_i1
TRINITY_DN20657_c0_g1_i1
TRINITY_DN12278_c0_g12_i1
TRINITY_DN11182_c3_g10_i2
TRINITY_DN14395_c0_g14_i1
TRINITY_DN14351_c3_g13_i1
TRINITY_DN14337_c2_g10_i1
TRINITY_DN14314_c1_g1_i1
TRINITY_DN19384_c0_g1_i1
TRINITY_DN14749_c9_g1_i1
TRINITY_DN12635_c3_g4_i2
TRINITY_DN13777_c1_g1_i6
TRINITY_DN13410_c1_g7_i4
TRINITY_DN13452_c0_g1_i12
TRINITY_DN13359_c3_g1_i12
TRINITY_DN13328_c1_g1_i1
TRINITY_DN13398_c2_g2_i4
TRINITY_DN13389_c4_g12_i1
TRINITY_DN12139_c1_g1_i1
TRINITY_DN11889_c7_g1_i2
TRINITY_DN34102_c0_g1_i1
TRINITY_DN29829_c0_g1_i1
TRINITY_DN12736_c2_g1_i3
TRINITY_DN19556_c0_g1_i1
TRINITY_DN14433_c2_g1_i1
TRINITY_DN14429_c0_g6_i1
TRINITY_DN5936_c0_g2_i1
TRINITY_DN14214_c0_g1_i1
TRINITY_DN14273_c0_g1_i1
TRINITY_DN14283_c2_g11_i1
TRINITY_DN14264_c3_g2_i5
TRINITY_DN12968_c0_g1_i1
TRINITY_DN12988_c0_g4_i1
TRINITY_DN12940_c5_g2_i1
TRINITY_DN11633_c1_g1_i1
TRINITY_DN14084_c0_g5_i1
TRINITY_DN14088_c2_g1_i12
TRINITY_DN29436_c0_g1_i1
TRINITY_DN33750_c0_g1_i1
TRINITY_DN12546_c1_g3_i1
TRINITY_DN12542_c0_g1_i9
TRINITY_DN11565_c2_g1_i1
TRINITY_DN13617_c2_g9_i1
TRINITY_DN13653_c0_g1_i1
TRINITY_DN13632_c0_g2_i1
TRINITY_DN13560_c3_g1_i1
TRINITY_DN13504_c5_g1_i2
TRINITY_DN13525_c1_g1_i7
TRINITY_DN9478_c0_g3_i1
TRINITY_DN12835_c0_g1_i1
TRINITY_DN12835_c0_g1_i2
TRINITY_DN12818_c0_g1_i1
TRINITY_DN12846_c2_g6_i1
TRINITY_DN11450_c3_g1_i1
TRINITY_DN39098_c0_g1_i1
TRINITY_DN3085_c0_g1_i1
TRINITY_DN13062_c0_g2_i1
TRINITY_DN6013_c0_g1_i1
TRINITY_DN6051_c0_g2_i1
TRINITY_DN14114_c0_g1_i1
TRINITY_DN14108_c2_g4_i14
TRINITY_DN14167_c0_g1_i2
TRINITY_DN14117_c3_g1_i1
TRINITY_DN4965_c0_g1_i1
TRINITY_DN13291_c5_g13_i2
TRINITY_DN13237_c0_g2_i3
TRINITY_DN14515_c2_g3_i1
TRINITY_DN14556_c3_g14_i1
TRINITY_DN14556_c3_g8_i4
TRINITY_DN14574_c1_g1_i1
TRINITY_DN14687_c2_g1_i3
TRINITY_DN14607_c3_g1_i5
TRINITY_DN14607_c3_g1_i10
TRINITY_DN13989_c1_g16_i1
TRINITY_DN13998_c2_g11_i1
TRINITY_DN13998_c2_g11_i2
TRINITY_DN13954_c0_g3_i2
TRINITY_DN14739_c0_g1_i2
TRINITY_DN14702_c4_g4_i1
TRINITY_DN14740_c4_g4_i2
TRINITY_DN14740_c4_g4_i4
TRINITY_DN12691_c2_g3_i4
TRINITY_DN26962_c0_g1_i1
TRINITY_DN13768_c4_g5_i1
TRINITY_DN13791_c10_g8_i1
TRINITY_DN13428_c1_g1_i3
TRINITY_DN17976_c0_g1_i1
TRINITY_DN13328_c1_g12_i1
TRINITY_DN13820_c0_g2_i1
TRINITY_DN13873_c4_g5_i1
TRINITY_DN13840_c2_g1_i1
TRINITY_DN40427_c0_g1_i1
TRINITY_DN34062_c0_g1_i1
TRINITY_DN7764_c0_g1_i1
TRINITY_DN15873_c0_g1_i1
TRINITY_DN12010_c1_g1_i1
TRINITY_DN34483_c0_g1_i1
TRINITY_DN10931_c0_g1_i1
TRINITY_DN19501_c0_g1_i1
TRINITY_DN14473_c2_g7_i1
TRINITY_DN14469_c0_g21_i1
TRINITY_DN14487_c1_g20_i1
TRINITY_DN11321_c7_g4_i1
TRINITY_DN11309_c1_g4_i4
TRINITY_DN14270_c1_g5_i1
TRINITY_DN11621_c8_g1_i1
TRINITY_DN11661_c1_g3_i1
TRINITY_DN11652_c0_g2_i1
TRINITY_DN11641_c3_g1_i7
TRINITY_DN14080_c7_g1_i1
TRINITY_DN14018_c3_g2_i6
TRINITY_DN11719_c3_g2_i1
TRINITY_DN12407_c2_g6_i1
TRINITY_DN12570_c0_g2_i1
TRINITY_DN12517_c1_g6_i6
TRINITY_DN12337_c2_g7_i1
TRINITY_DN12320_c1_g2_i2
TRINITY_DN5091_c0_g1_i1
TRINITY_DN11563_c3_g2_i1
TRINITY_DN11598_c5_g2_i1
TRINITY_DN13617_c0_g2_i4
TRINITY_DN13689_c2_g11_i1
TRINITY_DN13597_c3_g12_i1
TRINITY_DN12883_c0_g1_i1
TRINITY_DN12861_c1_g2_i9
TRINITY_DN38056_c0_g1_i1
TRINITY_DN7580_c0_g1_i1
TRINITY_DN13098_c1_g1_i4
TRINITY_DN13020_c1_g2_i1
TRINITY_DN13063_c0_g6_i1
TRINITY_DN13032_c1_g2_i1
TRINITY_DN13109_c0_g1_i14
TRINITY_DN13266_c1_g1_i15
TRINITY_DN13267_c0_g7_i2
TRINITY_DN15178_c0_g1_i1
TRINITY_DN10639_c6_g1_i1
TRINITY_DN14584_c5_g1_i1
TRINITY_DN14525_c2_g5_i3
TRINITY_DN14523_c1_g7_i1
TRINITY_DN14523_c1_g13_i1
TRINITY_DN14516_c2_g1_i1
TRINITY_DN14588_c1_g1_i3
TRINITY_DN35650_c0_g1_i1
TRINITY_DN14685_c3_g1_i4
TRINITY_DN14654_c4_g1_i11
TRINITY_DN14696_c8_g1_i1
TRINITY_DN14621_c4_g1_i1
TRINITY_DN14629_c3_g4_i1
TRINITY_DN14629_c3_g6_i1
TRINITY_DN14601_c1_g10_i1
TRINITY_DN1742_c0_g1_i1
TRINITY_DN13918_c3_g12_i1
TRINITY_DN12227_c1_g2_i1
TRINITY_DN11182_c3_g7_i3
TRINITY_DN14357_c0_g2_i1
TRINITY_DN14366_c2_g9_i1
TRINITY_DN14366_c2_g9_i2
TRINITY_DN14393_c2_g5_i1
TRINITY_DN14324_c6_g5_i1
TRINITY_DN12681_c4_g2_i1
TRINITY_DN13707_c1_g8_i2
TRINITY_DN13777_c1_g7_i1
TRINITY_DN13763_c1_g1_i1
TRINITY_DN13433_c1_g1_i1
TRINITY_DN13404_c4_g3_i1
TRINITY_DN13448_c5_g4_i1
TRINITY_DN13448_c5_g12_i1
TRINITY_DN13448_c5_g16_i1
TRINITY_DN13478_c1_g2_i2
TRINITY_DN13313_c4_g4_i9
TRINITY_DN13354_c1_g1_i1
TRINITY_DN13376_c3_g1_i6
TRINITY_DN13353_c2_g1_i21
TRINITY_DN12173_c2_g4_i1
TRINITY_DN12156_c3_g1_i3
TRINITY_DN12156_c3_g1_i4
TRINITY_DN13861_c1_g4_i1
TRINITY_DN13861_c1_g4_i2
TRINITY_DN13873_c4_g10_i1
TRINITY_DN22493_c0_g1_i1
TRINITY_DN12004_c1_g1_i8
TRINITY_DN10903_c0_g2_i1
TRINITY_DN3247_c0_g1_i1
TRINITY_DN19557_c0_g1_i1
TRINITY_DN14473_c2_g3_i1
TRINITY_DN14462_c2_g1_i1
TRINITY_DN14462_c2_g6_i1
TRINITY_DN14407_c0_g4_i1
TRINITY_DN14239_c2_g3_i9
TRINITY_DN14203_c1_g5_i1
TRINITY_DN12954_c0_g7_i1
TRINITY_DN12960_c1_g1_i30
TRINITY_DN11043_c1_g3_i1
TRINITY_DN11650_c2_g1_i1
TRINITY_DN11641_c2_g1_i4
TRINITY_DN14074_c2_g10_i1
TRINITY_DN14004_c1_g5_i11
TRINITY_DN14023_c0_g2_i19
TRINITY_DN14031_c3_g9_i1
TRINITY_DN14041_c1_g13_i4
TRINITY_DN6314_c0_g2_i1
TRINITY_DN11726_c0_g1_i4
TRINITY_DN11734_c5_g1_i1
TRINITY_DN6203_c0_g1_i1
TRINITY_DN9637_c0_g1_i3
TRINITY_DN40777_c0_g1_i1
TRINITY_DN12564_c1_g4_i3
TRINITY_DN12550_c3_g6_i1
TRINITY_DN12531_c5_g6_i1
TRINITY_DN12547_c0_g1_i3
TRINITY_DN5060_c0_g1_i1
TRINITY_DN11585_c4_g1_i1
TRINITY_DN13623_c0_g2_i6
TRINITY_DN13682_c2_g4_i4
TRINITY_DN10458_c0_g1_i1
TRINITY_DN13593_c2_g1_i1
TRINITY_DN12804_c1_g13_i1
TRINITY_DN20926_c0_g1_i1
TRINITY_DN16016_c0_g1_i1
TRINITY_DN30783_c0_g1_i1
TRINITY_DN11407_c0_g4_i1
TRINITY_DN13059_c1_g2_i3
TRINITY_DN13019_c5_g2_i1
TRINITY_DN13044_c3_g1_i1
TRINITY_DN17725_c0_g1_i1
TRINITY_DN13105_c4_g5_i1
TRINITY_DN11970_c1_g1_i1
TRINITY_DN14172_c4_g1_i1
TRINITY_DN14129_c1_g3_i1
TRINITY_DN13282_c7_g16_i1
TRINITY_DN13278_c0_g2_i1
TRINITY_DN31674_c0_g1_i1
TRINITY_DN14593_c3_g7_i1
TRINITY_DN14559_c3_g1_i1
TRINITY_DN14570_c2_g6_i2
TRINITY_DN14519_c1_g1_i19
TRINITY_DN6415_c0_g1_i1
TRINITY_DN6499_c0_g1_i1
TRINITY_DN14608_c0_g10_i1
TRINITY_DN14641_c1_g1_i1
TRINITY_DN14629_c0_g1_i1
TRINITY_DN14601_c1_g4_i1
TRINITY_DN10528_c0_g1_i1
TRINITY_DN13939_c1_g12_i1
TRINITY_DN13964_c4_g1_i1
TRINITY_DN14393_c2_g1_i1
TRINITY_DN14343_c4_g7_i1
TRINITY_DN14343_c4_g9_i1
TRINITY_DN14741_c5_g1_i3
TRINITY_DN12608_c2_g1_i1
TRINITY_DN12653_c4_g5_i1
TRINITY_DN21602_c0_g1_i1
TRINITY_DN13795_c1_g9_i1
TRINITY_DN13791_c10_g2_i3
TRINITY_DN13781_c7_g4_i1
TRINITY_DN13462_c0_g6_i1
TRINITY_DN13404_c4_g6_i2
TRINITY_DN12168_c3_g4_i1
TRINITY_DN12138_c0_g1_i5
TRINITY_DN12105_c2_g1_i11
TRINITY_DN13821_c1_g2_i1
TRINITY_DN13806_c0_g1_i16
TRINITY_DN11896_c1_g3_i2
TRINITY_DN12799_c0_g3_i1
TRINITY_DN25121_c0_g1_i1
TRINITY_DN3263_c0_g1_i1
TRINITY_DN14418_c0_g25_i1
TRINITY_DN14473_c5_g1_i1
TRINITY_DN14487_c1_g2_i1
TRINITY_DN14493_c6_g7_i2
TRINITY_DN14480_c2_g8_i1
TRINITY_DN4556_c0_g1_i1
TRINITY_DN14229_c2_g2_i9
TRINITY_DN14279_c2_g2_i2
TRINITY_DN14279_c2_g2_i3
TRINITY_DN14267_c3_g7_i1
TRINITY_DN14239_c2_g3_i4
TRINITY_DN12933_c1_g2_i1
TRINITY_DN12960_c1_g1_i4
TRINITY_DN11006_c2_g1_i2
TRINITY_DN12418_c2_g4_i1
TRINITY_DN12531_c3_g4_i1
TRINITY_DN12587_c2_g1_i1
TRINITY_DN12362_c0_g2_i1
TRINITY_DN12370_c0_g7_i1
TRINITY_DN11510_c1_g2_i1
TRINITY_DN11517_c2_g7_i1
TRINITY_DN13626_c0_g16_i1
TRINITY_DN13658_c0_g2_i1
TRINITY_DN13669_c3_g7_i3
TRINITY_DN18580_c0_g1_i1
TRINITY_DN1307_c0_g1_i2
TRINITY_DN12886_c2_g3_i1
TRINITY_DN12846_c2_g3_i3
TRINITY_DN11479_c1_g1_i1
TRINITY_DN11463_c0_g2_i1
TRINITY_DN11462_c0_g1_i4
TRINITY_DN11483_c4_g2_i3
TRINITY_DN39065_c0_g1_i1
TRINITY_DN10869_c3_g1_i1
TRINITY_DN15350_c0_g1_i1
TRINITY_DN13059_c1_g1_i20
TRINITY_DN13157_c1_g2_i1
TRINITY_DN25975_c0_g1_i1
TRINITY_DN14164_c2_g4_i1
TRINITY_DN14142_c2_g5_i1
TRINITY_DN14142_c2_g14_i1
TRINITY_DN14132_c1_g4_i1
TRINITY_DN14167_c0_g5_i1
TRINITY_DN14146_c0_g3_i6
TRINITY_DN14134_c2_g4_i1
TRINITY_DN14584_c4_g15_i1
TRINITY_DN14526_c2_g1_i3
TRINITY_DN14523_c1_g4_i3
TRINITY_DN14570_c2_g5_i1
TRINITY_DN14552_c1_g12_i1
TRINITY_DN23390_c0_g1_i1
TRINITY_DN14690_c3_g2_i7
TRINITY_DN14680_c1_g6_i1
TRINITY_DN14658_c2_g2_i1
TRINITY_DN14669_c1_g2_i2
TRINITY_DN14669_c1_g2_i4
TRINITY_DN14669_c1_g2_i8
TRINITY_DN14660_c2_g1_i3
TRINITY_DN28755_c0_g1_i1
TRINITY_DN13999_c3_g16_i1
TRINITY_DN13948_c0_g6_i5
TRINITY_DN13938_c0_g1_i1
TRINITY_DN13967_c1_g3_i1
TRINITY_DN13941_c0_g7_i1
TRINITY_DN12278_c0_g8_i1
TRINITY_DN12270_c5_g1_i1
TRINITY_DN12228_c0_g1_i2
TRINITY_DN12280_c1_g1_i1
TRINITY_DN11148_c0_g2_i1
TRINITY_DN34367_c0_g1_i1
TRINITY_DN14353_c6_g2_i17
TRINITY_DN14343_c4_g13_i2
TRINITY_DN14736_c9_g2_i4
TRINITY_DN14721_c3_g3_i6
TRINITY_DN13768_c4_g2_i1
TRINITY_DN13763_c1_g2_i10
TRINITY_DN13463_c1_g1_i1
TRINITY_DN13441_c1_g7_i1
TRINITY_DN13441_c1_g16_i1
TRINITY_DN13391_c3_g1_i1
TRINITY_DN13398_c2_g8_i1
TRINITY_DN13373_c5_g2_i1
TRINITY_DN13349_c0_g1_i1
TRINITY_DN12193_c0_g3_i4
TRINITY_DN12186_c6_g3_i1
TRINITY_DN32429_c0_g1_i1
TRINITY_DN13834_c3_g1_i1
TRINITY_DN13867_c2_g2_i1
TRINITY_DN11895_c0_g5_i1
TRINITY_DN11887_c2_g13_i1
TRINITY_DN9194_c0_g1_i1
TRINITY_DN29800_c0_g1_i1
TRINITY_DN12736_c1_g1_i3
TRINITY_DN12001_c1_g1_i1
TRINITY_DN12001_c1_g1_i2
TRINITY_DN12001_c3_g4_i4
TRINITY_DN12035_c3_g2_i1
TRINITY_DN10981_c3_g3_i1
TRINITY_DN10952_c0_g1_i2
TRINITY_DN10999_c2_g1_i13
TRINITY_DN10999_c2_g1_i17
TRINITY_DN8772_c0_g1_i1
TRINITY_DN14453_c1_g4_i1
TRINITY_DN14487_c1_g21_i1
TRINITY_DN18921_c0_g1_i1
TRINITY_DN22515_c0_g1_i1
TRINITY_DN5938_c1_g1_i1
TRINITY_DN19927_c0_g1_i1
TRINITY_DN14223_c2_g2_i3
TRINITY_DN14254_c5_g3_i1
TRINITY_DN14203_c1_g14_i1
TRINITY_DN12985_c1_g3_i1
TRINITY_DN12915_c0_g2_i6
TRINITY_DN12904_c5_g8_i1
TRINITY_DN38327_c0_g1_i1
TRINITY_DN11699_c6_g1_i3
TRINITY_DN247_c0_g1_i1
TRINITY_DN16799_c0_g1_i1
TRINITY_DN14057_c1_g1_i1
TRINITY_DN14057_c1_g1_i2
TRINITY_DN11719_c3_g3_i1
TRINITY_DN11734_c7_g1_i2
TRINITY_DN12402_c1_g1_i3
TRINITY_DN12301_c0_g1_i12
TRINITY_DN12381_c1_g1_i4
TRINITY_DN11520_c1_g1_i3
TRINITY_DN11563_c3_g6_i1
TRINITY_DN11563_c3_g8_i4
TRINITY_DN10738_c0_g1_i4
TRINITY_DN13600_c3_g1_i1
TRINITY_DN13642_c3_g2_i1
TRINITY_DN13685_c7_g6_i1
TRINITY_DN4433_c0_g1_i1
TRINITY_DN12804_c1_g7_i1
TRINITY_DN12804_c1_g2_i7
TRINITY_DN12874_c2_g3_i1
TRINITY_DN12858_c1_g7_i4
TRINITY_DN11214_c2_g3_i1
TRINITY_DN9500_c0_g1_i3
TRINITY_DN37899_c0_g1_i1
TRINITY_DN31185_c0_g1_i1
TRINITY_DN11479_c3_g3_i1
TRINITY_DN16826_c0_g1_i1
TRINITY_DN29631_c0_g1_i1
TRINITY_DN21310_c0_g1_i1
TRINITY_DN13143_c2_g21_i1
TRINITY_DN13139_c2_g3_i1
TRINITY_DN11990_c5_g1_i1
TRINITY_DN13210_c0_g1_i1
TRINITY_DN13271_c1_g1_i1
TRINITY_DN13291_c5_g4_i2
TRINITY_DN14593_c4_g1_i1
TRINITY_DN14587_c1_g6_i1
TRINITY_DN14508_c2_g6_i2
TRINITY_DN14523_c1_g9_i1
TRINITY_DN14535_c1_g2_i1
TRINITY_DN14583_c4_g2_i1
TRINITY_DN14559_c3_g2_i1
TRINITY_DN14513_c1_g6_i3
TRINITY_DN14683_c0_g20_i1
TRINITY_DN14639_c2_g1_i5
TRINITY_DN14606_c0_g1_i1
TRINITY_DN14641_c6_g5_i1
TRINITY_DN14635_c2_g4_i1
TRINITY_DN9241_c0_g1_i13
TRINITY_DN27903_c0_g1_i1
TRINITY_DN12253_c0_g1_i7
TRINITY_DN12250_c1_g1_i2
TRINITY_DN15565_c0_g1_i1
TRINITY_DN14366_c2_g16_i1
TRINITY_DN14366_c2_g17_i1
TRINITY_DN14395_c0_g1_i1
TRINITY_DN14300_c1_g5_i1
TRINITY_DN14314_c2_g1_i30
TRINITY_DN35774_c0_g1_i1
TRINITY_DN38672_c0_g1_i1
TRINITY_DN5676_c0_g1_i1
TRINITY_DN14727_c1_g10_i1
TRINITY_DN7617_c0_g2_i1
TRINITY_DN7112_c0_g2_i1
TRINITY_DN13787_c2_g9_i3
TRINITY_DN13730_c6_g3_i2
TRINITY_DN13426_c2_g3_i1
TRINITY_DN13441_c0_g1_i1
TRINITY_DN2768_c0_g1_i1
TRINITY_DN13355_c4_g3_i1
TRINITY_DN13382_c5_g4_i1
TRINITY_DN13861_c1_g4_i3
TRINITY_DN13811_c4_g1_i2
TRINITY_DN24792_c0_g1_i1
TRINITY_DN24761_c0_g1_i1
TRINITY_DN19600_c0_g1_i1
TRINITY_DN11806_c2_g6_i1
TRINITY_DN11821_c0_g1_i6
TRINITY_DN7713_c0_g1_i1
TRINITY_DN8275_c0_g1_i1
TRINITY_DN15898_c0_g1_i1
TRINITY_DN12095_c1_g5_i1
TRINITY_DN12011_c2_g2_i2
TRINITY_DN12068_c4_g5_i1
TRINITY_DN8719_c0_g3_i1
TRINITY_DN1508_c0_g1_i1
TRINITY_DN14440_c3_g1_i1
TRINITY_DN14421_c0_g1_i26
TRINITY_DN14415_c1_g1_i1
TRINITY_DN14408_c1_g3_i2
TRINITY_DN14408_c1_g3_i9
TRINITY_DN14444_c0_g6_i2
TRINITY_DN21073_c0_g1_i1
TRINITY_DN11305_c0_g3_i2
TRINITY_DN11378_c0_g1_i14
TRINITY_DN31928_c0_g1_i1
TRINITY_DN14274_c2_g2_i2
TRINITY_DN14225_c0_g12_i1
TRINITY_DN14280_c0_g10_i1
TRINITY_DN14280_c0_g3_i2
TRINITY_DN14280_c0_g19_i1
TRINITY_DN12985_c1_g3_i2
TRINITY_DN11018_c0_g1_i2
TRINITY_DN11018_c0_g1_i3
TRINITY_DN11642_c4_g2_i1
TRINITY_DN11607_c5_g1_i1
TRINITY_DN2624_c0_g1_i1
TRINITY_DN14032_c2_g26_i1
TRINITY_DN14017_c0_g1_i7
TRINITY_DN18009_c0_g1_i1
TRINITY_DN12495_c4_g5_i1
TRINITY_DN12431_c1_g2_i1
TRINITY_DN12431_c1_g2_i2
TRINITY_DN12406_c0_g2_i1
TRINITY_DN40699_c0_g1_i1
TRINITY_DN30950_c0_g1_i1
TRINITY_DN12524_c2_g10_i1
TRINITY_DN12546_c1_g1_i1
TRINITY_DN12390_c1_g2_i3
TRINITY_DN12390_c1_g1_i7
TRINITY_DN12321_c2_g4_i1
TRINITY_DN12301_c0_g1_i19
TRINITY_DN5047_c0_g1_i1
TRINITY_DN11555_c4_g1_i1
TRINITY_DN10786_c0_g1_i2
TRINITY_DN37537_c0_g1_i1
TRINITY_DN13689_c2_g7_i4
TRINITY_DN13661_c1_g8_i1
TRINITY_DN13682_c1_g1_i1
TRINITY_DN13553_c4_g1_i1
TRINITY_DN20580_c0_g1_i1
TRINITY_DN36519_c0_g1_i1
TRINITY_DN12817_c6_g1_i12
TRINITY_DN12824_c0_g16_i1
TRINITY_DN28165_c0_g1_i1
TRINITY_DN11479_c2_g3_i1
TRINITY_DN38078_c0_g1_i1
TRINITY_DN1989_c0_g2_i1
TRINITY_DN13049_c1_g4_i1
TRINITY_DN17758_c0_g1_i1
TRINITY_DN17702_c0_g1_i1
TRINITY_DN39826_c0_g1_i1
TRINITY_DN6016_c0_g1_i1
TRINITY_DN14181_c0_g7_i1
TRINITY_DN14181_c0_g7_i2
TRINITY_DN14133_c0_g8_i1
TRINITY_DN14146_c0_g13_i1
TRINITY_DN14146_c0_g13_i2
TRINITY_DN13282_c6_g2_i1
TRINITY_DN13247_c3_g1_i8
TRINITY_DN13228_c0_g2_i1
TRINITY_DN13228_c0_g2_i2
TRINITY_DN8049_c0_g1_i1
TRINITY_DN14595_c2_g4_i1
TRINITY_DN14592_c1_g3_i2
TRINITY_DN14571_c2_g1_i6
TRINITY_DN14513_c1_g3_i2
TRINITY_DN8323_c0_g1_i1
TRINITY_DN21979_c0_g1_i1
TRINITY_DN14690_c3_g2_i9
TRINITY_DN14682_c1_g8_i1
TRINITY_DN14682_c1_g8_i4
TRINITY_DN14695_c1_g1_i17
TRINITY_DN13938_c4_g1_i1
TRINITY_DN13984_c2_g1_i1
TRINITY_DN13965_c5_g5_i3
TRINITY_DN12288_c2_g1_i3
TRINITY_DN12288_c2_g1_i8
TRINITY_DN11163_c1_g6_i1
TRINITY_DN28998_c0_g1_i1
TRINITY_DN34331_c0_g1_i1
TRINITY_DN14339_c1_g2_i1
TRINITY_DN14351_c3_g12_i1
TRINITY_DN4047_c0_g1_i2
TRINITY_DN14738_c10_g2_i3
TRINITY_DN13752_c2_g3_i1
TRINITY_DN13730_c7_g1_i3
TRINITY_DN13479_c4_g5_i8
TRINITY_DN13441_c1_g9_i1
TRINITY_DN17936_c0_g1_i1
TRINITY_DN7296_c0_g1_i1
TRINITY_DN2791_c0_g1_i1
TRINITY_DN13359_c3_g1_i2
TRINITY_DN13337_c1_g4_i2
TRINITY_DN12117_c2_g6_i1
TRINITY_DN13802_c1_g7_i1
TRINITY_DN13884_c3_g8_i1
TRINITY_DN13852_c0_g1_i1
TRINITY_DN11856_c5_g2_i1
TRINITY_DN11823_c0_g4_i1
TRINITY_DN11887_c2_g18_i1
TRINITY_DN40414_c0_g1_i1
TRINITY_DN2440_c0_g1_i1
TRINITY_DN10327_c2_g1_i3
TRINITY_DN15013_c0_g1_i1
TRINITY_DN12035_c4_g4_i1
TRINITY_DN21107_c0_g1_i1
TRINITY_DN3274_c1_g1_i1
TRINITY_DN14487_c1_g16_i1
TRINITY_DN11359_c2_g1_i2
TRINITY_DN11373_c1_g5_i1
TRINITY_DN14279_c2_g6_i1
TRINITY_DN12996_c5_g3_i2
TRINITY_DN17205_c0_g1_i1
TRINITY_DN17253_c0_g1_i1
TRINITY_DN4781_c0_g1_i1
TRINITY_DN14080_c3_g1_i2
TRINITY_DN14032_c2_g13_i1
TRINITY_DN14041_c1_g15_i1
TRINITY_DN14071_c0_g1_i1
TRINITY_DN11772_c5_g1_i1
TRINITY_DN11764_c0_g2_i2
TRINITY_DN12424_c4_g1_i1
TRINITY_DN33735_c0_g1_i1
TRINITY_DN29705_c0_g1_i1
TRINITY_DN17316_c0_g1_i1
TRINITY_DN10118_c0_g2_i1
TRINITY_DN10142_c1_g1_i1
TRINITY_DN12572_c4_g1_i1
TRINITY_DN12347_c0_g1_i1
TRINITY_DN12339_c5_g1_i1
TRINITY_DN11513_c0_g6_i1
TRINITY_DN13514_c1_g8_i1
TRINITY_DN13545_c0_g8_i2
TRINITY_DN25876_c0_g1_i1
TRINITY_DN12804_c1_g9_i1
TRINITY_DN12827_c0_g2_i4
TRINITY_DN12856_c4_g1_i4
TRINITY_DN11264_c5_g2_i8
TRINITY_DN11253_c9_g1_i1
TRINITY_DN11469_c6_g1_i1
TRINITY_DN7057_c0_g1_i1
TRINITY_DN16893_c0_g1_i1
TRINITY_DN13051_c1_g1_i1
TRINITY_DN13044_c1_g1_i1
TRINITY_DN5509_c0_g1_i1
TRINITY_DN13126_c1_g1_i1
TRINITY_DN11971_c0_g1_i18
TRINITY_DN11969_c0_g5_i1
TRINITY_DN11986_c0_g2_i5
TRINITY_DN11978_c0_g11_i1
TRINITY_DN11911_c2_g4_i1
TRINITY_DN14195_c2_g4_i1
TRINITY_DN14142_c0_g2_i1
TRINITY_DN14142_c2_g10_i2
TRINITY_DN14123_c0_g8_i1
TRINITY_DN14167_c0_g1_i3
TRINITY_DN14146_c0_g4_i1
TRINITY_DN30884_c0_g1_i1
TRINITY_DN13278_c0_g3_i1
TRINITY_DN13255_c3_g4_i1
TRINITY_DN2824_c0_g1_i1
TRINITY_DN14511_c0_g1_i3
TRINITY_DN14536_c5_g3_i1
TRINITY_DN14523_c1_g5_i1
TRINITY_DN14570_c2_g6_i6
TRINITY_DN14656_c0_g4_i13
TRINITY_DN14657_c1_g1_i14
TRINITY_DN14699_c1_g2_i1
TRINITY_DN14681_c3_g2_i16
TRINITY_DN14655_c1_g9_i1
TRINITY_DN9329_c0_g1_i7
TRINITY_DN13967_c1_g4_i1
TRINITY_DN13933_c0_g1_i1
TRINITY_DN13991_c3_g6_i2
TRINITY_DN13982_c0_g1_i1
TRINITY_DN11136_c1_g2_i12
TRINITY_DN11104_c3_g1_i1
TRINITY_DN28860_c0_g1_i1
TRINITY_DN14366_c2_g8_i1
TRINITY_DN14306_c1_g5_i1
TRINITY_DN14347_c0_g1_i3
TRINITY_DN14340_c4_g3_i1
TRINITY_DN14340_c4_g15_i1
TRINITY_DN14707_c1_g5_i1
TRINITY_DN14732_c8_g1_i2
TRINITY_DN14740_c4_g3_i2
TRINITY_DN14749_c23_g1_i1
TRINITY_DN14749_c23_g1_i4
TRINITY_DN12609_c1_g1_i12
TRINITY_DN12635_c2_g2_i1
TRINITY_DN12638_c0_g4_i1
TRINITY_DN12612_c1_g2_i1
TRINITY_DN26943_c0_g1_i1
TRINITY_DN21687_c0_g1_i1
TRINITY_DN29168_c0_g1_i1
TRINITY_DN13707_c1_g8_i1
TRINITY_DN13703_c2_g6_i1
TRINITY_DN13763_c0_g1_i1
TRINITY_DN13794_c3_g4_i1
TRINITY_DN13470_c1_g2_i2
TRINITY_DN13448_c5_g22_i1
TRINITY_DN13434_c2_g5_i2
TRINITY_DN13415_c1_g1_i1
TRINITY_DN13355_c4_g2_i1
TRINITY_DN12117_c2_g3_i1
TRINITY_DN12188_c2_g2_i4
TRINITY_DN13878_c4_g1_i1
TRINITY_DN19624_c0_g1_i1
TRINITY_DN11827_c0_g2_i2
TRINITY_DN11811_c0_g5_i1
TRINITY_DN29898_c0_g1_i1
TRINITY_DN33969_c0_g1_i1
TRINITY_DN15007_c0_g1_i1
TRINITY_DN12042_c1_g5_i1
TRINITY_DN12094_c2_g3_i3
TRINITY_DN12055_c1_g5_i1
TRINITY_DN14418_c0_g17_i1
TRINITY_DN14434_c1_g2_i1
TRINITY_DN14404_c2_g5_i1
TRINITY_DN14475_c0_g3_i1
TRINITY_DN14487_c1_g14_i2
TRINITY_DN14448_c3_g5_i1
TRINITY_DN11359_c2_g2_i1
TRINITY_DN23995_c0_g1_i1
TRINITY_DN14229_c2_g5_i1
TRINITY_DN14222_c0_g1_i8
TRINITY_DN14272_c1_g1_i25
TRINITY_DN14202_c2_g4_i1
TRINITY_DN14262_c3_g1_i2
TRINITY_DN12978_c4_g8_i2
TRINITY_DN12978_c5_g1_i1
TRINITY_DN12960_c1_g1_i5
TRINITY_DN11608_c3_g1_i1
TRINITY_DN14013_c0_g1_i1
TRINITY_DN14013_c6_g1_i2
TRINITY_DN14001_c7_g1_i1
TRINITY_DN14095_c0_g2_i1
TRINITY_DN11737_c2_g1_i2
TRINITY_DN12429_c4_g1_i1
TRINITY_DN5375_c0_g2_i1
TRINITY_DN16952_c0_g1_i1
TRINITY_DN12543_c1_g1_i1
TRINITY_DN12505_c0_g2_i13
TRINITY_DN12572_c5_g2_i1
TRINITY_DN12523_c3_g1_i2
TRINITY_DN12523_c3_g7_i1
TRINITY_DN12390_c1_g1_i1
TRINITY_DN12370_c0_g6_i1
TRINITY_DN12320_c4_g2_i1
TRINITY_DN11557_c0_g3_i5
TRINITY_DN11563_c4_g3_i1
TRINITY_DN13658_c0_g1_i1
TRINITY_DN13657_c4_g2_i12
TRINITY_DN13670_c2_g1_i9
TRINITY_DN13564_c4_g13_i1
TRINITY_DN13509_c2_g1_i1
TRINITY_DN110_c0_g1_i1
TRINITY_DN12804_c1_g5_i1
TRINITY_DN11231_c0_g1_i1
TRINITY_DN11261_c0_g3_i3
TRINITY_DN11251_c0_g3_i7
TRINITY_DN3341_c0_g1_i1
TRINITY_DN33821_c0_g1_i1
TRINITY_DN33361_c0_g1_i1
TRINITY_DN18746_c0_g1_i1
TRINITY_DN10865_c0_g1_i2
TRINITY_DN13058_c4_g1_i21
TRINITY_DN13019_c5_g3_i1
TRINITY_DN13066_c5_g1_i1
TRINITY_DN13009_c0_g3_i1
TRINITY_DN13110_c0_g1_i1
TRINITY_DN14160_c2_g2_i4
TRINITY_DN14101_c0_g1_i10
TRINITY_DN14108_c4_g1_i1
TRINITY_DN14167_c0_g4_i1
TRINITY_DN14172_c1_g1_i1
TRINITY_DN22693_c0_g1_i1
TRINITY_DN13208_c4_g8_i1
TRINITY_DN13229_c2_g1_i1
TRINITY_DN13259_c0_g4_i4
TRINITY_DN10666_c1_g1_i1
TRINITY_DN22345_c0_g1_i1
TRINITY_DN14523_c1_g18_i1
TRINITY_DN35371_c0_g1_i1
TRINITY_DN14651_c1_g13_i1
TRINITY_DN14662_c5_g1_i7
TRINITY_DN14686_c4_g1_i12
TRINITY_DN14614_c2_g3_i1
TRINITY_DN1733_c0_g1_i1
TRINITY_DN27479_c0_g1_i1
TRINITY_DN13967_c1_g22_i1
TRINITY_DN13953_c2_g3_i9
TRINITY_DN11153_c4_g2_i1
TRINITY_DN11153_c4_g2_i2
TRINITY_DN11182_c3_g7_i2
TRINITY_DN28848_c0_g1_i1
TRINITY_DN14366_c2_g10_i1
TRINITY_DN14319_c0_g1_i1
TRINITY_DN14339_c2_g1_i2
TRINITY_DN14313_c1_g1_i1
TRINITY_DN14313_c3_g1_i1
TRINITY_DN4047_c0_g1_i1
TRINITY_DN14700_c1_g1_i9
TRINITY_DN12606_c0_g2_i2
TRINITY_DN13763_c1_g18_i1
TRINITY_DN16689_c0_g1_i1
TRINITY_DN13479_c4_g1_i1
TRINITY_DN13486_c7_g1_i1
TRINITY_DN13498_c2_g7_i1
TRINITY_DN13478_c1_g2_i10
TRINITY_DN13303_c0_g1_i5
TRINITY_DN12174_c4_g1_i7
TRINITY_DN12192_c0_g2_i9
TRINITY_DN27249_c0_g1_i1
TRINITY_DN13828_c1_g1_i1
TRINITY_DN13887_c2_g5_i1
TRINITY_DN13887_c3_g1_i1
TRINITY_DN11894_c5_g2_i4
TRINITY_DN16554_c0_g1_i1
TRINITY_DN15864_c0_g1_i1
TRINITY_DN29849_c0_g1_i1
TRINITY_DN9059_c0_g1_i1
TRINITY_DN9074_c0_g1_i8
TRINITY_DN12743_c2_g1_i1
TRINITY_DN12743_c2_g1_i2
TRINITY_DN5495_c0_g1_i1
TRINITY_DN19439_c0_g1_i1
TRINITY_DN14489_c5_g10_i1
TRINITY_DN14418_c0_g15_i1
TRINITY_DN14418_c0_g34_i1
TRINITY_DN14469_c0_g13_i2
TRINITY_DN14457_c5_g1_i1
TRINITY_DN14482_c3_g2_i1
TRINITY_DN11321_c9_g1_i1
TRINITY_DN11334_c1_g1_i4
TRINITY_DN31992_c0_g1_i1
TRINITY_DN19848_c0_g1_i1
TRINITY_DN40109_c0_g1_i1
TRINITY_DN14279_c2_g2_i4
TRINITY_DN14259_c0_g2_i2
TRINITY_DN14253_c2_g2_i7
TRINITY_DN12960_c1_g1_i12
TRINITY_DN12960_c1_g1_i16
TRINITY_DN12960_c1_g1_i17
TRINITY_DN12960_c1_g1_i25
TRINITY_DN12960_c1_g1_i26
TRINITY_DN12993_c1_g3_i3
TRINITY_DN11090_c0_g1_i7
TRINITY_DN11673_c3_g1_i1
TRINITY_DN11605_c0_g2_i1
TRINITY_DN11755_c3_g1_i1
TRINITY_DN11749_c0_g9_i1
TRINITY_DN12469_c0_g4_i4
TRINITY_DN12469_c1_g1_i4
TRINITY_DN27635_c0_g1_i1
TRINITY_DN29488_c0_g1_i1
TRINITY_DN12519_c0_g1_i1
TRINITY_DN12524_c2_g1_i4
TRINITY_DN12572_c6_g8_i5
TRINITY_DN12363_c2_g1_i2
TRINITY_DN12381_c1_g1_i9
TRINITY_DN12368_c6_g4_i1
TRINITY_DN11537_c3_g3_i2
TRINITY_DN11565_c1_g1_i1
TRINITY_DN11505_c4_g6_i1
TRINITY_DN11505_c4_g6_i2
TRINITY_DN37581_c0_g1_i1
TRINITY_DN13685_c5_g1_i1
TRINITY_DN13685_c5_g1_i2
TRINITY_DN13685_c5_g1_i3
TRINITY_DN10440_c0_g2_i1
TRINITY_DN13541_c1_g2_i1
TRINITY_DN13541_c1_g2_i2
TRINITY_DN25702_c0_g1_i1
TRINITY_DN11268_c3_g1_i1
TRINITY_DN11214_c3_g5_i1
TRINITY_DN4657_c0_g2_i1
TRINITY_DN27568_c0_g1_i1
TRINITY_DN11486_c4_g2_i1
TRINITY_DN11439_c0_g2_i1
TRINITY_DN35955_c0_g1_i1
TRINITY_DN18716_c0_g1_i1
TRINITY_DN18787_c0_g1_i1
TRINITY_DN10888_c2_g1_i5
TRINITY_DN10873_c0_g1_i14
TRINITY_DN10873_c0_g1_i27
TRINITY_DN16892_c0_g1_i1
TRINITY_DN13009_c0_g8_i1
TRINITY_DN2526_c0_g1_i1
TRINITY_DN38435_c0_g1_i1
TRINITY_DN13143_c2_g3_i1
TRINITY_DN13125_c1_g2_i14
TRINITY_DN13118_c3_g1_i1
TRINITY_DN13105_c2_g5_i1
TRINITY_DN13181_c4_g2_i12
TRINITY_DN13186_c0_g1_i2
TRINITY_DN11916_c2_g2_i1
TRINITY_DN14107_c1_g2_i1
TRINITY_DN14162_c4_g3_i1
TRINITY_DN14114_c3_g6_i1
TRINITY_DN14132_c1_g10_i1
TRINITY_DN14144_c2_g1_i1
TRINITY_DN14117_c4_g1_i1
TRINITY_DN13229_c1_g1_i1
TRINITY_DN13282_c7_g11_i1
TRINITY_DN13265_c2_g5_i1
TRINITY_DN6131_c0_g1_i1
TRINITY_DN14587_c3_g1_i1
TRINITY_DN14536_c4_g1_i2
TRINITY_DN14580_c0_g1_i3
TRINITY_DN14533_c2_g4_i1
TRINITY_DN18269_c0_g1_i1
TRINITY_DN37482_c0_g1_i1
TRINITY_DN37417_c0_g1_i1
TRINITY_DN32999_c0_g1_i1
TRINITY_DN14683_c0_g12_i1
TRINITY_DN14607_c3_g3_i1
TRINITY_DN14623_c5_g2_i1
TRINITY_DN14623_c10_g1_i1
TRINITY_DN14650_c2_g1_i1
TRINITY_DN14672_c3_g2_i10
TRINITY_DN10505_c0_g1_i10
TRINITY_DN13918_c3_g2_i1
TRINITY_DN18892_c0_g1_i1
TRINITY_DN12211_c0_g4_i1
TRINITY_DN12245_c1_g4_i1
TRINITY_DN14386_c3_g2_i10
TRINITY_DN14312_c2_g1_i14
TRINITY_DN15474_c0_g1_i1
TRINITY_DN12699_c0_g8_i2
TRINITY_DN12644_c1_g1_i1
TRINITY_DN12692_c2_g3_i1
TRINITY_DN33472_c0_g1_i1
TRINITY_DN3998_c0_g1_i1
TRINITY_DN3948_c0_g2_i1
TRINITY_DN29109_c0_g1_i1
TRINITY_DN13734_c1_g2_i27
TRINITY_DN13793_c0_g5_i1
TRINITY_DN13762_c2_g6_i1
TRINITY_DN13462_c0_g5_i2
TRINITY_DN13409_c1_g2_i1
TRINITY_DN13404_c4_g4_i1
TRINITY_DN13404_c4_g5_i1
TRINITY_DN13423_c3_g1_i1
TRINITY_DN13452_c0_g1_i1
TRINITY_DN13441_c1_g8_i2
TRINITY_DN13441_c1_g17_i1
TRINITY_DN13412_c2_g2_i1
TRINITY_DN13336_c4_g1_i2
TRINITY_DN13836_c0_g1_i1
TRINITY_DN13844_c2_g5_i1
TRINITY_DN11890_c2_g1_i1
TRINITY_DN16573_c0_g1_i1
TRINITY_DN12777_c0_g2_i1
TRINITY_DN12728_c0_g2_i1
TRINITY_DN12711_c0_g1_i1
TRINITY_DN12022_c2_g2_i1
TRINITY_DN12035_c4_g1_i7
TRINITY_DN30164_c0_g1_i1
TRINITY_DN21158_c0_g1_i1
TRINITY_DN32836_c0_g1_i1
TRINITY_DN14446_c2_g1_i3
TRINITY_DN14458_c5_g2_i1
TRINITY_DN14468_c5_g13_i2
TRINITY_DN21099_c0_g1_i1
TRINITY_DN21051_c0_g1_i1
TRINITY_DN11399_c1_g2_i12
TRINITY_DN31916_c0_g1_i1
TRINITY_DN19884_c0_g1_i1
TRINITY_DN24153_c0_g1_i1
TRINITY_DN18157_c0_g1_i1
TRINITY_DN14280_c0_g16_i1
TRINITY_DN14244_c1_g3_i1
TRINITY_DN12937_c5_g3_i1
TRINITY_DN588_c1_g1_i1
TRINITY_DN9700_c0_g1_i3
TRINITY_DN9700_c0_g1_i5
TRINITY_DN11644_c0_g2_i1
TRINITY_DN11661_c2_g1_i1
TRINITY_DN11641_c2_g1_i3
TRINITY_DN11690_c1_g3_i8
TRINITY_DN14010_c1_g5_i6
TRINITY_DN14066_c1_g12_i1
TRINITY_DN14057_c2_g11_i1
TRINITY_DN14042_c2_g8_i1
TRINITY_DN6350_c0_g1_i1
TRINITY_DN27052_c0_g1_i1
TRINITY_DN18437_c0_g1_i1
TRINITY_DN11740_c0_g1_i1
TRINITY_DN40666_c0_g1_i1
TRINITY_DN34980_c0_g1_i1
TRINITY_DN12531_c2_g1_i2
TRINITY_DN12541_c0_g1_i1
TRINITY_DN40032_c0_g1_i1
TRINITY_DN11565_c3_g4_i1
TRINITY_DN13669_c0_g1_i1
TRINITY_DN10459_c0_g1_i9
TRINITY_DN13564_c4_g9_i1
TRINITY_DN13570_c2_g5_i1
TRINITY_DN4222_c0_g1_i1
TRINITY_DN9476_c0_g2_i1
TRINITY_DN12871_c1_g2_i1
TRINITY_DN12871_c1_g2_i2
TRINITY_DN12861_c1_g3_i1
TRINITY_DN12880_c2_g17_i1
TRINITY_DN11216_c0_g11_i1
TRINITY_DN9526_c0_g1_i3
TRINITY_DN37876_c0_g1_i1
TRINITY_DN11448_c1_g1_i1
TRINITY_DN26639_c0_g1_i1
TRINITY_DN13030_c5_g1_i1
TRINITY_DN13026_c8_g1_i1
TRINITY_DN13036_c6_g1_i1
TRINITY_DN35825_c0_g1_i1
TRINITY_DN7934_c0_g1_i1
TRINITY_DN13167_c6_g13_i1
TRINITY_DN6015_c0_g1_i1
TRINITY_DN14193_c1_g2_i1
TRINITY_DN14193_c1_g2_i2
TRINITY_DN14186_c1_g9_i1
TRINITY_DN14134_c2_g1_i1
TRINITY_DN14134_c2_g1_i2
TRINITY_DN14129_c1_g2_i3
TRINITY_DN30823_c0_g1_i1
TRINITY_DN13265_c2_g1_i2
TRINITY_DN13265_c2_g1_i5
TRINITY_DN13267_c0_g14_i1
TRINITY_DN10604_c0_g1_i1
TRINITY_DN2856_c0_g1_i1
TRINITY_DN14595_c2_g2_i1
TRINITY_DN14526_c0_g1_i1
TRINITY_DN14510_c1_g2_i3
TRINITY_DN14597_c1_g1_i4
TRINITY_DN14583_c4_g6_i1
TRINITY_DN26585_c0_g1_i1
TRINITY_DN30605_c0_g1_i1
TRINITY_DN14639_c2_g5_i1
TRINITY_DN14605_c1_g1_i14
TRINITY_DN14643_c2_g8_i2
TRINITY_DN14628_c3_g3_i13
TRINITY_DN14649_c0_g1_i1
TRINITY_DN14615_c6_g2_i1
TRINITY_DN14632_c1_g2_i1
TRINITY_DN14688_c2_g2_i1
TRINITY_DN14650_c7_g1_i4
TRINITY_DN9294_c0_g2_i1
TRINITY_DN27475_c0_g1_i1
TRINITY_DN10527_c1_g1_i1
TRINITY_DN13998_c2_g3_i1
TRINITY_DN36791_c0_g1_i1
TRINITY_DN12287_c5_g1_i1
TRINITY_DN11177_c3_g11_i1
TRINITY_DN21293_c0_g1_i1
TRINITY_DN34353_c0_g1_i1
TRINITY_DN14366_c2_g11_i2
TRINITY_DN14383_c1_g1_i1
TRINITY_DN14313_c2_g2_i6
TRINITY_DN27385_c0_g1_i1
TRINITY_DN27325_c0_g1_i1
TRINITY_DN37026_c0_g1_i1
TRINITY_DN35728_c0_g1_i1
TRINITY_DN14712_c6_g1_i3
TRINITY_DN14729_c2_g1_i1
TRINITY_DN14746_c9_g2_i1
TRINITY_DN12624_c3_g1_i1
TRINITY_DN12699_c1_g1_i1
TRINITY_DN12681_c6_g1_i3
TRINITY_DN12607_c3_g7_i1
TRINITY_DN33170_c0_g1_i1
TRINITY_DN36951_c0_g1_i1
TRINITY_DN8635_c0_g1_i3
TRINITY_DN24010_c0_g1_i1
TRINITY_DN13768_c4_g6_i1
TRINITY_DN13780_c1_g8_i2
TRINITY_DN13759_c5_g4_i1
TRINITY_DN13499_c0_g4_i1
TRINITY_DN13486_c4_g8_i1
TRINITY_DN13408_c1_g13_i1
TRINITY_DN13408_c1_g16_i1
TRINITY_DN13471_c1_g1_i1
TRINITY_DN13444_c2_g8_i1
TRINITY_DN13444_c2_g8_i2
TRINITY_DN13328_c1_g19_i1
TRINITY_DN13384_c0_g2_i2
TRINITY_DN33293_c0_g1_i1
TRINITY_DN33243_c0_g1_i1
TRINITY_DN2128_c0_g1_i1
TRINITY_DN13865_c1_g2_i8
TRINITY_DN13867_c3_g3_i1
TRINITY_DN13833_c0_g1_i1
TRINITY_DN13880_c3_g1_i1
TRINITY_DN11887_c2_g24_i1
TRINITY_DN28230_c0_g1_i1
TRINITY_DN2494_c0_g1_i1
TRINITY_DN33918_c0_g1_i1
TRINITY_DN9044_c0_g1_i12
TRINITY_DN12777_c0_g4_i1
TRINITY_DN12736_c1_g9_i1
TRINITY_DN15002_c0_g1_i1
TRINITY_DN12068_c4_g7_i1
TRINITY_DN12035_c3_g1_i3
TRINITY_DN12028_c2_g1_i6
TRINITY_DN20464_c0_g1_i1
TRINITY_DN26718_c0_g1_i1
TRINITY_DN14425_c2_g2_i1
TRINITY_DN11304_c0_g1_i3
TRINITY_DN19818_c0_g1_i1
TRINITY_DN25331_c0_g1_i1
TRINITY_DN40198_c0_g1_i1
TRINITY_DN14226_c3_g1_i1
TRINITY_DN14202_c3_g4_i1
TRINITY_DN14232_c0_g1_i5
TRINITY_DN14242_c1_g1_i1
TRINITY_DN14242_c4_g1_i3
TRINITY_DN14281_c1_g1_i1
TRINITY_DN12952_c2_g3_i7
TRINITY_DN12923_c0_g1_i4
TRINITY_DN11044_c3_g5_i7
TRINITY_DN11069_c6_g7_i1
TRINITY_DN507_c0_g1_i1
TRINITY_DN9749_c0_g2_i1
TRINITY_DN11689_c1_g1_i1
TRINITY_DN11676_c0_g1_i10
TRINITY_DN11648_c2_g2_i1
TRINITY_DN11610_c2_g7_i3
TRINITY_DN14096_c1_g7_i1
TRINITY_DN14085_c1_g1_i1
TRINITY_DN14057_c2_g12_i1
TRINITY_DN11798_c2_g1_i1
TRINITY_DN12420_c0_g1_i1
TRINITY_DN12417_c3_g2_i1
TRINITY_DN5363_c0_g2_i1
TRINITY_DN29465_c0_g1_i1
TRINITY_DN28626_c0_g1_i1
TRINITY_DN20339_c0_g1_i1
TRINITY_DN29920_c0_g1_i1
TRINITY_DN6230_c0_g1_i1
TRINITY_DN30903_c0_g1_i1
TRINITY_DN12537_c0_g1_i11
TRINITY_DN12517_c1_g6_i5
TRINITY_DN12341_c2_g2_i1
TRINITY_DN13626_c0_g8_i1
TRINITY_DN13682_c2_g7_i1
TRINITY_DN13682_c2_g7_i2
TRINITY_DN13511_c0_g1_i2
TRINITY_DN13530_c1_g1_i1
TRINITY_DN13525_c1_g4_i1
TRINITY_DN12852_c7_g1_i1
TRINITY_DN12823_c4_g8_i1
TRINITY_DN16390_c0_g1_i1
TRINITY_DN11214_c3_g1_i4
TRINITY_DN27530_c0_g1_i1
TRINITY_DN31110_c0_g1_i1
TRINITY_DN11414_c0_g10_i1
TRINITY_DN11406_c0_g1_i1
TRINITY_DN11494_c3_g6_i1
TRINITY_DN469_c0_g1_i1
TRINITY_DN10808_c0_g1_i1
TRINITY_DN38884_c0_g1_i1
TRINITY_DN14142_c2_g16_i1
TRINITY_DN14172_c2_g8_i1
TRINITY_DN13219_c6_g1_i1
TRINITY_DN28599_c0_g1_i1
TRINITY_DN14508_c2_g4_i1
TRINITY_DN14508_c3_g1_i1
TRINITY_DN14536_c5_g3_i2
TRINITY_DN14566_c1_g7_i1
TRINITY_DN14520_c0_g6_i3
TRINITY_DN35334_c0_g1_i1
TRINITY_DN18226_c0_g1_i1
TRINITY_DN24959_c0_g1_i1
TRINITY_DN18342_c0_g1_i1
TRINITY_DN14683_c0_g1_i4
TRINITY_DN14683_c0_g1_i5
TRINITY_DN14665_c2_g5_i1
TRINITY_DN14685_c3_g1_i8
TRINITY_DN14654_c4_g1_i9
TRINITY_DN14687_c1_g2_i1
TRINITY_DN14643_c2_g4_i1
TRINITY_DN14636_c4_g18_i1
TRINITY_DN14625_c4_g2_i1
TRINITY_DN14625_c6_g2_i4
TRINITY_DN14682_c1_g2_i2
TRINITY_DN13999_c2_g1_i1
TRINITY_DN13928_c0_g1_i1
TRINITY_DN21448_c0_g1_i1
TRINITY_DN30282_c0_g1_i1
TRINITY_DN18820_c0_g1_i1
TRINITY_DN12274_c2_g2_i6
TRINITY_DN12283_c3_g10_i1
TRINITY_DN12228_c0_g3_i10
TRINITY_DN11146_c0_g1_i4
TRINITY_DN36244_c0_g1_i1
TRINITY_DN14336_c3_g4_i1
TRINITY_DN14336_c3_g4_i9
TRINITY_DN14360_c2_g1_i5
TRINITY_DN14354_c2_g5_i1
TRINITY_DN14324_c5_g2_i1
TRINITY_DN14324_c6_g4_i1
TRINITY_DN14311_c0_g2_i13
TRINITY_DN14311_c0_g2_i15
TRINITY_DN14343_c4_g14_i1
TRINITY_DN14331_c1_g2_i1
TRINITY_DN14334_c3_g2_i1
TRINITY_DN14334_c3_g12_i1
TRINITY_DN14326_c1_g2_i2
TRINITY_DN35254_c0_g1_i1
TRINITY_DN14701_c2_g2_i1
TRINITY_DN14702_c4_g6_i1
TRINITY_DN14730_c2_g1_i1
TRINITY_DN14730_c2_g1_i2
TRINITY_DN20239_c0_g1_i1
TRINITY_DN12653_c3_g1_i1
TRINITY_DN10067_c0_g1_i7
TRINITY_DN7651_c0_g1_i1
TRINITY_DN13783_c0_g9_i2
TRINITY_DN13707_c1_g1_i3
TRINITY_DN13743_c1_g4_i1
TRINITY_DN13794_c3_g7_i1
TRINITY_DN13421_c1_g1_i2
TRINITY_DN13441_c1_g12_i1
TRINITY_DN13448_c3_g1_i1
TRINITY_DN13434_c2_g1_i1
TRINITY_DN13371_c0_g1_i1
TRINITY_DN13301_c0_g2_i1
TRINITY_DN12137_c2_g1_i22
TRINITY_DN2122_c0_g1_i1
TRINITY_DN13838_c4_g1_i1
TRINITY_DN11821_c2_g4_i1
TRINITY_DN11821_c2_g4_i2
TRINITY_DN11889_c2_g1_i1
TRINITY_DN8253_c0_g1_i1
TRINITY_DN15816_c0_g1_i1
TRINITY_DN12773_c1_g5_i1
TRINITY_DN12736_c1_g5_i1
TRINITY_DN12042_c1_g9_i1
TRINITY_DN12030_c0_g1_i17
TRINITY_DN12067_c0_g1_i6
TRINITY_DN30168_c0_g1_i1
TRINITY_DN20186_c0_g1_i1
TRINITY_DN14462_c2_g5_i1
TRINITY_DN14409_c3_g10_i1
TRINITY_DN14469_c0_g15_i1
TRINITY_DN14435_c1_g1_i2
TRINITY_DN14449_c0_g1_i3
TRINITY_DN38711_c0_g1_i1
TRINITY_DN23933_c0_g1_i1
TRINITY_DN24116_c0_g1_i1
TRINITY_DN14212_c1_g8_i1
TRINITY_DN14256_c5_g2_i1
TRINITY_DN14267_c3_g2_i1
TRINITY_DN14269_c0_g5_i3
TRINITY_DN14280_c0_g12_i1
TRINITY_DN11057_c2_g7_i4
TRINITY_DN9739_c0_g2_i1
TRINITY_DN11641_c3_g1_i5
TRINITY_DN14013_c5_g2_i1
TRINITY_DN14057_c2_g3_i1
TRINITY_DN14060_c3_g11_i1
TRINITY_DN11773_c0_g1_i1
TRINITY_DN11718_c1_g2_i19
TRINITY_DN11787_c2_g1_i11
TRINITY_DN12495_c4_g3_i1
TRINITY_DN12424_c2_g1_i2
TRINITY_DN20396_c0_g1_i1
TRINITY_DN7473_c0_g1_i1
TRINITY_DN16965_c0_g1_i1
TRINITY_DN40680_c0_g1_i1
TRINITY_DN29962_c0_g1_i1
TRINITY_DN29912_c0_g1_i1
TRINITY_DN1049_c0_g2_i1
TRINITY_DN9892_c0_g1_i9
TRINITY_DN30931_c0_g1_i1
TRINITY_DN29733_c0_g1_i1
TRINITY_DN12595_c0_g1_i12
TRINITY_DN12328_c2_g5_i4
TRINITY_DN12381_c1_g1_i2
TRINITY_DN12393_c1_g5_i2
TRINITY_DN11537_c0_g1_i1
TRINITY_DN10702_c0_g1_i16
TRINITY_DN10752_c0_g3_i1
TRINITY_DN15792_c0_g1_i1
TRINITY_DN13610_c2_g1_i6
TRINITY_DN13685_c3_g1_i2
TRINITY_DN26830_c0_g1_i1
TRINITY_DN13547_c3_g1_i4
TRINITY_DN13531_c0_g3_i2
TRINITY_DN13581_c2_g1_i2
TRINITY_DN13564_c4_g15_i1
TRINITY_DN13504_c6_g9_i1
TRINITY_DN13590_c8_g1_i1
TRINITY_DN4205_c0_g1_i1
TRINITY_DN4479_c0_g1_i1
TRINITY_DN37985_c0_g1_i1
TRINITY_DN12874_c3_g2_i5
TRINITY_DN16025_c0_g1_i1
TRINITY_DN11227_c0_g4_i1
TRINITY_DN35513_c0_g1_i1
TRINITY_DN15678_c0_g1_i1
TRINITY_DN11447_c3_g6_i1
TRINITY_DN11462_c0_g1_i1
TRINITY_DN417_c0_g1_i1
TRINITY_DN15943_c0_g1_i1
TRINITY_DN18733_c0_g1_i1
TRINITY_DN10874_c3_g1_i1
TRINITY_DN25696_c0_g1_i1
TRINITY_DN13096_c0_g3_i1
TRINITY_DN40216_c0_g1_i1
TRINITY_DN40275_c0_g1_i1
TRINITY_DN2588_c0_g1_i1
TRINITY_DN7944_c0_g1_i1
TRINITY_DN7997_c0_g1_i1
TRINITY_DN13143_c2_g4_i2
TRINITY_DN13139_c2_g3_i7
TRINITY_DN13153_c2_g1_i1
TRINITY_DN13153_c2_g5_i1
TRINITY_DN13153_c2_g6_i1
TRINITY_DN13153_c2_g6_i2
TRINITY_DN25942_c0_g1_i1
TRINITY_DN27889_c0_g1_i1
TRINITY_DN27874_c0_g1_i1
TRINITY_DN6018_c0_g1_i1
TRINITY_DN14164_c2_g5_i1
TRINITY_DN14160_c2_g10_i1
TRINITY_DN14185_c2_g2_i8
TRINITY_DN14100_c1_g12_i1
TRINITY_DN22607_c0_g1_i1
TRINITY_DN13242_c0_g1_i1
TRINITY_DN13229_c4_g1_i3
TRINITY_DN13282_c7_g6_i1
TRINITY_DN13282_c7_g6_i2
TRINITY_DN13285_c3_g3_i2
TRINITY_DN14500_c1_g3_i1
TRINITY_DN14523_c1_g3_i3
TRINITY_DN14556_c3_g11_i1
TRINITY_DN6407_c0_g1_i1
TRINITY_DN6407_c0_g1_i2
TRINITY_DN6449_c1_g1_i1
TRINITY_DN8872_c0_g1_i1
TRINITY_DN30601_c0_g1_i1
TRINITY_DN14668_c0_g1_i2
TRINITY_DN14654_c4_g1_i7
TRINITY_DN14666_c1_g1_i1
TRINITY_DN14699_c2_g8_i1
TRINITY_DN14695_c1_g1_i5
TRINITY_DN14678_c3_g1_i3
TRINITY_DN22733_c0_g1_i1
TRINITY_DN9355_c0_g1_i5
TRINITY_DN24611_c0_g1_i1
TRINITY_DN27156_c0_g1_i1
TRINITY_DN6796_c0_g1_i1
TRINITY_DN18888_c0_g1_i1
TRINITY_DN12264_c1_g2_i2
TRINITY_DN12283_c3_g12_i1
TRINITY_DN11104_c1_g1_i1
TRINITY_DN11105_c0_g7_i1
TRINITY_DN28867_c0_g1_i1
TRINITY_DN14338_c0_g3_i3
TRINITY_DN14303_c5_g3_i6
TRINITY_DN14366_c2_g3_i1
TRINITY_DN14375_c0_g4_i1
TRINITY_DN14372_c2_g11_i1
TRINITY_DN14334_c3_g3_i1
TRINITY_DN14334_c3_g11_i1
TRINITY_DN14355_c1_g7_i2
TRINITY_DN35264_c0_g1_i1
TRINITY_DN7391_c0_g1_i1
TRINITY_DN15466_c0_g1_i1
TRINITY_DN14740_c4_g3_i1
TRINITY_DN14740_c4_g4_i1
TRINITY_DN22111_c0_g1_i1
TRINITY_DN12654_c2_g3_i2
TRINITY_DN12651_c1_g5_i1
TRINITY_DN6967_c0_g1_i1
TRINITY_DN13736_c1_g1_i1
TRINITY_DN13770_c0_g2_i1
TRINITY_DN13778_c2_g1_i22
TRINITY_DN13724_c1_g2_i1
TRINITY_DN13407_c0_g6_i3
TRINITY_DN13408_c1_g1_i1
TRINITY_DN13483_c3_g1_i1
TRINITY_DN13441_c1_g13_i1
TRINITY_DN13418_c0_g1_i1
TRINITY_DN13494_c1_g8_i1
TRINITY_DN7281_c0_g3_i1
TRINITY_DN13316_c0_g1_i1
TRINITY_DN13311_c2_g6_i3
TRINITY_DN13311_c2_g6_i4
TRINITY_DN13389_c2_g1_i1
TRINITY_DN13389_c4_g2_i12
TRINITY_DN12141_c4_g3_i1
TRINITY_DN27284_c0_g1_i1
TRINITY_DN13882_c2_g4_i4
TRINITY_DN13873_c4_g7_i1
TRINITY_DN13844_c1_g2_i1
TRINITY_DN13838_c2_g11_i1
TRINITY_DN24742_c0_g1_i1
TRINITY_DN11897_c6_g1_i1
TRINITY_DN40451_c0_g1_i1
TRINITY_DN34066_c0_g1_i1
TRINITY_DN10233_c0_g1_i4
TRINITY_DN29858_c0_g1_i1
TRINITY_DN12743_c2_g1_i10
TRINITY_DN12024_c0_g3_i1
TRINITY_DN12043_c0_g4_i1
TRINITY_DN12096_c0_g2_i1
TRINITY_DN5444_c0_g1_i1
TRINITY_DN10981_c2_g1_i1
TRINITY_DN14485_c2_g6_i1
TRINITY_DN14469_c0_g13_i1
TRINITY_DN14464_c1_g2_i11
TRINITY_DN21014_c0_g1_i1
TRINITY_DN4524_c0_g2_i1
TRINITY_DN5997_c0_g1_i1
TRINITY_DN31985_c0_g1_i1
TRINITY_DN5118_c0_g1_i1
TRINITY_DN14261_c0_g1_i1
TRINITY_DN17236_c0_g1_i1
TRINITY_DN25245_c0_g1_i1
TRINITY_DN11642_c4_g4_i1
TRINITY_DN11650_c1_g2_i1
TRINITY_DN14013_c6_g2_i1
TRINITY_DN14001_c8_g3_i1
TRINITY_DN14099_c2_g2_i6
TRINITY_DN14046_c1_g6_i3
TRINITY_DN14049_c1_g6_i1
TRINITY_DN11710_c0_g1_i1
TRINITY_DN11780_c0_g1_i15
TRINITY_DN20315_c0_g1_i1
TRINITY_DN14966_c0_g1_i1
TRINITY_DN1806_c0_g1_i1
TRINITY_DN12571_c1_g1_i9
TRINITY_DN12592_c0_g4_i1
TRINITY_DN12376_c4_g6_i1
TRINITY_DN12384_c1_g6_i1
TRINITY_DN12368_c7_g2_i1
TRINITY_DN19079_c0_g1_i1
TRINITY_DN11573_c1_g1_i1
TRINITY_DN13617_c0_g2_i1
TRINITY_DN13612_c1_g1_i2
TRINITY_DN13689_c2_g16_i1
TRINITY_DN13659_c2_g1_i7
TRINITY_DN13685_c7_g3_i1
TRINITY_DN13540_c2_g2_i3
TRINITY_DN13582_c1_g1_i1
TRINITY_DN13538_c1_g4_i4
TRINITY_DN13541_c1_g1_i1
TRINITY_DN13593_c0_g1_i1
TRINITY_DN4255_c0_g1_i1
TRINITY_DN25894_c0_g1_i1
TRINITY_DN36528_c0_g1_i1
TRINITY_DN12889_c4_g6_i1
TRINITY_DN12884_c1_g2_i2
TRINITY_DN3563_c0_g1_i1
TRINITY_DN30733_c0_g1_i1
TRINITY_DN30447_c0_g1_i1
TRINITY_DN38957_c0_g1_i1
TRINITY_DN11449_c1_g1_i1
TRINITY_DN11457_c4_g5_i1
TRINITY_DN11462_c0_g1_i6
TRINITY_DN11483_c3_g1_i4
TRINITY_DN33874_c0_g1_i1
TRINITY_DN29273_c0_g1_i1
TRINITY_DN7080_c0_g1_i1
TRINITY_DN13058_c1_g1_i1
TRINITY_DN13084_c0_g1_i2
TRINITY_DN13063_c0_g5_i1
TRINITY_DN13021_c2_g1_i18
TRINITY_DN13040_c3_g2_i1
TRINITY_DN40225_c0_g1_i1
TRINITY_DN36368_c0_g1_i1
TRINITY_DN13118_c0_g1_i1
TRINITY_DN11990_c3_g1_i6
TRINITY_DN14167_c0_g1_i4
TRINITY_DN14120_c3_g4_i2
TRINITY_DN13242_c1_g2_i1
TRINITY_DN13282_c7_g7_i1
TRINITY_DN13296_c4_g3_i1
TRINITY_DN13267_c0_g7_i1
TRINITY_DN39171_c0_g1_i1
TRINITY_DN40506_c0_g1_i1
TRINITY_DN24282_c0_g1_i1
TRINITY_DN24242_c0_g1_i1
TRINITY_DN2851_c0_g1_i1
TRINITY_DN6176_c0_g1_i1
TRINITY_DN14526_c3_g12_i1
TRINITY_DN14593_c3_g6_i1
TRINITY_DN14593_c3_g6_i2
TRINITY_DN14508_c2_g24_i1
TRINITY_DN14590_c1_g6_i1
TRINITY_DN14556_c3_g10_i3
TRINITY_DN14559_c0_g1_i1
TRINITY_DN24962_c0_g1_i1
TRINITY_DN34721_c0_g1_i1
TRINITY_DN18369_c0_g1_i1
TRINITY_DN14683_c0_g16_i1
TRINITY_DN14639_c2_g2_i4
TRINITY_DN14680_c1_g2_i13
TRINITY_DN14693_c2_g3_i3
TRINITY_DN14682_c0_g1_i1
TRINITY_DN14630_c2_g1_i2
TRINITY_DN14630_c2_g1_i5
TRINITY_DN14630_c2_g1_i6
TRINITY_DN14669_c1_g2_i6
TRINITY_DN14691_c1_g2_i1
TRINITY_DN22763_c0_g1_i1
TRINITY_DN21533_c0_g1_i1
TRINITY_DN24647_c0_g1_i1
TRINITY_DN13918_c3_g6_i1
TRINITY_DN13964_c3_g12_i1
TRINITY_DN13924_c1_g4_i1
TRINITY_DN12253_c0_g1_i14
TRINITY_DN29359_c0_g1_i1
TRINITY_DN29324_c0_g1_i1
TRINITY_DN11153_c4_g4_i1
TRINITY_DN36260_c0_g1_i1
TRINITY_DN31075_c0_g1_i1
TRINITY_DN31049_c0_g1_i1
TRINITY_DN15575_c0_g1_i1
TRINITY_DN14366_c2_g20_i1
TRINITY_DN14395_c0_g16_i1
TRINITY_DN14341_c2_g12_i1
TRINITY_DN14371_c0_g1_i1
TRINITY_DN14371_c2_g1_i1
TRINITY_DN37037_c0_g1_i1
TRINITY_DN35281_c0_g1_i1
TRINITY_DN7374_c0_g1_i2
TRINITY_DN5668_c0_g1_i1
TRINITY_DN33509_c0_g1_i1
TRINITY_DN14703_c3_g3_i3
TRINITY_DN14721_c3_g2_i6
TRINITY_DN14727_c1_g11_i1
TRINITY_DN12653_c4_g4_i1
TRINITY_DN12678_c2_g2_i1
TRINITY_DN12651_c0_g2_i1
TRINITY_DN12638_c0_g6_i6
TRINITY_DN7685_c0_g1_i2
TRINITY_DN28062_c0_g1_i1
TRINITY_DN13768_c4_g9_i1
TRINITY_DN13787_c2_g9_i14
TRINITY_DN13781_c7_g3_i1
TRINITY_DN13761_c1_g11_i1
TRINITY_DN13771_c1_g4_i7
TRINITY_DN13479_c2_g1_i1
TRINITY_DN13479_c4_g5_i11
TRINITY_DN13408_c0_g2_i2
TRINITY_DN13408_c1_g2_i1
TRINITY_DN13408_c1_g2_i2
TRINITY_DN13498_c1_g2_i2
TRINITY_DN13416_c6_g1_i1
TRINITY_DN13320_c2_g1_i1
TRINITY_DN12139_c3_g3_i3
TRINITY_DN13845_c1_g1_i1
TRINITY_DN13845_c1_g1_i2
TRINITY_DN11806_c1_g1_i7
TRINITY_DN11827_c0_g2_i6
TRINITY_DN11827_c0_g2_i12
TRINITY_DN11858_c1_g11_i1
TRINITY_DN11887_c2_g22_i1
TRINITY_DN40404_c0_g1_i1
TRINITY_DN34091_c0_g1_i1
TRINITY_DN2422_c0_g1_i1
TRINITY_DN22943_c0_g1_i1
TRINITY_DN29868_c0_g1_i1
TRINITY_DN23860_c0_g1_i1
TRINITY_DN12777_c0_g1_i8
TRINITY_DN12741_c4_g1_i2
TRINITY_DN12779_c0_g4_i4
TRINITY_DN12719_c0_g10_i1
TRINITY_DN12079_c0_g1_i1
TRINITY_DN12096_c0_g1_i1
TRINITY_DN12028_c1_g1_i4
TRINITY_DN12028_c2_g1_i9
TRINITY_DN12028_c2_g1_i22
TRINITY_DN32873_c0_g1_i1
TRINITY_DN20187_c0_g1_i1
TRINITY_DN8740_c0_g1_i2
TRINITY_DN14473_c2_g4_i2
TRINITY_DN14473_c2_g4_i3
TRINITY_DN14462_c2_g4_i2
TRINITY_DN14495_c2_g4_i1
TRINITY_DN877_c0_g1_i1
TRINITY_DN811_c0_g1_i2
TRINITY_DN11321_c6_g2_i16
TRINITY_DN19849_c0_g1_i1
TRINITY_DN14269_c1_g1_i13
TRINITY_DN12937_c5_g8_i1
TRINITY_DN38308_c0_g1_i1
TRINITY_DN11006_c2_g2_i4
[truncated: 21,291 more rows]
