# Supplementary material for: Genome wide identification of lncRNAs and circRNAs having regulatory role in fruit shelf life in health crop cucumber (Cucumis sativus L.)
Source: Front Plant Sci. 2022 Aug 3;13:884476. doi: 10.3389/fpls.2022.884476 (PMC9383263; doi:10.3389/fpls.2022.884476)
Supplement: Supplementary file 3 [file Table_3.XLSX]

## Sheet: lncrna_list
Supplementary Table S3. Final list of lncRNAs
Transcript ID	Length	Fickett Score	CPC2 Score	PLEK Score
TRINITY_DN13691_c5_g1_i1	384	0.35962	0.0627053	-2.04282
TRINITY_DN13624_c1_g2_i1	1101	0.3248	0.0155236	-2.39725
TRINITY_DN13511_c1_g1_i1	1060	0.41768	0.0687529	-1.26135
TRINITY_DN9428_c0_g1_i2	399	0.32971	0.00262369	-2.42053
TRINITY_DN11436_c1_g3_i1	1342	0.29296	0.142025	-1.81589
TRINITY_DN38088_c0_g1_i1	337	0.41245	0.159412	-2.30298
TRINITY_DN13008_c2_g9_i1	654	0.27676	0.00997893	-2.30351
TRINITY_DN14107_c1_g16_i1	1991	0.29941	0.0120595	-1.0439
TRINITY_DN14176_c0_g3_i6	310	0.35616	0.00316061	-1.74996
TRINITY_DN13224_c1_g1_i1	341	0.43107	0.0176718	-2.35598
TRINITY_DN14561_c4_g1_i13	534	0.34077	0.0561662	-2.06178
TRINITY_DN14536_c4_g2_i1	313	0.37807	0.00906835	-2.36806
TRINITY_DN14574_c0_g1_i1	2769	0.2896	0.099807	-0.941259
TRINITY_DN13989_c1_g14_i1	1569	0.32305	0.0284184	-1.48206
TRINITY_DN13998_c2_g9_i1	1046	0.30919	0.021222	-1.28486
TRINITY_DN14343_c4_g6_i1	1295	0.35697	0.128282	-1.8
TRINITY_DN14340_c4_g6_i2	1791	0.33006	0.0265617	-1.02818
TRINITY_DN12648_c2_g1_i2	1696	0.29883	0.00797558	-0.71566
TRINITY_DN13768_c4_g6_i3	2134	0.35775	0.0241968	-0.724187
TRINITY_DN13724_c0_g1_i1	543	0.41697	0.305466	-1.16937
TRINITY_DN13438_c2_g4_i1	628	0.33401	0.0176749	-1.84263
TRINITY_DN13408_c1_g7_i2	498	0.28372	0.169254	-1.88755
TRINITY_DN13498_c2_g8_i1	1224	0.37248	0.0135328	-1.14637
TRINITY_DN13867_c4_g4_i2	598	0.34136	0.0719015	-1.92572
TRINITY_DN12726_c2_g3_i1	805	0.36957	0.079481	-0.617706
TRINITY_DN14469_c0_g24_i1	2145	0.32218	0.068479	-0.819825
TRINITY_DN12933_c2_g4_i1	1261	0.33612	0.0260375	-1.70269
TRINITY_DN12905_c0_g5_i1	1297	0.30788	0.034709	-2.04117
TRINITY_DN12975_c1_g1_i10	445	0.36961	0.0533189	-0.400239
TRINITY_DN11666_c2_g5_i1	1004	0.39346	0.0158379	-1.1007
TRINITY_DN14032_c2_g21_i1	455	0.41603	0.112354	-2.28625
TRINITY_DN14011_c0_g4_i1	932	0.29926	0.0206071	-2.23257
TRINITY_DN14041_c1_g2_i1	1423	0.34144	0.07381	-1.17936
TRINITY_DN11738_c1_g1_i1	1468	0.35819	0.0492671	-0.710724
TRINITY_DN12317_c0_g1_i2	772	0.33545	0.0120849	-0.346281
TRINITY_DN13612_c1_g8_i1	1856	0.3323	0.0129091	-1.674
TRINITY_DN13538_c0_g1_i1	843	0.28383	0.0280014	-1.92317
TRINITY_DN13565_c0_g6_i1	1582	0.35737	0.0277672	-1.29174
TRINITY_DN12806_c0_g7_i1	520	0.38347	0.0217153	-2.0789
TRINITY_DN12856_c4_g1_i11	442	0.41035	0.0274462	-1.99086
TRINITY_DN9577_c1_g1_i1	678	0.35434	0.0118028	-2.45585
TRINITY_DN11418_c8_g2_i1	2212	0.27387	0.0275915	-0.588801
TRINITY_DN7532_c0_g1_i1	432	0.36915	0.0244759	-2.61209
TRINITY_DN7559_c0_g1_i1	2018	0.32615	0.112197	-0.557656
TRINITY_DN13199_c2_g5_i1	625	0.34025	0.166755	-1.22847
TRINITY_DN13291_c5_g5_i1	654	0.42592	0.0654048	-1.57901
TRINITY_DN13291_c5_g11_i1	417	0.46744	0.0200728	-2.02234
TRINITY_DN15124_c0_g1_i1	1392	0.35359	0.0382047	-0.073191
TRINITY_DN14504_c0_g9_i1	1235	0.31617	0.0592312	-1.75359
TRINITY_DN8823_c0_g2_i1	789	0.40337	0.058013	-0.093026
TRINITY_DN14679_c5_g1_i4	505	0.35387	0.00722424	-2.24254
TRINITY_DN14660_c2_g4_i1	685	0.40402	0.0785782	-2.10415
TRINITY_DN14645_c6_g1_i17	711	0.292	0.0755791	-2.18925
TRINITY_DN14395_c0_g9_i1	885	0.36756	0.0234456	-1.22673
TRINITY_DN14383_c0_g2_i1	2035	0.29837	0.0171894	-0.395164
TRINITY_DN14396_c1_g1_i7	862	0.34774	0.146101	-2.15379
TRINITY_DN14351_c3_g2_i2	3385	0.32665	0.0614866	-0.594119
TRINITY_DN14351_c3_g2_i3	2870	0.34956	0.0762687	-0.811196
TRINITY_DN17458_c0_g1_i1	356	0.36493	0.018483	-2.2407
TRINITY_DN12660_c3_g3_i1	837	0.35015	0.0368881	-0.805004
TRINITY_DN13407_c0_g5_i1	303	0.42308	0.0526544	-2.23617
TRINITY_DN29083_c0_g1_i1	1018	0.2609	0.0719736	-1.16486
TRINITY_DN3485_c0_g1_i1	612	0.33607	0.131028	-2.20135
TRINITY_DN12001_c3_g3_i1	411	0.37126	0.0665907	-2.38623
TRINITY_DN5919_c0_g1_i1	435	0.42111	0.14701	-1.98069
TRINITY_DN14219_c0_g1_i1	731	0.26498	0.0366834	-1.02578
TRINITY_DN14237_c2_g3_i1	1436	0.34971	0.134095	-1.27249
TRINITY_DN12992_c1_g2_i1	432	0.31426	0.0957432	-2.12143
TRINITY_DN14031_c3_g10_i1	1373	0.35633	0.0751346	-1.57272
TRINITY_DN14031_c3_g10_i2	1319	0.30008	0.0529885	-1.67402
TRINITY_DN14071_c2_g1_i5	503	0.38636	0.0176465	-2.04909
TRINITY_DN12460_c2_g2_i1	773	0.31995	0.0802107	-1.08375
TRINITY_DN10155_c0_g1_i1	989	0.30514	0.0219245	-0.782115
TRINITY_DN11587_c0_g7_i1	604	0.36212	0.0054228	-2.30559
TRINITY_DN13685_c1_g1_i1	853	0.30517	0.00821388	-1.50955
TRINITY_DN13597_c3_g6_i1	663	0.4493	0.256975	-2.34172
TRINITY_DN12882_c4_g5_i1	338	0.44909	0.0111206	-2.26739
TRINITY_DN11287_c3_g2_i3	723	0.40927	0.0344181	-1.08968
TRINITY_DN11432_c0_g1_i1	1435	0.2591	0.0411195	-1.9555
TRINITY_DN13094_c0_g5_i4	495	0.32268	0.119023	-1.19619
TRINITY_DN13139_c2_g7_i1	436	0.43786	0.163113	-1.47214
TRINITY_DN11959_c3_g1_i1	470	0.32425	0.0194983	-1.39438
TRINITY_DN14191_c1_g3_i1	369	0.43646	0.0034638	-2.24182
TRINITY_DN14134_c3_g1_i2	416	0.44558	0.47246	-1.86166
TRINITY_DN14584_c4_g5_i2	495	0.37115	0.160087	-2.02971
TRINITY_DN14568_c1_g1_i4	1159	0.35537	0.0412134	-2.15328
TRINITY_DN8165_c0_g2_i1	314	0.38421	0.0174384	-2.29365
TRINITY_DN6450_c0_g1_i1	476	0.38054	0.039028	-2.42771
TRINITY_DN14675_c3_g4_i1	443	0.35361	0.00937408	-2.19215
TRINITY_DN15549_c0_g1_i1	323	0.35741	0.111748	-1.921
TRINITY_DN14351_c3_g5_i1	727	0.39705	0.00969104	-2.07962
TRINITY_DN2297_c0_g3_i1	474	0.39884	0.00964884	-1.99599
TRINITY_DN12610_c1_g1_i5	758	0.3079	0.00923555	-1.19418
TRINITY_DN3991_c0_g1_i1	460	0.37775	0.0238423	-1.6985
TRINITY_DN13404_c1_g1_i1	1307	0.34003	0.0923991	-2.37056
TRINITY_DN39466_c0_g1_i1	358	0.39663	0.0774352	-2.09356
TRINITY_DN1534_c0_g1_i1	364	0.38135	0.0666215	-2.52708
TRINITY_DN14440_c4_g8_i1	1467	0.33016	0.0535122	-0.824128
TRINITY_DN14484_c1_g1_i1	1603	0.33327	0.0125775	-1.08863
TRINITY_DN14469_c0_g8_i1	698	0.35102	0.144286	-1.65013
TRINITY_DN14487_c1_g14_i3	628	0.36903	0.0316475	-2.00794
TRINITY_DN14493_c4_g1_i2	1201	0.34583	0.0362193	-1.14039
TRINITY_DN14441_c0_g1_i12	1831	0.28472	0.0189793	-0.42119
TRINITY_DN11321_c4_g3_i1	662	0.30023	0.00475564	-2.33816
TRINITY_DN14219_c1_g4_i2	1074	0.34665	0.019823	-2.3188
TRINITY_DN14243_c2_g3_i1	1859	0.26107	0.0771505	-0.064492
TRINITY_DN12954_c0_g2_i7	616	0.34726	0.0163289	-1.12221
TRINITY_DN11625_c4_g1_i1	1397	0.32991	0.089103	-1.99432
TRINITY_DN11625_c4_g1_i2	1383	0.33832	0.0971936	-1.90436
TRINITY_DN12474_c2_g6_i2	1122	0.42933	0.29249	-0.991497
TRINITY_DN12353_c2_g1_i3	937	0.36715	0.0362597	-1.11468
TRINITY_DN11563_c1_g1_i1	293	0.43853	0.139879	-2.26505
TRINITY_DN13682_c2_g5_i2	338	0.40685	0.292004	-2.04348
TRINITY_DN13682_c2_g12_i1	731	0.34245	0.0441199	-0.930165
TRINITY_DN13564_c3_g1_i1	972	0.31834	0.100274	-1.83385
TRINITY_DN8977_c0_g2_i1	824	0.31555	0.0689634	-1.83757
TRINITY_DN12851_c0_g1_i1	347	0.36317	0.0557852	-2.37822
TRINITY_DN12823_c0_g1_i1	570	0.36235	0.145445	-2.35921
TRINITY_DN11486_c7_g5_i2	357	0.42742	0.0514389	-1.96829
TRINITY_DN13058_c4_g8_i1	410	0.33635	0.00649914	-2.13941
TRINITY_DN13041_c2_g3_i6	833	0.30891	0.0208708	-1.30294
TRINITY_DN13143_c2_g14_i1	1572	0.34223	0.0669695	-1.2017
TRINITY_DN11959_c3_g1_i5	825	0.38684	0.229292	-0.68464
TRINITY_DN11970_c1_g8_i1	467	0.33184	0.203638	-1.13694
TRINITY_DN14117_c4_g3_i1	549	0.32971	0.0353758	-2.14757
TRINITY_DN13299_c3_g4_i1	290	0.41467	0.0235754	-2.18582
TRINITY_DN14503_c4_g1_i1	600	0.39769	0.0103979	-2.3196
TRINITY_DN14523_c1_g3_i2	755	0.39898	0.0520599	-1.04501
TRINITY_DN14523_c1_g3_i4	684	0.38421	0.0133123	-1.99557
TRINITY_DN14643_c2_g10_i1	459	0.4486	0.0854055	-1.98675
TRINITY_DN14638_c0_g1_i1	505	0.32606	0.0108417	-2.26199
TRINITY_DN14641_c6_g14_i1	868	0.32305	0.0868543	-1.15292
TRINITY_DN14682_c1_g21_i1	489	0.28832	0.120532	-1.33533
TRINITY_DN14364_c3_g1_i1	868	0.30519	0.040733	-0.503099
TRINITY_DN14337_c2_g2_i3	699	0.34652	0.0289058	-1.29568
TRINITY_DN12607_c3_g8_i2	965	0.32061	0.105696	-1.97291
TRINITY_DN13768_c4_g6_i2	2089	0.34432	0.0232462	-1.01304
TRINITY_DN13749_c0_g2_i1	439	0.37953	0.126895	-1.41208
TRINITY_DN13799_c2_g1_i8	780	0.3263	0.0272551	-1.1736
TRINITY_DN13448_c5_g1_i1	974	0.28027	0.0774276	-1.49156
TRINITY_DN13447_c2_g1_i1	565	0.28196	0.125861	-1.94194
TRINITY_DN12139_c3_g2_i1	445	0.34034	0.0783279	-1.5905
TRINITY_DN13847_c3_g8_i1	2429	0.2609	0.17772	-0.164876
TRINITY_DN11866_c3_g4_i1	1723	0.30845	0.0102476	-1.62012
TRINITY_DN11833_c1_g1_i1	958	0.28032	0.0168017	-1.38871
TRINITY_DN11843_c3_g1_i1	1492	0.3264	0.0299519	-1.33142
TRINITY_DN12025_c1_g4_i1	349	0.44044	0.0567414	-2.25262
TRINITY_DN14462_c1_g2_i1	1330	0.30908	0.0159846	-1.55975
TRINITY_DN14408_c0_g1_i1	1094	0.37866	0.0727181	-1.4364
TRINITY_DN14480_c2_g2_i1	483	0.44875	0.435553	-2.0693
TRINITY_DN14480_c2_g4_i1	1679	0.34303	0.0507645	-1.85818
TRINITY_DN12958_c1_g1_i5	943	0.40638	0.0768349	-2.31246
TRINITY_DN27061_c0_g1_i1	664	0.33003	0.0247986	-2.01436
TRINITY_DN12422_c5_g5_i1	590	0.39064	0.291406	-1.14964
TRINITY_DN29722_c0_g1_i1	295	0.38558	0.037574	-2.53017
TRINITY_DN12320_c3_g9_i1	1656	0.32906	0.053372	-1.971
TRINITY_DN13628_c1_g5_i2	291	0.32447	0.0264611	-2.34414
TRINITY_DN9438_c0_g2_i1	1619	0.35359	0.0424234	-1.63212
TRINITY_DN12823_c4_g7_i1	3456	0.25049	0.0671787	-0.833085
TRINITY_DN11486_c2_g1_i1	1110	0.34459	0.0165806	-0.985454
TRINITY_DN11486_c7_g6_i1	540	0.40208	0.020331	-1.78368
TRINITY_DN13034_c4_g1_i1	498	0.38857	0.145387	-1.04948
TRINITY_DN13186_c1_g1_i1	1124	0.3137	0.0269171	-1.18199
TRINITY_DN13282_c5_g2_i1	1242	0.42608	0.370433	-1.81153
TRINITY_DN10628_c0_g2_i1	473	0.30641	0.00599792	-2.1584
TRINITY_DN14508_c2_g13_i1	745	0.45138	0.22017	-2.03476
TRINITY_DN26086_c0_g1_i1	561	0.41924	0.106766	-2.16882
TRINITY_DN21490_c0_g1_i1	408	0.38434	0.0989361	-1.83468
TRINITY_DN12209_c3_g5_i1	519	0.24708	0.0829785	-0.938808
TRINITY_DN12207_c1_g1_i3	725	0.3645	0.045496	-2.32535
TRINITY_DN11153_c4_g6_i1	882	0.44868	0.0547684	-0.754648
TRINITY_DN14310_c0_g1_i1	922	0.38953	0.154754	-1.01425
TRINITY_DN14334_c3_g14_i1	863	0.33355	0.120336	-1.4754
TRINITY_DN13750_c4_g2_i1	516	0.25105	0.0237332	-2.23603
TRINITY_DN13774_c2_g2_i1	508	0.37981	0.023199	-1.56806
TRINITY_DN13763_c1_g9_i1	602	0.41848	0.0419036	-2.16032
TRINITY_DN2784_c0_g1_i1	308	0.42934	0.247813	-2.09079
TRINITY_DN13386_c0_g2_i1	449	0.43114	0.0685836	-1.25321
TRINITY_DN13874_c4_g1_i1	1135	0.2529	0.0323168	-2.68823
TRINITY_DN13867_c4_g1_i1	406	0.2949	0.0233212	-2.29033
TRINITY_DN13867_c4_g2_i1	1517	0.31292	0.0327802	-0.56116
TRINITY_DN39635_c0_g1_i1	314	0.34027	0.156306	-2.28547
TRINITY_DN24770_c0_g1_i1	313	0.39692	0.213573	-2.4327
TRINITY_DN12042_c2_g1_i1	559	0.30709	0.00675437	-1.51195
TRINITY_DN14473_c4_g2_i1	1300	0.32253	0.0301441	-1.33141
TRINITY_DN14248_c1_g2_i2	1393	0.26232	0.018479	-0.116745
TRINITY_DN26369_c0_g1_i1	614	0.34371	0.0167744	-1.6114
TRINITY_DN7881_c0_g1_i2	602	0.30995	0.0272438	-2.2732
TRINITY_DN12546_c0_g1_i1	441	0.41931	0.309858	-2.13495
TRINITY_DN12368_c7_g4_i1	1101	0.3565	0.147118	-1.25543
TRINITY_DN11568_c0_g1_i4	481	0.37105	0.0252237	-2.78971
TRINITY_DN11568_c0_g1_i5	559	0.42893	0.0218715	-2.84453
TRINITY_DN13626_c0_g8_i2	1060	0.414	0.139757	-1.9371
TRINITY_DN13544_c6_g1_i1	2002	0.38852	0.0233579	-0.963912
TRINITY_DN13572_c3_g7_i2	581	0.35942	0.0266077	-2.33083
TRINITY_DN29255_c0_g1_i1	283	0.38175	0.0400679	-1.82325
TRINITY_DN13026_c5_g1_i3	686	0.39124	0.0327937	-1.75517
TRINITY_DN13014_c1_g2_i1	1631	0.35365	0.0606688	-0.429681
TRINITY_DN13076_c3_g2_i1	696	0.34363	0.087618	-1.3261
TRINITY_DN13153_c2_g4_i1	1985	0.34973	0.00745164	-0.476578
TRINITY_DN14164_c2_g2_i2	679	0.3568	0.135105	-2.10474
TRINITY_DN14114_c2_g1_i1	1065	0.30085	0.0666792	-0.804709
TRINITY_DN10654_c3_g1_i1	329	0.31158	0.0902691	-2.64883
TRINITY_DN32146_c0_g1_i1	328	0.31945	0.00509503	-2.64339
TRINITY_DN14506_c6_g1_i2	1079	0.36448	0.159247	-0.477362
TRINITY_DN14523_c1_g17_i1	911	0.40737	0.431762	-1.23827
TRINITY_DN18245_c0_g1_i1	289	0.33915	0.0244165	-2.3012
TRINITY_DN6454_c0_g1_i1	508	0.32656	0.0270982	-1.73936
TRINITY_DN14615_c6_g1_i2	2012	0.27376	0.0730575	-0.197415
TRINITY_DN14678_c2_g3_i1	1055	0.3393	0.0250911	-1.65646
TRINITY_DN13900_c1_g6_i2	663	0.37359	0.0170631	-3.20893
TRINITY_DN13953_c2_g3_i10	2703	0.26189	0.144014	-0.1445
TRINITY_DN13964_c3_g7_i1	1232	0.37799	0.193655	-0.535925
TRINITY_DN12233_c6_g1_i12	394	0.36484	0.034417	-1.46132
TRINITY_DN11160_c2_g3_i1	1069	0.36071	0.0325106	-1.06767
TRINITY_DN14319_c0_g10_i1	918	0.36077	0.158065	-1.28252
TRINITY_DN14351_c3_g21_i1	1259	0.36661	0.0528051	-0.757565
TRINITY_DN36892_c0_g1_i1	411	0.35958	0.0608971	-2.75767
TRINITY_DN7310_c0_g1_i1	1495	0.33355	0.0560572	-0.508616
TRINITY_DN14718_c5_g1_i1	360	0.44467	0.00475357	-2.61506
TRINITY_DN12653_c4_g13_i1	1257	0.33879	0.0392766	-0.345361
TRINITY_DN10039_c0_g2_i9	365	0.31904	0.0348883	-2.25145
TRINITY_DN13384_c0_g2_i3	808	0.42963	0.141086	-1.46078
TRINITY_DN13343_c1_g4_i2	331	0.44008	0.00446382	-2.54881
TRINITY_DN13381_c0_g1_i7	322	0.31474	0.0196328	-2.26577
TRINITY_DN13389_c4_g5_i1	1248	0.37044	0.0154519	-2.4048
TRINITY_DN32421_c0_g1_i1	559	0.29651	0.0390173	-1.31048
TRINITY_DN13871_c2_g3_i2	1010	0.29592	0.0111151	-1.23598
TRINITY_DN11856_c5_g4_i1	341	0.38308	0.00819973	-2.14091
TRINITY_DN11896_c1_g5_i1	1511	0.38367	0.0868551	-1.3454
TRINITY_DN12720_c1_g1_i7	943	0.34456	0.0951708	-0.808492
TRINITY_DN12720_c1_g1_i9	595	0.35173	0.102655	-1.32801
TRINITY_DN12720_c1_g1_i12	1116	0.41726	0.234679	-0.542421
TRINITY_DN12720_c1_g1_i33	1170	0.31732	0.0740894	-0.367908
TRINITY_DN12017_c0_g6_i1	579	0.37188	0.123373	-1.67291
TRINITY_DN14463_c0_g1_i5	451	0.40737	0.0947121	-2.14581
TRINITY_DN21035_c0_g1_i1	307	0.41975	0.0151306	-2.41889
TRINITY_DN31816_c0_g1_i1	574	0.33981	0.0190638	-2.03106
TRINITY_DN14278_c2_g8_i1	812	0.39857	0.0548149	-1.90017
TRINITY_DN11637_c1_g3_i1	2549	0.30422	0.0802117	-1.69845
TRINITY_DN14076_c5_g1_i1	1032	0.34774	0.023051	-1.30109
TRINITY_DN14028_c2_g14_i1	793	0.41758	0.0618929	-1.74187
TRINITY_DN14011_c0_g6_i1	521	0.41189	0.0105025	-2.39399
TRINITY_DN11737_c3_g2_i4	321	0.38358	0.167984	-2.21895
TRINITY_DN11737_c3_g2_i7	321	0.35862	0.00808572	-2.24508
TRINITY_DN959_c0_g1_i1	378	0.33786	0.0193906	-1.20734
TRINITY_DN23071_c0_g1_i1	286	0.36183	0.0418179	-2.2919
TRINITY_DN12539_c1_g1_i11	376	0.30288	0.00680719	-2.22238
TRINITY_DN13617_c1_g3_i2	346	0.42578	0.213076	-2.24796
TRINITY_DN13617_c2_g8_i1	2245	0.37446	0.0332347	-1.09443
TRINITY_DN13552_c3_g2_i1	770	0.34373	0.0773179	-0.258473
TRINITY_DN13541_c1_g1_i2	2731	0.28171	0.0486092	-1.49938
TRINITY_DN13541_c1_g1_i3	3177	0.29572	0.101549	-1.43098
TRINITY_DN13541_c1_g1_i6	2583	0.31246	0.10884	-1.20301
TRINITY_DN1268_c0_g1_i1	506	0.35617	0.0331674	-2.24325
TRINITY_DN10875_c0_g1_i2	1456	0.30516	0.0835121	-0.130403
TRINITY_DN13167_c6_g8_i1	517	0.40149	0.0183373	-1.30345
TRINITY_DN13123_c0_g2_i1	309	0.39743	0.0078071	-2.17805
TRINITY_DN14181_c0_g10_i1	1355	0.31035	0.0153997	-0.819921
TRINITY_DN14100_c1_g10_i2	1596	0.31328	0.0169025	-1.49537
TRINITY_DN20045_c0_g1_i1	295	0.38454	1.62483e-05	-2.32542
TRINITY_DN13282_c6_g1_i1	1073	0.3928	0.391247	-0.910071
TRINITY_DN31654_c0_g1_i1	308	0.368	0.0269341	-1.92132
TRINITY_DN6158_c0_g1_i1	815	0.32516	0.0234087	-0.114265
TRINITY_DN6575_c0_g3_i1	1370	0.33047	0.0180208	-0.435053
TRINITY_DN14508_c2_g6_i3	1126	0.37645	0.14087	-1.08626
TRINITY_DN14568_c1_g10_i1	675	0.44658	0.0863193	-0.982295
TRINITY_DN14663_c5_g7_i1	1158	0.36953	0.0267809	-1.42695
TRINITY_DN14686_c4_g1_i6	443	0.44546	0.113835	-2.05257
TRINITY_DN14607_c3_g8_i1	556	0.35976	0.1489	-1.78439
TRINITY_DN14681_c0_g1_i1	374	0.37229	0.0164966	-2.2573
TRINITY_DN13918_c3_g14_i1	1118	0.30884	0.013666	-1.38592
TRINITY_DN6705_c0_g1_i1	765	0.35796	0.0239593	-0.595375
TRINITY_DN14321_c1_g1_i7	401	0.30577	0.0154616	-1.87633
TRINITY_DN14729_c2_g4_i1	802	0.28226	0.0394955	-0.983267
TRINITY_DN14744_c5_g2_i6	289	0.43825	0.05102	-2.14944
TRINITY_DN12635_c3_g3_i1	413	0.36058	0.00943341	-1.72837
TRINITY_DN13718_c2_g2_i1	293	0.39253	0.00313487	-2.31947
TRINITY_DN13736_c2_g1_i3	760	0.36934	0.0213656	-1.17297
TRINITY_DN13730_c8_g9_i1	840	0.36525	0.0209874	-0.616386
TRINITY_DN13417_c0_g3_i12	344	0.43117	0.0122337	-2.39202
TRINITY_DN13498_c2_g12_i1	408	0.43751	0.0359179	-1.71793
TRINITY_DN13426_c2_g17_i1	1504	0.33567	0.086185	-1.33187
TRINITY_DN13452_c0_g1_i5	456	0.30637	0.0387569	-2.03757
TRINITY_DN13452_c0_g1_i7	548	0.36394	0.044534	-2.02272
TRINITY_DN13452_c0_g1_i11	324	0.40425	0.0664017	-2.27791
TRINITY_DN13353_c2_g5_i1	813	0.28927	0.0555728	-1.54671
TRINITY_DN12171_c0_g4_i2	1360	0.2832	0.15304	-0.113577
TRINITY_DN13811_c3_g7_i1	821	0.39475	0.156253	-0.294286
TRINITY_DN11833_c1_g1_i2	1255	0.26358	0.0247315	-0.560756
TRINITY_DN12719_c0_g3_i4	1127	0.32929	0.032294	-1.14649
TRINITY_DN5427_c0_g1_i1	613	0.36088	0.00481555	-1.89166
TRINITY_DN14484_c1_g3_i1	698	0.32399	0.0122989	-0.098709
TRINITY_DN14493_c2_g1_i1	666	0.36542	0.118257	-1.78721
TRINITY_DN14435_c3_g1_i1	586	0.27552	0.162473	-2.35465
TRINITY_DN11319_c0_g1_i1	953	0.40077	0.0419852	-1.49681
TRINITY_DN14209_c6_g2_i1	1118	0.37272	0.0301657	-0.408016
TRINITY_DN14286_c0_g1_i6	1482	0.30751	0.0160356	-0.489622
TRINITY_DN14280_c0_g17_i1	1028	0.35797	0.0141199	-2.12093
TRINITY_DN12958_c1_g1_i4	760	0.42024	0.218687	-2.28321
TRINITY_DN12958_c1_g1_i8	587	0.46661	0.42867	-2.28915
TRINITY_DN14006_c0_g2_i1	1696	0.28644	0.0239927	-0.770358
TRINITY_DN14006_c0_g2_i2	1341	0.30953	0.0236358	-0.896677
TRINITY_DN12456_c7_g4_i1	282	0.3793	0.065295	-2.30175
TRINITY_DN12570_c1_g7_i1	1330	0.36341	0.0976267	-0.499287
TRINITY_DN12523_c7_g1_i1	289	0.37106	0.180244	-2.11347
TRINITY_DN12370_c0_g4_i1	1998	0.24582	0.0746089	-0.922826
TRINITY_DN12384_c1_g9_i1	1299	0.35433	0.134689	-0.812131
TRINITY_DN11583_c1_g2_i1	601	0.38795	0.0591084	-1.32627
TRINITY_DN11563_c4_g1_i2	448	0.34867	0.0101028	-1.76046
TRINITY_DN11505_c7_g1_i1	343	0.31822	0.00268386	-2.13048
TRINITY_DN13572_c3_g9_i2	381	0.43829	0.0181933	-2.10334
TRINITY_DN12839_c1_g8_i1	1051	0.31473	0.00668173	-1.33553
TRINITY_DN11291_c0_g2_i10	283	0.35781	0.00890416	-2.18738
TRINITY_DN11220_c0_g2_i1	621	0.37552	0.0083214	-1.46313
TRINITY_DN13166_c1_g1_i4	1029	0.41891	0.0839372	-0.5268
TRINITY_DN13166_c1_g2_i5	282	0.34975	0.134469	-2.70259
TRINITY_DN13157_c2_g2_i16	514	0.41442	0.354141	-2.36227
TRINITY_DN14148_c2_g3_i3	760	0.33407	0.026776	-2.25183
TRINITY_DN14117_c4_g2_i3	775	0.36205	0.145747	-1.60737
TRINITY_DN13276_c2_g1_i1	1375	0.40547	0.0176693	-1.81891
TRINITY_DN14547_c1_g3_i1	280	0.42818	0.162014	-2.27335
TRINITY_DN14523_c1_g4_i1	2648	0.30877	0.0295899	-0.683449
TRINITY_DN32991_c0_g1_i1	354	0.38576	0.00706964	-1.95771
TRINITY_DN14625_c2_g1_i1	361	0.3832	0.224778	-2.17901
TRINITY_DN14682_c1_g8_i3	892	0.32883	0.0356808	-1.89821
TRINITY_DN14678_c3_g3_i1	744	0.3426	0.0168295	-1.26119
TRINITY_DN22720_c0_g1_i1	278	0.31563	0.0461068	-2.26874
TRINITY_DN10582_c0_g1_i7	654	0.36245	0.0254336	-1.73354
TRINITY_DN13916_c0_g1_i1	391	0.45812	0.0169322	-2.36443
TRINITY_DN2051_c0_g1_i1	625	0.29423	0.0372525	-1.95163
TRINITY_DN19774_c0_g1_i1	292	0.39004	0.209002	-2.01509
TRINITY_DN28913_c0_g1_i1	292	0.41036	0.0904546	-1.42787
TRINITY_DN14370_c0_g5_i1	1466	0.32082	0.0620996	-1.23851
TRINITY_DN14337_c2_g8_i3	1298	0.39802	0.233846	-1.45587
TRINITY_DN14334_c3_g10_i1	634	0.41887	0.306419	-1.55968
TRINITY_DN36805_c0_g1_i1	278	0.28382	0.0138243	-2.26141
TRINITY_DN14744_c6_g5_i1	327	0.31991	0.0121066	-2.50733
TRINITY_DN13768_c4_g2_i2	1229	0.35794	0.0232569	-1.80493
TRINITY_DN13782_c2_g4_i1	1011	0.33972	0.0158268	-1.13034
TRINITY_DN13478_c1_g7_i1	310	0.44299	0.00280162	-2.05179
TRINITY_DN13365_c1_g8_i1	968	0.30344	0.0205685	-1.78875
TRINITY_DN12129_c1_g1_i1	941	0.3277	0.0139964	-2.19503
TRINITY_DN12115_c2_g10_i1	734	0.33516	0.0114719	-0.711463
TRINITY_DN2197_c0_g1_i1	617	0.4539	0.0064391	-1.30382
TRINITY_DN13873_c1_g1_i1	460	0.43966	0.274532	-1.64963
TRINITY_DN13873_c4_g8_i1	727	0.35564	0.0186482	-1.08998
TRINITY_DN13853_c0_g1_i2	1367	0.32998	0.0452243	-0.932218
TRINITY_DN12728_c3_g5_i1	511	0.36096	0.00573217	-2.15562
TRINITY_DN12086_c0_g1_i14	455	0.35874	0.025957	-2.32002
TRINITY_DN12024_c2_g3_i2	843	0.34918	0.113819	-0.835604
TRINITY_DN12096_c3_g13_i2	716	0.41246	0.202954	-0.81598
TRINITY_DN12096_c3_g11_i2	377	0.43702	0.131586	-1.69028
TRINITY_DN12070_c1_g1_i1	846	0.33514	0.0888629	-1.63986
TRINITY_DN14473_c2_g6_i1	342	0.32985	0.0045856	-2.2762
TRINITY_DN14407_c0_g8_i1	499	0.3945	0.0127175	-2.03788
TRINITY_DN11049_c4_g2_i1	1035	0.32979	0.0194096	-1.49104
TRINITY_DN11689_c3_g1_i3	391	0.40717	0.00376163	-2.48045
TRINITY_DN11606_c0_g1_i6	1103	0.37642	0.0801543	-0.402293
TRINITY_DN14018_c3_g2_i1	548	0.43459	0.0113213	-1.08861
TRINITY_DN14060_c3_g10_i2	443	0.42028	0.025969	-1.44094
TRINITY_DN11740_c2_g2_i1	1796	0.32571	0.098498	-0.980855
TRINITY_DN12455_c2_g1_i2	894	0.33837	0.0176055	-0.579099
TRINITY_DN3670_c0_g1_i1	391	0.40338	0.0285487	-2.78258
TRINITY_DN12572_c6_g7_i1	755	0.33911	0.028899	-2.24937
TRINITY_DN12572_c6_g4_i2	1022	0.28946	0.0334979	-1.70917
TRINITY_DN12522_c2_g1_i5	805	0.3129	0.0249193	-1.32413
TRINITY_DN12387_c1_g1_i1	1337	0.38109	0.181265	-0.94938
TRINITY_DN12328_c2_g6_i1	396	0.29645	0.0550234	-1.86431
TRINITY_DN13682_c2_g5_i1	952	0.43762	0.0441389	-2.58858
TRINITY_DN13544_c4_g2_i1	1092	0.31698	0.0756034	-1.6017
TRINITY_DN13544_c6_g4_i2	856	0.34114	0.0640365	-0.411821
TRINITY_DN13541_c1_g1_i4	1084	0.28983	0.0412839	-1.87808
TRINITY_DN140_c0_g1_i1	586	0.41997	0.00846587	-1.95744
TRINITY_DN12875_c1_g4_i2	2417	0.31015	0.0349328	-0.431745
TRINITY_DN12892_c1_g8_i1	684	0.37309	0.0165861	-1.95872
TRINITY_DN11253_c5_g4_i1	1961	0.2655	0.0209638	-0.245978
TRINITY_DN11272_c7_g10_i3	403	0.32932	0.0172242	-2.00183
TRINITY_DN38818_c0_g1_i1	395	0.42154	0.10019	-2.24859
TRINITY_DN11934_c0_g6_i1	1935	0.33321	0.118928	-0.249402
TRINITY_DN11934_c0_g6_i3	1923	0.31011	0.10098	-0.233989
TRINITY_DN11934_c0_g6_i4	1179	0.29975	0.0970072	-0.332703
TRINITY_DN14164_c2_g1_i4	866	0.34234	0.111028	-1.84257
TRINITY_DN14107_c0_g1_i2	786	0.3076	0.16935	-1.0499
TRINITY_DN14107_c1_g6_i1	376	0.36037	0.136029	-2.25984
TRINITY_DN13213_c5_g4_i1	344	0.29702	0.0293902	-1.79477
TRINITY_DN24283_c0_g1_i1	284	0.37434	0.0174102	-1.97814
TRINITY_DN14523_c1_g3_i1	523	0.40499	0.0288869	-2.37611
TRINITY_DN14590_c1_g3_i1	468	0.43171	0.103134	-1.72663
TRINITY_DN14590_c1_g3_i18	438	0.46219	0.103253	-1.64041
TRINITY_DN14570_c2_g6_i4	349	0.36251	0.00291155	-1.67385
TRINITY_DN14686_c4_g1_i5	633	0.42303	0.0467627	-2.95197
TRINITY_DN14656_c0_g1_i1	777	0.31029	0.169788	-1.78048
TRINITY_DN14650_c7_g1_i3	764	0.34458	0.041434	-0.578839
TRINITY_DN36796_c0_g1_i1	399	0.41939	0.0137923	-2.01492
TRINITY_DN20657_c0_g1_i1	362	0.35505	1.66779e-06	-2.63686
TRINITY_DN12278_c0_g12_i1	550	0.3794	0.0211089	-2.46116
TRINITY_DN11182_c3_g10_i2	401	0.3513	0.143603	-1.57953
TRINITY_DN14395_c0_g14_i1	1080	0.40765	0.0419171	-1.79389
TRINITY_DN14351_c3_g13_i1	486	0.45899	0.2184	-2.45893
TRINITY_DN14314_c1_g1_i1	1917	0.35443	0.02802	-1.18965
TRINITY_DN19384_c0_g1_i1	334	0.40651	0.0195743	-2.29414
TRINITY_DN14749_c9_g1_i1	312	0.43974	0.0303927	-1.44605
TRINITY_DN12635_c3_g4_i2	459	0.36569	0.0105628	-1.67901
TRINITY_DN13777_c1_g1_i6	314	0.40385	0.0311826	-2.16542
TRINITY_DN13410_c1_g7_i4	408	0.27954	0.0559326	-2.74607
TRINITY_DN13452_c0_g1_i12	329	0.41942	0.104081	-2.06407
TRINITY_DN13359_c3_g1_i12	317	0.40067	0.0967578	-1.90593
TRINITY_DN13328_c1_g1_i1	403	0.46295	0.0683667	-2.46873
TRINITY_DN13398_c2_g2_i4	1279	0.27889	0.116755	-1.01227
TRINITY_DN13389_c4_g12_i1	469	0.36613	0.0657031	-2.67484
TRINITY_DN12139_c1_g1_i1	744	0.38777	0.114328	-0.479892
TRINITY_DN11889_c7_g1_i2	541	0.36978	0.0158757	-1.93947
TRINITY_DN34102_c0_g1_i1	389	0.43512	0.0261592	-1.96886
TRINITY_DN29829_c0_g1_i1	567	0.31798	0.0850584	-2.28066
TRINITY_DN14433_c2_g1_i1	1040	0.26628	0.0484654	-1.386
TRINITY_DN14429_c0_g6_i1	720	0.29966	0.0676006	-0.212894
TRINITY_DN5936_c0_g2_i1	391	0.46574	0.0408145	-2.60223
TRINITY_DN14214_c0_g1_i1	287	0.34674	0.063078	-2.11252
TRINITY_DN14273_c0_g1_i1	303	0.37455	0.111653	-2.23303
TRINITY_DN14283_c2_g11_i1	905	0.32759	0.00893671	-1.54265
TRINITY_DN12968_c0_g1_i1	914	0.34418	0.110884	-1.3121
TRINITY_DN12988_c0_g4_i1	378	0.36712	0.0710839	-2.27965
TRINITY_DN12940_c5_g2_i1	363	0.35049	0.00379123	-2.72266
TRINITY_DN11633_c1_g1_i1	1842	0.30418	0.145157	-1.08372
TRINITY_DN14084_c0_g5_i1	1917	0.36188	0.136115	-0.469802
TRINITY_DN14088_c2_g1_i12	380	0.32606	0.00749959	-2.08611
TRINITY_DN29436_c0_g1_i1	707	0.26899	0.0241347	-1.66336
TRINITY_DN12546_c1_g3_i1	597	0.3724	0.00632165	-2.40457
TRINITY_DN11565_c2_g1_i1	496	0.40846	0.247047	-1.98266
TRINITY_DN13617_c2_g9_i1	742	0.37793	0.0161669	-1.73456
TRINITY_DN13653_c0_g1_i1	941	0.28527	0.172536	-1.84591
TRINITY_DN13632_c0_g2_i1	417	0.36424	0.0539899	-2.14648
TRINITY_DN13560_c3_g1_i1	1491	0.38446	0.0638793	-1.16302
TRINITY_DN13504_c5_g1_i2	393	0.40411	0.1159	-2.10172
TRINITY_DN13525_c1_g1_i7	481	0.45212	0.448406	-2.44402
TRINITY_DN9478_c0_g3_i1	890	0.32865	0.0915688	-1.51785
TRINITY_DN12835_c0_g1_i1	748	0.26495	0.00792231	-1.44201
TRINITY_DN12835_c0_g1_i2	739	0.32543	0.00464054	-1.93297
TRINITY_DN12818_c0_g1_i1	618	0.29971	0.0144625	-2.02108
TRINITY_DN12846_c2_g6_i1	885	0.41719	0.252463	-1.44189
TRINITY_DN11450_c3_g1_i1	1590	0.30837	0.0143483	-1.06724
TRINITY_DN39098_c0_g1_i1	270	0.30363	1.41173e-05	-2.76652
TRINITY_DN3085_c0_g1_i1	579	0.30146	0.0610756	-0.596198
TRINITY_DN13062_c0_g2_i1	640	0.40679	0.039036	-1.62916
TRINITY_DN6013_c0_g1_i1	464	0.31456	0.0173074	-2.36241
TRINITY_DN6051_c0_g2_i1	942	0.2933	0.00963209	-0.108371
TRINITY_DN14114_c0_g1_i1	689	0.40175	0.0386459	-0.799943
TRINITY_DN14108_c2_g4_i14	1280	0.40804	0.138624	-1.24498
TRINITY_DN14167_c0_g1_i2	276	0.33064	0.0503521	-2.07187
TRINITY_DN14117_c3_g1_i1	591	0.45441	0.0338922	-1.86583
TRINITY_DN4965_c0_g1_i1	282	0.36909	0.005295	-2.31753
TRINITY_DN14515_c2_g3_i1	585	0.36369	0.0372171	-2.01253
TRINITY_DN14556_c3_g8_i4	393	0.44242	0.311654	-2.02047
TRINITY_DN14687_c2_g1_i3	684	0.39868	0.219487	-1.43067
TRINITY_DN14607_c3_g1_i5	940	0.34959	0.0208203	-0.880654
TRINITY_DN14607_c3_g1_i10	974	0.37021	0.0243402	-0.551628
TRINITY_DN13989_c1_g16_i1	490	0.34824	0.00642692	-2.45874
TRINITY_DN13998_c2_g11_i1	2386	0.3618	0.130775	-0.635264
TRINITY_DN13998_c2_g11_i2	2493	0.34971	0.114001	-0.679044
TRINITY_DN13954_c0_g3_i2	1754	0.32162	0.146798	-1.27015
TRINITY_DN14739_c0_g1_i2	275	0.31801	0.0488751	-2.3178
TRINITY_DN14702_c4_g4_i1	537	0.38329	0.0181552	-1.85361
TRINITY_DN14740_c4_g4_i2	2654	0.32305	0.0780149	-0.116893
TRINITY_DN14740_c4_g4_i4	2108	0.3769	0.120705	-0.664752
TRINITY_DN13768_c4_g5_i1	284	0.43499	0.204399	-2.26369
TRINITY_DN13791_c10_g8_i1	799	0.33117	0.010247	-2.4847
TRINITY_DN13428_c1_g1_i3	308	0.47087	0.0217671	-2.14402
TRINITY_DN17976_c0_g1_i1	388	0.4396	0.0390428	-1.70953
TRINITY_DN13328_c1_g12_i1	1126	0.26085	0.0460718	-2.55025
TRINITY_DN13820_c0_g2_i1	1247	0.30639	0.0762688	-2.54301
TRINITY_DN13873_c4_g5_i1	812	0.40294	0.022476	-2.59602
TRINITY_DN13840_c2_g1_i1	580	0.29858	0.0192129	-1.00451
TRINITY_DN40427_c0_g1_i1	273	0.42452	0.0187746	-1.92864
TRINITY_DN34062_c0_g1_i1	608	0.3086	0.00866979	-2.34618
TRINITY_DN7764_c0_g1_i1	447	0.30917	0.00279876	-2.38192
TRINITY_DN15873_c0_g1_i1	1547	0.27143	0.0648827	-1.09248
TRINITY_DN12010_c1_g1_i1	322	0.44879	0.0811382	-2.12165
TRINITY_DN34483_c0_g1_i1	360	0.42601	0.0401525	-2.41424
TRINITY_DN10931_c0_g1_i1	833	0.29611	0.0547443	-1.71176
TRINITY_DN19501_c0_g1_i1	443	0.3748	0.00749287	-2.13771
TRINITY_DN14473_c2_g7_i1	1638	0.34821	0.0462986	-1.43824
TRINITY_DN14469_c0_g21_i1	641	0.38269	0.192138	-1.81249
TRINITY_DN14487_c1_g20_i1	630	0.34392	0.0364018	-1.51532
TRINITY_DN11321_c7_g4_i1	481	0.32356	0.00926651	-2.48823
TRINITY_DN11309_c1_g4_i4	501	0.45775	0.0375212	-0.746697
TRINITY_DN14270_c1_g5_i1	710	0.3985	0.0441551	-1.97399
TRINITY_DN11661_c1_g3_i1	598	0.3889	0.0506906	-2.10097
TRINITY_DN11652_c0_g2_i1	1376	0.30845	0.155429	-1.42029
TRINITY_DN11641_c3_g1_i7	455	0.31381	0.105198	-2.23788
TRINITY_DN14080_c7_g1_i1	758	0.35006	0.115015	-1.35574
TRINITY_DN14018_c3_g2_i6	504	0.46465	0.0198179	-1.05316
TRINITY_DN11719_c3_g2_i1	548	0.34294	0.114814	-0.676064
TRINITY_DN12570_c0_g2_i1	1140	0.35187	0.0420936	-1.12248
TRINITY_DN12517_c1_g6_i6	358	0.33063	0.151415	-2.20667
TRINITY_DN12337_c2_g7_i1	1210	0.32561	0.0242585	-1.0385
TRINITY_DN12320_c1_g2_i2	357	0.36633	0.132474	-2.14914
TRINITY_DN5091_c0_g1_i1	290	0.34668	0.17602	-2.20936
TRINITY_DN11563_c3_g2_i1	391	0.27658	0.170556	-1.57514
TRINITY_DN11598_c5_g2_i1	2831	0.29676	0.0363294	-0.401836
TRINITY_DN13617_c0_g2_i4	381	0.38855	0.174144	-2.55225
TRINITY_DN13689_c2_g11_i1	1564	0.37362	0.0211909	-0.457914
TRINITY_DN13597_c3_g12_i1	683	0.40133	0.0160981	-2.05133
TRINITY_DN12883_c0_g1_i1	461	0.27191	0.0629505	-2.1052
TRINITY_DN12861_c1_g2_i9	659	0.37598	0.157945	-2.25459
TRINITY_DN38056_c0_g1_i1	280	0.35248	0.019865	-2.47526
TRINITY_DN7580_c0_g1_i1	329	0.44703	0.159714	-2.30169
TRINITY_DN13098_c1_g1_i4	560	0.42387	0.0471096	-1.45406
TRINITY_DN13020_c1_g2_i1	822	0.30434	0.00900432	-0.909224
TRINITY_DN13063_c0_g6_i1	1432	0.44475	0.354856	-0.270925
TRINITY_DN13032_c1_g2_i1	1625	0.33251	0.0221809	-0.294283
TRINITY_DN13109_c0_g1_i14	425	0.45871	0.080801	-2.04108
TRINITY_DN13266_c1_g1_i15	295	0.37379	0.0431814	-2.32829
TRINITY_DN13267_c0_g7_i2	4346	0.28584	0.0479463	-0.348804
TRINITY_DN15178_c0_g1_i1	657	0.31218	0.0653175	-1.67106
TRINITY_DN10639_c6_g1_i1	346	0.44463	0.0221618	-2.45468
TRINITY_DN14584_c5_g1_i1	505	0.29329	0.0253484	-0.811514
TRINITY_DN14523_c1_g7_i1	1473	0.38725	0.0350879	-1.43355
TRINITY_DN14516_c2_g1_i1	288	0.43604	0.0569314	-1.81441
TRINITY_DN14588_c1_g1_i3	456	0.36872	0.0376832	-2.27039
TRINITY_DN35650_c0_g1_i1	270	0.41457	0.0296834	-2.27893
TRINITY_DN14685_c3_g1_i4	322	0.37394	0.153594	-2.50679
TRINITY_DN14654_c4_g1_i11	322	0.47174	0.0486183	-1.98223
TRINITY_DN14696_c8_g1_i1	423	0.37176	0.179576	-1.52984
TRINITY_DN14621_c4_g1_i1	382	0.29951	0.00286979	-2.24939
TRINITY_DN14629_c3_g4_i1	995	0.40873	0.046909	-1.33276
TRINITY_DN14629_c3_g6_i1	371	0.34055	0.156738	-2.40045
TRINITY_DN14601_c1_g10_i1	383	0.4614	0.121667	-2.32784
TRINITY_DN1742_c0_g1_i1	281	0.30159	0.0114904	-2.29003
TRINITY_DN13918_c3_g12_i1	1032	0.30274	0.0249931	-1.70205
TRINITY_DN12227_c1_g2_i1	1539	0.30777	0.0300587	-0.813889
TRINITY_DN11182_c3_g7_i3	639	0.31445	0.00690651	-1.85705
TRINITY_DN14357_c0_g2_i1	2681	0.38595	0.0833017	-0.408824
TRINITY_DN14366_c2_g9_i1	2923	0.33472	0.0330951	-0.94657
TRINITY_DN14366_c2_g9_i2	3148	0.3721	0.0435019	-1.33045
TRINITY_DN14393_c2_g5_i1	943	0.43441	0.0294226	-1.83445
TRINITY_DN14324_c6_g5_i1	587	0.43397	0.316649	-1.54336
TRINITY_DN12681_c4_g2_i1	496	0.34123	0.0144598	-0.922878
TRINITY_DN13707_c1_g8_i2	337	0.41052	0.0198332	-2.47944
TRINITY_DN13777_c1_g7_i1	603	0.3658	0.13284	-2.59621
TRINITY_DN13763_c1_g1_i1	585	0.35312	0.00507988	-2.0488
TRINITY_DN13433_c1_g1_i1	404	0.37497	0.189563	-2.13854
TRINITY_DN13404_c4_g3_i1	1262	0.36271	0.0737592	-1.71299
TRINITY_DN13448_c5_g4_i1	364	0.42459	0.117727	-2.43174
TRINITY_DN13448_c5_g16_i1	509	0.39832	0.00722	-1.84416
TRINITY_DN13478_c1_g2_i2	674	0.39213	0.0317482	-0.630694
TRINITY_DN13376_c3_g1_i6	570	0.30362	4.92341e-07	-1.91476
TRINITY_DN13353_c2_g1_i21	322	0.45573	0.0098903	-1.89391
TRINITY_DN12173_c2_g4_i1	378	0.41511	0.280535	-2.16976
TRINITY_DN12156_c3_g1_i3	1333	0.3535	0.13883	-2.03612
TRINITY_DN12156_c3_g1_i4	1425	0.30689	0.166492	-1.89868
TRINITY_DN13861_c1_g4_i1	1228	0.3331	0.0562792	-0.718021
TRINITY_DN13861_c1_g4_i2	926	0.30701	0.0467705	-0.543981
TRINITY_DN22493_c0_g1_i1	344	0.39669	0.19437	-2.10258
TRINITY_DN12004_c1_g1_i8	378	0.30637	4.78204e-07	-1.84335
TRINITY_DN3247_c0_g1_i1	463	0.39501	0.0790576	-2.33641
TRINITY_DN19557_c0_g1_i1	291	0.44001	0.0311554	-2.16067
TRINITY_DN14473_c2_g3_i1	1050	0.35035	0.0216277	-1.8596
TRINITY_DN14462_c2_g1_i1	1622	0.32234	0.037181	-0.814229
TRINITY_DN14462_c2_g6_i1	2496	0.41326	0.242293	-1.69976
TRINITY_DN14407_c0_g4_i1	385	0.39993	0.00853381	-1.29419
TRINITY_DN14239_c2_g3_i9	613	0.29079	0.00976993	-2.50013
TRINITY_DN14203_c1_g5_i1	1951	0.30208	0.0260352	-1.24679
TRINITY_DN12954_c0_g7_i1	465	0.32276	0.0260173	-1.58532
TRINITY_DN12960_c1_g1_i30	525	0.31458	0.00955035	-2.2645
TRINITY_DN11043_c1_g3_i1	384	0.37031	0.0633008	-2.13273
TRINITY_DN11650_c2_g1_i1	1033	0.26503	0.0634984	-0.254238
TRINITY_DN11641_c2_g1_i4	458	0.28358	0.0782585	-2.33822
TRINITY_DN14074_c2_g10_i1	2151	0.30121	0.0726842	-0.363202
TRINITY_DN14004_c1_g5_i11	852	0.33924	0.0484396	-0.851955
TRINITY_DN14023_c0_g2_i19	991	0.41347	0.137434	-0.500565
TRINITY_DN14031_c3_g9_i1	1237	0.34638	0.0363735	-1.49712
TRINITY_DN6314_c0_g2_i1	1451	0.27248	0.0165914	-1.32636
TRINITY_DN11734_c5_g1_i1	964	0.31041	0.0317696	-1.80699
TRINITY_DN6203_c0_g1_i1	1352	0.3389	0.0460177	-1.20096
TRINITY_DN9637_c0_g1_i3	294	0.37292	0.0889724	-2.28969
TRINITY_DN40777_c0_g1_i1	308	0.36653	0.042868	-2.36372
TRINITY_DN12564_c1_g4_i3	1423	0.33279	0.0119941	-1.94793
TRINITY_DN12550_c3_g6_i1	749	0.36469	0.0282764	-1.53798
TRINITY_DN12531_c5_g6_i1	480	0.42659	0.0539219	-1.63844
TRINITY_DN12547_c0_g1_i3	973	0.4309	0.165802	-1.55755
TRINITY_DN5060_c0_g1_i1	534	0.37865	0.0122206	-1.88807
TRINITY_DN11585_c4_g1_i1	2359	0.26275	0.057425	-1.62244
TRINITY_DN13623_c0_g2_i6	358	0.41481	0.247391	-1.83393
TRINITY_DN13682_c2_g4_i4	736	0.32005	0.0812137	-2.2184
TRINITY_DN10458_c0_g1_i1	512	0.32435	0.0185349	-2.21245
TRINITY_DN13593_c2_g1_i1	740	0.39009	0.0125635	-1.0093
TRINITY_DN12804_c1_g13_i1	961	0.3512	0.0859275	-1.54218
TRINITY_DN20926_c0_g1_i1	272	0.34674	0.0122837	-1.43904
TRINITY_DN16016_c0_g1_i1	604	0.35995	0.0223616	-1.15304
TRINITY_DN30783_c0_g1_i1	314	0.39659	0.146244	-1.91382
TRINITY_DN11407_c0_g4_i1	343	0.3973	0.0437478	-2.32308
TRINITY_DN13059_c1_g2_i3	1016	0.32457	0.00842705	-1.21804
TRINITY_DN13019_c5_g2_i1	330	0.38912	0.0449266	-2.24972
TRINITY_DN13044_c3_g1_i1	1286	0.2887	0.0195058	-0.899822
TRINITY_DN17725_c0_g1_i1	533	0.41553	0.155066	-2.59201
TRINITY_DN13105_c4_g5_i1	1185	0.47352	0.299412	-1.19864
TRINITY_DN11970_c1_g1_i1	543	0.43369	0.0149173	-1.1536
TRINITY_DN14172_c4_g1_i1	1413	0.31009	0.0222666	-0.521002
TRINITY_DN14129_c1_g3_i1	823	0.2866	0.0207568	-2.11417
TRINITY_DN13282_c7_g16_i1	1080	0.30708	0.0267069	-1.15664
TRINITY_DN13278_c0_g2_i1	302	0.39932	0.154375	-1.97696
TRINITY_DN31674_c0_g1_i1	277	0.38889	0.0327484	-2.19611
TRINITY_DN14593_c3_g7_i1	1209	0.29248	0.0556488	-1.05923
TRINITY_DN14559_c3_g1_i1	528	0.35561	0.115378	-1.3263
TRINITY_DN14570_c2_g6_i2	277	0.4397	0.0614789	-2.13151
TRINITY_DN14519_c1_g1_i19	685	0.42465	0.132432	-2.07887
TRINITY_DN6415_c0_g1_i1	501	0.32969	0.0244674	-2.14591
TRINITY_DN6499_c0_g1_i1	455	0.40232	0.0500192	-1.60737
TRINITY_DN14608_c0_g10_i1	3223	0.27398	0.0576403	-1.40478
TRINITY_DN14641_c1_g1_i1	1032	0.34789	0.022664	-2.10548
TRINITY_DN14629_c0_g1_i1	301	0.34231	8.83023e-07	-2.43008
TRINITY_DN14601_c1_g4_i1	603	0.39071	0.0131478	-1.78657
TRINITY_DN10528_c0_g1_i1	580	0.40678	0.0418137	-0.324544
TRINITY_DN13964_c4_g1_i1	984	0.37874	0.099928	-2.20815
TRINITY_DN14393_c2_g1_i1	579	0.35443	0.0440437	-2.27726
TRINITY_DN14343_c4_g7_i1	3478	0.35052	0.028614	-0.799335
TRINITY_DN14343_c4_g9_i1	1088	0.3599	0.0345234	-1.20707
TRINITY_DN14741_c5_g1_i3	350	0.41822	0.00319069	-2.13983
TRINITY_DN12608_c2_g1_i1	595	0.41436	0.0381102	-2.08426
TRINITY_DN12653_c4_g5_i1	1993	0.32929	0.0523663	-1.21869
TRINITY_DN21602_c0_g1_i1	290	0.36954	0.128097	-2.13814
TRINITY_DN13795_c1_g9_i1	2151	0.3351	0.0532271	-0.905447
TRINITY_DN13791_c10_g2_i3	827	0.30839	0.0131253	-1.48042
TRINITY_DN13781_c7_g4_i1	1822	0.32826	0.0188205	-1.82342
TRINITY_DN13462_c0_g6_i1	616	0.3557	0.0894083	-2.10471
TRINITY_DN13404_c4_g6_i2	463	0.36682	0.0114136	-2.23184
TRINITY_DN12168_c3_g4_i1	733	0.28661	0.0637965	-1.8081
TRINITY_DN12138_c0_g1_i5	365	0.44188	0.024212	-2.21132
TRINITY_DN12105_c2_g1_i11	503	0.37078	0.00324757	-1.97735
TRINITY_DN13821_c1_g2_i1	667	0.38035	0.0488547	-1.39595
TRINITY_DN13806_c0_g1_i16	1705	0.32162	0.017978	-0.139632
TRINITY_DN11896_c1_g3_i2	1382	0.32279	0.082425	-1.3047
TRINITY_DN12799_c0_g3_i1	463	0.40679	0.0112776	-2.57006
TRINITY_DN25121_c0_g1_i1	268	0.26107	0.146966	-2.28109
TRINITY_DN3263_c0_g1_i1	281	0.43461	0.19607	-1.99348
TRINITY_DN14418_c0_g25_i1	443	0.41302	0.0113314	-1.88567
TRINITY_DN14473_c5_g1_i1	1540	0.3046	0.0296752	-1.45963
TRINITY_DN14487_c1_g2_i1	351	0.4055	0.0364454	-2.11813
TRINITY_DN14493_c6_g7_i2	1374	0.34451	0.0633352	-1.6508
TRINITY_DN14480_c2_g8_i1	538	0.40042	0.0827221	-2.21996
TRINITY_DN4556_c0_g1_i1	1204	0.32626	0.0846148	-1.25416
TRINITY_DN14279_c2_g2_i2	1548	0.3173	0.0189364	-1.80892
TRINITY_DN14279_c2_g2_i3	1553	0.30521	0.0187154	-1.76896
TRINITY_DN14267_c3_g7_i1	483	0.31977	0.0808376	-1.49463
TRINITY_DN14239_c2_g3_i4	526	0.33435	0.00842758	-2.51486
TRINITY_DN12933_c1_g2_i1	524	0.34684	0.018707	-2.24886
TRINITY_DN12960_c1_g1_i4	353	0.37107	0.0101179	-2.27559
TRINITY_DN11006_c2_g1_i2	455	0.25289	0.0372882	-2.45174
TRINITY_DN12418_c2_g4_i1	650	0.33459	0.0891278	-2.2369
TRINITY_DN12531_c3_g4_i1	529	0.36962	0.0526415	-1.77881
TRINITY_DN12587_c2_g1_i1	1509	0.33691	0.105195	-1.1802
TRINITY_DN12362_c0_g2_i1	603	0.35925	0.0160597	-0.975596
TRINITY_DN12370_c0_g7_i1	279	0.34708	0.00498455	-2.16339
TRINITY_DN11510_c1_g2_i1	884	0.28203	0.0174749	-0.548744
TRINITY_DN13626_c0_g16_i1	737	0.33551	0.0314458	-1.65104
TRINITY_DN13658_c0_g2_i1	291	0.39426	0.0355553	-2.26317
TRINITY_DN13669_c3_g7_i3	288	0.39844	0.00445764	-2.29378
TRINITY_DN18580_c0_g1_i1	286	0.42478	0.0332126	-2.12485
TRINITY_DN1307_c0_g1_i2	464	0.38372	0.022714	-1.59411
TRINITY_DN12886_c2_g3_i1	673	0.29861	0.0541185	-2.04511
TRINITY_DN12846_c2_g3_i3	999	0.36509	0.115266	-0.186918
TRINITY_DN11479_c1_g1_i1	2075	0.27375	0.0297805	-1.17859
TRINITY_DN11463_c0_g2_i1	1205	0.36286	0.0795811	-0.525268
TRINITY_DN11462_c0_g1_i4	646	0.3564	0.109343	-1.46594
TRINITY_DN11483_c4_g2_i3	654	0.36941	0.014109	-1.52293
TRINITY_DN39065_c0_g1_i1	406	0.33466	0.166708	-1.52083
TRINITY_DN10869_c3_g1_i1	759	0.35778	0.00404564	-1.8302
TRINITY_DN15350_c0_g1_i1	697	0.37315	0.13986	-2.07716
TRINITY_DN13059_c1_g1_i20	434	0.43257	0.022362	-2.23676
TRINITY_DN13157_c1_g2_i1	283	0.39605	0.0672269	-2.39374
TRINITY_DN25975_c0_g1_i1	1177	0.32338	0.00683938	-0.790107
TRINITY_DN14164_c2_g4_i1	301	0.40793	0.0114206	-2.62135
TRINITY_DN14142_c2_g5_i1	339	0.35595	0.00684867	-2.36351
TRINITY_DN14142_c2_g14_i1	477	0.44256	0.151151	-0.597181
TRINITY_DN14167_c0_g5_i1	488	0.34817	0.0131197	-2.15438
TRINITY_DN14146_c0_g3_i6	772	0.32086	0.00796399	-2.22839
TRINITY_DN14134_c2_g4_i1	975	0.40923	0.0139257	-1.36336
TRINITY_DN14584_c4_g15_i1	1034	0.2813	0.0391962	-0.932094
TRINITY_DN14526_c2_g1_i3	807	0.36608	0.0296843	-0.46247
TRINITY_DN14523_c1_g4_i3	2647	0.33514	0.0338494	-0.660085
TRINITY_DN14570_c2_g5_i1	490	0.42446	0.244485	-1.47985
TRINITY_DN14552_c1_g12_i1	1656	0.35489	0.0452466	-1.51891
TRINITY_DN23390_c0_g1_i1	321	0.4015	0.101219	-2.48485
TRINITY_DN14690_c3_g2_i7	924	0.35446	0.0209858	-1.0751
TRINITY_DN14680_c1_g6_i1	345	0.4083	0.106046	-2.10922
TRINITY_DN14658_c2_g2_i1	504	0.43936	0.0174054	-1.56332
TRINITY_DN14669_c1_g2_i2	607	0.3005	0.0302744	-1.80209
TRINITY_DN14669_c1_g2_i4	581	0.29718	0.0301851	-2.02226
TRINITY_DN14669_c1_g2_i8	617	0.30422	0.0304449	-1.89075
TRINITY_DN14660_c2_g1_i3	564	0.36284	0.00437941	-1.89759
TRINITY_DN28755_c0_g1_i1	366	0.46834	0.0359744	-2.52596
TRINITY_DN13999_c3_g16_i1	961	0.38925	0.0143309	-1.87134
TRINITY_DN13948_c0_g6_i5	292	0.39394	0.0187867	-2.32506
TRINITY_DN13938_c0_g1_i1	583	0.4122	0.0317792	-1.82229
TRINITY_DN13967_c1_g3_i1	379	0.38867	0.00483755	-2.71721
TRINITY_DN13941_c0_g7_i1	1646	0.30521	0.0138671	-1.2018
TRINITY_DN12270_c5_g1_i1	587	0.35195	0.0205578	-2.18963
TRINITY_DN12228_c0_g1_i2	284	0.3986	0.00416726	-2.24291
TRINITY_DN12280_c1_g1_i1	1759	0.26995	0.0400742	-0.094708
TRINITY_DN11148_c0_g2_i1	677	0.34516	0.144136	-1.64526
TRINITY_DN34367_c0_g1_i1	272	0.40024	0.100632	-2.09194
TRINITY_DN14353_c6_g2_i17	337	0.41749	0.0174889	-1.65138
TRINITY_DN14343_c4_g13_i2	512	0.34677	0.109092	-2.25693
TRINITY_DN14736_c9_g2_i4	285	0.38141	0.0576403	-2.32761
TRINITY_DN14721_c3_g3_i6	372	0.39545	0.0357172	-1.96671
TRINITY_DN13768_c4_g2_i1	1214	0.36183	0.0238323	-1.70194
TRINITY_DN13763_c1_g2_i10	518	0.41417	0.0100525	-1.46228
TRINITY_DN13463_c1_g1_i1	1072	0.36244	0.0338213	-0.793332
TRINITY_DN13441_c1_g7_i1	335	0.342	0.0217163	-2.24624
TRINITY_DN13441_c1_g16_i1	543	0.44496	0.181385	-2.07194
TRINITY_DN13398_c2_g8_i1	910	0.35442	0.106849	-1.70861
TRINITY_DN13373_c5_g2_i1	1303	0.33319	0.0558994	-1.05987
TRINITY_DN13349_c0_g1_i1	616	0.35646	9.54076e-06	-2.39654
TRINITY_DN12193_c0_g3_i4	1826	0.30195	0.131806	-0.399644
TRINITY_DN12186_c6_g3_i1	2157	0.32464	0.0202459	-0.3547
TRINITY_DN32429_c0_g1_i1	283	0.39833	0.0596334	-2.25695
TRINITY_DN13834_c3_g1_i1	1316	0.35368	0.0778153	-1.62529
TRINITY_DN13867_c2_g2_i1	278	0.3869	0.127207	-2.23754
TRINITY_DN11895_c0_g5_i1	430	0.40777	0.0117215	-2.3847
TRINITY_DN11887_c2_g13_i1	1033	0.3327	0.0222786	-1.20938
TRINITY_DN9194_c0_g1_i1	2133	0.26594	0.0342293	-0.586213
TRINITY_DN29800_c0_g1_i1	435	0.39127	0.00935537	-2.86605
TRINITY_DN12736_c1_g1_i3	581	0.46895	0.175142	-2.03376
TRINITY_DN12035_c3_g2_i1	2201	0.30268	0.0391121	-0.87696
TRINITY_DN10981_c3_g3_i1	642	0.36793	0.0836903	-2.13827
TRINITY_DN10999_c2_g1_i13	412	0.36397	0.0275094	-1.29633
TRINITY_DN10999_c2_g1_i17	985	0.32972	0.0219814	-0.229964
TRINITY_DN8772_c0_g1_i1	749	0.37937	0.0143221	-2.31685
TRINITY_DN14453_c1_g4_i1	1418	0.31195	0.0118073	-2.13073
TRINITY_DN14487_c1_g21_i1	1150	0.38693	0.0431534	-1.30376
TRINITY_DN18921_c0_g1_i1	480	0.36022	0.0273842	-1.61139
TRINITY_DN22515_c0_g1_i1	488	0.40789	0.0692071	-2.11406
TRINITY_DN5938_c1_g1_i1	545	0.36327	0.0311811	-2.22944
TRINITY_DN19927_c0_g1_i1	269	0.38572	0.00398238	-2.36421
TRINITY_DN14223_c2_g2_i3	1167	0.35653	0.114165	-0.188655
TRINITY_DN14254_c5_g3_i1	2155	0.27721	0.0393729	-0.744233
TRINITY_DN14203_c1_g14_i1	355	0.30725	0.0102929	-2.03242
TRINITY_DN12985_c1_g3_i1	482	0.40562	0.0978486	-2.05649
TRINITY_DN12915_c0_g2_i6	264	0.41463	0.0235246	-2.21797
TRINITY_DN12904_c5_g8_i1	583	0.40173	0.0119311	-1.57638
TRINITY_DN38327_c0_g1_i1	262	0.37513	0.0292078	-2.32527
TRINITY_DN11699_c6_g1_i3	1516	0.30576	0.0419736	-0.568322
TRINITY_DN247_c0_g1_i1	966	0.37688	0.149715	-1.033
TRINITY_DN16799_c0_g1_i1	599	0.38781	0.0032777	-1.48467
TRINITY_DN14057_c1_g1_i1	2358	0.32061	0.0275508	-0.501634
TRINITY_DN14057_c1_g1_i2	2338	0.32061	0.0275508	-0.799781
TRINITY_DN11719_c3_g3_i1	413	0.41411	0.100475	-1.51019
TRINITY_DN11734_c7_g1_i2	1585	0.32237	0.0960394	-0.00187
TRINITY_DN12301_c0_g1_i12	351	0.40051	0.0375149	-2.03342
TRINITY_DN12381_c1_g1_i4	413	0.33003	0.0251597	-2.36993
TRINITY_DN11520_c1_g1_i3	1218	0.32425	0.0136621	-0.344538
TRINITY_DN11563_c3_g6_i1	889	0.41409	0.00757919	-0.803431
TRINITY_DN11563_c3_g8_i4	287	0.40454	0.0117108	-1.78315
TRINITY_DN13600_c3_g1_i1	301	0.41011	0.127821	-2.04219
TRINITY_DN13642_c3_g2_i1	850	0.30609	0.0154558	-1.37659
TRINITY_DN13685_c7_g6_i1	943	0.27661	0.0174528	-2.40397
TRINITY_DN4433_c0_g1_i1	479	0.41079	0.203471	-1.97081
TRINITY_DN12804_c1_g7_i1	1098	0.30972	0.0218459	-2.52893
TRINITY_DN12874_c2_g3_i1	766	0.42855	0.0282865	-2.38009
TRINITY_DN12858_c1_g7_i4	497	0.33913	0.0195933	-2.33862
TRINITY_DN11214_c2_g3_i1	783	0.35933	0.00958086	-1.51804
TRINITY_DN9500_c0_g1_i3	261	0.42676	0.0976437	-2.32636
TRINITY_DN37899_c0_g1_i1	284	0.3977	0.0492368	-2.27769
TRINITY_DN31185_c0_g1_i1	730	0.36577	0.0212301	-0.410277
TRINITY_DN11479_c3_g3_i1	407	0.37405	0.0120571	-1.31126
TRINITY_DN16826_c0_g1_i1	696	0.32216	0.0228265	-1.39064
TRINITY_DN29631_c0_g1_i1	350	0.40787	0.0766328	-1.79145
TRINITY_DN21310_c0_g1_i1	272	0.44979	0.117483	-2.26133
TRINITY_DN13143_c2_g21_i1	1733	0.39519	0.0620102	-1.75405
TRINITY_DN13139_c2_g3_i1	265	0.39358	0.150328	-2.27971
TRINITY_DN11990_c5_g1_i1	488	0.30825	0.0126588	-2.48973
TRINITY_DN13210_c0_g1_i1	881	0.34106	0.00463139	-2.1764
TRINITY_DN13291_c5_g4_i2	1242	0.39225	0.132501	-1.16426
TRINITY_DN14593_c4_g1_i1	599	0.37447	0.0341664	-2.37483
TRINITY_DN14587_c1_g6_i1	1986	0.32086	0.0130896	-0.745396
TRINITY_DN14508_c2_g6_i2	899	0.36359	0.0851911	-1.625
TRINITY_DN14523_c1_g9_i1	1040	0.34798	0.0960276	-1.93549
TRINITY_DN14535_c1_g2_i1	535	0.26334	0.0216209	-2.18146
TRINITY_DN14583_c4_g2_i1	869	0.40377	0.173806	-1.87543
TRINITY_DN14559_c3_g2_i1	473	0.32745	0.0651445	-1.94732
TRINITY_DN14683_c0_g20_i1	1325	0.43132	0.13187	-1.74995
TRINITY_DN14639_c2_g1_i5	555	0.38787	0.163472	-1.38135
TRINITY_DN14606_c0_g1_i1	387	0.40131	0.110381	-1.87108
TRINITY_DN14641_c6_g5_i1	521	0.37553	0.0241043	-2.40188
TRINITY_DN14635_c2_g4_i1	1800	0.28439	0.0223972	-0.459147
TRINITY_DN9241_c0_g1_i13	319	0.27657	0.065431	-2.36578
TRINITY_DN27903_c0_g1_i1	480	0.38539	0.0212728	-1.41334
TRINITY_DN12253_c0_g1_i7	263	0.39522	0.122519	-2.31933
TRINITY_DN12250_c1_g1_i2	269	0.41627	0.130854	-2.30164
TRINITY_DN15565_c0_g1_i1	869	0.37583	0.134757	-2.13797
TRINITY_DN14366_c2_g16_i1	865	0.32407	0.0326435	-1.19646
TRINITY_DN14366_c2_g17_i1	1653	0.3277	0.0405254	-1.61429
TRINITY_DN14395_c0_g1_i1	551	0.43962	0.0395526	-1.59978
TRINITY_DN14300_c1_g5_i1	989	0.28604	0.00989823	-1.47817
TRINITY_DN14314_c2_g1_i30	371	0.42321	0.00504649	-2.05207
TRINITY_DN35774_c0_g1_i1	328	0.30352	0.00769529	-2.67212
TRINITY_DN38672_c0_g1_i1	269	0.36948	0.179714	-2.02852
TRINITY_DN5676_c0_g1_i1	709	0.3629	0.14709	-1.17967
TRINITY_DN14727_c1_g10_i1	461	0.34207	0.013121	-1.65534
TRINITY_DN7617_c0_g2_i1	324	0.45371	0.0505839	-2.27373
TRINITY_DN7112_c0_g2_i1	412	0.31036	0.0901019	-2.49631
TRINITY_DN13787_c2_g9_i3	847	0.34125	0.00846414	-1.56656
TRINITY_DN13730_c6_g3_i2	786	0.32741	0.0165137	-0.716833
TRINITY_DN13426_c2_g3_i1	371	0.3018	0.169406	-2.44505
TRINITY_DN13441_c0_g1_i1	302	0.3338	0.00924923	-2.39176
TRINITY_DN2768_c0_g1_i1	561	0.35309	0.0124247	-1.36401
TRINITY_DN13355_c4_g3_i1	418	0.39822	0.0110329	-1.95196
TRINITY_DN13382_c5_g4_i1	1929	0.26628	0.0580685	-0.778459
TRINITY_DN13811_c4_g1_i2	323	0.39344	0.0780247	-2.39519
TRINITY_DN24792_c0_g1_i1	553	0.40928	0.0568301	-1.16244
TRINITY_DN24761_c0_g1_i1	377	0.3356	0.0104129	-2.27062
TRINITY_DN19600_c0_g1_i1	777	0.33502	0.0204434	-1.15571
TRINITY_DN11806_c2_g6_i1	291	0.38484	0.0158079	-2.28302
TRINITY_DN11821_c0_g1_i6	414	0.35021	0.0982274	-2.16544
TRINITY_DN7713_c0_g1_i1	1425	0.31604	0.071921	-1.98242
TRINITY_DN8275_c0_g1_i1	290	0.36566	0.0333478	-2.30627
TRINITY_DN15898_c0_g1_i1	408	0.30938	0.134212	-2.06459
TRINITY_DN12011_c2_g2_i2	295	0.38516	0.181811	-2.30827
TRINITY_DN12068_c4_g5_i1	574	0.3612	0.0335791	-2.16773
TRINITY_DN1508_c0_g1_i1	400	0.36501	0.0437925	-2.06446
TRINITY_DN14440_c3_g1_i1	790	0.43295	0.10569	-0.383024
TRINITY_DN14421_c0_g1_i26	991	0.28227	0.055149	-1.1132
TRINITY_DN14408_c1_g3_i2	407	0.42024	0.0520739	-2.33222
TRINITY_DN14408_c1_g3_i9	377	0.3992	0.0407305	-2.23964
TRINITY_DN14444_c0_g6_i2	1349	0.33531	0.0219433	-1.4096
TRINITY_DN21073_c0_g1_i1	353	0.39872	0.189233	-1.95095
TRINITY_DN11305_c0_g3_i2	283	0.40221	0.16872	-2.12919
TRINITY_DN11378_c0_g1_i14	516	0.35845	0.011071	-1.70806
TRINITY_DN14274_c2_g2_i2	480	0.39364	0.00892893	-1.99019
TRINITY_DN14225_c0_g12_i1	704	0.44266	0.0366962	-0.993217
TRINITY_DN14280_c0_g10_i1	1685	0.3618	0.033793	-1.3418
TRINITY_DN14280_c0_g19_i1	2410	0.39535	0.0479817	-0.368734
TRINITY_DN12985_c1_g3_i2	418	0.39909	0.0225046	-2.27182
TRINITY_DN11018_c0_g1_i2	500	0.36547	0.027962	-1.89019
TRINITY_DN11018_c0_g1_i3	1223	0.32803	0.0232348	-1.25509
TRINITY_DN11642_c4_g2_i1	2047	0.28559	0.0284411	-1.11402
TRINITY_DN11607_c5_g1_i1	547	0.39447	0.109557	-2.38535
TRINITY_DN2624_c0_g1_i1	701	0.37578	0.109827	-1.97101
TRINITY_DN14032_c2_g26_i1	512	0.408	0.0361048	-2.29119
TRINITY_DN14017_c0_g1_i7	679	0.31105	0.00942378	-1.79881
TRINITY_DN18009_c0_g1_i1	874	0.39413	0.0519934	-1.06802
TRINITY_DN12431_c1_g2_i1	1906	0.28255	0.0171323	-0.744397
TRINITY_DN12431_c1_g2_i2	662	0.40267	0.028045	-1.81213
TRINITY_DN12406_c0_g2_i1	440	0.31841	0.0162733	-2.08921
TRINITY_DN40699_c0_g1_i1	301	0.29094	0.0216703	-2.11711
TRINITY_DN30950_c0_g1_i1	749	0.33519	0.0377497	-0.089564
TRINITY_DN12546_c1_g1_i1	622	0.32594	0.0148043	-1.5524
TRINITY_DN12390_c1_g2_i3	356	0.4077	0.0179048	-2.1379
TRINITY_DN12390_c1_g1_i7	2271	0.30521	0.0262551	-0.298004
TRINITY_DN12321_c2_g4_i1	894	0.27398	0.0958315	-1.78399
TRINITY_DN12301_c0_g1_i19	689	0.40482	0.00520968	-1.2346
TRINITY_DN5047_c0_g1_i1	484	0.38966	0.0751447	-1.92403
TRINITY_DN11555_c4_g1_i1	380	0.39875	0.18747	-1.59342
TRINITY_DN37537_c0_g1_i1	327	0.43414	0.0271794	-1.92727
TRINITY_DN13689_c2_g7_i4	341	0.33198	0.00976516	-2.08652
TRINITY_DN13661_c1_g8_i1	337	0.3794	0.138728	-1.37055
TRINITY_DN13682_c1_g1_i1	395	0.38309	0.00371921	-1.49147
TRINITY_DN13553_c4_g1_i1	428	0.35182	0.0280639	-1.60161
TRINITY_DN36519_c0_g1_i1	437	0.33147	0.0154882	-2.13837
TRINITY_DN12817_c6_g1_i12	980	0.33733	0.0129019	-1.78067
TRINITY_DN28165_c0_g1_i1	398	0.4369	0.0198755	-2.143
TRINITY_DN11479_c2_g3_i1	861	0.42664	0.195633	-0.514402
TRINITY_DN38078_c0_g1_i1	270	0.44929	0.0415408	-2.12972
TRINITY_DN1989_c0_g2_i1	355	0.33443	0.18194	-2.49786
TRINITY_DN13049_c1_g4_i1	1071	0.30054	0.0413676	-0.761103
TRINITY_DN17758_c0_g1_i1	268	0.32744	0.0210395	-2.24665
TRINITY_DN17702_c0_g1_i1	430	0.27244	0.0134168	-2.23427
TRINITY_DN39826_c0_g1_i1	263	0.32668	0.170435	-1.46889
TRINITY_DN6016_c0_g1_i1	795	0.2861	0.0144047	-2.54655
TRINITY_DN14181_c0_g7_i1	1381	0.32225	0.0385761	-0.242395
TRINITY_DN14181_c0_g7_i2	1408	0.33387	0.0391282	-0.316831
TRINITY_DN14133_c0_g8_i1	423	0.3272	0.00306591	-1.77877
TRINITY_DN14146_c0_g13_i1	510	0.35634	0.00485323	-2.00908
TRINITY_DN14146_c0_g13_i2	567	0.33728	0.00474423	-1.70956
TRINITY_DN13282_c6_g2_i1	481	0.4108	0.163965	-1.12579
TRINITY_DN13247_c3_g1_i8	748	0.42738	0.0326237	-1.06736
TRINITY_DN13228_c0_g2_i1	2258	0.31895	0.0328502	-0.44532
TRINITY_DN13228_c0_g2_i2	2197	0.31895	0.0328502	-0.447916
TRINITY_DN8049_c0_g1_i1	2771	0.31989	0.0506267	-0.6408
TRINITY_DN14595_c2_g4_i1	435	0.36923	0.0136566	-1.84989
TRINITY_DN14592_c1_g3_i2	1662	0.29896	0.0377737	-2.03512
TRINITY_DN14571_c2_g1_i6	304	0.36887	0.0590707	-2.31514
TRINITY_DN8323_c0_g1_i1	1237	0.30846	0.0255924	-0.498405
TRINITY_DN21979_c0_g1_i1	279	0.32007	1.16488e-05	-2.32947
TRINITY_DN14690_c3_g2_i9	718	0.40289	0.104196	-1.56581
TRINITY_DN14695_c1_g1_i17	308	0.27263	0.00556097	-1.86673
TRINITY_DN13938_c4_g1_i1	378	0.43184	0.0142481	-2.47159
TRINITY_DN13984_c2_g1_i1	1947	0.24002	0.0257149	-1.65172
TRINITY_DN13965_c5_g5_i3	262	0.40104	0.0104191	-2.3621
TRINITY_DN12288_c2_g1_i3	1087	0.33301	0.00493429	-1.24144
TRINITY_DN11163_c1_g6_i1	975	0.27963	0.149943	-1.47168
TRINITY_DN28998_c0_g1_i1	645	0.41227	0.0128322	-1.72185
TRINITY_DN34331_c0_g1_i1	281	0.34737	0.0309174	-1.90931
TRINITY_DN14339_c1_g2_i1	2940	0.32578	0.0175534	-0.052403
TRINITY_DN14351_c3_g12_i1	1679	0.35676	0.0240597	-1.15432
TRINITY_DN4047_c0_g1_i2	865	0.36882	0.0920181	-0.232563
TRINITY_DN14738_c10_g2_i3	363	0.42402	0.446053	-1.83121
TRINITY_DN13752_c2_g3_i1	344	0.36136	0.00926686	-2.24165
TRINITY_DN13730_c7_g1_i3	651	0.34816	0.021484	-1.79175
TRINITY_DN13479_c4_g5_i8	1139	0.29516	0.0350109	-1.11787
TRINITY_DN13441_c1_g9_i1	975	0.3404	0.0839847	-1.68472
TRINITY_DN17936_c0_g1_i1	343	0.36839	0.00653352	-2.48595
TRINITY_DN7296_c0_g1_i1	740	0.36575	0.0210197	-1.90429
TRINITY_DN2791_c0_g1_i1	2682	0.31958	0.0359081	-0.46381
TRINITY_DN13359_c3_g1_i2	293	0.43176	0.0260087	-1.77331
TRINITY_DN13337_c1_g4_i2	1903	0.35198	0.072941	-1.08034
TRINITY_DN12117_c2_g6_i1	655	0.30265	0.0401986	-2.213
TRINITY_DN13802_c1_g7_i1	585	0.36132	0.161302	-1.82533
TRINITY_DN13884_c3_g8_i1	1350	0.32395	0.0414532	-0.549353
TRINITY_DN13852_c0_g1_i1	508	0.36784	0.113609	-2.02783
TRINITY_DN11856_c5_g2_i1	465	0.38789	0.0151014	-2.15614
TRINITY_DN11823_c0_g4_i1	674	0.36807	0.024141	-1.30806
TRINITY_DN40414_c0_g1_i1	264	0.33265	0.014169	-2.15895
TRINITY_DN2440_c0_g1_i1	1713	0.34747	0.0503097	-0.41308
TRINITY_DN10327_c2_g1_i3	268	0.32547	0.160106	-2.43271
TRINITY_DN15013_c0_g1_i1	425	0.36696	0.0108371	-1.52338
TRINITY_DN12035_c4_g4_i1	1213	0.2905	0.0584524	-2.84678
TRINITY_DN21107_c0_g1_i1	260	0.39954	0.0257563	-2.36827
TRINITY_DN3274_c1_g1_i1	301	0.36857	0.00846203	-1.91754
TRINITY_DN14487_c1_g16_i1	751	0.41252	0.102802	-2.56264
TRINITY_DN11373_c1_g5_i1	785	0.44371	0.327624	-0.957582
TRINITY_DN14279_c2_g6_i1	865	0.29747	0.0192265	-1.21442
TRINITY_DN12996_c5_g3_i2	1833	0.27893	0.0156945	-0.861588
TRINITY_DN17205_c0_g1_i1	570	0.29701	0.0185057	-1.37018
TRINITY_DN17253_c0_g1_i1	269	0.44819	0.0426793	-2.24841
TRINITY_DN4781_c0_g1_i1	344	0.3399	0.00944218	-2.23681
TRINITY_DN14080_c3_g1_i2	276	0.40381	0.00537878	-1.85302
TRINITY_DN14041_c1_g15_i1	1007	0.41505	0.013786	-0.628819
TRINITY_DN14071_c0_g1_i1	293	0.38641	0.16814	-2.1974
TRINITY_DN11772_c5_g1_i1	323	0.40293	0.00927301	-2.5559
TRINITY_DN11764_c0_g2_i2	736	0.29869	0.0601376	-1.54573
TRINITY_DN12424_c4_g1_i1	708	0.40507	0.0956434	-1.44548
TRINITY_DN33735_c0_g1_i1	254	0.40732	0.035237	-2.15243
TRINITY_DN29705_c0_g1_i1	424	0.35494	0.0433152	-2.22328
TRINITY_DN17316_c0_g1_i1	260	0.42768	0.157987	-1.95205
TRINITY_DN10118_c0_g2_i1	831	0.37075	0.042279	-1.3187
TRINITY_DN10142_c1_g1_i1	334	0.337	0.00866552	-2.30594
TRINITY_DN12572_c4_g1_i1	548	0.38965	0.0163988	-1.78028
TRINITY_DN12339_c5_g1_i1	338	0.46814	0.118185	-1.75909
TRINITY_DN11513_c0_g6_i1	2174	0.28604	0.0168674	-0.417214
TRINITY_DN13514_c1_g8_i1	2898	0.27811	0.0300813	-0.34617
TRINITY_DN13545_c0_g8_i2	1421	0.30695	0.02457	-1.35087
TRINITY_DN25876_c0_g1_i1	959	0.32469	0.0141112	-1.50644
TRINITY_DN12804_c1_g9_i1	1246	0.32959	0.0480336	-2.27175
TRINITY_DN12827_c0_g2_i4	434	0.38385	0.0284398	-1.86474
TRINITY_DN12856_c4_g1_i4	450	0.44489	0.00290785	-2.04707
TRINITY_DN11264_c5_g2_i8	525	0.35887	0.0220668	-1.58233
TRINITY_DN11253_c9_g1_i1	341	0.445	0.0209395	-2.18853
TRINITY_DN11469_c6_g1_i1	253	0.38594	0.0170622	-2.223
TRINITY_DN7057_c0_g1_i1	305	0.39086	0.00778413	-2.24232
TRINITY_DN16893_c0_g1_i1	919	0.26872	0.0251733	-0.896484
TRINITY_DN13051_c1_g1_i1	2068	0.25754	0.0265631	-2.2203
TRINITY_DN13044_c1_g1_i1	1158	0.38014	0.123791	-0.952207
TRINITY_DN5509_c0_g1_i1	457	0.36811	0.00524801	-2.64244
TRINITY_DN13126_c1_g1_i1	665	0.32403	0.0424057	-0.761819
TRINITY_DN11971_c0_g1_i18	761	0.38091	0.0944076	-2.00686
TRINITY_DN11969_c0_g5_i1	550	0.35061	0.0226752	-1.41952
TRINITY_DN11986_c0_g2_i5	256	0.36947	0.00713831	-2.25299
TRINITY_DN11978_c0_g11_i1	2272	0.2905	0.0334551	-0.623912
TRINITY_DN11911_c2_g4_i1	475	0.36524	0.138875	-1.867
TRINITY_DN14142_c0_g2_i1	1187	0.32632	0.0362745	-1.25158
TRINITY_DN14142_c2_g10_i2	1126	0.38963	0.154737	-0.324386
TRINITY_DN14123_c0_g8_i1	265	0.35097	0.179493	-2.29318
TRINITY_DN14167_c0_g1_i3	307	0.35097	0.0481605	-2.22411
TRINITY_DN14146_c0_g4_i1	369	0.3061	0.00442439	-2.50139
TRINITY_DN30884_c0_g1_i1	255	0.38972	0.083525	-2.19246
TRINITY_DN13278_c0_g3_i1	1278	0.30278	0.0279691	-0.588421
TRINITY_DN13255_c3_g4_i1	1874	0.33836	0.0663397	-1.33599
TRINITY_DN2824_c0_g1_i1	679	0.41671	0.0254447	-1.21015
TRINITY_DN14511_c0_g1_i3	436	0.37261	0.0125679	-1.13757
TRINITY_DN14536_c5_g3_i1	784	0.34279	0.0166956	-0.919874
TRINITY_DN14570_c2_g6_i6	399	0.37372	0.138534	-1.32532
TRINITY_DN14656_c0_g4_i13	559	0.42975	0.0494445	-1.57793
TRINITY_DN14657_c1_g1_i14	447	0.38786	0.0284597	-2.87066
TRINITY_DN14699_c1_g2_i1	952	0.30906	0.0210725	-1.37675
TRINITY_DN14681_c3_g2_i16	283	0.40861	0.00306211	-2.18966
TRINITY_DN14655_c1_g9_i1	545	0.42998	0.0745044	-2.03242
TRINITY_DN9329_c0_g1_i7	400	0.39491	0.0267018	-1.51425
TRINITY_DN13967_c1_g4_i1	349	0.35996	0.0159133	-2.05435
TRINITY_DN13933_c0_g1_i1	343	0.34639	0.0139463	-1.64082
TRINITY_DN13991_c3_g6_i2	1120	0.31693	0.0655622	-0.549844
TRINITY_DN13982_c0_g1_i1	305	0.45706	0.00323712	-2.70699
TRINITY_DN11136_c1_g2_i12	414	0.44356	0.00621483	-1.80232
TRINITY_DN11104_c3_g1_i1	396	0.28692	0.0363439	-1.21026
TRINITY_DN28860_c0_g1_i1	354	0.34891	0.0937091	-2.46862
TRINITY_DN14347_c0_g1_i3	1082	0.31549	0.0153087	-1.48598
TRINITY_DN14340_c4_g3_i1	313	0.42061	0.0690683	-2.15307
TRINITY_DN14340_c4_g15_i1	459	0.32003	0.00588351	-1.28084
TRINITY_DN14707_c1_g5_i1	279	0.36586	0.177607	-1.74433
TRINITY_DN14732_c8_g1_i2	445	0.42435	0.0130002	-1.81238
TRINITY_DN14740_c4_g3_i2	362	0.40672	0.190099	-1.83459
TRINITY_DN14749_c23_g1_i1	486	0.39558	0.00677883	-2.32072
TRINITY_DN14749_c23_g1_i4	477	0.42397	0.011849	-2.53797
TRINITY_DN12609_c1_g1_i12	255	0.36403	2.93388e-06	-2.32636
TRINITY_DN12635_c2_g2_i1	774	0.35878	0.0159252	-1.68799
TRINITY_DN12638_c0_g4_i1	1098	0.31479	0.0641376	-1.80772
TRINITY_DN29168_c0_g1_i1	262	0.41582	0.184336	-1.84132
TRINITY_DN13707_c1_g8_i1	1136	0.32862	0.0737856	-1.20919
TRINITY_DN13763_c0_g1_i1	388	0.43238	0.00503387	-2.40603
TRINITY_DN13794_c3_g4_i1	819	0.41337	0.0236768	-1.65158
TRINITY_DN13470_c1_g2_i2	587	0.47562	0.0519045	-1.39912
TRINITY_DN13448_c5_g22_i1	359	0.41898	0.0238835	-2.49163
TRINITY_DN13434_c2_g5_i2	365	0.43809	0.0179485	-1.64524
TRINITY_DN13415_c1_g1_i1	2558	0.29764	0.0181939	-0.222774
TRINITY_DN13355_c4_g2_i1	531	0.39459	0.0119588	-1.41081
TRINITY_DN12117_c2_g3_i1	637	0.38618	0.00809289	-1.9353
TRINITY_DN13878_c4_g1_i1	391	0.33881	0.0103957	-2.20676
TRINITY_DN19624_c0_g1_i1	267	0.37944	0.0191816	-2.39453
TRINITY_DN11827_c0_g2_i2	536	0.36413	0.0257239	-3.13431
TRINITY_DN11811_c0_g5_i1	830	0.35872	0.0228216	-1.64309
TRINITY_DN29898_c0_g1_i1	270	0.35703	0.00427402	-2.17446
TRINITY_DN33969_c0_g1_i1	283	0.33911	0.0236252	-2.4082
TRINITY_DN15007_c0_g1_i1	255	0.4151	0.0160706	-2.06146
TRINITY_DN12042_c1_g5_i1	904	0.28592	0.0149938	-0.285004
TRINITY_DN12055_c1_g5_i1	955	0.33316	0.0586144	-1.32991
TRINITY_DN14418_c0_g17_i1	397	0.39947	1.19366e-05	-2.32604
TRINITY_DN14434_c1_g2_i1	1639	0.34824	0.0549487	-0.189532
TRINITY_DN14475_c0_g3_i1	1645	0.38735	0.151831	-1.14925
TRINITY_DN14487_c1_g14_i2	400	0.35629	0.00393648	-2.29206
TRINITY_DN14448_c3_g5_i1	538	0.4046	0.128908	-1.95973
TRINITY_DN11359_c2_g2_i1	755	0.30837	0.0729396	-1.45089
TRINITY_DN23995_c0_g1_i1	443	0.37606	0.0321608	-2.43383
TRINITY_DN14229_c2_g5_i1	1294	0.35443	0.0963204	-1.03165
TRINITY_DN14222_c0_g1_i8	293	0.37984	0.0028158	-2.42536
TRINITY_DN14272_c1_g1_i25	689	0.37162	0.0197598	-0.733319
TRINITY_DN14202_c2_g4_i1	444	0.39646	0.101419	-1.44414
TRINITY_DN14262_c3_g1_i2	672	0.38391	0.0307742	-2.32278
TRINITY_DN12978_c4_g8_i2	294	0.38171	0.172338	-2.10863
TRINITY_DN12978_c5_g1_i1	1444	0.31169	0.0394762	-1.07571
TRINITY_DN12960_c1_g1_i5	254	0.39086	0.0125256	-2.30379
TRINITY_DN11608_c3_g1_i1	765	0.31589	0.155959	-1.64337
TRINITY_DN14013_c0_g1_i1	734	0.39763	0.0391603	-1.36579
TRINITY_DN14013_c6_g1_i2	562	0.42371	0.0233873	-2.76133
TRINITY_DN14001_c7_g1_i1	1108	0.29391	0.0285177	-1.70149
TRINITY_DN14095_c0_g2_i1	1413	0.36665	0.0497823	-0.528339
TRINITY_DN12429_c4_g1_i1	412	0.38885	0.118579	-2.27278
TRINITY_DN5375_c0_g2_i1	319	0.34471	0.0296434	-2.42539
TRINITY_DN16952_c0_g1_i1	258	0.3202	0.162564	-2.11468
TRINITY_DN12543_c1_g1_i1	430	0.38467	0.00581285	-2.24475
TRINITY_DN12505_c0_g2_i13	847	0.39431	0.118206	-0.12448
TRINITY_DN12572_c5_g2_i1	485	0.42519	0.0176637	-2.60483
TRINITY_DN12523_c3_g1_i2	464	0.3942	0.139978	-1.99458
TRINITY_DN12523_c3_g7_i1	773	0.25889	0.056831	-1.8808
TRINITY_DN12390_c1_g1_i1	2292	0.28211	0.0273534	-0.14636
TRINITY_DN12370_c0_g6_i1	972	0.36225	0.0260409	-2.14551
TRINITY_DN12320_c4_g2_i1	477	0.35239	0.038934	-0.681405
TRINITY_DN11557_c0_g3_i5	253	0.40013	0.0280116	-2.2774
TRINITY_DN11563_c4_g3_i1	737	0.37966	0.131108	-1.12377
TRINITY_DN13658_c0_g1_i1	385	0.26409	0.00843319	-2.01905
TRINITY_DN13657_c4_g2_i12	929	0.32855	0.0841302	-0.943573
TRINITY_DN13670_c2_g1_i9	291	0.45448	0.0685462	-2.08949
TRINITY_DN13564_c4_g13_i1	355	0.40716	0.0418992	-2.00749
TRINITY_DN13509_c2_g1_i1	344	0.36251	0.119	-2.2109
TRINITY_DN110_c0_g1_i1	260	0.46404	0.0439918	-1.83281
TRINITY_DN11231_c0_g1_i1	1370	0.29305	0.0476653	-0.443857
TRINITY_DN11251_c0_g3_i7	309	0.30776	0.155394	-2.0802
TRINITY_DN3341_c0_g1_i1	254	0.41763	0.0405095	-2.25291
TRINITY_DN33821_c0_g1_i1	506	0.37077	0.0521873	-0.895511
TRINITY_DN33361_c0_g1_i1	381	0.45312	0.00611791	-2.48137
TRINITY_DN18746_c0_g1_i1	269	0.4006	0.0634056	-2.15948
TRINITY_DN10865_c0_g1_i2	276	0.41754	0.100593	-1.96906
TRINITY_DN13058_c4_g1_i21	1113	0.33789	0.0208725	-1.57952
TRINITY_DN13019_c5_g3_i1	519	0.29895	0.168444	-2.29662
TRINITY_DN13066_c5_g1_i1	443	0.39051	0.118211	-2.28591
TRINITY_DN13009_c0_g3_i1	840	0.34107	0.0554055	-1.46254
TRINITY_DN13110_c0_g1_i1	555	0.40486	0.0786399	-2.65834
TRINITY_DN14160_c2_g2_i4	260	0.35384	0.175971	-2.18106
TRINITY_DN14101_c0_g1_i10	331	0.34272	0.00902345	-2.71494
TRINITY_DN14108_c4_g1_i1	364	0.2941	0.00412374	-2.69659
TRINITY_DN14167_c0_g4_i1	390	0.37855	0.00459969	-2.02942
TRINITY_DN14172_c1_g1_i1	618	0.38114	0.0507419	-0.834953
TRINITY_DN22693_c0_g1_i1	301	0.36261	0.0310304	-1.67141
TRINITY_DN13208_c4_g8_i1	756	0.32763	0.0747466	-1.66916
TRINITY_DN13229_c2_g1_i1	689	0.37231	0.0546363	-1.23689
TRINITY_DN13259_c0_g4_i4	521	0.41998	0.0795917	-1.17042
TRINITY_DN10666_c1_g1_i1	519	0.3302	0.0163135	-2.21073
TRINITY_DN22345_c0_g1_i1	355	0.29238	0.122151	-1.66752
TRINITY_DN14523_c1_g18_i1	1228	0.33283	0.0161845	-1.53302
TRINITY_DN35371_c0_g1_i1	357	0.36598	0.111991	-2.25608
TRINITY_DN14651_c1_g13_i1	2240	0.28686	0.0271467	-0.936088
TRINITY_DN14662_c5_g1_i7	471	0.35907	0.112622	-1.47427
TRINITY_DN14686_c4_g1_i12	676	0.39185	0.0742188	-2.38683
TRINITY_DN1733_c0_g1_i1	432	0.45125	0.0446265	-2.14049
TRINITY_DN27479_c0_g1_i1	422	0.45085	0.340466	-1.58494
TRINITY_DN13953_c2_g3_i9	491	0.33072	0.0111688	-2.61808
TRINITY_DN11153_c4_g2_i1	695	0.40056	0.00567273	-1.26253
TRINITY_DN11153_c4_g2_i2	781	0.33153	0.00456687	-1.41413
TRINITY_DN11182_c3_g7_i2	657	0.29811	0.00870638	-1.93759
TRINITY_DN28848_c0_g1_i1	568	0.4151	0.051886	-2.21738
TRINITY_DN14366_c2_g10_i1	708	0.37535	0.123662	-2.61825
TRINITY_DN14319_c0_g1_i1	798	0.33248	0.102547	-0.63014
TRINITY_DN14339_c2_g1_i2	418	0.37998	0.132203	-1.203
TRINITY_DN14313_c1_g1_i1	526	0.39831	0.0131297	-2.41371
TRINITY_DN14313_c3_g1_i1	513	0.25242	0.0721596	-2.23316
TRINITY_DN4047_c0_g1_i1	284	0.4465	0.123506	-1.65788
TRINITY_DN14700_c1_g1_i9	298	0.33703	0.0140281	-2.55176
TRINITY_DN12606_c0_g2_i2	260	0.38746	1.87738e-05	-2.32635
TRINITY_DN13763_c1_g18_i1	367	0.28973	0.0224988	-2.47993
TRINITY_DN16689_c0_g1_i1	447	0.38758	0.0360424	-2.31846
TRINITY_DN13479_c4_g1_i1	1396	0.35623	0.060958	-1.82359
TRINITY_DN13486_c7_g1_i1	339	0.42755	0.20878	-2.02695
TRINITY_DN13498_c2_g7_i1	551	0.38285	0.166791	-2.0721
TRINITY_DN13478_c1_g2_i10	357	0.30267	0.0138876	-1.97298
TRINITY_DN13303_c0_g1_i5	414	0.40636	0.0343654	-1.07244
TRINITY_DN12174_c4_g1_i7	362	0.40798	0.0655895	-1.4207
TRINITY_DN12192_c0_g2_i9	740	0.34514	0.0573654	-1.86074
TRINITY_DN27249_c0_g1_i1	254	0.39497	0.0356231	-2.32631
TRINITY_DN13828_c1_g1_i1	1029	0.37316	0.0193759	-0.520031
TRINITY_DN13887_c2_g5_i1	933	0.34497	0.112892	-0.972712
TRINITY_DN13887_c3_g1_i1	661	0.40633	0.176268	-2.04012
TRINITY_DN11894_c5_g2_i4	1400	0.37178	0.0835493	-0.87918
TRINITY_DN16554_c0_g1_i1	338	0.42152	0.211561	-1.95344
TRINITY_DN15864_c0_g1_i1	953	0.3293	0.00804002	-0.575721
TRINITY_DN29849_c0_g1_i1	249	0.38803	0.102041	-2.53126
TRINITY_DN9059_c0_g1_i1	2211	0.23537	0.0507234	-1.42269
TRINITY_DN9074_c0_g1_i8	336	0.37541	0.10321	-2.24929
TRINITY_DN12743_c2_g1_i1	1026	0.3926	0.151979	-0.858875
TRINITY_DN12743_c2_g1_i2	431	0.43721	0.280866	-1.82043
TRINITY_DN5495_c0_g1_i1	603	0.35063	0.0137807	-1.27868
TRINITY_DN19439_c0_g1_i1	749	0.32625	0.0169521	-1.50652
TRINITY_DN14489_c5_g10_i1	626	0.3792	0.0786641	-2.24795
TRINITY_DN14418_c0_g15_i1	568	0.33849	0.182115	-2.30392
TRINITY_DN14418_c0_g34_i1	734	0.35672	0.062485	-1.87032
TRINITY_DN14469_c0_g13_i2	275	0.41245	0.00712808	-1.99811
TRINITY_DN14457_c5_g1_i1	1646	0.33724	0.0251267	-0.156842
TRINITY_DN14482_c3_g2_i1	459	0.38762	0.0550585	-1.74909
TRINITY_DN11321_c9_g1_i1	325	0.3503	0.0140396	-2.2722
TRINITY_DN11334_c1_g1_i4	338	0.36559	0.016922	-2.22239
TRINITY_DN31992_c0_g1_i1	262	0.42309	0.034998	-2.1372
TRINITY_DN19848_c0_g1_i1	260	0.36592	0.111495	-2.19371
TRINITY_DN40109_c0_g1_i1	281	0.3767	0.0145896	-2.27199
TRINITY_DN14279_c2_g2_i4	973	0.35239	0.0227564	-2.06688
TRINITY_DN14259_c0_g2_i2	386	0.42272	0.0128114	-2.04479
TRINITY_DN14253_c2_g2_i7	660	0.3519	0.00329744	-2.61463
TRINITY_DN12960_c1_g1_i12	269	0.38444	0.0116422	-2.32148
TRINITY_DN12960_c1_g1_i16	404	0.40418	0.0219973	-2.29511
TRINITY_DN12960_c1_g1_i17	453	0.3894	0.0123171	-2.29
TRINITY_DN12960_c1_g1_i25	344	0.35245	0.00879638	-2.30147
TRINITY_DN12960_c1_g1_i26	263	0.36191	0.176077	-2.32329
TRINITY_DN12993_c1_g3_i3	257	0.37765	0.170244	-2.32629
TRINITY_DN11090_c0_g1_i7	1040	0.26066	0.0371824	-1.47327
TRINITY_DN11673_c3_g1_i1	542	0.34628	0.00619059	-1.73562
TRINITY_DN11605_c0_g2_i1	834	0.41744	0.0703962	-2.5038
TRINITY_DN11755_c3_g1_i1	566	0.34542	0.0313296	-2.19972
TRINITY_DN27635_c0_g1_i1	361	0.26773	0.0145085	-2.02954
TRINITY_DN29488_c0_g1_i1	274	0.39306	0.045397	-2.32662
TRINITY_DN12519_c0_g1_i1	682	0.29982	0.0191646	-2.64532
TRINITY_DN12524_c2_g1_i4	384	0.37869	0.182003	-1.92442
TRINITY_DN12572_c6_g8_i5	1302	0.37912	0.0192866	-0.939045
TRINITY_DN12363_c2_g1_i2	887	0.37321	0.0938917	-0.559884
TRINITY_DN12381_c1_g1_i9	370	0.34998	0.0898952	-2.38229
TRINITY_DN12368_c6_g4_i1	578	0.35209	0.00982678	-1.14607
TRINITY_DN11537_c3_g3_i2	1022	0.29893	0.0519345	-0.836161
TRINITY_DN11565_c1_g1_i1	483	0.43187	0.0479207	-1.61122
TRINITY_DN11505_c4_g6_i1	1557	0.30853	0.013761	-0.160977
TRINITY_DN11505_c4_g6_i2	1078	0.28636	0.0176594	-0.660123
TRINITY_DN37581_c0_g1_i1	341	0.29461	0.00960231	-2.35967
TRINITY_DN13685_c5_g1_i1	559	0.39153	0.0623327	-1.6417
TRINITY_DN13685_c5_g1_i2	559	0.38627	0.0583168	-2.02867
TRINITY_DN13685_c5_g1_i3	515	0.38285	0.0558608	-1.87975
TRINITY_DN10440_c0_g2_i1	348	0.36038	0.0587049	-2.27581
TRINITY_DN13541_c1_g2_i1	2582	0.34656	0.0279095	-1.07669
TRINITY_DN13541_c1_g2_i2	2604	0.34834	0.0281536	-1.00867
TRINITY_DN25702_c0_g1_i1	256	0.31357	0.123221	-2.17813
TRINITY_DN11268_c3_g1_i1	684	0.39787	0.145733	-1.62
TRINITY_DN11214_c3_g5_i1	775	0.28819	0.190007	-1.85381
TRINITY_DN4657_c0_g2_i1	292	0.38162	0.125843	-2.1938
TRINITY_DN27568_c0_g1_i1	469	0.30236	0.004573	-2.51106
TRINITY_DN11486_c4_g2_i1	479	0.31162	0.0223241	-2.13828
TRINITY_DN11439_c0_g2_i1	681	0.37937	0.00318158	-1.76427
TRINITY_DN35955_c0_g1_i1	380	0.38069	0.019421	-1.65181
TRINITY_DN18716_c0_g1_i1	499	0.33087	0.0063797	-2.16269
TRINITY_DN18787_c0_g1_i1	396	0.44264	0.0150487	-2.65006
TRINITY_DN10888_c2_g1_i5	323	0.33316	0.0126565	-2.21432
TRINITY_DN10873_c0_g1_i14	275	0.39901	0.00424964	-2.32618
TRINITY_DN16892_c0_g1_i1	278	0.43656	0.0265041	-2.0471
TRINITY_DN13009_c0_g8_i1	1008	0.31834	0.01885	-1.46811
TRINITY_DN2526_c0_g1_i1	293	0.44919	0.027186	-2.18971
TRINITY_DN38435_c0_g1_i1	280	0.43718	0.152511	-2.25982
TRINITY_DN13125_c1_g2_i14	542	0.3507	0.179875	-1.10392
TRINITY_DN13118_c3_g1_i1	741	0.33869	0.032109	-1.83861
TRINITY_DN13105_c2_g5_i1	631	0.37615	0.0929875	-1.0702
TRINITY_DN13181_c4_g2_i12	961	0.27335	0.0213309	-1.37866
TRINITY_DN13186_c0_g1_i2	2381	0.28644	0.0544661	-0.310073
TRINITY_DN14107_c1_g2_i1	708	0.36234	0.0868471	-1.73719
TRINITY_DN14162_c4_g3_i1	1133	0.31854	0.064133	-1.14373
TRINITY_DN14114_c3_g6_i1	595	0.33439	0.0543784	-1.49417
TRINITY_DN14144_c2_g1_i1	364	0.28164	0.020761	-1.97737
TRINITY_DN14117_c4_g1_i1	1060	0.355	0.0335474	-1.40123
TRINITY_DN13229_c1_g1_i1	351	0.33551	0.0810237	-2.27987
TRINITY_DN13282_c7_g11_i1	307	0.37064	0.147007	-2.21295
TRINITY_DN13265_c2_g5_i1	1949	0.27667	0.0545024	-1.49711
TRINITY_DN6131_c0_g1_i1	570	0.31436	0.0200161	-1.6105
TRINITY_DN14587_c3_g1_i1	482	0.43801	0.19967	-2.11123
TRINITY_DN14536_c4_g1_i2	1277	0.35161	0.0283956	-1.12582
TRINITY_DN14533_c2_g4_i1	809	0.31888	0.00683125	-2.23356
TRINITY_DN18269_c0_g1_i1	414	0.48419	0.218783	-2.12306
TRINITY_DN37482_c0_g1_i1	417	0.43983	0.056822	-2.35849
TRINITY_DN37417_c0_g1_i1	275	0.38411	0.00538955	-2.61719
TRINITY_DN32999_c0_g1_i1	457	0.32291	0.0200979	-1.56601
TRINITY_DN14683_c0_g12_i1	484	0.31328	0.00360622	-1.86407
TRINITY_DN14607_c3_g3_i1	471	0.42473	0.0035701	-2.29765
TRINITY_DN14623_c5_g2_i1	638	0.35214	0.0107744	-1.58798
TRINITY_DN14623_c10_g1_i1	410	0.38133	0.0134824	-2.30168
TRINITY_DN14650_c2_g1_i1	447	0.37882	0.0478465	-2.10369
TRINITY_DN14672_c3_g2_i10	248	0.34931	0.0262782	-2.31516
TRINITY_DN10505_c0_g1_i10	272	0.38438	0.00755288	-2.32619
TRINITY_DN13918_c3_g2_i1	316	0.44281	0.0215538	-1.33845
TRINITY_DN18892_c0_g1_i1	810	0.31325	0.145099	-1.58965
TRINITY_DN12211_c0_g4_i1	263	0.44197	0.0912746	-2.11438
TRINITY_DN12245_c1_g4_i1	1280	0.26066	0.0169024	-2.00973
TRINITY_DN14312_c2_g1_i14	297	0.40582	0.0134645	-2.32182
TRINITY_DN15474_c0_g1_i1	704	0.30199	0.0590955	-1.61432
TRINITY_DN12699_c0_g8_i2	1299	0.38377	0.013451	-0.546747
TRINITY_DN12644_c1_g1_i1	462	0.32554	0.0100141	-2.28512
TRINITY_DN12692_c2_g3_i1	372	0.32454	0.06579	-1.93282
TRINITY_DN33472_c0_g1_i1	389	0.40306	0.0648229	-2.34695
TRINITY_DN3998_c0_g1_i1	246	0.36292	2.72269e-06	-2.32636
TRINITY_DN3948_c0_g2_i1	259	0.4095	0.0193811	-2.23466
TRINITY_DN29109_c0_g1_i1	571	0.33879	0.0613732	-1.44031
TRINITY_DN13734_c1_g2_i27	522	0.44417	0.00877481	-2.38754
TRINITY_DN13793_c0_g5_i1	346	0.39599	0.136013	-2.03006
TRINITY_DN13762_c2_g6_i1	729	0.33395	0.014096	-0.552918
TRINITY_DN13462_c0_g5_i2	936	0.30792	0.0106439	-1.8471
TRINITY_DN13409_c1_g2_i1	623	0.35061	0.015206	-2.34173
TRINITY_DN13404_c4_g4_i1	1151	0.32511	0.0289762	-1.03161
TRINITY_DN13404_c4_g5_i1	1170	0.3258	0.0352065	-2.01649
TRINITY_DN13423_c3_g1_i1	2099	0.27831	0.0298718	-0.94272
TRINITY_DN13452_c0_g1_i1	254	0.38404	0.0186883	-2.2156
TRINITY_DN13441_c1_g8_i2	1253	0.30945	0.0446888	-1.08695
TRINITY_DN13441_c1_g17_i1	1253	0.32105	0.0291829	-0.848765
TRINITY_DN13412_c2_g2_i1	726	0.4113	0.118976	-0.414642
TRINITY_DN13336_c4_g1_i2	2737	0.3009	0.0401098	-1.07387
TRINITY_DN13836_c0_g1_i1	335	0.37965	0.158792	-2.30659
TRINITY_DN13844_c2_g5_i1	969	0.31573	0.0212805	-0.268788
TRINITY_DN16573_c0_g1_i1	999	0.37849	0.124829	-1.25108
TRINITY_DN12777_c0_g2_i1	393	0.34736	0.185413	-2.16201
TRINITY_DN12728_c0_g2_i1	1544	0.38949	0.0114638	-1.16904
TRINITY_DN12711_c0_g1_i1	492	0.41296	0.0692327	-2.33798
TRINITY_DN12022_c2_g2_i1	459	0.38563	0.00861525	-2.29672
TRINITY_DN30164_c0_g1_i1	365	0.38838	0.00400947	-1.48416
TRINITY_DN21158_c0_g1_i1	330	0.45852	0.0614496	-2.43819
TRINITY_DN32836_c0_g1_i1	717	0.36754	0.092957	-1.29978
TRINITY_DN14446_c2_g1_i3	1282	0.29676	0.0591569	-0.033506
TRINITY_DN14458_c5_g2_i1	310	0.40145	0.0307781	-1.80336
TRINITY_DN14468_c5_g13_i2	336	0.3846	0.00602539	-2.48193
TRINITY_DN21099_c0_g1_i1	263	0.40526	0.0251607	-2.18199
TRINITY_DN21051_c0_g1_i1	531	0.34946	0.0408607	-1.9734
TRINITY_DN11399_c1_g2_i12	441	0.41644	0.00441749	-1.60975
TRINITY_DN31916_c0_g1_i1	779	0.43796	0.0283567	-1.2778
TRINITY_DN19884_c0_g1_i1	335	0.34601	0.0819258	-2.24894
TRINITY_DN24153_c0_g1_i1	294	0.4209	0.00468394	-2.05013
TRINITY_DN18157_c0_g1_i1	253	0.44097	0.0165225	-2.21822
TRINITY_DN14280_c0_g16_i1	666	0.40705	0.0232497	-2.25826
TRINITY_DN14244_c1_g3_i1	342	0.42128	0.0491415	-2.35406
TRINITY_DN12937_c5_g3_i1	882	0.28484	0.0190632	-1.24648
TRINITY_DN588_c1_g1_i1	261	0.39831	0.0288601	-2.48316
TRINITY_DN9700_c0_g1_i3	944	0.41894	0.0655361	-1.27844
TRINITY_DN9700_c0_g1_i5	1254	0.36558	0.0885299	-0.560801
TRINITY_DN11644_c0_g2_i1	768	0.35516	0.0116284	-2.42764
TRINITY_DN11661_c2_g1_i1	577	0.39134	0.107586	-2.10487
TRINITY_DN11641_c2_g1_i3	603	0.32185	0.00739766	-2.53002
TRINITY_DN11690_c1_g3_i8	1373	0.31565	0.0359615	-0.665856
TRINITY_DN14010_c1_g5_i6	293	0.34431	0.140062	-2.39342
TRINITY_DN14066_c1_g12_i1	1284	0.37068	0.0113295	-1.35276
TRINITY_DN14057_c2_g11_i1	1023	0.34135	0.00343334	-0.903225
TRINITY_DN14042_c2_g8_i1	270	0.43406	0.00495249	-2.16967
TRINITY_DN6350_c0_g1_i1	365	0.41732	0.134661	-2.41542
TRINITY_DN27052_c0_g1_i1	493	0.39499	0.14681	-2.23341
TRINITY_DN18437_c0_g1_i1	261	0.38678	0.00600502	-2.2347
TRINITY_DN11740_c0_g1_i1	769	0.30227	0.0210891	-0.917803
TRINITY_DN40666_c0_g1_i1	279	0.41443	0.0566129	-2.14363
TRINITY_DN34980_c0_g1_i1	260	0.40615	0.0198868	-2.32569
TRINITY_DN12531_c2_g1_i2	794	0.33364	0.021806	-1.36691
TRINITY_DN12541_c0_g1_i1	1232	0.3151	0.0121122	-1.19552
TRINITY_DN40032_c0_g1_i1	263	0.28749	0.0196363	-2.32446
TRINITY_DN11565_c3_g4_i1	2369	0.32462	0.0243563	-0.233666
TRINITY_DN13669_c0_g1_i1	391	0.40886	0.0977352	-2.9205
TRINITY_DN10459_c0_g1_i9	362	0.38689	0.115117	-2.0642
TRINITY_DN13564_c4_g9_i1	622	0.33347	0.0162309	-1.75926
TRINITY_DN13570_c2_g5_i1	626	0.27368	0.00903665	-1.97083
TRINITY_DN4222_c0_g1_i1	1622	0.24029	0.0195117	-1.78682
TRINITY_DN12871_c1_g2_i1	806	0.39425	0.013123	-0.748298
TRINITY_DN12871_c1_g2_i2	949	0.33156	0.00954056	-0.328379
TRINITY_DN12861_c1_g3_i1	1156	0.32291	0.0193074	-1.47502
TRINITY_DN11216_c0_g11_i1	1321	0.31114	0.0384465	-0.951773
TRINITY_DN9526_c0_g1_i3	823	0.27949	0.0128272	-1.45459
TRINITY_DN37876_c0_g1_i1	244	0.44811	0.0352525	-2.06936
TRINITY_DN11448_c1_g1_i1	551	0.30241	0.0540455	-1.73008
TRINITY_DN26639_c0_g1_i1	648	0.41464	0.0184425	-0.937758
TRINITY_DN13030_c5_g1_i1	2486	0.32538	0.0384553	-0.099436
TRINITY_DN13026_c8_g1_i1	265	0.38214	0.0123982	-2.33837
TRINITY_DN13036_c6_g1_i1	320	0.40716	0.0203948	-2.08341
TRINITY_DN35825_c0_g1_i1	252	0.29343	0.00730265	-2.29527
TRINITY_DN13167_c6_g13_i1	1038	0.34759	0.0165785	-1.60505
TRINITY_DN14193_c1_g2_i1	386	0.33968	0.0124712	-3.14931
TRINITY_DN14193_c1_g2_i2	615	0.36339	0.0134178	-2.80081
TRINITY_DN14186_c1_g9_i1	483	0.37402	0.0369461	-2.29924
TRINITY_DN14134_c2_g1_i1	744	0.4122	0.0263738	-0.891361
TRINITY_DN14134_c2_g1_i2	619	0.41065	0.014828	-1.60267
TRINITY_DN14129_c1_g2_i3	648	0.33728	0.0712253	-1.16183
TRINITY_DN30823_c0_g1_i1	283	0.33881	0.00849371	-2.22328
TRINITY_DN13265_c2_g1_i2	1782	0.26628	0.0221855	-1.23056
TRINITY_DN13265_c2_g1_i5	1785	0.26628	0.0221855	-1.25547
TRINITY_DN13267_c0_g14_i1	580	0.43543	0.216774	-1.71027
TRINITY_DN10604_c0_g1_i1	552	0.32665	0.0167907	-2.21575
TRINITY_DN14526_c0_g1_i1	577	0.40989	0.0201095	-1.48266
TRINITY_DN14510_c1_g2_i3	1900	0.29279	0.0902629	-1.61312
TRINITY_DN14597_c1_g1_i4	898	0.35422	0.0919397	-1.59438
TRINITY_DN14583_c4_g6_i1	380	0.37304	0.106821	-1.96382
TRINITY_DN26585_c0_g1_i1	251	0.43216	0.0123831	-2.15074
TRINITY_DN30605_c0_g1_i1	1272	0.41922	0.0427439	-0.978324
TRINITY_DN14639_c2_g5_i1	335	0.30506	0.162759	-1.59196
TRINITY_DN14605_c1_g1_i14	247	0.36723	0.0966394	-2.32614
TRINITY_DN14643_c2_g8_i2	336	0.48228	0.0140824	-2.34592
TRINITY_DN14628_c3_g3_i13	289	0.41881	0.0128517	-1.8399
TRINITY_DN14649_c0_g1_i1	434	0.36609	0.0215715	-2.56688
TRINITY_DN14615_c6_g2_i1	789	0.32443	0.0977491	-1.47847
TRINITY_DN14632_c1_g2_i1	512	0.3824	0.062347	-1.72621
TRINITY_DN14688_c2_g2_i1	1502	0.36457	0.0147365	-0.976974
TRINITY_DN14650_c7_g1_i4	295	0.38483	0.102953	-1.79081
TRINITY_DN9294_c0_g2_i1	279	0.37375	0.0293828	-2.32545
TRINITY_DN27475_c0_g1_i1	704	0.38551	0.12733	-1.12019
TRINITY_DN10527_c1_g1_i1	689	0.31675	0.0148993	-1.61671
TRINITY_DN13998_c2_g3_i1	1119	0.35742	0.0125647	-1.5747
TRINITY_DN36791_c0_g1_i1	544	0.37621	0.0266199	-1.29181
TRINITY_DN12287_c5_g1_i1	2220	0.2759	0.0415364	-1.6434
TRINITY_DN11177_c3_g11_i1	421	0.41349	0.120362	-2.11488
TRINITY_DN21293_c0_g1_i1	259	0.33005	0.0174339	-2.36996
TRINITY_DN34353_c0_g1_i1	336	0.40415	1.44142e-05	-2.5054
TRINITY_DN14366_c2_g11_i2	1267	0.37299	0.0269226	-1.9552
TRINITY_DN14383_c1_g1_i1	678	0.33612	0.00914152	-2.65985
TRINITY_DN14313_c2_g2_i6	613	0.40768	0.00829349	-1.10596
TRINITY_DN27385_c0_g1_i1	243	0.41155	0.0274212	-2.20445
TRINITY_DN27325_c0_g1_i1	256	0.35333	0.0191971	-2.28505
TRINITY_DN37026_c0_g1_i1	248	0.29177	0.19086	-2.1811
TRINITY_DN35728_c0_g1_i1	246	0.38391	0.0811955	-2.13922
TRINITY_DN14729_c2_g1_i1	462	0.40707	0.183814	-1.80079
TRINITY_DN14746_c9_g2_i1	727	0.45926	0.29094	-1.59153
TRINITY_DN12624_c3_g1_i1	322	0.40394	0.068459	-2.43825
TRINITY_DN12699_c1_g1_i1	305	0.36135	0.00601529	-2.03422
TRINITY_DN12681_c6_g1_i3	262	0.31354	0.00367253	-2.18857
TRINITY_DN12607_c3_g7_i1	316	0.43013	0.0424728	-2.775
TRINITY_DN33170_c0_g1_i1	245	0.45534	0.105857	-2.19697
TRINITY_DN36951_c0_g1_i1	360	0.32227	0.0164254	-2.34961
TRINITY_DN8635_c0_g1_i3	269	0.40203	0.0049143	-2.25175
TRINITY_DN24010_c0_g1_i1	392	0.3729	0.0186841	-2.83335
TRINITY_DN13768_c4_g6_i1	438	0.40131	0.00658954	-2.25486
TRINITY_DN13780_c1_g8_i2	1060	0.37046	0.096157	-1.16628
TRINITY_DN13499_c0_g4_i1	532	0.44299	0.0315081	-1.81814
TRINITY_DN13486_c4_g8_i1	1370	0.44797	0.193966	-0.417633
TRINITY_DN13408_c1_g13_i1	1183	0.40063	0.0921117	-0.300013
TRINITY_DN13408_c1_g16_i1	689	0.38039	0.00564417	-2.40299
TRINITY_DN13471_c1_g1_i1	1003	0.28692	0.0182405	-1.86041
TRINITY_DN13444_c2_g8_i1	751	0.31676	0.0233357	-1.12151
TRINITY_DN13444_c2_g8_i2	765	0.35937	0.0279107	-1.53695
TRINITY_DN13328_c1_g19_i1	850	0.35316	0.0852178	-1.39549
TRINITY_DN13384_c0_g2_i2	895	0.40409	0.0403625	-1.09824
TRINITY_DN33293_c0_g1_i1	471	0.32696	0.0148708	-2.18536
TRINITY_DN2128_c0_g1_i1	294	0.37229	0.0206185	-2.05035
TRINITY_DN13865_c1_g2_i8	252	0.42211	0.0111526	-2.33898
TRINITY_DN13867_c3_g3_i1	999	0.40491	0.267474	-0.735526
TRINITY_DN13833_c0_g1_i1	940	0.28817	0.0156413	-1.1445
TRINITY_DN11887_c2_g24_i1	508	0.35737	0.00467396	-1.46828
TRINITY_DN28230_c0_g1_i1	589	0.40814	0.0542073	-1.70961
TRINITY_DN2494_c0_g1_i1	281	0.44707	0.0215412	-1.95539
TRINITY_DN33918_c0_g1_i1	249	0.34131	0.16027	-2.18046
TRINITY_DN9044_c0_g1_i12	259	0.40577	0.0331922	-2.32138
TRINITY_DN12777_c0_g4_i1	290	0.33768	0.0135259	-2.26747
TRINITY_DN12736_c1_g9_i1	374	0.39397	0.0233297	-1.428
TRINITY_DN15002_c0_g1_i1	455	0.34671	0.0133017	-2.85517
TRINITY_DN12068_c4_g7_i1	261	0.39292	0.00319175	-2.2075
TRINITY_DN12035_c3_g1_i3	1306	0.33925	0.158947	-0.640502
TRINITY_DN12028_c2_g1_i6	1179	0.30806	0.0326301	-2.37471
TRINITY_DN20464_c0_g1_i1	254	0.36448	0.176361	-1.93217
TRINITY_DN26718_c0_g1_i1	290	0.3773	0.0449686	-2.06639
TRINITY_DN14425_c2_g2_i1	361	0.37513	0.00511842	-2.14669
TRINITY_DN11304_c0_g1_i3	526	0.30472	0.0146619	-1.50779
TRINITY_DN19818_c0_g1_i1	1032	0.31797	0.0243015	-1.29432
TRINITY_DN25331_c0_g1_i1	279	0.44002	0.0613798	-2.23365
TRINITY_DN40198_c0_g1_i1	345	0.39759	0.0136191	-2.22155
TRINITY_DN14226_c3_g1_i1	246	0.32395	5.14172e-07	-2.32636
TRINITY_DN14202_c3_g4_i1	591	0.39767	0.0200507	-0.725116
TRINITY_DN14232_c0_g1_i5	764	0.33608	0.186328	-0.893928
TRINITY_DN14242_c1_g1_i1	309	0.37624	0.00966038	-2.50364
TRINITY_DN14242_c4_g1_i3	676	0.39319	0.00564023	-2.40088
TRINITY_DN14281_c1_g1_i1	617	0.38981	0.0213675	-1.60038
TRINITY_DN12952_c2_g3_i7	441	0.32668	0.0152291	-1.74552
TRINITY_DN12923_c0_g1_i4	311	0.37159	5.05042e-06	-1.8881
TRINITY_DN11044_c3_g5_i7	575	0.40852	0.0299786	-2.09495
TRINITY_DN11069_c6_g7_i1	679	0.3486	0.0128319	-1.79559
TRINITY_DN507_c0_g1_i1	260	0.32811	0.159297	-2.22185
TRINITY_DN9749_c0_g2_i1	377	0.41926	0.18157	-2.17676
TRINITY_DN11689_c1_g1_i1	361	0.34471	0.0107004	-1.88797
TRINITY_DN11676_c0_g1_i10	487	0.28553	0.0318759	-1.31367
TRINITY_DN11648_c2_g2_i1	716	0.35735	0.0412815	-0.74141
TRINITY_DN11610_c2_g7_i3	325	0.36951	0.0120808	-2.20828
TRINITY_DN14096_c1_g7_i1	397	0.32659	0.0442095	-2.54202
TRINITY_DN14085_c1_g1_i1	767	0.35142	0.0262986	-1.30816
TRINITY_DN14057_c2_g12_i1	534	0.31112	0.00491988	-1.943
TRINITY_DN11798_c2_g1_i1	758	0.41188	0.0234367	-1.97379
TRINITY_DN12420_c0_g1_i1	300	0.28054	0.0310707	-1.62394
TRINITY_DN12417_c3_g2_i1	656	0.3362	0.00550684	-2.081
TRINITY_DN5363_c0_g2_i1	729	0.31926	0.00849126	-1.63191
TRINITY_DN29465_c0_g1_i1	447	0.4109	0.0195653	-2.19896
TRINITY_DN28626_c0_g1_i1	361	0.34348	0.0589215	-2.67238
TRINITY_DN20339_c0_g1_i1	261	0.37659	0.147804	-1.80655
TRINITY_DN29920_c0_g1_i1	360	0.31025	0.00750692	-2.10675
TRINITY_DN6230_c0_g1_i1	577	0.38241	0.0137749	-2.23488
TRINITY_DN30903_c0_g1_i1	354	0.29817	0.0266026	-1.74669
TRINITY_DN12537_c0_g1_i11	271	0.35501	0.0781029	-2.17925
TRINITY_DN12517_c1_g6_i5	347	0.35136	0.0854716	-2.18524
TRINITY_DN12341_c2_g2_i1	707	0.35378	0.203137	-1.10355
TRINITY_DN13626_c0_g8_i1	241	0.39179	0.173699	-2.32306
TRINITY_DN13682_c2_g7_i1	528	0.42367	0.0492571	-1.69874
TRINITY_DN13682_c2_g7_i2	886	0.36153	0.0271149	-1.4181
TRINITY_DN13511_c0_g1_i2	365	0.33603	0.0325534	-2.33397
TRINITY_DN13530_c1_g1_i1	1178	0.323	0.0412205	-0.759326
TRINITY_DN13525_c1_g4_i1	354	0.37469	0.106307	-2.36995
TRINITY_DN12852_c7_g1_i1	633	0.34688	0.061563	-0.816196
TRINITY_DN12823_c4_g8_i1	665	0.38884	0.0208535	-1.37264
TRINITY_DN16390_c0_g1_i1	275	0.38563	0.00903711	-2.05859
TRINITY_DN11214_c3_g1_i4	432	0.35482	0.037308	-2.09336
TRINITY_DN27530_c0_g1_i1	246	0.42223	0.0511938	-1.68627
TRINITY_DN31110_c0_g1_i1	244	0.44658	0.0366338	-1.90142
TRINITY_DN11406_c0_g1_i1	395	0.40613	0.0197031	-2.65996
TRINITY_DN11494_c3_g6_i1	856	0.27413	0.0273332	-2.39112
TRINITY_DN469_c0_g1_i1	468	0.2594	0.0307801	-2.05225
TRINITY_DN10808_c0_g1_i1	926	0.34095	0.00698506	-1.37811
TRINITY_DN38884_c0_g1_i1	268	0.42811	0.0828254	-1.73661
TRINITY_DN14142_c2_g16_i1	1039	0.34889	0.0794686	-1.75102
TRINITY_DN14172_c2_g8_i1	1901	0.28726	0.039888	-0.298123
TRINITY_DN13219_c6_g1_i1	371	0.39287	0.0155975	-2.66185
TRINITY_DN28599_c0_g1_i1	252	0.41615	0.0263507	-1.89808
TRINITY_DN14508_c2_g4_i1	1777	0.3592	0.0501883	-1.3297
TRINITY_DN14508_c3_g1_i1	1408	0.40733	0.0463403	-1.77138
TRINITY_DN14536_c5_g3_i2	709	0.33107	0.0114659	-1.43307
TRINITY_DN14566_c1_g7_i1	328	0.33979	0.00258962	-2.55522
TRINITY_DN14520_c0_g6_i3	387	0.40695	0.0855049	-2.2985
TRINITY_DN35334_c0_g1_i1	504	0.38376	0.0589772	-0.688872
TRINITY_DN18226_c0_g1_i1	877	0.30059	0.0159829	-1.46032
TRINITY_DN24959_c0_g1_i1	271	0.45739	0.00629981	-2.03361
TRINITY_DN18342_c0_g1_i1	331	0.32528	0.165027	-2.11757
TRINITY_DN14683_c0_g1_i4	567	0.42394	0.0582538	-2.24246
TRINITY_DN14683_c0_g1_i5	613	0.30806	0.186498	-2.30515
TRINITY_DN14665_c2_g5_i1	264	0.36468	0.0235134	-2.40196
TRINITY_DN14685_c3_g1_i8	290	0.38882	0.110462	-2.50514
TRINITY_DN14654_c4_g1_i9	295	0.38893	0.132266	-1.91285
TRINITY_DN14687_c1_g2_i1	350	0.41136	0.0462121	-2.27464
TRINITY_DN14643_c2_g4_i1	1373	0.30008	0.0539673	-1.02861
TRINITY_DN14636_c4_g18_i1	647	0.43386	0.0276766	-2.12168
TRINITY_DN14625_c6_g2_i4	453	0.3678	0.0028646	-2.45118
TRINITY_DN14682_c1_g2_i2	923	0.35493	0.0187784	-1.60031
TRINITY_DN13999_c2_g1_i1	540	0.38316	0.0686849	-1.84639
TRINITY_DN13928_c0_g1_i1	390	0.38117	0.0109385	-2.35454
TRINITY_DN21448_c0_g1_i1	255	0.3784	0.165211	-1.86449
TRINITY_DN30282_c0_g1_i1	399	0.32158	0.061715	-2.15921
TRINITY_DN18820_c0_g1_i1	312	0.42646	0.175382	-2.60448
TRINITY_DN12274_c2_g2_i6	444	0.32875	0.0151647	-1.96067
TRINITY_DN12283_c3_g10_i1	376	0.37836	0.0225871	-2.1074
TRINITY_DN12228_c0_g3_i10	254	0.41722	0.0104253	-2.30189
TRINITY_DN11146_c0_g1_i4	277	0.38506	1.51902e-05	-2.32634
TRINITY_DN36244_c0_g1_i1	295	0.31489	0.00285634	-2.27944
TRINITY_DN14336_c3_g4_i1	1480	0.29421	0.012603	-1.79167
TRINITY_DN14336_c3_g4_i9	1481	0.2776	0.0149215	-1.77703
TRINITY_DN14360_c2_g1_i5	746	0.41986	0.0380306	-2.17727
TRINITY_DN14354_c2_g5_i1	760	0.35239	0.0198224	-0.661166
TRINITY_DN14324_c5_g2_i1	982	0.35824	0.0669204	-1.04715
TRINITY_DN14311_c0_g2_i13	398	0.36384	0.130638	-1.59794
TRINITY_DN14311_c0_g2_i15	365	0.42024	0.0960154	-1.32266
TRINITY_DN14343_c4_g14_i1	811	0.4168	0.0163987	-1.79272
TRINITY_DN14331_c1_g2_i1	288	0.40857	0.0142737	-2.34974
TRINITY_DN14334_c3_g2_i1	765	0.36569	0.0136407	-2.02446
TRINITY_DN14334_c3_g12_i1	272	0.46141	0.023551	-2.27384
TRINITY_DN14326_c1_g2_i2	317	0.39339	0.0202174	-2.37119
TRINITY_DN35254_c0_g1_i1	255	0.43109	0.0158555	-2.17853
TRINITY_DN14701_c2_g2_i1	262	0.35976	0.1761	-2.13001
TRINITY_DN14702_c4_g6_i1	262	0.44551	0.0503788	-2.41639
TRINITY_DN14730_c2_g1_i1	408	0.31807	0.162646	-2.20499
TRINITY_DN14730_c2_g1_i2	454	0.2705	0.165747	-2.29286
TRINITY_DN20239_c0_g1_i1	247	0.36645	1.536e-05	-2.49754
TRINITY_DN12653_c3_g1_i1	370	0.35997	0.00629698	-2.3644
TRINITY_DN10067_c0_g1_i7	319	0.38035	0.0135074	-2.44174
TRINITY_DN7651_c0_g1_i1	325	0.33174	0.00716197	-1.9865
TRINITY_DN13783_c0_g9_i2	730	0.37171	0.0176313	-1.4072
TRINITY_DN13707_c1_g1_i3	291	0.29777	0.171695	-2.23448
TRINITY_DN13743_c1_g4_i1	1145	0.37087	0.0243412	-1.36229
TRINITY_DN13794_c3_g7_i1	454	0.35337	0.00944302	-2.05654
TRINITY_DN13421_c1_g1_i2	519	0.47487	0.0342562	-0.85663
TRINITY_DN13441_c1_g12_i1	403	0.4309	0.220539	-2.02864
TRINITY_DN13448_c3_g1_i1	500	0.41434	0.0466358	-1.99752
TRINITY_DN13434_c2_g1_i1	439	0.42492	0.107912	-1.37386
TRINITY_DN13371_c0_g1_i1	1247	0.2774	0.0528553	-1.60141
TRINITY_DN13301_c0_g2_i1	453	0.31849	0.00312213	-2.47253
TRINITY_DN12137_c2_g1_i22	615	0.32854	0.0338899	-1.9667
TRINITY_DN2122_c0_g1_i1	720	0.39633	0.0106345	-1.43673
TRINITY_DN13838_c4_g1_i1	386	0.29209	0.122619	-2.93358
TRINITY_DN11821_c2_g4_i1	1047	0.24405	0.0307779	-1.10064
TRINITY_DN11821_c2_g4_i2	1047	0.24405	0.0307779	-1.12438
TRINITY_DN11889_c2_g1_i1	421	0.33539	0.00377643	-2.67543
TRINITY_DN8253_c0_g1_i1	951	0.27248	0.0384583	-2.08453
TRINITY_DN15816_c0_g1_i1	292	0.40315	0.00541115	-2.50977
TRINITY_DN12773_c1_g5_i1	247	0.40687	1.49201e-05	-2.33553
TRINITY_DN12736_c1_g5_i1	283	0.38762	0.0841318	-2.19423
TRINITY_DN12042_c1_g9_i1	508	0.37294	0.00938586	-2.08298
TRINITY_DN12030_c0_g1_i17	1137	0.30605	0.00689054	-1.08142
TRINITY_DN12067_c0_g1_i6	511	0.43685	0.146465	-2.61644
TRINITY_DN30168_c0_g1_i1	277	0.36643	0.0404485	-2.0396
TRINITY_DN20186_c0_g1_i1	269	0.28736	0.167804	-1.99686
TRINITY_DN14462_c2_g5_i1	243	0.3021	0.172506	-2.21513
TRINITY_DN14409_c3_g10_i1	898	0.29438	0.0221707	-1.05915
TRINITY_DN14469_c0_g15_i1	782	0.29605	0.0230605	-2.22404
TRINITY_DN14435_c1_g1_i2	530	0.42352	0.00675979	-2.33778
TRINITY_DN14449_c0_g1_i3	407	0.37634	0.112491	-1.97772
TRINITY_DN38711_c0_g1_i1	260	0.34333	0.079523	-2.03401
TRINITY_DN23933_c0_g1_i1	368	0.40101	0.00539918	-1.60676
TRINITY_DN24116_c0_g1_i1	382	0.40704	0.0438004	-1.1021
TRINITY_DN14212_c1_g8_i1	1331	0.31149	0.0455384	-1.04338
TRINITY_DN14256_c5_g2_i1	769	0.39693	0.0650608	-1.20882
TRINITY_DN14267_c3_g2_i1	810	0.41794	0.0927811	-1.9435
TRINITY_DN14269_c0_g5_i3	321	0.34731	0.181833	-2.13189
TRINITY_DN14280_c0_g12_i1	375	0.42569	0.0113691	-2.48217
TRINITY_DN11057_c2_g7_i4	923	0.32794	0.029056	-0.854395
TRINITY_DN9739_c0_g2_i1	271	0.37023	0.0501887	-2.01538
TRINITY_DN11641_c3_g1_i5	564	0.32162	0.044354	-2.4326
TRINITY_DN14013_c5_g2_i1	1384	0.34459	0.0199774	-1.37713
TRINITY_DN14057_c2_g3_i1	1202	0.35037	0.0433924	-2.79202
TRINITY_DN14060_c3_g11_i1	426	0.329	0.0375584	-1.83422
TRINITY_DN11773_c0_g1_i1	1448	0.31693	0.00896928	-0.644904
TRINITY_DN11718_c1_g2_i19	2051	0.23537	0.0476667	-0.070374
TRINITY_DN11787_c2_g1_i11	246	0.42472	0.0421997	-2.39492
TRINITY_DN12495_c4_g3_i1	310	0.37484	0.00455931	-1.98609
TRINITY_DN12424_c2_g1_i2	2113	0.32318	0.0276353	-0.445806
TRINITY_DN20396_c0_g1_i1	266	0.35066	0.0147418	-1.98538
TRINITY_DN7473_c0_g1_i1	1398	0.29762	0.0132677	-0.363006
TRINITY_DN16965_c0_g1_i1	925	0.4018	0.00606332	-0.682345
TRINITY_DN40680_c0_g1_i1	245	0.4066	0.0734853	-2.5389
TRINITY_DN29962_c0_g1_i1	294	0.31223	0.00793811	-2.51419
TRINITY_DN29912_c0_g1_i1	242	0.42376	0.192839	-2.14661
TRINITY_DN1049_c0_g2_i1	1053	0.37214	0.100749	-0.774183
TRINITY_DN9892_c0_g1_i9	264	0.36859	0.14669	-2.30524
TRINITY_DN30931_c0_g1_i1	254	0.35481	0.0050144	-2.29329
TRINITY_DN29733_c0_g1_i1	823	0.34329	0.0670474	-1.90029
TRINITY_DN12595_c0_g1_i12	436	0.31545	0.0307883	-2.07708
TRINITY_DN12328_c2_g5_i4	274	0.33538	0.0133839	-2.16738
TRINITY_DN12381_c1_g1_i2	451	0.37859	0.0193871	-1.99656
TRINITY_DN11537_c0_g1_i1	377	0.36121	0.00421721	-1.66303
TRINITY_DN10702_c0_g1_i16	403	0.44063	0.119346	-1.58978
TRINITY_DN15792_c0_g1_i1	258	0.42213	0.0333072	-1.8457
TRINITY_DN13610_c2_g1_i6	562	0.34648	0.00787382	-0.467736
TRINITY_DN13685_c3_g1_i2	1033	0.36408	0.0125635	-0.043947
TRINITY_DN26830_c0_g1_i1	922	0.31097	0.0555899	-2.04085
TRINITY_DN13547_c3_g1_i4	431	0.33997	0.00660332	-1.97388
TRINITY_DN13531_c0_g3_i2	417	0.3685	0.0743207	-2.55781
TRINITY_DN13581_c2_g1_i2	695	0.30845	0.0148036	-1.60326
TRINITY_DN13564_c4_g15_i1	370	0.38881	0.0109921	-1.87761
TRINITY_DN13504_c6_g9_i1	625	0.45874	0.165691	-1.48875
TRINITY_DN13590_c8_g1_i1	1052	0.35322	0.0602526	-1.63725
TRINITY_DN4205_c0_g1_i1	273	0.38799	0.141399	-2.31142
TRINITY_DN4479_c0_g1_i1	289	0.30474	0.0175337	-2.3219
TRINITY_DN37985_c0_g1_i1	339	0.39467	0.0684792	-1.72732
TRINITY_DN12874_c3_g2_i5	1615	0.31514	0.0373334	-0.431524
TRINITY_DN16025_c0_g1_i1	239	0.4423	0.0608284	-2.1769
TRINITY_DN11227_c0_g4_i1	690	0.36791	0.0266996	-1.38649
TRINITY_DN35513_c0_g1_i1	293	0.37342	0.0805731	-2.20308
TRINITY_DN11447_c3_g6_i1	1633	0.25697	0.0228741	-2.02386
TRINITY_DN11462_c0_g1_i1	864	0.39472	0.0296253	-1.9474
TRINITY_DN417_c0_g1_i1	538	0.29806	0.0515251	-1.78859
TRINITY_DN15943_c0_g1_i1	555	0.27672	0.0249473	-1.993
TRINITY_DN18733_c0_g1_i1	262	0.37327	0.0763794	-2.35868
TRINITY_DN10874_c3_g1_i1	1069	0.34511	0.110218	-0.299595
TRINITY_DN25696_c0_g1_i1	239	0.37275	0.126336	-2.42756
TRINITY_DN13096_c0_g3_i1	1176	0.31137	0.0342051	-1.40771
TRINITY_DN40216_c0_g1_i1	309	0.40913	0.07857	-2.37458
TRINITY_DN40275_c0_g1_i1	334	0.394	0.0126686	-1.59282
TRINITY_DN2588_c0_g1_i1	338	0.37918	0.0755973	-2.34122
TRINITY_DN7944_c0_g1_i1	1901	0.27198	0.0496927	-0.111992
TRINITY_DN7997_c0_g1_i1	1059	0.26407	0.0490689	-1.62017
TRINITY_DN13143_c2_g4_i2	291	0.359	0.0302266	-2.209
TRINITY_DN13139_c2_g3_i7	280	0.43061	0.0198834	-2.08175
TRINITY_DN13153_c2_g1_i1	1012	0.33747	0.0348826	-1.28719
TRINITY_DN13153_c2_g5_i1	731	0.38798	0.0364502	-2.42552
TRINITY_DN13153_c2_g6_i1	944	0.33531	0.0151996	-1.56227
TRINITY_DN13153_c2_g6_i2	1276	0.36141	0.0156632	-1.61414
TRINITY_DN25942_c0_g1_i1	319	0.3391	0.0555023	-2.39114
TRINITY_DN27889_c0_g1_i1	253	0.43706	0.0122253	-2.374
TRINITY_DN27874_c0_g1_i1	649	0.33447	0.0266109	-0.980585
TRINITY_DN6018_c0_g1_i1	607	0.2718	0.0472559	-1.92097
TRINITY_DN14164_c2_g5_i1	554	0.34429	0.0057475	-2.59296
TRINITY_DN14160_c2_g10_i1	273	0.33041	0.137049	-2.26431
TRINITY_DN14100_c1_g12_i1	488	0.32727	0.0227598	-2.28488
TRINITY_DN22607_c0_g1_i1	325	0.47451	0.358257	-2.11857
TRINITY_DN13242_c0_g1_i1	346	0.3405	0.0790275	-2.49166
TRINITY_DN13229_c4_g1_i3	877	0.32367	0.00452869	-2.20531
TRINITY_DN13282_c7_g6_i1	2311	0.35264	0.179471	-0.689203
TRINITY_DN13282_c7_g6_i2	1076	0.35861	0.0123293	-1.63181
TRINITY_DN13285_c3_g3_i2	1223	0.35841	0.00769358	-1.34655
TRINITY_DN14500_c1_g3_i1	396	0.3723	0.0043616	-2.40596
TRINITY_DN14523_c1_g3_i3	472	0.24856	0.0364263	-2.33719
TRINITY_DN14556_c3_g11_i1	570	0.42306	0.123839	-2.11418
TRINITY_DN6407_c0_g1_i1	487	0.37051	0.108568	-2.07871
TRINITY_DN6407_c0_g1_i2	556	0.38073	0.121618	-2.35991
TRINITY_DN6449_c1_g1_i1	244	0.41003	0.0830687	-2.29388
TRINITY_DN8872_c0_g1_i1	242	0.28958	0.165503	-2.10065
TRINITY_DN30601_c0_g1_i1	556	0.31463	0.0138862	-2.58839
TRINITY_DN14668_c0_g1_i2	322	0.34564	0.0680682	-1.83932
TRINITY_DN14654_c4_g1_i7	268	0.40984	0.140803	-2.20626
TRINITY_DN14666_c1_g1_i1	1084	0.34794	0.0586515	-1.50909
TRINITY_DN14699_c2_g8_i1	547	0.30767	0.0100972	-2.23755
TRINITY_DN14695_c1_g1_i5	243	0.41135	0.0494923	-2.08571
TRINITY_DN14678_c3_g1_i3	252	0.3837	0.0229559	-2.23572
TRINITY_DN22733_c0_g1_i1	386	0.44662	0.203609	-1.42042
TRINITY_DN9355_c0_g1_i5	2580	0.29025	0.033507	-0.105565
TRINITY_DN24611_c0_g1_i1	239	0.33983	0.00365549	-2.16387
TRINITY_DN27156_c0_g1_i1	452	0.33664	0.0187014	-2.38497
TRINITY_DN6796_c0_g1_i1	259	0.30622	0.0375104	-2.26031
TRINITY_DN18888_c0_g1_i1	394	0.37709	0.0095055	-2.29795
TRINITY_DN12264_c1_g2_i2	918	0.25049	0.0226839	-1.4831
TRINITY_DN12283_c3_g12_i1	259	0.40941	0.0326803	-2.20424
TRINITY_DN11104_c1_g1_i1	710	0.39189	0.0239783	-1.71047
TRINITY_DN11105_c0_g7_i1	346	0.40179	0.0185559	-2.14645
TRINITY_DN28867_c0_g1_i1	747	0.43292	0.0524945	-0.330139
TRINITY_DN14338_c0_g3_i3	453	0.39802	0.0582206	-2.00372
TRINITY_DN14303_c5_g3_i6	1365	0.34606	0.0601467	-0.240879
TRINITY_DN14366_c2_g3_i1	762	0.4362	0.0456651	-1.5013
TRINITY_DN14375_c0_g4_i1	1014	0.36948	0.194697	-2.41225
TRINITY_DN14372_c2_g11_i1	403	0.41488	0.00959158	-2.09537
TRINITY_DN14334_c3_g3_i1	1055	0.36005	0.0783119	-2.22251
TRINITY_DN14334_c3_g11_i1	719	0.33177	0.0104394	-2.26332
TRINITY_DN14355_c1_g7_i2	446	0.38548	0.0130257	-1.46452
TRINITY_DN35264_c0_g1_i1	249	0.47419	0.00704995	-2.28086
TRINITY_DN7391_c0_g1_i1	480	0.4358	0.26554	-2.54905
TRINITY_DN15466_c0_g1_i1	915	0.39605	0.0309769	-1.50725
TRINITY_DN14740_c4_g3_i1	376	0.45764	0.139284	-1.93852
TRINITY_DN14740_c4_g4_i1	812	0.3935	0.0960081	-1.30485
TRINITY_DN22111_c0_g1_i1	284	0.41147	0.0676402	-1.99609
TRINITY_DN12654_c2_g3_i2	469	0.34344	0.0499296	-1.71018
TRINITY_DN12651_c1_g5_i1	284	0.31257	0.0267308	-2.36717
TRINITY_DN6967_c0_g1_i1	873	0.28196	0.0487786	-1.30714
TRINITY_DN13736_c1_g1_i1	568	0.3444	0.0241797	-2.10675
TRINITY_DN13770_c0_g2_i1	364	0.3986	0.00763199	-1.59249
TRINITY_DN13778_c2_g1_i22	981	0.31337	0.0179208	-0.987236
TRINITY_DN13724_c1_g2_i1	924	0.3946	0.0788327	-1.12421
TRINITY_DN13407_c0_g6_i3	1445	0.31851	0.0397677	-1.56283
TRINITY_DN13408_c1_g1_i1	491	0.37171	0.0602507	-2.22278
TRINITY_DN13483_c3_g1_i1	526	0.33998	0.00732904	-2.39924
TRINITY_DN13441_c1_g13_i1	1020	0.41466	0.0609633	-2.20215
TRINITY_DN13418_c0_g1_i1	290	0.44335	0.0707873	-2.52899
TRINITY_DN13316_c0_g1_i1	1237	0.40954	0.155513	-0.623603
TRINITY_DN13311_c2_g6_i3	600	0.39562	0.118643	-2.1077
TRINITY_DN13311_c2_g6_i4	487	0.34892	0.0704247	-1.99583
TRINITY_DN13389_c2_g1_i1	254	0.3407	0.00897263	-2.40044
TRINITY_DN13389_c4_g2_i12	994	0.34438	0.0387039	-2.27971
TRINITY_DN12141_c4_g3_i1	714	0.35917	0.0157339	-1.13337
TRINITY_DN27284_c0_g1_i1	404	0.38462	0.11915	-2.47989
TRINITY_DN13882_c2_g4_i4	263	0.41241	0.00841361	-2.44975
TRINITY_DN13873_c4_g7_i1	237	0.44047	0.0240614	-2.26878
TRINITY_DN13844_c1_g2_i1	697	0.25731	0.0488066	-0.718872
TRINITY_DN13838_c2_g11_i1	497	0.38622	0.0538259	-2.0722
TRINITY_DN24742_c0_g1_i1	255	0.36634	0.0852786	-1.87699
TRINITY_DN11897_c6_g1_i1	248	0.29545	0.189989	-2.18486
TRINITY_DN40451_c0_g1_i1	245	0.3735	0.179274	-2.17363
TRINITY_DN34066_c0_g1_i1	260	0.43066	0.00825902	-1.85622
TRINITY_DN29858_c0_g1_i1	464	0.36851	0.0133651	-1.96421
TRINITY_DN12743_c2_g1_i10	730	0.38931	0.0175077	-1.53204
TRINITY_DN12024_c0_g3_i1	253	0.33997	0.0212884	-2.56663
TRINITY_DN12043_c0_g4_i1	529	0.36212	0.0924562	-1.67273
TRINITY_DN12096_c0_g2_i1	287	0.41053	0.119894	-1.79713
TRINITY_DN5444_c0_g1_i1	563	0.37918	0.108844	-1.42823
TRINITY_DN10981_c2_g1_i1	748	0.38372	0.0560933	-1.96055
TRINITY_DN14485_c2_g6_i1	246	0.31827	0.00486393	-2.30107
TRINITY_DN14469_c0_g13_i1	263	0.47741	0.0133839	-1.9548
TRINITY_DN14464_c1_g2_i11	455	0.38072	0.00735238	-2.07226
TRINITY_DN21014_c0_g1_i1	263	0.36409	0.181297	-2.25453
TRINITY_DN4524_c0_g2_i1	664	0.35705	0.0615381	-1.00459
TRINITY_DN5997_c0_g1_i1	522	0.40033	0.0673473	-2.12253
TRINITY_DN31985_c0_g1_i1	251	0.37271	0.00644806	-1.97349
TRINITY_DN5118_c0_g1_i1	414	0.37848	0.0145759	-2.15104
TRINITY_DN14261_c0_g1_i1	280	0.37015	0.0970959	-2.27308
TRINITY_DN17236_c0_g1_i1	259	0.44347	0.0365052	-2.4048
TRINITY_DN25245_c0_g1_i1	252	0.294	0.00298257	-2.47708
TRINITY_DN11642_c4_g4_i1	436	0.30814	0.0108566	-2.25535
TRINITY_DN11650_c1_g2_i1	1465	0.30953	0.00983845	-0.702397
TRINITY_DN14013_c6_g2_i1	895	0.37683	0.10907	-1.53647
TRINITY_DN14001_c8_g3_i1	363	0.35549	0.074577	-2.1149
TRINITY_DN14099_c2_g2_i6	242	0.42543	0.0157219	-2.26076
TRINITY_DN14046_c1_g6_i3	244	0.35817	0.0134105	-2.23743
TRINITY_DN14049_c1_g6_i1	321	0.44668	0.00816627	-1.63411
TRINITY_DN11710_c0_g1_i1	274	0.43226	0.0105652	-2.14219
TRINITY_DN11780_c0_g1_i15	388	0.37795	0.153315	-1.61383
TRINITY_DN20315_c0_g1_i1	588	0.337	0.0173901	-2.70208
TRINITY_DN14966_c0_g1_i1	1558	0.36405	0.0452202	-0.914689
TRINITY_DN1806_c0_g1_i1	252	0.33582	0.0301273	-1.81405
TRINITY_DN12571_c1_g1_i9	427	0.39695	0.132486	-1.55302
TRINITY_DN12592_c0_g4_i1	397	0.37294	0.00844216	-2.04408
TRINITY_DN12376_c4_g6_i1	310	0.33805	0.00735927	-2.26009
TRINITY_DN12384_c1_g6_i1	340	0.42706	0.0234129	-2.13335
TRINITY_DN12368_c7_g2_i1	650	0.30389	0.0103304	-2.05097
TRINITY_DN19079_c0_g1_i1	257	0.3284	0.162286	-2.32212
TRINITY_DN13617_c0_g2_i1	490	0.43113	0.180059	-2.848
TRINITY_DN13612_c1_g1_i2	1401	0.37554	0.0296597	-1.2129
TRINITY_DN13689_c2_g16_i1	2822	0.29251	0.0424148	-1.83358
TRINITY_DN13659_c2_g1_i7	553	0.38104	0.11117	-1.65665
TRINITY_DN13685_c7_g3_i1	737	0.2725	0.0249078	-1.80712
TRINITY_DN13540_c2_g2_i3	504	0.44859	0.0453502	-1.68164
TRINITY_DN13582_c1_g1_i1	1367	0.34527	0.0293271	-1.05328
TRINITY_DN13538_c1_g4_i4	399	0.42335	0.0296232	-1.95856
TRINITY_DN13541_c1_g1_i1	2130	0.25861	0.0511353	-1.22972
TRINITY_DN13593_c0_g1_i1	441	0.39937	0.0441146	-2.77509
TRINITY_DN4255_c0_g1_i1	542	0.30837	0.0528669	-1.93051
TRINITY_DN25894_c0_g1_i1	309	0.31365	0.0506929	-2.33425
TRINITY_DN36528_c0_g1_i1	235	0.41957	0.034531	-2.22251
TRINITY_DN12889_c4_g6_i1	922	0.28939	0.0222357	-1.40069
TRINITY_DN12884_c1_g2_i2	533	0.32195	0.0368647	-2.08216
TRINITY_DN3563_c0_g1_i1	672	0.33915	0.0129446	-1.16784
TRINITY_DN30733_c0_g1_i1	261	0.39574	0.0249994	-2.21158
TRINITY_DN30447_c0_g1_i1	236	0.43613	0.0291714	-2.04418
TRINITY_DN38957_c0_g1_i1	250	0.46474	0.0892518	-1.96675
TRINITY_DN11449_c1_g1_i1	384	0.38198	0.0150697	-1.40134
TRINITY_DN11457_c4_g5_i1	835	0.33688	0.00555663	-1.63842
TRINITY_DN11462_c0_g1_i6	537	0.32329	0.0940908	-2.03367
TRINITY_DN11483_c3_g1_i4	323	0.41235	0.0197574	-1.9364
TRINITY_DN33874_c0_g1_i1	271	0.40405	0.084912	-2.29176
TRINITY_DN29273_c0_g1_i1	345	0.39072	0.0214825	-1.58099
TRINITY_DN7080_c0_g1_i1	694	0.45565	0.309155	-1.90576
TRINITY_DN13058_c1_g1_i1	456	0.32646	0.00794565	-2.38369
TRINITY_DN13084_c0_g1_i2	672	0.39866	0.083741	-1.58273
TRINITY_DN13063_c0_g5_i1	539	0.37826	0.0671304	-2.00787
TRINITY_DN13021_c2_g1_i18	499	0.36284	0.0790662	-1.91186
TRINITY_DN40225_c0_g1_i1	254	0.36444	0.0103517	-2.64682
TRINITY_DN36368_c0_g1_i1	332	0.31071	0.0460633	-2.34255
TRINITY_DN13118_c0_g1_i1	909	0.33126	0.0661942	-1.34455
TRINITY_DN11990_c3_g1_i6	616	0.36202	0.0388109	-2.22695
TRINITY_DN14167_c0_g1_i4	239	0.33064	0.0233347	-2.19208
TRINITY_DN14120_c3_g4_i2	680	0.33683	0.0332454	-2.76494
TRINITY_DN13242_c1_g2_i1	244	0.31664	4.72629e-07	-2.34219
TRINITY_DN13282_c7_g7_i1	1351	0.34975	0.0327196	-1.26871
TRINITY_DN13296_c4_g3_i1	417	0.3564	0.137983	-1.64841
TRINITY_DN39171_c0_g1_i1	366	0.26981	0.0539918	-2.11846
TRINITY_DN40506_c0_g1_i1	244	0.40926	0.00455237	-2.04441
TRINITY_DN24282_c0_g1_i1	257	0.40669	0.0718151	-2.15718
TRINITY_DN24242_c0_g1_i1	250	0.36418	0.0895283	-2.27025
TRINITY_DN2851_c0_g1_i1	1046	0.42513	0.194409	-1.58123
TRINITY_DN6176_c0_g1_i1	259	0.40921	0.00698937	-1.8838
TRINITY_DN14526_c3_g12_i1	310	0.40313	0.00635529	-2.22371
TRINITY_DN14593_c3_g6_i1	1041	0.33843	0.0122525	-2.11654
TRINITY_DN14593_c3_g6_i2	1130	0.37362	0.0148937	-2.07319
TRINITY_DN14508_c2_g24_i1	849	0.37234	0.0150213	-2.38862
TRINITY_DN14590_c1_g6_i1	381	0.30995	0.0322351	-2.48815
TRINITY_DN14556_c3_g10_i3	254	0.36146	0.023553	-2.21717
TRINITY_DN14559_c0_g1_i1	723	0.42079	0.0230538	-1.54171
TRINITY_DN24962_c0_g1_i1	272	0.44388	0.0269126	-2.55763
TRINITY_DN34721_c0_g1_i1	311	0.35939	0.0705265	-2.27995
TRINITY_DN18369_c0_g1_i1	242	0.40955	0.0105324	-2.39756
TRINITY_DN14683_c0_g16_i1	569	0.39717	0.0681537	-1.87197
TRINITY_DN14639_c2_g2_i4	259	0.31514	0.0271932	-2.17672
TRINITY_DN14680_c1_g2_i13	236	0.41501	0.0340405	-1.89825
TRINITY_DN14693_c2_g3_i3	375	0.32597	0.0132603	-2.06449
TRINITY_DN14682_c0_g1_i1	882	0.35943	0.00960655	-1.77288
TRINITY_DN14630_c2_g1_i2	493	0.35128	0.0603333	-1.96256
TRINITY_DN14630_c2_g1_i5	378	0.3248	0.0509269	-2.09243
TRINITY_DN14630_c2_g1_i6	497	0.36493	0.0678365	-1.99185
TRINITY_DN14669_c1_g2_i6	458	0.32576	0.047792	-2.25908
TRINITY_DN14691_c1_g2_i1	640	0.38419	0.1452	-2.03553
TRINITY_DN22763_c0_g1_i1	268	0.41588	0.0597518	-2.0887
TRINITY_DN21533_c0_g1_i1	272	0.45999	0.273729	-2.32177
TRINITY_DN24647_c0_g1_i1	244	0.42897	0.0430175	-2.28346
TRINITY_DN13918_c3_g6_i1	815	0.35337	0.0181105	-1.69801
TRINITY_DN13964_c3_g12_i1	1188	0.32298	0.0354813	-0.933673
TRINITY_DN13924_c1_g4_i1	281	0.35474	0.00400331	-2.13288
TRINITY_DN12253_c0_g1_i14	239	0.41658	0.0649279	-2.32134
TRINITY_DN29359_c0_g1_i1	331	0.36951	0.0415791	-1.75441
TRINITY_DN29324_c0_g1_i1	291	0.2964	0.0158176	-2.20826
TRINITY_DN11153_c4_g4_i1	348	0.40919	0.217762	-1.48816
TRINITY_DN36260_c0_g1_i1	257	0.42148	0.0174024	-2.05674
TRINITY_DN31075_c0_g1_i1	627	0.29452	0.0236305	-1.67765
TRINITY_DN31049_c0_g1_i1	430	0.31738	0.0358875	-1.94864
TRINITY_DN15575_c0_g1_i1	278	0.31906	0.00442679	-2.29773
TRINITY_DN14366_c2_g20_i1	265	0.32338	0.171859	-2.50064
TRINITY_DN14395_c0_g16_i1	454	0.40043	0.0397797	-2.14856
TRINITY_DN14341_c2_g12_i1	419	0.32908	0.0633936	-1.8671
TRINITY_DN14371_c0_g1_i1	532	0.373	0.0137876	-2.22081
TRINITY_DN14371_c2_g1_i1	789	0.31299	0.025385	-0.548023
TRINITY_DN37037_c0_g1_i1	248	0.30772	0.00525893	-2.05537
TRINITY_DN35281_c0_g1_i1	405	0.33343	0.0181391	-1.68351
TRINITY_DN7374_c0_g1_i2	397	0.41575	0.00589781	-2.35253
TRINITY_DN5668_c0_g1_i1	626	0.33112	0.0205215	-2.22132
TRINITY_DN33509_c0_g1_i1	241	0.32358	0.1566	-2.33553
TRINITY_DN14703_c3_g3_i3	613	0.43468	0.030336	-0.696874
TRINITY_DN14721_c3_g2_i6	266	0.42148	0.062634	-2.37736
TRINITY_DN14727_c1_g11_i1	659	0.30213	0.00830436	-2.18698
TRINITY_DN12653_c4_g4_i1	897	0.34591	0.0727705	-1.18426
TRINITY_DN12678_c2_g2_i1	1034	0.33132	0.027922	-1.62041
TRINITY_DN12651_c0_g2_i1	960	0.36718	0.0180658	-1.62448
TRINITY_DN7685_c0_g1_i2	629	0.2925	0.0456461	-0.946435
TRINITY_DN28062_c0_g1_i1	250	0.35526	0.00592989	-2.5166
TRINITY_DN13768_c4_g9_i1	2155	0.32659	0.0585858	-0.10041
TRINITY_DN13787_c2_g9_i14	329	0.31081	0.0687723	-2.27334
TRINITY_DN13781_c7_g3_i1	1261	0.34527	0.138	-1.47023
TRINITY_DN13761_c1_g11_i1	1340	0.36685	0.0416639	-1.09673
TRINITY_DN13771_c1_g4_i7	318	0.31565	0.0133677	-2.34917
TRINITY_DN13479_c2_g1_i1	516	0.39124	0.117354	-2.34961
TRINITY_DN13479_c4_g5_i11	496	0.39622	0.0742148	-2.36008
TRINITY_DN13408_c0_g2_i2	317	0.43693	0.0868016	-2.17586
TRINITY_DN13408_c1_g2_i1	973	0.31384	0.0356287	-2.68299
TRINITY_DN13408_c1_g2_i2	969	0.31	0.037972	-2.59955
TRINITY_DN13498_c1_g2_i2	690	0.36357	0.139075	-1.9886
TRINITY_DN13416_c6_g1_i1	276	0.35723	0.0048316	-2.49676
TRINITY_DN13320_c2_g1_i1	264	0.47046	0.208758	-1.8122
TRINITY_DN12139_c3_g3_i3	300	0.36347	0.0133493	-2.5302
TRINITY_DN13845_c1_g1_i1	523	0.4182	0.0741195	-2.19167
TRINITY_DN13845_c1_g1_i2	777	0.463	0.135766	-1.58639
TRINITY_DN11806_c1_g1_i7	428	0.41349	0.0483112	-2.26244
TRINITY_DN11827_c0_g2_i6	311	0.41727	0.0150369	-2.28609
TRINITY_DN11827_c0_g2_i12	360	0.41335	0.0150886	-2.46476
TRINITY_DN11887_c2_g22_i1	396	0.34477	0.0220692	-1.93864
TRINITY_DN40404_c0_g1_i1	254	0.41764	0.0182197	-2.33869
TRINITY_DN34091_c0_g1_i1	290	0.36239	0.08251	-2.24976
TRINITY_DN2422_c0_g1_i1	573	0.39835	0.0208549	-1.59152
TRINITY_DN22943_c0_g1_i1	389	0.29707	0.00534234	-2.53874
TRINITY_DN29868_c0_g1_i1	279	0.40365	0.04082	-2.22889
TRINITY_DN23860_c0_g1_i1	262	0.30241	0.0796319	-1.72043
TRINITY_DN12777_c0_g1_i8	243	0.36101	0.0120598	-2.32427
TRINITY_DN12741_c4_g1_i2	1599	0.34483	0.0226312	-0.486919
TRINITY_DN12779_c0_g4_i4	257	0.29743	0.0142707	-2.33448
TRINITY_DN12719_c0_g10_i1	290	0.33968	0.0118438	-2.38307
TRINITY_DN12079_c0_g1_i1	719	0.28014	0.0488206	-1.20227
TRINITY_DN12096_c0_g1_i1	345	0.36045	0.182322	-1.63533
TRINITY_DN12028_c1_g1_i4	277	0.39828	0.013644	-2.30997
TRINITY_DN12028_c2_g1_i9	305	0.38201	0.0310441	-2.35451
TRINITY_DN12028_c2_g1_i22	798	0.36722	0.0276861	-2.06203
TRINITY_DN32873_c0_g1_i1	751	0.35917	0.0856825	-1.59851
TRINITY_DN20187_c0_g1_i1	244	0.35167	0.127731	-2.22592
TRINITY_DN8740_c0_g1_i2	256	0.39001	0.00279414	-2.3263
TRINITY_DN14473_c2_g4_i2	871	0.36941	0.0697922	-1.50808
TRINITY_DN14495_c2_g4_i1	604	0.38983	0.105271	-1.44876
TRINITY_DN877_c0_g1_i1	666	0.37671	0.042226	-1.62903
TRINITY_DN811_c0_g1_i2	256	0.46667	0.289856	-2.13112
TRINITY_DN11321_c6_g2_i16	405	0.35297	0.0964828	-2.27162
TRINITY_DN19849_c0_g1_i1	600	0.4095	0.0844751	-1.1293
TRINITY_DN14269_c1_g1_i13	274	0.31648	0.0419886	-2.32026
TRINITY_DN12937_c5_g8_i1	256	0.34654	0.136175	-2.08247
TRINITY_DN38308_c0_g1_i1	236	0.31411	0.189513	-2.20502
TRINITY_DN11006_c2_g2_i4	1261	0.30288	0.0529268	-1.65738
TRINITY_DN30343_c0_g1_i1	260	0.37345	1.59941e-05	-2.70638
TRINITY_DN14076_c3_g3_i1	2011	0.27042	0.0506117	-1.39804
TRINITY_DN14066_c1_g15_i1	1054	0.39603	0.0797575	-0.166312
TRINITY_DN14057_c2_g1_i7	916	0.36423	0.0381675	-1.13317
TRINITY_DN14031_c3_g6_i1	570	0.40765	0.163259	-2.0069
TRINITY_DN14071_c2_g6_i1	1256	0.29287	0.0241881	-1.32389
TRINITY_DN11734_c5_g2_i1	1046	0.29833	0.0185593	-1.56695
TRINITY_DN11775_c0_g4_i1	759	0.33458	0.013838	-1.48868
TRINITY_DN12426_c0_g2_i1	461	0.44771	0.134887	-1.95105
TRINITY_DN12426_c0_g2_i8	438	0.437	0.130143	-2.04989
TRINITY_DN12426_c0_g2_i9	446	0.44895	0.13515	-1.88727
TRINITY_DN12495_c2_g3_i1	459	0.39142	0.0149702	-2.20139
TRINITY_DN7472_c0_g1_i1	701	0.34876	0.0443028	-0.417217
TRINITY_DN36430_c0_g1_i1	315	0.37144	0.124552	-2.19812
TRINITY_DN24873_c0_g1_i1	231	0.35147	0.16587	-1.985
TRINITY_DN3673_c0_g1_i2	351	0.3889	0.122651	-2.27991
TRINITY_DN1023_c0_g1_i1	517	0.349	0.127057	-2.36398
TRINITY_DN1018_c0_g1_i1	534	0.37983	0.0326532	-0.97978
TRINITY_DN29716_c0_g1_i1	258	0.32729	0.12794	-1.74532
TRINITY_DN17314_c0_g1_i1	319	0.32137	0.0545659	-1.65733
TRINITY_DN12572_c6_g10_i1	721	0.32811	0.0170173	-2.2385
TRINITY_DN12393_c1_g9_i1	1160	0.23373	0.316314	-1.30266
TRINITY_DN40008_c0_g1_i1	254	0.43651	0.0139933	-2.31444
TRINITY_DN10719_c0_g3_i2	243	0.35474	0.0259467	-2.32796
TRINITY_DN15763_c0_g1_i1	429	0.43027	0.0145853	-2.0569
TRINITY_DN13689_c1_g1_i7	2301	0.38271	0.103397	-0.797367
TRINITY_DN13651_c3_g1_i2	339	0.36726	0.0185927	-2.69365
TRINITY_DN13657_c3_g1_i1	1224	0.37506	0.0285729	-0.795768
TRINITY_DN26842_c0_g1_i1	236	0.45618	0.0181879	-2.2229
TRINITY_DN13511_c4_g2_i1	877	0.37005	0.0345621	-1.43285
TRINITY_DN25703_c0_g1_i1	243	0.38643	0.0985468	-2.97107
TRINITY_DN139_c0_g1_i1	293	0.36989	0.0125572	-2.05715
TRINITY_DN9536_c0_g1_i3	265	0.43356	0.11634	-2.30103
TRINITY_DN9504_c0_g1_i2	284	0.35545	0.103798	-1.72559
TRINITY_DN35585_c0_g1_i1	402	0.33296	0.153471	-1.98794
TRINITY_DN37803_c0_g1_i1	302	0.36865	0.117176	-2.50651
TRINITY_DN30793_c0_g1_i1	237	0.38713	0.012729	-2.4451
TRINITY_DN28104_c0_g1_i1	371	0.33145	0.0539606	-2.12792
TRINITY_DN28105_c0_g1_i1	332	0.39416	0.0323604	-2.54046
TRINITY_DN11469_c1_g6_i1	442	0.37581	0.117468	-1.89683
TRINITY_DN11448_c0_g5_i2	874	0.37169	0.0409495	-1.2483
TRINITY_DN11486_c5_g1_i1	388	0.40168	0.0189766	-1.32094
TRINITY_DN11418_c1_g1_i1	680	0.36945	0.0793174	-1.51725
TRINITY_DN1271_c0_g2_i1	252	0.38535	0.0292404	-2.07028
TRINITY_DN25085_c0_g1_i1	248	0.37984	9.73146e-06	-2.41297
TRINITY_DN33811_c0_g1_i1	249	0.40617	1.29851e-05	-2.27412
TRINITY_DN25645_c0_g1_i1	239	0.28598	0.0291696	-2.33173
TRINITY_DN2585_c0_g1_i1	241	0.36475	0.0158406	-2.41636
TRINITY_DN36345_c0_g1_i1	314	0.2792	0.0181346	-2.46008
TRINITY_DN13118_c2_g14_i1	1288	0.39036	0.0833838	-1.907
TRINITY_DN13181_c4_g6_i1	633	0.37748	0.0375164	-1.70359
TRINITY_DN13199_c2_g5_i2	669	0.35186	0.00718377	-2.07254
TRINITY_DN11901_c2_g2_i1	687	0.35557	0.00572077	-1.63252
TRINITY_DN22676_c0_g1_i1	375	0.39026	0.116279	-2.29817
TRINITY_DN13282_c7_g12_i1	772	0.42532	0.146396	-2.01201
TRINITY_DN13291_c5_g3_i1	1063	0.41802	0.152671	-0.790733
TRINITY_DN13285_c3_g11_i1	903	0.38793	0.0248142	-1.17431
TRINITY_DN38191_c0_g1_i1	257	0.2938	0.0969482	-2.27458
TRINITY_DN8010_c0_g1_i2	376	0.35682	0.160754	-2.16424
TRINITY_DN8074_c0_g1_i1	927	0.33175	0.0644355	-1.15027
TRINITY_DN2885_c0_g2_i1	829	0.29719	0.0713921	-2.15693
TRINITY_DN28577_c0_g1_i1	797	0.37477	0.00734682	-2.15876
TRINITY_DN14584_c6_g1_i1	332	0.35743	0.00613314	-2.37918
TRINITY_DN14593_c3_g8_i1	973	0.40715	0.068853	-1.75435
TRINITY_DN14508_c2_g7_i1	1378	0.36037	0.0822995	-2.50587
TRINITY_DN14508_c2_g16_i1	686	0.36811	0.0469688	-2.171
TRINITY_DN14523_c1_g1_i1	1341	0.33531	0.0651077	-1.25387
TRINITY_DN14523_c1_g2_i1	1115	0.37879	0.00999299	-2.16698
TRINITY_DN14583_c1_g1_i1	429	0.37938	0.114889	-2.22665
TRINITY_DN14570_c2_g10_i1	623	0.34987	0.0688619	-1.722
TRINITY_DN14582_c1_g6_i1	280	0.3428	0.0077688	-2.32096
TRINITY_DN14557_c2_g2_i1	993	0.29695	0.0244843	-1.40591
TRINITY_DN35354_c0_g1_i1	359	0.36402	0.114671	-1.78072
TRINITY_DN26516_c0_g1_i1	321	0.35867	0.00505832	-2.58358
TRINITY_DN34718_c0_g1_i1	545	0.29678	0.0187903	-1.61807
TRINITY_DN23590_c0_g1_i1	231	0.40744	0.0291214	-2.00637
TRINITY_DN35675_c0_g1_i1	274	0.42218	0.00468606	-2.22271
TRINITY_DN14683_c0_g8_i1	680	0.35521	0.0316355	-2.13504
TRINITY_DN14683_c0_g19_i1	1956	0.41566	0.102915	-1.20477
TRINITY_DN14638_c4_g4_i1	338	0.40867	0.141634	-2.21803
TRINITY_DN14686_c4_g1_i18	643	0.38603	0.0549747	-2.61397
TRINITY_DN14613_c2_g1_i1	951	0.31073	0.0483474	-0.778307
TRINITY_DN14632_c1_g10_i1	525	0.47443	0.0272947	-1.38507
TRINITY_DN14672_c1_g2_i1	1127	0.30786	0.0128833	-0.945272
TRINITY_DN14646_c1_g1_i5	260	0.39002	0.140574	-2.33492
TRINITY_DN22745_c0_g1_i1	288	0.3646	0.128218	-2.58706
TRINITY_DN26467_c0_g1_i1	242	0.41893	0.0685339	-1.98394
TRINITY_DN1751_c0_g1_i2	321	0.30851	0.00377931	-2.28271
TRINITY_DN24669_c0_g1_i1	257	0.30576	0.122514	-1.7569
TRINITY_DN13989_c1_g2_i1	499	0.39068	0.0174309	-2.19642
TRINITY_DN13969_c1_g1_i1	392	0.4751	0.147343	-2.24672
TRINITY_DN21472_c0_g1_i1	268	0.3717	0.0164588	-2.08159
TRINITY_DN11161_c3_g1_i1	1295	0.37318	0.0242328	-0.754098
TRINITY_DN11161_c3_g1_i6	1369	0.35421	0.020759	-1.14985
TRINITY_DN14303_c5_g14_i1	250	0.45611	0.0188203	-2.31905
TRINITY_DN14306_c1_g2_i2	271	0.35823	0.0368125	-2.19335
TRINITY_DN37789_c0_g1_i1	294	0.42925	0.072359	-2.02909
TRINITY_DN15412_c0_g1_i1	433	0.39174	0.0298052	-1.13188
TRINITY_DN14702_c4_g1_i6	410	0.3511	0.012289	-2.23168
TRINITY_DN14729_c2_g6_i8	387	0.38483	0.00906972	-2.11935
TRINITY_DN14722_c3_g1_i3	413	0.34583	0.12296	-2.18726
TRINITY_DN12611_c2_g1_i1	467	0.3293	0.0533858	-2.08096
TRINITY_DN12616_c1_g4_i4	1120	0.36952	0.0111482	-0.486518
TRINITY_DN12658_c0_g1_i1	313	0.43351	0.00296031	-2.1382
TRINITY_DN12613_c3_g3_i1	342	0.42689	0.0816325	-1.98042
TRINITY_DN12692_c3_g1_i1	459	0.44173	0.0317883	-1.88195
TRINITY_DN17613_c0_g1_i1	837	0.36551	0.0652519	-1.88347
TRINITY_DN22211_c0_g1_i1	261	0.4785	0.0574797	-2.22617
TRINITY_DN35461_c0_g1_i1	279	0.39262	0.0867106	-2.51973
TRINITY_DN21611_c0_g1_i1	255	0.39071	0.0143093	-2.31865
TRINITY_DN13750_c3_g1_i5	249	0.35852	0.0259268	-2.22674
TRINITY_DN13730_c8_g7_i1	314	0.35152	0.0108594	-2.14354
TRINITY_DN13484_c2_g1_i1	246	0.42019	0.0132925	-2.20398
TRINITY_DN13494_c0_g1_i5	434	0.40986	0.0113364	-1.29783
TRINITY_DN13350_c2_g1_i1	486	0.40986	0.0366236	-1.23218
TRINITY_DN13305_c2_g1_i1	787	0.38617	0.106377	-1.45848
TRINITY_DN13313_c2_g1_i2	989	0.28376	0.0144349	-0.204997
TRINITY_DN13359_c3_g1_i4	269	0.36628	0.0214028	-2.26649
TRINITY_DN13337_c1_g4_i1	1896	0.35198	0.072941	-1.02497
TRINITY_DN13389_c4_g4_i2	610	0.32853	0.0377628	-2.44193
TRINITY_DN12129_c2_g12_i1	540	0.36558	0.0192165	-2.51022
TRINITY_DN12107_c1_g1_i4	945	0.29	0.0144103	-1.31503
TRINITY_DN12121_c0_g3_i1	503	0.37727	0.0162924	-1.63085
TRINITY_DN12131_c1_g2_i15	461	0.3619	0.00520954	-1.85835
TRINITY_DN12169_c0_g1_i1	636	0.34736	0.126494	-2.73903
TRINITY_DN13834_c6_g1_i5	402	0.43496	0.031083	-1.92102
TRINITY_DN13823_c1_g1_i1	447	0.42901	0.063894	-1.77241
TRINITY_DN13894_c1_g5_i1	235	0.21875	0.00764911	-2.32636
TRINITY_DN11884_c7_g1_i1	248	0.33462	0.00514231	-2.4892
TRINITY_DN21760_c0_g1_i1	371	0.35212	0.0407876	-2.15882
TRINITY_DN9163_c0_g2_i1	276	0.38098	0.00368957	-2.35772
TRINITY_DN12744_c0_g1_i4	640	0.31162	0.0286355	-1.21197
TRINITY_DN12745_c3_g1_i1	382	0.3598	0.00536383	-2.25574
TRINITY_DN32834_c0_g1_i1	236	0.46555	0.0844904	-2.10143
TRINITY_DN14418_c0_g22_i1	413	0.36966	0.0939152	-2.50328
TRINITY_DN14418_c0_g22_i2	433	0.3303	0.0642639	-2.45398
TRINITY_DN14418_c0_g37_i1	860	0.32797	0.0435528	-1.70746
TRINITY_DN14430_c2_g1_i7	605	0.38086	0.0930447	-1.56693
TRINITY_DN14483_c3_g1_i3	237	0.39317	0.0294316	-2.3357
TRINITY_DN14475_c1_g6_i1	1549	0.36613	0.0638235	-1.91199
TRINITY_DN14475_c1_g11_i1	474	0.39168	0.0128435	-1.96508
TRINITY_DN14432_c5_g7_i2	569	0.33228	0.0132871	-1.12844
TRINITY_DN14482_c4_g1_i1	723	0.41378	0.0347834	-1.20012
TRINITY_DN23911_c0_g1_i1	245	0.37921	0.0320602	-2.00561
TRINITY_DN16483_c0_g1_i1	340	0.39522	0.00306913	-2.74248
TRINITY_DN14269_c1_g1_i8	604	0.3854	0.0188169	-2.18195
TRINITY_DN14265_c0_g2_i1	809	0.40391	0.121715	-0.510012
TRINITY_DN14262_c4_g6_i1	354	0.35472	0.0125403	-2.45996
TRINITY_DN14278_c2_g13_i1	1154	0.33215	0.0335818	-1.63071
TRINITY_DN14280_c0_g2_i1	631	0.39184	0.121472	-1.94605
TRINITY_DN12978_c3_g1_i1	371	0.39798	0.0235797	-1.49311
TRINITY_DN12990_c0_g8_i1	411	0.44929	0.0156329	-2.37501
TRINITY_DN11091_c0_g4_i1	884	0.26526	0.0430844	-2.36664
[truncated: 20,073 more rows]
