# Supplementary material for: Genome wide identification of lncRNAs and circRNAs having regulatory role in fruit shelf life in health crop cucumber (Cucumis sativus L.)
Source: Front Plant Sci. 2022 Aug 3;13:884476. doi: 10.3389/fpls.2022.884476 (PMC9383263; doi:10.3389/fpls.2022.884476)
Supplement: Supplementary file 4 [file Table_4.XLSX]

## Sheet: Cantata
Supplementary Sheet 6: Blast Results with CantataDB
Query ID	Subject ID	% identity	Length	mismatch	gap	Qstart	Qend	Sstart	SEnd	E-Value	Score
TRINITY_DN7849_c0_g1_i1	CNT207044	96.848	349	7	2	1	346	48	395	8.56e-165	580
TRINITY_DN7896_c1_g1_i1	CNT204824	89.231	130	14	0	1	130	1098	1227	4.98e-39	163
TRINITY_DN7891_c0_g1_i3	CNT208780	100	317	0	0	249	565	653	337	3.9e-166	586
TRINITY_DN5334_c0_g2_i1	CNT208416	96.707	334	8	2	1	334	2154	2484	1.79e-156	553
TRINITY_DN5317_c0_g1_i1	CNT2011802	95.541	157	4	3	76	232	1090	1243	6.36e-65	248
TRINITY_DN28649_c0_g1_i1	CNT205430	100	202	0	0	1	202	965	1166	8.6e-103	374
TRINITY_DN20343_c0_g1_i1	CNT205922	100	47	0	0	1	47	1255	1209	1.95e-16	87.9
TRINITY_DN7471_c0_g2_i2	CNT2010135	90.807	446	37	2	861	1302	446	1	5.33e-168	593
TRINITY_DN7442_c0_g1_i1	CNT20186429	87.209	86	10	1	12	96	4285	4370	2.53e-19	97.1
TRINITY_DN7473_c0_g1_i1	CNT206359	100	441	0	0	958	1398	1946	1506	0	815
TRINITY_DN16912_c0_g1_i1	CNT20136692	94.309	123	7	0	30	152	401	523	4.1e-47	189
TRINITY_DN40640_c0_g1_i1	CNT20136692	97.059	68	2	0	175	242	520	587	7.06e-25	115
TRINITY_DN40610_c0_g1_i1	CNT2011273	100	184	0	0	1	184	476	659	1.08e-92	340
TRINITY_DN40626_c0_g1_i1	CNT205498	95.455	66	2	1	1	65	1170	1235	2.05e-21	104
TRINITY_DN36471_c0_g1_i1	CNT2011607	100	28	0	0	223	250	1042	1015	5.82e-06	52.8
TRINITY_DN36403_c0_g1_i1	CNT209778	95.122	82	1	3	331	409	435	516	5.75e-28	126
TRINITY_DN36410_c0_g1_i1	CNT206106	98.016	252	4	1	1	251	684	935	1.61e-121	436
TRINITY_DN24584_c0_g1_i1	CNT207278	100	81	0	0	1	81	1513	1593	2.38e-35	150
TRINITY_DN24525_c0_g1_i1	CNT209440	99.257	269	2	0	1	269	348	80	1.47e-136	486
TRINITY_DN24560_c0_g1_i1	CNT208868	99.359	156	1	0	1	156	685	840	1.7e-75	283
TRINITY_DN3646_c0_g1_i1	CNT204933	99.34	303	2	0	1	303	1705	2007	2.1e-155	549
TRINITY_DN3649_c0_g1_i1	CNT204933	94.408	304	15	2	1	303	1265	1567	2.17e-130	466
TRINITY_DN29944_c0_g1_i1	CNT205086	99.609	511	2	0	1	511	171	681	0	933
TRINITY_DN29974_c0_g1_i1	CNT205730	100	213	0	0	53	265	303	515	2.39e-108	394
TRINITY_DN29920_c0_g1_i1	CNT207996	99.176	364	3	0	1	364	1141	1504	0	656
TRINITY_DN29982_c0_g1_i1	CNT2011223	100	292	0	0	1	292	302	593	1.2e-152	540
TRINITY_DN4163_c0_g1_i1	CNT2010367	100	357	0	0	4	360	764	1120	0	660
TRINITY_DN4156_c0_g1_i1	CNT2010425	98.729	236	3	0	1	236	14	249	1.87e-116	420
TRINITY_DN4197_c0_g1_i1	CNT204988	95.238	42	2	0	56	97	1145	1104	2.74e-10	67.6
TRINITY_DN34989_c0_g1_i1	CNT2011919	99.344	305	2	0	1	305	434	738	1.62e-156	553
TRINITY_DN34944_c0_g1_i1	CNT207952	97.479	119	3	0	1	119	627	509	1.89e-51	204
TRINITY_DN1049_c0_g2_i1	CNT207952	100	71	0	0	49	119	778	708	9.07e-30	132
TRINITY_DN1056_c0_g1_i1	CNT2011423	98.544	206	1	1	1	204	422	217	1.88e-99	363
TRINITY_DN6249_c0_g1_i1	CNT207620	97.98	297	6	0	1	297	1583	1287	2.07e-145	516
TRINITY_DN6231_c0_g1_i1	CNT209412	99.702	1007	2	1	36	1041	835	1841	0	1842
TRINITY_DN14910_c0_g1_i1	CNT209793	100	221	0	0	1	221	4809	4589	2.61e-113	409
TRINITY_DN14977_c0_g1_i1	CNT209793	100	31	0	0	107	137	4611	4581	1.09e-07	58.4
TRINITY_DN14947_c0_g1_i1	CNT208416	100	881	0	0	2	882	2127	1247	0	1628
TRINITY_DN34851_c0_g1_i1	CNT207367	84.752	282	36	6	1	282	2679	2405	3.61e-73	276
TRINITY_DN34826_c0_g1_i1	CNT207367	80.297	269	47	6	1	266	2489	2224	8.03e-50	198
TRINITY_DN34863_c0_g1_i1	CNT207367	95.082	61	3	0	222	282	2694	2634	3.01e-19	97.1
TRINITY_DN33793_c0_g1_i1	CNT2010628	99.438	178	1	0	1	178	84	261	1.75e-87	324
TRINITY_DN33763_c0_g1_i1	CNT2010628	98.462	130	0	2	251	378	262	391	1.41e-58	228
TRINITY_DN9686_c0_g2_i1	CNT209375	92	250	15	5	2	249	1365	1611	2.37e-94	346
TRINITY_DN9659_c0_g2_i1	CNT208153	100	446	0	0	1	446	986	1431	0	824
TRINITY_DN9637_c0_g1_i3	CNT20185974	92.655	177	8	3	1	174	177	3	1.85e-65	250
TRINITY_DN9679_c0_g1_i1	CNT209734	97.368	38	1	0	1	38	322	285	7.91e-10	65.8
TRINITY_DN9679_c0_g1_i2	CNT207088	100	150	0	0	104	253	453	304	8.94e-74	278
TRINITY_DN9679_c0_g1_i3	CNT20116953	96.46	113	1	1	94	206	288	179	1.66e-45	183
TRINITY_DN40387_c0_g1_i1	CNT2010173	100	143	0	0	91	233	2010	1868	6.35e-70	265
TRINITY_DN40386_c0_g1_i1	CNT207632	99.756	1227	3	0	1	1227	830	2056	0	2250
TRINITY_DN40307_c0_g1_i1	CNT206189	100	91	0	0	1	91	223	313	4.97e-41	169
TRINITY_DN40340_c0_g1_i1	CNT208082	85.171	263	33	5	3	259	355	617	8.17e-70	265
TRINITY_DN30931_c0_g1_i1	CNT209215	95.222	293	13	1	12	303	1	293	2.79e-129	462
TRINITY_DN30957_c0_g1_i1	CNT209215	96.479	142	5	0	1	142	173	314	6.62e-61	235
TRINITY_DN31530_c0_g1_i1	CNT209215	95.455	110	5	0	194	303	1	110	4.07e-43	176
TRINITY_DN31594_c0_g1_i1	CNT209215	95.455	308	13	1	39	345	1	308	1.47e-137	490
TRINITY_DN31551_c0_g1_i1	CNT209215	94.767	172	8	1	1	171	145	316	2.7e-70	267
TRINITY_DN31537_c0_g1_i1	CNT209215	96.748	123	4	0	223	345	3	125	5.98e-52	206
TRINITY_DN31520_c0_g1_i1	CNT2011833	96.585	205	7	0	1	205	61	265	8.87e-93	340
TRINITY_DN23010_c0_g1_i1	CNT2011833	92.701	137	10	0	1	137	243	379	5.65e-50	198
TRINITY_DN23070_c0_g1_i1	CNT206387	91.111	90	7	1	171	260	1271	1359	1.64e-26	121
TRINITY_DN23049_c0_g1_i1	CNT2011740	95.122	205	4	1	1	199	1244	1040	4.13e-86	318
TRINITY_DN23045_c0_g1_i1	CNT2080040	93.953	215	3	4	1	211	210	418	1.55e-85	316
TRINITY_DN23021_c0_g1_i1	CNT209922	100	40	0	0	1	40	229	268	1.28e-12	75
TRINITY_DN29711_c0_g1_i1	CNT206181	99.606	254	1	0	1	254	418	165	6.42e-130	464
TRINITY_DN40726_c0_g1_i1	CNT2010624	99.313	291	2	0	1	291	249	539	9.33e-149	527
TRINITY_DN40714_c0_g1_i1	CNT208084	85.217	115	14	2	171	284	11	123	9.23e-25	115
TRINITY_DN10118_c0_g1_i1	CNT2011890	98.638	367	5	0	1	367	887	521	0	651
TRINITY_DN10118_c0_g2_i1	CNT205575	100	210	0	0	1	210	459	250	3.21e-107	388
TRINITY_DN1887_c0_g1_i1	CNT207867	100	53	0	0	1	53	657	709	1.05e-19	99
TRINITY_DN12519_c2_g1_i16	CNT2010789	100	385	0	0	66	450	385	1	0	712
TRINITY_DN12518_c1_g1_i1	CNT205077	99.535	215	1	0	1	215	809	1023	2.62e-108	392
TRINITY_DN12538_c0_g1_i2	CNT206992	100	234	0	0	1	234	1978	1745	1.65e-120	433
TRINITY_DN12538_c2_g1_i1	CNT208288	100	244	0	0	1	244	811	568	4.78e-126	451
TRINITY_DN12538_c2_g2_i1	CNT209948	96.939	98	1	1	252	349	1151	1056	3.71e-39	163
TRINITY_DN12538_c2_g2_i2	CNT20187903	97.561	123	0	1	1	123	163	282	1.21e-52	207
TRINITY_DN12538_c2_g2_i3	CNT207134	99.12	341	3	0	1	341	283	623	8.28e-175	614
TRINITY_DN12550_c3_g4_i1	CNT2011750	100	299	0	0	1	299	924	626	1.59e-156	553
TRINITY_DN12550_c3_g5_i1	CNT20206322	89	100	9	2	98	197	1042	1139	3.89e-27	122
TRINITY_DN12550_c3_g8_i1	CNT2010324	94.915	354	13	2	300	653	1199	851	7.18e-155	549
TRINITY_DN12550_c3_g4_i2	CNT2010324	99.413	341	2	0	491	831	1199	859	4.54e-176	619
TRINITY_DN12550_c3_g11_i2	CNT2010206	99.668	301	1	0	1	301	612	912	5.75e-156	551
TRINITY_DN12550_c3_g13_i1	CNT2010556	99.464	373	2	0	356	728	373	1	0	678
TRINITY_DN12594_c0_g1_i1	CNT2011058	89.231	195	14	2	44	237	850	662	1.44e-61	237
TRINITY_DN12531_c5_g8_i1	CNT2011890	100	359	0	0	1	359	4	362	0	664
TRINITY_DN12531_c5_g3_i2	CNT205255	89.209	278	21	5	1	276	964	1234	5.92e-92	339
TRINITY_DN12531_c5_g3_i3	CNT205255	88.148	270	24	4	1	268	634	897	9.97e-85	315
TRINITY_DN12546_c0_g1_i1	CNT207816	85.211	142	19	2	121	262	1250	1111	1.94e-33	145
TRINITY_DN12546_c1_g1_i1	CNT207816	80.8	125	17	4	1	125	1202	1085	2.56e-17	91.6
TRINITY_DN12546_c1_g1_i2	CNT207816	85.311	177	22	4	142	315	1567	1392	3.28e-44	180
TRINITY_DN12546_c1_g2_i4	CNT207816	87.719	114	12	2	4	117	1222	1111	9.32e-30	132
TRINITY_DN12546_c1_g2_i6	CNT205255	84.568	162	18	4	1	162	1080	1234	1.86e-36	154
TRINITY_DN12546_c1_g1_i3	CNT205255	86.029	136	17	2	158	293	739	872	1.12e-33	145
TRINITY_DN12546_c1_g2_i9	CNT205255	86.029	136	17	2	158	293	1069	1202	1.12e-33	145
TRINITY_DN12546_c1_g2_i10	CNT205255	96.341	82	3	0	1	82	750	831	6.73e-31	135
TRINITY_DN12546_c1_g2_i13	CNT205846	93.834	373	17	2	121	493	1	367	2.1e-157	556
TRINITY_DN12546_c1_g4_i1	CNT204988	95.349	43	2	0	83	125	1145	1103	1.12e-10	69.4
TRINITY_DN12546_c1_g2_i16	CNT204990	97.727	44	1	0	855	898	860	817	1.45e-12	76.8
TRINITY_DN12546_c1_g1_i4	CNT205846	96.084	383	14	1	121	503	1	382	2.08e-177	623
TRINITY_DN12520_c0_g2_i2	CNT206921	81.25	128	15	5	2	123	1144	1020	2.44e-18	95.3
TRINITY_DN12520_c0_g11_i1	CNT204990	100	39	0	0	277	315	855	817	5.83e-12	73.1
TRINITY_DN12520_c0_g12_i1	CNT208487	81.633	98	18	0	282	379	812	715	1.24e-14	82.4
TRINITY_DN12557_c4_g1_i3	CNT204845	93.22	59	2	2	15	71	61	3	1.46e-15	86.1
TRINITY_DN12540_c1_g2_i10	CNT208217	82.955	352	51	7	315	663	241	586	1.53e-82	309
TRINITY_DN12558_c1_g4_i1	CNT209247	92.157	51	4	0	53	103	716	666	6.84e-12	73.1
TRINITY_DN12558_c1_g4_i2	CNT205768	84.052	232	28	5	1	225	95	324	1.29e-54	215
TRINITY_DN12572_c1_g1_i1	CNT208535	92.593	54	4	0	143	196	2095	2042	2.53e-13	78.7
TRINITY_DN12572_c1_g1_i2	CNT208535	92.593	54	4	0	143	196	2095	2042	2.43e-13	78.7
TRINITY_DN12572_c7_g1_i1	CNT208535	89.091	330	25	5	1	325	643	320	3.72e-110	399
TRINITY_DN12559_c3_g1_i1	CNT208535	91.589	214	13	3	80	288	1862	1649	2.34e-77	291
TRINITY_DN12559_c5_g1_i1	CNT208535	91.765	170	12	2	324	491	678	509	1.11e-60	235
TRINITY_DN12587_c4_g4_i1	CNT208535	96.721	61	2	0	431	491	1862	1802	1.18e-20	102
TRINITY_DN12560_c4_g1_i2	CNT205767	90.777	206	15	2	1	205	1355	1557	3.52e-72	272
TRINITY_DN12523_c3_g1_i2	CNT205767	92.771	166	7	2	1	164	57	219	4.62e-61	235
TRINITY_DN12522_c2_g1_i3	CNT208535	92.593	54	4	0	143	196	2095	2042	1.07e-13	78.7
TRINITY_DN12522_c2_g1_i5	CNT205768	99.219	256	2	0	1	256	437	692	2.34e-129	462
TRINITY_DN12512_c3_g1_i1	CNT208535	91.317	334	24	4	73	401	678	345	8.18e-126	451
TRINITY_DN12530_c0_g1_i1	CNT208535	91.121	214	14	3	180	388	1862	1649	8.78e-76	285
TRINITY_DN12530_c2_g5_i1	CNT208535	94.667	75	3	1	1	74	394	320	1.22e-24	115
TRINITY_DN12569_c0_g7_i1	CNT205767	93.373	166	9	2	1	165	276	440	1.13e-63	244
TRINITY_DN12563_c0_g4_i1	CNT205767	84.286	210	25	7	1	203	1370	1578	7.82e-50	198
TRINITY_DN12549_c0_g2_i1	CNT205767	96.782	435	10	3	42	473	1	434	0	723
TRINITY_DN12592_c0_g3_i1	CNT205767	92.045	176	14	0	85	260	1342	1517	1.45e-64	248
TRINITY_DN12592_c0_g4_i1	CNT208535	92.593	54	4	0	143	196	2095	2042	1.09e-13	78.7
TRINITY_DN12592_c0_g3_i3	CNT206387	92.366	131	5	3	92	221	1848	1974	7.91e-45	182
TRINITY_DN12568_c0_g1_i1	CNT206387	83.871	93	3	1	1	93	1834	1914	1.07e-13	78.7
TRINITY_DN12552_c0_g3_i1	CNT2010433	98.408	377	5	1	1	377	32	407	0	662
TRINITY_DN12552_c1_g1_i1	CNT205303	99.924	1311	1	0	1	1311	1764	3074	0	2416
TRINITY_DN12584_c4_g1_i1	CNT2011182	100	47	0	0	790	836	426	472	5.72e-16	87.9
TRINITY_DN12584_c4_g1_i2	CNT205842	100	77	0	0	1099	1175	979	903	1.71e-32	143
TRINITY_DN12584_c4_g1_i8	CNT209101	94.675	338	18	0	1	338	738	1075	7.14e-148	525
TRINITY_DN12584_c4_g1_i9	CNT209102	97.859	327	6	1	1	326	839	1165	8.05e-160	564
TRINITY_DN12584_c4_g1_i10	CNT209161	90.558	233	22	0	1	233	1185	1417	2.89e-83	309
TRINITY_DN12306_c0_g2_i5	CNT209266	95.213	188	9	0	1	188	427	240	7.01e-80	298
TRINITY_DN12306_c0_g2_i6	CNT208187	95.122	41	2	0	3	43	244	204	5.91e-10	65.8
TRINITY_DN12306_c0_g2_i8	CNT2010908	98.75	80	1	0	239	318	227	306	4.35e-33	143
TRINITY_DN12318_c3_g2_i1	CNT2010908	98.592	71	1	0	239	309	481	551	4.38e-28	126
TRINITY_DN12390_c1_g1_i1	CNT2010612	100	113	0	0	1	113	677	789	3.34e-53	209
TRINITY_DN12390_c1_g2_i3	CNT2010006	99.462	372	2	0	1	372	3667	3296	0	676
TRINITY_DN12390_c1_g1_i7	CNT2011685	89.247	93	9	1	179	270	1631	1539	8.03e-25	115
TRINITY_DN12374_c3_g4_i4	CNT208211	99.528	212	0	1	215	425	89	300	9.82e-106	385
TRINITY_DN12374_c3_g4_i6	CNT2012040	99.735	754	2	0	74	827	2459	1706	0	1382
TRINITY_DN12374_c3_g4_i7	CNT2012039	99.727	732	2	0	74	805	2437	1706	0	1341
TRINITY_DN12310_c1_g4_i2	CNT2071252	92.857	56	4	0	760	815	155	210	2.6e-14	82.4
TRINITY_DN12353_c2_g1_i3	CNT207127	87.685	203	24	1	594	795	1250	1452	2.28e-60	235
TRINITY_DN12328_c2_g6_i1	CNT2011750	100	1370	0	0	156	1525	2455	1086	0	2531
TRINITY_DN12328_c2_g8_i1	CNT208804	90.909	44	3	1	222	265	862	904	1.98e-07	58.4
TRINITY_DN12386_c0_g1_i1	CNT209303	91.053	190	13	3	26	214	921	1107	1.25e-66	254
TRINITY_DN12354_c1_g2_i1	CNT209303	92.857	70	2	3	47	116	1077	1143	6.19e-20	99
TRINITY_DN12342_c1_g2_i5	CNT208217	89	100	9	2	101	200	3501	3404	3.89e-27	122
TRINITY_DN12342_c1_g2_i16	CNT204741	98.214	168	3	0	168	335	217	50	1.69e-78	294
TRINITY_DN12312_c1_g1_i3	CNT206116	92.771	332	15	5	13	335	1	332	6.21e-132	472
TRINITY_DN12312_c1_g1_i4	CNT206116	100	159	0	0	210	368	298	456	1.44e-78	294
TRINITY_DN12312_c1_g1_i5	CNT206116	88.976	127	6	4	210	328	248	374	3.3e-35	150
TRINITY_DN12381_c1_g1_i1	CNT204741	98.462	65	1	0	1	65	114	50	9.97e-25	115
TRINITY_DN12381_c1_g1_i2	CNT204741	94.34	53	3	0	58	110	79	27	1.01e-14	82.4
TRINITY_DN12381_c1_g1_i3	CNT209803	87.805	82	7	3	78	159	151	229	3.51e-18	93.5
TRINITY_DN12381_c1_g1_i4	CNT208140	88.918	379	27	2	43	406	892	514	2.95e-126	453
TRINITY_DN12381_c1_g1_i6	CNT208140	91.111	90	8	0	423	512	375	286	9.44e-27	122
TRINITY_DN12381_c1_g1_i8	CNT204990	97.872	47	0	1	56	101	394	348	4.24e-14	80.5
TRINITY_DN12381_c1_g1_i9	CNT20228279	85.24	271	35	5	1	267	1552	1821	3.41e-73	276
TRINITY_DN12381_c1_g1_i10	CNT20228279	84.753	223	30	4	1	219	1599	1821	3.61e-57	222
TRINITY_DN12381_c1_g1_i11	CNT2080143	84.397	141	21	1	1	141	1166	1027	1.31e-31	137
TRINITY_DN12381_c1_g1_i12	CNT20228279	84.583	240	33	4	1	236	1582	1821	1.4e-61	237
TRINITY_DN12381_c1_g1_i15	CNT2084662	87.251	251	30	2	1	250	154	403	6.9e-76	285
TRINITY_DN12381_c1_g1_i17	CNT207816	89.855	69	7	0	213	281	1027	1095	5.28e-17	89.8
TRINITY_DN12381_c4_g1_i1	CNT205637	96.517	201	7	0	46	246	1254	1454	1.82e-90	333
TRINITY_DN12317_c2_g1_i5	CNT205637	100	31	0	0	18	48	898	928	1.23e-07	58.4
TRINITY_DN12317_c2_g1_i9	CNT205637	93.793	145	8	1	397	540	1303	1447	4.45e-55	217
TRINITY_DN12317_c2_g1_i10	CNT207924	100	91	0	0	212	302	442	352	6.79e-41	169
TRINITY_DN12317_c2_g1_i12	CNT205279	99.496	1586	4	1	711	2292	3052	1467	0	2881
TRINITY_DN12317_c2_g1_i13	CNT208926	99.492	197	1	0	95	291	197	1	4.49e-98	359
TRINITY_DN12317_c2_g1_i23	CNT205279	98.492	1592	12	3	685	2271	3051	1467	0	2796
TRINITY_DN12337_c2_g8_i1	CNT204790	89.247	93	8	2	24	115	870	779	1.2e-24	115
TRINITY_DN12370_c0_g7_i1	CNT204790	91.176	68	3	1	13	80	843	779	5.63e-17	89.8
TRINITY_DN12357_c2_g11_i1	CNT204790	85.981	107	7	6	615	721	877	779	6.72e-22	108
TRINITY_DN12320_c3_g9_i1	CNT209170	99.379	161	1	0	16	176	161	1	2.95e-78	292
TRINITY_DN12320_c4_g2_i1	CNT205197	91.304	92	7	1	39	130	1449	1539	4.91e-27	124
TRINITY_DN12320_c5_g1_i1	CNT209266	100	97	0	0	1	97	97	1	4.2e-44	180
TRINITY_DN12316_c1_g2_i1	CNT209266	84.426	122	17	2	4	125	183	64	6.68e-26	119
TRINITY_DN12316_c2_g2_i2	CNT208211	98.864	88	0	1	657	743	300	213	1.37e-36	156
TRINITY_DN12384_c1_g1_i1	CNT2010021	100	222	0	0	1	222	183	404	1.14e-113	411
TRINITY_DN12384_c1_g1_i2	CNT206279	96.875	32	1	0	2165	2196	721	690	1.63e-05	54.7
TRINITY_DN12384_c5_g1_i1	CNT206279	96.875	32	1	0	323	354	721	690	3.15e-06	54.7
TRINITY_DN12368_c4_g2_i1	CNT204865	88.406	207	19	4	1	206	596	394	1.16e-63	244
TRINITY_DN12368_c4_g4_i1	CNT204865	88.71	248	22	5	1	246	570	327	6.65e-80	298
TRINITY_DN12368_c4_g4_i2	CNT204865	89.761	293	23	6	1	291	630	343	6.53e-101	368
TRINITY_DN12368_c6_g2_i1	CNT206507	79.859	283	24	12	1	279	1981	2234	3.72e-43	176
TRINITY_DN12368_c7_g4_i1	CNT207144	87.459	303	31	5	1	297	321	20	5.82e-93	342
TRINITY_DN16283_c0_g1_i1	CNT206507	88.342	386	35	9	163	546	1892	2269	9.1e-127	455
TRINITY_DN16267_c0_g1_i1	CNT206507	82.338	402	37	14	17	413	1892	2264	8.93e-86	318
TRINITY_DN19099_c0_g1_i1	CNT207144	87.778	270	27	4	397	661	288	20	2.61e-83	311
TRINITY_DN19057_c0_g1_i1	CNT206507	91.463	246	17	4	5	248	1892	2135	5.11e-91	335
TRINITY_DN18627_c0_g1_i1	CNT206507	81.953	338	30	12	17	353	1892	2199	1.75e-67	257
TRINITY_DN18664_c0_g1_i1	CNT206507	89.809	314	29	3	120	432	1892	2203	3.28e-110	399
TRINITY_DN11510_c1_g7_i1	CNT206507	92.045	88	7	0	2	89	1808	1895	2.21e-27	124
TRINITY_DN11510_c1_g8_i1	CNT207144	86.207	261	24	7	1	251	278	20	4.47e-72	272
TRINITY_DN11529_c0_g1_i2	CNT206507	87.58	314	24	10	163	463	1892	2203	3.6e-95	350
TRINITY_DN11529_c1_g6_i1	CNT206507	87.402	127	11	2	6	132	1774	1895	2.36e-32	141
TRINITY_DN11568_c0_g2_i1	CNT206507	83.803	284	31	3	1	270	1915	2197	4.5e-67	255
TRINITY_DN11568_c0_g1_i2	CNT207144	88.779	303	28	4	1	298	321	20	2.57e-100	366
TRINITY_DN11568_c0_g3_i1	CNT206507	94.792	96	5	0	126	221	1525	1430	1.75e-35	150
TRINITY_DN11568_c0_g4_i1	CNT206507	92.982	57	4	0	26	82	1578	1522	1.8e-15	84.2
TRINITY_DN11568_c0_g1_i3	CNT205328	100	427	0	0	233	659	834	1260	0	789
TRINITY_DN11568_c0_g1_i4	CNT209757	98	100	1	1	161	260	341	439	4.47e-42	172
TRINITY_DN11568_c0_g1_i5	CNT2011303	93.966	116	3	2	108	223	178	289	5.87e-42	172
TRINITY_DN11568_c0_g5_i1	CNT2011303	93.966	116	3	2	108	223	178	289	6.75e-42	172
TRINITY_DN11568_c0_g1_i7	CNT208379	100	35	0	0	184	218	831	865	6.41e-10	65.8
TRINITY_DN11568_c0_g6_i1	CNT2011303	92.982	114	1	3	416	529	183	289	9.76e-38	159
TRINITY_DN11568_c0_g7_i1	CNT2010668	99.866	749	0	1	359	1106	970	222	0	1376
TRINITY_DN11568_c0_g1_i8	CNT209665	100	67	0	0	213	279	2501	2567	1.37e-27	124
TRINITY_DN11568_c0_g1_i10	CNT208852	90.411	146	14	0	178	323	555	410	4.33e-48	193
TRINITY_DN11568_c0_g1_i11	CNT2010412	98	50	1	0	2	51	2238	2287	1.15e-15	87.9
TRINITY_DN11568_c0_g8_i1	CNT206760	84.848	66	8	2	40	104	1303	1239	1.5e-09	65.8
TRINITY_DN11568_c0_g4_i2	CNT207788	97.778	45	1	0	304	348	2297	2341	1.59e-13	78.7
TRINITY_DN11539_c2_g3_i1	CNT208027	91.064	235	21	0	1	235	20	254	4.99e-86	318
TRINITY_DN11584_c2_g1_i2	CNT205399	93.333	45	2	1	472	516	588	545	1.63e-09	65.8
TRINITY_DN11537_c2_g1_i1	CNT2011485	100	176	0	0	125	300	292	117	3.78e-88	326
TRINITY_DN11573_c2_g6_i1	CNT2011485	100	363	0	0	166	528	479	117	0	671
TRINITY_DN11573_c2_g8_i1	CNT20138698	98.696	230	3	0	1	230	982	753	2.73e-113	409
TRINITY_DN11527_c0_g1_i1	CNT2011490	88.971	136	9	3	1	132	629	762	3.44e-39	163
TRINITY_DN11563_c3_g6_i1	CNT2011490	92.727	330	19	5	1	326	550	878	5.02e-132	472
TRINITY_DN11563_c3_g8_i4	CNT2011490	88.177	203	18	3	1	198	550	751	2.06e-61	237
TRINITY_DN11563_c3_g9_i1	CNT2010874	95.181	83	1	1	398	477	311	229	1.88e-28	128
TRINITY_DN11563_c3_g3_i2	CNT2011490	90.678	236	19	3	867	1101	640	407	4.14e-83	311
TRINITY_DN11593_c0_g1_i1	CNT209853	97.5	40	1	0	46	85	483	444	6.06e-11	69.4
TRINITY_DN11511_c0_g2_i1	CNT208531	93.981	216	9	2	9	224	708	919	9.93e-88	324
TRINITY_DN11595_c2_g1_i1	CNT2010444	100	34	0	0	199	232	701	734	2.47e-09	63.9
TRINITY_DN11595_c2_g1_i2	CNT209793	99.734	376	1	0	1	376	4454	4079	0	689
TRINITY_DN11595_c2_g1_i8	CNT207423	100	116	0	0	1	116	116	1	1.13e-54	215
TRINITY_DN11595_c2_g1_i15	CNT205082	99.561	228	1	0	226	453	682	455	3.4e-115	416
TRINITY_DN11595_c2_g1_i17	CNT209769	100	235	0	0	127	361	397	163	7.36e-121	435
TRINITY_DN11595_c2_g1_i19	CNT206552	89.13	92	10	0	1	92	686	595	6.95e-24	115
TRINITY_DN11595_c2_g1_i20	CNT205841	84.793	217	25	3	8	216	223	7	8.11e-54	211
TRINITY_DN11598_c3_g1_i1	CNT2011182	90.476	63	5	1	320	382	364	425	1.41e-14	82.4
TRINITY_DN11588_c1_g1_i1	CNT208692	94.397	232	10	3	1	231	1127	898	1.3e-96	353
TRINITY_DN11505_c4_g6_i1	CNT207681	95.279	233	10	1	1	233	346	115	4.73e-101	368
TRINITY_DN11505_c4_g6_i2	CNT207681	88.889	90	9	1	145	233	146	57	3.16e-23	110
TRINITY_DN11548_c0_g9_i1	CNT207681	88.636	88	9	1	145	231	88	1	4.09e-22	106
TRINITY_DN11548_c1_g1_i1	CNT207286	86.628	344	34	6	1	341	1322	988	2.02e-101	370
TRINITY_DN10719_c0_g2_i2	CNT207286	94.595	259	12	2	1	258	1413	1156	1.87e-110	399
TRINITY_DN10719_c0_g2_i3	CNT207286	86.413	184	20	5	3	185	1600	1421	2.61e-49	196
TRINITY_DN10719_c0_g1_i4	CNT206461	89.801	402	32	9	3	401	279	674	2.09e-142	507
TRINITY_DN10724_c0_g1_i2	CNT206090	89.087	504	41	9	1	491	692	190	1.4e-174	614
TRINITY_DN10759_c2_g11_i1	CNT205339	80.791	354	61	6	441	788	1	353	6.42e-71	270
TRINITY_DN10752_c1_g1_i1	CNT2010776	94.009	217	9	4	3	216	537	322	4.92e-88	326
TRINITY_DN10752_c1_g1_i2	CNT2010776	87.218	133	13	3	220	350	362	232	1.14e-34	148
TRINITY_DN20767_c0_g1_i1	CNT2010921	93.897	213	13	0	1	213	384	172	3.36e-87	322
TRINITY_DN20722_c0_g1_i1	CNT206090	93.103	174	11	1	66	238	790	617	1.41e-66	254
TRINITY_DN15731_c0_g1_i1	CNT205498	97.525	202	5	0	12	213	1562	1361	1.99e-94	346
TRINITY_DN15721_c0_g1_i1	CNT2010776	92.636	258	17	2	4	260	556	300	1.48e-101	370
TRINITY_DN3856_c0_g2_i1	CNT207681	95.102	245	12	0	1	245	390	146	1.37e-106	387
TRINITY_DN13649_c3_g1_i1	CNT207681	97.004	267	7	1	1	266	381	115	7.53e-125	448
TRINITY_DN13697_c0_g1_i1	CNT2010947	94.253	348	16	4	1	346	947	602	3.13e-149	529
TRINITY_DN13697_c4_g2_i1	CNT2011607	100	75	0	0	223	297	1588	1662	5.22e-32	139
TRINITY_DN13697_c9_g1_i1	CNT2011119	87.739	261	26	5	1	258	808	1065	3.01e-80	300
TRINITY_DN13676_c2_g3_i1	CNT2010779	83.333	108	14	2	83	190	1007	904	2.46e-19	97.1
TRINITY_DN13626_c0_g2_i1	CNT2010807	81.466	232	26	2	251	477	1247	1028	2.97e-42	174
TRINITY_DN13626_c0_g7_i1	CNT2010807	80.851	235	24	7	52	278	1252	1031	8.27e-40	165
TRINITY_DN13626_c0_g8_i1	CNT208498	100	679	0	0	1	679	1434	2112	0	1254
TRINITY_DN13626_c0_g2_i2	CNT208027	84.802	329	29	3	582	889	1167	839	3.32e-83	311
TRINITY_DN13626_c0_g12_i1	CNT208027	89.716	282	27	2	7	287	995	715	3.55e-98	359
TRINITY_DN13626_c0_g7_i5	CNT204845	93.443	61	4	0	24	84	61	1	2.54e-17	91.6
TRINITY_DN13626_c0_g8_i2	CNT205841	100	49	0	0	200	248	7	55	1.22e-17	91.6
TRINITY_DN13626_c1_g1_i1	CNT206172	98.611	360	5	0	1	360	1853	1494	0	638
TRINITY_DN13623_c0_g1_i1	CNT2011152	100	285	0	0	239	523	700	984	2.31e-148	527
TRINITY_DN13623_c0_g7_i1	CNT208602	95.833	168	7	0	152	319	160	327	9.46e-72	272
TRINITY_DN13623_c0_g7_i2	CNT208602	96.364	110	4	0	1	110	72	181	1.64e-44	182
TRINITY_DN13623_c0_g2_i6	CNT208602	94.776	134	7	0	38	171	193	326	5.72e-53	209
TRINITY_DN13623_c0_g7_i3	CNT208602	91.139	79	6	1	132	210	232	309	7.72e-22	106
TRINITY_DN13623_c0_g5_i2	CNT208602	90.968	155	9	3	1	155	172	321	1.92e-51	204
TRINITY_DN13623_c0_g5_i3	CNT208602	96	50	1	1	165	214	261	309	3.38e-14	80.5
TRINITY_DN13623_c0_g2_i10	CNT208602	87.261	157	13	7	47	202	160	310	4.68e-42	172
TRINITY_DN13677_c0_g2_i1	CNT208602	87.898	157	12	7	47	202	160	310	1.21e-43	178
TRINITY_DN13677_c0_g2_i3	CNT2010914	81.159	138	17	5	160	292	1	134	6.98e-21	102
TRINITY_DN13677_c0_g2_i4	CNT208602	92.216	167	8	3	18	184	160	321	7.92e-60	231
TRINITY_DN13677_c0_g2_i5	CNT205577	95.408	196	5	3	1	193	1668	1474	3.13e-83	309
TRINITY_DN13677_c0_g2_i6	CNT209322	85.246	122	15	2	81	199	493	372	5.84e-27	122
TRINITY_DN13677_c0_g5_i1	CNT204790	86.885	61	7	1	1	60	783	843	1.41e-09	67.6
TRINITY_DN13677_c0_g2_i8	CNT204790	86.885	61	7	1	1	60	783	843	9.69e-10	67.6
TRINITY_DN13677_c0_g2_i10	CNT206760	100	30	0	0	30	59	1258	1287	4.48e-07	56.5
TRINITY_DN13677_c0_g2_i11	CNT205577	94	50	2	1	35	84	1552	1504	2.53e-12	75
TRINITY_DN13617_c0_g1_i1	CNT2091277	77.652	264	39	15	1	257	212	462	3.76e-33	143
TRINITY_DN13617_c0_g4_i1	CNT2091277	75.824	273	42	17	1	258	362	625	2.28e-25	117
TRINITY_DN13617_c0_g2_i4	CNT2091277	79.747	158	14	12	1	146	428	579	8.25e-20	99
TRINITY_DN13617_c1_g2_i1	CNT2089726	75.912	274	38	25	1	257	272	534	7.74e-25	115
TRINITY_DN13617_c1_g1_i3	CNT2010516	92.308	221	17	0	1	221	486	706	5.95e-85	315
TRINITY_DN13617_c1_g3_i2	CNT2010516	91.946	149	12	0	73	221	465	613	2.89e-53	209
TRINITY_DN13617_c1_g3_i3	CNT205842	100	57	0	0	1	57	641	585	1.1e-21	106
TRINITY_DN13617_c2_g3_i1	CNT2011321	98.624	436	0	1	72	507	442	13	0	767
TRINITY_DN13612_c1_g5_i1	CNT2011679	100	1788	0	0	239	2026	692	2479	0	3302
TRINITY_DN13612_c1_g8_i1	CNT2011679	99.015	2436	19	3	1	2432	45	2479	0	4361
TRINITY_DN13689_c1_g1_i7	CNT205041	99.167	240	2	0	1	240	872	1111	2.49e-120	433
TRINITY_DN13689_c2_g15_i1	CNT207798	77.477	111	21	4	150	258	1311	1203	3e-09	63.9
TRINITY_DN13689_c2_g15_i2	CNT20112644	88.166	169	10	8	106	267	334	499	3.64e-48	193
TRINITY_DN13643_c3_g3_i1	CNT2010655	99.156	237	2	0	2	238	237	1	9.81e-119	427
TRINITY_DN13651_c3_g1_i2	CNT205019	100	394	0	0	1	394	584	191	0	728
TRINITY_DN13651_c3_g1_i4	CNT2011182	85.938	128	11	3	55	175	1524	1397	5.15e-29	130
TRINITY_DN13611_c0_g2_i11	CNT205079	87.387	111	12	2	30	140	545	437	2.98e-28	126
TRINITY_DN13611_c0_g7_i1	CNT208187	91.803	61	4	1	92	152	244	185	4.59e-15	84.2
TRINITY_DN13631_c3_g3_i1	CNT204845	91	100	9	0	1	100	57	156	4.62e-31	135
TRINITY_DN13631_c3_g4_i1	CNT2010807	87.413	143	10	3	101	236	1111	1252	1.41e-37	158
TRINITY_DN13631_c3_g4_i6	CNT2010412	100	37	0	0	359	395	2256	2292	1.15e-10	69.4
TRINITY_DN13631_c3_g4_i7	CNT205124	100	44	0	0	161	204	483	526	5.91e-15	82.4
TRINITY_DN13610_c1_g1_i1	CNT205124	92.453	53	2	1	119	169	333	385	9.88e-13	75
TRINITY_DN13610_c2_g2_i2	CNT205124	100	56	0	0	140	195	370	425	1.52e-21	104
TRINITY_DN13659_c0_g1_i1	CNT205124	100	36	0	0	50	85	350	385	2e-10	67.6
TRINITY_DN13659_c2_g1_i7	CNT2010412	97.297	37	1	0	173	209	2256	2292	3.02e-09	63.9
TRINITY_DN13659_c2_g1_i8	CNT204990	96.875	32	1	0	1	32	2877	2846	1.34e-06	54.7
TRINITY_DN13659_c2_g1_i9	CNT205124	100	86	0	0	160	245	473	558	3.92e-38	159
TRINITY_DN13659_c2_g1_i11	CNT205124	90.625	64	5	1	89	151	470	533	2.43e-15	84.2
TRINITY_DN13659_c2_g1_i15	CNT205124	100	32	0	0	27	58	350	381	4.09e-08	60.2
TRINITY_DN13659_c2_g1_i19	CNT205124	100	31	0	0	47	77	442	472	1.47e-07	58.4
TRINITY_DN13636_c0_g1_i1	CNT205124	100	29	0	0	209	237	414	442	1.9e-06	54.7
TRINITY_DN13694_c3_g6_i1	CNT205124	100	28	0	0	206	233	544	571	6.85e-06	52.8
TRINITY_DN13656_c2_g3_i1	CNT205124	100	56	0	0	959	1014	370	425	7.26e-21	104
TRINITY_DN13656_c2_g5_i3	CNT205124	100	36	0	0	869	904	350	385	9.52e-10	67.6
TRINITY_DN13653_c0_g1_i1	CNT204988	79.464	112	15	6	3	110	3352	3245	5.57e-12	73.1
TRINITY_DN13673_c1_g1_i1	CNT205841	95.294	85	3	1	1	84	88	4	3.01e-30	134
TRINITY_DN13673_c1_g2_i1	CNT205841	94.203	69	4	0	296	364	206	138	6.63e-22	106
TRINITY_DN13673_c1_g1_i3	CNT209803	85.548	429	47	11	2	428	586	171	8.83e-121	435
TRINITY_DN13673_c1_g1_i9	CNT209803	82.46	439	65	7	1	428	4850	4413	1.95e-102	374
TRINITY_DN13673_c1_g1_i16	CNT209803	84.286	280	34	7	32	301	4676	4397	1.01e-69	265
TRINITY_DN13673_c1_g1_i17	CNT209803	85.548	429	47	11	2	428	586	171	8.83e-121	435
TRINITY_DN13664_c0_g6_i1	CNT209803	82.46	439	65	7	1	428	4850	4413	1.95e-102	374
TRINITY_DN13664_c0_g10_i1	CNT205841	94.144	222	12	1	2	222	223	2	1.31e-91	337
TRINITY_DN13628_c1_g7_i1	CNT205841	93.981	216	12	1	2	216	223	8	2.8e-88	326
TRINITY_DN13628_c3_g1_i1	CNT208469	86.873	259	25	4	1	250	398	656	6.82e-75	281
TRINITY_DN13632_c3_g4_i1	CNT205255	97.525	202	5	0	1	202	1160	959	1.88e-94	346
TRINITY_DN13624_c1_g2_i1	CNT205255	97.03	202	6	0	1	202	830	629	8.73e-93	340
TRINITY_DN13629_c0_g1_i3	CNT205255	81.667	180	20	3	36	202	638	459	1.23e-31	137
TRINITY_DN13675_c2_g2_i1	CNT207816	95.513	312	5	2	27	337	1058	1361	1.44e-137	490
TRINITY_DN13675_c2_g1_i6	CNT207816	86.31	336	31	7	1	322	2622	2956	7.07e-96	351
TRINITY_DN13670_c0_g2_i1	CNT207816	86.31	336	31	7	1	322	2802	3136	7.07e-96	351
TRINITY_DN13692_c2_g2_i7	CNT207816	86.31	336	31	7	1	322	2982	3316	7.07e-96	351
TRINITY_DN13692_c2_g9_i1	CNT207816	86.31	336	31	7	1	322	3162	3496	7.07e-96	351
TRINITY_DN13620_c1_g1_i1	CNT207816	86.012	336	32	7	1	322	1722	2056	3.29e-94	346
TRINITY_DN13669_c7_g1_i1	CNT207816	86.012	336	32	7	1	322	1902	2236	3.29e-94	346
TRINITY_DN13641_c1_g2_i1	CNT207816	86.012	336	32	7	1	322	2082	2416	3.29e-94	346
TRINITY_DN13641_c2_g2_i1	CNT207816	86.012	336	32	7	1	322	2262	2596	3.29e-94	346
TRINITY_DN13641_c2_g2_i3	CNT207816	86.012	336	32	7	1	322	2442	2776	3.29e-94	346
TRINITY_DN13641_c3_g3_i3	CNT207816	85.417	336	34	7	1	322	1542	1876	7.13e-91	335
TRINITY_DN13682_c2_g7_i1	CNT207816	86.957	276	26	6	1	267	3342	3616	7.23e-81	302
TRINITY_DN13682_c2_g11_i1	CNT207816	97.115	104	2	1	1	104	3522	3624	1.64e-42	174
TRINITY_DN13682_c2_g1_i2	CNT205255	81.586	353	40	10	10	349	1368	1028	1.08e-70	268
TRINITY_DN13682_c2_g12_i1	CNT205255	99.306	144	1	0	340	483	500	357	1.8e-68	261
TRINITY_DN13682_c2_g15_i1	CNT205255	99.306	144	1	0	340	483	670	527	1.8e-68	261
TRINITY_DN13682_c2_g7_i3	CNT205255	98.621	145	1	1	340	483	1000	856	8.39e-67	255
TRINITY_DN13682_c2_g4_i4	CNT205255	81.661	289	32	10	75	349	979	698	3.06e-56	220
TRINITY_DN13682_c4_g1_i1	CNT207816	91.791	402	23	6	64	463	1085	1478	9.13e-156	551
TRINITY_DN13667_c0_g4_i1	CNT207816	79.523	503	61	14	1	463	2778	3278	2.8e-86	320
TRINITY_DN13683_c2_g2_i1	CNT207816	79.523	503	61	14	1	463	2958	3458	2.8e-86	320
TRINITY_DN13685_c3_g1_i2	CNT207816	81.473	421	49	9	70	463	2680	3098	1.01e-85	318
TRINITY_DN13685_c7_g4_i1	CNT207816	81.03	427	51	8	64	463	1595	2018	4.69e-84	313
TRINITY_DN13685_c7_g6_i1	CNT207816	81.235	421	50	9	70	463	2500	2918	4.69e-84	313
TRINITY_DN13634_c1_g6_i1	CNT207816	80.998	421	51	7	70	463	1780	2198	2.18e-82	307
TRINITY_DN26865_c0_g1_i1	CNT207816	80.998	421	51	7	70	463	1960	2378	2.18e-82	307
TRINITY_DN10422_c0_g2_i1	CNT207816	80.998	421	51	7	70	463	2140	2558	2.18e-82	307
TRINITY_DN13544_c3_g1_i1	CNT207816	80.998	421	51	7	70	463	2320	2738	2.18e-82	307
TRINITY_DN13544_c4_g3_i1	CNT207816	78.33	503	63	16	3	463	1340	1838	3.68e-75	283
TRINITY_DN13544_c5_g1_i3	CNT207816	74.95	499	66	17	1	463	1183	1658	2.31e-42	174
TRINITY_DN13544_c5_g4_i1	CNT205255	96.38	221	8	0	1	221	699	479	5.73e-100	364
TRINITY_DN13544_c6_g1_i1	CNT205255	94.089	203	12	0	19	221	511	309	2.72e-83	309
TRINITY_DN13522_c0_g8_i1	CNT205255	96.045	177	6	1	1	176	1029	853	1.28e-76	287
TRINITY_DN13514_c1_g7_i1	CNT205255	84.024	169	27	0	53	221	297	129	2.24e-39	163
TRINITY_DN13514_c1_g8_i1	CNT205255	97.222	36	1	0	170	205	1714	1679	8.42e-09	62.1
TRINITY_DN13514_c1_g6_i3	CNT207816	95.51	245	11	0	3	247	823	1067	2.98e-108	392
TRINITY_DN13540_c0_g1_i1	CNT205255	92.089	316	18	4	2	317	1234	926	4.94e-122	438
TRINITY_DN13540_c2_g1_i2	CNT205255	98.729	236	3	0	82	317	831	596	1.79e-116	420
TRINITY_DN13540_c2_g3_i1	CNT205255	85.446	213	18	2	118	317	638	426	4.22e-53	209
TRINITY_DN13540_c2_g1_i4	CNT207816	95.694	209	7	1	1	207	1104	1312	4.24e-91	335
TRINITY_DN13511_c4_g2_i1	CNT205255	99.582	239	1	0	1	239	1203	965	1.31e-121	436
TRINITY_DN13511_c5_g1_i1	CNT205255	98.326	239	4	0	1	239	873	635	1.32e-116	420
TRINITY_DN13511_c5_g6_i1	CNT205255	82.759	174	17	2	79	239	638	465	3.19e-33	143
TRINITY_DN13511_c5_g8_i1	CNT205124	96.154	52	1	1	939	990	719	769	9.26e-15	84.2
TRINITY_DN13511_c5_g4_i2	CNT2010412	97.297	37	1	0	280	316	2292	2256	3.96e-09	63.9
TRINITY_DN13511_c5_g10_i1	CNT204988	95.652	46	0	2	277	322	1141	1098	7.04e-12	73.1
TRINITY_DN13511_c5_g11_i1	CNT206793	87.302	63	3	3	373	430	73	135	4.16e-10	67.6
TRINITY_DN13511_c5_g8_i2	CNT205125	98.413	63	1	0	15	77	397	335	3.59e-23	111
TRINITY_DN13511_c5_g4_i4	CNT205125	97.297	37	1	0	22	58	434	398	1.02e-08	63.9
TRINITY_DN13511_c5_g8_i3	CNT205125	100	65	0	0	15	79	397	333	2.23e-26	121
TRINITY_DN13511_c5_g6_i2	CNT205125	97.297	37	1	0	22	58	434	398	3.82e-09	63.9
TRINITY_DN13575_c3_g1_i1	CNT205124	95.652	46	2	0	1	46	422	377	1.16e-12	75
TRINITY_DN13547_c0_g1_i1	CNT204988	100	31	0	0	628	658	145	175	7.04e-07	58.4
TRINITY_DN13547_c3_g2_i1	CNT208366	96.154	312	12	0	3	314	312	1	2.54e-143	510
TRINITY_DN13547_c3_g6_i1	CNT208366	94.595	37	2	0	1759	1795	234	198	1.01e-06	58.4
TRINITY_DN13531_c0_g1_i1	CNT207788	95.714	70	2	1	1849	1918	2355	2287	9.53e-23	111
TRINITY_DN13531_c0_g2_i3	CNT204990	97.674	43	1	0	334	376	347	389	3.39e-12	75
TRINITY_DN13531_c0_g4_i1	CNT204988	97.368	38	1	0	22	59	1104	1141	9.92e-10	65.8
TRINITY_DN13531_c0_g2_i5	CNT209665	88.679	212	14	1	10	211	1566	1355	2.87e-65	250
TRINITY_DN13531_c0_g2_i7	CNT209665	88.05	159	19	0	204	362	1070	912	6.34e-47	189
TRINITY_DN13531_c0_g2_i8	CNT207661	100	306	0	0	1	306	306	1	2.34e-160	566
TRINITY_DN13531_c0_g2_i9	CNT207661	100	183	0	0	52	234	183	1	4.29e-92	339
TRINITY_DN13531_c0_g6_i1	CNT2011630	98.387	62	1	0	137	198	412	351	3.44e-23	110
TRINITY_DN13531_c0_g2_i10	CNT209161	86.765	68	9	0	146	213	2368	2301	7.62e-13	76.8
TRINITY_DN13531_c0_g2_i12	CNT208602	96	50	1	1	318	367	309	261	4.41e-14	80.5
TRINITY_DN13531_c0_g2_i13	CNT2011979	98.75	80	1	0	1	80	80	1	4.89e-33	143
TRINITY_DN13531_c0_g2_i14	CNT205779	90.566	106	9	1	184	289	667	563	1.11e-31	139
TRINITY_DN13531_c0_g2_i16	CNT205779	89.071	183	8	4	184	366	667	497	3.02e-55	217
TRINITY_DN13531_c0_g2_i17	CNT206769	82.524	103	12	5	58	156	204	104	1.34e-15	86.1
TRINITY_DN13531_c0_g2_i18	CNT206769	82.828	99	7	4	155	244	108	205	2.81e-14	80.5
TRINITY_DN13531_c0_g2_i19	CNT205197	98.204	167	3	0	64	230	230	64	2.87e-78	292
TRINITY_DN13531_c0_g2_i20	CNT209266	86.383	235	21	5	315	548	1038	814	5.82e-64	246
TRINITY_DN13531_c0_g2_i21	CNT209266	86.014	143	12	4	388	530	983	849	5.81e-34	147
TRINITY_DN13531_c0_g2_i22	CNT209266	98.925	93	1	0	228	320	1038	946	2.6e-40	167
TRINITY_DN13531_c0_g2_i26	CNT209266	98.925	93	1	0	127	219	1038	946	1.72e-40	167
TRINITY_DN13581_c4_g1_i3	CNT209266	93.158	190	13	0	121	310	1038	849	3.09e-74	279
TRINITY_DN13546_c0_g3_i1	CNT209266	87.879	198	16	1	139	336	1038	849	4.46e-58	226
TRINITY_DN13546_c0_g3_i3	CNT2010326	90.805	87	6	2	1	86	17	102	6.57e-25	115
TRINITY_DN13546_c0_g8_i1	CNT2010051	91.2	125	9	2	93	216	1	124	4.78e-41	169
TRINITY_DN13564_c4_g5_i1	CNT2011196	98.592	142	2	0	76	217	1031	1172	4.56e-66	252
TRINITY_DN13564_c4_g11_i1	CNT2011196	98.701	77	1	0	1	77	982	1058	1.33e-31	137
TRINITY_DN13564_c4_g14_i1	CNT205392	100	773	0	0	38	810	1	773	0	1428
TRINITY_DN13564_c4_g23_i1	CNT207646	90.625	64	6	0	48	111	638	575	2.33e-15	86.1
TRINITY_DN13564_c5_g1_i1	CNT207646	90.625	64	6	0	48	111	745	682	2.33e-15	86.1
TRINITY_DN13564_c6_g1_i1	CNT207646	90.625	64	6	0	48	111	852	789	2.33e-15	86.1
TRINITY_DN13533_c0_g1_i4	CNT207646	90.625	64	6	0	48	111	959	896	2.33e-15	86.1
TRINITY_DN13533_c0_g1_i5	CNT2010288	96.739	92	1	2	113	202	1724	1815	4.39e-36	152
TRINITY_DN13533_c0_g1_i6	CNT208469	98.837	86	1	0	1	86	591	676	1.8e-36	154
TRINITY_DN13537_c0_g1_i1	CNT206621	82.32	362	38	12	74	418	353	1	2.25e-77	291
TRINITY_DN13584_c0_g1_i14	CNT2010288	90.435	115	9	2	202	314	2488	2602	2.85e-35	150
TRINITY_DN13576_c0_g1_i1	CNT206621	94.068	236	5	1	4	239	260	34	1.75e-95	350
TRINITY_DN13560_c0_g1_i1	CNT2010288	77.88	217	29	12	145	348	1662	1872	3.07e-25	117
TRINITY_DN13560_c0_g1_i2	CNT205938	97.222	108	3	0	1	108	108	1	7.91e-45	183
TRINITY_DN13542_c4_g7_i2	CNT205938	94.346	283	14	1	53	333	382	100	3.28e-120	433
TRINITY_DN13542_c4_g8_i1	CNT208056	85.714	63	9	0	388	450	1218	1280	3.91e-10	67.6
TRINITY_DN13529_c1_g1_i2	CNT2011490	83.951	243	34	4	1	239	475	234	8.69e-59	228
TRINITY_DN13506_c0_g2_i1	CNT2011582	99.903	1029	1	0	27	1055	325	1353	0	1895
TRINITY_DN13538_c0_g1_i1	CNT205125	100	58	0	0	1044	1101	398	455	5.83e-22	108
TRINITY_DN13538_c1_g4_i1	CNT205125	98.214	56	1	0	1025	1080	335	390	3.51e-19	99
TRINITY_DN13538_c1_g4_i2	CNT206718	98.824	170	1	1	544	713	188	20	1.59e-80	302
TRINITY_DN13538_c1_g4_i4	CNT206718	100	121	0	0	273	393	308	188	3.55e-57	224
TRINITY_DN13538_c1_g5_i1	CNT204845	91.318	311	23	3	1	310	566	873	4.91e-117	422
TRINITY_DN13597_c0_g1_i1	CNT204845	84.984	313	29	6	1	296	566	877	1.6e-80	302
TRINITY_DN13597_c2_g1_i1	CNT20134895	94.737	57	3	0	1	57	163	107	4.38e-17	89.8
TRINITY_DN13597_c2_g1_i2	CNT2010908	92.248	258	18	2	1	256	275	532	6.79e-100	364
TRINITY_DN13597_c3_g3_i1	CNT208511	98.485	66	1	0	203	268	92	27	2.2e-25	117
TRINITY_DN13597_c3_g1_i3	CNT20198690	90.698	43	4	0	47	89	110	68	1.23e-07	58.4
TRINITY_DN13572_c3_g7_i2	CNT208875	100	303	0	0	1	303	496	798	9.62e-159	560
TRINITY_DN13541_c0_g3_i1	CNT204990	97.727	44	1	0	326	369	395	352	6.35e-13	76.8
TRINITY_DN13541_c0_g1_i2	CNT2010412	100	123	0	0	280	402	690	568	1.5e-58	228
TRINITY_DN13541_c0_g4_i1	CNT2010412	100	91	0	0	1	91	462	372	9.25e-41	169
TRINITY_DN13541_c0_g1_i5	CNT2010412	100	452	0	0	1	452	744	293	0	835
TRINITY_DN13541_c1_g1_i1	CNT204988	97.222	36	1	0	16	51	3017	2982	9.67e-09	62.1
TRINITY_DN13541_c1_g1_i2	CNT204988	91.346	104	4	3	401	502	3008	3108	3.48e-31	137
TRINITY_DN13541_c1_g2_i1	CNT204988	100	31	0	0	318	348	1045	1015	1.89e-07	58.4
TRINITY_DN13541_c1_g2_i2	CNT204988	100	30	0	0	4	33	3795	3824	4.24e-07	56.5
TRINITY_DN13541_c1_g1_i3	CNT2070981	77.119	236	15	10	210	408	1453	1220	6.4e-20	100
TRINITY_DN13541_c1_g1_i4	CNT2070981	93.182	44	3	0	178	221	1527	1484	2.33e-09	65.8
TRINITY_DN13541_c1_g1_i6	CNT2010412	83.582	67	7	2	324	386	1919	1985	5.76e-08	60.2
TRINITY_DN13541_c1_g1_i7	CNT204988	90.226	133	8	3	87	217	2979	3108	5.37e-41	169
TRINITY_DN13541_c1_g3_i1	CNT204988	93.333	45	2	1	58	101	8226	8270	2.35e-09	65.8
TRINITY_DN13541_c2_g1_i1	CNT204988	100	33	0	0	69	101	8206	8238	3.04e-08	62.1
TRINITY_DN13553_c7_g1_i1	CNT2010412	100	34	0	0	187	220	2171	2138	2.33e-09	63.9
TRINITY_DN13545_c0_g8_i2	CNT2011474	100	727	0	0	1	727	727	1	0	1343
TRINITY_DN13504_c6_g8_i1	CNT2010151	92.424	66	5	0	143	208	436	371	7.76e-19	95.3
TRINITY_DN13504_c6_g7_i2	CNT2010807	96.61	59	1	1	116	173	1194	1252	1.18e-18	97.1
TRINITY_DN13534_c1_g1_i4	CNT209079	90.909	88	5	2	1	85	569	482	6.73e-25	115
TRINITY_DN13534_c1_g1_i6	CNT207777	85.326	184	24	3	759	941	1667	1486	6.21e-46	187
TRINITY_DN13534_c1_g1_i10	CNT206803	97.416	387	10	0	1	387	1211	825	0	660
TRINITY_DN13525_c1_g1_i1	CNT206158	99.478	383	2	0	2	384	430	48	0	697
TRINITY_DN13525_c1_g6_i1	CNT2011433	98.016	252	2	1	1	252	249	1	6.72e-121	435
TRINITY_DN13525_c1_g1_i6	CNT204990	82.143	84	11	3	20	101	391	310	5.51e-10	69.4
TRINITY_DN13525_c1_g6_i2	CNT2010412	91.304	69	1	4	53	120	2606	2542	2.29e-16	89.8
TRINITY_DN13549_c0_g2_i1	CNT205125	90.435	115	5	2	217	326	605	718	6.76e-34	147
TRINITY_DN13509_c1_g3_i1	CNT204988	100	60	0	0	343	402	3506	3447	1.58e-23	111
TRINITY_DN20574_c0_g1_i1	CNT2010412	96.154	52	2	0	1909	1960	2227	2176	5.02e-15	86.1
TRINITY_DN4255_c0_g1_i1	CNT205841	92.683	41	3	0	1	41	248	288	1.32e-07	60.2
TRINITY_DN8956_c1_g1_i1	CNT205801	85	80	7	3	134	210	424	501	3.58e-13	76.8
TRINITY_DN8959_c0_g1_i4	CNT2010167	100	450	0	0	1151	1600	922	473	0	832
TRINITY_DN25758_c0_g1_i1	CNT209247	80	180	25	8	202	374	555	730	6.95e-27	122
TRINITY_DN25713_c0_g1_i1	CNT205197	92.593	54	2	2	7	59	53	1	3.65e-13	76.8
TRINITY_DN37667_c0_g1_i1	CNT206172	82.014	278	48	2	17	292	2480	2203	6.76e-61	235
TRINITY_DN37604_c0_g1_i1	CNT206172	83.099	213	23	7	3	212	2482	2280	7.99e-45	182
TRINITY_DN37674_c0_g1_i1	CNT206172	79.556	225	32	9	1	215	2504	2284	6.16e-35	148
TRINITY_DN37631_c0_g1_i1	CNT2011793	95.775	142	5	1	99	240	171	311	3.4e-58	228
TRINITY_DN172_c0_g2_i1	CNT204990	100	31	0	0	252	282	4205	4175	1.79e-07	58.4
TRINITY_DN18520_c0_g1_i1	CNT207788	97.674	43	0	1	68	110	2300	2341	2.2e-11	73.1
TRINITY_DN4431_c0_g1_i1	CNT205124	100	35	0	0	33	67	439	405	6.68e-10	65.8
TRINITY_DN4489_c0_g1_i1	CNT204990	97.143	70	2	0	432	501	4325	4394	1.19e-25	119
TRINITY_DN25844_c0_g1_i1	CNT204990	89.32	103	4	3	35	131	3639	3538	8.99e-27	122
TRINITY_DN25859_c0_g1_i1	CNT207788	97.674	43	0	1	68	110	2300	2341	1.49e-11	73.1
TRINITY_DN9436_c0_g2_i1	CNT205125	100	38	0	0	54	91	528	491	2.57e-11	71.3
TRINITY_DN37985_c0_g1_i1	CNT204990	97.143	70	2	0	420	489	4325	4394	1.16e-25	119
TRINITY_DN37915_c0_g1_i1	CNT204988	100	34	0	0	48	81	1107	1140	2.65e-09	63.9
TRINITY_DN37930_c0_g1_i1	CNT207788	97.674	43	0	1	68	110	2300	2341	2.23e-11	73.1
TRINITY_DN37905_c0_g1_i1	CNT209079	95.652	69	3	0	165	233	482	550	8.75e-24	111
TRINITY_DN37997_c0_g1_i1	CNT2011490	90	250	23	1	1	250	556	309	4.02e-87	322
TRINITY_DN37968_c0_g1_i1	CNT2011490	85.242	454	54	10	2	448	672	225	7.11e-127	455
TRINITY_DN28317_c0_g1_i1	CNT2011490	86.525	282	34	3	2	283	491	214	1.28e-82	307
TRINITY_DN23165_c0_g1_i1	CNT204988	98.039	51	1	0	830	880	3267	3217	1.68e-16	89.8
TRINITY_DN23107_c0_g1_i1	CNT2010412	89.542	153	15	1	57	208	2171	2019	3.18e-48	193
TRINITY_DN12888_c2_g3_i1	CNT204990	100	52	0	0	241	292	3595	3646	3.33e-19	97.1
TRINITY_DN12828_c0_g3_i1	CNT204990	87.295	244	22	8	1	239	4235	4474	2.78e-71	270
TRINITY_DN12847_c3_g2_i2	CNT204988	88.77	187	13	7	23	205	3059	3241	3.35e-57	222
TRINITY_DN12804_c1_g9_i1	CNT205124	100	66	0	0	196	261	442	377	4.65e-27	122
TRINITY_DN12804_c1_g12_i1	CNT205124	97.297	37	1	0	188	224	558	522	2.86e-09	63.9
TRINITY_DN12896_c0_g3_i1	CNT204990	87.295	244	22	8	1	239	4235	4474	2.51e-71	270
TRINITY_DN12855_c0_g3_i3	CNT2010412	81.818	121	20	2	50	169	2161	2042	2.6e-20	100
TRINITY_DN12866_c2_g1_i19	CNT2010412	78.603	229	42	5	12	236	2172	1947	2.43e-33	145
TRINITY_DN12852_c2_g4_i1	CNT204990	83.721	129	18	3	23	149	4347	4474	1.47e-25	119
TRINITY_DN12871_c0_g1_i1	CNT2010412	84.247	146	20	3	71	214	2172	2028	4.36e-32	139
TRINITY_DN12871_c0_g1_i2	CNT2010412	77.637	237	34	12	71	297	2172	1945	5.39e-28	126
TRINITY_DN12871_c1_g2_i1	CNT204988	88	125	15	0	1	125	3059	3183	8.91e-35	148
TRINITY_DN12871_c1_g2_i2	CNT204988	93.182	44	3	0	82	125	18	61	9.23e-10	65.8
TRINITY_DN12871_c1_g6_i1	CNT204990	87.705	244	21	8	1	239	4235	4474	5.45e-73	276
TRINITY_DN12871_c1_g7_i1	CNT204990	98.529	68	1	0	329	396	3579	3646	2.7e-26	121
TRINITY_DN12871_c1_g8_i1	CNT204988	80.976	205	35	4	72	274	3039	3241	3.69e-38	159
TRINITY_DN12871_c1_g7_i2	CNT204990	82.192	146	17	8	27	167	4325	4466	1.85e-25	117
TRINITY_DN12871_c1_g10_i1	CNT204990	89.831	236	15	8	1	231	4235	4466	1.04e-78	294
TRINITY_DN12871_c1_g4_i5	CNT2010412	80.392	204	36	3	82	283	2220	2019	7.38e-36	152
TRINITY_DN12851_c0_g1_i1	CNT204988	96.569	204	5	2	41	243	3039	3241	1.39e-91	337
TRINITY_DN12817_c6_g1_i12	CNT204988	95.455	44	2	0	142	185	18	61	1.56e-11	71.3
TRINITY_DN12875_c1_g4_i2	CNT2010412	80.952	189	32	4	102	288	2164	1978	3.02e-34	147
TRINITY_DN12861_c1_g3_i1	CNT2011346	81.765	170	18	10	19	179	1406	1571	4.83e-29	130
TRINITY_DN12838_c1_g2_i1	CNT207780	96.939	98	2	1	53	149	223	320	2.49e-39	163
TRINITY_DN12838_c1_g2_i2	CNT207780	94.081	321	18	1	711	1031	1	320	6.87e-136	486
TRINITY_DN12838_c1_g4_i1	CNT2010870	99.119	227	0	1	310	534	85	311	2.65e-112	407
TRINITY_DN12838_c1_g4_i2	CNT204990	94.231	52	2	1	50	101	348	398	2.24e-13	78.7
TRINITY_DN12831_c3_g1_i1	CNT2010412	100	29	0	0	47	75	1870	1842	2.54e-06	54.7
TRINITY_DN12880_c5_g1_i1	CNT204990	100	34	0	0	126	159	3648	3615	3e-09	63.9
TRINITY_DN12880_c6_g1_i1	CNT205124	100	49	0	0	218	266	355	403	1.35e-17	91.6
TRINITY_DN12880_c8_g1_i1	CNT2010624	98.913	184	2	0	8	191	1	184	2.33e-89	329
TRINITY_DN12886_c2_g3_i1	CNT205124	97.895	95	2	0	3	97	708	614	6.27e-40	165
TRINITY_DN12886_c2_g3_i2	CNT205124	100	32	0	0	117	148	267	236	3.05e-08	60.2
TRINITY_DN12878_c3_g5_i1	CNT204838	99.225	129	1	0	593	721	764	892	6.84e-60	233
TRINITY_DN12856_c3_g2_i1	CNT204838	94.937	79	4	0	65	143	624	702	4.29e-27	124
TRINITY_DN12856_c4_g1_i2	CNT204838	100	42	0	0	191	232	725	766	3.39e-13	78.7
TRINITY_DN12856_c4_g1_i4	CNT2011421	97.761	134	3	0	10	143	107	240	1.04e-59	231
TRINITY_DN12856_c4_g1_i7	CNT2011421	96.721	61	1	1	26	86	69	128	3.05e-20	100
TRINITY_DN12856_c4_g3_i1	CNT2011421	97.761	134	3	0	10	143	107	240	9.09e-60	231
TRINITY_DN12856_c4_g1_i11	CNT2011421	98.462	130	2	0	191	320	263	392	3.27e-59	230
TRINITY_DN12846_c2_g3_i3	CNT2011421	96.721	61	1	1	26	86	69	128	2.67e-20	100
TRINITY_DN12846_c3_g1_i1	CNT204988	95.349	43	0	2	1	43	1138	1098	6.45e-10	67.6
TRINITY_DN12874_c1_g1_i1	CNT206552	89.474	57	5	1	58	113	679	623	2.56e-11	71.3
TRINITY_DN12874_c2_g1_i4	CNT207144	92.5	120	9	0	1101	1220	260	141	2.27e-41	172
TRINITY_DN12874_c3_g1_i1	CNT205125	88.71	62	6	1	1	62	382	442	1.05e-12	75
TRINITY_DN12874_c3_g1_i2	CNT205125	88.71	62	6	1	1	62	382	442	2.74e-12	75
TRINITY_DN12874_c3_g1_i3	CNT205453	90.935	353	30	2	22	374	1	351	1.92e-132	473
TRINITY_DN12874_c3_g1_i4	CNT2011685	99.038	416	4	0	1	416	1984	1569	0	747
TRINITY_DN12874_c3_g1_i5	CNT209803	87.5	192	22	2	17	207	1024	1214	1.22e-56	220
TRINITY_DN12874_c3_g1_i6	CNT208267	94.774	421	9	7	1	415	1249	836	0	643
TRINITY_DN12874_c3_g1_i8	CNT208613	98.384	619	10	0	1	619	684	66	0	1088
TRINITY_DN12874_c3_g2_i5	CNT205145	96.281	1990	52	15	5	1988	17	1990	0	3245
TRINITY_DN12874_c3_g1_i11	CNT205145	84.211	304	33	9	67	367	1699	1990	1.38e-74	281
TRINITY_DN12874_c3_g1_i12	CNT205145	85.232	237	21	7	5	231	17	249	1.15e-59	231
TRINITY_DN12823_c0_g1_i1	CNT205145	88.393	224	21	4	379	599	1848	2069	1.75e-69	265
TRINITY_DN12823_c4_g7_i1	CNT205145	92.126	127	10	0	473	599	1686	1812	6.51e-44	180
TRINITY_DN12807_c2_g1_i1	CNT204990	95.349	43	2	0	457	499	3695	3653	1.32e-10	69.4
TRINITY_DN12807_c2_g2_i1	CNT204990	97.143	35	1	0	204	238	384	350	4.43e-08	60.2
TRINITY_DN12819_c1_g4_i1	CNT204990	97.143	35	1	0	151	185	384	350	3.63e-08	60.2
TRINITY_DN12819_c1_g7_i2	CNT204990	97.674	43	0	1	113	155	3569	3528	3.71e-12	73.1
TRINITY_DN12839_c1_g6_i1	CNT204990	100	33	0	0	180	212	3466	3434	8.04e-09	62.1
TRINITY_DN12800_c0_g1_i1	CNT204988	92.683	41	3	0	194	234	1045	1005	3.88e-08	60.2
TRINITY_DN37179_c0_g1_i1	CNT205841	84.163	221	23	7	353	563	5	223	3.74e-51	204
TRINITY_DN20950_c0_g1_i1	CNT207144	92	100	8	0	1	100	682	781	1.12e-32	141
TRINITY_DN20941_c0_g1_i1	CNT206507	95.61	205	9	0	6	210	1093	1297	1.97e-89	329
TRINITY_DN20916_c0_g1_i1	CNT206507	90.119	253	18	5	34	284	1525	1278	4.6e-87	322
TRINITY_DN17034_c0_g1_i1	CNT206507	93.868	212	10	2	15	225	1093	1302	1.66e-85	316
TRINITY_DN17055_c0_g1_i1	CNT205145	96.815	157	5	0	595	751	1	157	2.3e-68	263
TRINITY_DN11253_c5_g1_i1	CNT205145	84.252	254	30	9	369	618	249	2	3.88e-61	239
TRINITY_DN11253_c5_g4_i1	CNT205145	97.452	157	4	0	1196	1352	1	157	6.36e-70	268
TRINITY_DN11241_c2_g4_i1	CNT205145	84.585	253	30	8	971	1219	249	2	3.85e-62	243
TRINITY_DN11272_c7_g5_i1	CNT205145	96.296	54	2	0	1	54	1752	1699	5.31e-16	89.8
TRINITY_DN11284_c0_g1_i1	CNT205145	100	685	0	0	1898	2582	2352	1668	0	1266
TRINITY_DN11268_c0_g3_i1	CNT205145	100	626	0	0	995	1620	2975	2350	0	1157
TRINITY_DN11268_c2_g2_i1	CNT205145	81.416	339	38	13	1979	2302	2021	1693	1.68e-65	254
TRINITY_DN11268_c2_g2_i3	CNT205145	81.416	339	38	13	2229	2557	2271	1948	1.68e-65	254
TRINITY_DN11268_c3_g1_i1	CNT205145	100	685	0	0	1920	2604	2352	1668	0	1266
TRINITY_DN11293_c0_g2_i1	CNT205145	100	626	0	0	1017	1642	2975	2350	0	1157
TRINITY_DN11287_c1_g1_i1	CNT205145	81.416	339	38	13	2001	2324	2021	1693	1.7e-65	254
TRINITY_DN11287_c1_g2_i1	CNT205145	81.416	339	38	13	2251	2579	2271	1948	1.7e-65	254
TRINITY_DN11287_c1_g3_i1	CNT205145	96.815	157	5	0	1188	1344	1	157	3.44e-68	263
TRINITY_DN11287_c1_g4_i1	CNT205145	83.73	252	26	9	971	1211	249	2	1.63e-56	224
TRINITY_DN11287_c1_g5_i1	CNT205145	96.296	54	2	0	1	54	1752	1699	6.19e-16	89.8
TRINITY_DN11214_c1_g1_i1	CNT205145	98.065	155	3	0	594	748	1	155	6.92e-71	270
TRINITY_DN11214_c3_g1_i3	CNT205145	84.585	253	30	8	369	617	249	2	1.51e-62	243
TRINITY_DN11214_c3_g1_i4	CNT205145	97.452	157	4	0	594	750	1	157	6.01e-70	268
TRINITY_DN11214_c8_g1_i1	CNT205145	84.585	253	30	8	369	617	249	2	3.64e-62	243
TRINITY_DN11273_c4_g1_i1	CNT205145	98.065	155	3	0	594	748	1	155	5.39e-71	270
TRINITY_DN11209_c2_g1_i6	CNT205145	84.585	253	30	8	369	617	249	2	1.18e-62	243
TRINITY_DN11256_c5_g4_i1	CNT205145	84.706	255	28	6	119	372	1930	1686	2.24e-63	244
TRINITY_DN11256_c5_g6_i2	CNT206507	91.489	188	16	0	1	188	1287	1100	3.72e-68	259
TRINITY_DN11207_c5_g3_i1	CNT208724	97.872	94	1	1	1	93	205	112	1.27e-38	161
TRINITY_DN11290_c5_g4_i1	CNT206998	76.355	203	35	7	569	770	817	627	1.64e-18	97.1
TRINITY_DN11216_c0_g8_i1	CNT2010807	88.608	158	12	1	40	191	1251	1094	3.88e-46	187
TRINITY_DN11250_c4_g1_i1	CNT2010807	81.944	216	22	4	591	800	1252	1048	7.03e-40	167
TRINITY_DN11250_c4_g3_i1	CNT208469	100	120	0	0	1	120	556	675	4.71e-57	222
TRINITY_DN11250_c5_g1_i1	CNT209803	99.455	367	2	0	1	367	4596	4230	0	667
TRINITY_DN11296_c4_g2_i1	CNT208469	95.074	203	10	0	1	203	473	675	1.39e-86	320
TRINITY_DN11296_c4_g3_i1	CNT205472	94.444	72	4	0	486	557	584	513	2.23e-23	111
TRINITY_DN11296_c4_g6_i1	CNT204988	88.235	68	8	0	328	395	23	90	2.61e-14	82.4
TRINITY_DN4611_c0_g1_i1	CNT205472	94.444	72	4	0	252	323	584	513	1.25e-23	111
TRINITY_DN4600_c0_g1_i1	CNT204988	89.041	73	8	0	328	400	23	95	3.98e-17	91.6
TRINITY_DN4631_c0_g1_i1	CNT205480	98.256	344	6	0	1	344	1517	1860	1.81e-171	603
TRINITY_DN9536_c0_g1_i3	CNT208141	93.396	106	7	0	112	217	1159	1054	1.02e-37	158
TRINITY_DN9579_c0_g1_i1	CNT208072	100	57	0	0	1	57	764	708	4.37e-22	106
TRINITY_DN9579_c1_g2_i1	CNT208855	100	224	0	0	1	224	429	652	1.48e-114	414
TRINITY_DN9525_c0_g2_i1	CNT2011835	99.742	387	1	0	139	525	196	582	0	710
TRINITY_DN35500_c0_g1_i1	CNT206270	100	232	0	0	1	232	232	1	2.62e-119	429
TRINITY_DN3341_c0_g1_i1	CNT20186980	89.922	258	17	3	7	255	1105	848	1.15e-87	324
TRINITY_DN37832_c0_g1_i1	CNT208093	100	206	0	0	1	206	798	593	5.26e-105	381
TRINITY_DN30720_c0_g1_i1	CNT2011896	100	36	0	0	348	383	751	716	3.29e-10	67.6
TRINITY_DN30751_c0_g1_i1	CNT2011415	100	287	0	0	1	287	299	13	7.11e-150	531
TRINITY_DN28154_c0_g1_i1	CNT2081564	100	235	0	0	1	235	863	1097	4.62e-121	435
TRINITY_DN28186_c0_g1_i1	CNT20136209	98.479	263	1	2	1	261	435	174	8.56e-129	460
TRINITY_DN2997_c0_g1_i1	CNT205295	95	40	1	1	1	40	365	403	8.51e-09	62.1
TRINITY_DN2907_c0_g1_i1	CNT2011151	100	234	0	0	1	234	1207	974	1.65e-120	433
TRINITY_DN2989_c0_g1_i1	CNT20132917	96.789	218	2	3	1	216	239	25	2.6e-98	359
TRINITY_DN15669_c0_g1_i1	CNT209839	86.792	106	13	1	42	146	717	822	2.86e-25	117
TRINITY_DN15638_c0_g1_i1	CNT2079372	99.115	226	0	1	1	224	856	1081	3.43e-112	405
TRINITY_DN15691_c0_g1_i1	CNT207170	97.238	181	5	0	1	181	4981	5161	1.01e-82	307
TRINITY_DN30421_c0_g1_i1	CNT207646	98.387	62	1	0	581	642	643	582	9.29e-23	110
TRINITY_DN38935_c0_g1_i1	CNT207646	98.387	62	1	0	581	642	750	689	9.29e-23	110
TRINITY_DN38946_c0_g1_i1	CNT207646	98.387	62	1	0	581	642	857	796	9.29e-23	110
TRINITY_DN27578_c0_g1_i1	CNT207646	98.387	62	1	0	581	642	964	903	9.29e-23	110
TRINITY_DN27579_c0_g1_i1	CNT207646	96.774	62	2	0	581	642	484	423	4.32e-21	104
TRINITY_DN27535_c0_g1_i1	CNT207646	100	39	0	0	581	619	536	498	1.22e-11	73.1
TRINITY_DN27587_c0_g1_i1	CNT2010539	99.658	292	0	1	47	338	1	291	2.37e-150	532
TRINITY_DN31185_c0_g1_i1	CNT2010498	100	212	0	0	16	227	211	422	2.71e-108	392
TRINITY_DN31142_c0_g1_i1	CNT207245	100	84	0	0	2	85	1602	1685	4.77e-37	156
TRINITY_DN11406_c0_g1_i1	CNT2010019	99.754	407	1	0	1	407	1937	2343	0	747
TRINITY_DN11469_c1_g2_i2	CNT20173468	94.175	206	2	3	1	200	26	227	3.17e-82	305
TRINITY_DN11469_c1_g6_i1	CNT205531	99.134	231	2	0	1	231	1213	1443	1.64e-115	416
TRINITY_DN11469_c3_g1_i1	CNT2010845	100	257	0	0	1	257	65	321	3.01e-133	475
TRINITY_DN11447_c3_g2_i2	CNT205723	99.433	353	1	1	1	353	1178	827	0	640
TRINITY_DN11447_c3_g4_i1	CNT206058	100	84	0	0	148	231	189	106	3.95e-37	156
TRINITY_DN11447_c3_g6_i1	CNT208187	97.561	41	1	0	101	141	244	204	1.27e-11	71.3
TRINITY_DN11447_c3_g2_i6	CNT207952	93	100	5	2	329	427	514	612	1.66e-33	145
TRINITY_DN11447_c3_g2_i9	CNT207952	93.939	66	4	0	329	394	713	778	3.65e-20	100
TRINITY_DN11447_c3_g2_i10	CNT208058	99.919	1240	1	0	1	1240	1547	2786	0	2285
TRINITY_DN11486_c7_g2_i3	CNT204988	100	31	0	0	1126	1156	1045	1015	6.76e-07	58.4
TRINITY_DN11486_c7_g3_i2	CNT204990	92.958	71	5	0	247	317	4113	4043	2.52e-21	104
TRINITY_DN11438_c1_g5_i1	CNT209855	90.741	54	4	1	56	108	148	95	1.86e-10	71.3
TRINITY_DN11438_c2_g1_i15	CNT2011896	100	353	0	0	1	353	720	368	0	652
TRINITY_DN11442_c1_g1_i5	CNT2011582	77.58	281	56	6	342	619	1497	1221	7.86e-39	163
TRINITY_DN11442_c1_g9_i1	CNT2011536	90.588	85	8	0	1824	1908	581	497	2.25e-23	113
TRINITY_DN11442_c1_g8_i2	CNT204970	94.009	217	10	2	8	221	907	1123	2.71e-88	326
TRINITY_DN11436_c1_g2_i1	CNT2011455	96.569	204	7	0	32	235	127	330	3.9e-92	339
TRINITY_DN11436_c1_g2_i5	CNT207125	90.995	633	39	9	134	748	922	290	0	837
TRINITY_DN11436_c1_g2_i6	CNT207125	96.992	133	4	0	1	133	973	841	4.03e-57	224
TRINITY_DN11436_c1_g6_i1	CNT207126	98.079	781	9	1	134	908	781	1	0	1354
TRINITY_DN11436_c1_g2_i12	CNT207126	96.992	133	4	0	1	133	832	700	4.77e-57	224
TRINITY_DN11436_c1_g2_i13	CNT2010488	100	233	0	0	6	238	577	345	1.57e-119	431
TRINITY_DN11436_c1_g7_i1	CNT209957	98.361	183	3	0	1	183	187	5	3.75e-87	322
TRINITY_DN11482_c2_g1_i1	CNT208217	92.771	83	6	0	276	358	1104	1022	2.32e-26	121
TRINITY_DN11482_c2_g1_i3	CNT209957	98.361	183	3	0	1	183	187	5	4.36e-87	322
TRINITY_DN11482_c5_g1_i1	CNT2011110	87.349	166	20	1	230	394	2339	2174	7.4e-47	189
TRINITY_DN11407_c0_g3_i1	CNT207125	95.51	245	8	1	107	348	1549	1305	5.58e-107	388
TRINITY_DN11407_c0_g1_i5	CNT206172	89.143	350	30	4	1	347	1845	2189	3.28e-119	429
TRINITY_DN11407_c0_g4_i1	CNT206112	86.667	135	11	4	851	980	185	53	1.42e-32	143
TRINITY_DN11439_c1_g4_i1	CNT206998	100	30	0	0	522	551	749	778	4.76e-06	56.5
TRINITY_DN11450_c3_g1_i1	CNT206998	80.469	128	18	3	48	174	688	809	6.17e-17	91.6
TRINITY_DN11457_c1_g1_i1	CNT208027	87.649	251	17	6	1	237	594	344	2.47e-74	279
TRINITY_DN11418_c5_g2_i1	CNT204790	91.398	186	13	3	1	185	659	842	1.27e-65	252
TRINITY_DN11418_c6_g2_i1	CNT208027	92.664	259	17	1	115	371	601	343	6.02e-102	372
TRINITY_DN11418_c11_g3_i1	CNT208027	90.196	204	17	2	1	202	594	392	1.94e-69	263
TRINITY_DN11473_c1_g8_i1	CNT2083503	100	281	0	0	2	282	2253	2533	1.51e-146	520
TRINITY_DN11473_c1_g4_i12	CNT207189	79.581	191	34	4	3	189	335	524	5.72e-30	132
TRINITY_DN11400_c6_g6_i1	CNT208217	89.202	213	19	2	1	209	2610	2822	2.02e-69	263
TRINITY_DN11400_c6_g6_i2	CNT209665	85.057	87	8	3	1	82	2421	2335	1.77e-15	84.2
TRINITY_DN11483_c7_g1_i1	CNT205540	85.739	589	54	16	1	570	131	708	6.14e-169	595
TRINITY_DN25418_c0_g1_i1	CNT205540	98.14	430	8	0	1	430	119	548	0	750
TRINITY_DN25475_c0_g1_i1	CNT2010453	100	157	0	0	1	157	53	209	6.45e-77	291
TRINITY_DN25454_c0_g1_i1	CNT2011590	84.5	200	25	5	34	232	971	777	3.02e-48	193
TRINITY_DN25461_c0_g1_i1	CNT205083	94.805	231	7	3	1	228	3	231	3.57e-97	355
TRINITY_DN38052_c0_g1_i1	CNT207793	94.819	386	17	3	1	384	811	427	3.12e-170	599
TRINITY_DN38088_c0_g1_i1	CNT207793	91.022	401	14	6	275	660	932	539	1.04e-146	521
TRINITY_DN38084_c0_g1_i1	CNT205083	91.866	209	16	1	1	208	903	1111	9.22e-78	291
TRINITY_DN26698_c0_g1_i1	CNT2010398	78.125	384	40	17	1	382	189	530	2.8e-51	204
TRINITY_DN26659_c0_g1_i1	CNT2010591	93.007	286	19	1	444	729	165	449	7.72e-115	416
TRINITY_DN26614_c0_g1_i1	CNT2010591	94.318	176	10	0	233	408	1	176	6.36e-71	270
TRINITY_DN1473_c0_g1_i1	CNT205572	79.866	149	17	5	5	150	301	439	8.99e-19	97.1
TRINITY_DN1473_c0_g1_i2	CNT2011839	95.475	221	10	0	3	223	279	499	1.25e-96	353
TRINITY_DN1486_c0_g1_i1	CNT2011839	87.054	224	27	2	1	223	95	317	4.7e-66	252
TRINITY_DN1226_c0_g1_i1	CNT204944	82.915	199	30	3	98	294	197	1	8.04e-43	176
TRINITY_DN1272_c0_g1_i1	CNT208361	81.964	499	76	7	36	532	2947	2461	1.87e-113	411
TRINITY_DN1256_c0_g1_i1	CNT208361	83.279	305	49	2	230	532	2947	2643	5.51e-74	279
TRINITY_DN1256_c0_g1_i2	CNT208361	79.893	935	162	18	252	1180	2947	2033	0	662
TRINITY_DN25007_c0_g1_i1	CNT208361	78.93	916	172	16	446	1349	2947	2041	9.07e-171	603
TRINITY_DN34262_c0_g1_i1	CNT208361	78.76	645	118	13	995	1626	2947	2309	4.56e-114	414
TRINITY_DN34280_c0_g1_i1	CNT208361	78.808	453	83	9	1184	1626	2939	2490	2.23e-77	292
TRINITY_DN34267_c0_g1_i1	CNT208361	80.856	397	70	5	1	394	2702	2309	1.84e-82	307
TRINITY_DN479_c0_g1_i2	CNT208361	79.648	398	75	6	1	394	2885	2490	1.11e-74	281
TRINITY_DN404_c0_g1_i2	CNT208361	78.527	638	111	16	30	648	2939	2309	6.43e-109	396
TRINITY_DN7531_c0_g1_i1	CNT208361	78.808	453	83	9	206	648	2939	2490	8.67e-78	292
TRINITY_DN36091_c0_g1_i1	CNT208361	81.339	493	78	7	82	572	2941	2461	9.47e-107	388
TRINITY_DN35987_c0_g1_i1	CNT208361	83.279	305	49	2	270	572	2947	2643	5.94e-74	279
TRINITY_DN35997_c0_g1_i1	CNT208361	79.34	939	168	18	252	1184	2947	2029	0	636
TRINITY_DN39041_c0_g1_i1	CNT208361	78.979	823	161	12	446	1262	2947	2131	2.58e-155	551
TRINITY_DN33879_c0_g1_i1	CNT2011833	75.107	233	50	6	250	478	2	230	1.16e-20	102
TRINITY_DN19260_c0_g1_i1	CNT2011833	89.583	48	5	0	431	478	1	48	1.97e-08	62.1
TRINITY_DN19289_c0_g1_i1	CNT206605	88.496	226	22	4	1114	1336	662	886	1.04e-70	270
TRINITY_DN15962_c0_g1_i1	CNT208361	80.784	255	48	1	1	254	2842	2588	7.25e-50	198
TRINITY_DN39759_c0_g1_i1	CNT208361	81.858	226	41	0	15	240	2645	2420	1.21e-47	191
TRINITY_DN39753_c0_g1_i1	CNT208361	74.864	736	123	31	4	694	2761	2043	2.62e-73	278
TRINITY_DN1972_c0_g2_i1	CNT208361	76.119	536	82	25	1	506	2582	2063	1.23e-61	239
TRINITY_DN1960_c0_g1_i1	CNT205564	100	303	0	0	24	326	897	1199	1.89e-158	560
TRINITY_DN1960_c0_g2_i1	CNT206066	88.94	217	19	4	1931	2146	338	126	3.74e-68	263
TRINITY_DN1976_c0_g1_i1	CNT206066	90.909	88	7	1	2136	2222	88	1	3.09e-24	117
TRINITY_DN1994_c0_g1_i1	CNT206041	95.122	82	4	0	148	229	1137	1056	2.39e-29	130
TRINITY_DN1956_c0_g1_i1	CNT206041	93.902	82	5	0	416	497	1137	1056	2.55e-27	124
TRINITY_DN29299_c0_g1_i1	CNT204790	84.314	153	17	3	1	153	726	871	3.12e-33	143
TRINITY_DN29298_c0_g1_i1	CNT2010288	83.766	308	36	13	1	305	237	533	3.04e-74	279
TRINITY_DN29220_c0_g1_i1	CNT2010288	85.944	249	22	12	1	246	3241	3479	1.84e-66	254
TRINITY_DN7012_c0_g1_i1	CNT208018	100	206	0	0	1	206	1987	1782	5.26e-105	381
TRINITY_DN7006_c0_g1_i1	CNT206769	95.556	45	1	1	34	78	151	108	1.85e-11	71.3
TRINITY_DN18787_c0_g1_i1	CNT205402	99.569	232	1	0	1	232	476	245	9.85e-118	424
TRINITY_DN797_c0_g1_i2	CNT205696	99.554	224	1	0	1	224	1521	1744	2.65e-113	409
TRINITY_DN10873_c0_g1_i1	CNT2010018	100	226	0	0	1	226	276	501	4.45e-116	418
TRINITY_DN10873_c0_g1_i5	CNT206723	100	112	0	0	106	217	430	541	1e-52	207
TRINITY_DN10873_c0_g1_i11	CNT2083334	99.07	215	2	0	1	215	304	518	1.37e-106	387
TRINITY_DN10873_c0_g1_i14	CNT207071	100	217	0	0	1	217	619	835	4.28e-111	401
TRINITY_DN10873_c0_g1_i16	CNT2011182	91.391	151	12	1	1	150	1430	1580	2.19e-51	206
TRINITY_DN10873_c0_g1_i26	CNT207453	97.297	37	1	0	803	839	304	268	2.3e-08	63.9
TRINITY_DN10865_c0_g1_i1	CNT205743	84.667	150	20	2	153	299	7	156	3.15e-34	147
TRINITY_DN10865_c0_g1_i2	CNT205879	100	76	0	0	1	76	351	276	1.23e-31	141
TRINITY_DN10806_c1_g1_i1	CNT207952	96.842	95	1	2	1	95	686	778	1.5e-37	158
TRINITY_DN10825_c4_g3_i1	CNT207952	97.26	73	0	2	23	95	509	579	5.48e-27	122
TRINITY_DN15303_c0_g1_i1	CNT2010324	89.474	114	9	3	151	262	738	850	1.58e-32	141
TRINITY_DN5757_c0_g2_i1	CNT2010324	91.781	73	6	0	1	73	628	700	7.46e-21	102
TRINITY_DN5757_c0_g3_i1	CNT207635	91.739	230	7	2	100	329	242	459	4.21e-83	309
TRINITY_DN5724_c0_g1_i3	CNT207635	95.87	339	3	1	1	339	132	459	5.09e-152	538
TRINITY_DN16809_c0_g1_i1	CNT207242	81.029	622	97	12	1	607	2192	1577	8.49e-133	475
TRINITY_DN25683_c0_g1_i1	CNT2010812	100	202	0	0	1	202	546	747	8.6e-103	374
TRINITY_DN25690_c0_g1_i1	CNT2010921	96.19	210	8	0	1	210	165	374	7.05e-94	344
TRINITY_DN29602_c0_g1_i1	CNT2010921	91.597	238	14	3	8	241	2	237	1.08e-87	324
TRINITY_DN29656_c0_g1_i1	CNT2010921	94.262	244	13	1	3	246	115	357	3.86e-102	372
TRINITY_DN1693_c0_g1_i1	CNT2010513	89.706	136	13	1	310	445	20	154	7.96e-42	172
TRINITY_DN1613_c0_g1_i1	CNT2010921	91.696	289	20	3	1	285	16	304	7.46e-110	398
TRINITY_DN13030_c1_g1_i1	CNT209161	100	316	0	0	1	316	1585	1900	5.98e-166	584
TRINITY_DN13030_c5_g5_i1	CNT208027	87.764	474	56	2	7	478	1173	700	2.63e-156	553
TRINITY_DN13098_c1_g1_i1	CNT208027	84.615	364	50	4	72	432	1232	872	1.99e-97	357
TRINITY_DN13098_c1_g1_i3	CNT209247	99.642	279	1	0	1	279	570	848	8.97e-144	510
TRINITY_DN13098_c1_g1_i4	CNT206998	88.571	105	11	1	146	249	672	776	4.07e-28	126
TRINITY_DN13018_c1_g5_i14	CNT2011582	100	384	0	0	250	633	2378	2761	0	710
TRINITY_DN13095_c2_g9_i1	CNT204790	92.045	88	5	2	57	143	781	867	9.75e-27	122
TRINITY_DN13095_c2_g2_i5	CNT209322	97.701	87	2	0	1	87	439	353	2.93e-35	150
TRINITY_DN13047_c4_g8_i1	CNT208804	87.692	65	7	1	702	765	805	741	4.85e-12	75
TRINITY_DN13058_c1_g1_i1	CNT209665	87.831	189	19	2	6	193	1751	1936	5.16e-56	219
TRINITY_DN13058_c4_g1_i3	CNT2010903	99.858	703	1	0	1	703	838	1540	0	1293
TRINITY_DN13058_c4_g1_i7	CNT208504	95.909	220	6	1	1	217	94	313	3.09e-96	353
TRINITY_DN13058_c4_g1_i12	CNT208504	83.108	148	3	7	1	147	245	371	1.57e-24	115
TRINITY_DN13058_c4_g1_i13	CNT205841	98.958	96	1	0	225	320	2	97	5.59e-42	172
TRINITY_DN13058_c4_g1_i15	CNT207952	90.833	240	21	1	195	433	783	544	2.61e-86	320
TRINITY_DN13058_c4_g1_i16	CNT207952	94.366	71	4	0	200	270	579	509	6.15e-23	110
TRINITY_DN13058_c4_g1_i20	CNT207952	89.011	273	24	5	9	279	779	511	2.08e-90	333
TRINITY_DN13058_c4_g10_i1	CNT207952	94.366	71	4	0	10	80	579	509	3.82e-23	110
TRINITY_DN13058_c4_g1_i21	CNT2010908	87.843	255	20	6	219	463	551	298	7.94e-77	289
TRINITY_DN13025_c0_g2_i4	CNT2010908	87.215	219	23	5	1	214	473	255	1.74e-63	244
TRINITY_DN13025_c0_g2_i5	CNT2010908	90.141	71	7	0	219	289	297	227	6.68e-18	93.5
TRINITY_DN13083_c1_g5_i1	CNT2010908	90.741	54	5	0	296	349	420	367	8.71e-12	73.1
TRINITY_DN13083_c1_g7_i1	CNT207797	100	120	0	0	1	120	364	483	5.82e-57	222
TRINITY_DN13059_c1_g1_i1	CNT2011465	85.294	238	23	6	44	272	235	1	6.96e-61	235
TRINITY_DN13059_c1_g1_i4	CNT2011724	100	1445	0	0	1	1445	1686	242	0	2669
TRINITY_DN13059_c1_g1_i18	CNT2010335	88.406	138	13	1	110	244	270	133	2.75e-39	163
TRINITY_DN13059_c1_g1_i20	CNT2010335	91.964	112	9	0	1	112	244	133	1.28e-37	158
TRINITY_DN13059_c1_g1_i21	CNT208739	100	309	0	0	556	864	85	393	1.34e-161	571
TRINITY_DN13019_c2_g1_i1	CNT205884	100	140	0	0	452	591	198	59	8.01e-68	259
TRINITY_DN13019_c3_g1_i2	CNT2011208	100	208	0	0	1	208	528	321	1.81e-105	385
TRINITY_DN13019_c5_g2_i1	CNT20188704	90.909	66	6	0	166	231	966	1031	4.28e-17	89.8
TRINITY_DN13019_c5_g2_i3	CNT207955	100	254	0	0	1	254	640	893	1.38e-131	470
TRINITY_DN13019_c5_g2_i4	CNT209032	100	213	0	0	1	213	1486	1274	7.01e-109	394
TRINITY_DN13099_c3_g7_i3	CNT208560	93.706	286	6	2	1	286	2226	1953	5.75e-116	418
TRINITY_DN13099_c3_g7_i5	CNT2010896	97.059	34	1	0	1	34	6	39	1.32e-07	58.4
TRINITY_DN13000_c1_g1_i1	CNT205476	100	226	0	0	1	226	400	175	4.45e-116	418
TRINITY_DN13011_c4_g6_i1	CNT209827	92.593	81	5	1	1	81	483	404	1.1e-24	115
TRINITY_DN13084_c1_g8_i1	CNT209827	94.231	52	2	1	24	75	564	514	1.45e-13	78.7
TRINITY_DN13067_c1_g6_i1	CNT209198	98.714	311	1	1	1	311	524	217	2.14e-155	549
TRINITY_DN13067_c1_g7_i1	CNT209422	98.901	91	1	0	1	91	2231	2321	4.31e-39	163
TRINITY_DN13067_c1_g5_i2	CNT208190	98.876	356	1	1	85	440	1	353	3e-180	632
TRINITY_DN13023_c1_g2_i1	CNT2010576	100	195	0	0	75	269	195	1	1.25e-98	361
TRINITY_DN13023_c3_g6_i1	CNT207401	100	249	0	0	2	250	1285	1533	8.63e-129	460
TRINITY_DN13023_c3_g6_i2	CNT204891	99.66	294	1	0	1	294	515	222	4.36e-152	538
TRINITY_DN13063_c0_g8_i1	CNT2011043	100	301	0	0	1	301	1278	978	1.24e-157	556
TRINITY_DN13097_c1_g5_i1	CNT209661	100	114	0	0	1	114	358	471	1.08e-53	211
TRINITY_DN13066_c5_g1_i1	CNT209661	93.939	66	4	0	229	294	572	637	2.44e-20	100
TRINITY_DN13039_c0_g2_i1	CNT205528	100	217	0	0	1	217	694	910	4.28e-111	401
TRINITY_DN13026_c2_g2_i1	CNT209272	100	333	0	0	1	333	438	106	2.25e-175	616
TRINITY_DN13026_c4_g1_i1	CNT207702	99.057	318	3	0	1	318	568	885	9.84e-162	571
TRINITY_DN13026_c5_g1_i3	CNT207702	99.59	244	1	0	398	641	882	1125	6.22e-124	446
TRINITY_DN13026_c5_g1_i6	CNT206746	100	306	0	0	1	306	1335	1030	2.1e-160	566
TRINITY_DN13026_c5_g5_i1	CNT208572	100	680	0	0	1	680	1621	942	0	1256
TRINITY_DN13026_c5_g5_i2	CNT2010908	86.364	88	4	5	643	730	221	300	1.38e-16	89.8
TRINITY_DN13026_c6_g3_i1	CNT2010908	87.179	78	3	4	650	727	481	551	2.31e-14	82.4
TRINITY_DN13014_c0_g3_i1	CNT208236	85.484	372	45	6	6	372	2504	2137	3.88e-104	379
TRINITY_DN13014_c0_g4_i1	CNT208550	88.623	167	13	5	1	164	164	1	1.16e-49	198
TRINITY_DN13092_c1_g9_i1	CNT206047	100	44	0	0	1	44	325	368	9.49e-15	82.4
TRINITY_DN13092_c2_g1_i1	CNT206047	100	39	0	0	5	43	1661	1699	5.71e-12	73.1
TRINITY_DN13054_c2_g5_i3	CNT206047	100	28	0	0	1	28	133	160	7.44e-06	52.8
TRINITY_DN13085_c2_g6_i2	CNT206047	100	28	0	0	1	28	149	176	7.44e-06	52.8
TRINITY_DN13053_c3_g3_i1	CNT206047	100	28	0	0	1	28	165	192	7.44e-06	52.8
TRINITY_DN13053_c3_g1_i13	CNT206047	100	28	0	0	1	28	181	208	7.44e-06	52.8
TRINITY_DN13053_c5_g1_i1	CNT206047	100	28	0	0	1	28	197	224	7.44e-06	52.8
TRINITY_DN13041_c2_g4_i1	CNT206047	100	28	0	0	1	28	213	240	7.44e-06	52.8
TRINITY_DN13024_c0_g1_i13	CNT206047	100	28	0	0	1	28	229	256	7.44e-06	52.8
TRINITY_DN13096_c0_g1_i1	CNT206047	100	28	0	0	1	28	245	272	7.44e-06	52.8
TRINITY_DN13096_c0_g3_i1	CNT206047	100	28	0	0	1	28	261	288	7.44e-06	52.8
TRINITY_DN13069_c0_g1_i21	CNT206047	100	28	0	0	1	28	277	304	7.44e-06	52.8
TRINITY_DN13088_c0_g2_i6	CNT206047	100	28	0	0	1	28	293	320	7.44e-06	52.8
TRINITY_DN17793_c0_g1_i1	CNT206047	100	28	0	0	1	28	309	336	7.44e-06	52.8
TRINITY_DN17708_c0_g1_i1	CNT204845	90.114	263	25	1	1	263	485	224	2.05e-92	340
TRINITY_DN2586_c0_g1_i1	CNT204845	93.805	113	7	0	1	113	334	222	1.5e-41	171
TRINITY_DN2577_c0_g1_i1	CNT205944	86.364	748	73	10	2	748	749	30	0	789
TRINITY_DN2502_c0_g1_i1	CNT2011774	98.98	392	4	0	1	392	772	1163	0	702
TRINITY_DN20884_c0_g1_i1	CNT2011774	86.022	372	51	1	1263	1633	763	1134	4.61e-109	398
TRINITY_DN20850_c0_g1_i1	CNT207527	91.139	158	14	0	52	209	729	886	5.74e-55	215
TRINITY_DN21353_c0_g1_i1	CNT205944	91.72	785	61	3	5	786	784	1	0	1086
TRINITY_DN39888_c0_g1_i1	CNT205944	92.39	749	56	1	2	749	749	1	0	1066
TRINITY_DN39850_c0_g1_i1	CNT208610	97.101	69	2	0	151	219	550	482	1.75e-25	117
TRINITY_DN39854_c0_g1_i1	CNT208259	100	30	0	0	86	115	1343	1372	6.13e-07	56.5
TRINITY_DN39853_c0_g1_i1	CNT2010908	93.396	212	13	1	1	211	446	235	3.04e-84	313
TRINITY_DN39840_c0_g1_i1	CNT209665	85.776	232	27	5	1	226	2310	2541	1.05e-62	241
TRINITY_DN39826_c0_g1_i1	CNT2012018	87.402	127	16	0	393	519	2257	2131	6.33e-34	147
TRINITY_DN35844_c0_g1_i1	CNT209322	93.396	106	7	0	3	108	370	475	2.65e-37	158
TRINITY_DN35839_c0_g1_i1	CNT205870	94.69	113	4	2	1	113	934	824	3.36e-42	174
TRINITY_DN36309_c0_g1_i1	CNT2011490	90.704	398	29	6	1	393	62	456	1.71e-147	523
TRINITY_DN17896_c0_g1_i1	CNT2011490	88.235	476	46	6	1	469	62	534	1.54e-158	560
TRINITY_DN17845_c0_g1_i1	CNT2011490	85.769	527	54	9	222	731	12	534	1.14e-151	538
TRINITY_DN17870_c0_g1_i1	CNT2011490	85.03	167	19	5	155	321	150	310	9.38e-40	165
TRINITY_DN17857_c0_g1_i1	CNT2010151	91.22	205	15	1	3	204	262	466	2.52e-73	276
TRINITY_DN22872_c0_g1_i1	CNT2011490	90.643	342	26	4	1	338	62	401	2.46e-125	449
TRINITY_DN22835_c0_g1_i1	CNT2011490	94.406	143	6	2	5	147	142	282	9.08e-56	219
TRINITY_DN7911_c0_g1_i1	CNT208377	98.438	128	2	0	105	232	659	532	8.16e-58	226
TRINITY_DN13143_c2_g7_i1	CNT208377	100	30	0	0	75	104	730	701	1.13e-06	56.5
TRINITY_DN13143_c2_g7_i2	CNT208377	92.76	221	11	1	105	320	659	439	8.77e-85	315
TRINITY_DN13143_c2_g4_i2	CNT208377	100	30	0	0	75	104	730	701	5.87e-07	56.5
TRINITY_DN13143_c2_g19_i1	CNT2011366	85.207	169	11	5	4	158	169	1	8.24e-39	161
TRINITY_DN13143_c2_g7_i3	CNT209510	89.71	379	29	8	1	375	132	504	4.54e-133	475
TRINITY_DN13143_c2_g21_i1	CNT208619	100	168	0	0	195	362	1	168	2.14e-83	311
TRINITY_DN13143_c2_g23_i1	CNT209510	76.923	286	58	6	64	343	81	364	6.07e-37	156
TRINITY_DN13167_c6_g1_i1	CNT208804	89.231	65	6	1	203	267	841	904	3.05e-14	80.5
TRINITY_DN13167_c6_g9_i1	CNT209031	95.388	1561	39	4	42	1590	1614	75	0	2453
TRINITY_DN13167_c6_g13_i1	CNT2010779	88.119	101	7	2	168	268	912	1007	8.35e-25	115
TRINITY_DN13167_c6_g14_i1	CNT206998	81.69	142	17	5	1	140	760	626	8.54e-23	110
TRINITY_DN13190_c0_g5_i1	CNT2011039	100	28	0	0	64	91	238	211	6.08e-06	52.8
TRINITY_DN13120_c1_g5_i2	CNT2010807	81.507	146	11	4	59	189	1252	1108	6.28e-22	106
TRINITY_DN13198_c0_g1_i2	CNT207635	90.98	255	12	2	1	255	295	538	3.13e-90	333
TRINITY_DN13140_c3_g1_i1	CNT207635	86.787	333	30	3	108	440	241	559	5.63e-98	359
TRINITY_DN13140_c3_g7_i1	CNT204845	89.831	59	5	1	1	58	5	63	1.79e-12	75
TRINITY_DN13140_c3_g7_i2	CNT204845	89.831	59	5	1	1	58	5	63	1.77e-12	75
TRINITY_DN13140_c3_g5_i5	CNT2010288	86.592	179	8	2	42	220	1549	1711	1.73e-45	183
TRINITY_DN13140_c3_g7_i4	CNT209079	95.714	70	3	0	1	70	300	231	2.82e-24	113
TRINITY_DN13118_c1_g1_i1	CNT207700	100	241	0	0	3	243	1621	1861	2.21e-124	446
TRINITY_DN13118_c2_g1_i1	CNT20151406	100	36	0	0	219	254	307	272	2.12e-10	67.6
TRINITY_DN13118_c2_g1_i3	CNT208534	100	95	0	0	200	294	143	237	3.94e-43	176
TRINITY_DN13118_c2_g9_i1	CNT208534	100	35	0	0	1	35	110	144	8.89e-10	65.8
TRINITY_DN13118_c2_g10_i1	CNT206799	100	218	0	0	119	336	230	13	1.92e-111	403
TRINITY_DN13118_c2_g12_i2	CNT20140460	97.183	142	3	1	2	142	521	662	5.75e-62	239
TRINITY_DN13178_c2_g1_i1	CNT20140460	97.647	85	2	0	253	337	662	746	3.58e-34	147
TRINITY_DN13108_c2_g2_i1	CNT2011612	98.75	160	1	1	127	286	776	618	2.19e-75	283
TRINITY_DN13108_c3_g2_i1	CNT207295	98.419	253	4	0	1	253	2294	2546	2.32e-124	446
TRINITY_DN13104_c1_g5_i5	CNT208285	100	345	0	0	1	345	1926	2270	0	638
TRINITY_DN13104_c1_g9_i1	CNT207958	81.043	211	28	5	6	207	1025	818	9.75e-38	158
TRINITY_DN13104_c1_g7_i3	CNT209027	99.512	205	1	0	44	248	1	205	1.08e-102	374
TRINITY_DN13104_c1_g5_i7	CNT209027	98.473	131	1	1	73	203	76	205	1.98e-59	230
TRINITY_DN13184_c2_g5_i1	CNT209027	98.795	83	1	0	1	83	79	161	5.71e-35	148
TRINITY_DN13152_c3_g2_i1	CNT208896	99.372	478	3	0	1	478	613	136	0	867
TRINITY_DN13152_c3_g3_i1	CNT209420	88.889	108	12	0	423	530	2456	2349	4.69e-30	134
TRINITY_DN13152_c4_g3_i1	CNT209420	92.754	69	5	0	459	527	2618	2550	4.76e-20	100
TRINITY_DN13152_c4_g4_i1	CNT209633	99.683	315	1	0	1	315	430	744	1.11e-163	577
TRINITY_DN13156_c0_g8_i1	CNT208758	89.286	224	4	2	1	204	2280	2057	1.97e-69	263
TRINITY_DN13142_c2_g4_i1	CNT208758	98.137	161	2	1	84	244	1979	1820	2.39e-74	279
TRINITY_DN13105_c3_g2_i1	CNT208758	100	87	0	0	1	87	2280	2194	9.02e-39	161
TRINITY_DN13105_c4_g1_i1	CNT208657	100	221	0	0	1	221	1207	987	2.61e-113	409
TRINITY_DN13105_c4_g9_i1	CNT2011701	100	237	0	0	1	237	1196	1432	3.6e-122	438
TRINITY_DN13153_c2_g4_i1	CNT208479	99.674	307	1	0	1	307	29	335	2.71e-159	562
TRINITY_DN13153_c2_g5_i1	CNT20233544	86.391	169	19	2	94	262	514	678	1.02e-44	182
TRINITY_DN13153_c2_g13_i1	CNT2011953	100	40	0	0	13	52	1	40	1.18e-12	75
TRINITY_DN13153_c2_g14_i1	CNT207211	100	250	0	0	50	299	212	461	2.76e-129	462
TRINITY_DN13153_c2_g17_i1	CNT208343	98.113	265	2	1	1	262	178	442	3.09e-128	459
TRINITY_DN13146_c1_g1_i1	CNT206544	98.909	550	6	0	1	550	1151	602	0	983
TRINITY_DN13146_c1_g3_i1	CNT209803	96.19	105	4	0	179	283	5328	5224	4.89e-42	172
TRINITY_DN13157_c2_g2_i16	CNT2011075	99.645	282	1	0	1	282	2	283	1.95e-145	516
TRINITY_DN13162_c0_g2_i1	CNT2011542	100	262	0	0	1	262	1872	2133	5.1e-136	484
TRINITY_DN13137_c1_g8_i1	CNT207841	100	83	0	0	1	83	83	1	2.91e-36	154
TRINITY_DN13128_c0_g1_i1	CNT207700	100	209	0	0	1	209	1901	2109	1.15e-106	387
TRINITY_DN13128_c2_g6_i1	CNT208190	100	173	0	0	1	173	405	577	1.43e-86	320
TRINITY_DN13128_c2_g6_i2	CNT209101	97.813	503	9	1	1	501	1518	1016	0	867
TRINITY_DN13138_c1_g1_i1	CNT209793	99.153	236	1	1	1	235	1630	1395	9.99e-118	424
TRINITY_DN25942_c0_g1_i1	CNT2011529	98.467	261	3	1	1	260	1917	2177	3.07e-128	459
TRINITY_DN27835_c0_g1_i1	CNT205647	98.742	318	3	1	1	317	688	1005	8.35e-160	564
TRINITY_DN27801_c0_g1_i1	CNT207641	98.446	386	5	1	244	628	553	938	0	678
TRINITY_DN6059_c0_g1_i1	CNT207641	98.371	307	2	3	124	428	555	250	2.35e-151	536
TRINITY_DN6059_c0_g2_i1	CNT206232	99.107	336	0	1	1	336	367	35	6.34e-171	601
TRINITY_DN38894_c0_g1_i1	CNT2010151	98.024	253	3	1	1	253	330	80	3.87e-122	438
TRINITY_DN11947_c1_g3_i3	CNT2010051	100	71	0	0	221	291	12	82	8.55e-30	132
TRINITY_DN11990_c2_g5_i1	CNT2010008	100	329	0	0	1	329	96	424	3.7e-173	608
TRINITY_DN11933_c2_g4_i1	CNT2010626	96.429	56	0	1	1	56	4217	4270	1e-17	91.6
TRINITY_DN11959_c3_g1_i5	CNT2010779	98.643	221	3	0	1	221	1325	1545	2.63e-108	392
TRINITY_DN11959_c3_g1_i8	CNT2010921	94.286	245	13	1	1	244	397	641	1.06e-102	374
TRINITY_DN11934_c0_g6_i1	CNT2010597	100	167	0	0	11	177	637	471	3.5e-83	309
TRINITY_DN11934_c0_g5_i3	CNT205567	99.747	396	1	0	1	396	513	118	0	726
TRINITY_DN11934_c0_g6_i3	CNT209848	100	244	0	0	1	244	455	212	4.78e-126	451
TRINITY_DN11934_c0_g6_i4	CNT208340	90.78	141	10	3	55	192	410	270	4.94e-46	185
TRINITY_DN11934_c0_g5_i4	CNT208340	87.952	83	7	3	157	236	410	328	8.94e-19	95.3
TRINITY_DN11934_c1_g1_i1	CNT208340	89.781	137	11	3	29	165	403	270	3.62e-42	172
TRINITY_DN11978_c0_g3_i1	CNT208340	85.714	140	17	3	76	212	410	271	7.88e-34	145
TRINITY_DN11918_c2_g1_i1	CNT2065212	81.091	275	46	6	1	272	1009	738	7.79e-55	215
TRINITY_DN11957_c3_g3_i1	CNT208340	90.517	116	11	0	1	116	386	271	1.23e-36	154
TRINITY_DN11957_c3_g10_i1	CNT208340	90	140	11	3	55	191	410	271	7.53e-44	178
TRINITY_DN11967_c2_g3_i1	CNT207050	98.4	250	2	1	1	248	592	343	3.79e-122	438
TRINITY_DN11967_c2_g1_i6	CNT207050	97.426	272	7	0	1	272	592	321	7.04e-130	464
TRINITY_DN11967_c2_g1_i8	CNT2011202	100	196	0	0	1	196	432	627	2.19e-99	363
TRINITY_DN11967_c2_g3_i4	CNT205572	80.137	146	17	3	161	305	438	304	9.13e-20	99
TRINITY_DN11970_c1_g7_i1	CNT2010157	98.636	733	8	2	1	731	2380	3112	0	1297
TRINITY_DN11939_c2_g1_i1	CNT2010128	100	408	0	0	1	408	1694	1287	0	754
TRINITY_DN11906_c0_g1_i4	CNT2010128	100	267	0	0	1	267	1949	1683	8.65e-139	494
TRINITY_DN11921_c1_g1_i1	CNT207992	95.238	126	6	0	1	126	1029	904	3.27e-50	200
TRINITY_DN11921_c1_g1_i3	CNT2011009	98.649	296	2	2	1	294	546	251	1.22e-147	523
TRINITY_DN11954_c2_g5_i1	CNT208809	100	221	0	0	1	221	36	256	2.61e-113	409
TRINITY_DN11954_c2_g9_i1	CNT2011341	100	250	0	0	1	250	1150	1399	2.27e-129	462
TRINITY_DN11954_c2_g11_i1	CNT208064	97.297	37	1	0	292	328	211	247	3.6e-09	63.9
TRINITY_DN11954_c3_g1_i1	CNT206638	99.51	204	1	0	69	272	844	1047	4.32e-102	372
TRINITY_DN11992_c1_g1_i1	CNT20135710	94.245	139	6	1	95	233	272	136	8.39e-54	211
TRINITY_DN11992_c4_g1_i8	CNT2010018	99.19	247	0	1	2	248	39	283	8.15e-124	444
TRINITY_DN11946_c0_g1_i18	CNT204988	80.22	182	31	5	24	202	3059	3238	5.81e-30	132
TRINITY_DN11946_c0_g4_i1	CNT205572	82	150	17	4	35	184	301	440	4.98e-26	119
TRINITY_DN11911_c2_g4_i2	CNT209605	98.249	514	9	0	5	518	1	514	0	900
TRINITY_DN11911_c2_g1_i4	CNT209605	98.187	331	6	0	5	335	1	331	5.83e-164	579
TRINITY_DN14164_c2_g2_i2	CNT209605	98.473	131	2	0	506	636	384	514	1.88e-59	231
TRINITY_DN14164_c2_g1_i4	CNT209605	98.113	53	1	0	412	464	332	384	9.26e-18	93.5
TRINITY_DN14148_c0_g1_i1	CNT209604	98.381	556	9	0	5	560	1	556	0	977
TRINITY_DN14148_c1_g1_i1	CNT208675	100	237	0	0	1	237	18	254	3.6e-122	438
TRINITY_DN14148_c3_g1_i1	CNT2010940	100	318	0	0	5	322	597	280	7.44e-167	588
TRINITY_DN14107_c1_g2_i1	CNT205637	88.136	236	17	3	8	242	317	542	1.42e-71	270
TRINITY_DN14107_c1_g6_i1	CNT206760	84.848	66	8	2	314	378	1303	1239	3.58e-09	65.8
TRINITY_DN14107_c1_g8_i1	CNT204824	87.097	124	16	0	333	456	1223	1100	2.31e-32	141
TRINITY_DN14107_c1_g13_i1	CNT209420	91.489	235	17	2	547	779	2619	2386	1.5e-85	320
TRINITY_DN14103_c6_g3_i1	CNT2010908	95.135	185	8	1	2	185	375	559	9.16e-78	291
TRINITY_DN14151_c1_g1_i3	CNT2010908	89.091	55	5	1	49	102	367	421	1.68e-10	67.6
TRINITY_DN14151_c1_g3_i1	CNT209420	99.18	122	1	0	4	125	2470	2349	1.57e-56	220
TRINITY_DN14151_c1_g1_i5	CNT209420	98.592	71	1	0	54	124	2618	2548	3.52e-28	126
TRINITY_DN14151_c1_g1_i7	CNT2010908	87.981	208	16	3	1	204	297	499	1.19e-61	237
TRINITY_DN14151_c1_g1_i8	CNT209420	97.122	139	4	0	284	422	2618	2480	9.47e-61	235
TRINITY_DN14151_c1_g1_i9	CNT209420	98.592	71	1	0	284	354	2420	2350	5.94e-28	126
TRINITY_DN14151_c1_g3_i3	CNT209420	89.247	186	19	1	3	188	2612	2428	7.68e-60	231
TRINITY_DN14193_c1_g2_i1	CNT209420	89.286	252	26	1	32	283	2613	2363	7.73e-85	315
TRINITY_DN14193_c1_g2_i2	CNT2010908	95.074	203	9	1	1	202	273	475	4.09e-86	318
TRINITY_DN14113_c1_g5_i1	CNT207952	92.941	170	10	1	129	298	612	779	1.2e-63	246
TRINITY_DN14179_c0_g4_i1	CNT207952	89.916	119	10	1	1	119	654	770	2.69e-35	152
TRINITY_DN14162_c1_g1_i1	CNT207952	94.203	69	4	0	229	297	511	579	2.12e-21	106
TRINITY_DN14162_c4_g7_i2	CNT207952	95.082	61	3	0	59	119	511	571	1.28e-18	97.1
TRINITY_DN14162_c4_g8_i2	CNT206021	98.972	389	2	1	1	387	62	450	0	695
TRINITY_DN14119_c0_g1_i24	CNT206021	98.974	390	2	1	1	388	62	451	0	697
TRINITY_DN14181_c0_g1_i1	CNT208833	94.483	145	6	1	134	278	625	483	4.69e-57	222
TRINITY_DN14181_c0_g3_i1	CNT2010903	99.829	1171	2	0	1	1171	2813	3983	0	2152
TRINITY_DN14181_c0_g7_i1	CNT209229	99.27	137	1	0	4	140	455	591	6.21e-65	248
TRINITY_DN14181_c0_g7_i2	CNT209231	90.347	259	24	1	49	306	271	529	4.96e-92	339
TRINITY_DN14142_c1_g1_i1	CNT209231	100	39	0	0	49	87	214	252	5.55e-12	73.1
TRINITY_DN14142_c2_g9_i1	CNT209231	100	39	0	0	49	87	233	271	5.55e-12	73.1
TRINITY_DN14142_c2_g10_i1	CNT209231	100	36	0	0	52	87	198	233	2.58e-10	67.6
TRINITY_DN14142_c2_g11_i1	CNT209296	82.101	257	19	8	248	490	540	783	1.88e-48	195
TRINITY_DN14142_c2_g16_i1	CNT209459	93.805	113	7	0	248	360	115	3	2.79e-41	171
TRINITY_DN14142_c2_g17_i1	CNT209459	90.196	102	6	3	153	254	165	68	4.73e-29	130
TRINITY_DN14142_c2_g10_i2	CNT209229	98.54	137	2	0	4	140	455	591	3.53e-63	243
TRINITY_DN14142_c3_g1_i1	CNT2011182	97.753	89	2	0	1	89	1492	1580	1.32e-36	154
TRINITY_DN14160_c2_g2_i1	CNT209803	80.398	352	46	11	1	331	1144	795	3.37e-64	246
TRINITY_DN14160_c2_g2_i4	CNT209322	86.347	271	29	2	64	326	353	623	5.5e-77	289
TRINITY_DN14160_c2_g4_i2	CNT209322	92.5	120	9	0	92	211	353	472	3.54e-42	172
TRINITY_DN14160_c2_g7_i1	CNT209322	90.722	97	9	0	49	145	403	499	2.38e-29	130
TRINITY_DN14160_c2_g5_i4	CNT2011490	94.286	140	8	0	487	626	1	140	1.86e-54	215
TRINITY_DN14160_c2_g10_i1	CNT2011490	93.023	215	14	1	97	311	1	214	3.06e-84	313
TRINITY_DN14114_c3_g1_i1	CNT205841	98.113	106	2	0	1	106	54	159	7.32e-46	185
TRINITY_DN14114_c3_g1_i2	CNT208027	89.726	146	12	3	133	276	615	471	2.2e-45	183
TRINITY_DN14114_c3_g1_i3	CNT206387	89.744	117	11	1	214	330	1276	1391	9.83e-35	148
TRINITY_DN14114_c3_g1_i5	CNT204790	89.474	171	13	4	904	1070	872	703	4.65e-53	211
TRINITY_DN14114_c3_g6_i1	CNT204790	93.333	75	4	1	1258	1332	871	798	2.06e-22	110
TRINITY_DN14114_c3_g2_i11	CNT208027	93.919	148	9	0	361	508	344	491	2.49e-57	224
TRINITY_DN14114_c3_g1_i17	CNT208804	89.855	69	4	3	51	118	740	806	1.66e-15	86.1
TRINITY_DN14166_c1_g1_i1	CNT206387	87	200	24	2	111	310	1278	1475	1.68e-57	224
TRINITY_DN14132_c1_g9_i1	CNT206387	86.127	173	19	4	481	650	1305	1475	3.44e-44	182
TRINITY_DN14139_c2_g6_i1	CNT209322	89.691	97	10	0	14	110	499	403	1.58e-27	124
TRINITY_DN14128_c0_g1_i1	CNT207967	89.691	97	10	0	1	97	106	10	5.82e-27	124
TRINITY_DN14128_c0_g1_i3	CNT207739	89.091	110	12	0	334	443	212	103	2.89e-31	137
TRINITY_DN14128_c0_g1_i4	CNT205008	96.831	284	9	0	2	285	402	685	3.35e-133	475
TRINITY_DN14128_c0_g1_i5	CNT206769	95.556	45	1	1	57	101	108	151	2.02e-11	71.3
TRINITY_DN14128_c0_g1_i6	CNT209010	81.757	148	17	8	31	175	571	431	9.52e-25	115
TRINITY_DN14128_c0_g1_i7	CNT2010346	97.884	567	12	0	4	570	1	567	0	981
TRINITY_DN14100_c0_g1_i1	CNT2010346	93.22	118	2	1	569	686	623	734	1.62e-40	169
TRINITY_DN14100_c1_g5_i1	CNT2010348	97.846	325	7	0	4	328	1	325	1.08e-158	562
TRINITY_DN14100_c1_g3_i2	CNT207144	84.821	112	14	3	156	265	20	130	3.68e-23	110
TRINITY_DN14100_c1_g10_i2	CNT207144	86.275	102	12	2	242	341	29	130	4.81e-23	110
TRINITY_DN14100_c1_g1_i2	CNT209307	100	245	0	0	44	288	292	48	1.59e-126	453
TRINITY_DN14100_c1_g15_i1	CNT207992	99.174	242	2	0	22	263	316	75	1.45e-121	436
TRINITY_DN14100_c3_g1_i1	CNT207992	99.128	688	6	0	1	688	980	293	0	1238
TRINITY_DN14159_c1_g7_i1	CNT2011770	80.142	282	42	8	213	481	438	158	1.43e-49	198
TRINITY_DN14196_c0_g1_i5	CNT208217	89.189	111	10	2	238	347	969	860	2.23e-31	137
TRINITY_DN14108_c2_g4_i14	CNT206391	99.861	720	1	0	1	720	994	275	0	1325
TRINITY_DN14167_c0_g1_i1	CNT205841	88.557	201	11	8	39	229	9	207	1.76e-60	233
TRINITY_DN14167_c0_g2_i1	CNT20132128	85.57	298	28	13	1	293	31	318	8.06e-80	298
TRINITY_DN14167_c0_g3_i1	CNT20136140	88.71	186	18	2	2	186	207	390	1.21e-57	224
TRINITY_DN14167_c0_g4_i1	CNT20132465	83.168	101	8	8	22	114	146	245	1.84e-15	84.2
TRINITY_DN14167_c0_g3_i2	CNT209142	100	233	0	0	1	233	317	549	5.91e-120	431
TRINITY_DN14167_c0_g1_i2	CNT209803	100	50	0	0	229	278	4833	4784	3.84e-18	93.5
TRINITY_DN14167_c0_g1_i3	CNT204922	98.658	447	6	0	1	447	1876	2322	0	793
TRINITY_DN14167_c0_g1_i4	CNT205006	100	614	0	0	1	614	801	1414	0	1134
TRINITY_DN14144_c0_g1_i1	CNT205433	96	50	1	1	226	274	911	960	3.38e-14	80.5
TRINITY_DN14144_c3_g1_i1	CNT2011607	96.748	123	2	2	1	123	1708	1588	6.15e-51	204
TRINITY_DN14154_c1_g4_i1	CNT2010779	100	43	0	0	1	43	1583	1625	2.39e-14	80.5
TRINITY_DN14126_c0_g1_i1	CNT209821	92.308	39	3	0	243	281	572	610	5.99e-07	56.5
TRINITY_DN14126_c0_g1_i2	CNT208383	96.764	309	10	0	1	309	2525	2833	2.27e-145	516
TRINITY_DN14126_c0_g1_i3	CNT208083	100	74	0	0	269	342	484	557	2.2e-31	137
TRINITY_DN14126_c0_g1_i4	CNT20135843	88.095	84	5	3	107	185	84	1	7.54e-19	95.3
TRINITY_DN14126_c0_g1_i6	CNT206181	97.872	188	4	0	1	188	859	1046	2.48e-88	326
TRINITY_DN14126_c0_g1_i7	CNT20108055	77.54	187	34	8	1	183	854	1036	4.58e-22	106
TRINITY_DN14126_c0_g1_i9	CNT2011361	100	216	0	0	1	216	554	769	1.53e-110	399
TRINITY_DN14126_c0_g2_i1	CNT207564	100	247	0	0	1	247	1690	1936	1.04e-127	457
TRINITY_DN14126_c0_g1_i10	CNT206035	97.101	69	2	0	148	216	1	69	1.73e-25	117
TRINITY_DN14126_c0_g1_i11	CNT206998	90.196	51	5	0	1	51	724	674	2.45e-10	67.6
TRINITY_DN14126_c0_g1_i12	CNT209261	100	90	0	0	181	270	1	90	2.17e-40	167
TRINITY_DN14126_c0_g1_i13	CNT2094689	90.217	92	9	0	1	92	96	187	1.23e-26	121
TRINITY_DN14126_c0_g1_i14	CNT2094689	81.818	110	8	1	67	164	303	412	5.81e-15	82.4
TRINITY_DN14126_c0_g1_i15	CNT2094689	95.238	42	2	0	157	198	189	230	1.63e-10	67.6
TRINITY_DN14126_c0_g1_i17	CNT206394	100	105	0	0	159	263	1	105	9.67e-49	195
TRINITY_DN14126_c0_g1_i18	CNT209048	99.505	202	1	0	1	202	228	27	4e-101	368
TRINITY_DN14126_c0_g1_i20	CNT2010094	100	119	0	0	1	119	721	603	1.41e-56	220
TRINITY_DN14126_c0_g1_i21	CNT205917	99.695	328	1	0	1	328	351	24	6.18e-171	601
TRINITY_DN14157_c3_g3_i9	CNT205921	100	596	0	0	2	597	1159	564	0	1101
TRINITY_DN14147_c0_g1_i1	CNT2010458	95.939	197	4	1	1	197	996	804	1.6e-85	316
TRINITY_DN14147_c1_g1_i1	CNT2011479	96.667	210	7	0	88	297	437	228	2.22e-95	350
TRINITY_DN14172_c2_g2_i2	CNT2011012	100	69	0	0	236	304	84	16	1.16e-28	128
TRINITY_DN14117_c3_g1_i1	CNT207425	97.753	89	1	1	3	91	1569	1656	9.11e-36	152
TRINITY_DN14117_c3_g3_i2	CNT209847	86.765	68	4	3	107	174	758	696	1.33e-11	71.3
TRINITY_DN14117_c4_g2_i4	CNT207561	100	576	0	0	1	576	1831	1256	0	1064
TRINITY_DN14117_c4_g17_i1	CNT205124	98.113	53	1	0	583	635	558	506	9.25e-18	93.5
TRINITY_DN14146_c0_g13_i2	CNT205124	100	59	0	0	591	649	442	384	1.18e-22	110
TRINITY_DN14146_c0_g3_i5	CNT205124	100	37	0	0	583	619	558	522	2e-10	69.4
TRINITY_DN14146_c0_g20_i1	CNT205124	97.143	35	1	0	662	696	483	449	1.2e-07	60.2
TRINITY_DN14104_c0_g1_i1	CNT204990	97.619	42	1	0	181	222	352	393	5.26e-12	73.1
TRINITY_DN14104_c1_g1_i1	CNT205124	95.96	99	3	1	178	275	571	473	5.12e-38	159
TRINITY_DN14134_c2_g3_i1	CNT205124	100	66	0	0	170	235	442	377	4.35e-27	122
TRINITY_DN14134_c2_g5_i1	CNT205124	100	37	0	0	162	198	558	522	5.75e-11	69.4
TRINITY_DN14134_c2_g8_i2	CNT204990	95.652	46	2	0	141	186	4045	4090	9.38e-12	75
TRINITY_DN14134_c6_g1_i1	CNT206793	97.561	41	1	0	465	505	136	96	3.66e-11	71.3
TRINITY_DN14198_c0_g1_i6	CNT204988	84.146	82	7	6	144	223	1141	1064	2.02e-12	75
TRINITY_DN14111_c5_g2_i1	CNT204988	94.595	37	1	1	315	350	8238	8202	7.31e-07	56.5
TRINITY_DN14111_c5_g8_i1	CNT204988	96.97	33	0	1	315	346	8270	8238	2.63e-06	54.7
TRINITY_DN14111_c5_g2_i2	CNT205125	97.778	45	1	0	205	249	389	433	2.7e-13	78.7
TRINITY_DN14129_c1_g1_i4	CNT205125	97.222	36	1	0	214	249	354	389	2.71e-08	62.1
TRINITY_DN14129_c1_g7_i1	CNT2011741	95.745	47	2	0	453	499	82	36	1.55e-12	76.8
TRINITY_DN14129_c1_g8_i1	CNT2011741	95.745	47	2	0	135	181	82	36	1.55e-12	76.8
TRINITY_DN14153_c2_g3_i9	CNT2011741	100	48	0	0	548	595	204	157	1.21e-16	89.8
TRINITY_DN14153_c2_g3_i10	CNT207867	100	115	0	0	286	400	708	822	5.44e-54	213
TRINITY_DN30818_c0_g1_i1	CNT207793	98.925	93	1	0	127	219	937	845	1.72e-40	167
TRINITY_DN30846_c0_g1_i1	CNT2010431	100	96	0	0	88	183	154	59	9.33e-44	178
TRINITY_DN22647_c0_g1_i1	CNT206736	92.941	85	6	0	210	294	247	163	1.45e-27	124
TRINITY_DN20084_c0_g1_i1	CNT206736	100	61	0	0	65	125	306	246	3.13e-24	113
TRINITY_DN4965_c0_g1_i1	CNT205124	96.774	93	3	0	25	117	677	769	4.81e-37	156
TRINITY_DN13210_c1_g1_i10	CNT204988	89.474	152	7	7	5	152	3037	3183	1.68e-45	183
TRINITY_DN13208_c4_g3_i2	CNT204988	90.278	72	7	0	92	163	1	72	8.09e-19	95.3
TRINITY_DN13206_c3_g1_i1	CNT2011770	94.891	137	5	2	392	527	4	139	5.61e-54	213
TRINITY_DN13229_c0_g1_i1	CNT204988	84.667	150	18	5	5	152	3037	3183	7.92e-34	145
TRINITY_DN13259_c0_g2_i1	CNT204988	100	28	0	0	78	105	1822	1795	1.05e-05	52.8
TRINITY_DN13259_c0_g4_i4	CNT209885	97.701	261	0	1	479	739	340	86	3.67e-123	444
TRINITY_DN13259_c0_g5_i1	CNT209885	98.198	333	0	1	479	811	340	14	2.7e-163	577
TRINITY_DN13264_c1_g1_i2	CNT204988	100	755	0	0	1	755	7149	7903	0	1395
TRINITY_DN13273_c2_g3_i1	CNT205124	97.368	38	1	0	691	728	442	405	2.33e-09	65.8
TRINITY_DN13273_c2_g3_i2	CNT209885	100	33	0	0	458	490	331	299	3.35e-08	62.1
TRINITY_DN13273_c2_g3_i3	CNT207599	100	225	0	0	1	225	572	796	1.59e-115	416
TRINITY_DN13273_c2_g3_i4	CNT2010779	87.156	109	8	4	163	270	1007	904	7.56e-26	119
TRINITY_DN13273_c2_g3_i5	CNT2010944	94.821	251	7	4	16	262	268	20	1.48e-106	387
TRINITY_DN13273_c2_g3_i6	CNT2011586	99.367	158	1	0	159	316	298	141	1.89e-76	287
TRINITY_DN13248_c3_g1_i22	CNT2011588	90.769	65	6	0	103	167	730	666	1.39e-16	87.9
TRINITY_DN13282_c3_g1_i1	CNT209303	100	546	0	0	1	546	1451	906	0	1009
TRINITY_DN13282_c5_g2_i1	CNT209303	91.566	83	4	2	296	377	1020	940	2.19e-23	111
TRINITY_DN13282_c7_g6_i1	CNT209303	91.566	83	4	2	432	512	1156	1075	2.19e-23	111
TRINITY_DN13282_c7_g7_i1	CNT2011588	84.591	318	19	13	131	446	856	567	7.62e-77	289
TRINITY_DN13282_c7_g6_i2	CNT209079	93.333	90	5	1	1	89	2686	2775	8.61e-30	132
TRINITY_DN13282_c7_g13_i1	CNT2010073	100	69	0	0	1	69	424	492	2.68e-28	128
TRINITY_DN13282_c7_g14_i1	CNT209322	87.302	63	8	0	117	179	623	561	5.14e-12	73.1
TRINITY_DN13282_c7_g18_i1	CNT207952	91.72	157	11	2	123	278	506	661	2.18e-55	217
TRINITY_DN13282_c7_g20_i1	CNT209568	89.655	116	11	1	94	209	984	1098	2.12e-34	147
TRINITY_DN13266_c1_g1_i18	CNT209568	94.231	52	2	1	97	147	932	983	7.85e-14	78.7
TRINITY_DN13246_c2_g6_i1	CNT2011536	93.846	65	4	0	418	482	492	556	1.49e-19	99
TRINITY_DN13247_c3_g2_i1	CNT208187	97.561	41	1	0	16	56	204	244	2.72e-11	71.3
TRINITY_DN13247_c3_g1_i5	CNT204824	93.269	104	4	3	1	101	1128	1231	3.48e-35	150
TRINITY_DN13247_c3_g1_i8	CNT204824	97.059	68	2	0	28	95	974	1041	1.27e-24	115
TRINITY_DN13247_c3_g1_i11	CNT205646	91.189	227	7	2	157	383	1	214	4.77e-79	296
TRINITY_DN13296_c2_g1_i1	CNT207788	93.182	44	3	0	216	259	2299	2342	1.06e-09	65.8
TRINITY_DN13296_c3_g2_i1	CNT207788	97.674	43	0	1	1897	1939	2300	2341	3.87e-11	73.1
TRINITY_DN13296_c3_g2_i3	CNT205124	96.667	90	3	0	584	673	350	439	6.26e-35	150
TRINITY_DN13291_c4_g1_i1	CNT204990	94	50	0	2	605	652	4415	4367	1.25e-11	73.1
TRINITY_DN13291_c4_g2_i1	CNT204990	97.872	47	0	1	695	740	3415	3461	9.14e-14	80.5
TRINITY_DN13291_c5_g3_i1	CNT205124	96.667	90	3	0	1403	1492	350	439	1.35e-34	150
TRINITY_DN13291_c5_g4_i1	CNT208724	94.545	220	2	2	1	210	233	14	5.49e-90	331
TRINITY_DN13291_c5_g10_i1	CNT208724	94.615	260	9	2	92	346	262	3	9.22e-110	398
TRINITY_DN13291_c5_g2_i4	CNT207646	98.387	62	1	0	1	62	582	643	7.38e-23	110
TRINITY_DN13291_c5_g14_i1	CNT207646	98.387	62	1	0	1	62	689	750	7.38e-23	110
TRINITY_DN13291_c5_g4_i2	CNT207646	98.387	62	1	0	1	62	796	857	7.38e-23	110
TRINITY_DN13276_c1_g1_i2	CNT207646	98.387	62	1	0	1	62	903	964	7.38e-23	110
TRINITY_DN13255_c2_g1_i5	CNT207952	86.691	278	23	2	141	412	777	508	7.96e-79	296
TRINITY_DN13255_c3_g4_i1	CNT207952	96.875	64	2	0	141	204	578	515	4e-22	108
TRINITY_DN13225_c4_g2_i2	CNT208533	100	246	0	0	6	251	1	246	3.86e-127	455
TRINITY_DN13225_c4_g2_i4	CNT209247	90.909	55	4	1	36	90	660	713	3.63e-12	73.1
TRINITY_DN13231_c4_g2_i1	CNT208804	92.105	38	3	0	189	226	862	899	2.44e-06	54.7
TRINITY_DN13244_c1_g3_i1	CNT206760	89.394	66	7	0	149	214	1238	1303	1.83e-15	84.2
TRINITY_DN13265_c2_g1_i1	CNT208056	87.342	79	8	2	284	360	1175	1253	6.58e-17	89.8
TRINITY_DN13265_c2_g1_i2	CNT208477	94.545	55	3	0	147	201	710	656	7.46e-16	86.1
TRINITY_DN13265_c2_g1_i3	CNT2011565	99.611	257	1	0	1	257	1740	1996	1.4e-131	470
TRINITY_DN13265_c2_g1_i4	CNT2078519	86.25	240	23	6	1	234	6	241	5.16e-66	252
TRINITY_DN13265_c2_g1_i5	CNT2010013	99.401	2169	9	3	21	2186	1	2168	0	3930
TRINITY_DN13287_c3_g1_i1	CNT2010013	99.123	114	1	0	90	203	1164	1277	6.75e-52	206
TRINITY_DN13219_c1_g1_i2	CNT20131507	91.22	205	16	2	2	205	204	1	8e-74	278
TRINITY_DN13219_c2_g1_i1	CNT207590	92.92	226	14	1	155	378	127	352	1.81e-88	327
TRINITY_DN13274_c0_g2_i1	CNT208192	100	1092	0	0	1	1092	1247	156	0	2017
TRINITY_DN13249_c1_g7_i4	CNT206760	91.228	57	5	0	33	89	1295	1239	9.77e-14	78.7
TRINITY_DN13205_c1_g7_i1	CNT2010745	84.175	297	34	8	7	301	1701	1416	1.12e-72	276
TRINITY_DN13203_c1_g1_i17	CNT2010745	83.291	395	36	11	14	391	1789	1408	2.45e-91	337
TRINITY_DN13295_c0_g3_i1	CNT2010908	86.136	339	34	6	730	1061	555	223	1.2e-95	353
TRINITY_DN13295_c0_g3_i2	CNT207952	98.824	85	1	0	132	216	699	615	4.74e-36	152
TRINITY_DN13222_c4_g1_i1	CNT2010908	86.136	339	34	6	718	1049	555	223	1.2e-95	353
TRINITY_DN13285_c3_g1_i1	CNT2010908	85.942	313	30	7	1	305	529	223	2.05e-86	322
TRINITY_DN13285_c3_g2_i3	CNT207952	91.304	138	8	2	147	280	779	642	6.2e-46	185
TRINITY_DN13285_c3_g14_i1	CNT208217	80.597	134	18	6	1	134	844	719	2.59e-19	97.1
TRINITY_DN13267_c0_g1_i1	CNT206760	92.754	69	3	2	582	650	1564	1630	2.57e-19	99
TRINITY_DN13267_c0_g11_i1	CNT205572	91.489	47	4	0	1	47	347	301	2.37e-09	65.8
TRINITY_DN13267_c0_g12_i1	CNT205796	100	1514	0	0	1	1514	2223	710	0	2796
TRINITY_DN13267_c0_g7_i2	CNT205796	100	273	0	0	1	273	417	689	4.1e-142	505
TRINITY_DN13267_c0_g14_i1	CNT205869	94.286	210	11	1	1	210	898	1106	1.19e-86	320
TRINITY_DN13267_c0_g15_i1	CNT207144	89.862	217	22	0	5	221	2837	2621	2.14e-74	279
TRINITY_DN15124_c0_g1_i1	CNT207144	87.44	207	26	0	2	208	2830	2624	3.39e-62	239
TRINITY_DN38185_c0_g1_i1	CNT205869	92.444	225	16	1	1	225	952	1175	1.61e-86	320
TRINITY_DN38144_c0_g1_i2	CNT205841	86.517	178	15	5	1	169	184	7	1.53e-46	187
TRINITY_DN38172_c0_g1_i1	CNT2010484	99.18	244	2	0	1	244	547	790	1.17e-122	440
TRINITY_DN10654_c1_g3_i2	CNT2011440	97.015	268	8	0	1	268	262	529	7.37e-126	451
TRINITY_DN10670_c5_g1_i5	CNT205824	93.249	474	28	4	1	470	954	481	0	695
TRINITY_DN10611_c0_g1_i4	CNT2011468	92.405	237	18	0	16	252	373	137	4.02e-92	339
TRINITY_DN10691_c0_g1_i3	CNT209247	85.271	129	16	2	54	182	2671	2546	2.54e-29	130
TRINITY_DN10639_c0_g1_i1	CNT2010807	83.117	77	6	4	9	78	1053	1129	3.92e-09	63.9
TRINITY_DN10639_c3_g1_i1	CNT205577	85.882	85	4	6	152	235	1552	1475	1.97e-15	84.2
TRINITY_DN10639_c4_g1_i1	CNT205197	79.73	222	24	11	15	235	1539	1338	1.19e-32	141
TRINITY_DN10639_c4_g2_i3	CNT207359	100	301	0	0	313	613	829	529	2.64e-157	556
TRINITY_DN10639_c4_g2_i5	CNT205928	92.683	41	3	0	89	129	1166	1206	7.33e-08	60.2
TRINITY_DN39124_c0_g1_i1	CNT2010633	90.566	53	5	0	10	62	1062	1114	1.52e-11	71.3
TRINITY_DN39144_c0_g1_i1	CNT205841	90	70	6	1	181	249	707	638	5.91e-17	89.8
TRINITY_DN32171_c0_g1_i1	CNT206760	85.294	68	10	0	34	101	1239	1306	1.29e-11	71.3
TRINITY_DN32149_c0_g1_i1	CNT209247	97.436	39	1	0	1	39	678	716	3.67e-10	67.6
TRINITY_DN22337_c0_g1_i1	CNT204988	85.321	109	12	3	573	679	3267	3161	9.84e-23	110
TRINITY_DN22361_c0_g1_i1	CNT205124	98.947	95	1	0	664	758	464	558	5.73e-41	171
TRINITY_DN22330_c0_g1_i1	CNT205124	96.364	55	2	0	622	676	363	417	4.59e-17	91.6
TRINITY_DN22313_c0_g1_i1	CNT205124	95.556	45	2	0	588	632	442	486	1.66e-11	73.1
TRINITY_DN40521_c0_g1_i1	CNT205124	100	28	0	0	719	746	544	571	2.17e-05	52.8
TRINITY_DN40519_c0_g1_i1	CNT2010288	87.582	153	15	3	85	236	1416	1267	1.12e-42	174
TRINITY_DN24275_c0_g1_i1	CNT205870	94.175	103	5	1	128	230	824	925	3.93e-37	156
TRINITY_DN24295_c0_g1_i1	CNT207050	85.632	174	19	4	1	174	177	10	8.88e-44	178
TRINITY_DN24283_c0_g1_i1	CNT204990	95	40	1	1	459	497	364	403	2.92e-08	62.1
TRINITY_DN24272_c0_g1_i1	CNT205472	97.368	38	1	0	192	229	483	520	1.16e-09	65.8
TRINITY_DN8049_c0_g1_i1	CNT205472	100	387	0	0	1	387	207	593	0	715
TRINITY_DN2801_c0_g1_i1	CNT205472	96.429	112	4	0	141	252	473	584	6.11e-46	185
TRINITY_DN6593_c0_g1_i1	CNT208217	83.983	231	24	12	58	281	737	961	5.29e-53	209
TRINITY_DN6518_c0_g1_i1	CNT2011336	97.59	166	4	0	42	207	215	50	5.11e-76	285
TRINITY_DN6575_c0_g3_i1	CNT2011335	93.333	225	14	1	1	224	1310	1086	1.48e-89	331
TRINITY_DN6502_c0_g1_i1	CNT2011336	97.561	164	4	0	83	246	213	50	7.75e-75	281
TRINITY_DN28575_c0_g1_i1	CNT2011337	97.333	150	4	0	64	213	361	212	3.91e-67	255
TRINITY_DN32733_c0_g1_i1	CNT2011338	97.193	285	8	0	42	326	457	173	4.14e-135	483
TRINITY_DN32780_c0_g1_i1	CNT2011337	97.386	153	4	0	42	194	364	212	7.66e-69	261
TRINITY_DN14595_c2_g1_i4	CNT205732	92.857	70	5	0	51	120	70	1	1.47e-20	102
TRINITY_DN14595_c3_g1_i1	CNT2011913	100	86	0	0	301	386	499	584	5.33e-38	159
TRINITY_DN14509_c0_g1_i1	CNT2011913	100	86	0	0	530	615	499	584	8.72e-38	159
TRINITY_DN14509_c0_g1_i3	CNT206472	91.919	99	7	1	2	99	388	486	2.36e-31	137
TRINITY_DN14509_c0_g1_i4	CNT208259	92.105	38	2	1	100	137	761	797	5.48e-06	52.8
TRINITY_DN14509_c0_g1_i5	CNT205124	96.512	86	3	0	1	86	677	592	5.17e-33	143
TRINITY_DN14509_c1_g1_i1	CNT205125	96.774	31	1	0	198	228	467	497	7.03e-06	52.8
TRINITY_DN14509_c1_g1_i2	CNT204988	100	33	0	0	37	69	1712	1680	8.25e-09	62.1
TRINITY_DN14509_c1_g4_i1	CNT205024	100	46	0	0	22	67	39	84	6.83e-16	86.1
TRINITY_DN14509_c1_g1_i3	CNT209422	98.246	57	1	0	876	932	2326	2270	8.23e-20	100
TRINITY_DN14509_c1_g1_i8	CNT206172	86.364	198	27	0	36	233	1309	1506	2.83e-55	217
TRINITY_DN14509_c1_g1_i10	CNT2010229	91.156	147	3	2	1	137	413	267	7.1e-47	191
TRINITY_DN14509_c1_g1_i11	CNT2010229	91.156	147	3	2	1	137	413	267	7.24e-47	191
TRINITY_DN14509_c1_g1_i12	CNT2010412	97.701	87	2	0	146	232	2171	2085	1.85e-35	150
TRINITY_DN14543_c1_g1_i2	CNT207788	100	50	0	0	787	836	2298	2347	1.23e-17	93.5
TRINITY_DN14578_c0_g3_i1	CNT204990	95.122	41	2	0	92	132	383	343	2.07e-09	65.8
TRINITY_DN14544_c2_g1_i4	CNT2010412	100	28	0	0	71	98	2284	2311	4.71e-06	52.8
TRINITY_DN14527_c3_g5_i2	CNT204990	100	36	0	0	885	920	3650	3615	9.33e-10	67.6
TRINITY_DN14527_c3_g4_i3	CNT204990	97.561	41	1	0	57	97	3735	3775	1.88e-11	71.3
TRINITY_DN14527_c3_g8_i1	CNT204990	95.122	41	2	0	92	132	383	343	3.64e-09	65.8
TRINITY_DN14527_c3_g12_i1	CNT204988	79.828	233	27	11	17	230	3373	3142	5.88e-36	152
TRINITY_DN14527_c3_g15_i1	CNT207301	96.04	101	1	3	134	233	170	72	8.57e-39	161
TRINITY_DN14527_c5_g1_i1	CNT207288	95.833	72	2	1	1	72	348	278	7.64e-25	115
TRINITY_DN14596_c2_g1_i2	CNT207288	90.547	201	13	4	127	327	339	145	1.41e-68	261
TRINITY_DN14596_c2_g1_i3	CNT2011680	89.247	93	10	0	45	137	148	240	1.99e-25	117
TRINITY_DN14596_c2_g1_i4	CNT209033	89.08	174	8	4	32	202	241	76	3.79e-52	206
TRINITY_DN14596_c2_g1_i5	CNT206291	89.216	102	8	3	174	273	137	237	1.34e-27	124
TRINITY_DN14596_c2_g6_i1	CNT205197	92.342	222	5	2	1	210	10	231	5.12e-82	305
TRINITY_DN14596_c2_g1_i6	CNT206507	96	175	5	1	186	358	1892	2066	2.79e-75	283
TRINITY_DN14596_c2_g8_i1	CNT206507	96	75	3	0	81	155	1821	1895	6.45e-27	122
TRINITY_DN14596_c2_g1_i7	CNT207144	84.936	312	37	7	36	343	306	1	2.12e-82	307
TRINITY_DN14596_c2_g1_i8	CNT206507	100	231	0	0	2	232	1836	2066	7.61e-119	427
TRINITY_DN14596_c2_g12_i1	CNT204845	88.889	45	5	0	459	503	45	1	1.14e-06	56.5
TRINITY_DN14596_c2_g1_i9	CNT205197	98.148	54	1	0	255	308	14	67	1.19e-18	95.3
TRINITY_DN14596_c2_g1_i10	CNT207144	94.652	187	10	0	1	187	187	1	1.36e-77	291
TRINITY_DN14596_c2_g19_i1	CNT205572	81.197	117	12	4	179	295	301	407	7.01e-16	86.1
TRINITY_DN14596_c2_g1_i11	CNT205124	100	70	0	0	655	724	370	439	8.14e-29	130
TRINITY_DN14596_c2_g1_i12	CNT2010584	100	55	0	0	121	175	560	614	5.55e-21	102
TRINITY_DN14596_c2_g2_i6	CNT206988	87.382	317	28	4	1	316	268	573	6.46e-102	372
TRINITY_DN14596_c2_g19_i2	CNT2010650	91.08	213	7	2	1	201	218	6	7.8e-74	278
TRINITY_DN14596_c2_g1_i14	CNT205146	91.358	324	18	3	178	500	541	227	1.04e-120	435
TRINITY_DN14584_c4_g11_i1	CNT205146	93.038	316	20	2	71	385	541	227	1.3e-128	460
TRINITY_DN14584_c4_g12_i1	CNT2010650	92.891	211	13	2	1	209	218	8	4.06e-82	305
TRINITY_DN14567_c2_g5_i2	CNT206988	85.159	283	31	5	1	283	268	539	7.73e-80	298
TRINITY_DN14567_c2_g1_i9	CNT2010412	86.316	95	5	2	28	117	2287	2196	2.78e-19	97.1
TRINITY_DN14567_c2_g1_i11	CNT204990	97.222	36	0	1	315	350	3569	3535	5e-08	60.2
TRINITY_DN14567_c2_g1_i13	CNT204990	84	75	12	0	166	240	4438	4364	7.66e-12	73.1
TRINITY_DN14567_c2_g1_i15	CNT204988	95.349	43	0	2	1465	1505	1103	1145	1.44e-09	67.6
TRINITY_DN14504_c0_g9_i1	CNT204990	100	30	0	0	609	638	2850	2879	1.4e-06	56.5
TRINITY_DN14526_c1_g1_i1	CNT204988	97.368	38	0	1	265	302	1100	1136	3.35e-09	63.9
TRINITY_DN14526_c2_g1_i1	CNT205124	98.63	73	1	0	164	236	370	442	2.6e-29	130
TRINITY_DN14526_c2_g1_i3	CNT208259	100	289	0	0	1	289	1476	1764	5.53e-151	534
TRINITY_DN14526_c2_g1_i4	CNT208259	88.393	112	11	2	15	124	596	707	2.36e-30	134
TRINITY_DN14526_c2_g1_i5	CNT208504	100	51	0	0	170	220	313	263	8.26e-19	95.3
TRINITY_DN14532_c3_g1_i2	CNT207952	100	94	0	0	1	94	685	778	6.61e-42	174
TRINITY_DN14532_c3_g1_i3	CNT207952	100	71	0	0	24	94	509	579	4.04e-29	132
TRINITY_DN14532_c3_g7_i1	CNT2011963	96.748	246	8	0	1	246	498	253	8.19e-114	411
TRINITY_DN14532_c3_g1_i4	CNT204816	89.809	314	21	3	82	394	318	15	4.93e-108	392
TRINITY_DN14532_c3_g3_i7	CNT204816	89.399	283	19	3	82	363	416	688	3.89e-94	346
TRINITY_DN14525_c2_g1_i1	CNT2011963	88	275	30	2	1	275	437	166	5.94e-87	322
TRINITY_DN14525_c2_g3_i1	CNT205837	90.476	105	10	0	286	390	17	121	7.02e-32	139
TRINITY_DN14525_c2_g6_i1	CNT2011963	84.225	374	31	15	3	357	498	134	5.86e-92	339
TRINITY_DN14525_c2_g7_i1	CNT206047	99.275	276	2	0	1	276	1089	814	1.93e-140	499
TRINITY_DN14525_c2_g3_i2	CNT206047	97.917	96	2	0	1	96	1254	1159	2.22e-40	167
TRINITY_DN14525_c2_g9_i1	CNT2011963	97.068	307	9	0	1	307	489	183	5.96e-146	518
TRINITY_DN14525_c2_g7_i2	CNT206047	97.071	239	7	0	1	239	1089	851	1.33e-111	403
TRINITY_DN14525_c2_g12_i1	CNT206047	95.833	96	4	0	1	96	1254	1159	4.1e-37	156
TRINITY_DN14525_c2_g14_i1	CNT208736	78.049	246	30	11	2	223	76	321	1.85e-30	134
TRINITY_DN14503_c1_g1_i1	CNT209473	99.561	228	1	0	1	228	174	401	1.62e-115	416
TRINITY_DN14503_c2_g1_i1	CNT2010779	100	234	0	0	1	234	900	1133	1.65e-120	433
TRINITY_DN14503_c5_g1_i1	CNT2011687	85.498	462	39	11	374	824	1	445	4.1e-127	457
TRINITY_DN14503_c5_g1_i2	CNT2011687	91.429	175	11	3	4	178	73	243	5.81e-61	237
TRINITY_DN14503_c5_g1_i3	CNT2011687	93.202	456	20	6	872	1327	1	445	0	660
TRINITY_DN14503_c6_g2_i1	CNT2011687	91.429	175	11	3	4	178	73	243	9.51e-61	237
TRINITY_DN14517_c2_g1_i1	CNT205453	90	120	11	1	83	201	479	360	1.22e-36	154
TRINITY_DN14591_c2_g1_i1	CNT205453	91.86	86	7	0	1	86	587	502	1.24e-26	121
TRINITY_DN14597_c2_g2_i3	CNT205453	94.366	71	2	2	1	71	69	1	9.63e-23	108
TRINITY_DN14597_c2_g2_i4	CNT2011685	87.786	131	13	3	154	282	2582	2711	3.74e-35	150
TRINITY_DN14597_c2_g2_i6	CNT2011685	83.707	491	49	19	545	1019	1738	2213	3.2e-120	435
TRINITY_DN14597_c2_g2_i7	CNT2011685	88.971	136	13	2	1243	1378	1539	1672	1.29e-39	167
TRINITY_DN14597_c2_g2_i14	CNT2011685	90.625	96	7	2	1241	1335	2500	2594	2.19e-27	126
TRINITY_DN14541_c1_g1_i4	CNT2011687	93.202	456	20	6	857	1312	1	445	0	660
TRINITY_DN14592_c1_g3_i2	CNT2011687	82.67	352	37	9	1425	1774	116	445	9.11e-77	291
TRINITY_DN14593_c3_g3_i5	CNT2011687	85.841	226	25	6	44	266	224	445	1.56e-59	233
TRINITY_DN14593_c3_g6_i2	CNT205453	89.457	313	33	0	1	313	814	502	3.64e-109	396
TRINITY_DN14587_c0_g1_i1	CNT205453	86.957	184	20	4	116	298	181	1	2.37e-51	204
TRINITY_DN14587_c0_g2_i1	CNT2011685	94.387	481	20	3	3	477	1229	1708	0	732
TRINITY_DN14587_c0_g3_i1	CNT2011685	82.4	875	98	25	920	1746	1210	2076	0	712
TRINITY_DN14587_c1_g1_i1	CNT2011685	80.844	971	119	32	2	952	1290	2213	0	701
TRINITY_DN14587_c1_g3_i2	CNT2011685	82.967	364	54	6	1363	1723	1211	1569	3.06e-86	322
TRINITY_DN14581_c9_g1_i1	CNT2011685	81.657	169	30	1	1092	1259	2364	2532	3.31e-31	139
TRINITY_DN14561_c4_g2_i1	CNT2011687	92.718	412	29	1	8	419	1	411	1.35e-168	593
TRINITY_DN14561_c4_g2_i2	CNT2011687	93.202	456	20	6	1354	1809	1	445	0	660
TRINITY_DN14561_c4_g1_i7	CNT2011687	82.67	352	37	9	1922	2271	116	445	1.16e-76	291
TRINITY_DN14561_c4_g8_i1	CNT2011687	85.841	226	25	6	44	266	224	445	1.98e-59	233
TRINITY_DN14561_c4_g1_i9	CNT2011685	84.06	596	58	18	3	595	1539	2100	2.62e-152	540
TRINITY_DN14561_c4_g2_i3	CNT2011685	88.406	138	14	2	401	536	2582	2719	1.84e-39	165
TRINITY_DN14561_c4_g2_i4	CNT2011685	81.818	176	19	10	42	217	2043	2205	1.44e-30	135
TRINITY_DN14561_c4_g8_i2	CNT2011685	80.844	971	119	32	2	952	1290	2213	0	701
TRINITY_DN14561_c4_g1_i13	CNT2011685	88.235	136	11	5	1175	1307	1539	1672	7.03e-37	158
TRINITY_DN14561_c4_g2_i6	CNT2011685	83.969	131	13	6	1175	1300	2502	2629	3.32e-25	119
TRINITY_DN14508_c1_g1_i1	CNT2011685	84.211	95	8	3	1213	1307	2043	2130	3.37e-15	86.1
TRINITY_DN14508_c2_g1_i1	CNT2011685	78.915	977	109	52	513	1439	1215	2144	7.13e-162	573
TRINITY_DN14508_c2_g3_i1	CNT2011685	82.822	489	50	22	542	1014	1735	2205	7.65e-112	407
TRINITY_DN14508_c2_g2_i2	CNT2011685	86.957	184	19	4	1445	1626	1211	1391	3.87e-50	202
TRINITY_DN14508_c2_g7_i1	CNT2011685	87.786	131	13	3	1197	1325	2582	2711	1.42e-34	150
TRINITY_DN14508_c2_g1_i2	CNT2011685	86.364	88	11	1	378	465	1600	1686	6.77e-18	95.3
TRINITY_DN14508_c2_g6_i2	CNT205453	90.452	199	19	0	17	215	839	641	2.12e-69	263
TRINITY_DN14508_c2_g16_i1	CNT2011685	83.333	522	52	15	1	519	1611	2100	3.94e-125	449
TRINITY_DN14508_c2_g17_i2	CNT2011685	88.406	138	14	2	325	460	2582	2719	1.6e-39	165
TRINITY_DN14508_c2_g20_i1	CNT2011685	98.621	290	4	0	1	290	2430	2719	8.28e-145	514
TRINITY_DN14508_c2_g21_i1	CNT2011685	90.588	170	16	0	156	325	1907	2076	4.34e-58	226
TRINITY_DN14508_c2_g20_i2	CNT2011685	80.817	881	92	40	178	1030	1382	2213	6.57e-176	619
TRINITY_DN14536_c0_g1_i1	CNT2011685	84.831	356	37	14	178	532	1866	2205	1.59e-92	342
TRINITY_DN14536_c0_g1_i2	CNT2011685	87.786	131	13	3	715	843	2582	2711	1.04e-34	150
TRINITY_DN14536_c1_g1_i1	CNT208902	95.238	63	1	2	141	202	226	287	8.31e-20	99
TRINITY_DN14536_c4_g2_i1	CNT204824	83.471	121	10	2	84	194	1099	1219	1.34e-21	104
TRINITY_DN14536_c4_g4_i1	CNT204824	88.889	63	7	0	132	194	974	1036	8.11e-14	78.7
TRINITY_DN14536_c5_g5_i1	CNT209420	90.265	226	22	0	1	226	2388	2613	2.2e-79	296
TRINITY_DN14575_c0_g1_i2	CNT209207	85.882	85	9	3	43	125	592	675	4.12e-16	87.9
TRINITY_DN14575_c0_g2_i1	CNT205125	100	30	0	0	55	84	208	237	1.13e-06	56.5
TRINITY_DN14538_c0_g3_i1	CNT2010412	94.595	37	2	0	36	72	1139	1175	5.3e-07	58.4
TRINITY_DN14538_c0_g3_i2	CNT2010412	100	28	0	0	45	72	736	763	2.46e-05	52.8
TRINITY_DN14538_c0_g4_i1	CNT204990	97.143	35	1	0	132	166	350	384	3.03e-08	60.2
TRINITY_DN14538_c0_g4_i2	CNT204990	100	31	0	0	18	48	4205	4175	1.23e-07	58.4
TRINITY_DN14538_c0_g3_i3	CNT209731	97.333	75	2	0	493	567	2204	2130	2.26e-28	128
TRINITY_DN14538_c0_g3_i4	CNT209731	90.909	77	4	2	493	567	1755	1680	4.92e-20	100
TRINITY_DN14538_c0_g3_i5	CNT208056	92.473	93	6	1	1	92	1315	1407	5.85e-30	132
TRINITY_DN14538_c0_g1_i2	CNT206760	87.255	102	12	1	13	113	1219	1320	1.11e-24	115
TRINITY_DN14538_c0_g3_i6	CNT20132326	92.917	240	14	2	10	248	248	11	2.36e-94	346
TRINITY_DN14538_c0_g3_i7	CNT2010908	91.406	128	10	1	302	428	548	421	2.12e-42	174
TRINITY_DN14538_c0_g2_i2	CNT2010908	91.176	68	6	0	302	369	294	227	6.12e-18	93.5
TRINITY_DN14538_c0_g3_i8	CNT206435	95.349	43	0	2	76	117	2600	2641	8.19e-10	67.6
TRINITY_DN14538_c0_g3_i9	CNT204990	100	42	0	0	183	224	4049	4090	1.09e-13	78.7
TRINITY_DN14538_c0_g3_i10	CNT206793	96.875	32	0	1	180	211	56	86	6.23e-06	52.8
TRINITY_DN14531_c0_g2_i5	CNT206576	96	75	3	0	731	805	1155	1081	1.52e-26	122
TRINITY_DN14531_c0_g1_i3	CNT2010324	88.991	327	12	2	1	304	426	101	2.24e-105	383
TRINITY_DN14531_c0_g2_i9	CNT206172	98.671	301	4	0	1	301	1621	1321	6.19e-151	534
TRINITY_DN14531_c0_g2_i10	CNT2010606	100	147	0	0	452	598	407	553	2.4e-71	272
TRINITY_DN14531_c0_g2_i12	CNT206172	87.981	208	22	2	13	218	1527	1321	3.03e-63	243
TRINITY_DN14531_c0_g1_i13	CNT209030	100	247	0	0	53	299	713	467	6.61e-127	457
TRINITY_DN14518_c0_g8_i1	CNT209030	100	53	0	0	1079	1131	466	414	4.61e-19	99
TRINITY_DN14542_c4_g3_i3	CNT208621	99.563	687	3	0	1	687	1272	586	0	1253
TRINITY_DN14542_c4_g4_i1	CNT208621	75.448	725	124	36	246	932	1823	1115	5.85e-81	303
TRINITY_DN14542_c4_g3_i8	CNT209731	99.27	274	2	0	1	274	769	1042	2.48e-139	496
TRINITY_DN14523_c0_g2_i1	CNT2011859	88.446	251	23	2	57	302	963	1212	8.3e-80	298
TRINITY_DN14523_c1_g1_i1	CNT205430	100	227	0	0	1	227	1190	1416	1.24e-116	420
TRINITY_DN14523_c1_g8_i1	CNT204749	100	236	0	0	1	236	67	302	1.3e-121	436
TRINITY_DN14523_c1_g3_i3	CNT205817	100	341	0	0	1	341	2152	2492	8.22e-180	630
TRINITY_DN14523_c1_g12_i1	CNT206635	100	209	0	0	1	209	450	242	1.15e-106	387
TRINITY_DN14523_c1_g3_i5	CNT2011196	98.227	282	5	0	1	282	668	387	9.14e-139	494
TRINITY_DN14523_c1_g17_i1	CNT206182	92.903	155	10	1	50	203	197	43	9.22e-58	224
TRINITY_DN14535_c1_g2_i1	CNT206182	87.31	197	19	3	5	195	197	1	1.19e-56	220
TRINITY_DN14535_c1_g2_i5	CNT206182	95.455	110	4	1	95	203	197	88	9.42e-43	174
TRINITY_DN14537_c2_g6_i1	CNT206182	84.615	156	18	3	1	150	156	1	1.59e-35	150
TRINITY_DN14537_c2_g7_i1	CNT206182	94.366	71	4	0	133	203	204	134	2.69e-23	110
TRINITY_DN14537_c5_g1_i1	CNT209428	99.005	201	2	0	1	201	115	315	6.66e-99	361
TRINITY_DN14583_c4_g2_i1	CNT207952	92.925	212	15	0	1	212	731	520	2.6e-83	309
TRINITY_DN14583_c4_g7_i1	CNT206552	92.683	82	5	1	1	81	649	730	2.66e-25	117
TRINITY_DN14583_c4_g9_i4	CNT207144	88.435	147	12	3	1	147	652	511	6.12e-42	172
TRINITY_DN14583_c4_g9_i5	CNT207144	86.788	439	53	3	88	521	507	69	1.06e-135	484
TRINITY_DN14583_c4_g15_i1	CNT206507	98.854	349	2	1	2	350	1577	1923	5.09e-177	621
TRINITY_DN14515_c2_g1_i2	CNT2010077	97.704	392	7	1	1	390	2112	1721	0	673
TRINITY_DN14515_c2_g2_i1	CNT204990	100	124	0	0	98	221	4235	4358	2.2e-59	230
TRINITY_DN14565_c0_g4_i1	CNT204990	91.525	59	5	0	11	69	397	339	6.53e-15	82.4
TRINITY_DN14565_c0_g4_i3	CNT204990	80.258	233	28	11	61	279	4235	4463	3.74e-38	159
TRINITY_DN14558_c0_g3_i1	CNT204988	88.095	84	0	1	210	283	3018	3101	1.41e-17	91.6
TRINITY_DN14571_c1_g1_i1	CNT204988	96.97	33	1	0	20	52	1140	1108	5.13e-07	56.5
TRINITY_DN14571_c1_g7_i1	CNT204990	83.415	205	21	6	64	256	4235	4438	1.01e-43	178
TRINITY_DN14571_c1_g11_i1	CNT205124	86.486	148	16	4	133	278	677	822	3.77e-38	159
TRINITY_DN14571_c2_g1_i6	CNT205124	93.651	63	4	0	18	80	591	653	1.08e-18	95.3
TRINITY_DN14556_c3_g5_i1	CNT204988	83.425	181	15	10	90	258	2987	3164	1.61e-36	154
TRINITY_DN14556_c3_g8_i2	CNT2011490	91.86	86	7	0	64	149	39	124	3.28e-26	121
TRINITY_DN14556_c3_g8_i3	CNT204988	97.143	35	1	0	177	211	8167	8201	3.25e-08	60.2
TRINITY_DN14556_c3_g8_i4	CNT205124	91.525	118	10	0	1	118	716	599	1.39e-38	163
TRINITY_DN14559_c0_g1_i1	CNT204988	99.837	615	1	0	2	616	5186	5800	0	1131
TRINITY_DN14530_c4_g1_i2	CNT204990	99.483	1353	0	2	1	1351	1658	3005	0	2453
TRINITY_DN14530_c4_g2_i1	CNT204988	100	1075	0	0	2	1076	5186	6260	0	1986
TRINITY_DN14530_c4_g1_i3	CNT204990	95.349	43	2	0	196	238	3653	3695	7.06e-11	69.4
TRINITY_DN14530_c4_g1_i5	CNT204988	100	28	0	0	617	644	7367	7340	1.74e-05	52.8
TRINITY_DN14530_c4_g1_i7	CNT204990	91.304	46	4	0	44	89	4306	4261	2.15e-09	63.9
TRINITY_DN14530_c4_g1_i8	CNT204990	97.872	47	1	0	190	236	3593	3639	7.03e-15	82.4
TRINITY_DN14530_c5_g1_i4	CNT205197	97.917	48	1	0	40	87	61	14	2.8e-15	84.2
TRINITY_DN14572_c0_g1_i4	CNT206316	99.552	223	0	1	1	223	1	222	4.03e-112	405
TRINITY_DN14570_c1_g1_i2	CNT2011338	97.561	123	3	0	406	528	1	123	2.02e-53	211
TRINITY_DN14570_c2_g8_i1	CNT205732	96.04	101	4	0	73	173	252	352	1.49e-39	165
TRINITY_DN14570_c2_g6_i6	CNT205732	95.05	101	5	0	27	127	252	352	1.07e-37	159
TRINITY_DN14582_c1_g5_i1	CNT205732	95.833	72	3	0	1	72	281	352	2.65e-25	117
TRINITY_DN14582_c4_g1_i1	CNT2010151	83.019	159	17	8	42	195	430	277	5.69e-31	135
TRINITY_DN14569_c1_g6_i1	CNT209079	97.143	210	2	3	1	206	282	491	5.42e-96	351
TRINITY_DN14568_c1_g1_i4	CNT207521	97.156	211	5	1	1	210	48	258	7.53e-97	355
TRINITY_DN14568_c1_g7_i1	CNT205124	96.581	117	4	0	58	174	592	708	7.76e-49	195
TRINITY_DN14568_c1_g8_i1	CNT205124	96.639	119	4	0	429	547	628	746	1.63e-49	198
TRINITY_DN14568_c1_g1_i6	CNT204988	93.939	99	6	0	964	1062	3267	3169	9.22e-35	150
TRINITY_DN14568_c1_g13_i1	CNT204990	95.349	43	1	1	109	151	1726	1767	3.35e-10	67.6
TRINITY_DN14568_c1_g1_i9	CNT2010412	100	29	0	0	191	219	2256	2284	3.07e-06	54.7
TRINITY_DN14568_c1_g8_i2	CNT204988	100	33	0	0	17	49	8200	8168	4.29e-08	62.1
TRINITY_DN14552_c1_g7_i1	CNT204990	97.674	43	1	0	513	555	813	855	3.25e-12	75
TRINITY_DN14552_c1_g11_i1	CNT204990	99.405	1008	1	2	1	1004	761	1767	0	1823
TRINITY_DN14513_c1_g5_i3	CNT207646	90.625	96	8	1	14	108	668	573	3.62e-28	126
TRINITY_DN14534_c1_g7_i1	CNT207646	90.625	96	8	1	14	108	775	680	3.62e-28	126
TRINITY_DN14519_c1_g2_i1	CNT207646	90.625	96	8	1	14	108	882	787	3.62e-28	126
TRINITY_DN14519_c1_g4_i1	CNT207646	91.026	78	6	1	32	108	971	894	1.7e-21	104
TRINITY_DN14519_c1_g6_i1	CNT209406	99.107	1008	9	0	1	1008	48	1055	0	1812
TRINITY_DN14519_c1_g1_i8	CNT2011543	80	440	57	13	3	417	1843	1410	1.99e-78	296
TRINITY_DN14519_c1_g4_i2	CNT205637	93.048	187	13	0	176	362	600	786	1.7e-72	274
TRINITY_DN14519_c1_g2_i2	CNT205637	93.048	187	13	0	227	413	600	786	1.96e-72	274
TRINITY_DN14519_c1_g1_i19	CNT205637	87.56	209	21	4	19	225	326	531	2.57e-61	237
TRINITY_DN14519_c1_g3_i2	CNT204845	90.769	65	6	0	152	216	1	65	1.49e-16	87.9
TRINITY_DN14588_c0_g1_i1	CNT209344	98.81	84	1	0	368	451	99	16	3.79e-35	150
TRINITY_DN14588_c1_g1_i1	CNT209395	100	169	0	0	1153	1321	410	242	1.39e-83	313
TRINITY_DN14588_c1_g2_i1	CNT209399	100	103	0	0	1148	1250	706	604	9.18e-47	191
TRINITY_DN14588_c1_g1_i2	CNT209399	100	90	0	0	808	897	791	702	1.55e-39	167
TRINITY_DN14588_c1_g3_i2	CNT209399	100	86	0	0	592	677	877	792	2.59e-37	159
TRINITY_DN14588_c1_g4_i1	CNT2010606	99.587	242	1	0	1	242	483	242	2.85e-123	442
TRINITY_DN14588_c1_g2_i2	CNT209395	99.408	169	1	0	1149	1317	410	242	6.44e-82	307
TRINITY_DN14588_c1_g5_i1	CNT209399	100	103	0	0	1152	1254	706	604	9.2e-47	191
TRINITY_DN14588_c1_g3_i4	CNT209399	100	90	0	0	808	897	791	702	1.55e-39	167
TRINITY_DN14588_c1_g3_i5	CNT209399	100	86	0	0	592	677	877	792	2.59e-37	159
TRINITY_DN14588_c1_g3_i7	CNT205577	96.97	33	1	0	52	84	1597	1565	4.1e-07	56.5
TRINITY_DN14588_c1_g3_i8	CNT208609	99.005	1005	2	2	536	1533	1004	1	0	1794
TRINITY_DN14588_c1_g6_i1	CNT209247	100	30	0	0	6	35	687	716	4e-07	56.5
TRINITY_DN14588_c1_g3_i10	CNT205445	98.246	456	7	1	1	455	133	588	0	797
TRINITY_DN14588_c1_g1_i3	CNT2010779	89.091	110	6	5	96	205	1007	904	7.53e-30	132
TRINITY_DN14588_c1_g7_i1	CNT2011582	82.587	201	23	8	3	192	1841	1642	6.09e-40	167
TRINITY_DN14588_c1_g6_i2	CNT205380	99.563	687	3	0	1	687	815	129	0	1253
TRINITY_DN14557_c0_g1_i1	CNT2010587	94.681	94	4	1	126	219	960	868	8.09e-34	145
TRINITY_DN14557_c5_g1_i1	CNT2010587	96.512	86	2	1	328	413	952	868	2.08e-32	141
TRINITY_DN35310_c0_g1_i1	CNT2011129	92.913	127	7	2	1	126	734	859	3.16e-45	183
TRINITY_DN35375_c0_g1_i1	CNT204990	100	43	0	0	43	85	4090	4048	3.14e-14	80.5
TRINITY_DN35319_c0_g1_i1	CNT205646	93.617	47	3	0	7	53	47	1	2.13e-11	71.3
TRINITY_DN18226_c0_g1_i1	CNT2010412	97.5	40	1	0	218	257	2205	2166	5.96e-11	69.4
TRINITY_DN18256_c0_g1_i1	CNT205125	100	28	0	0	245	272	645	672	7.8e-06	52.8
TRINITY_DN8323_c0_g1_i1	CNT204990	100	46	0	0	131	176	3573	3528	8.43e-16	86.1
TRINITY_DN8370_c1_g1_i1	CNT204990	100	39	0	0	50	88	3566	3528	3.85e-12	73.1
TRINITY_DN26286_c0_g1_i1	CNT205124	97.059	34	1	0	10	43	385	352	2.39e-06	58.4
TRINITY_DN21916_c0_g1_i1	CNT204988	97.727	44	0	1	511	554	1141	1099	3.05e-12	75
TRINITY_DN37491_c0_g1_i1	CNT204990	100	41	0	0	75	115	3568	3528	3.1e-13	76.8
TRINITY_DN37466_c0_g1_i1	CNT207646	98.592	71	1	0	19	89	573	643	2.05e-27	126
TRINITY_DN37453_c0_g1_i1	CNT207646	98.592	71	1	0	19	89	680	750	2.05e-27	126
TRINITY_DN37437_c0_g1_i1	CNT207646	98.592	71	1	0	19	89	787	857	2.05e-27	126
TRINITY_DN39346_c0_g1_i1	CNT207646	98.592	71	1	0	19	89	894	964	2.05e-27	126
TRINITY_DN23329_c0_g1_i1	CNT207646	97.183	71	2	0	19	89	414	484	9.52e-26	121
TRINITY_DN23315_c0_g1_i1	CNT207646	100	39	0	0	51	89	498	536	2.7e-11	73.1
TRINITY_DN23352_c0_g1_i1	CNT208469	97.826	46	1	0	2	47	627	672	3.46e-14	80.5
TRINITY_DN23390_c0_g1_i1	CNT2011926	92.982	114	4	4	182	293	854	743	3.05e-39	163
TRINITY_DN24994_c0_g1_i1	CNT207007	99.624	266	1	0	1	266	143	408	1.45e-136	486
TRINITY_DN24936_c0_g1_i1	CNT20228703	97.285	221	6	0	1	221	34	254	2.65e-103	375
TRINITY_DN24955_c0_g1_i1	CNT205521	93.074	592	37	2	48	635	567	1158	0	863
TRINITY_DN24903_c0_g1_i1	CNT2011963	96.226	106	4	0	1	106	795	690	3.38e-42	174
TRINITY_DN8147_c0_g1_i1	CNT205803	100	212	0	0	1	212	348	559	3.01e-108	392
TRINITY_DN8150_c0_g2_i1	CNT205803	95.402	174	8	0	76	249	333	506	8.78e-74	278
TRINITY_DN8185_c0_g1_i1	CNT205803	95.082	122	6	0	1	122	438	559	3.27e-48	193
TRINITY_DN6413_c0_g1_i1	CNT20133084	91.582	297	22	3	1	294	506	210	1.28e-112	407
TRINITY_DN6499_c0_g1_i1	CNT205118	99.554	224	1	0	585	808	410	187	2.52e-112	409
TRINITY_DN34763_c0_g1_i1	CNT205118	100	164	0	0	1764	1927	187	24	1.22e-80	303
TRINITY_DN34713_c0_g1_i1	CNT209803	99.92	2497	2	0	10	2506	6383	8879	0	4601
TRINITY_DN23505_c0_g1_i1	CNT204987	97.758	223	5	0	8	230	677	455	4.6e-106	385
TRINITY_DN23556_c0_g1_i1	CNT209803	89.399	283	15	4	1	278	3731	4003	3.45e-93	342
TRINITY_DN23561_c0_g1_i1	CNT20134795	83.509	285	34	8	1	277	84	363	1.66e-66	254
TRINITY_DN23576_c0_g1_i1	CNT209372	99.585	241	0	1	1	240	1822	1582	3.65e-122	438
TRINITY_DN32981_c0_g1_i1	CNT2011121	100	379	0	0	1	379	1458	1836	0	701
TRINITY_DN32928_c0_g1_i1	CNT2011345	100	444	0	0	1	444	847	404	0	821
TRINITY_DN18396_c0_g1_i1	CNT2010636	100	220	0	0	1	220	1473	1254	9.35e-113	407
TRINITY_DN18353_c0_g1_i1	CNT208128	100	256	0	0	57	312	256	1	1.88e-132	473
TRINITY_DN18351_c0_g1_i1	CNT208255	99.583	240	1	0	2	241	1111	872	3.67e-122	438
TRINITY_DN18370_c0_g1_i1	CNT205022	98.707	232	3	0	2	233	344	113	2.14e-114	412
TRINITY_DN23445_c0_g1_i1	CNT206435	100	322	0	0	1	322	1471	1792	2.82e-169	595
TRINITY_DN23450_c0_g1_i1	CNT2075898	97.015	201	5	1	1	201	885	1084	1.12e-91	337
TRINITY_DN8860_c0_g2_i1	CNT208797	99.545	220	0	1	1	219	651	870	1.59e-110	399
TRINITY_DN8871_c0_g1_i6	CNT20188636	94.196	224	11	1	2	225	784	563	9.96e-93	340
TRINITY_DN35636_c0_g1_i1	CNT208668	100	108	0	0	177	284	135	28	2.25e-50	200
TRINITY_DN35657_c0_g1_i1	CNT2011273	98.75	80	0	1	1	79	84	163	1.2e-32	141
TRINITY_DN35687_c0_g1_i1	CNT206394	98.827	597	0	1	2182	2771	875	279	0	1057
TRINITY_DN30636_c0_g1_i1	CNT206394	99.187	369	3	0	309	677	1241	873	0	665
TRINITY_DN30677_c0_g1_i1	CNT2010428	100	231	0	0	1	231	1058	828	7.58e-119	427
TRINITY_DN30605_c0_g1_i1	CNT2010734	99.548	221	1	0	1	221	322	542	4.16e-111	403
TRINITY_DN30659_c0_g1_i1	CNT205998	94.118	51	3	0	36	86	314	364	1.07e-13	78.7
TRINITY_DN30667_c0_g1_i1	CNT207917	100	904	0	0	369	1272	1371	2274	0	1670
TRINITY_DN30601_c0_g1_i1	CNT207544	97.595	790	6	3	4	789	1321	541	0	1341
TRINITY_DN14661_c2_g2_i1	CNT205041	99.603	252	1	0	1	252	863	612	8.27e-129	460
TRINITY_DN14608_c0_g5_i1	CNT20132603	92.537	201	12	3	4	204	322	125	4.19e-76	285
TRINITY_DN14608_c0_g10_i1	CNT204762	99.574	235	0	1	1	235	640	407	7.95e-119	427
TRINITY_DN14659_c2_g3_i9	CNT205637	81.89	127	11	3	7	133	440	326	5.96e-19	97.1
TRINITY_DN14659_c2_g3_i10	CNT207816	97.512	201	5	0	2	202	463	263	6.75e-94	344
TRINITY_DN14659_c2_g3_i12	CNT2010666	100	1192	0	0	1	1192	31	1222	0	2202
TRINITY_DN14683_c0_g2_i1	CNT2010666	99.003	1204	0	1	1	1204	31	1222	0	2146
TRINITY_DN14683_c0_g1_i2	CNT2010669	97.853	559	0	1	22	568	733	1291	0	955
TRINITY_DN14683_c0_g2_i2	CNT2010664	100	1097	0	0	703	1799	624	1720	0	2026
TRINITY_DN14683_c0_g8_i1	CNT2010664	99.495	396	2	0	210	605	237	632	0	721
TRINITY_DN14683_c0_g2_i3	CNT2011854	95.023	221	3	1	1	213	221	1	1.52e-92	340
TRINITY_DN14683_c0_g2_i4	CNT208771	97.345	226	6	0	154	379	1	226	7.92e-106	385
TRINITY_DN14683_c0_g12_i1	CNT205988	94.074	270	16	0	1	270	1635	1904	1.08e-113	411
TRINITY_DN14683_c0_g16_i1	CNT208771	97.284	405	11	0	60	464	4	408	0	688
TRINITY_DN14683_c0_g2_i7	CNT205988	88.346	266	24	6	14	276	1151	1412	2.71e-84	313
TRINITY_DN14683_c0_g2_i8	CNT208771	95.088	570	26	1	66	633	4	573	0	896
TRINITY_DN14683_c0_g19_i1	CNT208771	95.973	298	10	1	1	296	50	347	2.09e-135	483
TRINITY_DN14683_c0_g20_i1	CNT208771	95.079	569	26	1	96	662	5	573	0	894
TRINITY_DN14683_c0_g2_i9	CNT206552	89.899	198	14	5	1	192	664	861	2.29e-65	250
TRINITY_DN14612_c3_g4_i1	CNT208771	96.651	209	7	0	1	209	209	1	1.11e-94	348
TRINITY_DN14668_c0_g1_i2	CNT207707	95.956	272	8	2	505	775	1110	841	1.29e-121	438
TRINITY_DN14668_c2_g1_i1	CNT2010288	84.27	356	34	10	109	442	2135	2490	1.59e-88	327
TRINITY_DN14668_c2_g1_i7	CNT2010288	93.962	265	15	1	1	264	1983	2247	1.92e-110	399
TRINITY_DN14668_c2_g1_i11	CNT2010288	82.946	258	28	4	5	249	2215	2469	6.16e-56	219
TRINITY_DN14685_c2_g2_i1	CNT205378	99.552	223	1	0	1	223	107	329	9.49e-113	407
TRINITY_DN14685_c2_g2_i2	CNT2010288	92.661	109	6	2	3	110	2268	2375	5.44e-37	156
TRINITY_DN14685_c2_g2_i3	CNT206760	84.615	65	10	0	34	98	1302	1238	6.91e-10	65.8
TRINITY_DN14685_c2_g2_i4	CNT205124	89.865	148	13	2	6	152	822	676	3.87e-47	189
TRINITY_DN14685_c2_g2_i5	CNT205124	87.248	149	15	4	17	163	822	676	1.91e-40	167
TRINITY_DN14685_c2_g2_i6	CNT2010412	96.429	112	4	0	38	149	2028	2139	5.96e-46	185
TRINITY_DN14685_c2_g2_i7	CNT2010412	100	37	0	0	233	269	2167	2203	6.27e-11	69.4
TRINITY_DN14685_c2_g2_i8	CNT205124	90.476	147	12	2	68	213	822	677	2.92e-48	193
TRINITY_DN14685_c2_g2_i9	CNT204988	100	31	0	0	34	64	1045	1015	1.3e-07	58.4
TRINITY_DN14685_c2_g2_i10	CNT205124	96.809	94	3	0	121	214	769	676	1.42e-37	158
TRINITY_DN14685_c2_g2_i11	CNT2010412	97.143	35	1	0	149	183	2319	2285	5.11e-08	60.2
TRINITY_DN14685_c3_g1_i2	CNT2010412	93.478	138	9	0	22	159	2002	2139	3.94e-52	206
TRINITY_DN14685_c3_g1_i4	CNT2010412	91.176	170	14	1	22	190	2002	2171	2.14e-59	230
TRINITY_DN14685_c3_g1_i8	CNT2010412	100	30	0	0	142	171	1945	1974	3.94e-07	56.5
TRINITY_DN14685_c3_g1_i14	CNT2010412	96.429	112	4	0	38	149	2028	2139	4.89e-46	185
TRINITY_DN14685_c3_g1_i17	CNT2010412	98.214	168	3	0	46	213	2036	2203	7.32e-79	294
TRINITY_DN14685_c3_g1_i18	CNT205125	100	65	0	0	1283	1347	418	354	9.21e-26	121
TRINITY_DN14685_c3_g1_i19	CNT205125	97.297	37	1	0	1311	1347	434	398	1.57e-08	63.9
TRINITY_DN14651_c0_g1_i1	CNT204988	85.776	232	19	5	1	220	3247	3018	1.73e-60	233
TRINITY_DN14651_c1_g12_i1	CNT205124	100	93	0	0	121	213	769	677	3.81e-42	172
TRINITY_DN14651_c1_g13_i1	CNT205124	100	39	0	0	164	202	521	483	4.05e-12	73.1
TRINITY_DN14651_c1_g13_i2	CNT205124	97.222	36	1	0	194	229	385	350	8.77e-09	62.1
TRINITY_DN14651_c1_g13_i3	CNT205125	93.204	103	6	1	1270	1372	455	354	1.2e-34	150
TRINITY_DN14651_c1_g13_i5	CNT205125	97.297	37	1	0	1336	1372	434	398	1.6e-08	63.9
TRINITY_DN14654_c2_g2_i1	CNT2010412	82.946	129	22	0	1	129	2044	2172	1.65e-25	117
TRINITY_DN14654_c4_g1_i1	CNT207293	84.127	63	8	2	802	863	590	651	1.5e-07	60.2
TRINITY_DN14654_c4_g1_i2	CNT207793	100	51	0	0	275	325	787	837	1.27e-18	95.3
TRINITY_DN14654_c4_g1_i5	CNT205869	90.594	202	13	4	76	277	1158	963	2.75e-69	263
TRINITY_DN14654_c4_g1_i7	CNT209477	96.656	299	10	0	1	299	909	611	7.54e-140	497
TRINITY_DN14654_c4_g1_i9	CNT209477	98.05	359	6	1	48	406	937	580	1.71e-177	623
TRINITY_DN14654_c4_g1_i10	CNT209477	100	29	0	0	1	29	831	803	2.82e-06	54.7
TRINITY_DN14654_c4_g3_i1	CNT209477	97.281	331	8	1	1	331	909	580	1.1e-158	560
TRINITY_DN14654_c4_g1_i11	CNT209477	97.093	344	10	0	117	460	937	594	1.16e-164	580
TRINITY_DN14654_c4_g1_i12	CNT208824	99.248	133	1	0	236	368	655	523	6.2e-62	241
TRINITY_DN14654_c4_g1_i18	CNT209665	87.264	212	22	2	1	207	1716	1927	1.21e-61	237
TRINITY_DN14654_c4_g3_i5	CNT208852	90.83	229	14	4	46	268	325	552	2.19e-80	300
TRINITY_DN14654_c4_g1_i19	CNT208852	91.845	233	17	1	46	278	325	555	3.86e-87	324
TRINITY_DN14654_c4_g1_i22	CNT208852	94.565	92	5	0	131	222	384	475	2.94e-33	143
TRINITY_DN14663_c2_g1_i1	CNT208852	95.349	172	7	1	46	216	325	496	3.48e-72	272
TRINITY_DN14639_c2_g6_i1	CNT208217	86.992	123	16	0	420	542	964	1086	9.95e-32	139
TRINITY_DN14605_c1_g1_i3	CNT208217	86.992	123	16	0	180	302	964	1086	5.32e-32	139
TRINITY_DN14605_c1_g3_i1	CNT2011129	90.09	111	8	2	1	108	581	691	2.08e-32	141
TRINITY_DN14643_c1_g1_i3	CNT208217	87.805	123	15	0	140	262	964	1086	9.83e-34	145
TRINITY_DN14643_c2_g4_i2	CNT206769	84.694	98	6	5	52	141	204	108	5.91e-17	89.8
TRINITY_DN14643_c2_g6_i1	CNT204988	98.913	92	0	1	19	109	8255	8164	4.38e-39	163
TRINITY_DN14643_c2_g8_i1	CNT204988	100	52	0	0	17	68	8289	8238	4.51e-19	97.1
TRINITY_DN14643_c2_g11_i1	CNT204988	100	28	0	0	146	173	7985	8012	9.9e-06	52.8
TRINITY_DN14643_c2_g4_i6	CNT204988	100	42	0	0	1	42	8209	8168	2.29e-13	78.7
TRINITY_DN14643_c2_g8_i2	CNT205472	98.551	69	1	0	148	216	501	569	3.71e-27	122
TRINITY_DN14636_c2_g2_i1	CNT204988	97.674	43	0	1	1092	1133	1098	1140	2.4e-11	73.1
TRINITY_DN14636_c3_g1_i3	CNT204988	100	42	0	0	1	42	8209	8168	2.16e-13	78.7
TRINITY_DN14636_c4_g1_i1	CNT205124	100	29	0	0	29	57	351	323	2.55e-06	54.7
TRINITY_DN14636_c4_g2_i1	CNT205124	100	28	0	0	26	53	381	354	9.17e-06	52.8
TRINITY_DN14636_c4_g5_i1	CNT204988	97.674	43	0	1	1035	1076	1098	1140	2.28e-11	73.1
TRINITY_DN14636_c4_g6_i1	CNT204988	100	324	0	0	1	324	7746	8069	2.19e-170	599
TRINITY_DN14636_c4_g1_i2	CNT204990	100	34	0	0	301	334	3648	3615	4.56e-09	63.9
TRINITY_DN14636_c4_g7_i2	CNT2011446	85.156	256	12	4	273	522	1	236	9.83e-62	239
TRINITY_DN14636_c4_g10_i1	CNT209307	89.714	175	15	2	1	172	175	1	1.33e-56	220
TRINITY_DN14636_c4_g14_i1	CNT205197	84.8	125	10	3	31	149	1449	1570	3.98e-25	117
TRINITY_DN14621_c1_g3_i3	CNT205577	88.571	70	1	6	141	210	1552	1490	7.94e-14	78.7
TRINITY_DN14620_c5_g3_i1	CNT205197	84	125	11	3	31	149	1449	1570	8.88e-24	111
TRINITY_DN14620_c5_g3_i2	CNT208804	86.207	58	7	1	104	161	906	850	2.4e-08	62.1
TRINITY_DN14620_c8_g1_i1	CNT208350	100	268	0	0	2	269	442	709	2.48e-139	496
TRINITY_DN14620_c10_g1_i1	CNT207788	100	121	0	0	31	151	2366	2246	1.85e-57	224
TRINITY_DN14690_c2_g1_i1	CNT205637	93.939	165	10	0	141	305	898	1062	2.59e-65	250
TRINITY_DN14690_c2_g1_i2	CNT205637	88.285	239	12	1	12	250	898	1120	4.16e-72	272
TRINITY_DN14690_c2_g1_i3	CNT205637	99.176	607	5	0	1	607	668	1274	0	1094
TRINITY_DN14690_c2_g1_i4	CNT205637	90.536	560	45	7	1	557	320	874	0	734
TRINITY_DN14690_c3_g3_i1	CNT205637	96.491	114	4	0	155	268	1063	1176	4.59e-47	189
TRINITY_DN14690_c3_g2_i7	CNT205189	100	105	0	0	164	268	519	415	2.06e-48	195
TRINITY_DN14606_c1_g3_i1	CNT205189	97.436	78	1	1	1	78	591	515	1.64e-29	132
TRINITY_DN14662_c3_g1_i1	CNT205624	100	207	0	0	1157	1363	687	893	1.32e-104	383
TRINITY_DN14662_c5_g1_i7	CNT205624	100	71	0	0	1	71	618	688	5.26e-29	132
TRINITY_DN14662_c5_g1_i8	CNT205125	100	30	0	0	149	178	497	468	4.48e-07	56.5
TRINITY_DN14634_c1_g3_i1	CNT205125	96.774	31	1	0	1030	1060	497	467	2.85e-05	52.8
TRINITY_DN14634_c2_g3_i1	CNT204988	93.023	43	3	0	163	205	3018	3060	3.16e-09	63.9
TRINITY_DN14686_c0_g1_i1	CNT204988	95.745	47	2	0	204	250	3267	3221	4.08e-13	76.8
TRINITY_DN14686_c4_g1_i3	CNT204990	82.143	140	24	1	81	219	4327	4466	5.51e-26	119
TRINITY_DN14686_c4_g1_i4	CNT204990	100	38	0	0	40	77	3775	3738	1.51e-11	71.3
TRINITY_DN14686_c4_g1_i6	CNT204988	92.105	38	3	0	60	97	5275	5238	2.07e-06	54.7
TRINITY_DN14686_c4_g1_i7	CNT208765	88.679	53	6	0	145	197	711	659	7.97e-10	65.8
TRINITY_DN14686_c4_g2_i1	CNT207611	89.583	192	6	3	86	263	490	681	7.71e-60	231
TRINITY_DN14686_c4_g1_i9	CNT207611	95.575	113	5	0	99	211	4	116	7.87e-45	182
TRINITY_DN14686_c4_g1_i12	CNT207611	83.942	137	11	1	86	211	324	460	1.74e-26	121
TRINITY_DN14686_c4_g1_i18	CNT207611	86.957	69	7	2	22	90	289	355	3.82e-13	76.8
TRINITY_DN14686_c5_g1_i1	CNT207611	93.367	196	13	0	132	327	324	519	1.84e-77	291
TRINITY_DN14641_c2_g1_i1	CNT207611	85.13	269	11	7	1	268	387	627	1.12e-64	248
TRINITY_DN14641_c5_g1_i1	CNT207611	88.764	178	9	1	145	322	4	170	1.91e-52	207
TRINITY_DN14641_c5_g1_i2	CNT207611	80.841	214	22	12	132	330	146	355	3.26e-35	150
TRINITY_DN14641_c5_g1_i4	CNT207611	86.111	108	13	2	22	128	242	348	1.19e-24	115
TRINITY_DN14641_c5_g1_i5	CNT207611	96.296	54	2	0	339	392	4	57	7.21e-17	89.8
TRINITY_DN14641_c6_g15_i1	CNT207611	89.552	67	7	0	326	392	324	390	9.32e-16	86.1
TRINITY_DN14641_c6_g19_i1	CNT207611	97.959	49	1	0	344	392	508	556	9.32e-16	86.1
TRINITY_DN14652_c1_g1_i1	CNT206116	96.154	156	6	0	84	239	1	156	3.93e-67	255
TRINITY_DN14652_c1_g2_i1	CNT2011195	94.271	192	8	3	439	627	1302	1111	3.17e-77	291
TRINITY_DN14652_c1_g2_i2	CNT2011195	93.711	159	7	3	439	594	1402	1244	1.51e-60	235
TRINITY_DN14652_c1_g1_i9	CNT2011195	97.414	116	3	0	479	594	1459	1344	1.98e-49	198
TRINITY_DN14652_c2_g1_i1	CNT206135	91.775	231	16	3	1	228	644	414	4.69e-86	318
TRINITY_DN14656_c0_g1_i1	CNT207611	87.755	245	17	7	1	242	447	681	1.16e-72	274
TRINITY_DN14656_c0_g4_i2	CNT207611	88.421	190	11	6	1	190	282	460	5.5e-56	219
TRINITY_DN14656_c0_g4_i7	CNT207611	89.744	78	6	2	58	134	5	81	7.47e-20	99
TRINITY_DN14656_c0_g6_i1	CNT207611	95.833	48	2	0	143	190	69	116	9.73e-14	78.7
TRINITY_DN14656_c0_g4_i8	CNT207611	91.195	159	11	3	30	187	260	416	2.22e-54	213
TRINITY_DN14656_c0_g4_i12	CNT207611	87.5	168	19	2	29	195	425	591	2.89e-48	193
TRINITY_DN14656_c0_g4_i17	CNT207611	94.444	72	3	1	114	185	11	81	3e-23	110
TRINITY_DN14624_c3_g1_i1	CNT2011195	93.75	256	11	4	439	689	1302	1047	8.89e-104	379
TRINITY_DN14607_c3_g1_i2	CNT2011195	93.711	159	7	3	439	594	1402	1244	2.04e-60	235
TRINITY_DN14607_c3_g1_i5	CNT2011195	97.414	116	3	0	479	594	1459	1344	2.67e-49	198
TRINITY_DN14607_c3_g1_i6	CNT206135	97.297	333	9	0	202	534	686	354	3.79e-160	566
TRINITY_DN14607_c3_g1_i7	CNT206534	95.745	188	8	0	22	209	77	264	1.19e-81	303
TRINITY_DN14607_c3_g1_i10	CNT206534	95.745	188	8	0	22	209	255	442	1.19e-81	303
TRINITY_DN14607_c3_g1_i14	CNT206534	95.349	86	4	0	124	209	1	86	1.28e-31	137
TRINITY_DN14607_c3_g13_i1	CNT204990	85.455	110	10	6	51	157	4368	4474	3.33e-23	110
TRINITY_DN14607_c3_g1_i18	CNT204988	81.448	221	33	7	1	217	3051	3267	1.17e-42	174
TRINITY_DN14664_c2_g1_i1	CNT204990	79.675	123	24	1	1827	1949	4345	4466	1.36e-15	87.9
TRINITY_DN14680_c1_g2_i4	CNT205124	97.778	45	1	0	278	322	609	653	1.28e-13	78.7
TRINITY_DN14680_c1_g2_i13	CNT204990	100	39	0	0	1	39	4363	4325	2.68e-11	73.1
TRINITY_DN14680_c1_g9_i1	CNT204988	85.388	219	28	4	1	217	3051	3267	1.14e-57	224
TRINITY_DN14699_c2_g5_i6	CNT204990	100	39	0	0	1	39	4363	4325	1.73e-11	73.1
TRINITY_DN14653_c0_g2_i1	CNT205124	100	66	0	0	409	474	442	377	1.28e-26	122
TRINITY_DN14653_c1_g2_i6	CNT205124	77.876	113	18	5	404	515	555	449	7.86e-09	63.9
TRINITY_DN14679_c0_g1_i1	CNT204990	100	39	0	0	52	90	3528	3566	1.79e-11	73.1
TRINITY_DN14679_c5_g1_i4	CNT2010412	83.465	127	19	2	36	161	2161	2036	1.84e-25	117
TRINITY_DN14679_c5_g1_i5	CNT204988	94	50	1	2	271	319	1095	1143	1.75e-12	75
TRINITY_DN14679_c5_g1_i7	CNT2010412	100	37	0	0	44	80	2161	2125	5.63e-11	69.4
TRINITY_DN14679_c5_g1_i10	CNT204990	94	50	3	0	40	89	388	339	2.86e-13	76.8
TRINITY_DN14614_c0_g1_i2	CNT204990	93.333	45	3	0	57	101	383	339	1.83e-10	67.6
TRINITY_DN14614_c1_g1_i1	CNT204988	100	30	0	0	368	397	5242	5271	8.13e-07	56.5
TRINITY_DN14658_c2_g2_i1	CNT204988	100	38	0	0	27	64	6249	6212	2.05e-11	71.3
TRINITY_DN14658_c2_g1_i24	CNT204990	100	29	0	0	143	171	4380	4408	1.7e-06	54.7
TRINITY_DN14623_c10_g1_i1	CNT204988	100	36	0	0	40	75	8200	8165	2.94e-10	67.6
TRINITY_DN14693_c2_g3_i8	CNT205806	96.698	212	6	1	1	212	468	678	4.83e-96	351
TRINITY_DN14693_c2_g3_i11	CNT2011943	88.208	212	24	1	2	213	136	346	4.47e-66	252
TRINITY_DN14693_c2_g3_i14	CNT207816	90.881	329	21	5	1	321	2673	3000	2.33e-120	433
TRINITY_DN14693_c4_g1_i1	CNT207816	90.881	329	21	5	1	321	2853	3180	2.33e-120	433
TRINITY_DN14625_c5_g1_i1	CNT207816	90.881	329	21	5	1	321	3033	3360	2.33e-120	433
TRINITY_DN14625_c6_g1_i3	CNT207816	90.881	329	21	5	1	321	3213	3540	2.33e-120	433
TRINITY_DN14625_c6_g3_i1	CNT207816	90.578	329	22	5	1	321	1593	1920	1.08e-118	427
TRINITY_DN14625_c6_g2_i4	CNT207816	90.578	329	22	5	1	321	2493	2820	1.08e-118	427
TRINITY_DN14625_c6_g2_i5	CNT207816	90.274	329	23	5	1	321	1773	2100	5.04e-117	422
TRINITY_DN14682_c1_g2_i2	CNT207816	90.274	329	23	5	1	321	1953	2280	5.04e-117	422
TRINITY_DN14649_c0_g1_i1	CNT207816	90.274	329	23	5	1	321	2133	2460	5.04e-117	422
TRINITY_DN14647_c1_g1_i2	CNT207816	90.274	329	23	5	1	321	2313	2640	5.04e-117	422
TRINITY_DN14647_c1_g1_i6	CNT207816	89.666	329	25	5	1	321	1413	1740	1.09e-113	411
TRINITY_DN14681_c3_g2_i3	CNT207816	96.567	233	7	1	1	233	3393	3624	6.62e-106	385
TRINITY_DN14681_c3_g2_i6	CNT207816	86.562	320	33	6	5	321	911	1223	1.12e-93	344
TRINITY_DN14681_c3_g2_i7	CNT207816	80.952	294	38	16	41	321	598	886	2.55e-55	217
TRINITY_DN14681_c3_g2_i12	CNT205255	97.407	270	7	0	1	270	1365	1096	8.89e-129	460
TRINITY_DN14681_c3_g2_i13	CNT205255	89.151	212	22	1	60	270	977	766	2.69e-69	263
TRINITY_DN14681_c3_g2_i14	CNT205255	80.919	283	40	7	1	270	360	79	9.88e-54	211
TRINITY_DN14681_c3_g2_i15	CNT205255	82.682	179	26	2	1	174	180	2	1.69e-36	154
TRINITY_DN14632_c1_g2_i1	CNT207816	89.286	84	9	0	110	193	1012	1095	8.17e-22	106
TRINITY_DN14688_c1_g1_i1	CNT207816	89.855	69	7	0	113	181	1027	1095	8.02e-17	89.8
TRINITY_DN14688_c1_g1_i2	CNT205255	98.92	463	5	0	1	463	1558	1096	0	828
TRINITY_DN14688_c1_g1_i3	CNT205255	78.769	471	58	21	7	463	1208	766	1.71e-73	278
TRINITY_DN14688_c1_g1_i5	CNT205255	77.618	487	70	19	3	463	552	79	6.2e-68	259
TRINITY_DN14688_c1_g1_i6	CNT205255	78.906	384	59	13	3	367	382	2	2.25e-62	241
TRINITY_DN14688_c1_g1_i8	CNT207816	94.554	202	11	0	1	202	1435	1636	2.2e-84	313
TRINITY_DN14688_c1_g1_i9	CNT207816	94.444	198	11	0	5	202	1619	1816	3.69e-82	305
TRINITY_DN14688_c1_g1_i10	CNT207816	94.444	198	11	0	5	202	1799	1996	3.69e-82	305
TRINITY_DN14688_c1_g1_i12	CNT207816	94.444	198	11	0	5	202	1979	2176	3.69e-82	305
TRINITY_DN14688_c1_g1_i13	CNT207816	94.444	198	11	0	5	202	2159	2356	3.69e-82	305
TRINITY_DN14688_c1_g1_i14	CNT207816	94.444	198	11	0	5	202	2339	2536	3.69e-82	305
TRINITY_DN14635_c2_g1_i3	CNT207816	94.444	198	11	0	5	202	2519	2716	3.69e-82	305
TRINITY_DN14635_c3_g1_i3	CNT207816	93.939	198	12	0	5	202	2699	2896	1.72e-80	300
TRINITY_DN14635_c3_g1_i4	CNT207816	93.939	198	12	0	5	202	2879	3076	1.72e-80	300
TRINITY_DN14635_c3_g1_i8	CNT207816	93.939	198	12	0	5	202	3059	3256	1.72e-80	300
TRINITY_DN14609_c1_g6_i1	CNT207816	93.939	198	12	0	5	202	3239	3436	1.72e-80	300
TRINITY_DN14630_c1_g1_i1	CNT207816	93.939	198	12	0	5	202	3419	3616	1.72e-80	300
TRINITY_DN14630_c1_g1_i2	CNT207816	83.429	175	27	2	25	198	605	778	8.44e-39	161
TRINITY_DN14630_c1_g1_i3	CNT207816	82.143	196	27	6	9	202	937	1126	8.44e-39	161
TRINITY_DN14630_c2_g1_i1	CNT207816	90.938	320	20	5	1	312	2502	2820	4.89e-117	422
TRINITY_DN14630_c2_g2_i1	CNT207816	90.625	320	21	5	1	312	1422	1740	2.27e-115	416
TRINITY_DN14630_c2_g1_i2	CNT207816	90.625	320	21	5	1	312	1602	1920	2.27e-115	416
TRINITY_DN14630_c2_g2_i2	CNT207816	90.625	320	21	5	1	312	1782	2100	2.27e-115	416
TRINITY_DN14630_c2_g1_i3	CNT207816	90.625	320	21	5	1	312	1962	2280	2.27e-115	416
TRINITY_DN14630_c2_g1_i4	CNT207816	90.625	320	21	5	1	312	2142	2460	2.27e-115	416
TRINITY_DN14630_c2_g2_i3	CNT207816	90.625	320	21	5	1	312	2322	2640	2.27e-115	416
TRINITY_DN14630_c2_g2_i4	CNT207816	90.625	320	21	5	1	312	2682	3000	2.27e-115	416
TRINITY_DN14630_c2_g1_i5	CNT207816	90.625	320	21	5	1	312	2862	3180	2.27e-115	416
TRINITY_DN14630_c2_g3_i1	CNT207816	90.625	320	21	5	1	312	3042	3360	2.27e-115	416
TRINITY_DN14630_c2_g2_i7	CNT207816	90.625	320	21	5	1	312	3222	3540	2.27e-115	416
TRINITY_DN14630_c2_g2_i9	CNT207816	96.429	224	7	1	1	224	3402	3624	6.46e-101	368
TRINITY_DN14630_c2_g1_i6	CNT207816	87.622	307	30	5	8	312	923	1223	2.34e-95	350
TRINITY_DN14630_c2_g2_i10	CNT207816	82.105	285	38	11	38	312	605	886	8.84e-60	231
TRINITY_DN14630_c2_g1_i7	CNT207816	86.795	621	73	8	78	695	1380	1994	0	684
TRINITY_DN14695_c1_g1_i2	CNT207816	86.473	621	75	6	78	695	2640	3254	0	673
TRINITY_DN14695_c1_g1_i3	CNT207816	86.473	621	75	6	78	695	2820	3434	0	673
TRINITY_DN14695_c1_g1_i5	CNT207816	86.473	621	75	6	78	695	3000	3614	0	673
TRINITY_DN14695_c1_g1_i6	CNT207816	86.312	621	76	6	78	695	2460	3074	0	667
TRINITY_DN14695_c1_g1_i8	CNT207816	86.151	621	77	6	78	695	2280	2894	0	662
TRINITY_DN14695_c1_g1_i9	CNT207816	85.99	621	78	8	78	695	1740	2354	0	656
TRINITY_DN14695_c1_g1_i12	CNT207816	85.99	621	78	8	78	695	1920	2534	0	656
TRINITY_DN14695_c1_g1_i13	CNT207816	85.99	621	78	8	78	695	2100	2714	0	656
TRINITY_DN14695_c1_g1_i14	CNT207816	86.134	613	75	9	86	695	1569	2174	0	652
TRINITY_DN14695_c1_g1_i17	CNT207816	87.919	447	50	4	78	522	3180	3624	3.05e-147	523
TRINITY_DN14695_c1_g1_i18	CNT207816	89.354	263	26	2	78	339	3360	3621	7.13e-89	329
TRINITY_DN14695_c1_g1_i22	CNT207816	76.74	546	98	18	155	695	603	1124	2.62e-73	278
TRINITY_DN14695_c1_g1_i23	CNT207816	80.366	382	61	8	127	506	923	1292	2.62e-73	278
TRINITY_DN14650_c7_g1_i2	CNT207816	86.798	356	41	5	1	352	2652	3005	4.56e-108	392
TRINITY_DN14650_c7_g1_i3	CNT207816	86.798	356	41	5	1	352	2832	3185	4.56e-108	392
TRINITY_DN14650_c7_g1_i4	CNT207816	86.798	356	41	5	1	352	3012	3365	4.56e-108	392
TRINITY_DN14650_c7_g6_i1	CNT207816	86.798	356	41	5	1	352	3192	3545	4.56e-108	392
TRINITY_DN14633_c2_g3_i4	CNT207816	86.517	356	42	5	1	352	2472	2825	2.12e-106	387
TRINITY_DN14646_c1_g1_i2	CNT207816	86.236	356	43	5	1	352	1752	2105	9.86e-105	381
TRINITY_DN14646_c1_g1_i5	CNT207816	86.236	356	43	5	1	352	1932	2285	9.86e-105	381
TRINITY_DN14646_c1_g1_i22	CNT207816	86.236	356	43	5	1	352	2112	2465	9.86e-105	381
TRINITY_DN14646_c1_g1_i24	CNT207816	86.236	356	43	5	1	352	2292	2645	9.86e-105	381
TRINITY_DN14675_c3_g4_i1	CNT207816	85.955	356	44	5	1	352	1572	1925	4.59e-103	375
TRINITY_DN14675_c3_g3_i2	CNT207816	88.235	255	26	4	1	253	3372	3624	7.9e-81	302
TRINITY_DN14675_c3_g2_i5	CNT207816	87.097	217	20	5	1	216	1062	1271	6.28e-62	239
TRINITY_DN14698_c4_g2_i1	CNT207816	79.056	339	56	8	28	363	913	1239	8.18e-56	219
TRINITY_DN14698_c4_g3_i2	CNT207816	98.649	74	0	1	1	74	3552	3624	3.95e-29	130
TRINITY_DN14698_c4_g1_i10	CNT207816	92.346	405	29	2	1	404	1328	1731	4.72e-163	575
TRINITY_DN14698_c4_g1_i14	CNT207816	89.003	391	41	2	15	404	2422	2811	2.95e-135	483
TRINITY_DN14698_c4_g1_i16	CNT207816	88.747	391	42	2	15	404	1702	2091	1.37e-133	477
TRINITY_DN14698_c4_g1_i19	CNT207816	88.747	391	42	2	15	404	1882	2271	1.37e-133	477
TRINITY_DN14698_c4_g1_i23	CNT207816	88.747	391	42	2	15	404	2062	2451	1.37e-133	477
TRINITY_DN14655_c1_g2_i2	CNT207816	88.747	391	42	2	15	404	2242	2631	1.37e-133	477
TRINITY_DN14655_c1_g7_i1	CNT207816	88.747	391	42	2	15	404	2602	2991	1.37e-133	477
TRINITY_DN14655_c1_g12_i2	CNT207816	88.747	391	42	2	15	404	2782	3171	1.37e-133	477
TRINITY_DN14660_c2_g1_i2	CNT207816	88.747	391	42	2	15	404	2962	3351	1.37e-133	477
TRINITY_DN14660_c2_g1_i3	CNT207816	88.747	391	42	2	15	404	3142	3531	1.37e-133	477
TRINITY_DN14645_c4_g2_i1	CNT207816	88.235	391	44	2	15	404	1522	1911	2.97e-130	466
TRINITY_DN14645_c6_g1_i3	CNT207816	90.132	304	29	1	15	318	3322	3624	1.42e-108	394
TRINITY_DN14645_c6_g1_i6	CNT207816	98.976	293	2	1	1	292	544	836	1.21e-147	523
TRINITY_DN14645_c6_g1_i7	CNT207816	83.55	231	36	2	55	284	1633	1862	8.28e-55	215
TRINITY_DN14645_c6_g1_i8	CNT207816	83.55	231	36	2	55	284	1813	2042	8.28e-55	215
TRINITY_DN14645_c6_g1_i10	CNT207816	83.55	231	36	2	55	284	1993	2222	8.28e-55	215
TRINITY_DN14645_c6_g1_i12	CNT207816	83.55	231	36	2	55	284	2173	2402	8.28e-55	215
TRINITY_DN14645_c6_g1_i14	CNT207816	83.55	231	36	2	55	284	2353	2582	8.28e-55	215
TRINITY_DN14645_c6_g1_i17	CNT207816	83.55	231	36	2	55	284	2533	2762	8.28e-55	215
TRINITY_DN14645_c6_g1_i19	CNT207816	83.55	231	36	2	55	284	2713	2942	8.28e-55	215
TRINITY_DN14645_c6_g1_i20	CNT207816	83.55	231	36	2	55	284	2893	3122	8.28e-55	215
TRINITY_DN14601_c1_g10_i1	CNT207816	83.55	231	36	2	55	284	3073	3302	8.28e-55	215
TRINITY_DN14678_c3_g6_i1	CNT207816	83.55	231	36	2	55	284	3253	3482	8.28e-55	215
TRINITY_DN14678_c3_g12_i1	CNT207816	82.684	231	38	2	55	284	1453	1682	1.79e-51	204
TRINITY_DN14678_c3_g17_i1	CNT207816	85.052	194	27	2	55	247	3433	3625	3e-49	196
TRINITY_DN14697_c2_g2_i3	CNT207816	95.722	187	8	0	1	187	909	1095	4.16e-81	302
TRINITY_DN14697_c2_g3_i1	CNT207816	90.361	249	23	1	12	260	976	1223	3.24e-88	326
TRINITY_DN14697_c2_g3_i2	CNT207816	88.06	268	23	4	1	260	1474	1740	3.27e-83	309
TRINITY_DN22753_c0_g1_i1	CNT207816	88.06	268	23	4	1	260	2734	3000	3.27e-83	309
TRINITY_DN21594_c0_g1_i1	CNT207816	88.06	268	23	4	1	260	2914	3180	3.27e-83	309
TRINITY_DN21554_c0_g1_i1	CNT207816	88.06	268	23	4	1	260	3094	3360	3.27e-83	309
TRINITY_DN3710_c0_g1_i1	CNT207816	88.06	268	23	4	1	260	3274	3540	3.27e-83	309
TRINITY_DN31461_c0_g1_i1	CNT207816	87.687	268	24	4	1	260	2554	2820	1.52e-81	303
TRINITY_DN9294_c0_g2_i1	CNT207816	87.313	268	25	4	1	260	1654	1920	7.07e-80	298
TRINITY_DN9246_c0_g1_i2	CNT207816	87.313	268	25	4	1	260	1834	2100	7.07e-80	298
TRINITY_DN9246_c0_g1_i3	CNT207816	87.313	268	25	4	1	260	2014	2280	7.07e-80	298
TRINITY_DN4350_c1_g1_i1	CNT207816	87.313	268	25	4	1	260	2194	2460	7.07e-80	298
TRINITY_DN26460_c0_g1_i1	CNT207816	87.313	268	25	4	1	260	2374	2640	7.07e-80	298
TRINITY_DN26430_c0_g1_i1	CNT207816	93.478	184	10	2	1	184	3454	3635	4.29e-72	272
TRINITY_DN26458_c0_g1_i1	CNT207816	96.309	298	9	2	1	297	1328	1624	4.5e-137	488
TRINITY_DN26492_c0_g1_i1	CNT207816	90.845	284	24	2	15	297	1702	1984	2.83e-104	379
TRINITY_DN9358_c2_g3_i2	CNT207816	90.845	284	24	2	15	297	1882	2164	2.83e-104	379
TRINITY_DN1762_c0_g1_i1	CNT207816	90.845	284	24	2	15	297	2062	2344	2.83e-104	379
TRINITY_DN1762_c0_g2_i1	CNT207816	90.845	284	24	2	15	297	2242	2524	2.83e-104	379
TRINITY_DN1724_c0_g1_i1	CNT207816	90.845	284	24	2	15	297	2422	2704	2.83e-104	379
TRINITY_DN1782_c0_g2_i1	CNT207816	90.493	284	25	2	15	297	2602	2884	1.32e-102	374
TRINITY_DN1783_c0_g1_i1	CNT207816	90.493	284	25	2	15	297	2782	3064	1.32e-102	374
TRINITY_DN27478_c0_g1_i1	CNT207816	90.493	284	25	2	15	297	2962	3244	1.32e-102	374
TRINITY_DN27405_c0_g1_i1	CNT207816	90.493	284	25	2	15	297	3142	3424	1.32e-102	374
TRINITY_DN27486_c0_g1_i1	CNT207816	90.493	284	25	2	15	297	3322	3604	1.32e-102	374
TRINITY_DN24671_c0_g1_i1	CNT207816	90.141	284	26	2	15	297	1522	1804	6.12e-101	368
TRINITY_DN24607_c0_g1_i1	CNT207816	82.184	174	28	3	126	297	598	770	3.12e-34	147
TRINITY_DN24613_c0_g1_i1	CNT2011182	93.697	238	14	1	38	274	663	426	5.91e-97	355
TRINITY_DN10555_c0_g2_i6	CNT2011607	93.566	373	11	8	130	499	1949	1587	3.27e-153	544
TRINITY_DN10589_c1_g1_i1	CNT2011182	95.897	195	8	0	294	488	620	426	4.56e-85	316
TRINITY_DN10536_c0_g3_i1	CNT2011182	93.711	159	8	2	42	198	584	426	1.49e-61	237
TRINITY_DN10505_c0_g2_i3	CNT2011182	98	50	1	0	1	50	511	462	1.59e-16	87.9
TRINITY_DN10505_c0_g1_i10	CNT2011182	95.385	195	8	1	294	487	620	426	7.11e-83	309
TRINITY_DN10505_c0_g1_i11	CNT2011607	94.206	466	13	9	1	463	2042	1588	0	699
TRINITY_DN28779_c0_g1_i1	CNT204964	100	238	0	0	239	476	238	1	2.85e-122	440
TRINITY_DN39283_c0_g1_i1	CNT204964	100	98	0	0	1	98	334	237	1.91e-44	182
TRINITY_DN39263_c0_g1_i1	CNT2010101	95	80	1	1	166	245	193	117	5.22e-27	122
TRINITY_DN39206_c0_g1_i1	CNT205201	94.603	315	3	5	298	607	306	1	1.33e-132	475
TRINITY_DN39213_c0_g1_i1	CNT2010101	97.403	77	2	0	263	339	193	117	1.04e-29	132
TRINITY_DN13927_c3_g2_i1	CNT205124	95.238	63	2	1	31	92	558	496	8.77e-20	99
TRINITY_DN13979_c3_g1_i1	CNT205124	97.368	38	1	0	75	112	425	388	8.89e-10	65.8
TRINITY_DN13999_c0_g1_i1	CNT205124	100	29	0	0	39	67	442	414	1.93e-06	54.7
TRINITY_DN13999_c3_g16_i1	CNT205124	100	28	0	0	43	70	571	544	6.92e-06	52.8
TRINITY_DN13907_c2_g5_i1	CNT204990	97.059	34	1	0	1	34	360	393	7.29e-07	58.4
TRINITY_DN13989_c1_g5_i1	CNT2010412	97.297	37	1	0	139	175	2256	2292	2.46e-09	63.9
TRINITY_DN13989_c1_g13_i2	CNT204990	100	31	0	0	380	410	4205	4175	2.48e-07	58.4
TRINITY_DN13989_c1_g14_i1	CNT204990	97.872	47	1	0	76	122	347	393	1.23e-14	82.4
TRINITY_DN13989_c2_g1_i1	CNT204990	100	31	0	0	57	87	4205	4175	1.26e-07	58.4
TRINITY_DN13906_c0_g1_i1	CNT2032157	84.27	178	13	7	434	596	573	396	1.31e-37	159
TRINITY_DN13906_c2_g5_i1	CNT204897	92.446	278	15	2	218	495	3	274	6.82e-108	392
TRINITY_DN13906_c2_g5_i2	CNT204897	97.08	137	3	1	2	138	100	235	2.54e-59	230
TRINITY_DN13901_c4_g3_i1	CNT204897	91.729	133	7	4	123	253	180	310	7.21e-45	182
TRINITY_DN13901_c4_g4_i1	CNT204897	100	37	0	0	1	37	43	79	5.86e-11	69.4
TRINITY_DN13928_c0_g1_i1	CNT209839	84.753	223	12	6	245	448	332	551	2.84e-51	204
TRINITY_DN13928_c0_g1_i2	CNT209839	82.031	256	35	6	73	327	800	555	1.57e-52	207
TRINITY_DN13928_c0_g1_i3	CNT207635	78.462	260	36	12	122	377	248	491	8.79e-36	152
TRINITY_DN13928_c0_g2_i1	CNT205125	90.909	77	5	2	38	113	469	544	2.13e-20	102
TRINITY_DN13928_c0_g3_i1	CNT204988	95.122	41	2	0	172	212	1045	1005	6.91e-10	65.8
TRINITY_DN13928_c0_g1_i4	CNT205124	92.708	96	1	3	629	723	546	456	1.26e-29	134
TRINITY_DN13928_c0_g1_i5	CNT205124	92.708	96	1	3	756	850	546	456	1.37e-29	134
TRINITY_DN13928_c0_g1_i6	CNT207205	90.449	178	12	3	2	179	173	1	4.47e-59	230
TRINITY_DN13928_c0_g1_i7	CNT2011058	91.837	98	2	3	43	137	1144	1050	5.81e-30	132
TRINITY_DN13928_c0_g1_i8	CNT2011774	83.793	290	45	2	16	303	879	1168	6.73e-72	274
TRINITY_DN13928_c0_g1_i9	CNT209803	82.629	213	26	6	1	212	745	947	7.65e-44	178
TRINITY_DN13928_c0_g1_i10	CNT209803	85.106	141	20	1	6	146	867	1006	3.66e-33	143
TRINITY_DN13928_c0_g1_i11	CNT209659	86.17	564	74	4	3	564	1186	625	2.37e-172	606
TRINITY_DN13928_c0_g1_i12	CNT209659	83.922	566	87	4	1	564	1370	807	8.75e-152	538
TRINITY_DN13949_c6_g4_i2	CNT209659	85.714	252	36	0	1	252	643	392	4.56e-70	267
TRINITY_DN13949_c7_g1_i1	CNT209659	82.099	162	28	1	402	562	1515	1354	3.73e-31	137
TRINITY_DN13967_c1_g11_i1	CNT208027	88.341	223	26	0	1	223	975	753	4.67e-71	268
TRINITY_DN13967_c1_g14_i1	CNT208307	98.193	498	4	3	1	497	54	547	0	865
TRINITY_DN13967_c1_g9_i4	CNT208027	90.49	347	31	2	1	345	1137	791	1.49e-127	457
TRINITY_DN13967_c1_g16_i1	CNT208027	90.141	213	21	0	2	214	906	694	1.09e-73	278
TRINITY_DN13967_c1_g23_i1	CNT204990	100	28	0	0	384	411	367	394	1.58e-05	52.8
TRINITY_DN13962_c0_g1_i1	CNT204988	100	36	0	0	233	268	1112	1147	2.87e-10	67.6
TRINITY_DN13947_c2_g2_i1	CNT2010412	97.436	39	1	0	153	191	2233	2195	2.1e-10	67.6
TRINITY_DN13947_c2_g4_i1	CNT2010412	97.436	39	1	0	294	332	2233	2195	3.39e-10	67.6
TRINITY_DN13935_c2_g1_i22	CNT208187	95	40	2	0	40	79	205	244	8.3e-09	63.9
TRINITY_DN13915_c2_g1_i1	CNT205824	96.818	220	7	0	23	242	436	655	4.91e-101	368
TRINITY_DN13934_c6_g8_i1	CNT207739	87.264	212	18	5	150	355	211	3	2.97e-60	233
TRINITY_DN13934_c6_g1_i5	CNT205824	91.233	365	30	2	14	376	436	800	4.84e-139	496
TRINITY_DN13934_c6_g1_i6	CNT206952	97.362	417	9	2	127	542	1	416	0	708
TRINITY_DN13934_c7_g1_i1	CNT206952	98.925	93	1	0	542	634	481	573	5.38e-40	167
TRINITY_DN13991_c5_g3_i1	CNT206952	96.491	57	2	0	578	634	573	629	2.57e-18	95.3
TRINITY_DN13991_c6_g1_i1	CNT205824	93.75	224	13	1	1	224	452	674	4.56e-91	335
TRINITY_DN13998_c2_g3_i1	CNT205824	94.421	233	12	1	1	233	443	674	1.02e-97	357
TRINITY_DN13998_c2_g7_i1	CNT2010324	94.737	152	8	0	66	217	11	162	1.28e-61	237
TRINITY_DN13998_c2_g3_i3	CNT207813	100	61	0	0	457	517	262	322	5.74e-24	113
TRINITY_DN13998_c2_g14_i1	CNT205170	86.607	224	30	0	1	224	1560	1783	6.61e-65	248
TRINITY_DN13998_c2_g3_i4	CNT209207	92.593	54	4	0	408	461	645	592	1.99e-13	78.7
TRINITY_DN13982_c0_g1_i1	CNT209207	86.719	128	16	1	259	385	677	550	2e-32	141
TRINITY_DN13913_c1_g1_i2	CNT2010913	100	215	0	0	41	255	922	708	6.63e-110	398
TRINITY_DN13919_c4_g2_i1	CNT209079	98.305	59	1	0	175	233	233	291	1.46e-21	104
TRINITY_DN13996_c1_g6_i1	CNT2011415	100	94	0	0	249	342	257	350	2.37e-42	174
TRINITY_DN13984_c2_g1_i1	CNT2010412	97.297	37	0	1	60	96	1030	995	4.85e-08	62.1
TRINITY_DN13921_c0_g1_i1	CNT2010412	85.714	56	8	0	807	862	1803	1748	1.75e-07	60.2
TRINITY_DN13918_c3_g2_i1	CNT2010412	100	29	0	0	1071	1099	427	399	8.12e-06	54.7
TRINITY_DN13959_c2_g7_i1	CNT2010412	89.583	96	10	0	144	239	1953	2048	4.16e-27	122
TRINITY_DN13959_c2_g9_i1	CNT204990	96.341	246	2	3	48	293	4140	3902	7.69e-110	398
TRINITY_DN13965_c5_g5_i2	CNT204990	91.489	47	2	1	45	91	3630	3586	3.19e-09	63.9
TRINITY_DN13965_c5_g5_i3	CNT208161	100	61	0	0	1	61	457	397	3.24e-24	113
TRINITY_DN13965_c5_g5_i4	CNT204988	85.714	182	9	5	287	463	2238	2069	1.08e-42	176
TRINITY_DN13965_c5_g5_i5	CNT2010412	97.297	37	0	1	60	96	1030	995	3.2e-08	62.1
TRINITY_DN13965_c5_g7_i2	CNT204990	100	214	0	0	4	217	4115	3902	1.99e-109	396
TRINITY_DN13965_c5_g12_i1	CNT209665	90.361	83	8	0	2	84	503	421	1.79e-22	110
TRINITY_DN13965_c5_g5_i7	CNT204988	100	32	0	0	207	238	1147	1116	3.51e-08	60.2
TRINITY_DN13953_c2_g2_i1	CNT205934	98.768	1948	21	1	1	1945	2057	110	0	3461
TRINITY_DN13953_c2_g3_i1	CNT205934	97	100	2	1	2508	2607	114	16	2.28e-39	167
TRINITY_DN13953_c2_g8_i1	CNT2010012	86.916	214	5	1	75	288	2573	2383	7.68e-56	219
TRINITY_DN13953_c2_g7_i2	CNT205498	84.549	233	26	7	17	247	874	650	7.33e-57	222
TRINITY_DN13953_c2_g3_i6	CNT207682	94.828	58	3	0	196	253	125	68	1.26e-17	91.6
TRINITY_DN13953_c2_g4_i2	CNT208850	96.939	98	3	0	6	103	100	3	6.18e-40	165
TRINITY_DN13953_c2_g3_i9	CNT2010261	80.593	371	50	17	160	514	519	155	4.58e-70	267
TRINITY_DN13953_c2_g6_i5	CNT207682	93.103	58	4	0	200	257	125	68	5.97e-16	86.1
TRINITY_DN13953_c2_g3_i10	CNT206069	86.486	111	10	2	182	287	561	451	2.36e-25	117
TRINITY_DN13953_c5_g1_i1	CNT208265	93.96	298	17	1	388	685	406	110	5.15e-125	449
TRINITY_DN13964_c3_g2_i1	CNT207373	89.655	203	12	1	154	356	803	610	3.24e-65	250
TRINITY_DN13964_c3_g8_i1	CNT207373	93.377	151	9	1	4	153	927	777	7.05e-57	222
TRINITY_DN13964_c3_g9_i1	CNT2011685	93.133	233	12	2	1	229	945	713	3.67e-92	339
TRINITY_DN13964_c3_g11_i1	CNT2011685	98.571	350	5	0	1	350	2560	2211	3.31e-176	619
TRINITY_DN13964_c3_g13_i2	CNT2011685	90.584	308	26	3	284	589	2213	1907	1.01e-111	405
TRINITY_DN13964_c3_g14_i1	CNT2011685	98.101	158	3	0	455	612	2719	2562	8.25e-73	276
TRINITY_DN13964_c3_g16_i1	CNT206390	98.77	244	3	0	1	244	290	533	4.81e-121	435
TRINITY_DN13964_c5_g1_i1	CNT2011685	99.222	514	4	0	1	514	2560	2047	0	928
TRINITY_DN13910_c0_g1_i1	CNT206390	100	345	0	0	3	347	879	1223	0	638
TRINITY_DN13910_c3_g4_i1	CNT2011687	93.254	252	14	2	3	252	251	1	7.34e-101	368
TRINITY_DN13977_c0_g2_i1	CNT206390	94.603	315	6	2	1	304	219	533	1e-133	477
TRINITY_DN13986_c3_g2_i3	CNT205453	87.5	224	27	1	30	253	588	810	1.16e-67	257
TRINITY_DN2031_c0_g1_i1	CNT206390	100	432	0	0	1	432	1211	1642	0	798
TRINITY_DN36736_c0_g1_i1	CNT206390	84.588	558	52	19	159	690	886	1435	3.02e-147	523
TRINITY_DN36711_c0_g1_i1	CNT206390	100	134	0	0	440	573	1643	1776	2.03e-64	248
TRINITY_DN21432_c0_g1_i1	CNT206390	96.503	143	5	0	1	143	1221	1363	4.4e-61	237
TRINITY_DN21462_c0_g1_i1	CNT206389	84.024	820	75	33	503	1278	787	1594	0	737
TRINITY_DN21437_c0_g1_i1	CNT206389	85.273	421	47	12	23	437	878	1289	7.71e-116	420
TRINITY_DN21405_c0_g1_i1	CNT206389	95.906	171	5	2	1	170	565	734	1.77e-72	276
TRINITY_DN21410_c0_g1_i1	CNT206390	93.37	181	10	2	4	183	959	1138	1.67e-70	267
TRINITY_DN6777_c0_g1_i1	CNT206390	98.113	53	1	0	170	222	1022	1074	3e-18	93.5
TRINITY_DN6777_c0_g1_i3	CNT2011685	89.037	301	32	1	897	1196	1511	1211	2.04e-101	372
TRINITY_DN6751_c0_g1_i1	CNT206389	89.552	469	29	12	548	999	1129	1594	3.36e-163	577
TRINITY_DN30211_c0_g1_i1	CNT206389	91.304	299	22	4	3	298	1022	1319	1.68e-111	405
TRINITY_DN27921_c0_g1_i1	CNT2011685	98.309	414	6	1	1	413	2560	2147	0	725
TRINITY_DN27950_c0_g1_i1	CNT2011685	95.455	110	4	1	348	456	2277	2168	2.27e-42	174
TRINITY_DN32263_c0_g1_i1	CNT2011685	88.068	176	14	3	1	170	1389	1215	9.46e-51	202
TRINITY_DN32206_c0_g1_i1	CNT2011685	89.375	320	32	2	354	672	1507	1189	1.54e-110	401
TRINITY_DN32240_c0_g1_i1	CNT2011685	87.719	171	17	4	164	330	1415	1245	7.81e-49	196
TRINITY_DN19757_c0_g1_i1	CNT206472	94.545	110	5	1	204	313	107	215	7.06e-41	169
TRINITY_DN12260_c0_g1_i1	CNT209079	100	32	0	0	1	32	2744	2775	3.12e-08	60.2
TRINITY_DN12211_c0_g6_i1	CNT206470	100	102	0	0	4	105	1	102	3.4e-47	189
TRINITY_DN12214_c1_g1_i1	CNT2010135	100	270	0	0	1	270	248	517	1.88e-140	499
TRINITY_DN12214_c3_g1_i1	CNT208192	100	516	0	0	29	544	1779	1264	0	953
TRINITY_DN12214_c9_g1_i1	CNT2010867	100	60	0	0	818	877	175	116	3.57e-23	111
TRINITY_DN12235_c0_g1_i7	CNT208315	99.722	360	1	0	1	360	620	261	0	660
TRINITY_DN12249_c0_g2_i1	CNT2010726	99.379	161	1	0	1077	1237	196	36	1.69e-77	292
TRINITY_DN12249_c0_g7_i5	CNT20134087	97.706	218	1	3	1	216	45	260	1e-101	372
TRINITY_DN12249_c3_g1_i1	CNT20134087	96.479	142	1	3	242	382	256	394	1.77e-59	231
TRINITY_DN12249_c4_g1_i1	CNT206337	100	93	0	0	150	242	1	93	4.13e-42	172
TRINITY_DN12278_c0_g8_i2	CNT207739	91.339	127	9	1	3	127	86	212	7.74e-42	172
TRINITY_DN12278_c1_g1_i1	CNT20172962	91.324	219	18	1	2	220	564	781	5.93e-80	298
TRINITY_DN12278_c1_g1_i2	CNT206078	90.351	114	11	0	220	333	1320	1433	2.89e-35	150
TRINITY_DN12278_c1_g1_i3	CNT207956	100	242	0	0	1	242	2578	2337	6.13e-125	448
TRINITY_DN12278_c1_g1_i4	CNT206106	98.925	279	3	0	1	279	299	577	1.94e-140	499
TRINITY_DN12278_c1_g1_i5	CNT209528	97.196	321	3	2	1	315	7977	8297	4.7e-152	538
TRINITY_DN12278_c1_g1_i6	CNT207885	100	74	0	0	140	213	332	405	1.31e-31	137
TRINITY_DN12278_c1_g1_i7	CNT207942	99.713	349	0	1	1	348	770	1118	0	638
TRINITY_DN12287_c4_g5_i2	CNT2011712	98.844	173	0	2	221	391	405	233	1.82e-82	307
TRINITY_DN12287_c4_g9_i1	CNT205363	95	80	2	2	203	282	113	190	1.59e-27	124
TRINITY_DN12287_c4_g10_i1	CNT206935	98.261	115	0	2	104	216	323	209	1.67e-50	200
TRINITY_DN12288_c1_g1_i11	CNT209535	100	205	0	0	1	205	87	291	2.38e-104	379
TRINITY_DN12288_c2_g1_i3	CNT204915	97.685	216	4	1	1	215	1966	1751	1.34e-101	370
TRINITY_DN12288_c3_g1_i1	CNT207388	95.536	224	2	1	1	224	221	6	5.1e-96	351
TRINITY_DN12226_c1_g5_i1	CNT208110	98.723	235	1	1	1	235	16	248	1.67e-115	416
TRINITY_DN12231_c2_g1_i1	CNT206174	91.837	49	4	0	226	274	1576	1624	6.4e-11	69.4
TRINITY_DN12244_c0_g3_i17	CNT207177	100	81	0	0	144	224	89	9	1.77e-35	150
TRINITY_DN12275_c5_g1_i1	CNT207489	91.011	178	13	1	79	253	1527	1704	1.52e-61	237
TRINITY_DN12275_c5_g2_i1	CNT209663	98.413	378	2	4	79	455	402	28	0	662
TRINITY_DN12275_c6_g1_i1	CNT205061	100	616	0	0	1	616	1681	2296	0	1138
TRINITY_DN12292_c0_g1_i1	CNT209428	100	81	0	0	1	81	81	1	2.24e-35	150
TRINITY_DN12292_c0_g1_i2	CNT205857	97.647	170	3	1	1	169	1368	1199	1.14e-77	291
TRINITY_DN12292_c3_g5_i1	CNT209407	100	202	0	0	1	202	1266	1065	8.6e-103	374
TRINITY_DN12292_c5_g1_i3	CNT207581	99.408	338	2	0	1	338	283	620	8.2e-175	614
TRINITY_DN12292_c5_g5_i1	CNT2010229	100	69	0	0	1	69	145	77	8.23e-29	128
TRINITY_DN12281_c2_g1_i1	CNT2010066	97.959	49	1	0	1	49	230	278	5.87e-16	86.1
TRINITY_DN12281_c2_g5_i1	CNT2010884	100	87	0	0	1	87	40	126	9.06e-39	161
TRINITY_DN12283_c2_g1_i1	CNT2011339	100	185	0	0	114	298	800	616	3.72e-93	342
TRINITY_DN12270_c3_g1_i1	CNT206518	98.522	203	2	1	1	203	2202	2001	8.71e-98	357
TRINITY_DN12270_c5_g6_i1	CNT206934	97.826	46	1	0	1	46	1363	1318	2.41e-14	80.5
TRINITY_DN12270_c5_g2_i19	CNT20136862	90.079	252	18	5	1	246	99	349	1.42e-86	320
TRINITY_DN12270_c5_g6_i2	CNT208865	100	215	0	0	1	215	618	832	5.48e-110	398
TRINITY_DN12270_c10_g1_i1	CNT208270	100	164	0	0	1	164	187	350	2.62e-81	303
TRINITY_DN12228_c0_g1_i2	CNT207630	99.747	396	0	1	1	396	552	158	0	725
TRINITY_DN12228_c0_g3_i10	CNT205761	100	197	0	0	440	636	197	1	1.88e-99	364
TRINITY_DN12285_c0_g4_i2	CNT208764	100	233	0	0	1	233	479	247	5.91e-120	431
TRINITY_DN12219_c4_g7_i1	CNT2011296	96.364	55	2	0	1	55	103	157	1.07e-17	91.6
TRINITY_DN12219_c6_g1_i1	CNT206256	99.624	266	1	0	1	266	702	437	1.44e-136	486
TRINITY_DN12250_c1_g1_i1	CNT20187703	94.712	208	7	4	1	206	243	38	1.16e-86	320
TRINITY_DN12250_c1_g1_i2	CNT2010784	100	465	0	0	1	465	467	3	0	859
TRINITY_DN12250_c1_g1_i8	CNT2011194	96.378	994	19	6	291	1272	103	1091	0	1620
TRINITY_DN12203_c2_g1_i1	CNT209253	96.283	269	8	2	1	268	290	23	1.15e-122	440
TRINITY_DN12277_c4_g3_i1	CNT2010310	98.387	62	1	0	399	460	241	180	6.95e-23	110
TRINITY_DN12207_c1_g1_i3	CNT205735	100	556	0	0	1	556	570	15	0	1027
TRINITY_DN12207_c1_g1_i4	CNT204845	93.333	75	5	0	60	134	75	1	1.27e-23	111
TRINITY_DN12207_c1_g1_i6	CNT208469	100	32	0	0	221	252	185	216	3.51e-08	60.2
TRINITY_DN12207_c1_g1_i7	CNT206478	94.286	70	3	1	1	70	219	287	6.23e-21	106
TRINITY_DN29305_c0_g1_i1	CNT206760	95.652	46	2	0	127	172	1570	1615	1.68e-12	75
TRINITY_DN11108_c4_g12_i1	CNT206760	95.455	44	1	1	1	44	1581	1623	4.91e-11	69.4
TRINITY_DN11160_c2_g3_i1	CNT206760	96.774	62	2	0	249	310	1570	1631	3.47e-21	104
TRINITY_DN11161_c3_g1_i1	CNT204988	87.5	112	12	2	88	198	3267	3157	8.52e-29	128
TRINITY_DN11161_c3_g1_i4	CNT204988	92.248	129	8	2	216	343	3288	3161	1e-44	182
TRINITY_DN11161_c3_g1_i6	CNT204988	95.652	92	3	1	122	212	3210	3119	2.3e-34	147
TRINITY_DN11161_c3_g1_i7	CNT205124	93.75	96	5	1	568	662	350	445	9.72e-33	143
TRINITY_DN11153_c0_g1_i1	CNT204988	97.059	34	1	0	335	368	3267	3234	2.24e-07	58.4
TRINITY_DN11153_c4_g1_i10	CNT204988	80.263	152	23	6	55	202	3267	3119	1.03e-22	108
TRINITY_DN11159_c2_g1_i1	CNT204990	91.228	57	4	1	101	157	4220	4165	7.02e-13	76.8
TRINITY_DN11159_c2_g1_i2	CNT204990	97.619	42	1	0	525	566	388	347	1.08e-11	73.1
TRINITY_DN11146_c0_g1_i4	CNT204988	88.742	151	12	4	322	469	3267	3119	5.17e-44	180
TRINITY_DN28445_c0_g1_i1	CNT204988	80.263	152	23	6	79	226	3267	3119	1.16e-22	108
TRINITY_DN28421_c0_g1_i1	CNT20161068	97.674	43	1	0	1234	1276	3404	3362	1.06e-11	75
TRINITY_DN21226_c0_g1_i1	CNT204990	96.923	65	2	0	1261	1325	4048	4112	1.96e-22	110
TRINITY_DN21268_c0_g1_i1	CNT204988	98.148	54	1	0	122	175	3210	3157	7.67e-19	95.3
TRINITY_DN21266_c0_g1_i1	CNT209322	95.192	104	4	1	1	103	450	347	2.73e-39	163
TRINITY_DN21227_c0_g1_i1	CNT209322	97.101	69	2	0	31	99	626	558	2.15e-25	117
TRINITY_DN32364_c0_g1_i1	CNT206507	87.591	274	20	3	50	322	1522	1782	5.32e-82	305
TRINITY_DN32365_c0_g1_i1	CNT207144	95.288	191	6	1	18	205	511	701	1.51e-80	300
TRINITY_DN32350_c0_g1_i1	CNT206507	92.409	303	22	1	1	303	1514	1213	7.87e-120	431
TRINITY_DN28938_c0_g1_i1	CNT206507	88.492	252	14	2	346	582	1344	1093	2.87e-77	291
TRINITY_DN34364_c0_g1_i1	CNT206507	84.106	151	13	1	147	297	1661	1522	1.42e-30	135
TRINITY_DN36200_c0_g1_i1	CNT205453	87.318	686	69	12	1	670	131	814	0	769
TRINITY_DN36244_c0_g1_i1	CNT205453	88.764	178	17	2	378	554	5	180	2.01e-54	215
TRINITY_DN36264_c0_g1_i1	CNT205453	92.308	117	8	1	102	217	726	842	2.05e-39	165
TRINITY_DN28813_c0_g1_i1	CNT205453	83.333	822	88	27	134	914	1	814	0	713
TRINITY_DN28856_c0_g1_i1	CNT205453	76.735	490	75	25	1	461	363	842	5.9e-61	237
TRINITY_DN28881_c0_g1_i1	CNT205453	88.764	178	17	2	622	798	5	180	2.77e-54	215
TRINITY_DN31037_c0_g1_i1	CNT2011685	98.343	181	3	0	1	181	1719	1539	8.51e-86	318
TRINITY_DN29504_c0_g1_i1	CNT2011685	94.048	84	5	0	100	183	2583	2500	1.54e-28	128
TRINITY_DN14370_c0_g4_i1	CNT205453	92.935	184	12	1	55	238	588	770	1.81e-70	267
TRINITY_DN14370_c0_g7_i1	CNT205453	97.826	46	1	0	1	46	488	533	2.53e-14	80.5
TRINITY_DN14308_c1_g4_i1	CNT2011685	86.9	229	22	5	1	228	2144	1923	1.74e-65	250
TRINITY_DN14338_c0_g1_i3	CNT2011685	89.916	119	11	1	111	228	2719	2601	5.06e-36	152
TRINITY_DN14338_c0_g2_i3	CNT205453	93.939	363	20	1	8	368	452	814	9.3e-155	547
TRINITY_DN14338_c0_g4_i1	CNT205453	92.778	180	13	0	73	252	1	180	1.36e-68	261
TRINITY_DN14338_c0_g3_i3	CNT2011685	86.916	214	25	3	230	442	1607	1396	5.54e-61	237
TRINITY_DN14338_c0_g1_i6	CNT2011685	86.124	209	27	2	230	437	2570	2363	4.32e-57	224
TRINITY_DN14338_c0_g5_i1	CNT2011685	83.626	171	26	2	1	170	2532	2363	1.23e-37	159
TRINITY_DN14338_c0_g6_i1	CNT2011685	91.509	106	7	1	497	602	2570	2467	3.46e-33	145
TRINITY_DN14338_c0_g1_i10	CNT2011685	88.889	117	10	2	497	613	1607	1494	4.47e-32	141
TRINITY_DN14338_c0_g7_i1	CNT2011685	98.343	181	3	0	1	181	1719	1539	9.14e-86	318
TRINITY_DN14338_c0_g6_i2	CNT2011685	94.048	84	5	0	100	183	2583	2500	1.65e-28	128
TRINITY_DN14338_c0_g8_i1	CNT2011685	87.336	229	21	5	1	228	2144	1923	3.75e-67	255
TRINITY_DN14332_c1_g4_i1	CNT205453	90.805	174	15	1	111	284	588	760	7.98e-60	231
TRINITY_DN14332_c1_g4_i2	CNT205453	91.089	101	7	2	1	100	433	532	6.43e-31	135
TRINITY_DN14332_c1_g3_i32	CNT205453	92.233	103	7	1	1	103	433	534	1.16e-33	145
TRINITY_DN14305_c1_g1_i5	CNT2011335	93.421	152	8	2	88	237	1285	1436	1.22e-57	224
TRINITY_DN14378_c1_g4_i1	CNT205606	88.615	325	29	4	1	322	2181	2500	5.13e-107	388
TRINITY_DN14378_c1_g4_i2	CNT205606	90.875	263	17	3	1	261	2181	2438	2.79e-94	346
TRINITY_DN14336_c3_g3_i1	CNT2011335	95.105	143	6	1	52	193	1288	1430	1.02e-57	224
TRINITY_DN14336_c3_g4_i1	CNT2011335	97.917	48	1	0	1	48	918	965	1.8e-15	84.2
TRINITY_DN14336_c3_g4_i4	CNT2011335	94.04	151	7	2	79	227	1286	1436	9.05e-59	228
TRINITY_DN14336_c3_g6_i2	CNT2011182	98.795	83	1	0	521	603	426	508	1.85e-34	148
TRINITY_DN14336_c3_g4_i9	CNT2011335	95.804	143	6	0	52	194	1288	1430	1.09e-59	231
TRINITY_DN14384_c0_g1_i1	CNT2011335	97.917	48	1	0	1	48	918	965	3.24e-15	84.2
TRINITY_DN14320_c0_g1_i1	CNT205197	93.22	59	3	1	1	59	58	1	6.33e-16	86.1
TRINITY_DN14320_c1_g3_i2	CNT208419	100	2934	0	0	27	2960	2953	20	0	5419
TRINITY_DN14303_c5_g3_i5	CNT2010034	99.932	1470	0	1	1	1469	163	1632	0	2708
TRINITY_DN14303_c5_g3_i6	CNT2010034	100	438	0	0	1803	2240	1627	2064	0	809
TRINITY_DN14303_c5_g13_i1	CNT2010034	100	438	0	0	83	520	1627	2064	0	809
TRINITY_DN14303_c6_g1_i1	CNT2010034	100	83	0	0	1	83	103	185	3.4e-36	154
TRINITY_DN14323_c1_g1_i7	CNT2010034	100	1720	0	0	1	1720	2076	3795	0	3177
TRINITY_DN14323_c1_g1_i22	CNT2010030	100	864	0	0	1	864	103	966	0	1596
TRINITY_DN14360_c2_g1_i5	CNT2010807	85.714	77	11	0	137	213	1090	1166	6.9e-15	82.4
TRINITY_DN14360_c2_g1_i7	CNT2011770	98.598	214	3	0	7	220	555	342	2.04e-104	379
TRINITY_DN14360_c2_g1_i8	CNT2011770	95.031	161	8	0	79	239	534	374	1.41e-66	254
TRINITY_DN14360_c2_g1_i12	CNT2010874	83.333	192	16	4	1	176	121	312	2.68e-39	163
TRINITY_DN14360_c2_g1_i13	CNT2011770	98.598	214	3	0	55	268	555	342	2.54e-104	379
TRINITY_DN14360_c2_g1_i14	CNT209665	93.22	295	20	0	1	295	2004	2298	5.91e-121	435
TRINITY_DN14328_c1_g4_i3	CNT2011770	96.203	158	6	0	143	300	534	377	3.89e-68	259
TRINITY_DN14328_c1_g2_i15	CNT2010874	86.977	215	7	3	1	194	98	312	4.43e-57	222
TRINITY_DN14328_c1_g2_i16	CNT209665	85.387	349	22	7	1	322	1936	2282	6.78e-91	335
TRINITY_DN14328_c1_g2_i19	CNT209665	98.361	61	1	0	1	61	2090	2150	9.58e-23	108
TRINITY_DN14310_c4_g3_i2	CNT2011770	97.044	203	6	0	113	315	555	353	3.96e-93	342
TRINITY_DN14310_c4_g3_i3	CNT2010874	85.938	192	6	2	1	171	121	312	5.08e-46	185
TRINITY_DN14366_c1_g2_i1	CNT209665	98.788	165	2	0	1	165	1986	2150	8.17e-79	294
TRINITY_DN14366_c2_g10_i1	CNT209665	94.643	56	3	0	180	235	2144	2199	1.49e-16	87.9
TRINITY_DN14366_c2_g15_i1	CNT2011770	97.059	238	7	0	7	244	555	318	4.88e-111	401
TRINITY_DN14366_c2_g19_i1	CNT208804	86.364	66	9	0	30	95	839	904	3.53e-12	73.1
TRINITY_DN14366_c2_g11_i2	CNT205197	80.22	273	24	17	9	271	1571	1319	1.68e-43	178
TRINITY_DN14366_c2_g20_i1	CNT2011514	96.581	117	4	0	286	402	887	771	1.53e-48	195
TRINITY_DN14366_c3_g1_i1	CNT207816	97.368	114	3	0	137	250	1178	1065	9.18e-49	195
TRINITY_DN14354_c2_g5_i1	CNT207816	87.5	120	8	3	137	250	1873	1755	7.3e-30	132
TRINITY_DN14395_c0_g6_i1	CNT207816	87.5	120	8	3	137	250	2053	1935	7.3e-30	132
TRINITY_DN14353_c6_g2_i2	CNT207816	87.5	120	8	3	137	250	2233	2115	7.3e-30	132
TRINITY_DN14353_c6_g2_i4	CNT207816	87.5	120	8	3	137	250	2413	2295	7.3e-30	132
TRINITY_DN14353_c6_g2_i5	CNT207816	87.5	120	8	3	137	250	2593	2475	7.3e-30	132
TRINITY_DN14353_c6_g2_i8	CNT207816	87.5	120	8	3	137	250	2773	2655	7.3e-30	132
TRINITY_DN14353_c6_g2_i17	CNT207816	87.5	120	8	3	137	250	2953	2835	7.3e-30	132
TRINITY_DN14393_c1_g4_i1	CNT207816	87.5	120	8	3	137	250	3133	3015	7.3e-30	132
TRINITY_DN14393_c2_g2_i1	CNT207816	87.5	120	8	3	137	250	3313	3195	7.3e-30	132
TRINITY_DN14393_c2_g2_i2	CNT207816	87.5	120	8	3	137	250	3493	3375	7.3e-30	132
TRINITY_DN14393_c2_g2_i3	CNT207816	86.667	120	9	3	137	250	1693	1575	3.4e-28	126
[truncated: 3,012 more rows]

## Sheet: PlncDB
Supplementary Table S4: Blast Results with PlncDB
Query ID	Subject ID	Description	% identity	Length	mismatch	gap	Qstart	Qend	Sstart	SEnd	E-Value	Score
TRINITY_DN615_c0_g1_i1	CSAT_LNC000104.2	CSAT_LNC000104.2 gene=CSAT_LNC000104 ConfidenceLevel=High;Exprimental=0	100	205	0	0	84	288	1	205	4.4e-106	379
TRINITY_DN7881_c0_g1_i2	CSAT_LNC001981.1	CSAT_LNC001981.1 gene=CSAT_LNC001981 ConfidenceLevel=High;Exprimental=0	100	602	0	0	1	602	724	123	0	1112
TRINITY_DN7849_c0_g1_i1	CSAT_LNC003069.1	CSAT_LNC003069.1 gene=CSAT_LNC003069 ConfidenceLevel=High;Exprimental=0	96.226	159	5	1	188	346	303	460	7.31e-70	259
TRINITY_DN7896_c1_g1_i1	CSAT_LNC003080.1	CSAT_LNC003080.1 gene=CSAT_LNC003080 ConfidenceLevel=High;Exprimental=0	88.462	130	15	0	1	130	134	5	3.7e-39	158
TRINITY_DN29488_c0_g1_i1	CSAT_LNC003080.1	CSAT_LNC003080.1 gene=CSAT_LNC003080 ConfidenceLevel=High;Exprimental=0	88.732	71	8	0	60	130	274	204	4.93e-18	87.9
TRINITY_DN29498_c0_g1_i1	CSAT_LNC002526.2	CSAT_LNC002526.2 gene=CSAT_LNC002526 ConfidenceLevel=High;Exprimental=0	85.603	257	22	9	1	248	43	293	7.34e-69	255
TRINITY_DN7471_c0_g2_i2	CSAT_LNC002526.2	CSAT_LNC002526.2 gene=CSAT_LNC002526 ConfidenceLevel=High;Exprimental=0	97.794	136	3	0	139	274	127	262	9.56e-63	235
TRINITY_DN7473_c0_g1_i1	CSAT_LNC002779.1	CSAT_LNC002779.1 gene=CSAT_LNC002779 ConfidenceLevel=High;Exprimental=0	99.752	403	1	0	12	414	19	421	0	739
TRINITY_DN40601_c0_g1_i1	CSAT_LNC001879.7	CSAT_LNC001879.7 gene=CSAT_LNC001879 ConfidenceLevel=High;Exprimental=0	83.663	404	52	11	865	1259	680	282	5.58e-102	368
TRINITY_DN40610_c0_g1_i1	CSAT_LNC001879.7	CSAT_LNC001879.7 gene=CSAT_LNC001879 ConfidenceLevel=High;Exprimental=0	90.476	63	6	0	1197	1259	102	40	2.26e-16	84.2
TRINITY_DN29982_c0_g1_i1	CSAT_LNC001225.1	CSAT_LNC001225.1 gene=CSAT_LNC001225 ConfidenceLevel=High;Exprimental=0	100	148	0	0	958	1105	148	1	1.1e-73	274
TRINITY_DN4163_c0_g1_i1	CSAT_LNC001585.1	CSAT_LNC001585.1 gene=CSAT_LNC001585 ConfidenceLevel=High;Exprimental=0	98.058	309	6	0	1	309	163	471	7.41e-154	538
TRINITY_DN4156_c0_g1_i1	CSAT_LNC001089.1	CSAT_LNC001089.1 gene=CSAT_LNC001089 ConfidenceLevel=High;Exprimental=0	95.455	66	2	1	1	65	171	106	3.3e-23	104
TRINITY_DN4197_c0_g1_i1	CSAT_LNC000875.1	CSAT_LNC000875.1 gene=CSAT_LNC000875 ConfidenceLevel=High;Exprimental=0	99.091	330	3	0	1	330	154	483	1.67e-170	593
TRINITY_DN34927_c0_g1_i1	CSAT_LNC000005.27	CSAT_LNC000005.27 gene=CSAT_LNC000005 ConfidenceLevel=High;Exprimental=0	92.157	51	4	0	47	97	884	934	9.47e-14	73.1
TRINITY_DN34904_c0_g1_i1	CSAT_LNC002492.1	CSAT_LNC002492.1 gene=CSAT_LNC002492 ConfidenceLevel=High;Exprimental=0	99.026	308	0	1	1	305	311	618	3.37e-157	549
TRINITY_DN6291_c0_g1_i1	CSAT_LNC003080.1	CSAT_LNC003080.1 gene=CSAT_LNC003080 ConfidenceLevel=High;Exprimental=0	98.305	118	2	0	2	119	122	5	2.36e-54	207
TRINITY_DN6231_c0_g1_i1	CSAT_LNC003080.1	CSAT_LNC003080.1 gene=CSAT_LNC003080 ConfidenceLevel=High;Exprimental=0	100	71	0	0	49	119	274	204	1.46e-31	132
TRINITY_DN34826_c0_g1_i1	CSAT_LNC001457.1	CSAT_LNC001457.1 gene=CSAT_LNC001457 ConfidenceLevel=High;Exprimental=0	100	278	0	0	1	278	613	336	1.11e-146	514
TRINITY_DN9637_c0_g1_i3	CSAT_LNC001182.1	CSAT_LNC001182.1 gene=CSAT_LNC001182 ConfidenceLevel=High;Exprimental=0	87.94	199	14	6	1	191	301	497	4.53e-60	226
TRINITY_DN9679_c0_g1_i1	CSAT_LNC001162.1	CSAT_LNC001162.1 gene=CSAT_LNC001162 ConfidenceLevel=High;Exprimental=0	91.797	256	9	4	1	247	559	307	3.81e-96	346
TRINITY_DN9679_c0_g1_i2	CSAT_LNC003169.7	CSAT_LNC003169.7 gene=CSAT_LNC003169 ConfidenceLevel=High;Exprimental=0	91.489	282	24	0	1	282	638	919	7.15e-109	388
TRINITY_DN9679_c0_g1_i3	CSAT_LNC001912.1	CSAT_LNC001912.1 gene=CSAT_LNC001912 ConfidenceLevel=Medium;Exprimental=0	97.436	39	1	0	2	40	65	27	3.53e-12	67.6
TRINITY_DN9848_c0_g2_i1	CSAT_LNC002824.7	CSAT_LNC002824.7 gene=CSAT_LNC002824 ConfidenceLevel=High;Exprimental=0	93.939	297	12	3	4	294	70	366	1.57e-125	444
TRINITY_DN9842_c0_g1_i1	CSAT_LNC002824.7	CSAT_LNC002824.7 gene=CSAT_LNC002824 ConfidenceLevel=High;Exprimental=0	84.979	233	35	0	3	235	366	598	2.87e-63	237
TRINITY_DN31520_c0_g1_i1	CSAT_LNC001527.2	CSAT_LNC001527.2 gene=CSAT_LNC001527 ConfidenceLevel=High;Exprimental=0	99.342	304	1	1	1	303	439	136	3.35e-157	549
TRINITY_DN23089_c0_g1_i1	CSAT_LNC001527.2	CSAT_LNC001527.2 gene=CSAT_LNC001527 ConfidenceLevel=High;Exprimental=0	98.68	303	4	0	1	303	621	319	7.25e-154	538
TRINITY_DN12545_c4_g5_i1	CSAT_LNC001527.2	CSAT_LNC001527.2 gene=CSAT_LNC001527 ConfidenceLevel=High;Exprimental=0	98.02	303	6	0	1	303	803	501	1.57e-150	527
TRINITY_DN12538_c2_g1_i1	CSAT_LNC001527.2	CSAT_LNC001527.2 gene=CSAT_LNC001527 ConfidenceLevel=High;Exprimental=0	97.368	304	7	1	1	303	986	683	3.4e-147	516
TRINITY_DN12538_c2_g2_i1	CSAT_LNC001527.2	CSAT_LNC001527.2 gene=CSAT_LNC001527 ConfidenceLevel=High;Exprimental=0	99.609	256	0	1	1	255	256	1	3.47e-132	466
TRINITY_DN12538_c2_g3_i1	CSAT_LNC001527.2	CSAT_LNC001527.2 gene=CSAT_LNC001527 ConfidenceLevel=High;Exprimental=0	97.619	168	4	0	136	303	1033	866	8.06e-79	289
TRINITY_DN12538_c2_g3_i2	CSAT_LNC001527.2	CSAT_LNC001527.2 gene=CSAT_LNC001527 ConfidenceLevel=High;Exprimental=0	100	73	0	0	1	73	73	1	1.11e-32	135
TRINITY_DN12538_c2_g2_i2	CSAT_LNC000467.3	CSAT_LNC000467.3 gene=CSAT_LNC000467 ConfidenceLevel=High;Exprimental=0	98.551	345	5	0	1	345	837	493	1.74e-175	610
TRINITY_DN12538_c2_g2_i3	CSAT_LNC000467.3	CSAT_LNC000467.3 gene=CSAT_LNC000467 ConfidenceLevel=High;Exprimental=0	97.391	345	9	0	1	345	655	311	8.16e-169	588
TRINITY_DN12550_c3_g5_i1	CSAT_LNC000467.3	CSAT_LNC000467.3 gene=CSAT_LNC000467 ConfidenceLevel=High;Exprimental=0	97.391	345	8	1	1	345	473	130	2.93e-168	586
TRINITY_DN12550_c3_g3_i2	CSAT_LNC000467.3	CSAT_LNC000467.3 gene=CSAT_LNC000467 ConfidenceLevel=High;Exprimental=0	97.085	343	8	2	3	345	1015	675	1.77e-165	577
TRINITY_DN12550_c3_g9_i1	CSAT_LNC000467.3	CSAT_LNC000467.3 gene=CSAT_LNC000467 ConfidenceLevel=High;Exprimental=0	98.288	292	3	2	1	292	291	2	1.82e-145	510
TRINITY_DN12550_c3_g14_i1	CSAT_LNC000467.3	CSAT_LNC000467.3 gene=CSAT_LNC000467 ConfidenceLevel=High;Exprimental=0	96.296	189	6	1	157	345	1043	856	7.11e-85	309
TRINITY_DN12594_c0_g1_i1	CSAT_LNC000467.3	CSAT_LNC000467.3 gene=CSAT_LNC000467 ConfidenceLevel=High;Exprimental=0	99.091	110	1	0	1	110	111	2	1.61e-51	198
TRINITY_DN12531_c5_g8_i1	CSAT_LNC001527.20	CSAT_LNC001527.20 gene=CSAT_LNC001527 ConfidenceLevel=High;Exprimental=0	98.544	206	2	1	1	205	304	99	3.08e-101	363
TRINITY_DN12531_c5_g3_i2	CSAT_LNC001527.20	CSAT_LNC001527.20 gene=CSAT_LNC001527 ConfidenceLevel=High;Exprimental=0	97.814	183	4	0	23	205	464	282	2.43e-87	316
TRINITY_DN12531_c5_g3_i3	CSAT_LNC001527.20	CSAT_LNC001527.20 gene=CSAT_LNC001527 ConfidenceLevel=High;Exprimental=0	98.347	121	2	0	1	121	121	1	3.28e-56	213
TRINITY_DN12531_c7_g1_i1	CSAT_LNC000737.1	CSAT_LNC000737.1 gene=CSAT_LNC000737 ConfidenceLevel=High;Exprimental=0	96.46	113	1	2	1	111	345	456	4.6e-47	183
TRINITY_DN12546_c0_g1_i1	CSAT_LNC000063.1	CSAT_LNC000063.1 gene=CSAT_LNC000063 ConfidenceLevel=High;Exprimental=0	100	127	0	0	164	290	705	579	1.02e-62	235
TRINITY_DN12546_c1_g2_i4	CSAT_LNC001266.1	CSAT_LNC001266.1 gene=CSAT_LNC001266 ConfidenceLevel=High;Exprimental=0	100	122	0	0	66	187	122	1	1e-59	226
TRINITY_DN12546_c1_g2_i6	CSAT_LNC001183.1	CSAT_LNC001183.1 gene=CSAT_LNC001183 ConfidenceLevel=High;Exprimental=0	99.614	259	1	0	1	259	189	447	1.75e-134	473
TRINITY_DN12546_c1_g2_i9	CSAT_LNC001164.1	CSAT_LNC001164.1 gene=CSAT_LNC001164 ConfidenceLevel=High;Exprimental=0	99.79	476	1	0	174	649	1204	729	0	874
TRINITY_DN12546_c1_g2_i10	CSAT_LNC000217.1	CSAT_LNC000217.1 gene=CSAT_LNC000217 ConfidenceLevel=High;Exprimental=0	95.028	362	16	1	1	360	444	83	1.11e-162	568
TRINITY_DN12546_c1_g3_i1	CSAT_LNC000217.1	CSAT_LNC000217.1 gene=CSAT_LNC000217 ConfidenceLevel=High;Exprimental=0	88.705	363	37	3	1	360	1849	1488	2.53e-124	440
TRINITY_DN12546_c1_g2_i13	CSAT_LNC000217.1	CSAT_LNC000217.1 gene=CSAT_LNC000217 ConfidenceLevel=High;Exprimental=0	87.671	292	30	4	1	287	291	1	1.71e-92	335
TRINITY_DN12546_c1_g3_i2	CSAT_LNC000217.1	CSAT_LNC000217.1 gene=CSAT_LNC000217 ConfidenceLevel=High;Exprimental=0	83.5	200	30	3	1	198	1696	1498	6.57e-47	183
TRINITY_DN12546_c1_g2_i16	CSAT_LNC000217.1	CSAT_LNC000217.1 gene=CSAT_LNC000217 ConfidenceLevel=High;Exprimental=0	74.627	335	55	16	116	425	1749	1420	5.22e-28	121
TRINITY_DN12546_c1_g3_i3	CSAT_LNC003002.1	CSAT_LNC003002.1 gene=CSAT_LNC003002 ConfidenceLevel=High;Exprimental=0	97.333	150	4	0	1	150	150	1	5.49e-69	255
TRINITY_DN12546_c1_g1_i4	CSAT_LNC003002.1	CSAT_LNC003002.1 gene=CSAT_LNC003002 ConfidenceLevel=High;Exprimental=0	96.698	212	7	0	1	212	212	1	2.5e-98	353
TRINITY_DN12520_c0_g8_i3	CSAT_LNC003002.1	CSAT_LNC003002.1 gene=CSAT_LNC003002 ConfidenceLevel=High;Exprimental=0	87.109	256	25	4	18	266	266	12	3.91e-77	283
TRINITY_DN12557_c4_g1_i3	CSAT_LNC000217.1	CSAT_LNC000217.1 gene=CSAT_LNC000217 ConfidenceLevel=High;Exprimental=0	89.262	298	27	3	1	293	328	31	9.82e-103	368
TRINITY_DN12540_c1_g2_i10	CSAT_LNC000217.1	CSAT_LNC000217.1 gene=CSAT_LNC000217 ConfidenceLevel=High;Exprimental=0	84.81	237	33	3	1	235	1733	1498	1.04e-62	235
TRINITY_DN12583_c1_g1_i1	CSAT_LNC000217.1	CSAT_LNC000217.1 gene=CSAT_LNC000217 ConfidenceLevel=High;Exprimental=0	85.859	99	13	1	153	251	1749	1652	3.06e-23	104
TRINITY_DN12572_c7_g1_i1	CSAT_LNC000977.1	CSAT_LNC000977.1 gene=CSAT_LNC000977 ConfidenceLevel=High;Exprimental=0	95.556	45	2	0	82	126	126	170	1.38e-13	73.1
TRINITY_DN12559_c3_g1_i1	CSAT_LNC000004.6	CSAT_LNC000004.6 gene=CSAT_LNC000004 ConfidenceLevel=High;Exprimental=0	100	274	0	0	1	274	4306	4033	1.84e-144	507
TRINITY_DN12523_c3_g1_i2	CSAT_LNC000005.16	CSAT_LNC000005.16 gene=CSAT_LNC000005 ConfidenceLevel=High;Exprimental=0	100	35	0	0	624	658	3999	4033	3.35e-11	65.8
TRINITY_DN12547_c1_g1_i1	CSAT_LNC000005.20	CSAT_LNC000005.20 gene=CSAT_LNC000005 ConfidenceLevel=High;Exprimental=0	100	38	0	0	165	202	2558	2595	2.68e-13	71.3
TRINITY_DN12530_c0_g1_i1	CSAT_LNC001070.1	CSAT_LNC001070.1 gene=CSAT_LNC001070 ConfidenceLevel=High;Exprimental=0	81.095	201	28	5	183	379	796	602	1.49e-37	152
TRINITY_DN12530_c2_g5_i1	CSAT_LNC002658.1	CSAT_LNC002658.1 gene=CSAT_LNC002658 ConfidenceLevel=High;Exprimental=0	79.213	178	28	8	12	187	1190	1020	2.95e-26	115
TRINITY_DN12549_c0_g2_i1	CSAT_LNC000062.1	CSAT_LNC000062.1 gene=CSAT_LNC000062 ConfidenceLevel=High;Exprimental=0	92.157	51	4	0	53	103	167	117	3.47e-13	73.1
TRINITY_DN12500_c1_g5_i1	CSAT_LNC000062.1	CSAT_LNC000062.1 gene=CSAT_LNC000062 ConfidenceLevel=High;Exprimental=0	92.157	51	4	0	53	103	167	117	1.1e-13	73.1
TRINITY_DN12592_c0_g3_i1	CSAT_LNC002048.2	CSAT_LNC002048.2 gene=CSAT_LNC002048 ConfidenceLevel=High;Exprimental=0	89.855	69	6	1	210	277	475	543	3.17e-18	87.9
TRINITY_DN12592_c0_g4_i1	CSAT_LNC001904.5	CSAT_LNC001904.5 gene=CSAT_LNC001904 ConfidenceLevel=High;Exprimental=0	89.671	213	18	3	223	435	2817	2609	1.56e-72	268
TRINITY_DN12592_c0_g3_i3	CSAT_LNC001904.5	CSAT_LNC001904.5 gene=CSAT_LNC001904 ConfidenceLevel=High;Exprimental=0	89.041	146	13	3	1	145	1940	1797	2.71e-45	178
TRINITY_DN12528_c2_g13_i1	CSAT_LNC001157.1	CSAT_LNC001157.1 gene=CSAT_LNC001157 ConfidenceLevel=High;Exprimental=0	92.361	144	11	0	182	325	1	144	1.39e-53	206
TRINITY_DN12552_c1_g1_i1	CSAT_LNC001157.1	CSAT_LNC001157.1 gene=CSAT_LNC001157 ConfidenceLevel=High;Exprimental=0	97.403	154	4	0	65	218	6	159	3.44e-71	263
TRINITY_DN12306_c0_g2_i2	CSAT_LNC001156.1	CSAT_LNC001156.1 gene=CSAT_LNC001156 ConfidenceLevel=High;Exprimental=0	99.219	256	2	0	1	256	308	53	3.76e-131	462
TRINITY_DN12314_c0_g1_i1	CSAT_LNC001157.1	CSAT_LNC001157.1 gene=CSAT_LNC001157 ConfidenceLevel=High;Exprimental=0	95	120	6	0	282	401	1	120	1.13e-48	189
TRINITY_DN12322_c2_g2_i9	CSAT_LNC001909.1	CSAT_LNC001909.1 gene=CSAT_LNC001909 ConfidenceLevel=High;Exprimental=0	99.462	372	2	0	14	385	372	1	0	676
TRINITY_DN12338_c1_g2_i1	CSAT_LNC001157.1	CSAT_LNC001157.1 gene=CSAT_LNC001157 ConfidenceLevel=High;Exprimental=0	90.173	173	14	3	1	170	175	347	8.53e-59	222
TRINITY_DN12312_c1_g1_i3	CSAT_LNC001909.1	CSAT_LNC001909.1 gene=CSAT_LNC001909 ConfidenceLevel=High;Exprimental=0	98.658	149	2	0	14	162	372	224	1.09e-71	265
TRINITY_DN12312_c1_g1_i4	CSAT_LNC001157.1	CSAT_LNC001157.1 gene=CSAT_LNC001157 ConfidenceLevel=High;Exprimental=0	90.331	362	19	5	154	499	1	362	2.74e-130	460
TRINITY_DN12312_c1_g1_i5	CSAT_LNC001157.1	CSAT_LNC001157.1 gene=CSAT_LNC001157 ConfidenceLevel=High;Exprimental=0	100	30	0	0	41	70	1803	1832	1.51e-08	56.5
TRINITY_DN12381_c1_g1_i1	CSAT_LNC001909.1	CSAT_LNC001909.1 gene=CSAT_LNC001909 ConfidenceLevel=High;Exprimental=0	95.43	372	16	1	29	399	372	1	1.14e-169	592
TRINITY_DN12381_c1_g1_i4	CSAT_LNC001904.5	CSAT_LNC001904.5 gene=CSAT_LNC001904 ConfidenceLevel=High;Exprimental=0	100	69	0	0	214	282	2496	2428	1.72e-30	128
TRINITY_DN12381_c1_g1_i15	CSAT_LNC001348.2	CSAT_LNC001348.2 gene=CSAT_LNC001348 ConfidenceLevel=High;Exprimental=0	90.769	195	9	3	1	195	127	312	7.89e-68	252
TRINITY_DN12317_c2_g1_i5	CSAT_LNC001348.2	CSAT_LNC001348.2 gene=CSAT_LNC001348 ConfidenceLevel=High;Exprimental=0	87.963	216	17	2	4	219	85	291	3.67e-66	246
TRINITY_DN12317_c2_g1_i8	CSAT_LNC001348.2	CSAT_LNC001348.2 gene=CSAT_LNC001348 ConfidenceLevel=High;Exprimental=0	93.162	117	8	0	103	219	85	201	6.32e-44	172
TRINITY_DN12317_c2_g1_i9	CSAT_LNC002042.1	CSAT_LNC002042.1 gene=CSAT_LNC002042 ConfidenceLevel=High;Exprimental=0	96	50	2	0	787	836	448	497	4.23e-16	82.4
TRINITY_DN12317_c2_g1_i10	CSAT_LNC000320.1	CSAT_LNC000320.1 gene=CSAT_LNC000320 ConfidenceLevel=High;Exprimental=0	99.858	706	1	0	388	1093	706	1	0	1299
TRINITY_DN12317_c2_g1_i12	CSAT_LNC000320.1	CSAT_LNC000320.1 gene=CSAT_LNC000320 ConfidenceLevel=High;Exprimental=0	100	264	0	0	1	264	970	707	3.02e-138	488
TRINITY_DN12317_c2_g1_i23	CSAT_LNC002588.2	CSAT_LNC002588.2 gene=CSAT_LNC002588 ConfidenceLevel=High;Exprimental=0	100	243	0	0	19	261	289	47	2.99e-127	449
TRINITY_DN12370_c0_g7_i1	CSAT_LNC001647.1	CSAT_LNC001647.1 gene=CSAT_LNC001647 ConfidenceLevel=High;Exprimental=0	92.857	42	3	0	1	42	371	412	1.24e-10	62.1
TRINITY_DN12370_c0_g13_i1	CSAT_LNC003080.1	CSAT_LNC003080.1 gene=CSAT_LNC003080 ConfidenceLevel=High;Exprimental=0	98.75	80	1	0	239	318	5	84	7e-35	143
TRINITY_DN12320_c3_g9_i1	CSAT_LNC003080.1	CSAT_LNC003080.1 gene=CSAT_LNC003080 ConfidenceLevel=High;Exprimental=0	98.592	71	1	0	239	309	204	274	7.05e-30	126
TRINITY_DN12320_c4_g2_i1	CSAT_LNC001632.1	CSAT_LNC001632.1 gene=CSAT_LNC001632 ConfidenceLevel=High;Exprimental=0	99.585	241	1	0	1	241	923	683	3.31e-124	440
TRINITY_DN12320_c5_g1_i1	CSAT_LNC000116.2	CSAT_LNC000116.2 gene=CSAT_LNC000116 ConfidenceLevel=High;Exprimental=0	100	77	0	0	1	77	127	203	5.87e-35	143
TRINITY_DN12316_c2_g2_i2	CSAT_LNC002714.4	CSAT_LNC002714.4 gene=CSAT_LNC002714 ConfidenceLevel=High;Exprimental=0	84.5	200	28	3	598	795	845	1043	6.16e-50	195
TRINITY_DN40028_c0_g1_i1	CSAT_LNC001987.1	CSAT_LNC001987.1 gene=CSAT_LNC001987 ConfidenceLevel=High;Exprimental=0	99.445	721	4	0	98	818	1	721	0	1310
TRINITY_DN16267_c0_g1_i1	CSAT_LNC001496.1	CSAT_LNC001496.1 gene=CSAT_LNC001496 ConfidenceLevel=High;Exprimental=0	93.103	58	4	0	168	225	389	446	8.27e-18	86.1
TRINITY_DN5007_c0_g1_i1	CSAT_LNC001420.1	CSAT_LNC001420.1 gene=CSAT_LNC001420 ConfidenceLevel=High;Exprimental=0	99.038	104	0	1	45	148	208	106	2.25e-47	185
TRINITY_DN11568_c0_g2_i1	CSAT_LNC001036.1	CSAT_LNC001036.1 gene=CSAT_LNC001036 ConfidenceLevel=High;Exprimental=0	93.443	122	8	0	214	335	1	122	2.19e-46	182
TRINITY_DN11568_c0_g1_i2	CSAT_LNC002691.1	CSAT_LNC002691.1 gene=CSAT_LNC002691 ConfidenceLevel=High;Exprimental=0	96.512	86	2	1	16	101	367	283	3.19e-34	141
TRINITY_DN11568_c0_g3_i1	CSAT_LNC001036.1	CSAT_LNC001036.1 gene=CSAT_LNC001036 ConfidenceLevel=High;Exprimental=0	95.455	110	5	0	58	167	93	202	7.25e-45	176
TRINITY_DN11568_c0_g4_i1	CSAT_LNC000436.2	CSAT_LNC000436.2 gene=CSAT_LNC000436 ConfidenceLevel=High;Exprimental=0	85.333	150	12	4	1	141	762	910	2.05e-35	147
TRINITY_DN11568_c0_g1_i3	CSAT_LNC000013.2	CSAT_LNC000013.2 gene=CSAT_LNC000013 ConfidenceLevel=High;Exprimental=0	90.4	125	8	4	105	226	7230	7353	2.36e-40	161
TRINITY_DN11568_c0_g1_i4	CSAT_LNC000013.2	CSAT_LNC000013.2 gene=CSAT_LNC000013 ConfidenceLevel=High;Exprimental=0	97.368	38	1	0	58	95	1	38	1.9e-11	65.8
TRINITY_DN11568_c0_g1_i5	CSAT_LNC000188.1	CSAT_LNC000188.1 gene=CSAT_LNC000188 ConfidenceLevel=High;Exprimental=0	93.778	225	14	0	1	225	225	1	1.01e-93	339
TRINITY_DN11568_c0_g5_i1	CSAT_LNC000600.1	CSAT_LNC000600.1 gene=CSAT_LNC000600 ConfidenceLevel=High;Exprimental=0	94.485	272	14	1	1	272	1847	1577	8.77e-118	418
TRINITY_DN11568_c0_g1_i7	CSAT_LNC000915.1	CSAT_LNC000915.1 gene=CSAT_LNC000915 ConfidenceLevel=High;Exprimental=0	100	356	0	0	570	925	1	356	0	658
TRINITY_DN11568_c0_g6_i1	CSAT_LNC002960.1	CSAT_LNC002960.1 gene=CSAT_LNC002960 ConfidenceLevel=High;Exprimental=0	89.552	67	5	1	376	442	119	55	8.19e-17	84.2
TRINITY_DN11568_c0_g7_i1	CSAT_LNC000686.1	CSAT_LNC000686.1 gene=CSAT_LNC000686 ConfidenceLevel=High;Exprimental=0	86.124	209	24	5	1	206	907	701	3.14e-58	220
TRINITY_DN11568_c0_g1_i8	CSAT_LNC002339.1	CSAT_LNC002339.1 gene=CSAT_LNC002339 ConfidenceLevel=High;Exprimental=0	85.2	250	31	6	1	246	618	865	8.44e-68	252
TRINITY_DN11568_c0_g1_i10	CSAT_LNC003177.1	CSAT_LNC003177.1 gene=CSAT_LNC003177 ConfidenceLevel=High;Exprimental=0	88.255	298	29	6	1	294	615	320	1.06e-97	351
TRINITY_DN11568_c0_g1_i11	CSAT_LNC002658.1	CSAT_LNC002658.1 gene=CSAT_LNC002658 ConfidenceLevel=High;Exprimental=0	89.231	65	4	3	191	255	1171	1110	1.74e-15	78.7
TRINITY_DN11568_c0_g8_i1	CSAT_LNC002185.1	CSAT_LNC002185.1 gene=CSAT_LNC002185 ConfidenceLevel=High;Exprimental=0	88.35	103	6	4	316	413	575	474	1.56e-27	119
TRINITY_DN11568_c0_g4_i2	CSAT_LNC002658.1	CSAT_LNC002658.1 gene=CSAT_LNC002658 ConfidenceLevel=High;Exprimental=0	91.667	60	3	2	212	270	1174	1116	1.3e-16	82.4
TRINITY_DN11584_c2_g1_i2	CSAT_LNC001426.4	CSAT_LNC001426.4 gene=CSAT_LNC001426 ConfidenceLevel=High;Exprimental=0	100	203	0	0	234	436	469	671	1.39e-104	375
TRINITY_DN11537_c3_g4_i1	CSAT_LNC001426.4	CSAT_LNC001426.4 gene=CSAT_LNC001426 ConfidenceLevel=High;Exprimental=0	100	56	0	0	2	57	671	726	3.02e-23	104
TRINITY_DN11537_c3_g4_i2	CSAT_LNC001888.2	CSAT_LNC001888.2 gene=CSAT_LNC001888 ConfidenceLevel=High;Exprimental=0	97.778	90	1	1	168	257	58	146	2.6e-38	154
TRINITY_DN11537_c3_g4_i3	CSAT_LNC001426.4	CSAT_LNC001426.4 gene=CSAT_LNC001426 ConfidenceLevel=High;Exprimental=0	100	56	0	0	116	171	671	726	3.49e-23	104
TRINITY_DN11573_c2_g6_i1	CSAT_LNC001426.4	CSAT_LNC001426.4 gene=CSAT_LNC001426 ConfidenceLevel=High;Exprimental=0	100	56	0	0	116	171	671	726	4e-23	104
TRINITY_DN11563_c3_g9_i1	CSAT_LNC001426.4	CSAT_LNC001426.4 gene=CSAT_LNC001426 ConfidenceLevel=High;Exprimental=0	100	56	0	0	419	474	671	726	7.38e-23	104
TRINITY_DN11563_c3_g3_i2	CSAT_LNC000698.1	CSAT_LNC000698.1 gene=CSAT_LNC000698 ConfidenceLevel=High;Exprimental=0	100	67	0	0	213	279	365	431	2.2e-29	124
TRINITY_DN11593_c7_g3_i1	CSAT_LNC000584.1	CSAT_LNC000584.1 gene=CSAT_LNC000584 ConfidenceLevel=High;Exprimental=0	84.028	144	22	1	554	696	870	727	8.47e-33	137
TRINITY_DN11595_c2_g1_i1	CSAT_LNC000005.4	CSAT_LNC000005.4 gene=CSAT_LNC000005 ConfidenceLevel=High;Exprimental=0	100	64	0	0	37	100	892	955	6.46e-27	119
TRINITY_DN11595_c2_g1_i2	CSAT_LNC000005.4	CSAT_LNC000005.4 gene=CSAT_LNC000005 ConfidenceLevel=High;Exprimental=0	97.297	37	1	0	23	59	583	547	3.07e-10	63.9
TRINITY_DN11595_c2_g1_i3	CSAT_LNC002658.1	CSAT_LNC002658.1 gene=CSAT_LNC002658 ConfidenceLevel=High;Exprimental=0	76.757	185	23	14	40	209	1188	1009	1.84e-17	86.1
TRINITY_DN11595_c2_g1_i15	CSAT_LNC000008.1	CSAT_LNC000008.1 gene=CSAT_LNC000008 ConfidenceLevel=High;Exprimental=0	98.182	55	0	1	306	359	4559	4505	2.54e-20	95.3
TRINITY_DN11595_c2_g1_i17	CSAT_LNC000008.1	CSAT_LNC000008.1 gene=CSAT_LNC000008 ConfidenceLevel=High;Exprimental=0	100	28	0	0	73	100	2810	2837	1.55e-07	52.8
TRINITY_DN11595_c2_g1_i19	CSAT_LNC002918.1	CSAT_LNC002918.1 gene=CSAT_LNC002918 ConfidenceLevel=High;Exprimental=0	100	30	0	0	487	516	1471	1500	1.57e-08	56.5
TRINITY_DN11598_c1_g1_i1	CSAT_LNC002933.1	CSAT_LNC002933.1 gene=CSAT_LNC002933 ConfidenceLevel=High;Exprimental=0	100	151	0	0	35	185	151	1	3.64e-76	279
TRINITY_DN11598_c1_g2_i1	CSAT_LNC001762.1	CSAT_LNC001762.1 gene=CSAT_LNC001762 ConfidenceLevel=High;Exprimental=0	96.226	53	2	0	9	61	53	1	2.3e-18	87.9
TRINITY_DN11598_c1_g3_i1	CSAT_LNC000946.8	CSAT_LNC000946.8 gene=CSAT_LNC000946 ConfidenceLevel=High;Exprimental=0	100	171	0	0	76	246	640	810	2.99e-87	316
TRINITY_DN11548_c0_g9_i1	CSAT_LNC000946.8	CSAT_LNC000946.8 gene=CSAT_LNC000946 ConfidenceLevel=High;Exprimental=0	100	76	0	0	1	76	247	322	1.93e-34	141
TRINITY_DN10719_c0_g3_i1	CSAT_LNC003161.2	CSAT_LNC003161.2 gene=CSAT_LNC003161 ConfidenceLevel=High;Exprimental=0	98.701	231	3	0	1	231	117	347	1.24e-115	411
TRINITY_DN10719_c0_g2_i2	CSAT_LNC002950.6	CSAT_LNC002950.6 gene=CSAT_LNC002950 ConfidenceLevel=High;Exprimental=0	95.726	234	9	1	1	234	370	602	4.57e-105	375
TRINITY_DN10719_c0_g2_i3	CSAT_LNC002336.1	CSAT_LNC002336.1 gene=CSAT_LNC002336 ConfidenceLevel=High;Exprimental=0	98.24	341	4	1	1	339	288	628	4.91e-171	595
TRINITY_DN10719_c0_g1_i4	CSAT_LNC000235.2	CSAT_LNC000235.2 gene=CSAT_LNC000235 ConfidenceLevel=High;Exprimental=0	96.154	260	7	3	1	258	304	46	6.4e-119	422
TRINITY_DN10719_c0_g3_i2	CSAT_LNC002993.1	CSAT_LNC002993.1 gene=CSAT_LNC002993 ConfidenceLevel=High;Exprimental=0	94.815	135	6	1	48	181	207	73	5.38e-55	209
TRINITY_DN10724_c0_g1_i2	CSAT_LNC002950.6	CSAT_LNC002950.6 gene=CSAT_LNC002950 ConfidenceLevel=High;Exprimental=0	90.58	414	30	9	3	413	284	691	3.29e-154	540
TRINITY_DN10752_c1_g1_i1	CSAT_LNC002950.6	CSAT_LNC002950.6 gene=CSAT_LNC002950 ConfidenceLevel=High;Exprimental=0	96.296	54	2	0	428	481	685	738	1.43e-18	89.8
TRINITY_DN10752_c1_g1_i2	CSAT_LNC002950.6	CSAT_LNC002950.6 gene=CSAT_LNC002950 ConfidenceLevel=High;Exprimental=0	86.863	510	45	14	1	491	185	691	1.77e-157	551
TRINITY_DN10752_c1_g4_i1	CSAT_LNC002950.6	CSAT_LNC002950.6 gene=CSAT_LNC002950 ConfidenceLevel=High;Exprimental=0	96.296	54	2	0	506	559	685	738	1.67e-18	89.8
TRINITY_DN13697_c0_g1_i1	CSAT_LNC000610.2	CSAT_LNC000610.2 gene=CSAT_LNC000610 ConfidenceLevel=High;Exprimental=0	80.808	495	81	9	302	788	1625	1137	2.1e-104	375
TRINITY_DN13697_c4_g2_i1	CSAT_LNC003148.2	CSAT_LNC003148.2 gene=CSAT_LNC003148 ConfidenceLevel=High;Exprimental=0	86.753	385	33	12	1	383	664	296	5.89e-116	412
TRINITY_DN13626_c0_g2_i1	CSAT_LNC001520.1	CSAT_LNC001520.1 gene=CSAT_LNC001520 ConfidenceLevel=High;Exprimental=0	99.492	197	1	0	1	197	246	442	4.15e-100	359
TRINITY_DN13626_c0_g3_i1	CSAT_LNC001902.4	CSAT_LNC001902.4 gene=CSAT_LNC001902 ConfidenceLevel=High;Exprimental=0	92.893	197	9	3	46	238	813	618	1.04e-76	281
TRINITY_DN13626_c0_g5_i1	CSAT_LNC002950.1	CSAT_LNC002950.1 gene=CSAT_LNC002950 ConfidenceLevel=High;Exprimental=0	98.592	213	3	0	1	213	91	303	1.15e-105	377
TRINITY_DN13626_c0_g6_i1	CSAT_LNC002969.1	CSAT_LNC002969.1 gene=CSAT_LNC002969 ConfidenceLevel=High;Exprimental=0	91.538	260	13	5	1	260	307	557	3.09e-97	350
TRINITY_DN13626_c0_g7_i1	CSAT_LNC002950.6	CSAT_LNC002950.6 gene=CSAT_LNC002950 ConfidenceLevel=High;Exprimental=0	95.935	246	9	1	1	245	326	571	1.02e-111	398
TRINITY_DN13626_c0_g8_i1	CSAT_LNC002950.6	CSAT_LNC002950.6 gene=CSAT_LNC002950 ConfidenceLevel=High;Exprimental=0	95.578	294	12	1	1	293	335	628	2.59e-133	470
TRINITY_DN13626_c0_g6_i2	CSAT_LNC001608.2	CSAT_LNC001608.2 gene=CSAT_LNC001608 ConfidenceLevel=High;Exprimental=0	93.678	348	19	3	1	346	172	518	1.09e-147	518
TRINITY_DN13626_c0_g2_i2	CSAT_LNC002604.2	CSAT_LNC002604.2 gene=CSAT_LNC002604 ConfidenceLevel=High;Exprimental=0	99.155	355	2	1	1	354	396	42	0	638
TRINITY_DN13626_c0_g6_i3	CSAT_LNC001667.1	CSAT_LNC001667.1 gene=CSAT_LNC001667 ConfidenceLevel=High;Exprimental=0	94.253	87	3	2	44	129	530	445	1.05e-31	132
TRINITY_DN13626_c0_g10_i1	CSAT_LNC001667.1	CSAT_LNC001667.1 gene=CSAT_LNC001667 ConfidenceLevel=High;Exprimental=0	95.858	169	7	0	88	256	447	279	1.88e-74	274
TRINITY_DN13626_c0_g12_i1	CSAT_LNC001667.1	CSAT_LNC001667.1 gene=CSAT_LNC001667 ConfidenceLevel=High;Exprimental=0	95.257	253	10	2	44	295	530	279	3.47e-112	399
TRINITY_DN13626_c0_g14_i1	CSAT_LNC002034.1	CSAT_LNC002034.1 gene=CSAT_LNC002034 ConfidenceLevel=High;Exprimental=0	82.759	203	35	0	386	588	301	503	2.82e-46	182
TRINITY_DN13626_c0_g14_i2	CSAT_LNC002658.1	CSAT_LNC002658.1 gene=CSAT_LNC002658 ConfidenceLevel=High;Exprimental=0	90.058	171	9	4	22	186	1189	1021	2.3e-56	215
TRINITY_DN13626_c0_g15_i1	CSAT_LNC002658.1	CSAT_LNC002658.1 gene=CSAT_LNC002658 ConfidenceLevel=High;Exprimental=0	91.304	69	5	1	22	90	1189	1122	5.46e-20	93.5
TRINITY_DN13626_c0_g7_i5	CSAT_LNC001440.1	CSAT_LNC001440.1 gene=CSAT_LNC001440 ConfidenceLevel=High;Exprimental=0	96.429	56	2	0	266	321	302	357	7.22e-20	93.5
TRINITY_DN13626_c0_g8_i2	CSAT_LNC002731.2	CSAT_LNC002731.2 gene=CSAT_LNC002731 ConfidenceLevel=High;Exprimental=0	79.609	358	52	14	195	545	1434	1091	5.51e-63	237
TRINITY_DN13626_c0_g16_i1	CSAT_LNC002731.2	CSAT_LNC002731.2 gene=CSAT_LNC002731 ConfidenceLevel=High;Exprimental=0	82.181	376	54	10	48	421	1434	1070	2.44e-85	311
TRINITY_DN13626_c0_g11_i2	CSAT_LNC002354.1	CSAT_LNC002354.1 gene=CSAT_LNC002354 ConfidenceLevel=High;Exprimental=0	96.335	191	6	1	67	257	456	267	4.02e-86	313
TRINITY_DN13626_c1_g1_i1	CSAT_LNC002354.1	CSAT_LNC002354.1 gene=CSAT_LNC002354 ConfidenceLevel=High;Exprimental=0	96.335	191	6	1	80	270	456	267	4.24e-86	313
TRINITY_DN13677_c0_g2_i1	CSAT_LNC002354.1	CSAT_LNC002354.1 gene=CSAT_LNC002354 ConfidenceLevel=High;Exprimental=0	97.934	242	5	0	80	321	456	215	2.92e-118	420
TRINITY_DN13677_c0_g2_i2	CSAT_LNC002354.1	CSAT_LNC002354.1 gene=CSAT_LNC002354 ConfidenceLevel=High;Exprimental=0	98.013	302	6	0	1	302	516	215	5.63e-150	525
TRINITY_DN13677_c0_g2_i3	CSAT_LNC001177.1	CSAT_LNC001177.1 gene=CSAT_LNC001177 ConfidenceLevel=High;Exprimental=0	92.647	68	3	1	1	66	325	392	3.75e-21	97.1
TRINITY_DN13677_c0_g2_i4	CSAT_LNC001647.1	CSAT_LNC001647.1 gene=CSAT_LNC001647 ConfidenceLevel=High;Exprimental=0	85.237	359	35	10	1	344	67	422	4.22e-98	353
TRINITY_DN13677_c0_g2_i5	CSAT_LNC000600.1	CSAT_LNC000600.1 gene=CSAT_LNC000600 ConfidenceLevel=High;Exprimental=0	81.221	213	18	13	14	223	1869	1676	9.12e-38	152
TRINITY_DN13677_c0_g2_i6	CSAT_LNC002658.1	CSAT_LNC002658.1 gene=CSAT_LNC002658 ConfidenceLevel=High;Exprimental=0	87.931	58	6	1	8	65	1120	1176	3.33e-12	67.6
TRINITY_DN13677_c0_g5_i1	CSAT_LNC002832.2	CSAT_LNC002832.2 gene=CSAT_LNC002832 ConfidenceLevel=Medium;Exprimental=0	95.631	206	9	0	1	206	105	310	9.43e-92	331
TRINITY_DN13677_c0_g2_i7	CSAT_LNC002832.2	CSAT_LNC002832.2 gene=CSAT_LNC002832 ConfidenceLevel=Medium;Exprimental=0	91.795	195	16	0	27	221	38	232	5.8e-74	272
TRINITY_DN13677_c0_g2_i8	CSAT_LNC002832.6	CSAT_LNC002832.6 gene=CSAT_LNC002832 ConfidenceLevel=High;Exprimental=0	90.213	235	23	0	1	235	238	472	2.03e-84	307
TRINITY_DN13677_c0_g2_i9	CSAT_LNC002832.6	CSAT_LNC002832.6 gene=CSAT_LNC002832 ConfidenceLevel=High;Exprimental=0	90.868	219	19	1	58	275	198	416	5.68e-80	292
TRINITY_DN13677_c0_g2_i10	CSAT_LNC002832.6	CSAT_LNC002832.6 gene=CSAT_LNC002832 ConfidenceLevel=High;Exprimental=0	99.512	205	1	0	1	205	268	472	1.86e-104	374
TRINITY_DN13677_c0_g2_i11	CSAT_LNC002832.5	CSAT_LNC002832.5 gene=CSAT_LNC002832 ConfidenceLevel=High;Exprimental=0	90.95	221	14	2	1	221	21	235	4.52e-80	292
TRINITY_DN13603_c4_g1_i1	CSAT_LNC002832.5	CSAT_LNC002832.5 gene=CSAT_LNC002832 ConfidenceLevel=High;Exprimental=0	97.351	151	4	0	74	224	1	151	1.65e-69	257
TRINITY_DN13617_c0_g1_i1	CSAT_LNC002832.2	CSAT_LNC002832.2 gene=CSAT_LNC002832 ConfidenceLevel=Medium;Exprimental=0	94.65	243	13	0	1	243	56	298	1.33e-105	377
TRINITY_DN13617_c0_g2_i1	CSAT_LNC002832.2	CSAT_LNC002832.2 gene=CSAT_LNC002832 ConfidenceLevel=Medium;Exprimental=0	84.774	243	34	3	1	240	149	391	1.81e-64	241
TRINITY_DN13617_c0_g3_i1	CSAT_LNC002832.2	CSAT_LNC002832.2 gene=CSAT_LNC002832 ConfidenceLevel=Medium;Exprimental=0	88.525	183	19	2	63	243	23	205	2.36e-58	220
TRINITY_DN13617_c0_g2_i3	CSAT_LNC002449.1	CSAT_LNC002449.1 gene=CSAT_LNC002449 ConfidenceLevel=High;Exprimental=0	98.87	531	6	0	58	588	553	1083	0	948
TRINITY_DN13617_c0_g3_i2	CSAT_LNC000415.9	CSAT_LNC000415.9 gene=CSAT_LNC000415 ConfidenceLevel=High;Exprimental=0	100	1501	0	0	451	1951	675	2175	0	2772
TRINITY_DN13617_c0_g4_i1	CSAT_LNC000415.9	CSAT_LNC000415.9 gene=CSAT_LNC000415 ConfidenceLevel=High;Exprimental=0	100	1501	0	0	857	2357	675	2175	0	2772
TRINITY_DN13617_c0_g2_i4	CSAT_LNC002676.2	CSAT_LNC002676.2 gene=CSAT_LNC002676 ConfidenceLevel=High;Exprimental=0	95.804	143	6	0	67	209	712	570	9.35e-62	231
TRINITY_DN13617_c1_g2_i1	CSAT_LNC001647.1	CSAT_LNC001647.1 gene=CSAT_LNC001647 ConfidenceLevel=High;Exprimental=0	80.198	101	14	5	28	127	365	460	2.29e-13	71.3
TRINITY_DN13617_c1_g1_i3	CSAT_LNC002658.1	CSAT_LNC002658.1 gene=CSAT_LNC002658 ConfidenceLevel=High;Exprimental=0	94.444	54	2	1	79	132	1174	1122	2.64e-16	82.4
TRINITY_DN13617_c1_g3_i2	CSAT_LNC000013.4	CSAT_LNC000013.4 gene=CSAT_LNC000013 ConfidenceLevel=High;Exprimental=0	97.436	39	0	1	353	390	1108	1070	2.39e-11	65.8
TRINITY_DN13617_c1_g3_i3	CSAT_LNC000013.4	CSAT_LNC000013.4 gene=CSAT_LNC000013 ConfidenceLevel=High;Exprimental=0	100	32	0	0	359	390	43	12	1.11e-09	60.2
TRINITY_DN13617_c2_g3_i1	CSAT_LNC000004.11	CSAT_LNC000004.11 gene=CSAT_LNC000004 ConfidenceLevel=High;Exprimental=0	96.923	65	2	0	218	282	1914	1978	7.79e-25	110
TRINITY_DN13617_c2_g4_i1	CSAT_LNC000005.17	CSAT_LNC000005.17 gene=CSAT_LNC000005 ConfidenceLevel=High;Exprimental=0	97.222	36	1	0	50	85	1194	1159	1.24e-10	62.1
TRINITY_DN13617_c2_g5_i1	CSAT_LNC000005.10	CSAT_LNC000005.10 gene=CSAT_LNC000005 ConfidenceLevel=High;Exprimental=0	100	131	0	0	36	166	309	179	6.32e-65	243
TRINITY_DN13617_c2_g6_i1	CSAT_LNC000005.8	CSAT_LNC000005.8 gene=CSAT_LNC000005 ConfidenceLevel=High;Exprimental=0	92.308	78	4	1	123	200	7208	7133	4.4e-25	110
TRINITY_DN13617_c2_g5_i2	CSAT_LNC000005.4	CSAT_LNC000005.4 gene=CSAT_LNC000005 ConfidenceLevel=High;Exprimental=0	94.828	116	6	0	99	214	342	227	1.11e-46	182
TRINITY_DN13617_c2_g5_i3	CSAT_LNC000005.10	CSAT_LNC000005.10 gene=CSAT_LNC000005 ConfidenceLevel=High;Exprimental=0	100	131	0	0	36	166	309	179	7.14e-65	243
TRINITY_DN13617_c2_g3_i2	CSAT_LNC000005.27	CSAT_LNC000005.27 gene=CSAT_LNC000005 ConfidenceLevel=High;Exprimental=0	97.297	37	0	1	168	204	938	903	1.75e-10	62.1
TRINITY_DN13617_c2_g7_i1	CSAT_LNC000005.10	CSAT_LNC000005.10 gene=CSAT_LNC000005 ConfidenceLevel=High;Exprimental=0	100	131	0	0	36	166	309	179	7.14e-65	243
TRINITY_DN13617_c2_g8_i1	CSAT_LNC001904.7	CSAT_LNC001904.7 gene=CSAT_LNC001904 ConfidenceLevel=High;Exprimental=0	96	75	2	1	1093	1167	410	337	1.33e-27	121
TRINITY_DN13617_c2_g9_i1	CSAT_LNC001904.7	CSAT_LNC001904.7 gene=CSAT_LNC001904 ConfidenceLevel=High;Exprimental=0	97.059	204	4	2	1	203	466	264	4.14e-95	342
TRINITY_DN13617_c3_g1_i1	CSAT_LNC000005.20	CSAT_LNC000005.20 gene=CSAT_LNC000005 ConfidenceLevel=High;Exprimental=0	89.796	49	0	1	309	357	3179	3136	3e-09	58.4
TRINITY_DN13689_c0_g1_i1	CSAT_LNC000005.8	CSAT_LNC000005.8 gene=CSAT_LNC000005 ConfidenceLevel=High;Exprimental=0	100	29	0	0	187	215	6799	6771	2.69e-08	54.7
TRINITY_DN13689_c1_g1_i7	CSAT_LNC000005.8	CSAT_LNC000005.8 gene=CSAT_LNC000005 ConfidenceLevel=High;Exprimental=0	100	29	0	0	59	87	1323	1351	2.98e-08	54.7
TRINITY_DN13689_c2_g7_i2	CSAT_LNC000005.24	CSAT_LNC000005.24 gene=CSAT_LNC000005 ConfidenceLevel=High;Exprimental=0	100	86	0	0	160	245	6486	6571	6.32e-40	159
TRINITY_DN13689_c2_g7_i3	CSAT_LNC000005.24	CSAT_LNC000005.24 gene=CSAT_LNC000005 ConfidenceLevel=High;Exprimental=0	100	49	0	0	54	102	6349	6397	2.34e-19	91.6
TRINITY_DN13689_c2_g11_i1	CSAT_LNC000005.24	CSAT_LNC000005.24 gene=CSAT_LNC000005 ConfidenceLevel=High;Exprimental=0	90.625	64	5	1	89	151	6483	6546	3.91e-17	84.2
TRINITY_DN13689_c2_g12_i1	CSAT_LNC000005.24	CSAT_LNC000005.24 gene=CSAT_LNC000005 ConfidenceLevel=High;Exprimental=0	100	31	0	0	47	77	6455	6485	2.37e-09	58.4
TRINITY_DN13689_c2_g7_i4	CSAT_LNC000005.24	CSAT_LNC000005.24 gene=CSAT_LNC000005 ConfidenceLevel=High;Exprimental=0	100	29	0	0	209	237	6427	6455	3.07e-08	54.7
TRINITY_DN13689_c2_g14_i1	CSAT_LNC000005.24	CSAT_LNC000005.24 gene=CSAT_LNC000005 ConfidenceLevel=High;Exprimental=0	100	28	0	0	206	233	6557	6584	1.1e-07	52.8
TRINITY_DN13689_c2_g15_i1	CSAT_LNC000005.4	CSAT_LNC000005.4 gene=CSAT_LNC000005 ConfidenceLevel=High;Exprimental=0	94.828	116	6	0	918	1033	342	227	5.17e-46	182
TRINITY_DN13689_c2_g16_i1	CSAT_LNC000004.13	CSAT_LNC000004.13 gene=CSAT_LNC000004 ConfidenceLevel=High;Exprimental=0	100	33	0	0	269	301	646	678	4.84e-10	62.1
TRINITY_DN13689_c2_g7_i5	CSAT_LNC000005.20	CSAT_LNC000005.20 gene=CSAT_LNC000005 ConfidenceLevel=High;Exprimental=0	92.683	41	3	0	336	376	3178	3218	9.15e-10	60.2
TRINITY_DN13689_c2_g15_i2	CSAT_LNC000004.16	CSAT_LNC000004.16 gene=CSAT_LNC000004 ConfidenceLevel=High;Exprimental=0	95.385	65	2	1	9	72	297	361	1.14e-22	102
TRINITY_DN13611_c0_g4_i3	CSAT_LNC000217.1	CSAT_LNC000217.1 gene=CSAT_LNC000217 ConfidenceLevel=High;Exprimental=0	92.574	202	15	0	1	202	248	449	1.45e-79	291
TRINITY_DN13631_c0_g1_i2	CSAT_LNC000217.1	CSAT_LNC000217.1 gene=CSAT_LNC000217 ConfidenceLevel=High;Exprimental=0	92.079	202	16	0	1	202	1653	1854	6.74e-78	285
TRINITY_DN13631_c3_g2_i1	CSAT_LNC002937.1	CSAT_LNC002937.1 gene=CSAT_LNC002937 ConfidenceLevel=High;Exprimental=0	99.769	432	1	0	1	432	606	175	0	793
TRINITY_DN13631_c3_g4_i1	CSAT_LNC000216.1	CSAT_LNC000216.1 gene=CSAT_LNC000216 ConfidenceLevel=High;Exprimental=0	96.154	338	11	2	1	337	425	89	1.04e-157	551
TRINITY_DN13631_c3_g4_i3	CSAT_LNC000217.1	CSAT_LNC000217.1 gene=CSAT_LNC000217 ConfidenceLevel=High;Exprimental=0	95.763	354	14	1	1	354	32	384	4.21e-163	569
TRINITY_DN13631_c3_g4_i4	CSAT_LNC000217.1	CSAT_LNC000217.1 gene=CSAT_LNC000217 ConfidenceLevel=High;Exprimental=0	85.38	342	48	2	9	349	1445	1785	4.62e-98	353
TRINITY_DN13631_c3_g4_i6	CSAT_LNC000217.1	CSAT_LNC000217.1 gene=CSAT_LNC000217 ConfidenceLevel=High;Exprimental=0	97.222	144	3	1	340	483	408	550	1.04e-64	243
TRINITY_DN13631_c3_g4_i7	CSAT_LNC000217.1	CSAT_LNC000217.1 gene=CSAT_LNC000217 ConfidenceLevel=High;Exprimental=0	95.139	144	7	0	340	483	1813	1956	2.92e-60	228
TRINITY_DN13659_c0_g1_i1	CSAT_LNC000217.1	CSAT_LNC000217.1 gene=CSAT_LNC000217 ConfidenceLevel=High;Exprimental=0	95.699	465	16	3	1	463	104	566	0	745
TRINITY_DN13659_c2_g2_i1	CSAT_LNC000217.1	CSAT_LNC000217.1 gene=CSAT_LNC000217 ConfidenceLevel=High;Exprimental=0	90.753	465	38	4	1	462	1509	1971	5.11e-177	616
TRINITY_DN13633_c1_g2_i2	CSAT_LNC000217.1	CSAT_LNC000217.1 gene=CSAT_LNC000217 ConfidenceLevel=High;Exprimental=0	92.308	221	16	1	1	221	379	598	3.42e-86	313
TRINITY_DN13633_c1_g2_i7	CSAT_LNC000217.1	CSAT_LNC000217.1 gene=CSAT_LNC000217 ConfidenceLevel=High;Exprimental=0	90.95	221	20	0	1	221	1784	2004	9.57e-82	298
TRINITY_DN13636_c1_g3_i1	CSAT_LNC000217.2	CSAT_LNC000217.2 gene=CSAT_LNC000217 ConfidenceLevel=High;Exprimental=0	94.286	245	13	1	3	247	1270	1513	1.73e-104	374
TRINITY_DN13694_c3_g6_i1	CSAT_LNC000217.2	CSAT_LNC000217.2 gene=CSAT_LNC000217 ConfidenceLevel=High;Exprimental=0	85.202	223	26	6	3	220	678	898	6.65e-59	222
TRINITY_DN13693_c0_g1_i1	CSAT_LNC003002.1	CSAT_LNC003002.1 gene=CSAT_LNC003002 ConfidenceLevel=High;Exprimental=0	97.266	256	7	0	140	395	11	266	1.5e-122	435
TRINITY_DN13693_c0_g1_i2	CSAT_LNC000217.1	CSAT_LNC000217.1 gene=CSAT_LNC000217 ConfidenceLevel=High;Exprimental=0	93.691	317	20	0	1	317	166	482	6.05e-135	475
TRINITY_DN13693_c0_g1_i3	CSAT_LNC000217.1	CSAT_LNC000217.1 gene=CSAT_LNC000217 ConfidenceLevel=High;Exprimental=0	90.852	317	29	0	1	317	1571	1887	6.18e-120	425
TRINITY_DN13693_c0_g3_i1	CSAT_LNC003002.1	CSAT_LNC003002.1 gene=CSAT_LNC003002 ConfidenceLevel=High;Exprimental=0	97.425	233	6	0	1	233	34	266	1.23e-111	398
TRINITY_DN13693_c0_g1_i4	CSAT_LNC000216.1	CSAT_LNC000216.1 gene=CSAT_LNC000216 ConfidenceLevel=High;Exprimental=0	93.868	212	11	1	1	210	354	143	6.94e-88	318
TRINITY_DN13653_c0_g1_i1	CSAT_LNC000216.1	CSAT_LNC000216.1 gene=CSAT_LNC000216 ConfidenceLevel=High;Exprimental=0	93.802	242	7	1	6	239	337	96	1.7e-99	357
TRINITY_DN13653_c4_g10_i1	CSAT_LNC000216.1	CSAT_LNC000216.1 gene=CSAT_LNC000216 ConfidenceLevel=High;Exprimental=0	90.816	98	9	0	79	176	99	2	1.12e-31	132
TRINITY_DN13673_c1_g1_i1	CSAT_LNC001177.1	CSAT_LNC001177.1 gene=CSAT_LNC001177 ConfidenceLevel=High;Exprimental=0	91.304	46	2	2	99	143	436	480	1.89e-10	62.1
TRINITY_DN13673_c1_g1_i3	CSAT_LNC000004.13	CSAT_LNC000004.13 gene=CSAT_LNC000004 ConfidenceLevel=High;Exprimental=0	100	42	0	0	990	1031	538	497	6.84e-15	78.7
TRINITY_DN13673_c1_g1_i9	CSAT_LNC000006.1	CSAT_LNC000006.1 gene=CSAT_LNC000006 ConfidenceLevel=High;Exprimental=0	99.55	222	1	0	1	222	2414	2635	1.28e-113	405
TRINITY_DN13673_c1_g1_i16	CSAT_LNC000005.10	CSAT_LNC000005.10 gene=CSAT_LNC000005 ConfidenceLevel=High;Exprimental=0	100	45	0	0	52	96	433	389	6.74e-17	84.2
TRINITY_DN13673_c1_g1_i17	CSAT_LNC000005.9	CSAT_LNC000005.9 gene=CSAT_LNC000005 ConfidenceLevel=High;Exprimental=0	100	29	0	0	277	305	5866	5838	3.95e-08	54.7
TRINITY_DN13647_c0_g7_i1	CSAT_LNC000005.10	CSAT_LNC000005.10 gene=CSAT_LNC000005 ConfidenceLevel=High;Exprimental=0	100	45	0	0	52	96	433	389	2.83e-17	84.2
TRINITY_DN13664_c0_g6_i1	CSAT_LNC000005.27	CSAT_LNC000005.27 gene=CSAT_LNC000005 ConfidenceLevel=High;Exprimental=0	97.297	37	0	1	285	321	903	938	2.29e-10	62.1
TRINITY_DN13624_c0_g1_i1	CSAT_LNC000006.1	CSAT_LNC000006.1 gene=CSAT_LNC000006 ConfidenceLevel=High;Exprimental=0	100	381	0	0	1	381	2414	2794	0	704
TRINITY_DN13624_c1_g1_i1	CSAT_LNC000004.5	CSAT_LNC000004.5 gene=CSAT_LNC000004 ConfidenceLevel=High;Exprimental=0	100	29	0	0	393	421	3774	3802	5.18e-08	54.7
TRINITY_DN13624_c1_g2_i1	CSAT_LNC000003.1	CSAT_LNC000003.1 gene=CSAT_LNC000003 ConfidenceLevel=High;Exprimental=0	98.846	780	5	1	82	861	1246	471	0	1387
TRINITY_DN13624_c3_g3_i1	CSAT_LNC000004.16	CSAT_LNC000004.16 gene=CSAT_LNC000004 ConfidenceLevel=High;Exprimental=0	96.104	77	3	0	1	77	138	62	7.71e-30	126
TRINITY_DN13624_c3_g6_i1	CSAT_LNC000004.16	CSAT_LNC000004.16 gene=CSAT_LNC000004 ConfidenceLevel=High;Exprimental=0	97.222	72	2	0	15	86	2930	2859	9.98e-29	122
TRINITY_DN13624_c4_g1_i1	CSAT_LNC000004.16	CSAT_LNC000004.16 gene=CSAT_LNC000004 ConfidenceLevel=High;Exprimental=0	95.833	48	2	0	38	85	213	166	2.19e-15	78.7
TRINITY_DN13692_c2_g2_i7	CSAT_LNC000005.29	CSAT_LNC000005.29 gene=CSAT_LNC000005 ConfidenceLevel=High;Exprimental=0	100	46	0	0	1	46	2806	2761	8.71e-18	86.1
TRINITY_DN13641_c1_g1_i1	CSAT_LNC000005.29	CSAT_LNC000005.29 gene=CSAT_LNC000005 ConfidenceLevel=High;Exprimental=0	100	37	0	0	1	37	2852	2816	8.77e-13	69.4
TRINITY_DN13641_c1_g2_i1	CSAT_LNC000004.4	CSAT_LNC000004.4 gene=CSAT_LNC000004 ConfidenceLevel=High;Exprimental=0	96.875	64	2	0	1212	1275	383	320	1.09e-23	108
TRINITY_DN13641_c2_g2_i1	CSAT_LNC000005.2	CSAT_LNC000005.2 gene=CSAT_LNC000005 ConfidenceLevel=High;Exprimental=0	90.244	41	4	0	36	76	5292	5252	6.79e-08	54.7
TRINITY_DN13641_c2_g2_i2	CSAT_LNC000005.28	CSAT_LNC000005.28 gene=CSAT_LNC000005 ConfidenceLevel=High;Exprimental=0	91.873	283	6	1	1	266	1351	1633	4.72e-106	379
TRINITY_DN13641_c2_g2_i3	CSAT_LNC000005.2	CSAT_LNC000005.2 gene=CSAT_LNC000005 ConfidenceLevel=High;Exprimental=0	90.244	41	4	0	36	76	5292	5252	7.64e-08	54.7
TRINITY_DN13641_c3_g3_i3	CSAT_LNC000005.28	CSAT_LNC000005.28 gene=CSAT_LNC000005 ConfidenceLevel=High;Exprimental=0	96.815	157	4	1	1	156	1327	1483	1.29e-70	261
TRINITY_DN13682_c0_g1_i1	CSAT_LNC000005.28	CSAT_LNC000005.28 gene=CSAT_LNC000005 ConfidenceLevel=High;Exprimental=0	100	52	0	0	131	182	1474	1525	3.84e-21	97.1
TRINITY_DN13682_c1_g1_i1	CSAT_LNC000005.28	CSAT_LNC000005.28 gene=CSAT_LNC000005 ConfidenceLevel=High;Exprimental=0	100	214	0	0	33	246	1420	1633	4.36e-111	396
TRINITY_DN13682_c2_g2_i1	CSAT_LNC000004.4	CSAT_LNC000004.4 gene=CSAT_LNC000004 ConfidenceLevel=High;Exprimental=0	96.875	64	2	0	604	667	383	320	5.72e-24	108
TRINITY_DN13682_c2_g5_i1	CSAT_LNC000005.25	CSAT_LNC000005.25 gene=CSAT_LNC000005 ConfidenceLevel=High;Exprimental=0	92.982	57	3	1	109	165	1462	1517	8.3e-16	82.4
TRINITY_DN13682_c2_g6_i1	CSAT_LNC000004.3	CSAT_LNC000004.3 gene=CSAT_LNC000004 ConfidenceLevel=High;Exprimental=0	100	57	0	0	2189	2245	737	681	6.85e-23	106
TRINITY_DN13682_c2_g7_i1	CSAT_LNC000004.12	CSAT_LNC000004.12 gene=CSAT_LNC000004 ConfidenceLevel=High;Exprimental=0	97.778	45	1	0	98	142	1243	1287	4.84e-15	78.7
TRINITY_DN13682_c2_g8_i1	CSAT_LNC000005.2	CSAT_LNC000005.2 gene=CSAT_LNC000005 ConfidenceLevel=High;Exprimental=0	91.803	61	1	1	13	69	1871	1811	1.36e-16	82.4
TRINITY_DN13682_c2_g5_i2	CSAT_LNC000005.2	CSAT_LNC000005.2 gene=CSAT_LNC000005 ConfidenceLevel=High;Exprimental=0	90	70	2	4	2	69	4290	4224	2.07e-17	86.1
TRINITY_DN13682_c2_g9_i1	CSAT_LNC000008.1	CSAT_LNC000008.1 gene=CSAT_LNC000008 ConfidenceLevel=High;Exprimental=0	96.61	59	2	0	2202	2260	4556	4498	1.17e-20	99
TRINITY_DN13682_c2_g10_i1	CSAT_LNC000008.1	CSAT_LNC000008.1 gene=CSAT_LNC000008 ConfidenceLevel=High;Exprimental=0	95.455	44	0	2	1863	1905	4516	4558	9.21e-12	69.4
TRINITY_DN13682_c2_g11_i1	CSAT_LNC000002.1	CSAT_LNC000002.1 gene=CSAT_LNC000002 ConfidenceLevel=High;Exprimental=0	92.308	39	1	2	222	258	59	97	3.43e-08	54.7
TRINITY_DN13682_c2_g5_i4	CSAT_LNC000004.6	CSAT_LNC000004.6 gene=CSAT_LNC000004 ConfidenceLevel=High;Exprimental=0	89.286	56	3	3	18	70	3298	3353	1.02e-11	67.6
TRINITY_DN13682_c2_g7_i2	CSAT_LNC000004.15	CSAT_LNC000004.15 gene=CSAT_LNC000004 ConfidenceLevel=High;Exprimental=0	100	60	0	0	1505	1564	1275	1216	1.02e-24	111
TRINITY_DN13682_c2_g12_i1	CSAT_LNC000005.15	CSAT_LNC000005.15 gene=CSAT_LNC000005 ConfidenceLevel=High;Exprimental=0	100	854	0	0	1	854	1220	367	0	1578
TRINITY_DN13682_c2_g13_i1	CSAT_LNC000004.6	CSAT_LNC000004.6 gene=CSAT_LNC000004 ConfidenceLevel=High;Exprimental=0	100	28	0	0	35	62	68	95	1.31e-07	52.8
TRINITY_DN13682_c2_g11_i2	CSAT_LNC001903.2	CSAT_LNC001903.2 gene=CSAT_LNC001903 ConfidenceLevel=High;Exprimental=0	98.077	52	1	0	81	132	225	174	1.6e-19	91.6
TRINITY_DN13682_c2_g14_i1	CSAT_LNC000005.23	CSAT_LNC000005.23 gene=CSAT_LNC000005 ConfidenceLevel=High;Exprimental=0	93.75	48	3	0	332	379	3138	3091	1.94e-13	73.1
TRINITY_DN13682_c2_g15_i1	CSAT_LNC000005.8	CSAT_LNC000005.8 gene=CSAT_LNC000005 ConfidenceLevel=High;Exprimental=0	94.737	38	2	0	2713	2750	6358	6395	6.81e-09	60.2
TRINITY_DN13682_c2_g16_i1	CSAT_LNC000004.6	CSAT_LNC000004.6 gene=CSAT_LNC000004 ConfidenceLevel=High;Exprimental=0	89.286	56	3	3	18	70	3298	3353	3.27e-12	67.6
TRINITY_DN13682_c2_g7_i3	CSAT_LNC000005.27	CSAT_LNC000005.27 gene=CSAT_LNC000005 ConfidenceLevel=High;Exprimental=0	95.556	45	0	2	15	58	941	898	3.43e-13	71.3
TRINITY_DN13682_c2_g4_i4	CSAT_LNC003198.2	CSAT_LNC003198.2 gene=CSAT_LNC003198 ConfidenceLevel=High;Exprimental=0	99.632	272	0	1	1	272	1717	1447	4.11e-141	496
TRINITY_DN13682_c2_g17_i1	CSAT_LNC003198.2	CSAT_LNC003198.2 gene=CSAT_LNC003198 ConfidenceLevel=High;Exprimental=0	96.203	158	5	1	126	283	1734	1578	2.11e-69	257
TRINITY_DN13682_c3_g1_i1	CSAT_LNC003198.2	CSAT_LNC003198.2 gene=CSAT_LNC003198 ConfidenceLevel=High;Exprimental=0	100	130	0	0	1	130	1576	1447	2.13e-64	241
TRINITY_DN13682_c4_g1_i1	CSAT_LNC002102.2	CSAT_LNC002102.2 gene=CSAT_LNC002102 ConfidenceLevel=High;Exprimental=0	88.69	168	15	3	206	371	1290	1455	1.34e-52	202
TRINITY_DN13685_c7_g3_i1	CSAT_LNC002825.1	CSAT_LNC002825.1 gene=CSAT_LNC002825 ConfidenceLevel=High;Exprimental=0	100	456	0	0	64	519	1	456	0	843
TRINITY_DN13685_c7_g4_i1	CSAT_LNC002731.2	CSAT_LNC002731.2 gene=CSAT_LNC002731 ConfidenceLevel=High;Exprimental=0	98.588	354	3	2	1	353	1082	1434	6.39e-180	625
TRINITY_DN26865_c0_g1_i1	CSAT_LNC002731.2	CSAT_LNC002731.2 gene=CSAT_LNC002731 ConfidenceLevel=High;Exprimental=0	94.539	293	6	4	124	407	1143	1434	2.23e-125	444
TRINITY_DN13544_c3_g1_i1	CSAT_LNC002731.2	CSAT_LNC002731.2 gene=CSAT_LNC002731 ConfidenceLevel=High;Exprimental=0	99.317	293	1	1	285	577	1143	1434	8.59e-151	529
TRINITY_DN13544_c3_g1_i2	CSAT_LNC002731.2	CSAT_LNC002731.2 gene=CSAT_LNC002731 ConfidenceLevel=High;Exprimental=0	97.98	297	4	2	307	602	1139	1434	2.51e-146	514
TRINITY_DN13544_c4_g1_i1	CSAT_LNC002851.1	CSAT_LNC002851.1 gene=CSAT_LNC002851 ConfidenceLevel=High;Exprimental=0	89.071	183	8	3	184	366	601	771	4.85e-57	217
TRINITY_DN13544_c4_g2_i1	CSAT_LNC002966.1	CSAT_LNC002966.1 gene=CSAT_LNC002966 ConfidenceLevel=High;Exprimental=0	93.923	181	10	1	1	181	26	205	6.06e-74	272
TRINITY_DN13544_c4_g3_i1	CSAT_LNC001177.1	CSAT_LNC001177.1 gene=CSAT_LNC001177 ConfidenceLevel=High;Exprimental=0	86.111	72	8	2	156	227	411	480	8.19e-15	76.8
TRINITY_DN13544_c5_g1_i2	CSAT_LNC001164.1	CSAT_LNC001164.1 gene=CSAT_LNC001164 ConfidenceLevel=High;Exprimental=0	98.361	366	2	3	6	371	599	238	0	640
TRINITY_DN13544_c5_g1_i3	CSAT_LNC001164.1	CSAT_LNC001164.1 gene=CSAT_LNC001164 ConfidenceLevel=High;Exprimental=0	100	473	0	0	6	478	599	127	0	874
TRINITY_DN13544_c5_g2_i2	CSAT_LNC002230.1	CSAT_LNC002230.1 gene=CSAT_LNC002230 ConfidenceLevel=High;Exprimental=0	100	227	0	0	54	280	227	1	3.81e-118	420
TRINITY_DN13544_c5_g4_i1	CSAT_LNC002230.1	CSAT_LNC002230.1 gene=CSAT_LNC002230 ConfidenceLevel=High;Exprimental=0	100	94	0	0	23	116	227	134	3.28e-44	174
TRINITY_DN13544_c6_g1_i1	CSAT_LNC002230.1	CSAT_LNC002230.1 gene=CSAT_LNC002230 ConfidenceLevel=High;Exprimental=0	100	85	0	0	1	85	218	134	3.3e-39	158
TRINITY_DN13544_c6_g5_i1	CSAT_LNC002230.1	CSAT_LNC002230.1 gene=CSAT_LNC002230 ConfidenceLevel=High;Exprimental=0	100	63	0	0	85	147	227	165	5.6e-27	117
TRINITY_DN13544_c6_g9_i1	CSAT_LNC002230.1	CSAT_LNC002230.1 gene=CSAT_LNC002230 ConfidenceLevel=High;Exprimental=0	100	54	0	0	1	54	187	134	5.64e-22	100
TRINITY_DN13544_c6_g4_i2	CSAT_LNC002230.1	CSAT_LNC002230.1 gene=CSAT_LNC002230 ConfidenceLevel=High;Exprimental=0	100	32	0	0	116	147	227	196	9.57e-10	60.2
TRINITY_DN13544_c8_g1_i1	CSAT_LNC001088.1	CSAT_LNC001088.1 gene=CSAT_LNC001088 ConfidenceLevel=High;Exprimental=0	93.103	116	6	2	102	216	4416	4302	7.75e-43	169
TRINITY_DN13514_c1_g6_i3	CSAT_LNC003079.4	CSAT_LNC003079.4 gene=CSAT_LNC003079 ConfidenceLevel=High;Exprimental=0	95.181	249	12	0	1	249	53	301	1.34e-110	394
TRINITY_DN13543_c2_g1_i13	CSAT_LNC003079.4	CSAT_LNC003079.4 gene=CSAT_LNC003079 ConfidenceLevel=High;Exprimental=0	94	250	14	1	1	249	232	481	1.35e-105	377
TRINITY_DN13511_c0_g1_i2	CSAT_LNC003079.4	CSAT_LNC003079.4 gene=CSAT_LNC003079 ConfidenceLevel=High;Exprimental=0	93.496	246	15	1	1	245	411	656	1.05e-101	364
TRINITY_DN13511_c4_g3_i1	CSAT_LNC003079.4	CSAT_LNC003079.4 gene=CSAT_LNC003079 ConfidenceLevel=High;Exprimental=0	95.902	122	5	0	128	249	1	122	1.13e-51	198
TRINITY_DN13511_c5_g1_i1	CSAT_LNC003079.4	CSAT_LNC003079.4 gene=CSAT_LNC003079 ConfidenceLevel=High;Exprimental=0	96.97	66	2	0	1	66	591	656	1.51e-25	111
TRINITY_DN13511_c5_g2_i1	CSAT_LNC003079.4	CSAT_LNC003079.4 gene=CSAT_LNC003079 ConfidenceLevel=High;Exprimental=0	92.84	405	27	2	1	403	53	457	3.46e-168	586
TRINITY_DN13511_c5_g3_i1	CSAT_LNC003079.4	CSAT_LNC003079.4 gene=CSAT_LNC003079 ConfidenceLevel=High;Exprimental=0	92.84	405	27	2	1	403	232	636	3.46e-168	586
TRINITY_DN13511_c5_g5_i1	CSAT_LNC003079.4	CSAT_LNC003079.4 gene=CSAT_LNC003079 ConfidenceLevel=High;Exprimental=0	93.141	277	18	1	128	403	1	277	1.04e-113	405
TRINITY_DN13511_c5_g6_i1	CSAT_LNC003079.4	CSAT_LNC003079.4 gene=CSAT_LNC003079 ConfidenceLevel=High;Exprimental=0	93.089	246	16	1	1	245	411	656	8.21e-100	359
TRINITY_DN13511_c5_g8_i1	CSAT_LNC003079.4	CSAT_LNC003079.4 gene=CSAT_LNC003079 ConfidenceLevel=High;Exprimental=0	94.898	98	5	0	306	403	1	98	4.16e-38	154
TRINITY_DN13511_c5_g9_i1	CSAT_LNC003079.4	CSAT_LNC003079.4 gene=CSAT_LNC003079 ConfidenceLevel=High;Exprimental=0	96.97	66	2	0	1	66	591	656	2.54e-25	111
TRINITY_DN13511_c5_g4_i2	CSAT_LNC003079.1	CSAT_LNC003079.1 gene=CSAT_LNC003079 ConfidenceLevel=High;Exprimental=0	94.915	177	9	0	2	178	513	689	1.19e-75	278
TRINITY_DN13511_c5_g5_i2	CSAT_LNC003079.1	CSAT_LNC003079.1 gene=CSAT_LNC003079 ConfidenceLevel=High;Exprimental=0	94.35	177	10	0	2	178	154	330	5.54e-74	272
TRINITY_DN13511_c5_g10_i1	CSAT_LNC003079.1	CSAT_LNC003079.1 gene=CSAT_LNC003079 ConfidenceLevel=High;Exprimental=0	92.697	178	12	1	2	178	333	510	5.58e-69	255
TRINITY_DN13511_c5_g11_i1	CSAT_LNC003079.1	CSAT_LNC003079.1 gene=CSAT_LNC003079 ConfidenceLevel=High;Exprimental=0	95.364	151	7	0	28	178	1	151	1.56e-64	241
TRINITY_DN13511_c5_g8_i2	CSAT_LNC003079.1	CSAT_LNC003079.1 gene=CSAT_LNC003079 ConfidenceLevel=High;Exprimental=0	92.727	165	11	1	2	165	692	856	2.02e-63	237
TRINITY_DN13511_c5_g12_i2	CSAT_LNC003079.1	CSAT_LNC003079.1 gene=CSAT_LNC003079 ConfidenceLevel=High;Exprimental=0	94.203	345	18	2	1	343	404	748	6.49e-150	525
TRINITY_DN13511_c5_g4_i4	CSAT_LNC003079.1	CSAT_LNC003079.1 gene=CSAT_LNC003079 ConfidenceLevel=High;Exprimental=0	93.333	345	20	3	1	343	46	389	2.35e-144	507
TRINITY_DN13511_c5_g8_i3	CSAT_LNC003079.1	CSAT_LNC003079.1 gene=CSAT_LNC003079 ConfidenceLevel=High;Exprimental=0	92.197	346	23	4	1	343	225	569	3.06e-138	486
TRINITY_DN13511_c5_g6_i2	CSAT_LNC003079.1	CSAT_LNC003079.1 gene=CSAT_LNC003079 ConfidenceLevel=High;Exprimental=0	93.066	274	16	3	1	272	584	856	1.48e-111	398
TRINITY_DN13511_c5_g5_i3	CSAT_LNC003079.1	CSAT_LNC003079.1 gene=CSAT_LNC003079 ConfidenceLevel=High;Exprimental=0	100	94	0	0	1	94	763	856	2.71e-44	174
TRINITY_DN13511_c6_g1_i1	CSAT_LNC003079.1	CSAT_LNC003079.1 gene=CSAT_LNC003079 ConfidenceLevel=High;Exprimental=0	93.926	461	26	2	1	459	229	689	0	695
TRINITY_DN13575_c3_g1_i1	CSAT_LNC003079.1	CSAT_LNC003079.1 gene=CSAT_LNC003079 ConfidenceLevel=High;Exprimental=0	92.842	461	31	2	1	459	50	510	0	667
TRINITY_DN13531_c0_g1_i1	CSAT_LNC003079.1	CSAT_LNC003079.1 gene=CSAT_LNC003079 ConfidenceLevel=High;Exprimental=0	92.205	449	32	3	1	446	408	856	0	632
TRINITY_DN13531_c0_g2_i3	CSAT_LNC003079.1	CSAT_LNC003079.1 gene=CSAT_LNC003079 ConfidenceLevel=High;Exprimental=0	93.333	330	21	1	131	459	1	330	4.46e-138	486
TRINITY_DN13531_c0_g4_i1	CSAT_LNC003079.1	CSAT_LNC003079.1 gene=CSAT_LNC003079 ConfidenceLevel=High;Exprimental=0	93.309	269	17	1	1	268	588	856	7.73e-111	396
TRINITY_DN13531_c0_g2_i5	CSAT_LNC003079.1	CSAT_LNC003079.1 gene=CSAT_LNC003079 ConfidenceLevel=High;Exprimental=0	96.026	151	6	0	309	459	1	151	8.24e-66	246
TRINITY_DN13531_c0_g1_i2	CSAT_LNC001949.1	CSAT_LNC001949.1 gene=CSAT_LNC001949 ConfidenceLevel=High;Exprimental=0	86.471	170	23	0	58	227	1	170	9.85e-48	187
TRINITY_DN13531_c0_g2_i7	CSAT_LNC002048.2	CSAT_LNC002048.2 gene=CSAT_LNC002048 ConfidenceLevel=High;Exprimental=0	82.569	109	15	4	3	109	620	726	6.02e-20	93.5
TRINITY_DN13531_c0_g2_i8	CSAT_LNC003018.1	CSAT_LNC003018.1 gene=CSAT_LNC003018 ConfidenceLevel=High;Exprimental=0	94.03	201	12	0	1	201	225	425	5.18e-84	305
TRINITY_DN13531_c0_g2_i9	CSAT_LNC003018.1	CSAT_LNC003018.1 gene=CSAT_LNC003018 ConfidenceLevel=High;Exprimental=0	88.417	259	20	5	199	457	326	574	4.63e-83	303
TRINITY_DN13531_c0_g6_i1	CSAT_LNC003018.1	CSAT_LNC003018.1 gene=CSAT_LNC003018 ConfidenceLevel=High;Exprimental=0	88.346	266	18	5	59	321	326	581	2.57e-84	307
TRINITY_DN13531_c0_g2_i10	CSAT_LNC002959.1	CSAT_LNC002959.1 gene=CSAT_LNC002959 ConfidenceLevel=High;Exprimental=0	97.419	155	4	0	85	239	209	55	1.06e-71	265
TRINITY_DN13531_c0_g2_i12	CSAT_LNC001167.1	CSAT_LNC001167.1 gene=CSAT_LNC001167 ConfidenceLevel=High;Exprimental=0	95.122	164	7	1	204	366	176	13	2.78e-69	257
TRINITY_DN13531_c0_g2_i13	CSAT_LNC000008.1	CSAT_LNC000008.1 gene=CSAT_LNC000008 ConfidenceLevel=High;Exprimental=0	96.61	59	2	0	672	730	4498	4556	3.71e-21	99
TRINITY_DN13531_c0_g2_i14	CSAT_LNC003150.1	CSAT_LNC003150.1 gene=CSAT_LNC003150 ConfidenceLevel=High;Exprimental=0	91.781	73	6	0	638	710	785	713	3.62e-22	102
TRINITY_DN13531_c0_g1_i3	CSAT_LNC000005.8	CSAT_LNC000005.8 gene=CSAT_LNC000005 ConfidenceLevel=High;Exprimental=0	100	388	0	0	1	388	1256	1643	0	717
TRINITY_DN13531_c0_g2_i16	CSAT_LNC000003.1	CSAT_LNC000003.1 gene=CSAT_LNC000003 ConfidenceLevel=High;Exprimental=0	87.719	57	5	2	163	218	266	321	1.46e-11	65.8
TRINITY_DN13531_c0_g2_i17	CSAT_LNC000004.6	CSAT_LNC000004.6 gene=CSAT_LNC000004 ConfidenceLevel=High;Exprimental=0	97.849	93	2	0	1009	1101	244	152	7.01e-40	161
TRINITY_DN13531_c0_g2_i18	CSAT_LNC000004.6	CSAT_LNC000004.6 gene=CSAT_LNC000004 ConfidenceLevel=High;Exprimental=0	100	65	0	0	1016	1080	3866	3930	1.19e-27	121
TRINITY_DN13531_c0_g2_i19	CSAT_LNC000004.6	CSAT_LNC000004.6 gene=CSAT_LNC000004 ConfidenceLevel=High;Exprimental=0	89.831	59	5	1	1044	1101	3938	3996	9.39e-14	75
TRINITY_DN13531_c0_g2_i20	CSAT_LNC000004.6	CSAT_LNC000004.6 gene=CSAT_LNC000004 ConfidenceLevel=High;Exprimental=0	81.176	85	14	2	997	1080	2598	2515	1.57e-11	67.6
TRINITY_DN13531_c0_g2_i21	CSAT_LNC000005.14	CSAT_LNC000005.14 gene=CSAT_LNC000005 ConfidenceLevel=High;Exprimental=0	95.238	42	2	0	55	96	542	583	3.28e-12	67.6
TRINITY_DN13531_c0_g2_i22	CSAT_LNC000005.16	CSAT_LNC000005.16 gene=CSAT_LNC000005 ConfidenceLevel=High;Exprimental=0	93.846	65	2	1	14	78	3756	3694	6.57e-21	97.1
TRINITY_DN13531_c0_g2_i23	CSAT_LNC000004.6	CSAT_LNC000004.6 gene=CSAT_LNC000004 ConfidenceLevel=High;Exprimental=0	95	40	1	1	225	263	764	803	2.03e-10	62.1
TRINITY_DN13531_c0_g2_i26	CSAT_LNC001949.1	CSAT_LNC001949.1 gene=CSAT_LNC001949 ConfidenceLevel=High;Exprimental=0	91.829	257	20	1	1	256	34	290	1.82e-99	357
TRINITY_DN13531_c1_g1_i1	CSAT_LNC000005.1	CSAT_LNC000005.1 gene=CSAT_LNC000005 ConfidenceLevel=High;Exprimental=0	92.063	63	3	2	164	225	4616	4555	2.83e-18	87.9
TRINITY_DN13546_c0_g5_i1	CSAT_LNC000005.1	CSAT_LNC000005.1 gene=CSAT_LNC000005 ConfidenceLevel=High;Exprimental=0	100	440	0	0	1	440	4883	4444	0	813
TRINITY_DN13546_c0_g3_i3	CSAT_LNC000004.5	CSAT_LNC000004.5 gene=CSAT_LNC000004 ConfidenceLevel=High;Exprimental=0	81.481	135	5	9	128	244	3212	3080	9.17e-20	93.5
TRINITY_DN13546_c0_g5_i2	CSAT_LNC000004.5	CSAT_LNC000004.5 gene=CSAT_LNC000004 ConfidenceLevel=High;Exprimental=0	96.97	33	1	0	64	96	3304	3272	1.2e-08	56.5
TRINITY_DN13564_c1_g2_i1	CSAT_LNC000004.5	CSAT_LNC000004.5 gene=CSAT_LNC000004 ConfidenceLevel=High;Exprimental=0	97.475	198	2	3	60	256	3212	3017	8.51e-93	335
TRINITY_DN13564_c2_g1_i2	CSAT_LNC000004.11	CSAT_LNC000004.11 gene=CSAT_LNC000004 ConfidenceLevel=High;Exprimental=0	95	60	2	1	318	377	1827	1885	1.04e-19	93.5
TRINITY_DN13564_c4_g5_i1	CSAT_LNC000004.16	CSAT_LNC000004.16 gene=CSAT_LNC000004 ConfidenceLevel=High;Exprimental=0	100	48	0	0	16	63	627	674	7.13e-19	89.8
TRINITY_DN13564_c4_g6_i1	CSAT_LNC000004.12	CSAT_LNC000004.12 gene=CSAT_LNC000004 ConfidenceLevel=High;Exprimental=0	100	275	0	0	1	275	1048	1322	5.48e-145	508
TRINITY_DN13564_c4_g7_i1	CSAT_LNC000005.25	CSAT_LNC000005.25 gene=CSAT_LNC000005 ConfidenceLevel=High;Exprimental=0	99.494	395	2	0	1	395	6877	6483	0	719
TRINITY_DN13564_c4_g9_i1	CSAT_LNC000005.25	CSAT_LNC000005.25 gene=CSAT_LNC000005 ConfidenceLevel=High;Exprimental=0	100	442	0	0	1	442	939	1380	0	817
TRINITY_DN13564_c4_g11_i1	CSAT_LNC000005.25	CSAT_LNC000005.25 gene=CSAT_LNC000005 ConfidenceLevel=High;Exprimental=0	100	40	0	0	195	234	2136	2175	3.67e-14	75
TRINITY_DN13564_c4_g12_i1	CSAT_LNC000005.25	CSAT_LNC000005.25 gene=CSAT_LNC000005 ConfidenceLevel=High;Exprimental=0	97.5	40	1	0	356	395	2511	2550	1.71e-12	69.4
TRINITY_DN13564_c4_g14_i1	CSAT_LNC000008.1	CSAT_LNC000008.1 gene=CSAT_LNC000008 ConfidenceLevel=High;Exprimental=0	100	64	0	0	767	830	1857	1920	3.69e-27	119
TRINITY_DN13564_c4_g15_i1	CSAT_LNC000005.20	CSAT_LNC000005.20 gene=CSAT_LNC000005 ConfidenceLevel=High;Exprimental=0	95.082	61	2	1	88	148	2874	2815	1.23e-20	95.3
TRINITY_DN13564_c4_g16_i1	CSAT_LNC000005.11	CSAT_LNC000005.11 gene=CSAT_LNC000005 ConfidenceLevel=High;Exprimental=0	97.849	93	2	0	436	528	732	640	3.3e-40	161
TRINITY_DN13564_c4_g18_i1	CSAT_LNC000004.4	CSAT_LNC000004.4 gene=CSAT_LNC000004 ConfidenceLevel=High;Exprimental=0	100	28	0	0	7	34	125	152	1.69e-07	52.8
TRINITY_DN13564_c4_g1_i2	CSAT_LNC000008.1	CSAT_LNC000008.1 gene=CSAT_LNC000008 ConfidenceLevel=High;Exprimental=0	100	284	0	0	55	338	1723	2006	6.35e-150	525
TRINITY_DN13564_c4_g23_i1	CSAT_LNC000013.2	CSAT_LNC000013.2 gene=CSAT_LNC000013 ConfidenceLevel=High;Exprimental=0	97.917	48	1	0	169	216	3204	3251	2.84e-17	84.2
TRINITY_DN13564_c4_g24_i1	CSAT_LNC000005.10	CSAT_LNC000005.10 gene=CSAT_LNC000005 ConfidenceLevel=High;Exprimental=0	95.349	43	1	1	28	70	164	205	3.31e-12	67.6
TRINITY_DN13564_c6_g1_i1	CSAT_LNC000005.21	CSAT_LNC000005.21 gene=CSAT_LNC000005 ConfidenceLevel=High;Exprimental=0	100	38	0	0	330	367	813	776	3.9e-13	71.3
TRINITY_DN13537_c0_g1_i1	CSAT_LNC000008.1	CSAT_LNC000008.1 gene=CSAT_LNC000008 ConfidenceLevel=High;Exprimental=0	100	50	0	0	69	118	1881	1930	4.56e-20	93.5
TRINITY_DN13584_c0_g1_i14	CSAT_LNC000004.9	CSAT_LNC000004.9 gene=CSAT_LNC000004 ConfidenceLevel=High;Exprimental=0	100	437	0	0	450	886	410	846	0	808
TRINITY_DN13589_c0_g3_i2	CSAT_LNC000004.9	CSAT_LNC000004.9 gene=CSAT_LNC000004 ConfidenceLevel=High;Exprimental=0	100	71	0	0	120	190	410	480	4.4e-31	132
TRINITY_DN13560_c0_g1_i1	CSAT_LNC000008.1	CSAT_LNC000008.1 gene=CSAT_LNC000008 ConfidenceLevel=High;Exprimental=0	100	45	0	0	1	45	1862	1906	1.03e-16	84.2
TRINITY_DN13560_c0_g1_i2	CSAT_LNC000005.10	CSAT_LNC000005.10 gene=CSAT_LNC000005 ConfidenceLevel=High;Exprimental=0	100	29	0	0	55	83	391	419	3.58e-08	54.7
TRINITY_DN13506_c0_g2_i1	CSAT_LNC000004.12	CSAT_LNC000004.12 gene=CSAT_LNC000004 ConfidenceLevel=High;Exprimental=0	100	36	0	0	140	175	39	4	4.07e-12	67.6
TRINITY_DN13538_c0_g1_i1	CSAT_LNC000005.25	CSAT_LNC000005.25 gene=CSAT_LNC000005 ConfidenceLevel=High;Exprimental=0	100	504	0	0	1	504	2045	2548	0	931
TRINITY_DN13538_c1_g4_i1	CSAT_LNC000005.25	CSAT_LNC000005.25 gene=CSAT_LNC000005 ConfidenceLevel=High;Exprimental=0	100	80	0	0	333	412	6849	6928	2.62e-36	148
TRINITY_DN13538_c1_g4_i2	CSAT_LNC000005.25	CSAT_LNC000005.25 gene=CSAT_LNC000005 ConfidenceLevel=High;Exprimental=0	100	40	0	0	92	131	1133	1172	4.52e-14	75
TRINITY_DN13538_c1_g4_i4	CSAT_LNC000005.25	CSAT_LNC000005.25 gene=CSAT_LNC000005 ConfidenceLevel=High;Exprimental=0	97.368	38	1	0	467	504	1294	1331	2.72e-11	65.8
TRINITY_DN13538_c1_g5_i1	CSAT_LNC000005.11	CSAT_LNC000005.11 gene=CSAT_LNC000005 ConfidenceLevel=High;Exprimental=0	81.053	95	18	0	299	393	453	547	9.16e-15	76.8
TRINITY_DN13595_c0_g5_i1	CSAT_LNC000004.12	CSAT_LNC000004.12 gene=CSAT_LNC000004 ConfidenceLevel=High;Exprimental=0	100	213	0	0	1	213	812	600	1.15e-110	394
TRINITY_DN13597_c0_g1_i1	CSAT_LNC000004.12	CSAT_LNC000004.12 gene=CSAT_LNC000004 ConfidenceLevel=High;Exprimental=0	100	39	0	0	59	97	375	413	6.12e-14	73.1
TRINITY_DN13597_c2_g1_i1	CSAT_LNC000013.1	CSAT_LNC000013.1 gene=CSAT_LNC000013 ConfidenceLevel=High;Exprimental=0	82.917	240	22	5	1	239	21660	21881	1.11e-51	198
TRINITY_DN13597_c2_g1_i2	CSAT_LNC000013.1	CSAT_LNC000013.1 gene=CSAT_LNC000013 ConfidenceLevel=High;Exprimental=0	91.339	127	6	3	93	217	6308	6185	8.68e-43	169
TRINITY_DN13597_c2_g2_i1	CSAT_LNC000013.1	CSAT_LNC000013.1 gene=CSAT_LNC000013 ConfidenceLevel=High;Exprimental=0	86.598	97	10	3	147	241	9378	9283	2.48e-23	104
TRINITY_DN13597_c3_g1_i1	CSAT_LNC000013.1	CSAT_LNC000013.1 gene=CSAT_LNC000013 ConfidenceLevel=High;Exprimental=0	100	29	0	0	145	173	2492	2520	2.54e-08	54.7
TRINITY_DN13597_c3_g3_i1	CSAT_LNC000004.2	CSAT_LNC000004.2 gene=CSAT_LNC000004 ConfidenceLevel=High;Exprimental=0	90.123	81	7	1	53	132	966	886	7.93e-23	104
TRINITY_DN13597_c3_g5_i1	CSAT_LNC000005.16	CSAT_LNC000005.16 gene=CSAT_LNC000005 ConfidenceLevel=High;Exprimental=0	100	64	0	0	20	83	3096	3159	8.89e-28	119
TRINITY_DN13597_c3_g6_i1	CSAT_LNC001844.2	CSAT_LNC001844.2 gene=CSAT_LNC001844 ConfidenceLevel=High;Exprimental=0	100	100	0	0	351	450	1	100	2.14e-47	185
TRINITY_DN13597_c3_g7_i1	CSAT_LNC000013.1	CSAT_LNC000013.1 gene=CSAT_LNC000013 ConfidenceLevel=High;Exprimental=0	100	42	0	0	179	220	21792	21833	1.35e-15	78.7
TRINITY_DN13597_c3_g1_i3	CSAT_LNC000436.2	CSAT_LNC000436.2 gene=CSAT_LNC000436 ConfidenceLevel=High;Exprimental=0	100	678	0	0	60	737	208	885	0	1253
TRINITY_DN13597_c3_g10_i1	CSAT_LNC001376.1	CSAT_LNC001376.1 gene=CSAT_LNC001376 ConfidenceLevel=High;Exprimental=0	82.305	243	26	11	4	230	264	23	1.36e-50	195
TRINITY_DN13597_c3_g11_i1	CSAT_LNC001804.1	CSAT_LNC001804.1 gene=CSAT_LNC001804 ConfidenceLevel=High;Exprimental=0	99.478	383	2	0	2	384	525	143	0	697
TRINITY_DN13597_c3_g12_i1	CSAT_LNC000004.2	CSAT_LNC000004.2 gene=CSAT_LNC000004 ConfidenceLevel=High;Exprimental=0	97.297	37	1	0	2072	2108	237	273	4.06e-10	63.9
TRINITY_DN13597_c3_g14_i1	CSAT_LNC000004.2	CSAT_LNC000004.2 gene=CSAT_LNC000004 ConfidenceLevel=High;Exprimental=0	97.297	37	1	0	2000	2036	237	273	3.92e-10	63.9
TRINITY_DN13597_c3_g16_i1	CSAT_LNC000005.8	CSAT_LNC000005.8 gene=CSAT_LNC000005 ConfidenceLevel=High;Exprimental=0	94.737	38	2	0	43	80	6358	6395	6.79e-10	60.2
TRINITY_DN13597_c5_g1_i1	CSAT_LNC000005.8	CSAT_LNC000005.8 gene=CSAT_LNC000005 ConfidenceLevel=High;Exprimental=0	100	1092	0	0	1	1092	5372	6463	0	2017
TRINITY_DN13541_c1_g1_i1	CSAT_LNC000005.8	CSAT_LNC000005.8 gene=CSAT_LNC000005 ConfidenceLevel=High;Exprimental=0	100	32	0	0	302	333	5700	5731	2.85e-09	60.2
TRINITY_DN13541_c1_g1_i2	CSAT_LNC000005.16	CSAT_LNC000005.16 gene=CSAT_LNC000005 ConfidenceLevel=High;Exprimental=0	100	46	0	0	596	641	3756	3711	2.67e-17	86.1
TRINITY_DN13541_c1_g2_i1	CSAT_LNC000005.16	CSAT_LNC000005.16 gene=CSAT_LNC000005 ConfidenceLevel=High;Exprimental=0	92.308	65	2	2	342	406	3754	3693	1.84e-18	89.8
TRINITY_DN13541_c1_g2_i2	CSAT_LNC000005.16	CSAT_LNC000005.16 gene=CSAT_LNC000005 ConfidenceLevel=High;Exprimental=0	100	46	0	0	524	569	3756	3711	2.38e-17	86.1
TRINITY_DN13541_c1_g1_i3	CSAT_LNC000013.2	CSAT_LNC000013.2 gene=CSAT_LNC000013 ConfidenceLevel=High;Exprimental=0	97.917	48	1	0	318	365	7975	8022	5.94e-17	84.2
TRINITY_DN13541_c1_g1_i4	CSAT_LNC000013.1	CSAT_LNC000013.1 gene=CSAT_LNC000013 ConfidenceLevel=High;Exprimental=0	100	402	0	0	1	402	5445	5846	0	743
TRINITY_DN13541_c1_g1_i6	CSAT_LNC000004.3	CSAT_LNC000004.3 gene=CSAT_LNC000004 ConfidenceLevel=High;Exprimental=0	94.737	57	3	0	1922	1978	1352	1408	6.14e-18	89.8
TRINITY_DN13541_c1_g1_i7	CSAT_LNC000005.25	CSAT_LNC000005.25 gene=CSAT_LNC000005 ConfidenceLevel=High;Exprimental=0	100	316	0	0	1	316	1067	752	9.61e-168	584
TRINITY_DN13541_c1_g3_i1	CSAT_LNC000005.8	CSAT_LNC000005.8 gene=CSAT_LNC000005 ConfidenceLevel=High;Exprimental=0	100	199	0	0	6	204	4116	4314	6.58e-103	368
TRINITY_DN13553_c7_g1_i1	CSAT_LNC000002.1	CSAT_LNC000002.1 gene=CSAT_LNC000002 ConfidenceLevel=High;Exprimental=0	100	684	0	0	173	856	1560	2243	0	1264
TRINITY_DN13504_c6_g4_i1	CSAT_LNC000005.25	CSAT_LNC000005.25 gene=CSAT_LNC000005 ConfidenceLevel=High;Exprimental=0	100	29	0	0	58	86	3691	3719	2.6e-08	54.7
TRINITY_DN13504_c6_g8_i1	CSAT_LNC002658.1	CSAT_LNC002658.1 gene=CSAT_LNC002658 ConfidenceLevel=High;Exprimental=0	81.461	178	22	10	202	374	1016	1187	1.43e-32	135
TRINITY_DN13504_c6_g4_i2	CSAT_LNC000332.1	CSAT_LNC000332.1 gene=CSAT_LNC000332 ConfidenceLevel=High;Exprimental=0	98.099	263	4	1	1	262	801	539	1.79e-129	457
TRINITY_DN13525_c1_g1_i1	CSAT_LNC000005.13	CSAT_LNC000005.13 gene=CSAT_LNC000005 ConfidenceLevel=High;Exprimental=0	100	38	0	0	11	48	827	864	3.88e-13	71.3
TRINITY_DN13525_c1_g1_i2	CSAT_LNC000005.13	CSAT_LNC000005.13 gene=CSAT_LNC000005 ConfidenceLevel=High;Exprimental=0	100	38	0	0	190	227	827	864	3.88e-13	71.3
TRINITY_DN13525_c1_g4_i1	CSAT_LNC000008.1	CSAT_LNC000008.1 gene=CSAT_LNC000008 ConfidenceLevel=High;Exprimental=0	97.143	35	1	0	55	89	1888	1854	1.06e-09	60.2
TRINITY_DN13525_c1_g1_i3	CSAT_LNC001904.6	CSAT_LNC001904.6 gene=CSAT_LNC001904 ConfidenceLevel=High;Exprimental=0	97.248	109	3	0	240	348	1747	1639	1.26e-47	185
TRINITY_DN13525_c1_g1_i4	CSAT_LNC000013.1	CSAT_LNC000013.1 gene=CSAT_LNC000013 ConfidenceLevel=High;Exprimental=0	96.552	87	3	0	342	428	2388	2474	2.67e-35	145
TRINITY_DN13525_c1_g6_i1	CSAT_LNC000008.1	CSAT_LNC000008.1 gene=CSAT_LNC000008 ConfidenceLevel=High;Exprimental=0	96.078	51	2	0	1	51	4537	4487	4.9e-17	84.2
TRINITY_DN13525_c1_g1_i6	CSAT_LNC000013.2	CSAT_LNC000013.2 gene=CSAT_LNC000013 ConfidenceLevel=High;Exprimental=0	97.872	47	1	0	237	283	8022	7976	1.37e-16	82.4
TRINITY_DN13525_c1_g1_i7	CSAT_LNC000008.1	CSAT_LNC000008.1 gene=CSAT_LNC000008 ConfidenceLevel=High;Exprimental=0	100	905	0	0	1	905	4625	3721	0	1672
TRINITY_DN13525_c1_g6_i2	CSAT_LNC000008.1	CSAT_LNC000008.1 gene=CSAT_LNC000008 ConfidenceLevel=High;Exprimental=0	100	28	0	0	946	973	2704	2677	4.55e-07	52.8
TRINITY_DN13525_c1_g1_i8	CSAT_LNC000005.4	CSAT_LNC000005.4 gene=CSAT_LNC000005 ConfidenceLevel=High;Exprimental=0	97.674	86	2	0	108	193	502	417	1.04e-36	148
TRINITY_DN13525_c1_g1_i9	CSAT_LNC000005.4	CSAT_LNC000005.4 gene=CSAT_LNC000005 ConfidenceLevel=High;Exprimental=0	98.507	67	0	1	101	167	901	836	2.95e-27	117
TRINITY_DN13525_c3_g1_i1	CSAT_LNC000005.4	CSAT_LNC000005.4 gene=CSAT_LNC000005 ConfidenceLevel=High;Exprimental=0	100	28	0	0	55	82	308	335	8.43e-08	52.8
TRINITY_DN18531_c0_g1_i1	CSAT_LNC000005.29	CSAT_LNC000005.29 gene=CSAT_LNC000005 ConfidenceLevel=High;Exprimental=0	97.826	46	1	0	50	95	2502	2547	7.53e-16	80.5
TRINITY_DN4489_c0_g1_i1	CSAT_LNC000013.1	CSAT_LNC000013.1 gene=CSAT_LNC000013 ConfidenceLevel=High;Exprimental=0	82.143	140	11	9	361	489	6335	6199	4.13e-24	108
TRINITY_DN25849_c0_g1_i1	CSAT_LNC000013.1	CSAT_LNC000013.1 gene=CSAT_LNC000013 ConfidenceLevel=High;Exprimental=0	87.5	72	4	3	433	501	9379	9310	3.23e-15	78.7
TRINITY_DN25863_c0_g1_i1	CSAT_LNC000004.9	CSAT_LNC000004.9 gene=CSAT_LNC000004 ConfidenceLevel=High;Exprimental=0	100	41	0	0	239	279	1892	1852	6.45e-15	76.8
TRINITY_DN9436_c0_g2_i1	CSAT_LNC000005.11	CSAT_LNC000005.11 gene=CSAT_LNC000005 ConfidenceLevel=High;Exprimental=0	98.148	54	1	0	35	88	193	246	3.13e-20	95.3
TRINITY_DN12888_c2_g3_i1	CSAT_LNC000005.11	CSAT_LNC000005.11 gene=CSAT_LNC000005 ConfidenceLevel=High;Exprimental=0	100	37	0	0	44	80	158	194	1.9e-12	69.4
TRINITY_DN12888_c2_g4_i2	CSAT_LNC000008.1	CSAT_LNC000008.1 gene=CSAT_LNC000008 ConfidenceLevel=High;Exprimental=0	100	121	0	0	1	121	4625	4505	6.18e-59	224
TRINITY_DN12828_c0_g3_i1	CSAT_LNC000005.4	CSAT_LNC000005.4 gene=CSAT_LNC000005 ConfidenceLevel=High;Exprimental=0	98.867	353	4	0	1	353	769	417	0	630
TRINITY_DN12804_c0_g1_i1	CSAT_LNC000005.4	CSAT_LNC000005.4 gene=CSAT_LNC000005 ConfidenceLevel=High;Exprimental=0	98.333	60	0	1	268	327	894	836	4.06e-23	104
TRINITY_DN12804_c1_g1_i5	CSAT_LNC000005.29	CSAT_LNC000005.29 gene=CSAT_LNC000005 ConfidenceLevel=High;Exprimental=0	100	31	0	0	99	129	3628	3598	8.14e-09	58.4
TRINITY_DN12804_c1_g7_i1	CSAT_LNC000013.1	CSAT_LNC000013.1 gene=CSAT_LNC000013 ConfidenceLevel=High;Exprimental=0	82.143	140	11	9	349	477	6335	6199	4.02e-24	108
TRINITY_DN12804_c1_g8_i1	CSAT_LNC000013.1	CSAT_LNC000013.1 gene=CSAT_LNC000013 ConfidenceLevel=High;Exprimental=0	87.5	72	4	3	421	489	9379	9310	3.15e-15	78.7
TRINITY_DN12804_c1_g2_i5	CSAT_LNC000005.4	CSAT_LNC000005.4 gene=CSAT_LNC000005 ConfidenceLevel=High;Exprimental=0	98.81	168	2	0	47	214	584	417	2.99e-82	300
TRINITY_DN12804_c1_g9_i1	CSAT_LNC000005.4	CSAT_LNC000005.4 gene=CSAT_LNC000005 ConfidenceLevel=High;Exprimental=0	98.333	60	0	1	129	188	894	836	2.51e-23	104
TRINITY_DN12804_c1_g10_i1	CSAT_LNC000008.1	CSAT_LNC000008.1 gene=CSAT_LNC000008 ConfidenceLevel=High;Exprimental=0	100	960	0	0	1	960	4625	3666	0	1773
TRINITY_DN12804_c1_g11_i1	CSAT_LNC000008.1	CSAT_LNC000008.1 gene=CSAT_LNC000008 ConfidenceLevel=High;Exprimental=0	100	28	0	0	963	990	2704	2677	4.62e-07	52.8
TRINITY_DN12804_c1_g12_i1	CSAT_LNC000005.9	CSAT_LNC000005.9 gene=CSAT_LNC000005 ConfidenceLevel=High;Exprimental=0	90	50	2	1	594	643	5849	5803	5.41e-10	62.1
TRINITY_DN12804_c1_g13_i1	CSAT_LNC000005.29	CSAT_LNC000005.29 gene=CSAT_LNC000005 ConfidenceLevel=High;Exprimental=0	96.875	32	0	1	131	162	2036	2006	1.13e-07	52.8
TRINITY_DN12804_c1_g14_i1	CSAT_LNC001376.1	CSAT_LNC001376.1 gene=CSAT_LNC001376 ConfidenceLevel=High;Exprimental=0	82.427	239	21	15	1	233	24	247	6.37e-49	189
TRINITY_DN12852_c2_g4_i1	CSAT_LNC000004.12	CSAT_LNC000004.12 gene=CSAT_LNC000004 ConfidenceLevel=High;Exprimental=0	94.805	77	3	1	32	107	352	428	3.4e-27	119
TRINITY_DN12871_c1_g2_i1	CSAT_LNC000004.12	CSAT_LNC000004.12 gene=CSAT_LNC000004 ConfidenceLevel=High;Exprimental=0	100	39	0	0	55	93	754	716	2.69e-13	73.1
TRINITY_DN12871_c1_g2_i2	CSAT_LNC000004.17	CSAT_LNC000004.17 gene=CSAT_LNC000004 ConfidenceLevel=High;Exprimental=0	90.323	217	16	5	1	214	929	1143	3.84e-76	279
TRINITY_DN12871_c1_g6_i1	CSAT_LNC000005.8	CSAT_LNC000005.8 gene=CSAT_LNC000005 ConfidenceLevel=High;Exprimental=0	95.714	70	2	1	217	285	7102	7171	1.91e-25	111
TRINITY_DN12871_c1_g7_i1	CSAT_LNC000005.18	CSAT_LNC000005.18 gene=CSAT_LNC000005 ConfidenceLevel=High;Exprimental=0	97.244	254	7	0	1	254	265	12	1.93e-121	431
TRINITY_DN12871_c1_g7_i2	CSAT_LNC000005.7	CSAT_LNC000005.7 gene=CSAT_LNC000005 ConfidenceLevel=High;Exprimental=0	92.958	71	5	0	139	209	2614	2684	2.1e-23	104
TRINITY_DN12871_c1_g4_i5	CSAT_LNC000013.1	CSAT_LNC000013.1 gene=CSAT_LNC000013 ConfidenceLevel=High;Exprimental=0	88.77	187	13	7	23	205	6234	6052	5.45e-59	222
TRINITY_DN12817_c6_g1_i12	CSAT_LNC000013.1	CSAT_LNC000013.1 gene=CSAT_LNC000013 ConfidenceLevel=High;Exprimental=0	80.292	137	24	3	13	147	21800	21935	2.66e-22	100
TRINITY_DN12875_c1_g4_i2	CSAT_LNC000013.1	CSAT_LNC000013.1 gene=CSAT_LNC000013 ConfidenceLevel=High;Exprimental=0	92.614	176	9	3	1	174	21851	22024	3.28e-67	250
TRINITY_DN12838_c1_g5_i1	CSAT_LNC000013.1	CSAT_LNC000013.1 gene=CSAT_LNC000013 ConfidenceLevel=High;Exprimental=0	75.882	170	33	5	1	166	9316	9151	4.55e-16	80.5
TRINITY_DN12845_c1_g6_i1	CSAT_LNC000013.1	CSAT_LNC000013.1 gene=CSAT_LNC000013 ConfidenceLevel=High;Exprimental=0	100	30	0	0	235	264	2593	2564	7.67e-09	56.5
TRINITY_DN12880_c5_g1_i1	CSAT_LNC000005.18	CSAT_LNC000005.18 gene=CSAT_LNC000005 ConfidenceLevel=High;Exprimental=0	97.244	254	7	0	1	254	265	12	1.74e-121	431
TRINITY_DN12880_c8_g1_i1	CSAT_LNC000005.11	CSAT_LNC000005.11 gene=CSAT_LNC000005 ConfidenceLevel=High;Exprimental=0	85.333	150	17	5	34	180	732	585	4.1e-37	150
TRINITY_DN12860_c3_g1_i1	CSAT_LNC000004.16	CSAT_LNC000004.16 gene=CSAT_LNC000004 ConfidenceLevel=High;Exprimental=0	84.163	221	25	8	20	235	578	363	1.75e-53	206
TRINITY_DN12856_c4_g1_i2	CSAT_LNC000004.16	CSAT_LNC000004.16 gene=CSAT_LNC000004 ConfidenceLevel=High;Exprimental=0	80.455	220	35	6	20	235	578	363	3.83e-40	161
TRINITY_DN12856_c4_g1_i4	CSAT_LNC000005.2	CSAT_LNC000005.2 gene=CSAT_LNC000005 ConfidenceLevel=High;Exprimental=0	92.857	252	14	4	1	249	5276	5526	3.82e-101	363
TRINITY_DN12856_c4_g1_i7	CSAT_LNC000005.2	CSAT_LNC000005.2 gene=CSAT_LNC000005 ConfidenceLevel=High;Exprimental=0	93.75	208	11	2	1	206	5276	5483	2.22e-85	311
TRINITY_DN12856_c4_g3_i1	CSAT_LNC000004.16	CSAT_LNC000004.16 gene=CSAT_LNC000004 ConfidenceLevel=High;Exprimental=0	89.394	66	7	0	30	95	714	649	2.74e-17	84.2
TRINITY_DN12856_c4_g1_i11	CSAT_LNC000002.1	CSAT_LNC000002.1 gene=CSAT_LNC000002 ConfidenceLevel=High;Exprimental=0	83.013	312	32	13	1	304	2398	2696	4.91e-71	263
TRINITY_DN12874_c2_g1_i4	CSAT_LNC000002.1	CSAT_LNC000002.1 gene=CSAT_LNC000002 ConfidenceLevel=High;Exprimental=0	87.879	66	3	2	225	290	3899	3959	8.87e-14	73.1
TRINITY_DN12874_c3_g1_i1	CSAT_LNC000005.18	CSAT_LNC000005.18 gene=CSAT_LNC000005 ConfidenceLevel=High;Exprimental=0	97.736	265	6	0	1	265	265	1	2.9e-129	457
TRINITY_DN12874_c3_g1_i2	CSAT_LNC000005.2	CSAT_LNC000005.2 gene=CSAT_LNC000005 ConfidenceLevel=High;Exprimental=0	82.569	218	26	5	1	216	5276	5483	1.26e-46	182
TRINITY_DN12874_c3_g1_i3	CSAT_LNC000005.18	CSAT_LNC000005.18 gene=CSAT_LNC000005 ConfidenceLevel=High;Exprimental=0	94.558	147	8	0	27	173	175	29	1.33e-60	228
TRINITY_DN12874_c3_g1_i4	CSAT_LNC000005.18	CSAT_LNC000005.18 gene=CSAT_LNC000005 ConfidenceLevel=High;Exprimental=0	99.156	237	2	0	1	237	265	29	1.59e-120	427
TRINITY_DN12874_c3_g1_i5	CSAT_LNC000004.17	CSAT_LNC000004.17 gene=CSAT_LNC000004 ConfidenceLevel=High;Exprimental=0	84.39	205	16	7	82	274	928	1128	3.25e-48	187
TRINITY_DN12874_c3_g1_i6	CSAT_LNC000013.1	CSAT_LNC000013.1 gene=CSAT_LNC000013 ConfidenceLevel=High;Exprimental=0	96.569	204	5	2	41	243	6254	6052	2.25e-93	337
TRINITY_DN12874_c3_g1_i8	CSAT_LNC000013.1	CSAT_LNC000013.1 gene=CSAT_LNC000013 ConfidenceLevel=High;Exprimental=0	83.684	190	23	6	1	185	9418	9232	6.71e-44	172
TRINITY_DN12874_c3_g1_i12	CSAT_LNC000005.29	CSAT_LNC000005.29 gene=CSAT_LNC000005 ConfidenceLevel=High;Exprimental=0	100	29	0	0	5	33	3600	3628	2.2e-08	54.7
TRINITY_DN12807_c2_g1_i1	CSAT_LNC000004.17	CSAT_LNC000004.17 gene=CSAT_LNC000004 ConfidenceLevel=High;Exprimental=0	98.421	190	3	0	99	288	989	1178	9.67e-93	335
TRINITY_DN12807_c2_g2_i1	CSAT_LNC000004.3	CSAT_LNC000004.3 gene=CSAT_LNC000004 ConfidenceLevel=High;Exprimental=0	98.039	51	1	0	22	72	1344	1294	7.78e-19	89.8
TRINITY_DN12898_c4_g1_i1	CSAT_LNC001129.1	CSAT_LNC001129.1 gene=CSAT_LNC001129 ConfidenceLevel=High;Exprimental=0	98.592	284	4	0	1	284	31	314	2.47e-143	503
TRINITY_DN17093_c0_g1_i1	CSAT_LNC003214.1	CSAT_LNC003214.1 gene=CSAT_LNC003214 ConfidenceLevel=High;Exprimental=0	97.674	215	0	1	157	366	1	215	5.33e-101	364
TRINITY_DN17007_c0_g1_i1	CSAT_LNC001129.1	CSAT_LNC001129.1 gene=CSAT_LNC001129 ConfidenceLevel=High;Exprimental=0	96.065	432	17	0	3	434	1	432	0	704
TRINITY_DN3543_c0_g2_i1	CSAT_LNC000005.10	CSAT_LNC000005.10 gene=CSAT_LNC000005 ConfidenceLevel=High;Exprimental=0	100	47	0	0	68	114	157	203	2.9e-18	87.9
TRINITY_DN11264_c4_g2_i1	CSAT_LNC000004.16	CSAT_LNC000004.16 gene=CSAT_LNC000004 ConfidenceLevel=High;Exprimental=0	100	147	0	0	1215	1361	3702	3556	3.84e-73	272
TRINITY_DN11253_c5_g4_i1	CSAT_LNC000005.1	CSAT_LNC000005.1 gene=CSAT_LNC000005 ConfidenceLevel=High;Exprimental=0	100	43	0	0	54	96	4515	4557	9.91e-16	80.5
TRINITY_DN11272_c7_g11_i1	CSAT_LNC000004.2	CSAT_LNC000004.2 gene=CSAT_LNC000004 ConfidenceLevel=High;Exprimental=0	100	446	0	0	1	446	613	168	0	824
TRINITY_DN11284_c0_g1_i1	CSAT_LNC000004.9	CSAT_LNC000004.9 gene=CSAT_LNC000004 ConfidenceLevel=High;Exprimental=0	90.909	44	4	0	476	519	1671	1628	1.33e-09	60.2
TRINITY_DN11268_c2_g2_i1	CSAT_LNC000004.10	CSAT_LNC000004.10 gene=CSAT_LNC000004 ConfidenceLevel=High;Exprimental=0	97.674	43	1	0	573	615	647	689	5.22e-14	75
TRINITY_DN11268_c2_g2_i3	CSAT_LNC000005.20	CSAT_LNC000005.20 gene=CSAT_LNC000005 ConfidenceLevel=High;Exprimental=0	100	37	0	0	116	152	2558	2594	1.46e-12	69.4
TRINITY_DN11268_c3_g1_i1	CSAT_LNC000013.2	CSAT_LNC000013.2 gene=CSAT_LNC000013 ConfidenceLevel=High;Exprimental=0	100	29	0	0	62	90	7300	7328	2.54e-08	54.7
TRINITY_DN11293_c0_g2_i1	CSAT_LNC000004.12	CSAT_LNC000004.12 gene=CSAT_LNC000004 ConfidenceLevel=High;Exprimental=0	98.507	67	1	0	126	192	423	357	1.01e-27	119
TRINITY_DN11287_c1_g1_i1	CSAT_LNC000004.12	CSAT_LNC000004.12 gene=CSAT_LNC000004 ConfidenceLevel=High;Exprimental=0	100	39	0	0	136	174	716	754	8e-14	73.1
TRINITY_DN11287_c1_g2_i1	CSAT_LNC000013.4	CSAT_LNC000013.4 gene=CSAT_LNC000013 ConfidenceLevel=High;Exprimental=0	100	43	0	0	1	43	1079	1121	6.54e-16	80.5
TRINITY_DN11287_c1_g3_i1	CSAT_LNC000005.1	CSAT_LNC000005.1 gene=CSAT_LNC000005 ConfidenceLevel=High;Exprimental=0	100	34	0	0	250	283	2594	2561	4.94e-11	63.9
TRINITY_DN11287_c1_g4_i1	CSAT_LNC000005.7	CSAT_LNC000005.7 gene=CSAT_LNC000005 ConfidenceLevel=High;Exprimental=0	100	31	0	0	406	436	1138	1168	5e-09	58.4
TRINITY_DN11287_c1_g5_i1	CSAT_LNC000005.5	CSAT_LNC000005.5 gene=CSAT_LNC000005 ConfidenceLevel=High;Exprimental=0	100	33	0	0	41	73	1608	1640	2.22e-10	62.1
TRINITY_DN11299_c2_g1_i1	CSAT_LNC000005.7	CSAT_LNC000005.7 gene=CSAT_LNC000005 ConfidenceLevel=High;Exprimental=0	100	52	0	0	215	266	2370	2421	4.65e-21	97.1
TRINITY_DN11214_c2_g5_i1	CSAT_LNC000005.16	CSAT_LNC000005.16 gene=CSAT_LNC000005 ConfidenceLevel=High;Exprimental=0	100	64	0	0	21	84	3159	3096	7.28e-28	119
TRINITY_DN11214_c8_g1_i1	CSAT_LNC000004.13	CSAT_LNC000004.13 gene=CSAT_LNC000004 ConfidenceLevel=High;Exprimental=0	97.938	97	2	0	1	97	337	241	7.86e-43	169
TRINITY_DN11250_c4_g1_i1	CSAT_LNC000006.1	CSAT_LNC000006.1 gene=CSAT_LNC000006 ConfidenceLevel=High;Exprimental=0	100	280	0	0	1	280	2693	2972	2.36e-147	518
TRINITY_DN11250_c4_g3_i1	CSAT_LNC002578.2	CSAT_LNC002578.2 gene=CSAT_LNC002578 ConfidenceLevel=High;Exprimental=0	84.956	113	12	5	42	151	4026	3916	8.7e-25	110
TRINITY_DN11296_c4_g2_i1	CSAT_LNC001157.1	CSAT_LNC001157.1 gene=CSAT_LNC001157 ConfidenceLevel=High;Exprimental=0	99.573	234	0	1	1	233	996	763	4.46e-120	425
TRINITY_DN11296_c4_g3_i1	CSAT_LNC000005.14	CSAT_LNC000005.14 gene=CSAT_LNC000005 ConfidenceLevel=High;Exprimental=0	100	59	0	0	6	64	877	819	4.69e-25	110
TRINITY_DN11296_c4_g6_i1	CSAT_LNC000005.14	CSAT_LNC000005.14 gene=CSAT_LNC000005 ConfidenceLevel=High;Exprimental=0	95.161	62	3	0	1	62	813	752	1.02e-21	99
TRINITY_DN4631_c0_g1_i1	CSAT_LNC000005.14	CSAT_LNC000005.14 gene=CSAT_LNC000005 ConfidenceLevel=High;Exprimental=0	100	59	0	0	6	64	877	819	1.2e-24	110
TRINITY_DN9500_c0_g1_i3	CSAT_LNC000005.14	CSAT_LNC000005.14 gene=CSAT_LNC000005 ConfidenceLevel=High;Exprimental=0	95.161	62	3	0	1	62	813	752	2.59e-21	99
TRINITY_DN37886_c0_g1_i1	CSAT_LNC000261.1	CSAT_LNC000261.1 gene=CSAT_LNC000261 ConfidenceLevel=High;Exprimental=0	95.817	263	2	1	162	415	3	265	5.23e-117	416
TRINITY_DN28186_c0_g1_i1	CSAT_LNC001659.1	CSAT_LNC001659.1 gene=CSAT_LNC001659 ConfidenceLevel=High;Exprimental=0	98.682	531	7	0	1	531	531	1	0	942
TRINITY_DN2907_c0_g1_i1	CSAT_LNC003138.3	CSAT_LNC003138.3 gene=CSAT_LNC003138 ConfidenceLevel=High;Exprimental=0	99.52	417	2	0	1688	2104	4257	4673	0	760
TRINITY_DN2932_c0_g1_i1	CSAT_LNC003138.3	CSAT_LNC003138.3 gene=CSAT_LNC003138 ConfidenceLevel=High;Exprimental=0	96.639	238	8	0	1	238	537	774	3.4e-110	396
TRINITY_DN30490_c0_g1_i1	CSAT_LNC003138.3	CSAT_LNC003138.3 gene=CSAT_LNC003138 ConfidenceLevel=High;Exprimental=0	93.277	238	8	2	1	238	3111	3340	1.25e-94	344
TRINITY_DN38912_c0_g1_i1	CSAT_LNC003138.3	CSAT_LNC003138.3 gene=CSAT_LNC003138 ConfidenceLevel=High;Exprimental=0	83.122	237	29	9	1765	1995	3785	4016	6.15e-53	206
TRINITY_DN38935_c0_g1_i1	CSAT_LNC003138.3	CSAT_LNC003138.3 gene=CSAT_LNC003138 ConfidenceLevel=High;Exprimental=0	99.065	107	0	1	1998	2104	4461	4566	1.72e-48	191
TRINITY_DN27578_c0_g1_i1	CSAT_LNC003138.3	CSAT_LNC003138.3 gene=CSAT_LNC003138 ConfidenceLevel=High;Exprimental=0	99.065	107	0	1	1892	1997	4567	4673	1.72e-48	191
TRINITY_DN31185_c0_g1_i1	CSAT_LNC003138.3	CSAT_LNC003138.3 gene=CSAT_LNC003138 ConfidenceLevel=High;Exprimental=0	85.366	82	11	1	1998	2079	4175	4255	3e-16	84.2
TRINITY_DN31127_c0_g1_i1	CSAT_LNC003138.3	CSAT_LNC003138.3 gene=CSAT_LNC003138 ConfidenceLevel=High;Exprimental=0	98.965	483	4	1	1	483	4192	4673	0	863
TRINITY_DN11488_c0_g3_i22	CSAT_LNC003138.3	CSAT_LNC003138.3 gene=CSAT_LNC003138 ConfidenceLevel=High;Exprimental=0	83.122	237	29	9	144	374	3785	4016	1.37e-53	206
TRINITY_DN11469_c1_g2_i2	CSAT_LNC003138.3	CSAT_LNC003138.3 gene=CSAT_LNC003138 ConfidenceLevel=High;Exprimental=0	99.065	107	0	1	377	483	4461	4566	3.83e-49	191
TRINITY_DN11447_c3_g2_i2	CSAT_LNC003138.3	CSAT_LNC003138.3 gene=CSAT_LNC003138 ConfidenceLevel=High;Exprimental=0	99.065	107	0	1	271	376	4567	4673	3.83e-49	191
TRINITY_DN11447_c3_g4_i1	CSAT_LNC003138.3	CSAT_LNC003138.3 gene=CSAT_LNC003138 ConfidenceLevel=High;Exprimental=0	92.308	65	5	0	1	65	4584	4648	1.11e-19	93.5
TRINITY_DN11447_c3_g2_i6	CSAT_LNC003138.3	CSAT_LNC003138.3 gene=CSAT_LNC003138 ConfidenceLevel=High;Exprimental=0	85.366	82	11	1	377	458	4175	4255	6.69e-17	84.2
TRINITY_DN11447_c3_g2_i9	CSAT_LNC003138.3	CSAT_LNC003138.3 gene=CSAT_LNC003138 ConfidenceLevel=High;Exprimental=0	97.744	399	8	1	1	399	3111	3508	0	686
TRINITY_DN11447_c3_g2_i10	CSAT_LNC003138.3	CSAT_LNC003138.3 gene=CSAT_LNC003138 ConfidenceLevel=High;Exprimental=0	95.844	409	7	3	1	399	537	945	0	652
TRINITY_DN11486_c1_g1_i1	CSAT_LNC003138.3	CSAT_LNC003138.3 gene=CSAT_LNC003138 ConfidenceLevel=High;Exprimental=0	98.164	599	11	0	1	599	4983	5581	0	1046
TRINITY_DN11486_c1_g1_i2	CSAT_LNC003138.3	CSAT_LNC003138.3 gene=CSAT_LNC003138 ConfidenceLevel=High;Exprimental=0	89.948	388	31	6	1	383	1619	2003	3.25e-140	494
TRINITY_DN11486_c7_g2_i3	CSAT_LNC003138.3	CSAT_LNC003138.3 gene=CSAT_LNC003138 ConfidenceLevel=High;Exprimental=0	86.854	213	23	4	380	589	3865	4075	7.83e-62	233
TRINITY_DN11438_c1_g5_i1	CSAT_LNC003138.3	CSAT_LNC003138.3 gene=CSAT_LNC003138 ConfidenceLevel=High;Exprimental=0	89.474	171	18	0	379	549	5627	5797	7.89e-57	217
TRINITY_DN11438_c1_g5_i2	CSAT_LNC002400.3	CSAT_LNC002400.3 gene=CSAT_LNC002400 ConfidenceLevel=High;Exprimental=0	85.714	105	14	1	185	288	1111	1007	6.52e-25	110
TRINITY_DN11442_c1_g8_i2	CSAT_LNC001903.3	CSAT_LNC001903.3 gene=CSAT_LNC001903 ConfidenceLevel=High;Exprimental=0	100	42	0	0	84	125	197	238	3.49e-15	78.7
TRINITY_DN11436_c1_g2_i6	CSAT_LNC000005.1	CSAT_LNC000005.1 gene=CSAT_LNC000005 ConfidenceLevel=High;Exprimental=0	100	32	0	0	204	235	4547	4516	7.13e-10	60.2
TRINITY_DN11432_c2_g1_i4	CSAT_LNC000005.1	CSAT_LNC000005.1 gene=CSAT_LNC000005 ConfidenceLevel=High;Exprimental=0	100	32	0	0	151	182	4547	4516	5.83e-10	60.2
TRINITY_DN11439_c1_g4_i1	CSAT_LNC000005.1	CSAT_LNC000005.1 gene=CSAT_LNC000005 ConfidenceLevel=High;Exprimental=0	94.737	38	1	1	5	41	1471	1434	2.1e-09	58.4
TRINITY_DN11450_c3_g1_i1	CSAT_LNC000008.1	CSAT_LNC000008.1 gene=CSAT_LNC000008 ConfidenceLevel=High;Exprimental=0	100	28	0	0	111	138	2079	2052	8.63e-08	52.8
TRINITY_DN11473_c1_g8_i1	CSAT_LNC000004.6	CSAT_LNC000004.6 gene=CSAT_LNC000004 ConfidenceLevel=High;Exprimental=0	100	196	0	0	20	215	248	443	3.24e-101	363
TRINITY_DN11473_c1_g4_i12	CSAT_LNC000004.6	CSAT_LNC000004.6 gene=CSAT_LNC000004 ConfidenceLevel=High;Exprimental=0	100	29	0	0	3	31	2593	2621	2.22e-08	54.7
TRINITY_DN11400_c6_g4_i1	CSAT_LNC000005.16	CSAT_LNC000005.16 gene=CSAT_LNC000005 ConfidenceLevel=High;Exprimental=0	93.75	48	3	0	84	131	2530	2483	6.03e-14	73.1
TRINITY_DN11400_c6_g6_i1	CSAT_LNC000005.16	CSAT_LNC000005.16 gene=CSAT_LNC000005 ConfidenceLevel=High;Exprimental=0	100	496	0	0	1	496	2719	3214	0	917
TRINITY_DN11400_c6_g7_i1	CSAT_LNC000005.20	CSAT_LNC000005.20 gene=CSAT_LNC000005 ConfidenceLevel=High;Exprimental=0	100	663	0	0	1	663	1579	917	0	1225
TRINITY_DN11400_c6_g6_i2	CSAT_LNC000145.1	CSAT_LNC000145.1 gene=CSAT_LNC000145 ConfidenceLevel=High;Exprimental=0	92.857	70	5	0	128	197	913	844	5.37e-22	102
TRINITY_DN11421_c3_g1_i1	CSAT_LNC000005.20	CSAT_LNC000005.20 gene=CSAT_LNC000005 ConfidenceLevel=High;Exprimental=0	100	113	0	0	1	113	4536	4424	5.84e-55	209
TRINITY_DN25418_c0_g1_i1	CSAT_LNC000013.2	CSAT_LNC000013.2 gene=CSAT_LNC000013 ConfidenceLevel=High;Exprimental=0	97.183	71	2	0	179	249	3193	3263	2.74e-28	121
TRINITY_DN25441_c0_g1_i1	CSAT_LNC000005.16	CSAT_LNC000005.16 gene=CSAT_LNC000005 ConfidenceLevel=High;Exprimental=0	98.333	60	0	1	75	134	3049	3107	2.1e-23	104
TRINITY_DN26635_c0_g1_i1	CSAT_LNC000005.16	CSAT_LNC000005.16 gene=CSAT_LNC000005 ConfidenceLevel=High;Exprimental=0	100	88	0	0	1	88	3015	3102	1.19e-40	163
TRINITY_DN1226_c0_g1_i1	CSAT_LNC000005.16	CSAT_LNC000005.16 gene=CSAT_LNC000005 ConfidenceLevel=High;Exprimental=0	95.833	48	1	1	637	683	2629	2582	1.6e-14	76.8
TRINITY_DN491_c0_g1_i1	CSAT_LNC000006.1	CSAT_LNC000006.1 gene=CSAT_LNC000006 ConfidenceLevel=High;Exprimental=0	95	60	2	1	36	95	328	386	5.37e-20	93.5
TRINITY_DN491_c0_g1_i2	CSAT_LNC000004.14	CSAT_LNC000004.14 gene=CSAT_LNC000004 ConfidenceLevel=High;Exprimental=0	97.059	68	2	0	140	207	494	427	9.62e-27	115
TRINITY_DN7582_c0_g1_i1	CSAT_LNC000013.2	CSAT_LNC000013.2 gene=CSAT_LNC000013 ConfidenceLevel=High;Exprimental=0	100	224	0	0	1	224	5102	4879	9.24e-117	414
TRINITY_DN36090_c0_g1_i1	CSAT_LNC003138.3	CSAT_LNC003138.3 gene=CSAT_LNC003138 ConfidenceLevel=High;Exprimental=0	98.571	1959	14	7	173	2130	3533	1588	0	3450
TRINITY_DN39086_c0_g1_i1	CSAT_LNC003138.3	CSAT_LNC003138.3 gene=CSAT_LNC003138 ConfidenceLevel=High;Exprimental=0	92.783	1150	53	16	1	1128	1142	1	0	1637
TRINITY_DN33894_c0_g1_i1	CSAT_LNC003138.3	CSAT_LNC003138.3 gene=CSAT_LNC003138 ConfidenceLevel=High;Exprimental=0	83.163	683	92	18	839	1509	1770	1099	1.89e-172	603
TRINITY_DN39784_c0_g1_i1	CSAT_LNC003138.3	CSAT_LNC003138.3 gene=CSAT_LNC003138 ConfidenceLevel=High;Exprimental=0	90.215	419	33	6	1715	2130	5365	4952	1.5e-153	540
TRINITY_DN1994_c0_g1_i1	CSAT_LNC003138.3	CSAT_LNC003138.3 gene=CSAT_LNC003138 ConfidenceLevel=High;Exprimental=0	98.754	2729	24	4	4	2731	4307	1588	0	4843
TRINITY_DN1956_c0_g1_i1	CSAT_LNC003138.3	CSAT_LNC003138.3 gene=CSAT_LNC003138 ConfidenceLevel=High;Exprimental=0	92.016	977	46	15	778	1729	970	1	0	1343
TRINITY_DN7012_c0_g1_i1	CSAT_LNC003138.3	CSAT_LNC003138.3 gene=CSAT_LNC003138 ConfidenceLevel=High;Exprimental=0	83.163	683	92	18	1440	2110	1770	1099	2.43e-172	603
TRINITY_DN18716_c0_g1_i1	CSAT_LNC003138.3	CSAT_LNC003138.3 gene=CSAT_LNC003138 ConfidenceLevel=High;Exprimental=0	90.215	419	33	6	2316	2731	5365	4952	1.93e-153	540
TRINITY_DN10873_c0_g1_i1	CSAT_LNC003138.3	CSAT_LNC003138.3 gene=CSAT_LNC003138 ConfidenceLevel=High;Exprimental=0	85.316	395	48	8	57	446	5751	5362	3.42e-111	399
TRINITY_DN10873_c0_g1_i5	CSAT_LNC003138.3	CSAT_LNC003138.3 gene=CSAT_LNC003138 ConfidenceLevel=High;Exprimental=0	83.122	237	29	9	295	526	4564	4334	8e-53	206
TRINITY_DN10873_c0_g1_i11	CSAT_LNC003138.3	CSAT_LNC003138.3 gene=CSAT_LNC003138 ConfidenceLevel=High;Exprimental=0	85.366	82	11	1	56	136	4648	4567	3.91e-16	84.2
TRINITY_DN10873_c0_g1_i14	CSAT_LNC003138.3	CSAT_LNC003138.3 gene=CSAT_LNC003138 ConfidenceLevel=High;Exprimental=0	84.211	304	33	9	2260	2551	4557	4257	1.22e-75	281
TRINITY_DN10873_c0_g1_i16	CSAT_LNC003138.3	CSAT_LNC003138.3 gene=CSAT_LNC003138 ConfidenceLevel=High;Exprimental=0	87.013	77	10	0	2488	2564	5797	5721	2.86e-17	87.9
TRINITY_DN10873_c0_g1_i18	CSAT_LNC003138.3	CSAT_LNC003138.3 gene=CSAT_LNC003138 ConfidenceLevel=High;Exprimental=0	84.211	304	33	9	2282	2573	4557	4257	1.23e-75	281
TRINITY_DN10873_c0_g1_i26	CSAT_LNC003138.3	CSAT_LNC003138.3 gene=CSAT_LNC003138 ConfidenceLevel=High;Exprimental=0	87.013	77	10	0	2510	2586	5797	5721	2.88e-17	87.9
TRINITY_DN10869_c3_g1_i1	CSAT_LNC003138.3	CSAT_LNC003138.3 gene=CSAT_LNC003138 ConfidenceLevel=High;Exprimental=0	98.946	2847	22	6	4	2846	4307	1465	0	5084
TRINITY_DN25679_c0_g1_i1	CSAT_LNC003138.3	CSAT_LNC003138.3 gene=CSAT_LNC003138 ConfidenceLevel=High;Exprimental=0	95.149	804	33	5	2308	3110	5365	4567	0	1264
TRINITY_DN29688_c0_g1_i1	CSAT_LNC003138.3	CSAT_LNC003138.3 gene=CSAT_LNC003138 ConfidenceLevel=High;Exprimental=0	89.56	977	62	19	778	1721	970	1	0	1203
TRINITY_DN29617_c0_g1_i1	CSAT_LNC003138.3	CSAT_LNC003138.3 gene=CSAT_LNC003138 ConfidenceLevel=High;Exprimental=0	83.163	683	92	18	1432	2102	1770	1099	2.82e-172	603
TRINITY_DN1626_c0_g1_i1	CSAT_LNC003138.3	CSAT_LNC003138.3 gene=CSAT_LNC003138 ConfidenceLevel=High;Exprimental=0	85.316	395	48	8	57	446	5751	5362	3.97e-111	399
TRINITY_DN1626_c0_g2_i1	CSAT_LNC003138.3	CSAT_LNC003138.3 gene=CSAT_LNC003138 ConfidenceLevel=High;Exprimental=0	96.622	148	5	0	3030	3177	4255	4108	5.48e-65	246
TRINITY_DN13030_c1_g1_i1	CSAT_LNC003138.3	CSAT_LNC003138.3 gene=CSAT_LNC003138 ConfidenceLevel=High;Exprimental=0	90.805	174	14	2	3005	3177	4566	4394	1.53e-60	231
TRINITY_DN13030_c2_g1_i1	CSAT_LNC003138.3	CSAT_LNC003138.3 gene=CSAT_LNC003138 ConfidenceLevel=High;Exprimental=0	83.122	237	29	9	295	526	4564	4334	9.3e-53	206
TRINITY_DN13056_c5_g1_i1	CSAT_LNC003138.3	CSAT_LNC003138.3 gene=CSAT_LNC003138 ConfidenceLevel=High;Exprimental=0	85.366	82	11	1	56	136	4648	4567	4.55e-16	84.2
TRINITY_DN13095_c2_g2_i5	CSAT_LNC003138.3	CSAT_LNC003138.3 gene=CSAT_LNC003138 ConfidenceLevel=High;Exprimental=0	96.771	1084	1	2	1	1084	1142	93	0	1777
TRINITY_DN13047_c4_g4_i1	CSAT_LNC003138.3	CSAT_LNC003138.3 gene=CSAT_LNC003138 ConfidenceLevel=High;Exprimental=0	93.884	605	25	5	173	777	3533	2941	0	902
TRINITY_DN13047_c4_g8_i1	CSAT_LNC003138.3	CSAT_LNC003138.3 gene=CSAT_LNC003138 ConfidenceLevel=High;Exprimental=0	84.591	318	34	11	769	1084	2991	2687	3.89e-82	302
TRINITY_DN13047_c8_g1_i1	CSAT_LNC003138.3	CSAT_LNC003138.3 gene=CSAT_LNC003138 ConfidenceLevel=High;Exprimental=0	97.073	2084	42	10	173	2252	3533	1465	0	3493
TRINITY_DN13058_c4_g1_i3	CSAT_LNC003138.3	CSAT_LNC003138.3 gene=CSAT_LNC003138 ConfidenceLevel=High;Exprimental=0	93.56	1149	45	13	1	1127	1142	1	0	1685
TRINITY_DN13058_c4_g1_i7	CSAT_LNC003138.3	CSAT_LNC003138.3 gene=CSAT_LNC003138 ConfidenceLevel=High;Exprimental=0	95.149	804	33	5	1714	2516	5365	4567	0	1264
TRINITY_DN13058_c4_g1_i12	CSAT_LNC003138.3	CSAT_LNC003138.3 gene=CSAT_LNC003138 ConfidenceLevel=High;Exprimental=0	83.163	683	92	18	838	1508	1770	1099	2.29e-172	603
TRINITY_DN13058_c4_g1_i13	CSAT_LNC003138.3	CSAT_LNC003138.3 gene=CSAT_LNC003138 ConfidenceLevel=High;Exprimental=0	96.622	148	5	0	2436	2583	4255	4108	4.45e-65	246
TRINITY_DN13058_c4_g1_i15	CSAT_LNC003138.3	CSAT_LNC003138.3 gene=CSAT_LNC003138 ConfidenceLevel=High;Exprimental=0	90.805	174	14	2	2411	2583	4566	4394	1.25e-60	231
TRINITY_DN13058_c4_g1_i20	CSAT_LNC003138.3	CSAT_LNC003138.3 gene=CSAT_LNC003138 ConfidenceLevel=High;Exprimental=0	99.765	851	1	1	1	851	1142	293	0	1559
TRINITY_DN13058_c4_g10_i1	CSAT_LNC003138.3	CSAT_LNC003138.3 gene=CSAT_LNC003138 ConfidenceLevel=High;Exprimental=0	92.342	679	28	8	173	851	3533	2879	0	944
TRINITY_DN13058_c4_g1_i21	CSAT_LNC003138.6	CSAT_LNC003138.6 gene=CSAT_LNC003138 ConfidenceLevel=High;Exprimental=0	99.778	451	0	1	1	451	450	1	0	826
TRINITY_DN13083_c1_g7_i1	CSAT_LNC001088.1	CSAT_LNC001088.1 gene=CSAT_LNC001088 ConfidenceLevel=High;Exprimental=0	94.318	88	3	2	1	87	4362	4276	4.45e-32	134
TRINITY_DN13059_c1_g1_i1	CSAT_LNC002912.1	CSAT_LNC002912.1 gene=CSAT_LNC002912 ConfidenceLevel=High;Exprimental=0	80.526	190	29	7	142	328	245	61	9.36e-34	139
TRINITY_DN13059_c1_g1_i4	CSAT_LNC002912.1	CSAT_LNC002912.1 gene=CSAT_LNC002912 ConfidenceLevel=High;Exprimental=0	84.431	167	21	4	12	175	225	61	1.35e-39	159
TRINITY_DN13059_c1_g1_i18	CSAT_LNC002912.1	CSAT_LNC002912.1 gene=CSAT_LNC002912 ConfidenceLevel=High;Exprimental=0	82.877	146	17	7	64	206	245	105	1.82e-29	124
TRINITY_DN13059_c1_g1_i20	CSAT_LNC000145.1	CSAT_LNC000145.1 gene=CSAT_LNC000145 ConfidenceLevel=High;Exprimental=0	94.444	72	4	0	486	557	634	563	3.55e-25	111
TRINITY_DN13059_c1_g1_i21	CSAT_LNC000013.2	CSAT_LNC000013.2 gene=CSAT_LNC000013 ConfidenceLevel=High;Exprimental=0	100	255	0	0	1	255	3328	3074	6.19e-134	472
TRINITY_DN13019_c5_g2_i3	CSAT_LNC000008.1	CSAT_LNC000008.1 gene=CSAT_LNC000008 ConfidenceLevel=High;Exprimental=0	100	43	0	0	90	132	2850	2808	6.24e-16	80.5
TRINITY_DN13099_c3_g7_i3	CSAT_LNC000013.1	CSAT_LNC000013.1 gene=CSAT_LNC000013 ConfidenceLevel=High;Exprimental=0	88.889	108	11	1	1	107	21917	22024	2.08e-31	132
TRINITY_DN13011_c4_g4_i1	CSAT_LNC000013.1	CSAT_LNC000013.1 gene=CSAT_LNC000013 ConfidenceLevel=High;Exprimental=0	100	61	0	0	173	233	15586	15526	7.52e-26	113
TRINITY_DN13011_c4_g6_i1	CSAT_LNC000013.2	CSAT_LNC000013.2 gene=CSAT_LNC000013 ConfidenceLevel=High;Exprimental=0	97.183	71	2	0	159	229	3263	3193	2.98e-28	121
TRINITY_DN13023_c3_g1_i7	CSAT_LNC000013.1	CSAT_LNC000013.1 gene=CSAT_LNC000013 ConfidenceLevel=High;Exprimental=0	88.235	68	8	0	328	395	9270	9203	4.16e-16	82.4
TRINITY_DN13020_c1_g6_i1	CSAT_LNC000013.1	CSAT_LNC000013.1 gene=CSAT_LNC000013 ConfidenceLevel=High;Exprimental=0	88.889	108	11	1	1	107	21917	22024	1.54e-31	132
TRINITY_DN13063_c0_g5_i1	CSAT_LNC000013.1	CSAT_LNC000013.1 gene=CSAT_LNC000013 ConfidenceLevel=High;Exprimental=0	100	52	0	0	173	224	15586	15535	5.62e-21	97.1
TRINITY_DN13066_c5_g1_i1	CSAT_LNC000005.10	CSAT_LNC000005.10 gene=CSAT_LNC000005 ConfidenceLevel=High;Exprimental=0	100	39	0	0	443	481	157	195	1.44e-13	73.1
TRINITY_DN13039_c0_g2_i1	CSAT_LNC000013.1	CSAT_LNC000013.1 gene=CSAT_LNC000013 ConfidenceLevel=High;Exprimental=0	89.041	73	8	0	328	400	9270	9198	6.33e-19	91.6
TRINITY_DN13026_c4_g1_i1	CSAT_LNC000013.2	CSAT_LNC000013.2 gene=CSAT_LNC000013 ConfidenceLevel=High;Exprimental=0	93.103	116	3	2	112	226	3263	3152	2.82e-41	165
TRINITY_DN13036_c3_g2_i2	CSAT_LNC000013.2	CSAT_LNC000013.2 gene=CSAT_LNC000013 ConfidenceLevel=High;Exprimental=0	98.077	52	1	0	407	458	3255	3204	4.09e-19	91.6
TRINITY_DN13044_c1_g1_i1	CSAT_LNC000004.6	CSAT_LNC000004.6 gene=CSAT_LNC000004 ConfidenceLevel=High;Exprimental=0	95.652	92	3	1	196	286	2446	2355	5.94e-36	147
TRINITY_DN13092_c1_g9_i1	CSAT_LNC000416.1	CSAT_LNC000416.1 gene=CSAT_LNC000416 ConfidenceLevel=High;Exprimental=0	100	222	0	0	1	222	373	152	1.18e-115	411
TRINITY_DN13072_c5_g1_i4	CSAT_LNC000163.4	CSAT_LNC000163.4 gene=CSAT_LNC000163 ConfidenceLevel=High;Exprimental=0	93.636	110	6	1	43	151	1468	1577	5.82e-41	163
TRINITY_DN13008_c2_g9_i1	CSAT_LNC001511.1	CSAT_LNC001511.1 gene=CSAT_LNC001511 ConfidenceLevel=High;Exprimental=0	99.194	124	1	0	1	124	167	290	2.4e-59	224
TRINITY_DN13088_c0_g2_i6	CSAT_LNC002366.1	CSAT_LNC002366.1 gene=CSAT_LNC002366 ConfidenceLevel=High;Exprimental=0	100	81	0	0	1	81	1522	1602	3.77e-37	150
TRINITY_DN36342_c0_g1_i1	CSAT_LNC000856.1	CSAT_LNC000856.1 gene=CSAT_LNC000856 ConfidenceLevel=High;Exprimental=0	98.387	62	1	0	581	642	370	431	1.48e-24	110
TRINITY_DN17857_c0_g1_i1	CSAT_LNC000600.1	CSAT_LNC000600.1 gene=CSAT_LNC000600 ConfidenceLevel=High;Exprimental=0	85.075	201	12	5	1	201	1635	1817	5.47e-49	189
TRINITY_DN22839_c0_g1_i1	CSAT_LNC000600.1	CSAT_LNC000600.1 gene=CSAT_LNC000600 ConfidenceLevel=High;Exprimental=0	88	75	7	2	189	261	1676	1750	2.69e-18	87.9
TRINITY_DN22823_c0_g1_i1	CSAT_LNC003080.1	CSAT_LNC003080.1 gene=CSAT_LNC003080 ConfidenceLevel=High;Exprimental=0	92.929	99	7	0	329	427	10	108	2.66e-35	145
TRINITY_DN7919_c0_g1_i1	CSAT_LNC003080.1	CSAT_LNC003080.1 gene=CSAT_LNC003080 ConfidenceLevel=High;Exprimental=0	93.939	66	4	0	329	394	209	274	5.84e-22	100
TRINITY_DN7919_c0_g1_i3	CSAT_LNC000004.15	CSAT_LNC000004.15 gene=CSAT_LNC000004 ConfidenceLevel=High;Exprimental=0	100	76	0	0	1	76	732	807	1.77e-34	141
TRINITY_DN13143_c2_g1_i1	CSAT_LNC000005.10	CSAT_LNC000005.10 gene=CSAT_LNC000005 ConfidenceLevel=High;Exprimental=0	93.023	43	2	1	698	740	174	215	5.08e-10	62.1
TRINITY_DN13143_c2_g2_i1	CSAT_LNC000013.1	CSAT_LNC000013.1 gene=CSAT_LNC000013 ConfidenceLevel=High;Exprimental=0	94.737	38	1	1	1024	1060	2333	2370	9.43e-09	58.4
TRINITY_DN13143_c2_g4_i1	CSAT_LNC001904.7	CSAT_LNC001904.7 gene=CSAT_LNC001904 ConfidenceLevel=High;Exprimental=0	100	80	0	0	5	84	382	303	1.25e-36	148
TRINITY_DN13143_c2_g7_i1	CSAT_LNC000004.15	CSAT_LNC000004.15 gene=CSAT_LNC000004 ConfidenceLevel=High;Exprimental=0	100	62	0	0	87	148	1275	1214	1.02e-26	115
TRINITY_DN13143_c2_g7_i2	CSAT_LNC000004.15	CSAT_LNC000004.15 gene=CSAT_LNC000004 ConfidenceLevel=High;Exprimental=0	95.122	41	2	0	151	191	1371	1331	1.05e-11	65.8
TRINITY_DN13143_c2_g8_i1	CSAT_LNC000004.17	CSAT_LNC000004.17 gene=CSAT_LNC000004 ConfidenceLevel=High;Exprimental=0	92.647	68	3	1	1177	1244	867	932	2.27e-20	97.1
TRINITY_DN13143_c2_g10_i1	CSAT_LNC000004.10	CSAT_LNC000004.10 gene=CSAT_LNC000004 ConfidenceLevel=High;Exprimental=0	100	40	0	0	1	40	40	1	4.23e-14	75
TRINITY_DN13143_c2_g4_i2	CSAT_LNC000005.29	CSAT_LNC000005.29 gene=CSAT_LNC000005 ConfidenceLevel=High;Exprimental=0	100	31	0	0	44	74	3541	3571	3.63e-09	58.4
TRINITY_DN13143_c2_g12_i1	CSAT_LNC000005.20	CSAT_LNC000005.20 gene=CSAT_LNC000005 ConfidenceLevel=High;Exprimental=0	95.455	66	2	1	304	368	2545	2480	4.05e-23	104
TRINITY_DN13143_c2_g14_i1	CSAT_LNC000005.20	CSAT_LNC000005.20 gene=CSAT_LNC000005 ConfidenceLevel=High;Exprimental=0	96.667	60	2	0	243	302	48	107	5.24e-22	100
TRINITY_DN13143_c2_g16_i1	CSAT_LNC000005.20	CSAT_LNC000005.20 gene=CSAT_LNC000005 ConfidenceLevel=High;Exprimental=0	95.652	46	1	1	247	291	2223	2268	1.14e-13	73.1
TRINITY_DN13143_c2_g17_i1	CSAT_LNC000004.15	CSAT_LNC000004.15 gene=CSAT_LNC000004 ConfidenceLevel=High;Exprimental=0	91.667	60	3	2	836	894	687	745	4.88e-16	82.4
TRINITY_DN13143_c2_g19_i1	CSAT_LNC000004.15	CSAT_LNC000004.15 gene=CSAT_LNC000004 ConfidenceLevel=High;Exprimental=0	100	35	0	0	901	935	464	430	4.92e-11	65.8
TRINITY_DN13143_c2_g20_i1	CSAT_LNC000013.4	CSAT_LNC000013.4 gene=CSAT_LNC000013 ConfidenceLevel=High;Exprimental=0	100	31	0	0	310	340	77	47	3.11e-09	58.4
TRINITY_DN13143_c2_g7_i3	CSAT_LNC000584.1	CSAT_LNC000584.1 gene=CSAT_LNC000584 ConfidenceLevel=High;Exprimental=0	83.516	91	15	0	1825	1915	818	728	7.78e-17	86.1
TRINITY_DN13143_c2_g21_i1	CSAT_LNC001521.1	CSAT_LNC001521.1 gene=CSAT_LNC001521 ConfidenceLevel=High;Exprimental=0	87.805	82	10	0	202	283	604	523	1.46e-20	97.1
TRINITY_DN13143_c2_g22_i1	CSAT_LNC001521.1	CSAT_LNC001521.1 gene=CSAT_LNC001521 ConfidenceLevel=High;Exprimental=0	87.805	82	10	0	202	283	604	523	1.72e-20	97.1
TRINITY_DN13143_c2_g23_i1	CSAT_LNC000212.1	CSAT_LNC000212.1 gene=CSAT_LNC000212 ConfidenceLevel=High;Exprimental=0	93.578	218	13	1	1	217	595	378	4.36e-89	324
TRINITY_DN13143_c2_g24_i1	CSAT_LNC002726.1	CSAT_LNC002726.1 gene=CSAT_LNC002726 ConfidenceLevel=High;Exprimental=0	92.166	217	16	1	1	216	3008	2792	6.12e-84	305
TRINITY_DN13143_c4_g1_i1	CSAT_LNC002726.1	CSAT_LNC002726.1 gene=CSAT_LNC002726 ConfidenceLevel=High;Exprimental=0	91.282	195	16	1	1	194	3008	2814	1.2e-71	265
TRINITY_DN13167_c2_g1_i1	CSAT_LNC000212.1	CSAT_LNC000212.1 gene=CSAT_LNC000212 ConfidenceLevel=High;Exprimental=0	88.957	163	15	2	144	303	700	538	1.62e-51	198
TRINITY_DN13167_c3_g1_i1	CSAT_LNC000605.1	CSAT_LNC000605.1 gene=CSAT_LNC000605 ConfidenceLevel=High;Exprimental=0	90.226	133	9	3	850	980	166	36	1.03e-42	171
TRINITY_DN13167_c3_g4_i1	CSAT_LNC000604.1	CSAT_LNC000604.1 gene=CSAT_LNC000604 ConfidenceLevel=High;Exprimental=0	98.893	271	3	0	5	275	271	1	8.11e-137	484
TRINITY_DN13167_c5_g1_i1	CSAT_LNC002350.1	CSAT_LNC002350.1 gene=CSAT_LNC002350 ConfidenceLevel=Medium;Exprimental=0	91.2	125	11	0	29	153	559	435	2.79e-43	171
TRINITY_DN13167_c5_g2_i1	CSAT_LNC002684.1	CSAT_LNC002684.1 gene=CSAT_LNC002684 ConfidenceLevel=High;Exprimental=0	90	70	7	0	11	80	155	86	4.52e-19	91.6
TRINITY_DN13167_c6_g1_i1	CSAT_LNC002350.1	CSAT_LNC002350.1 gene=CSAT_LNC002350 ConfidenceLevel=Medium;Exprimental=0	78.462	195	37	4	3	193	282	475	5.6e-29	122
TRINITY_DN13167_c6_g7_i1	CSAT_LNC000698.1	CSAT_LNC000698.1 gene=CSAT_LNC000698 ConfidenceLevel=High;Exprimental=0	86.364	66	4	3	1	61	287	222	2.89e-12	67.6
TRINITY_DN13167_c6_g8_i1	CSAT_LNC002825.1	CSAT_LNC002825.1 gene=CSAT_LNC002825 ConfidenceLevel=High;Exprimental=0	100	66	0	0	159	224	456	391	6.27e-29	122
TRINITY_DN13167_c6_g9_i1	CSAT_LNC002255.1	CSAT_LNC002255.1 gene=CSAT_LNC002255 ConfidenceLevel=High;Exprimental=0	94.805	231	7	3	1	228	150	378	5.79e-99	355
TRINITY_DN13167_c6_g12_i1	CSAT_LNC002255.1	CSAT_LNC002255.1 gene=CSAT_LNC002255 ConfidenceLevel=High;Exprimental=0	95.078	386	16	3	1	384	162	546	1.07e-173	604
TRINITY_DN13167_c6_g12_i2	CSAT_LNC002255.1	CSAT_LNC002255.1 gene=CSAT_LNC002255 ConfidenceLevel=High;Exprimental=0	93.471	291	12	3	371	660	150	434	1.33e-119	425
TRINITY_DN13167_c6_g13_i1	CSAT_LNC002255.1	CSAT_LNC002255.1 gene=CSAT_LNC002255 ConfidenceLevel=High;Exprimental=0	91.736	121	7	3	272	392	6	123	3.2e-41	165
TRINITY_DN13167_c6_g7_i2	CSAT_LNC000046.1	CSAT_LNC000046.1 gene=CSAT_LNC000046 ConfidenceLevel=High;Exprimental=0	90.909	209	18	1	1	208	212	4	3.24e-76	279
TRINITY_DN13167_c7_g1_i1	CSAT_LNC000292.1	CSAT_LNC000292.1 gene=CSAT_LNC000292 ConfidenceLevel=High;Exprimental=0	79.823	451	52	16	1	442	788	368	9.31e-80	292
TRINITY_DN13167_c8_g1_i1	CSAT_LNC001034.1	CSAT_LNC001034.1 gene=CSAT_LNC001034 ConfidenceLevel=High;Exprimental=0	85.714	371	42	6	109	475	973	610	2.52e-106	381
TRINITY_DN13120_c1_g5_i2	CSAT_LNC001506.1	CSAT_LNC001506.1 gene=CSAT_LNC001506 ConfidenceLevel=High;Exprimental=0	84.848	528	57	7	1	526	208	714	2.87e-145	510
TRINITY_DN13140_c3_g1_i1	CSAT_LNC001506.1	CSAT_LNC001506.1 gene=CSAT_LNC001506 ConfidenceLevel=High;Exprimental=0	90.05	201	18	2	334	532	165	365	1.15e-69	259
TRINITY_DN13140_c3_g7_i1	CSAT_LNC001506.1	CSAT_LNC001506.1 gene=CSAT_LNC001506 ConfidenceLevel=High;Exprimental=0	84.891	642	83	11	550	1189	165	794	0	636
TRINITY_DN13140_c3_g7_i2	CSAT_LNC001506.1	CSAT_LNC001506.1 gene=CSAT_LNC001506 ConfidenceLevel=High;Exprimental=0	84.968	632	73	6	193	823	184	794	3.97e-178	621
TRINITY_DN13140_c3_g5_i5	CSAT_LNC001506.1	CSAT_LNC001506.1 gene=CSAT_LNC001506 ConfidenceLevel=High;Exprimental=0	83.619	641	86	10	915	1547	165	794	5.2e-167	584
TRINITY_DN13140_c3_g7_i4	CSAT_LNC001506.1	CSAT_LNC001506.1 gene=CSAT_LNC001506 ConfidenceLevel=High;Exprimental=0	87.066	317	37	4	1	315	480	794	1.04e-98	355
TRINITY_DN13118_c1_g1_i1	CSAT_LNC001506.1	CSAT_LNC001506.1 gene=CSAT_LNC001506 ConfidenceLevel=High;Exprimental=0	82.96	581	77	11	2	569	223	794	1.63e-143	505
TRINITY_DN13118_c1_g1_i3	CSAT_LNC001506.1	CSAT_LNC001506.1 gene=CSAT_LNC001506 ConfidenceLevel=High;Exprimental=0	85.481	551	57	7	18	566	185	714	5.04e-158	553
TRINITY_DN13118_c1_g1_i4	CSAT_LNC001506.1	CSAT_LNC001506.1 gene=CSAT_LNC001506 ConfidenceLevel=High;Exprimental=0	90.05	201	18	2	374	572	165	365	1.23e-69	259
TRINITY_DN13118_c2_g1_i1	CSAT_LNC001506.1	CSAT_LNC001506.1 gene=CSAT_LNC001506 ConfidenceLevel=High;Exprimental=0	84.177	632	78	6	193	823	184	794	6.69e-170	593
TRINITY_DN13118_c2_g4_i1	CSAT_LNC001506.1	CSAT_LNC001506.1 gene=CSAT_LNC001506 ConfidenceLevel=High;Exprimental=0	83.745	486	57	6	1	485	208	672	3.46e-124	440
TRINITY_DN13118_c2_g6_i1	CSAT_LNC001506.1	CSAT_LNC001506.1 gene=CSAT_LNC001506 ConfidenceLevel=High;Exprimental=0	86.747	332	35	2	152	482	165	488	2.77e-100	361
TRINITY_DN13118_c2_g10_i1	CSAT_LNC001506.1	CSAT_LNC001506.1 gene=CSAT_LNC001506 ConfidenceLevel=High;Exprimental=0	79.365	567	73	18	1	542	243	790	1.45e-99	359
TRINITY_DN13118_c2_g14_i1	CSAT_LNC002578.2	CSAT_LNC002578.2 gene=CSAT_LNC002578 ConfidenceLevel=High;Exprimental=0	100	31	0	0	2	32	4086	4056	1.86e-09	58.4
TRINITY_DN13118_c3_g1_i1	CSAT_LNC002735.1	CSAT_LNC002735.1 gene=CSAT_LNC002735 ConfidenceLevel=High;Exprimental=0	96.25	160	3	1	1	160	1352	1196	1.07e-69	259
TRINITY_DN13108_c2_g2_i1	CSAT_LNC000584.1	CSAT_LNC000584.1 gene=CSAT_LNC000584 ConfidenceLevel=High;Exprimental=0	80.833	120	20	3	9	127	844	727	3.45e-19	91.6
TRINITY_DN13108_c3_g2_i1	CSAT_LNC001024.2	CSAT_LNC001024.2 gene=CSAT_LNC001024 ConfidenceLevel=High;Exprimental=0	99.605	253	1	0	1	253	861	609	3.69e-131	462
TRINITY_DN13184_c2_g5_i1	CSAT_LNC002294.1	CSAT_LNC002294.1 gene=CSAT_LNC002294 ConfidenceLevel=High;Exprimental=0	100	438	0	0	1	438	438	1	0	809
TRINITY_DN13152_c3_g2_i1	CSAT_LNC002472.1	CSAT_LNC002472.1 gene=CSAT_LNC002472 ConfidenceLevel=High;Exprimental=0	98.578	422	3	1	1	419	102	523	0	743
TRINITY_DN13152_c4_g3_i1	CSAT_LNC001904.5	CSAT_LNC001904.5 gene=CSAT_LNC001904 ConfidenceLevel=High;Exprimental=0	94.068	118	6	1	105	221	2280	2397	1.3e-45	178
TRINITY_DN13152_c4_g4_i1	CSAT_LNC002851.1	CSAT_LNC002851.1 gene=CSAT_LNC002851 ConfidenceLevel=High;Exprimental=0	97.297	37	1	0	803	839	912	948	3.65e-10	63.9
TRINITY_DN13119_c4_g1_i2	CSAT_LNC002048.2	CSAT_LNC002048.2 gene=CSAT_LNC002048 ConfidenceLevel=High;Exprimental=0	87.755	49	4	2	15	62	498	545	3.95e-08	56.5
TRINITY_DN13179_c1_g2_i1	CSAT_LNC001949.1	CSAT_LNC001949.1 gene=CSAT_LNC001949 ConfidenceLevel=High;Exprimental=0	96.875	96	1	2	1	96	217	310	6.71e-40	159
TRINITY_DN13142_c2_g2_i1	CSAT_LNC001949.1	CSAT_LNC001949.1 gene=CSAT_LNC001949 ConfidenceLevel=High;Exprimental=0	100	55	0	0	41	95	2	56	1.15e-22	102
TRINITY_DN13142_c2_g4_i1	CSAT_LNC003170.1	CSAT_LNC003170.1 gene=CSAT_LNC003170 ConfidenceLevel=High;Exprimental=0	90.498	221	9	2	109	329	56	264	1.47e-76	281
TRINITY_DN13105_c1_g1_i1	CSAT_LNC003170.1	CSAT_LNC003170.1 gene=CSAT_LNC003170 ConfidenceLevel=High;Exprimental=0	93.182	220	4	1	120	339	56	264	5.4e-86	313
TRINITY_DN13105_c3_g2_i1	CSAT_LNC000144.3	CSAT_LNC000144.3 gene=CSAT_LNC000144 ConfidenceLevel=High;Exprimental=0	100	58	0	0	1	58	109	166	5.68e-24	108
TRINITY_DN13105_c4_g1_i1	CSAT_LNC000683.1	CSAT_LNC000683.1 gene=CSAT_LNC000683 ConfidenceLevel=High;Exprimental=0	100	202	0	0	1	202	3084	3285	1.4e-104	374
TRINITY_DN13105_c4_g3_i1	CSAT_LNC002972.1	CSAT_LNC002972.1 gene=CSAT_LNC002972 ConfidenceLevel=High;Exprimental=0	97.619	210	5	0	1	210	393	184	1.14e-100	361
TRINITY_DN13105_c4_g3_i2	CSAT_LNC002972.1	CSAT_LNC002972.1 gene=CSAT_LNC002972 ConfidenceLevel=High;Exprimental=0	93.827	243	11	3	1	241	561	321	3.69e-101	363
TRINITY_DN13105_c4_g7_i1	CSAT_LNC002972.1	CSAT_LNC002972.1 gene=CSAT_LNC002972 ConfidenceLevel=High;Exprimental=0	96.721	244	7	1	3	246	443	201	6.12e-114	405
TRINITY_DN13105_c4_g9_i1	CSAT_LNC002948.1	CSAT_LNC002948.1 gene=CSAT_LNC002948 ConfidenceLevel=High;Exprimental=0	100	35	0	0	411	445	260	226	2.22e-11	65.8
TRINITY_DN13153_c1_g1_i1	CSAT_LNC002972.1	CSAT_LNC002972.1 gene=CSAT_LNC002972 ConfidenceLevel=High;Exprimental=0	93.031	287	18	1	1	285	540	254	9.23e-118	418
TRINITY_DN13153_c2_g1_i1	CSAT_LNC001417.1	CSAT_LNC001417.1 gene=CSAT_LNC001417 ConfidenceLevel=High;Exprimental=0	100	150	0	0	2	151	148	297	1.19e-75	278
TRINITY_DN13153_c2_g4_i1	CSAT_LNC002658.1	CSAT_LNC002658.1 gene=CSAT_LNC002658 ConfidenceLevel=High;Exprimental=0	92.683	41	3	0	153	193	1306	1346	6.44e-10	60.2
TRINITY_DN13153_c2_g5_i1	CSAT_LNC000062.1	CSAT_LNC000062.1 gene=CSAT_LNC000062 ConfidenceLevel=High;Exprimental=0	100	279	0	0	1	279	21	299	3.11e-147	516
TRINITY_DN13153_c2_g6_i1	CSAT_LNC001739.1	CSAT_LNC001739.1 gene=CSAT_LNC001739 ConfidenceLevel=High;Exprimental=0	95.667	300	10	1	1	297	49	348	7.79e-136	479
TRINITY_DN13153_c2_g7_i1	CSAT_LNC001739.1	CSAT_LNC001739.1 gene=CSAT_LNC001739 ConfidenceLevel=High;Exprimental=0	95.946	148	5	1	1	147	200	347	1.43e-63	239
TRINITY_DN13153_c2_g6_i2	CSAT_LNC000973.1	CSAT_LNC000973.1 gene=CSAT_LNC000973 ConfidenceLevel=High;Exprimental=0	91.416	233	20	0	198	430	837	605	4.18e-88	320
TRINITY_DN13153_c2_g11_i1	CSAT_LNC000973.1	CSAT_LNC000973.1 gene=CSAT_LNC000973 ConfidenceLevel=High;Exprimental=0	100	32	0	0	200	231	636	605	1.01e-09	60.2
TRINITY_DN13153_c2_g17_i1	CSAT_LNC003080.1	CSAT_LNC003080.1 gene=CSAT_LNC003080 ConfidenceLevel=High;Exprimental=0	89.299	271	25	3	10	279	274	7	2.6e-93	337
TRINITY_DN13153_c2_g20_i1	CSAT_LNC003080.1	CSAT_LNC003080.1 gene=CSAT_LNC003080 ConfidenceLevel=High;Exprimental=0	94.444	72	4	0	10	81	75	4	1.71e-25	111
TRINITY_DN13153_c2_g24_i1	CSAT_LNC001949.1	CSAT_LNC001949.1 gene=CSAT_LNC001949 ConfidenceLevel=High;Exprimental=0	88.189	254	20	5	219	463	309	57	2.73e-80	294
TRINITY_DN13153_c2_g25_i1	CSAT_LNC001949.1	CSAT_LNC001949.1 gene=CSAT_LNC001949 ConfidenceLevel=High;Exprimental=0	90.741	54	5	0	296	349	178	125	1.39e-13	73.1
TRINITY_DN13146_c1_g1_i1	CSAT_LNC000130.1	CSAT_LNC000130.1 gene=CSAT_LNC000130 ConfidenceLevel=High;Exprimental=0	100	1445	0	0	1	1445	1722	278	0	2669
TRINITY_DN13146_c1_g3_i1	CSAT_LNC002497.1	CSAT_LNC002497.1 gene=CSAT_LNC002497 ConfidenceLevel=High;Exprimental=0	92.908	141	10	0	27	167	141	1	7.11e-54	206
TRINITY_DN13157_c2_g2_i16	CSAT_LNC002497.1	CSAT_LNC002497.1 gene=CSAT_LNC002497 ConfidenceLevel=High;Exprimental=0	91.489	141	12	0	105	245	141	1	1.54e-50	195
TRINITY_DN13192_c0_g2_i1	CSAT_LNC002497.1	CSAT_LNC002497.1 gene=CSAT_LNC002497 ConfidenceLevel=High;Exprimental=0	91.489	141	12	0	66	206	141	1	1.54e-50	195
TRINITY_DN13162_c0_g2_i1	CSAT_LNC002497.1	CSAT_LNC002497.1 gene=CSAT_LNC002497 ConfidenceLevel=High;Exprimental=0	89.844	128	13	0	1	128	128	1	1.21e-41	165
TRINITY_DN13128_c0_g1_i1	CSAT_LNC002497.1	CSAT_LNC002497.1 gene=CSAT_LNC002497 ConfidenceLevel=High;Exprimental=0	95.506	89	4	0	1	89	89	1	5.65e-35	143
TRINITY_DN13128_c2_g6_i2	CSAT_LNC001699.2	CSAT_LNC001699.2 gene=CSAT_LNC001699 ConfidenceLevel=High;Exprimental=0	99.057	212	2	0	1	212	325	114	8.82e-107	381
TRINITY_DN11990_c4_g1_i1	CSAT_LNC003174.4	CSAT_LNC003174.4 gene=CSAT_LNC003174 ConfidenceLevel=High;Exprimental=0	92.593	81	5	1	1	81	211	132	1.77e-26	115
TRINITY_DN11933_c2_g4_i1	CSAT_LNC003174.4	CSAT_LNC003174.4 gene=CSAT_LNC003174 ConfidenceLevel=High;Exprimental=0	92.593	81	5	1	1	81	315	236	1.77e-26	115
TRINITY_DN11934_c0_g6_i1	CSAT_LNC003080.1	CSAT_LNC003080.1 gene=CSAT_LNC003080 ConfidenceLevel=High;Exprimental=0	95.604	91	4	0	1	91	95	5	6.96e-36	147
TRINITY_DN11934_c0_g5_i3	CSAT_LNC003080.1	CSAT_LNC003080.1 gene=CSAT_LNC003080 ConfidenceLevel=High;Exprimental=0	94.366	71	4	0	21	91	274	204	9.13e-25	110
TRINITY_DN11934_c0_g6_i3	CSAT_LNC001162.1	CSAT_LNC001162.1 gene=CSAT_LNC001162 ConfidenceLevel=High;Exprimental=0	95.548	292	7	2	1	288	1025	736	4.25e-131	462
TRINITY_DN11934_c0_g6_i4	CSAT_LNC002612.1	CSAT_LNC002612.1 gene=CSAT_LNC002612 ConfidenceLevel=High;Exprimental=0	99.763	422	1	0	1	422	422	1	0	774
TRINITY_DN11934_c0_g5_i4	CSAT_LNC001584.2	CSAT_LNC001584.2 gene=CSAT_LNC001584 ConfidenceLevel=High;Exprimental=0	100	212	0	0	1	212	51	262	4.07e-110	392
TRINITY_DN11967_c2_g3_i1	CSAT_LNC002796.1	CSAT_LNC002796.1 gene=CSAT_LNC002796 ConfidenceLevel=High;Exprimental=0	98.919	185	0	1	112	294	946	762	4.6e-91	329
TRINITY_DN11967_c2_g3_i4	CSAT_LNC002796.1	CSAT_LNC002796.1 gene=CSAT_LNC002796 ConfidenceLevel=High;Exprimental=0	100	79	0	0	36	114	1237	1159	4.97e-36	147
TRINITY_DN11967_c2_g3_i7	CSAT_LNC002902.1	CSAT_LNC002902.1 gene=CSAT_LNC002902 ConfidenceLevel=High;Exprimental=0	100	327	0	0	7	333	601	275	7.83e-174	604
TRINITY_DN11958_c0_g1_i1	CSAT_LNC003080.1	CSAT_LNC003080.1 gene=CSAT_LNC003080 ConfidenceLevel=High;Exprimental=0	87.654	81	3	5	650	730	5	78	7.91e-18	87.9
TRINITY_DN11958_c6_g1_i4	CSAT_LNC003080.1	CSAT_LNC003080.1 gene=CSAT_LNC003080 ConfidenceLevel=High;Exprimental=0	87.179	78	3	5	650	727	204	274	3.68e-16	82.4
TRINITY_DN11958_c6_g1_i5	CSAT_LNC002422.1	CSAT_LNC002422.1 gene=CSAT_LNC002422 ConfidenceLevel=High;Exprimental=0	99.631	271	1	0	1	271	192	462	3.92e-141	496
TRINITY_DN11958_c6_g1_i16	CSAT_LNC002979.2	CSAT_LNC002979.2 gene=CSAT_LNC002979 ConfidenceLevel=High;Exprimental=0	99.784	464	1	0	8	471	466	3	0	852
TRINITY_DN11921_c1_g1_i1	CSAT_LNC002918.1	CSAT_LNC002918.1 gene=CSAT_LNC002918 ConfidenceLevel=High;Exprimental=0	100	44	0	0	1	44	1513	1470	1.53e-16	82.4
TRINITY_DN11921_c1_g1_i3	CSAT_LNC002918.1	CSAT_LNC002918.1 gene=CSAT_LNC002918 ConfidenceLevel=High;Exprimental=0	100	28	0	0	1	28	1529	1502	1.2e-07	52.8
TRINITY_DN11954_c2_g4_i1	CSAT_LNC002332.1	CSAT_LNC002332.1 gene=CSAT_LNC002332 ConfidenceLevel=High;Exprimental=0	80.676	207	16	5	542	748	1	183	2.21e-33	139
TRINITY_DN11954_c2_g4_i2	CSAT_LNC002746.1	CSAT_LNC002746.1 gene=CSAT_LNC002746 ConfidenceLevel=High;Exprimental=0	82.258	372	61	4	24	395	787	421	4.91e-87	316
TRINITY_DN11954_c2_g4_i3	CSAT_LNC002332.1	CSAT_LNC002332.1 gene=CSAT_LNC002332 ConfidenceLevel=High;Exprimental=0	92.233	206	15	1	1	206	157	361	1.51e-79	291
TRINITY_DN11954_c2_g4_i4	CSAT_LNC002332.1	CSAT_LNC002332.1 gene=CSAT_LNC002332 ConfidenceLevel=High;Exprimental=0	89.535	258	26	1	679	936	105	361	2e-89	326
TRINITY_DN11954_c2_g4_i5	CSAT_LNC002332.1	CSAT_LNC002332.1 gene=CSAT_LNC002332 ConfidenceLevel=High;Exprimental=0	89.535	258	26	1	642	899	105	361	1.92e-89	326
TRINITY_DN11954_c2_g4_i6	CSAT_LNC002027.1	CSAT_LNC002027.1 gene=CSAT_LNC002027 ConfidenceLevel=High;Exprimental=0	88.966	145	13	2	2	144	539	682	5.41e-45	176
TRINITY_DN11937_c0_g3_i1	CSAT_LNC002027.1	CSAT_LNC002027.1 gene=CSAT_LNC002027 ConfidenceLevel=High;Exprimental=0	88.435	147	14	3	2	148	539	682	1.98e-44	174
TRINITY_DN11992_c3_g4_i1	CSAT_LNC001924.1	CSAT_LNC001924.1 gene=CSAT_LNC001924 ConfidenceLevel=High;Exprimental=0	98.413	63	1	0	157	219	785	847	1.32e-25	111
TRINITY_DN11911_c2_g1_i1	CSAT_LNC001859.1	CSAT_LNC001859.1 gene=CSAT_LNC001859 ConfidenceLevel=High;Exprimental=0	93.396	212	12	2	1	211	434	644	4.89e-86	313
TRINITY_DN11911_c2_g3_i1	CSAT_LNC001859.1	CSAT_LNC001859.1 gene=CSAT_LNC001859 ConfidenceLevel=High;Exprimental=0	95.556	45	2	0	26	70	405	449	9.03e-14	73.1
TRINITY_DN11911_c2_g4_i2	CSAT_LNC001859.1	CSAT_LNC001859.1 gene=CSAT_LNC001859 ConfidenceLevel=High;Exprimental=0	95.122	41	2	0	171	211	351	391	1.51e-11	65.8
TRINITY_DN11911_c2_g1_i4	CSAT_LNC000689.1	CSAT_LNC000689.1 gene=CSAT_LNC000689 ConfidenceLevel=High;Exprimental=0	90.476	63	3	2	576	635	387	449	1.33e-15	80.5
TRINITY_DN11911_c2_g6_i1	CSAT_LNC000689.1	CSAT_LNC000689.1 gene=CSAT_LNC000689 ConfidenceLevel=High;Exprimental=0	89.091	55	3	1	576	627	60	114	3.72e-11	65.8
TRINITY_DN14164_c1_g1_i1	CSAT_LNC002198.1	CSAT_LNC002198.1 gene=CSAT_LNC002198 ConfidenceLevel=High;Exprimental=0	93.913	115	6	1	1	115	2880	2767	1.93e-43	172
TRINITY_DN14164_c1_g1_i2	CSAT_LNC000698.1	CSAT_LNC000698.1 gene=CSAT_LNC000698 ConfidenceLevel=High;Exprimental=0	91.342	231	15	2	9	234	246	476	4.32e-85	311
TRINITY_DN14164_c2_g4_i1	CSAT_LNC002216.1	CSAT_LNC002216.1 gene=CSAT_LNC002216 ConfidenceLevel=High;Exprimental=0	87.64	89	6	4	1	87	409	494	1.67e-21	99
TRINITY_DN14164_c2_g6_i1	CSAT_LNC000062.1	CSAT_LNC000062.1 gene=CSAT_LNC000062 ConfidenceLevel=High;Exprimental=0	100	39	0	0	1	39	62	100	8.21e-14	73.1
TRINITY_DN14164_c2_g6_i2	CSAT_LNC000133.1	CSAT_LNC000133.1 gene=CSAT_LNC000133 ConfidenceLevel=High;Exprimental=0	93.939	297	6	1	81	365	297	1	4.19e-123	438
TRINITY_DN14164_c2_g9_i1	CSAT_LNC003170.1	CSAT_LNC003170.1 gene=CSAT_LNC003170 ConfidenceLevel=High;Exprimental=0	88.649	185	10	2	1	185	100	273	1.9e-56	215
TRINITY_DN14164_c2_g10_i1	CSAT_LNC003170.1	CSAT_LNC003170.1 gene=CSAT_LNC003170 ConfidenceLevel=High;Exprimental=0	85.841	226	21	2	121	346	59	273	7.37e-61	230
TRINITY_DN14164_c2_g2_i2	CSAT_LNC001647.1	CSAT_LNC001647.1 gene=CSAT_LNC001647 ConfidenceLevel=High;Exprimental=0	86.885	183	19	2	30	207	500	318	2.58e-52	200
TRINITY_DN14164_c2_g1_i4	CSAT_LNC001647.1	CSAT_LNC001647.1 gene=CSAT_LNC001647 ConfidenceLevel=High;Exprimental=0	87.556	225	24	4	127	350	1	222	2.65e-69	257
TRINITY_DN14164_c3_g1_i1	CSAT_LNC001647.1	CSAT_LNC001647.1 gene=CSAT_LNC001647 ConfidenceLevel=High;Exprimental=0	100	256	0	0	1	256	87	342	1.73e-134	473
TRINITY_DN14148_c1_g1_i1	CSAT_LNC002658.1	CSAT_LNC002658.1 gene=CSAT_LNC002658 ConfidenceLevel=High;Exprimental=0	90.741	54	4	1	4	56	1134	1187	3.68e-13	71.3
TRINITY_DN14148_c2_g9_i1	CSAT_LNC002102.2	CSAT_LNC002102.2 gene=CSAT_LNC002102 ConfidenceLevel=High;Exprimental=0	88.043	92	9	2	184	275	921	832	2.18e-24	108
TRINITY_DN14107_c0_g1_i2	CSAT_LNC000146.1	CSAT_LNC000146.1 gene=CSAT_LNC000146 ConfidenceLevel=High;Exprimental=0	95.455	66	3	0	1	66	1308	1373	7.57e-24	106
TRINITY_DN14107_c1_g2_i1	CSAT_LNC000653.2	CSAT_LNC000653.2 gene=CSAT_LNC000653 ConfidenceLevel=High;Exprimental=0	100	129	0	0	141	269	255	383	7.27e-64	239
TRINITY_DN14107_c1_g5_i1	CSAT_LNC000556.1	CSAT_LNC000556.1 gene=CSAT_LNC000556 ConfidenceLevel=High;Exprimental=0	98.81	84	1	0	180	263	387	304	3.41e-37	150
TRINITY_DN14107_c1_g6_i1	CSAT_LNC003080.1	CSAT_LNC003080.1 gene=CSAT_LNC003080 ConfidenceLevel=High;Exprimental=0	88.571	105	12	0	423	527	168	272	3.47e-30	128
TRINITY_DN14107_c1_g8_i1	CSAT_LNC003080.1	CSAT_LNC003080.1 gene=CSAT_LNC003080 ConfidenceLevel=High;Exprimental=0	91.429	70	6	0	458	527	4	73	9.79e-21	97.1
TRINITY_DN14107_c1_g13_i1	CSAT_LNC001610.1	CSAT_LNC001610.1 gene=CSAT_LNC001610 ConfidenceLevel=High;Exprimental=0	96.694	242	5	1	1	242	412	650	2.82e-112	399
TRINITY_DN14107_c1_g14_i1	CSAT_LNC001610.1	CSAT_LNC001610.1 gene=CSAT_LNC001610 ConfidenceLevel=High;Exprimental=0	99.433	353	2	0	2	354	159	511	0	641
TRINITY_DN14107_c1_g15_i1	CSAT_LNC001610.1	CSAT_LNC001610.1 gene=CSAT_LNC001610 ConfidenceLevel=High;Exprimental=0	96.364	110	2	2	341	449	403	511	7.69e-46	180
TRINITY_DN14151_c1_g1_i3	CSAT_LNC002369.2	CSAT_LNC002369.2 gene=CSAT_LNC002369 ConfidenceLevel=High;Exprimental=0	80.103	387	33	17	1	365	1110	746	3.08e-66	248
TRINITY_DN14151_c1_g3_i1	CSAT_LNC001660.2	CSAT_LNC001660.2 gene=CSAT_LNC001660 ConfidenceLevel=High;Exprimental=0	88.073	109	12	1	49	157	295	402	1.37e-30	128
TRINITY_DN14151_c1_g1_i5	CSAT_LNC000994.1	CSAT_LNC000994.1 gene=CSAT_LNC000994 ConfidenceLevel=High;Exprimental=0	100	268	0	0	1	268	49	316	3.88e-141	496
TRINITY_DN14151_c1_g1_i8	CSAT_LNC001224.1	CSAT_LNC001224.1 gene=CSAT_LNC001224 ConfidenceLevel=High;Exprimental=0	98.087	366	6	1	2	367	149	513	0	636
TRINITY_DN14151_c1_g3_i3	CSAT_LNC002273.1	CSAT_LNC002273.1 gene=CSAT_LNC002273 ConfidenceLevel=High;Exprimental=0	98.895	181	0	1	1	179	449	269	9.05e-89	322
TRINITY_DN14193_c1_g2_i1	CSAT_LNC000698.1	CSAT_LNC000698.1 gene=CSAT_LNC000698 ConfidenceLevel=High;Exprimental=0	90	100	8	2	1	98	308	209	1.53e-30	128
TRINITY_DN14193_c1_g2_i2	CSAT_LNC001088.1	CSAT_LNC001088.1 gene=CSAT_LNC001088 ConfidenceLevel=High;Exprimental=0	98.592	71	1	0	221	291	4414	4344	6.41e-30	126
TRINITY_DN14162_c0_g2_i1	CSAT_LNC002950.1	CSAT_LNC002950.1 gene=CSAT_LNC002950 ConfidenceLevel=High;Exprimental=0	95.102	245	11	1	1	244	277	33	7.91e-108	385
TRINITY_DN14162_c1_g1_i1	CSAT_LNC000353.1	CSAT_LNC000353.1 gene=CSAT_LNC000353 ConfidenceLevel=High;Exprimental=0	100	267	0	0	1	267	267	1	2.7e-140	494
TRINITY_DN14162_c1_g2_i1	CSAT_LNC001391.32	CSAT_LNC001391.32 gene=CSAT_LNC001391 ConfidenceLevel=High;Exprimental=0	94.064	219	13	0	4	222	219	1	2.7e-92	333
TRINITY_DN14162_c2_g1_i1	CSAT_LNC001391.32	CSAT_LNC001391.32 gene=CSAT_LNC001391 ConfidenceLevel=High;Exprimental=0	93.304	224	15	0	4	227	267	44	9.71e-92	331
TRINITY_DN14162_c4_g3_i1	CSAT_LNC001391.32	CSAT_LNC001391.32 gene=CSAT_LNC001391 ConfidenceLevel=High;Exprimental=0	90.367	218	21	0	10	227	309	92	2.13e-78	287
TRINITY_DN14162_c4_g1_i2	CSAT_LNC001391.32	CSAT_LNC001391.32 gene=CSAT_LNC001391 ConfidenceLevel=High;Exprimental=0	87.562	201	25	0	27	227	340	140	2.82e-62	233
TRINITY_DN14162_c4_g4_i1	CSAT_LNC001391.32	CSAT_LNC001391.32 gene=CSAT_LNC001391 ConfidenceLevel=High;Exprimental=0	90.23	174	17	0	1	174	174	1	1.31e-60	228
TRINITY_DN14162_c4_g7_i2	CSAT_LNC001391.32	CSAT_LNC001391.32 gene=CSAT_LNC001391 ConfidenceLevel=High;Exprimental=0	88.535	157	17	1	72	227	344	188	6.19e-49	189
TRINITY_DN14162_c4_g8_i2	CSAT_LNC001391.25	CSAT_LNC001391.25 gene=CSAT_LNC001391 ConfidenceLevel=High;Exprimental=0	95.853	217	9	0	20	236	364	148	7.78e-98	351
TRINITY_DN14162_c4_g10_i1	CSAT_LNC001391.25	CSAT_LNC001391.25 gene=CSAT_LNC001391 ConfidenceLevel=High;Exprimental=0	93.22	236	16	0	1	236	287	52	1.01e-96	348
TRINITY_DN14181_c0_g1_i1	CSAT_LNC001391.14	CSAT_LNC001391.14 gene=CSAT_LNC001391 ConfidenceLevel=High;Exprimental=0	92.453	212	16	0	1	212	272	61	1.99e-83	303
TRINITY_DN14181_c0_g7_i1	CSAT_LNC001391.14	CSAT_LNC001391.14 gene=CSAT_LNC001391 ConfidenceLevel=High;Exprimental=0	88.372	215	25	0	1	215	320	106	4.38e-70	259
TRINITY_DN14181_c0_g7_i2	CSAT_LNC001391.14	CSAT_LNC001391.14 gene=CSAT_LNC001391 ConfidenceLevel=High;Exprimental=0	88.263	213	23	2	1	212	224	13	2.04e-68	254
TRINITY_DN14195_c4_g1_i1	CSAT_LNC001391.14	CSAT_LNC001391.14 gene=CSAT_LNC001391 ConfidenceLevel=High;Exprimental=0	87.273	165	19	2	1	164	176	13	2.1e-48	187
TRINITY_DN14142_c0_g2_i1	CSAT_LNC001391.25	CSAT_LNC001391.25 gene=CSAT_LNC001391 ConfidenceLevel=High;Exprimental=0	91.386	267	21	2	1	266	266	1	1.17e-101	364
TRINITY_DN14142_c1_g1_i1	CSAT_LNC001391.25	CSAT_LNC001391.25 gene=CSAT_LNC001391 ConfidenceLevel=High;Exprimental=0	85.965	171	22	2	1	170	170	1	1.27e-46	182
TRINITY_DN14142_c2_g5_i1	CSAT_LNC001391.14	CSAT_LNC001391.14 gene=CSAT_LNC001391 ConfidenceLevel=High;Exprimental=0	95.074	203	10	0	1	203	272	70	1.86e-88	320
TRINITY_DN14142_c2_g9_i1	CSAT_LNC001391.14	CSAT_LNC001391.14 gene=CSAT_LNC001391 ConfidenceLevel=High;Exprimental=0	87.745	204	23	2	1	203	224	22	1.93e-63	237
TRINITY_DN14142_c2_g10_i1	CSAT_LNC001391.14	CSAT_LNC001391.14 gene=CSAT_LNC001391 ConfidenceLevel=High;Exprimental=0	87.273	165	19	2	1	164	176	13	1.97e-48	187
TRINITY_DN14142_c2_g11_i1	CSAT_LNC001391.14	CSAT_LNC001391.14 gene=CSAT_LNC001391 ConfidenceLevel=High;Exprimental=0	82.051	117	19	2	1	116	128	13	9.48e-22	99
TRINITY_DN14142_c2_g12_i1	CSAT_LNC001391.15	CSAT_LNC001391.15 gene=CSAT_LNC001391 ConfidenceLevel=High;Exprimental=0	86.452	155	15	1	49	203	254	106	9.22e-42	165
TRINITY_DN14142_c2_g16_i1	CSAT_LNC001391.32	CSAT_LNC001391.32 gene=CSAT_LNC001391 ConfidenceLevel=High;Exprimental=0	93.689	206	13	0	4	209	267	62	4.16e-85	309
TRINITY_DN14142_c2_g17_i1	CSAT_LNC001391.32	CSAT_LNC001391.32 gene=CSAT_LNC001391 ConfidenceLevel=High;Exprimental=0	91.262	206	18	0	4	209	219	14	9.06e-77	281
TRINITY_DN14142_c2_g10_i2	CSAT_LNC001391.32	CSAT_LNC001391.32 gene=CSAT_LNC001391 ConfidenceLevel=High;Exprimental=0	91.5	200	17	0	10	209	309	110	4.21e-75	276
TRINITY_DN14142_c3_g1_i1	CSAT_LNC001391.32	CSAT_LNC001391.32 gene=CSAT_LNC001391 ConfidenceLevel=High;Exprimental=0	90.805	174	16	0	1	174	174	1	2.57e-62	233
TRINITY_DN14160_c2_g2_i1	CSAT_LNC001391.32	CSAT_LNC001391.32 gene=CSAT_LNC001391 ConfidenceLevel=High;Exprimental=0	87.978	183	22	0	27	209	340	158	2.59e-57	217
TRINITY_DN14160_c2_g2_i4	CSAT_LNC001391.32	CSAT_LNC001391.32 gene=CSAT_LNC001391 ConfidenceLevel=High;Exprimental=0	85.612	139	19	1	72	209	344	206	1.24e-35	145
TRINITY_DN14160_c2_g4_i2	CSAT_LNC002105.1	CSAT_LNC002105.1 gene=CSAT_LNC002105 ConfidenceLevel=High;Exprimental=0	99.861	718	1	0	1	718	718	1	0	1321
TRINITY_DN14160_c2_g7_i1	CSAT_LNC000584.1	CSAT_LNC000584.1 gene=CSAT_LNC000584 ConfidenceLevel=High;Exprimental=0	85.965	114	16	0	154	267	842	729	7.86e-29	122
TRINITY_DN14160_c2_g5_i4	CSAT_LNC001373.1	CSAT_LNC001373.1 gene=CSAT_LNC001373 ConfidenceLevel=High;Exprimental=0	100	40	0	0	3	42	187	226	1.82e-14	75
TRINITY_DN14160_c2_g2_i12	CSAT_LNC000338.8	CSAT_LNC000338.8 gene=CSAT_LNC000338 ConfidenceLevel=High;Exprimental=0	98.734	79	1	0	270	348	1286	1208	2.77e-34	141
TRINITY_DN14160_c2_g10_i1	CSAT_LNC002469.2	CSAT_LNC002469.2 gene=CSAT_LNC002469 ConfidenceLevel=High;Exprimental=0	91.339	127	11	0	2	128	168	294	2.47e-44	174
TRINITY_DN14114_c3_g1_i3	CSAT_LNC002466.1	CSAT_LNC002466.1 gene=CSAT_LNC002466 ConfidenceLevel=High;Exprimental=0	92.727	55	3	1	6	59	175	121	1.43e-15	78.7
TRINITY_DN14114_c3_g6_i1	CSAT_LNC000004.13	CSAT_LNC000004.13 gene=CSAT_LNC000004 ConfidenceLevel=High;Exprimental=0	82.979	188	23	5	24	205	324	508	1.21e-40	161
TRINITY_DN14114_c3_g1_i17	CSAT_LNC002658.1	CSAT_LNC002658.1 gene=CSAT_LNC002658 ConfidenceLevel=High;Exprimental=0	93.75	64	3	1	4	66	1086	1023	1.51e-20	95.3
TRINITY_DN14130_c1_g3_i11	CSAT_LNC002578.2	CSAT_LNC002578.2 gene=CSAT_LNC002578 ConfidenceLevel=High;Exprimental=0	88.933	253	26	2	21	272	3945	4196	1.53e-85	311
TRINITY_DN14132_c0_g1_i1	CSAT_LNC002963.1	CSAT_LNC002963.1 gene=CSAT_LNC002963 ConfidenceLevel=High;Exprimental=0	88.991	218	17	2	17	234	20	230	3.85e-71	263
TRINITY_DN14132_c1_g5_i1	CSAT_LNC002033.1	CSAT_LNC002033.1 gene=CSAT_LNC002033 ConfidenceLevel=High;Exprimental=0	83.469	369	49	3	1	357	1231	1599	4.38e-92	333
TRINITY_DN14132_c1_g9_i1	CSAT_LNC000146.1	CSAT_LNC000146.1 gene=CSAT_LNC000146 ConfidenceLevel=High;Exprimental=0	86.301	73	10	0	307	379	1527	1455	2.03e-15	80.5
TRINITY_DN14132_c2_g1_i1	CSAT_LNC002658.1	CSAT_LNC002658.1 gene=CSAT_LNC002658 ConfidenceLevel=High;Exprimental=0	77.193	171	27	6	36	194	1190	1020	6.42e-19	89.8
TRINITY_DN14128_c0_g1_i1	CSAT_LNC003080.1	CSAT_LNC003080.1 gene=CSAT_LNC003080 ConfidenceLevel=High;Exprimental=0	91.775	231	17	1	548	776	5	235	2.38e-87	320
TRINITY_DN14128_c0_g1_i4	CSAT_LNC001949.1	CSAT_LNC001949.1 gene=CSAT_LNC001949 ConfidenceLevel=High;Exprimental=0	95.506	178	6	2	2	178	133	309	2.49e-77	283
TRINITY_DN14128_c0_g1_i7	CSAT_LNC001949.1	CSAT_LNC001949.1 gene=CSAT_LNC001949 ConfidenceLevel=High;Exprimental=0	89.091	55	5	1	49	102	125	179	2.73e-12	67.6
TRINITY_DN14128_c1_g1_i2	CSAT_LNC003080.1	CSAT_LNC003080.1 gene=CSAT_LNC003080 ConfidenceLevel=High;Exprimental=0	96.85	127	4	0	1	127	151	277	4.21e-56	213
TRINITY_DN14100_c0_g1_i1	CSAT_LNC003080.1	CSAT_LNC003080.1 gene=CSAT_LNC003080 ConfidenceLevel=High;Exprimental=0	94.444	72	4	0	53	124	4	75	1.58e-25	111
TRINITY_DN14100_c1_g2_i1	CSAT_LNC001950.2	CSAT_LNC001950.2 gene=CSAT_LNC001950 ConfidenceLevel=High;Exprimental=0	87.923	207	17	4	1	204	243	42	1.94e-63	237
TRINITY_DN14100_c1_g4_i1	CSAT_LNC003080.1	CSAT_LNC003080.1 gene=CSAT_LNC003080 ConfidenceLevel=High;Exprimental=0	94.964	139	7	0	284	422	5	143	1.53e-57	219
TRINITY_DN14100_c1_g4_i2	CSAT_LNC003080.1	CSAT_LNC003080.1 gene=CSAT_LNC003080 ConfidenceLevel=High;Exprimental=0	94.366	71	4	0	284	354	204	274	9.58e-25	110
TRINITY_DN14100_c1_g5_i1	CSAT_LNC001859.1	CSAT_LNC001859.1 gene=CSAT_LNC001859 ConfidenceLevel=High;Exprimental=0	88.021	192	23	0	32	223	647	456	1.67e-60	228
TRINITY_DN14100_c1_g6_i1	CSAT_LNC001859.1	CSAT_LNC001859.1 gene=CSAT_LNC001859 ConfidenceLevel=High;Exprimental=0	88.991	109	11	1	166	274	458	351	3.74e-32	134
TRINITY_DN14100_c1_g3_i2	CSAT_LNC001859.1	CSAT_LNC001859.1 gene=CSAT_LNC001859 ConfidenceLevel=High;Exprimental=0	98.515	202	3	0	1	202	606	405	1.41e-99	357
TRINITY_DN14100_c1_g7_i1	CSAT_LNC000973.1	CSAT_LNC000973.1 gene=CSAT_LNC000973 ConfidenceLevel=High;Exprimental=0	92.353	170	11	1	129	298	669	836	8.85e-64	241
TRINITY_DN14100_c1_g11_i1	CSAT_LNC000973.1	CSAT_LNC000973.1 gene=CSAT_LNC000973 ConfidenceLevel=High;Exprimental=0	89.916	119	10	1	1	119	711	827	4.26e-37	152
TRINITY_DN14100_c1_g4_i3	CSAT_LNC000973.1	CSAT_LNC000973.1 gene=CSAT_LNC000973 ConfidenceLevel=High;Exprimental=0	93.182	44	3	0	254	297	622	579	5.71e-11	65.8
TRINITY_DN14100_c1_g10_i2	CSAT_LNC000973.1	CSAT_LNC000973.1 gene=CSAT_LNC000973 ConfidenceLevel=High;Exprimental=0	92.105	38	3	0	84	121	622	585	1.24e-07	54.7
TRINITY_DN14100_c1_g1_i2	CSAT_LNC000607.1	CSAT_LNC000607.1 gene=CSAT_LNC000607 ConfidenceLevel=High;Exprimental=0	86.667	165	22	0	120	284	252	88	1.59e-46	183
TRINITY_DN14100_c1_g15_i1	CSAT_LNC003048.1	CSAT_LNC003048.1 gene=CSAT_LNC003048 ConfidenceLevel=High;Exprimental=0	99.01	202	2	0	1	202	398	599	3.44e-101	363
TRINITY_DN14100_c2_g1_i1	CSAT_LNC000236.1	CSAT_LNC000236.1 gene=CSAT_LNC000236 ConfidenceLevel=High;Exprimental=0	95.752	306	11	1	1	306	1034	731	5.79e-140	492
TRINITY_DN14100_c3_g1_i1	CSAT_LNC001940.1	CSAT_LNC001940.1 gene=CSAT_LNC001940 ConfidenceLevel=High;Exprimental=0	92.453	106	8	0	1	106	381	276	1.84e-37	152
TRINITY_DN14196_c0_g1_i5	CSAT_LNC002337.1	CSAT_LNC002337.1 gene=CSAT_LNC002337 ConfidenceLevel=High;Exprimental=0	99.433	353	1	1	83	434	428	76	0	640
TRINITY_DN14108_c2_g4_i14	CSAT_LNC002337.1	CSAT_LNC002337.1 gene=CSAT_LNC002337 ConfidenceLevel=High;Exprimental=0	82.143	196	20	11	1	186	573	383	4.5e-38	154
TRINITY_DN14167_c0_g1_i1	CSAT_LNC002337.1	CSAT_LNC002337.1 gene=CSAT_LNC002337 ConfidenceLevel=High;Exprimental=0	100	48	0	0	207	254	262	215	1.29e-18	89.8
TRINITY_DN14167_c0_g2_i1	CSAT_LNC002337.1	CSAT_LNC002337.1 gene=CSAT_LNC002337 ConfidenceLevel=High;Exprimental=0	97.222	36	1	0	61	96	460	425	2.8e-10	62.1
TRINITY_DN14167_c0_g3_i1	CSAT_LNC000243.1	CSAT_LNC000243.1 gene=CSAT_LNC000243 ConfidenceLevel=High;Exprimental=0	97.854	233	5	0	1	233	233	1	2.46e-113	403
TRINITY_DN14167_c0_g3_i2	CSAT_LNC000163.1	CSAT_LNC000163.1 gene=CSAT_LNC000163 ConfidenceLevel=High;Exprimental=0	86.066	122	16	1	90	211	252	132	3.51e-31	130
TRINITY_DN14167_c0_g1_i2	CSAT_LNC002797.1	CSAT_LNC002797.1 gene=CSAT_LNC002797 ConfidenceLevel=High;Exprimental=0	90.11	182	8	2	206	387	1	172	3.81e-60	228
TRINITY_DN14167_c0_g1_i3	CSAT_LNC001177.1	CSAT_LNC001177.1 gene=CSAT_LNC001177 ConfidenceLevel=High;Exprimental=0	83.784	74	10	2	502	574	408	480	3.08e-12	69.4
TRINITY_DN14167_c0_g1_i4	CSAT_LNC001177.1	CSAT_LNC001177.1 gene=CSAT_LNC001177 ConfidenceLevel=High;Exprimental=0	84.932	73	7	3	71	140	409	480	2.89e-13	71.3
TRINITY_DN14144_c0_g1_i1	CSAT_LNC001447.1	CSAT_LNC001447.1 gene=CSAT_LNC001447 ConfidenceLevel=High;Exprimental=0	100	95	0	0	1	95	95	1	4.91e-45	176
TRINITY_DN14147_c1_g1_i1	CSAT_LNC001153.1	CSAT_LNC001153.1 gene=CSAT_LNC001153 ConfidenceLevel=High;Exprimental=0	90.71	183	6	5	2	174	467	648	2.9e-62	233
TRINITY_DN14117_c2_g1_i2	CSAT_LNC000580.1	CSAT_LNC000580.1 gene=CSAT_LNC000580 ConfidenceLevel=High;Exprimental=0	100	56	0	0	1	56	872	927	5.76e-23	104
TRINITY_DN14117_c3_g1_i1	CSAT_LNC000374.1	CSAT_LNC000374.1 gene=CSAT_LNC000374 ConfidenceLevel=High;Exprimental=0	89.091	110	12	0	334	443	304	195	4.63e-33	137
TRINITY_DN14117_c3_g3_i1	CSAT_LNC001426.1	CSAT_LNC001426.1 gene=CSAT_LNC001426 ConfidenceLevel=High;Exprimental=0	99.02	102	1	0	184	285	852	953	3.66e-47	183
TRINITY_DN14117_c3_g3_i2	CSAT_LNC002957.1	CSAT_LNC002957.1 gene=CSAT_LNC002957 ConfidenceLevel=High;Exprimental=0	79.608	255	40	9	1	255	248	6	8.95e-44	172
TRINITY_DN14117_c4_g1_i1	CSAT_LNC002957.1	CSAT_LNC002957.1 gene=CSAT_LNC002957 ConfidenceLevel=High;Exprimental=0	82.353	170	23	6	86	255	257	95	2.53e-34	141
TRINITY_DN14117_c4_g3_i1	CSAT_LNC002957.1	CSAT_LNC002957.1 gene=CSAT_LNC002957 ConfidenceLevel=High;Exprimental=0	80.247	162	25	4	1	162	160	6	1.53e-26	115
TRINITY_DN14117_c4_g2_i4	CSAT_LNC001618.1	CSAT_LNC001618.1 gene=CSAT_LNC001618 ConfidenceLevel=High;Exprimental=0	79.671	669	93	25	218	859	820	168	2.02e-124	442
TRINITY_DN14117_c4_g17_i1	CSAT_LNC000584.1	CSAT_LNC000584.1 gene=CSAT_LNC000584 ConfidenceLevel=High;Exprimental=0	85.811	148	17	3	644	789	727	872	1.23e-37	154
TRINITY_DN14146_c0_g13_i2	CSAT_LNC000698.1	CSAT_LNC000698.1 gene=CSAT_LNC000698 ConfidenceLevel=High;Exprimental=0	91.089	101	9	0	381	481	222	322	5.04e-33	137
TRINITY_DN14146_c0_g20_i1	CSAT_LNC003166.1	CSAT_LNC003166.1 gene=CSAT_LNC003166 ConfidenceLevel=High;Exprimental=0	90.984	244	22	0	3	246	66	309	3.79e-91	329
TRINITY_DN14104_c1_g1_i1	CSAT_LNC000196.6	CSAT_LNC000196.6 gene=CSAT_LNC000196 ConfidenceLevel=High;Exprimental=0	88.732	71	8	0	269	339	1088	1018	7.07e-18	87.9
TRINITY_DN14134_c0_g1_i2	CSAT_LNC002042.1	CSAT_LNC002042.1 gene=CSAT_LNC002042 ConfidenceLevel=High;Exprimental=0	90.551	127	7	3	1	123	576	451	1.66e-40	163
TRINITY_DN14134_c2_g1_i1	CSAT_LNC000366.1	CSAT_LNC000366.1 gene=CSAT_LNC000366 ConfidenceLevel=High;Exprimental=0	100	49	0	0	205	253	295	247	2.01e-19	91.6
TRINITY_DN14134_c2_g3_i1	CSAT_LNC002878.1	CSAT_LNC002878.1 gene=CSAT_LNC002878 ConfidenceLevel=High;Exprimental=0	100	69	0	0	236	304	91	23	1.87e-30	128
TRINITY_DN14134_c2_g4_i1	CSAT_LNC001773.1	CSAT_LNC001773.1 gene=CSAT_LNC001773 ConfidenceLevel=High;Exprimental=0	100	223	0	0	36	258	1	223	3.85e-116	412
TRINITY_DN14134_c2_g5_i1	CSAT_LNC002470.1	CSAT_LNC002470.1 gene=CSAT_LNC002470 ConfidenceLevel=High;Exprimental=0	99.379	161	0	1	119	278	133	293	2.18e-79	291
TRINITY_DN14134_c2_g1_i2	CSAT_LNC001556.1	CSAT_LNC001556.1 gene=CSAT_LNC001556 ConfidenceLevel=High;Exprimental=0	100	232	0	0	41	272	248	479	4.05e-121	429
TRINITY_DN14134_c2_g7_i1	CSAT_LNC001556.1	CSAT_LNC001556.1 gene=CSAT_LNC001556 ConfidenceLevel=High;Exprimental=0	100	45	0	0	1	45	281	325	3.64e-17	84.2
TRINITY_DN14134_c2_g5_i3	CSAT_LNC001556.1	CSAT_LNC001556.1 gene=CSAT_LNC001556 ConfidenceLevel=High;Exprimental=0	100	464	0	0	7	470	16	479	0	857
TRINITY_DN14134_c2_g8_i2	CSAT_LNC000004.9	CSAT_LNC000004.9 gene=CSAT_LNC000004 ConfidenceLevel=High;Exprimental=0	100	36	0	0	257	292	360	325	6.52e-12	67.6
TRINITY_DN14134_c2_g9_i1	CSAT_LNC000013.1	CSAT_LNC000013.1 gene=CSAT_LNC000013 ConfidenceLevel=High;Exprimental=0	92.5	40	3	0	168	207	12292	12331	2.25e-09	58.4
TRINITY_DN14134_c2_g10_i1	CSAT_LNC000005.13	CSAT_LNC000005.13 gene=CSAT_LNC000005 ConfidenceLevel=High;Exprimental=0	90.566	53	5	0	119	171	1005	1057	2.56e-13	71.3
TRINITY_DN14134_c2_g8_i4	CSAT_LNC000005.26	CSAT_LNC000005.26 gene=CSAT_LNC000005 ConfidenceLevel=High;Exprimental=0	100	65	0	0	555	619	637	701	6.76e-28	121
TRINITY_DN14134_c2_g8_i6	CSAT_LNC000005.7	CSAT_LNC000005.7 gene=CSAT_LNC000005 ConfidenceLevel=High;Exprimental=0	86.577	149	7	7	568	704	2606	2459	3.07e-37	152
TRINITY_DN14134_c5_g1_i1	CSAT_LNC000005.7	CSAT_LNC000005.7 gene=CSAT_LNC000005 ConfidenceLevel=High;Exprimental=0	98.305	59	1	0	591	649	2460	2402	8.71e-23	104
TRINITY_DN14198_c0_g1_i6	CSAT_LNC000005.4	CSAT_LNC000005.4 gene=CSAT_LNC000005 ConfidenceLevel=High;Exprimental=0	97.101	138	4	0	376	513	838	701	6.69e-62	233
TRINITY_DN22648_c0_g1_i1	CSAT_LNC000004.9	CSAT_LNC000004.9 gene=CSAT_LNC000004 ConfidenceLevel=High;Exprimental=0	100	236	0	0	1	236	496	261	2.09e-123	436
TRINITY_DN13288_c1_g8_i1	CSAT_LNC000008.1	CSAT_LNC000008.1 gene=CSAT_LNC000008 ConfidenceLevel=High;Exprimental=0	95.349	43	2	0	184	226	3246	3288	1.1e-12	69.4
TRINITY_DN13206_c3_g1_i1	CSAT_LNC000004.12	CSAT_LNC000004.12 gene=CSAT_LNC000004 ConfidenceLevel=High;Exprimental=0	100	30	0	0	163	192	543	572	7.45e-09	56.5
TRINITY_DN13281_c1_g1_i1	CSAT_LNC000005.9	CSAT_LNC000005.9 gene=CSAT_LNC000005 ConfidenceLevel=High;Exprimental=0	93.694	111	7	0	1462	1572	6649	6759	2.16e-41	167
TRINITY_DN13229_c7_g1_i1	CSAT_LNC001816.1	CSAT_LNC001816.1 gene=CSAT_LNC001816 ConfidenceLevel=High;Exprimental=0	100	28	0	0	395	422	355	328	1.82e-07	52.8
TRINITY_DN13273_c2_g3_i1	CSAT_LNC000005.18	CSAT_LNC000005.18 gene=CSAT_LNC000005 ConfidenceLevel=High;Exprimental=0	99.725	364	1	0	1	364	557	920	0	667
TRINITY_DN13273_c2_g3_i2	CSAT_LNC000005.24	CSAT_LNC000005.24 gene=CSAT_LNC000005 ConfidenceLevel=High;Exprimental=0	95.96	99	3	1	178	275	6584	6486	8.21e-40	159
TRINITY_DN13273_c2_g3_i3	CSAT_LNC001904.7	CSAT_LNC001904.7 gene=CSAT_LNC001904 ConfidenceLevel=High;Exprimental=0	89.041	73	4	1	66	134	351	423	2.21e-18	87.9
TRINITY_DN13273_c2_g3_i4	CSAT_LNC001904.7	CSAT_LNC001904.7 gene=CSAT_LNC001904 ConfidenceLevel=High;Exprimental=0	83.784	74	7	4	48	121	792	724	1.04e-11	65.8
TRINITY_DN13273_c2_g3_i5	CSAT_LNC000004.16	CSAT_LNC000004.16 gene=CSAT_LNC000004 ConfidenceLevel=High;Exprimental=0	94.643	112	6	0	138	249	262	151	1.9e-44	174
TRINITY_DN13273_c2_g3_i6	CSAT_LNC000004.16	CSAT_LNC000004.16 gene=CSAT_LNC000004 ConfidenceLevel=High;Exprimental=0	98.361	61	1	0	147	207	2991	2931	1.96e-24	108
TRINITY_DN13273_c2_g6_i2	CSAT_LNC000004.16	CSAT_LNC000004.16 gene=CSAT_LNC000004 ConfidenceLevel=High;Exprimental=0	100	52	0	0	156	207	61	10	4.24e-21	97.1
TRINITY_DN13273_c2_g10_i1	CSAT_LNC000004.16	CSAT_LNC000004.16 gene=CSAT_LNC000004 ConfidenceLevel=High;Exprimental=0	100	49	0	0	187	235	2907	2859	1.97e-19	91.6
TRINITY_DN13273_c2_g6_i3	CSAT_LNC000004.16	CSAT_LNC000004.16 gene=CSAT_LNC000004 ConfidenceLevel=High;Exprimental=0	100	42	0	0	187	228	101	60	1.54e-15	78.7
TRINITY_DN13282_c1_g1_i1	CSAT_LNC000004.16	CSAT_LNC000004.16 gene=CSAT_LNC000004 ConfidenceLevel=High;Exprimental=0	100	34	0	0	209	242	157	124	4.3e-11	63.9
TRINITY_DN13282_c2_g1_i2	CSAT_LNC000005.8	CSAT_LNC000005.8 gene=CSAT_LNC000005 ConfidenceLevel=High;Exprimental=0	99.769	1733	4	0	1	1733	3219	1487	0	3179
TRINITY_DN13282_c3_g1_i1	CSAT_LNC000005.11	CSAT_LNC000005.11 gene=CSAT_LNC000005 ConfidenceLevel=High;Exprimental=0	100	62	0	0	362	423	384	445	2.06e-26	115
TRINITY_DN13282_c5_g2_i1	CSAT_LNC000005.1	CSAT_LNC000005.1 gene=CSAT_LNC000005 ConfidenceLevel=High;Exprimental=0	97.561	41	0	1	421	460	5281	5321	2.1e-12	69.4
TRINITY_DN13282_c6_g1_i1	CSAT_LNC000005.5	CSAT_LNC000005.5 gene=CSAT_LNC000005 ConfidenceLevel=High;Exprimental=0	99.919	1228	0	1	1	1228	1270	44	0	2261
TRINITY_DN13282_c7_g1_i1	CSAT_LNC001904.6	CSAT_LNC001904.6 gene=CSAT_LNC001904 ConfidenceLevel=High;Exprimental=0	98.148	54	1	0	297	350	1620	1673	2.2e-20	95.3
TRINITY_DN13282_c7_g4_i1	CSAT_LNC000013.1	CSAT_LNC000013.1 gene=CSAT_LNC000013 ConfidenceLevel=High;Exprimental=0	92.105	76	5	1	1	75	21949	22024	6.56e-24	106
TRINITY_DN13282_c7_g5_i1	CSAT_LNC000005.16	CSAT_LNC000005.16 gene=CSAT_LNC000005 ConfidenceLevel=High;Exprimental=0	100	443	0	0	1	443	1894	1452	0	819
TRINITY_DN13282_c7_g6_i1	CSAT_LNC000005.2	CSAT_LNC000005.2 gene=CSAT_LNC000005 ConfidenceLevel=High;Exprimental=0	92	75	5	1	47	120	785	859	2.96e-23	104
TRINITY_DN13282_c7_g7_i1	CSAT_LNC000004.12	CSAT_LNC000004.12 gene=CSAT_LNC000004 ConfidenceLevel=High;Exprimental=0	100	33	0	0	151	183	873	841	1.64e-10	62.1
TRINITY_DN13282_c7_g6_i2	CSAT_LNC000004.12	CSAT_LNC000004.12 gene=CSAT_LNC000004 ConfidenceLevel=High;Exprimental=0	100	36	0	0	124	159	873	838	4.55e-12	67.6
TRINITY_DN13282_c7_g8_i1	CSAT_LNC000005.7	CSAT_LNC000005.7 gene=CSAT_LNC000005 ConfidenceLevel=High;Exprimental=0	95	80	4	0	298	377	2324	2403	8.8e-30	126
TRINITY_DN13282_c7_g18_i1	CSAT_LNC001816.1	CSAT_LNC001816.1 gene=CSAT_LNC001816 ConfidenceLevel=High;Exprimental=0	100	361	0	0	1	361	26	386	0	667
TRINITY_DN13282_c7_g20_i1	CSAT_LNC000004.15	CSAT_LNC000004.15 gene=CSAT_LNC000004 ConfidenceLevel=High;Exprimental=0	92.982	57	0	3	95	147	1225	1281	9.29e-16	80.5
TRINITY_DN13282_c7_g4_i2	CSAT_LNC000004.15	CSAT_LNC000004.15 gene=CSAT_LNC000004 ConfidenceLevel=High;Exprimental=0	89.362	47	4	1	95	141	1328	1373	4.35e-09	58.4
TRINITY_DN13266_c1_g1_i3	CSAT_LNC000005.8	CSAT_LNC000005.8 gene=CSAT_LNC000005 ConfidenceLevel=High;Exprimental=0	96.226	53	1	1	195	247	7180	7129	2.57e-17	86.1
TRINITY_DN13266_c1_g1_i6	CSAT_LNC000004.13	CSAT_LNC000004.13 gene=CSAT_LNC000004 ConfidenceLevel=High;Exprimental=0	100	29	0	0	74	102	2973	3001	1e-07	54.7
TRINITY_DN13266_c1_g1_i10	CSAT_LNC000004.13	CSAT_LNC000004.13 gene=CSAT_LNC000004 ConfidenceLevel=High;Exprimental=0	100	29	0	0	74	102	2973	3001	2.51e-08	54.7
TRINITY_DN13247_c3_g1_i5	CSAT_LNC002689.1	CSAT_LNC002689.1 gene=CSAT_LNC002689 ConfidenceLevel=High;Exprimental=0	100	113	0	0	231	343	113	1	2.32e-54	209
TRINITY_DN13247_c3_g1_i8	CSAT_LNC001816.1	CSAT_LNC001816.1 gene=CSAT_LNC001816 ConfidenceLevel=High;Exprimental=0	100	361	0	0	1	361	26	386	0	667
TRINITY_DN13247_c3_g1_i11	CSAT_LNC000005.29	CSAT_LNC000005.29 gene=CSAT_LNC000005 ConfidenceLevel=High;Exprimental=0	90.196	51	3	2	150	199	2152	2201	1.1e-11	65.8
TRINITY_DN13296_c2_g1_i1	CSAT_LNC000005.29	CSAT_LNC000005.29 gene=CSAT_LNC000005 ConfidenceLevel=High;Exprimental=0	100	207	0	0	1	207	3701	3495	2.39e-107	383
TRINITY_DN13296_c3_g2_i1	CSAT_LNC002918.1	CSAT_LNC002918.1 gene=CSAT_LNC002918 ConfidenceLevel=High;Exprimental=0	97.826	92	2	0	128	219	440	349	4.66e-40	159
TRINITY_DN13296_c3_g2_i3	CSAT_LNC002918.1	CSAT_LNC002918.1 gene=CSAT_LNC002918 ConfidenceLevel=High;Exprimental=0	100	53	0	0	167	219	1613	1561	1.03e-21	99
TRINITY_DN13291_c4_g1_i1	CSAT_LNC003102.1	CSAT_LNC003102.1 gene=CSAT_LNC003102 ConfidenceLevel=High;Exprimental=0	97.087	103	3	0	192	294	1	103	2.28e-44	174
TRINITY_DN13291_c4_g2_i1	CSAT_LNC000005.13	CSAT_LNC000005.13 gene=CSAT_LNC000005 ConfidenceLevel=High;Exprimental=0	89.655	145	15	0	42	186	1913	2057	9.84e-48	185
TRINITY_DN13291_c4_g3_i1	CSAT_LNC000005.11	CSAT_LNC000005.11 gene=CSAT_LNC000005 ConfidenceLevel=High;Exprimental=0	89.005	191	19	2	11	200	732	543	7.42e-63	235
TRINITY_DN13291_c5_g1_i1	CSAT_LNC000146.1	CSAT_LNC000146.1 gene=CSAT_LNC000146 ConfidenceLevel=High;Exprimental=0	95.714	140	4	2	389	527	1116	1254	4.14e-59	224
TRINITY_DN13291_c5_g3_i1	CSAT_LNC000005.11	CSAT_LNC000005.11 gene=CSAT_LNC000005 ConfidenceLevel=High;Exprimental=0	86.387	191	24	2	11	200	732	543	1.62e-54	207
TRINITY_DN13291_c5_g4_i1	CSAT_LNC000004.14	CSAT_LNC000004.14 gene=CSAT_LNC000004 ConfidenceLevel=High;Exprimental=0	100	32	0	0	218	249	256	287	1.01e-09	60.2
TRINITY_DN13291_c5_g5_i1	CSAT_LNC000013.1	CSAT_LNC000013.1 gene=CSAT_LNC000013 ConfidenceLevel=High;Exprimental=0	100	29	0	0	205	233	2350	2378	6.51e-08	54.7
TRINITY_DN13291_c5_g9_i1	CSAT_LNC000013.2	CSAT_LNC000013.2 gene=CSAT_LNC000013 ConfidenceLevel=High;Exprimental=0	100	29	0	0	205	233	3000	2972	3.12e-08	54.7
TRINITY_DN13291_c5_g10_i1	CSAT_LNC000005.22	CSAT_LNC000005.22 gene=CSAT_LNC000005 ConfidenceLevel=High;Exprimental=0	100	63	0	0	972	1034	227	165	1.44e-26	117
TRINITY_DN13291_c5_g11_i1	CSAT_LNC000005.28	CSAT_LNC000005.28 gene=CSAT_LNC000005 ConfidenceLevel=High;Exprimental=0	100	63	0	0	1	63	1571	1633	5.27e-27	117
TRINITY_DN13291_c5_g12_i1	CSAT_LNC000003.1	CSAT_LNC000003.1 gene=CSAT_LNC000003 ConfidenceLevel=High;Exprimental=0	99.543	219	1	0	1	219	473	255	3.47e-112	399
TRINITY_DN13291_c5_g2_i4	CSAT_LNC000004.16	CSAT_LNC000004.16 gene=CSAT_LNC000004 ConfidenceLevel=High;Exprimental=0	100	731	0	0	1	731	3658	2928	0	1351
TRINITY_DN13276_c1_g1_i2	CSAT_LNC000004.16	CSAT_LNC000004.16 gene=CSAT_LNC000004 ConfidenceLevel=High;Exprimental=0	98.305	59	1	0	670	728	251	193	7.87e-23	104
TRINITY_DN13276_c4_g1_i5	CSAT_LNC000004.16	CSAT_LNC000004.16 gene=CSAT_LNC000004 ConfidenceLevel=High;Exprimental=0	98.182	55	1	0	677	731	61	7	1.32e-20	97.1
TRINITY_DN13255_c0_g1_i1	CSAT_LNC000005.20	CSAT_LNC000005.20 gene=CSAT_LNC000005 ConfidenceLevel=High;Exprimental=0	100	31	0	0	1012	1042	1564	1594	1.11e-08	58.4
TRINITY_DN13255_c1_g4_i1	CSAT_LNC000005.10	CSAT_LNC000005.10 gene=CSAT_LNC000005 ConfidenceLevel=High;Exprimental=0	97.959	49	1	0	24	72	205	157	2.89e-17	86.1
TRINITY_DN13255_c2_g1_i5	CSAT_LNC002185.1	CSAT_LNC002185.1 gene=CSAT_LNC002185 ConfidenceLevel=High;Exprimental=0	91.597	119	8	2	140	256	575	457	5.53e-41	163
TRINITY_DN13255_c3_g4_i1	CSAT_LNC000229.4	CSAT_LNC000229.4 gene=CSAT_LNC000229 ConfidenceLevel=High;Exprimental=0	95.61	205	4	4	62	262	455	252	1.89e-89	324
TRINITY_DN13225_c4_g2_i2	CSAT_LNC002033.1	CSAT_LNC002033.1 gene=CSAT_LNC002033 ConfidenceLevel=High;Exprimental=0	89.806	206	19	2	1	204	1158	1363	4.71e-71	263
TRINITY_DN13225_c4_g2_i4	CSAT_LNC001859.1	CSAT_LNC001859.1 gene=CSAT_LNC001859 ConfidenceLevel=High;Exprimental=0	83.333	192	29	2	438	629	647	459	5.41e-44	174
TRINITY_DN13231_c4_g2_i1	CSAT_LNC001485.1	CSAT_LNC001485.1 gene=CSAT_LNC001485 ConfidenceLevel=High;Exprimental=0	98.14	215	3	1	1	214	426	640	1.97e-104	374
TRINITY_DN13231_c4_g3_i2	CSAT_LNC001859.1	CSAT_LNC001859.1 gene=CSAT_LNC001859 ConfidenceLevel=High;Exprimental=0	93.269	104	6	1	94	197	453	351	7.41e-38	152
TRINITY_DN13286_c1_g6_i1	CSAT_LNC001177.1	CSAT_LNC001177.1 gene=CSAT_LNC001177 ConfidenceLevel=High;Exprimental=0	90.323	62	4	2	247	307	426	486	1e-15	80.5
TRINITY_DN13265_c5_g1_i1	CSAT_LNC002920.1	CSAT_LNC002920.1 gene=CSAT_LNC002920 ConfidenceLevel=High;Exprimental=0	97.5	40	1	0	205	244	320	359	9.04e-13	69.4
TRINITY_DN13287_c3_g1_i1	CSAT_LNC000600.1	CSAT_LNC000600.1 gene=CSAT_LNC000600 ConfidenceLevel=High;Exprimental=0	84.483	232	22	8	28	257	1763	1544	4.17e-57	217
TRINITY_DN13219_c2_g1_i1	CSAT_LNC000600.1	CSAT_LNC000600.1 gene=CSAT_LNC000600 ConfidenceLevel=High;Exprimental=0	88.372	215	10	5	2	215	1776	1576	2.42e-65	244
TRINITY_DN13249_c1_g7_i4	CSAT_LNC000004.12	CSAT_LNC000004.12 gene=CSAT_LNC000004 ConfidenceLevel=High;Exprimental=0	95.918	49	2	0	33	81	574	622	3.58e-16	80.5
TRINITY_DN13205_c1_g7_i1	CSAT_LNC003080.1	CSAT_LNC003080.1 gene=CSAT_LNC003080 ConfidenceLevel=High;Exprimental=0	94	100	4	2	1	98	104	5	5.58e-37	150
TRINITY_DN13203_c1_g1_i17	CSAT_LNC003080.1	CSAT_LNC003080.1 gene=CSAT_LNC003080 ConfidenceLevel=High;Exprimental=0	95.775	71	3	0	28	98	274	204	2.03e-26	115
TRINITY_DN13222_c4_g1_i1	CSAT_LNC000004.5	CSAT_LNC000004.5 gene=CSAT_LNC000004 ConfidenceLevel=High;Exprimental=0	100	467	0	0	1	467	166	632	0	863
TRINITY_DN13285_c0_g1_i1	CSAT_LNC000004.5	CSAT_LNC000004.5 gene=CSAT_LNC000004 ConfidenceLevel=High;Exprimental=0	100	119	0	0	1	119	56	174	4.72e-58	220
TRINITY_DN13285_c1_g1_i1	CSAT_LNC000005.8	CSAT_LNC000005.8 gene=CSAT_LNC000005 ConfidenceLevel=High;Exprimental=0	98.846	260	2	1	120	378	3540	3281	5.68e-131	462
TRINITY_DN13285_c1_g2_i1	CSAT_LNC000005.8	CSAT_LNC000005.8 gene=CSAT_LNC000005 ConfidenceLevel=High;Exprimental=0	100	107	0	0	1	107	3512	3406	1.77e-51	198
TRINITY_DN13285_c3_g1_i1	CSAT_LNC000005.8	CSAT_LNC000005.8 gene=CSAT_LNC000005 ConfidenceLevel=High;Exprimental=0	94.118	68	3	1	10	76	3540	3473	1.43e-22	102
TRINITY_DN13285_c3_g2_i1	CSAT_LNC001903.2	CSAT_LNC001903.2 gene=CSAT_LNC001903 ConfidenceLevel=High;Exprimental=0	93.333	45	3	0	65	109	80	36	3.72e-12	67.6
TRINITY_DN13285_c3_g2_i2	CSAT_LNC000013.1	CSAT_LNC000013.1 gene=CSAT_LNC000013 ConfidenceLevel=High;Exprimental=0	91.304	46	4	0	216	261	5544	5589	6.09e-11	63.9
TRINITY_DN13285_c3_g5_i1	CSAT_LNC001905.1	CSAT_LNC001905.1 gene=CSAT_LNC001905 ConfidenceLevel=High;Exprimental=0	97.067	375	9	1	1	373	21	395	0	630
TRINITY_DN13285_c3_g7_i1	CSAT_LNC000005.4	CSAT_LNC000005.4 gene=CSAT_LNC000005 ConfidenceLevel=High;Exprimental=0	100	1012	0	0	1	1012	2519	1508	0	1869
TRINITY_DN13285_c3_g2_i3	CSAT_LNC000008.1	CSAT_LNC000008.1 gene=CSAT_LNC000008 ConfidenceLevel=High;Exprimental=0	100	662	0	0	1324	1985	5131	4470	0	1223
TRINITY_DN13285_c3_g2_i4	CSAT_LNC000004.16	CSAT_LNC000004.16 gene=CSAT_LNC000004 ConfidenceLevel=High;Exprimental=0	92.537	134	9	1	575	707	129	262	5.87e-49	191
TRINITY_DN13285_c3_g8_i1	CSAT_LNC000004.16	CSAT_LNC000004.16 gene=CSAT_LNC000004 ConfidenceLevel=High;Exprimental=0	95.062	81	4	0	579	659	2827	2907	4.67e-30	128
TRINITY_DN13285_c3_g11_i1	CSAT_LNC000004.16	CSAT_LNC000004.16 gene=CSAT_LNC000004 ConfidenceLevel=High;Exprimental=0	91.525	59	4	1	639	696	2931	2989	1.33e-15	80.5
TRINITY_DN13285_c3_g14_i1	CSAT_LNC000004.16	CSAT_LNC000004.16 gene=CSAT_LNC000004 ConfidenceLevel=High;Exprimental=0	95.833	48	2	0	639	686	10	57	4.77e-15	78.7
TRINITY_DN13285_c3_g3_i2	CSAT_LNC000004.16	CSAT_LNC000004.16 gene=CSAT_LNC000004 ConfidenceLevel=High;Exprimental=0	100	42	0	0	618	659	60	101	4.77e-15	78.7
TRINITY_DN13285_c3_g15_i1	CSAT_LNC000004.16	CSAT_LNC000004.16 gene=CSAT_LNC000004 ConfidenceLevel=High;Exprimental=0	100	34	0	0	604	637	124	157	1.34e-10	63.9
TRINITY_DN13267_c0_g1_i1	CSAT_LNC000005.21	CSAT_LNC000005.21 gene=CSAT_LNC000005 ConfidenceLevel=High;Exprimental=0	100	131	0	0	814	944	127	257	2.08e-64	243
TRINITY_DN13267_c0_g6_i1	CSAT_LNC000005.8	CSAT_LNC000005.8 gene=CSAT_LNC000005 ConfidenceLevel=High;Exprimental=0	99.647	283	1	0	1	283	6859	6577	8.78e-148	518
TRINITY_DN13267_c0_g9_i1	CSAT_LNC000005.21	CSAT_LNC000005.21 gene=CSAT_LNC000005 ConfidenceLevel=High;Exprimental=0	100	89	0	0	814	902	127	215	6.28e-41	165
TRINITY_DN13267_c0_g11_i1	CSAT_LNC000004.6	CSAT_LNC000004.6 gene=CSAT_LNC000004 ConfidenceLevel=High;Exprimental=0	100	56	0	0	246	301	744	799	3.51e-23	104
TRINITY_DN13267_c0_g12_i1	CSAT_LNC000004.16	CSAT_LNC000004.16 gene=CSAT_LNC000004 ConfidenceLevel=High;Exprimental=0	92.537	134	9	1	1394	1526	129	262	1.26e-48	191
TRINITY_DN13267_c0_g7_i2	CSAT_LNC000004.16	CSAT_LNC000004.16 gene=CSAT_LNC000004 ConfidenceLevel=High;Exprimental=0	95.062	81	4	0	1398	1478	2827	2907	1e-29	128
TRINITY_DN13267_c0_g14_i1	CSAT_LNC000004.16	CSAT_LNC000004.16 gene=CSAT_LNC000004 ConfidenceLevel=High;Exprimental=0	91.525	59	4	1	1458	1515	2931	2989	2.85e-15	80.5
TRINITY_DN13267_c0_g15_i1	CSAT_LNC000004.16	CSAT_LNC000004.16 gene=CSAT_LNC000004 ConfidenceLevel=High;Exprimental=0	95.833	48	2	0	1458	1505	10	57	1.03e-14	78.7
TRINITY_DN15124_c0_g1_i1	CSAT_LNC000004.16	CSAT_LNC000004.16 gene=CSAT_LNC000004 ConfidenceLevel=High;Exprimental=0	100	42	0	0	1437	1478	60	101	1.03e-14	78.7
TRINITY_DN16185_c0_g1_i1	CSAT_LNC000004.16	CSAT_LNC000004.16 gene=CSAT_LNC000004 ConfidenceLevel=High;Exprimental=0	100	34	0	0	1423	1456	124	157	2.87e-10	63.9
TRINITY_DN16114_c0_g1_i1	CSAT_LNC000005.4	CSAT_LNC000005.4 gene=CSAT_LNC000005 ConfidenceLevel=High;Exprimental=0	95.699	93	4	0	1	93	2519	2427	1.12e-36	150
TRINITY_DN38144_c0_g1_i2	CSAT_LNC000005.4	CSAT_LNC000005.4 gene=CSAT_LNC000005 ConfidenceLevel=High;Exprimental=0	93.878	49	3	0	558	606	1702	1654	6.94e-14	75
TRINITY_DN38191_c0_g1_i1	CSAT_LNC000005.8	CSAT_LNC000005.8 gene=CSAT_LNC000005 ConfidenceLevel=High;Exprimental=0	100	259	0	0	1	259	6343	6601	3.76e-136	479
TRINITY_DN10666_c1_g1_i1	CSAT_LNC000005.21	CSAT_LNC000005.21 gene=CSAT_LNC000005 ConfidenceLevel=High;Exprimental=0	100	533	0	0	1	533	65	597	0	985
TRINITY_DN10611_c0_g1_i4	CSAT_LNC001896.2	CSAT_LNC001896.2 gene=CSAT_LNC001896 ConfidenceLevel=High;Exprimental=0	94.258	209	7	4	5	210	1494	1700	8.98e-87	315
TRINITY_DN10691_c0_g1_i3	CSAT_LNC000580.1	CSAT_LNC000580.1 gene=CSAT_LNC000580 ConfidenceLevel=High;Exprimental=0	89.575	259	20	5	91	346	3	257	9.16e-89	322
TRINITY_DN10639_c5_g1_i6	CSAT_LNC001859.1	CSAT_LNC001859.1 gene=CSAT_LNC001859 ConfidenceLevel=High;Exprimental=0	98.276	58	1	0	1	58	591	648	1.97e-22	102
TRINITY_DN32145_c0_g1_i1	CSAT_LNC000821.1	CSAT_LNC000821.1 gene=CSAT_LNC000821 ConfidenceLevel=High;Exprimental=0	100	157	0	0	1	157	157	1	2.91e-79	291
TRINITY_DN24275_c0_g1_i1	CSAT_LNC003080.1	CSAT_LNC003080.1 gene=CSAT_LNC003080 ConfidenceLevel=High;Exprimental=0	86.545	275	23	2	141	409	273	7	5.89e-79	291
TRINITY_DN24239_c0_g1_i1	CSAT_LNC003080.1	CSAT_LNC003080.1 gene=CSAT_LNC003080 ConfidenceLevel=High;Exprimental=0	96.875	64	2	0	141	204	74	11	6.37e-24	108
TRINITY_DN2895_c0_g1_i1	CSAT_LNC000062.1	CSAT_LNC000062.1 gene=CSAT_LNC000062 ConfidenceLevel=High;Exprimental=0	90.909	55	4	1	36	90	111	164	5.9e-14	73.1
TRINITY_DN6593_c0_g1_i1	CSAT_LNC002658.1	CSAT_LNC002658.1 gene=CSAT_LNC002658 ConfidenceLevel=High;Exprimental=0	78.378	185	24	10	34	214	1016	1188	6.32e-24	106
TRINITY_DN14595_c2_g1_i2	CSAT_LNC002319.1	CSAT_LNC002319.1 gene=CSAT_LNC002319 ConfidenceLevel=High;Exprimental=0	98.795	83	0	1	471	553	1	82	9.66e-36	147
TRINITY_DN14595_c2_g1_i4	CSAT_LNC000062.1	CSAT_LNC000062.1 gene=CSAT_LNC000062 ConfidenceLevel=High;Exprimental=0	76.163	172	27	9	41	208	165	4	1.57e-15	78.7
TRINITY_DN14595_c2_g3_i1	CSAT_LNC001949.1	CSAT_LNC001949.1 gene=CSAT_LNC001949 ConfidenceLevel=High;Exprimental=0	86.262	313	33	5	733	1040	309	2	8.93e-91	331
TRINITY_DN14595_c2_g1_i14	CSAT_LNC003080.1	CSAT_LNC003080.1 gene=CSAT_LNC003080 ConfidenceLevel=High;Exprimental=0	97.647	85	2	0	132	216	195	111	3.58e-36	147
TRINITY_DN14595_c2_g5_i1	CSAT_LNC001949.1	CSAT_LNC001949.1 gene=CSAT_LNC001949 ConfidenceLevel=High;Exprimental=0	86.262	313	33	5	721	1028	309	2	8.87e-91	331
TRINITY_DN14595_c2_g5_i2	CSAT_LNC001859.1	CSAT_LNC001859.1 gene=CSAT_LNC001859 ConfidenceLevel=High;Exprimental=0	86.379	301	29	5	1	294	351	646	4.21e-87	318
TRINITY_DN14595_c3_g1_i1	CSAT_LNC000973.1	CSAT_LNC000973.1 gene=CSAT_LNC000973 ConfidenceLevel=High;Exprimental=0	91.304	138	8	2	147	280	836	699	1e-47	185
TRINITY_DN14509_c1_g1_i1	CSAT_LNC001668.1	CSAT_LNC001668.1 gene=CSAT_LNC001668 ConfidenceLevel=High;Exprimental=0	99.048	210	2	0	1	210	51	260	1.13e-105	377
TRINITY_DN14509_c1_g1_i2	CSAT_LNC002198.1	CSAT_LNC002198.1 gene=CSAT_LNC002198 ConfidenceLevel=High;Exprimental=0	96.891	193	6	0	1	193	2898	3090	2.01e-89	324
TRINITY_DN14509_c1_g4_i1	CSAT_LNC002198.1	CSAT_LNC002198.1 gene=CSAT_LNC002198 ConfidenceLevel=High;Exprimental=0	82.659	173	9	10	1	153	2933	3104	3.35e-32	134
TRINITY_DN14509_c1_g1_i3	CSAT_LNC002790.2	CSAT_LNC002790.2 gene=CSAT_LNC002790 ConfidenceLevel=High;Exprimental=0	99.585	241	1	0	1	241	645	405	1.65e-124	440
TRINITY_DN14509_c1_g1_i8	CSAT_LNC002790.1	CSAT_LNC002790.1 gene=CSAT_LNC002790 ConfidenceLevel=High;Exprimental=0	88.095	84	6	3	461	543	751	671	1.25e-20	97.1
TRINITY_DN14509_c1_g1_i10	CSAT_LNC002790.2	CSAT_LNC002790.2 gene=CSAT_LNC002790 ConfidenceLevel=High;Exprimental=0	84.868	152	15	5	96	241	815	666	4.12e-36	147
TRINITY_DN14509_c1_g1_i11	CSAT_LNC002790.2	CSAT_LNC002790.2 gene=CSAT_LNC002790 ConfidenceLevel=High;Exprimental=0	88.584	219	21	3	87	305	798	584	9.97e-71	263
TRINITY_DN14509_c1_g1_i12	CSAT_LNC003217.2	CSAT_LNC003217.2 gene=CSAT_LNC003217 ConfidenceLevel=High;Exprimental=0	95.769	260	11	0	67	326	33	292	4.36e-118	420
TRINITY_DN14578_c0_g3_i1	CSAT_LNC003217.2	CSAT_LNC003217.2 gene=CSAT_LNC003217 ConfidenceLevel=High;Exprimental=0	95.775	213	9	0	1	213	80	292	1.39e-95	344
TRINITY_DN14578_c0_g1_i6	CSAT_LNC000600.1	CSAT_LNC000600.1 gene=CSAT_LNC000600 ConfidenceLevel=High;Exprimental=0	95.882	170	7	0	126	295	1544	1713	6.1e-75	276
TRINITY_DN14544_c2_g1_i4	CSAT_LNC000600.1	CSAT_LNC000600.1 gene=CSAT_LNC000600 ConfidenceLevel=High;Exprimental=0	97.059	170	5	0	82	251	1544	1713	2.37e-78	287
TRINITY_DN14527_c5_g1_i1	CSAT_LNC000600.1	CSAT_LNC000600.1 gene=CSAT_LNC000600 ConfidenceLevel=High;Exprimental=0	96	125	5	0	330	454	1567	1691	4.61e-53	204
TRINITY_DN14596_c0_g1_i1	CSAT_LNC000600.1	CSAT_LNC000600.1 gene=CSAT_LNC000600 ConfidenceLevel=High;Exprimental=0	92.14	229	17	1	82	309	1544	1772	8.46e-89	322
TRINITY_DN14596_c2_g3_i1	CSAT_LNC000600.1	CSAT_LNC000600.1 gene=CSAT_LNC000600 ConfidenceLevel=High;Exprimental=0	96.471	170	6	0	66	235	1544	1713	1.03e-76	281
TRINITY_DN14596_c2_g5_i1	CSAT_LNC000600.1	CSAT_LNC000600.1 gene=CSAT_LNC000600 ConfidenceLevel=High;Exprimental=0	100	809	0	0	1	809	905	1713	0	1495
TRINITY_DN14596_c2_g1_i2	CSAT_LNC000600.1	CSAT_LNC000600.1 gene=CSAT_LNC000600 ConfidenceLevel=High;Exprimental=0	99.083	218	1	1	1	217	1727	1944	2.3e-109	390
TRINITY_DN14596_c2_g1_i3	CSAT_LNC001187.1	CSAT_LNC001187.1 gene=CSAT_LNC001187 ConfidenceLevel=High;Exprimental=0	86.628	172	13	5	221	382	32	203	1.96e-46	182
TRINITY_DN14596_c2_g1_i4	CSAT_LNC001647.1	CSAT_LNC001647.1 gene=CSAT_LNC001647 ConfidenceLevel=High;Exprimental=0	83.559	444	62	6	1	436	441	1	1.25e-113	405
TRINITY_DN14596_c2_g1_i5	CSAT_LNC001647.1	CSAT_LNC001647.1 gene=CSAT_LNC001647 ConfidenceLevel=High;Exprimental=0	100	240	0	0	1	240	240	1	2.03e-125	444
TRINITY_DN14596_c2_g6_i1	CSAT_LNC000146.1	CSAT_LNC000146.1 gene=CSAT_LNC000146 ConfidenceLevel=High;Exprimental=0	87.736	106	6	6	5	107	1430	1531	2.66e-27	117
TRINITY_DN14596_c2_g1_i6	CSAT_LNC001647.1	CSAT_LNC001647.1 gene=CSAT_LNC001647 ConfidenceLevel=High;Exprimental=0	81.343	402	49	12	1	378	400	1	4.12e-83	303
TRINITY_DN14596_c2_g7_i1	CSAT_LNC001647.1	CSAT_LNC001647.1 gene=CSAT_LNC001647 ConfidenceLevel=High;Exprimental=0	83.582	402	55	7	175	568	507	109	7e-102	366
TRINITY_DN14596_c2_g8_i1	CSAT_LNC000005.17	CSAT_LNC000005.17 gene=CSAT_LNC000005 ConfidenceLevel=High;Exprimental=0	97.222	36	1	0	11	46	1159	1194	1.9e-10	62.1
TRINITY_DN14596_c2_g1_i7	CSAT_LNC000005.17	CSAT_LNC000005.17 gene=CSAT_LNC000005 ConfidenceLevel=High;Exprimental=0	97.222	36	1	0	11	46	1159	1194	1.95e-10	62.1
TRINITY_DN14596_c2_g10_i1	CSAT_LNC000004.13	CSAT_LNC000004.13 gene=CSAT_LNC000004 ConfidenceLevel=High;Exprimental=0	100	33	0	0	50	82	646	678	1.9e-10	62.1
TRINITY_DN14596_c2_g1_i8	CSAT_LNC000005.25	CSAT_LNC000005.25 gene=CSAT_LNC000005 ConfidenceLevel=High;Exprimental=0	100	485	0	0	1	485	5770	6254	0	896
TRINITY_DN14596_c2_g12_i1	CSAT_LNC000005.25	CSAT_LNC000005.25 gene=CSAT_LNC000005 ConfidenceLevel=High;Exprimental=0	100	146	0	0	1	146	5770	5915	2.81e-73	270
TRINITY_DN14596_c2_g1_i9	CSAT_LNC000005.2	CSAT_LNC000005.2 gene=CSAT_LNC000005 ConfidenceLevel=High;Exprimental=0	94.595	37	1	1	1493	1528	2557	2521	4.8e-08	56.5
TRINITY_DN14596_c2_g14_i1	CSAT_LNC000005.17	CSAT_LNC000005.17 gene=CSAT_LNC000005 ConfidenceLevel=High;Exprimental=0	97.059	34	1	0	18	51	1281	1248	2.18e-09	58.4
TRINITY_DN14596_c2_g15_i1	CSAT_LNC000004.13	CSAT_LNC000004.13 gene=CSAT_LNC000004 ConfidenceLevel=High;Exprimental=0	90.09	111	9	2	569	678	538	429	1.55e-34	143
TRINITY_DN14596_c2_g4_i2	CSAT_LNC000005.24	CSAT_LNC000005.24 gene=CSAT_LNC000005 ConfidenceLevel=High;Exprimental=0	98.947	95	1	0	664	758	6477	6571	9.11e-43	171
TRINITY_DN14596_c2_g16_i1	CSAT_LNC000005.24	CSAT_LNC000005.24 gene=CSAT_LNC000005 ConfidenceLevel=High;Exprimental=0	87.952	83	8	2	595	676	6349	6430	1.57e-20	97.1
TRINITY_DN14596_c2_g17_i1	CSAT_LNC000005.24	CSAT_LNC000005.24 gene=CSAT_LNC000005 ConfidenceLevel=High;Exprimental=0	95.556	45	2	0	588	632	6455	6499	2.64e-13	73.1
TRINITY_DN14596_c2_g18_i1	CSAT_LNC000005.24	CSAT_LNC000005.24 gene=CSAT_LNC000005 ConfidenceLevel=High;Exprimental=0	100	28	0	0	719	746	6557	6584	3.44e-07	52.8
TRINITY_DN14596_c2_g1_i10	CSAT_LNC000002.1	CSAT_LNC000002.1 gene=CSAT_LNC000002 ConfidenceLevel=High;Exprimental=0	91.026	78	3	1	24	101	168	95	7.73e-23	102
TRINITY_DN14596_c2_g19_i1	CSAT_LNC001668.1	CSAT_LNC001668.1 gene=CSAT_LNC001668 ConfidenceLevel=High;Exprimental=0	94.872	78	4	0	153	230	1	78	6.46e-29	122
TRINITY_DN14596_c2_g1_i11	CSAT_LNC001924.1	CSAT_LNC001924.1 gene=CSAT_LNC001924 ConfidenceLevel=High;Exprimental=0	80.952	147	25	3	909	1055	949	1092	2.73e-25	113
TRINITY_DN14596_c2_g1_i12	CSAT_LNC000013.2	CSAT_LNC000013.2 gene=CSAT_LNC000013 ConfidenceLevel=High;Exprimental=0	88.71	62	2	1	686	742	3192	3253	8.6e-13	71.3
TRINITY_DN14596_c2_g2_i5	CSAT_LNC000004.12	CSAT_LNC000004.12 gene=CSAT_LNC000004 ConfidenceLevel=High;Exprimental=0	97.297	37	0	1	454	489	911	875	4.65e-10	62.1
TRINITY_DN14596_c2_g2_i6	CSAT_LNC001904.7	CSAT_LNC001904.7 gene=CSAT_LNC001904 ConfidenceLevel=High;Exprimental=0	88.136	59	3	2	49	107	328	382	3.52e-12	67.6
TRINITY_DN14596_c2_g19_i2	CSAT_LNC000004.15	CSAT_LNC000004.15 gene=CSAT_LNC000004 ConfidenceLevel=High;Exprimental=0	94.118	85	4	1	38	121	744	660	2.34e-30	128
TRINITY_DN14596_c2_g1_i14	CSAT_LNC000145.1	CSAT_LNC000145.1 gene=CSAT_LNC000145 ConfidenceLevel=High;Exprimental=0	100	387	0	0	1	387	257	643	0	715
TRINITY_DN14584_c4_g11_i1	CSAT_LNC000145.1	CSAT_LNC000145.1 gene=CSAT_LNC000145 ConfidenceLevel=High;Exprimental=0	96.429	112	4	0	141	252	523	634	9.8e-48	185
TRINITY_DN14584_c4_g12_i1	CSAT_LNC000004.1	CSAT_LNC000004.1 gene=CSAT_LNC000004 ConfidenceLevel=High;Exprimental=0	100	143	0	0	178	320	1	143	1.44e-71	265
TRINITY_DN14584_c4_g15_i1	CSAT_LNC000004.1	CSAT_LNC000004.1 gene=CSAT_LNC000004 ConfidenceLevel=High;Exprimental=0	100	31	0	0	290	320	145	175	2.63e-09	58.4
TRINITY_DN14584_c9_g1_i1	CSAT_LNC000013.2	CSAT_LNC000013.2 gene=CSAT_LNC000013 ConfidenceLevel=High;Exprimental=0	100	28	0	0	55	82	7328	7301	5.41e-07	52.8
TRINITY_DN14567_c1_g1_i1	CSAT_LNC001736.2	CSAT_LNC001736.2 gene=CSAT_LNC001736 ConfidenceLevel=High;Exprimental=0	100	38	0	0	206	243	535	498	2.52e-13	71.3
TRINITY_DN14567_c2_g5_i2	CSAT_LNC001131.1	CSAT_LNC001131.1 gene=CSAT_LNC001131 ConfidenceLevel=High;Exprimental=0	98.721	469	2	4	1	468	165	630	0	830
TRINITY_DN14567_c2_g1_i9	CSAT_LNC001736.2	CSAT_LNC001736.2 gene=CSAT_LNC001736 ConfidenceLevel=High;Exprimental=0	100	38	0	0	245	282	535	498	2.94e-13	71.3
TRINITY_DN14567_c2_g1_i11	CSAT_LNC001131.1	CSAT_LNC001131.1 gene=CSAT_LNC001131 ConfidenceLevel=High;Exprimental=0	93.548	124	7	1	356	479	484	606	7.47e-47	183
TRINITY_DN14567_c2_g1_i13	CSAT_LNC001131.1	CSAT_LNC001131.1 gene=CSAT_LNC001131 ConfidenceLevel=High;Exprimental=0	98.79	248	1	2	300	547	385	630	4.37e-124	440
TRINITY_DN14567_c2_g1_i15	CSAT_LNC001496.1	CSAT_LNC001496.1 gene=CSAT_LNC001496 ConfidenceLevel=High;Exprimental=0	100	87	0	0	300	386	1	87	2.37e-40	161
TRINITY_DN14567_c2_g7_i1	CSAT_LNC001496.1	CSAT_LNC001496.1 gene=CSAT_LNC001496 ConfidenceLevel=High;Exprimental=0	100	87	0	0	529	615	1	87	3.85e-40	161
TRINITY_DN14555_c0_g5_i1	CSAT_LNC000002.1	CSAT_LNC000002.1 gene=CSAT_LNC000002 ConfidenceLevel=High;Exprimental=0	100	28	0	0	355	382	1803	1776	1.47e-07	52.8
TRINITY_DN14555_c0_g5_i2	CSAT_LNC000004.13	CSAT_LNC000004.13 gene=CSAT_LNC000004 ConfidenceLevel=High;Exprimental=0	100	304	0	0	1	304	304	1	5.37e-161	562
TRINITY_DN14510_c1_g2_i3	CSAT_LNC000006.1	CSAT_LNC000006.1 gene=CSAT_LNC000006 ConfidenceLevel=High;Exprimental=0	100	259	0	0	1	259	365	107	3.76e-136	479
TRINITY_DN14532_c3_g1_i2	CSAT_LNC000005.20	CSAT_LNC000005.20 gene=CSAT_LNC000005 ConfidenceLevel=High;Exprimental=0	95.082	61	2	1	23	83	2874	2815	1.51e-20	95.3
TRINITY_DN14532_c3_g6_i1	CSAT_LNC000005.1	CSAT_LNC000005.1 gene=CSAT_LNC000005 ConfidenceLevel=High;Exprimental=0	97.674	43	1	0	406	448	2521	2479	9.67e-14	75
TRINITY_DN14532_c3_g1_i4	CSAT_LNC000005.1	CSAT_LNC000005.1 gene=CSAT_LNC000005 ConfidenceLevel=High;Exprimental=0	97.297	37	1	0	1084	1120	5286	5322	2.09e-10	63.9
TRINITY_DN14532_c3_g3_i7	CSAT_LNC001904.4	CSAT_LNC001904.4 gene=CSAT_LNC001904 ConfidenceLevel=High;Exprimental=0	98.551	276	4	0	1	276	1686	1411	7.8e-139	488
TRINITY_DN14525_c0_g1_i1	CSAT_LNC001903.2	CSAT_LNC001903.2 gene=CSAT_LNC001903 ConfidenceLevel=High;Exprimental=0	100	37	0	0	73	109	217	181	3.45e-12	69.4
TRINITY_DN14525_c0_g2_i1	CSAT_LNC000005.11	CSAT_LNC000005.11 gene=CSAT_LNC000005 ConfidenceLevel=High;Exprimental=0	96.774	31	1	0	198	228	271	301	1.13e-07	52.8
TRINITY_DN14525_c2_g1_i1	CSAT_LNC000005.14	CSAT_LNC000005.14 gene=CSAT_LNC000005 ConfidenceLevel=High;Exprimental=0	100	37	0	0	38	74	411	375	8e-13	69.4
TRINITY_DN14525_c2_g2_i1	CSAT_LNC000013.2	CSAT_LNC000013.2 gene=CSAT_LNC000013 ConfidenceLevel=High;Exprimental=0	100	30	0	0	181	210	7976	8005	9.88e-09	56.5
TRINITY_DN14525_c2_g3_i1	CSAT_LNC003080.1	CSAT_LNC003080.1 gene=CSAT_LNC003080 ConfidenceLevel=High;Exprimental=0	96.429	56	2	0	878	933	2	57	2.19e-19	93.5
TRINITY_DN14525_c2_g6_i1	CSAT_LNC003080.1	CSAT_LNC003080.1 gene=CSAT_LNC003080 ConfidenceLevel=High;Exprimental=0	98.113	53	1	0	881	933	204	256	2.19e-19	93.5
TRINITY_DN14525_c2_g7_i1	CSAT_LNC000440.1	CSAT_LNC000440.1 gene=CSAT_LNC000440 ConfidenceLevel=High;Exprimental=0	91.156	147	3	2	1	137	597	451	1.12e-48	191
TRINITY_DN14525_c2_g3_i2	CSAT_LNC000440.1	CSAT_LNC000440.1 gene=CSAT_LNC000440 ConfidenceLevel=High;Exprimental=0	91.156	147	3	2	1	137	597	451	1.15e-48	191
TRINITY_DN14525_c2_g9_i1	CSAT_LNC002840.1	CSAT_LNC002840.1 gene=CSAT_LNC002840 ConfidenceLevel=High;Exprimental=0	99.574	235	1	0	10	244	7	241	3.7e-121	429
TRINITY_DN14525_c2_g7_i2	CSAT_LNC000006.1	CSAT_LNC000006.1 gene=CSAT_LNC000006 ConfidenceLevel=High;Exprimental=0	97.368	38	1	0	1041	1078	380	343	6.1e-11	65.8
TRINITY_DN14525_c2_g13_i1	CSAT_LNC000004.17	CSAT_LNC000004.17 gene=CSAT_LNC000004 ConfidenceLevel=High;Exprimental=0	92.647	136	5	1	71	206	915	1045	1.76e-49	191
TRINITY_DN14525_c2_g14_i1	CSAT_LNC000008.1	CSAT_LNC000008.1 gene=CSAT_LNC000008 ConfidenceLevel=High;Exprimental=0	97.826	46	1	0	250	295	1899	1944	5.96e-16	80.5
TRINITY_DN14525_c2_g10_i2	CSAT_LNC000013.1	CSAT_LNC000013.1 gene=CSAT_LNC000013 ConfidenceLevel=High;Exprimental=0	100	43	0	0	787	829	5543	5585	1.52e-15	80.5
TRINITY_DN14525_c2_g15_i1	CSAT_LNC000005.23	CSAT_LNC000005.23 gene=CSAT_LNC000005 ConfidenceLevel=High;Exprimental=0	100	41	0	0	92	132	3100	3140	1.52e-14	76.8
TRINITY_DN14525_c2_g16_i1	CSAT_LNC001904.4	CSAT_LNC001904.4 gene=CSAT_LNC001904 ConfidenceLevel=High;Exprimental=0	100	31	0	0	44	74	1551	1521	1.64e-09	58.4
TRINITY_DN14525_c3_g1_i1	CSAT_LNC000004.17	CSAT_LNC000004.17 gene=CSAT_LNC000004 ConfidenceLevel=High;Exprimental=0	93.443	61	1	3	94	153	898	956	2.55e-18	87.9
TRINITY_DN14525_c4_g1_i1	CSAT_LNC000004.12	CSAT_LNC000004.12 gene=CSAT_LNC000004 ConfidenceLevel=High;Exprimental=0	97.222	72	2	0	887	958	423	352	3.12e-28	122
TRINITY_DN14525_c5_g1_i1	CSAT_LNC000004.12	CSAT_LNC000004.12 gene=CSAT_LNC000004 ConfidenceLevel=High;Exprimental=0	100	39	0	0	897	935	716	754	3.18e-13	73.1
TRINITY_DN14503_c1_g1_i1	CSAT_LNC001904.7	CSAT_LNC001904.7 gene=CSAT_LNC001904 ConfidenceLevel=High;Exprimental=0	96.97	33	1	0	65	97	93	61	8.49e-09	56.5
TRINITY_DN14503_c5_g1_i1	CSAT_LNC000005.23	CSAT_LNC000005.23 gene=CSAT_LNC000005 ConfidenceLevel=High;Exprimental=0	100	41	0	0	92	132	3100	3140	2.67e-14	76.8
TRINITY_DN14503_c5_g1_i3	CSAT_LNC000013.1	CSAT_LNC000013.1 gene=CSAT_LNC000013 ConfidenceLevel=High;Exprimental=0	79.828	233	27	11	17	230	5920	6151	9.43e-38	152
TRINITY_DN14503_c6_g2_i1	CSAT_LNC002346.3	CSAT_LNC002346.3 gene=CSAT_LNC002346 ConfidenceLevel=High;Exprimental=0	94.964	139	3	4	74	208	159	297	1.05e-56	215
TRINITY_DN14591_c2_g1_i1	CSAT_LNC002346.3	CSAT_LNC002346.3 gene=CSAT_LNC002346 ConfidenceLevel=High;Exprimental=0	100	54	0	0	1	54	37	90	3.07e-22	100
TRINITY_DN14591_c4_g1_i1	CSAT_LNC002346.2	CSAT_LNC002346.2 gene=CSAT_LNC002346 ConfidenceLevel=High;Exprimental=0	83.571	140	14	5	26	156	133	272	7.34e-29	122
TRINITY_DN14597_c1_g1_i1	CSAT_LNC000352.5	CSAT_LNC000352.5 gene=CSAT_LNC000352 ConfidenceLevel=High;Exprimental=0	98.438	384	5	1	1	383	675	1058	0	675
TRINITY_DN14597_c1_g1_i2	CSAT_LNC000352.5	CSAT_LNC000352.5 gene=CSAT_LNC000352 ConfidenceLevel=High;Exprimental=0	90.909	44	4	0	323	366	1042	1085	8.84e-10	60.2
TRINITY_DN14597_c1_g1_i4	CSAT_LNC002950.7	CSAT_LNC002950.7 gene=CSAT_LNC002950 ConfidenceLevel=High;Exprimental=0	96.735	245	7	1	1	245	268	511	1.7e-114	407
TRINITY_DN14597_c2_g1_i1	CSAT_LNC002751.2	CSAT_LNC002751.2 gene=CSAT_LNC002751 ConfidenceLevel=High;Exprimental=0	86	200	9	11	32	227	205	21	3.7e-51	196
TRINITY_DN14597_c2_g2_i3	CSAT_LNC000236.2	CSAT_LNC000236.2 gene=CSAT_LNC000236 ConfidenceLevel=High;Exprimental=0	97.628	253	5	1	2	253	277	529	2.93e-122	433
TRINITY_DN14597_c2_g2_i4	CSAT_LNC003020.1	CSAT_LNC003020.1 gene=CSAT_LNC003020 ConfidenceLevel=High;Exprimental=0	92.713	247	7	1	15	250	180	426	4.22e-96	346
TRINITY_DN14597_c2_g1_i2	CSAT_LNC001440.1	CSAT_LNC001440.1 gene=CSAT_LNC001440 ConfidenceLevel=High;Exprimental=0	84.314	153	24	0	36	188	209	57	6.05e-37	150
TRINITY_DN14597_c2_g3_i1	CSAT_LNC000146.1	CSAT_LNC000146.1 gene=CSAT_LNC000146 ConfidenceLevel=High;Exprimental=0	76.378	127	25	5	440	565	1524	1402	1.08e-10	63.9
TRINITY_DN14597_c2_g2_i6	CSAT_LNC002658.1	CSAT_LNC002658.1 gene=CSAT_LNC002658 ConfidenceLevel=High;Exprimental=0	100	29	0	0	268	296	1171	1143	3.12e-08	54.7
TRINITY_DN14597_c2_g1_i3	CSAT_LNC000409.1	CSAT_LNC000409.1 gene=CSAT_LNC000409 ConfidenceLevel=High;Exprimental=0	95.349	43	2	0	56	98	296	338	8.17e-13	69.4
TRINITY_DN14597_c2_g3_i2	CSAT_LNC000005.2	CSAT_LNC000005.2 gene=CSAT_LNC000005 ConfidenceLevel=High;Exprimental=0	100	323	0	0	1	323	323	1	2e-171	597
TRINITY_DN14597_c2_g2_i7	CSAT_LNC000005.4	CSAT_LNC000005.4 gene=CSAT_LNC000005 ConfidenceLevel=High;Exprimental=0	98.718	234	3	0	59	292	2603	2370	3.41e-117	416
TRINITY_DN14597_c2_g3_i3	CSAT_LNC000004.6	CSAT_LNC000004.6 gene=CSAT_LNC000004 ConfidenceLevel=High;Exprimental=0	100	710	0	0	1	710	3205	3914	0	1312
TRINITY_DN14597_c2_g2_i14	CSAT_LNC000004.6	CSAT_LNC000004.6 gene=CSAT_LNC000004 ConfidenceLevel=High;Exprimental=0	89.024	82	8	1	648	729	251	171	1.02e-21	100
TRINITY_DN14597_c2_g4_i1	CSAT_LNC000004.6	CSAT_LNC000004.6 gene=CSAT_LNC000004 ConfidenceLevel=High;Exprimental=0	97.5	40	1	0	690	729	2507	2468	2.86e-12	69.4
TRINITY_DN14593_c3_g2_i1	CSAT_LNC000004.6	CSAT_LNC000004.6 gene=CSAT_LNC000004 ConfidenceLevel=High;Exprimental=0	95	40	2	0	690	729	3938	3977	1.33e-10	63.9
TRINITY_DN14593_c3_g6_i1	CSAT_LNC000004.3	CSAT_LNC000004.3 gene=CSAT_LNC000004 ConfidenceLevel=High;Exprimental=0	100	120	0	0	1	120	1335	1454	6.04e-59	222
TRINITY_DN14593_c3_g3_i5	CSAT_LNC001739.1	CSAT_LNC001739.1 gene=CSAT_LNC001739 ConfidenceLevel=High;Exprimental=0	86.164	318	37	7	1	316	35	347	3.78e-93	337
TRINITY_DN14593_c3_g7_i1	CSAT_LNC001739.1	CSAT_LNC001739.1 gene=CSAT_LNC001739 ConfidenceLevel=High;Exprimental=0	86.478	318	36	7	1	316	35	347	1.04e-94	342
TRINITY_DN14593_c3_g6_i2	CSAT_LNC001739.1	CSAT_LNC001739.1 gene=CSAT_LNC001739 ConfidenceLevel=High;Exprimental=0	88.339	283	30	3	1	283	35	314	2.64e-93	337
TRINITY_DN14587_c0_g1_i1	CSAT_LNC003213.1	CSAT_LNC003213.1 gene=CSAT_LNC003213 ConfidenceLevel=High;Exprimental=0	81.592	201	25	10	4	199	392	199	5.7e-39	156
TRINITY_DN14587_c0_g2_i1	CSAT_LNC000004.16	CSAT_LNC000004.16 gene=CSAT_LNC000004 ConfidenceLevel=High;Exprimental=0	89.062	64	6	1	113	175	298	361	1.62e-15	78.7
TRINITY_DN14587_c0_g3_i1	CSAT_LNC000005.20	CSAT_LNC000005.20 gene=CSAT_LNC000005 ConfidenceLevel=High;Exprimental=0	100	44	0	0	54	97	3113	3070	1.9e-16	82.4
TRINITY_DN14587_c1_g1_i1	CSAT_LNC000004.14	CSAT_LNC000004.14 gene=CSAT_LNC000004 ConfidenceLevel=High;Exprimental=0	100	141	0	0	1432	1572	475	615	9.63e-70	261
TRINITY_DN14587_c1_g4_i1	CSAT_LNC000004.14	CSAT_LNC000004.14 gene=CSAT_LNC000004 ConfidenceLevel=High;Exprimental=0	100	141	0	0	329	469	475	615	2.79e-70	261
TRINITY_DN14587_c1_g5_i1	CSAT_LNC000004.14	CSAT_LNC000004.14 gene=CSAT_LNC000004 ConfidenceLevel=High;Exprimental=0	100	47	0	0	1	47	1045	1091	5.02e-18	87.9
TRINITY_DN14587_c1_g2_i2	CSAT_LNC000005.20	CSAT_LNC000005.20 gene=CSAT_LNC000005 ConfidenceLevel=High;Exprimental=0	95.745	47	2	0	126	172	2485	2531	7.97e-15	76.8
TRINITY_DN14587_c1_g6_i1	CSAT_LNC000005.15	CSAT_LNC000005.15 gene=CSAT_LNC000005 ConfidenceLevel=High;Exprimental=0	95.556	45	2	0	29	73	1559	1603	6.47e-14	73.1
TRINITY_DN14587_c2_g1_i1	CSAT_LNC000004.16	CSAT_LNC000004.16 gene=CSAT_LNC000004 ConfidenceLevel=High;Exprimental=0	85.981	107	10	4	262	366	570	673	9.34e-25	110
TRINITY_DN14587_c2_g2_i1	CSAT_LNC000002.1	CSAT_LNC000002.1 gene=CSAT_LNC000002 ConfidenceLevel=High;Exprimental=0	88.889	54	6	0	413	466	200	147	7.31e-12	67.6
TRINITY_DN14587_c2_g1_i5	CSAT_LNC000013.1	CSAT_LNC000013.1 gene=CSAT_LNC000013 ConfidenceLevel=High;Exprimental=0	100	31	0	0	152	182	12322	12292	3.49e-09	58.4
TRINITY_DN14587_c2_g1_i7	CSAT_LNC000004.14	CSAT_LNC000004.14 gene=CSAT_LNC000004 ConfidenceLevel=High;Exprimental=0	100	141	0	0	508	648	475	615	3.9e-70	261
TRINITY_DN14587_c2_g2_i2	CSAT_LNC000005.13	CSAT_LNC000005.13 gene=CSAT_LNC000005 ConfidenceLevel=High;Exprimental=0	100	41	0	0	1458	1498	994	1034	3.8e-14	76.8
TRINITY_DN14587_c2_g2_i3	CSAT_LNC000004.3	CSAT_LNC000004.3 gene=CSAT_LNC000004 ConfidenceLevel=High;Exprimental=0	100	542	0	0	187	728	1	542	0	1002
TRINITY_DN14587_c2_g2_i4	CSAT_LNC000005.16	CSAT_LNC000005.16 gene=CSAT_LNC000005 ConfidenceLevel=High;Exprimental=0	100	37	0	0	266	302	3689	3653	1.16e-12	69.4
TRINITY_DN14587_c2_g1_i9	CSAT_LNC000004.5	CSAT_LNC000004.5 gene=CSAT_LNC000004 ConfidenceLevel=High;Exprimental=0	98.462	65	1	0	5	69	3958	4022	1.72e-26	115
TRINITY_DN14587_c2_g2_i5	CSAT_LNC000004.6	CSAT_LNC000004.6 gene=CSAT_LNC000004 ConfidenceLevel=High;Exprimental=0	87.302	126	13	3	120	244	288	165	1.93e-34	141
TRINITY_DN14587_c2_g2_i6	CSAT_LNC000004.6	CSAT_LNC000004.6 gene=CSAT_LNC000004 ConfidenceLevel=High;Exprimental=0	94.286	70	4	0	150	219	3845	3914	1.96e-24	108
TRINITY_DN14587_c2_g3_i1	CSAT_LNC000004.6	CSAT_LNC000004.6 gene=CSAT_LNC000004 ConfidenceLevel=High;Exprimental=0	100	46	0	0	199	244	3938	3983	9.18e-18	86.1
TRINITY_DN14587_c2_g1_i12	CSAT_LNC000004.6	CSAT_LNC000004.6 gene=CSAT_LNC000004 ConfidenceLevel=High;Exprimental=0	95.652	46	2	0	199	244	2507	2462	1.99e-14	75
TRINITY_DN14587_c2_g2_i8	CSAT_LNC001739.1	CSAT_LNC001739.1 gene=CSAT_LNC001739 ConfidenceLevel=High;Exprimental=0	98.462	130	2	0	91	220	347	218	3.52e-61	230
TRINITY_DN14587_c2_g1_i13	CSAT_LNC001949.1	CSAT_LNC001949.1 gene=CSAT_LNC001949 ConfidenceLevel=High;Exprimental=0	100	95	0	0	1	95	216	310	2.91e-44	176
TRINITY_DN14581_c5_g11_i1	CSAT_LNC001949.1	CSAT_LNC001949.1 gene=CSAT_LNC001949 ConfidenceLevel=High;Exprimental=0	100	56	0	0	39	94	1	56	1.39e-22	104
TRINITY_DN14561_c4_g2_i1	CSAT_LNC002255.1	CSAT_LNC002255.1 gene=CSAT_LNC002255 ConfidenceLevel=High;Exprimental=0	96.748	246	8	0	1	246	804	559	1.32e-115	411
TRINITY_DN14561_c4_g2_i2	CSAT_LNC001616.5	CSAT_LNC001616.5 gene=CSAT_LNC001616 ConfidenceLevel=High;Exprimental=0	89.172	314	23	3	82	394	1077	774	1.71e-106	381
TRINITY_DN14561_c4_g5_i1	CSAT_LNC002255.1	CSAT_LNC002255.1 gene=CSAT_LNC002255 ConfidenceLevel=High;Exprimental=0	88	275	30	2	1	275	743	472	9.53e-89	322
TRINITY_DN14561_c4_g1_i7	CSAT_LNC002255.1	CSAT_LNC002255.1 gene=CSAT_LNC002255 ConfidenceLevel=High;Exprimental=0	84.225	374	31	15	3	357	804	440	9.41e-94	339
TRINITY_DN14561_c4_g8_i1	CSAT_LNC000969.1	CSAT_LNC000969.1 gene=CSAT_LNC000969 ConfidenceLevel=High;Exprimental=0	99.275	276	2	0	1	276	591	866	3.09e-142	499
TRINITY_DN14561_c4_g1_i9	CSAT_LNC002255.1	CSAT_LNC002255.1 gene=CSAT_LNC002255 ConfidenceLevel=High;Exprimental=0	97.068	307	9	0	1	307	795	489	9.58e-148	518
TRINITY_DN14561_c4_g2_i3	CSAT_LNC000969.1	CSAT_LNC000969.1 gene=CSAT_LNC000969 ConfidenceLevel=High;Exprimental=0	97.071	239	7	0	1	239	591	829	2.15e-113	403
TRINITY_DN14561_c4_g2_i4	CSAT_LNC001521.1	CSAT_LNC001521.1 gene=CSAT_LNC001521 ConfidenceLevel=High;Exprimental=0	99.103	223	2	0	1	223	363	585	7.44e-113	401
TRINITY_DN14561_c4_g8_i2	CSAT_LNC001949.1	CSAT_LNC001949.1 gene=CSAT_LNC001949 ConfidenceLevel=High;Exprimental=0	88.136	177	20	1	39	214	179	3	4.77e-55	209
TRINITY_DN14561_c4_g1_i13	CSAT_LNC000004.13	CSAT_LNC000004.13 gene=CSAT_LNC000004 ConfidenceLevel=High;Exprimental=0	97.674	86	2	0	510	595	3290	3205	2.9e-36	148
TRINITY_DN14561_c4_g2_i6	CSAT_LNC001907.1	CSAT_LNC001907.1 gene=CSAT_LNC001907 ConfidenceLevel=High;Exprimental=0	98.136	590	10	1	1	589	79	668	0	1027
TRINITY_DN14508_c1_g1_i1	CSAT_LNC000005.29	CSAT_LNC000005.29 gene=CSAT_LNC000005 ConfidenceLevel=High;Exprimental=0	100	57	0	0	77	133	2668	2724	2.79e-23	106
TRINITY_DN14508_c2_g1_i1	CSAT_LNC000005.29	CSAT_LNC000005.29 gene=CSAT_LNC000005 ConfidenceLevel=High;Exprimental=0	100	188	0	0	1	188	2537	2724	4.46e-96	348
TRINITY_DN14508_c2_g3_i1	CSAT_LNC000004.15	CSAT_LNC000004.15 gene=CSAT_LNC000004 ConfidenceLevel=High;Exprimental=0	100	210	0	0	851	1060	1330	1539	2.84e-108	388
TRINITY_DN14508_c2_g2_i2	CSAT_LNC000005.18	CSAT_LNC000005.18 gene=CSAT_LNC000005 ConfidenceLevel=High;Exprimental=0	100	32	0	0	481	512	541	510	1.28e-09	60.2
TRINITY_DN14508_c2_g7_i1	CSAT_LNC000005.20	CSAT_LNC000005.20 gene=CSAT_LNC000005 ConfidenceLevel=High;Exprimental=0	100	36	0	0	50	85	2389	2424	2.94e-12	67.6
TRINITY_DN14508_c2_g1_i2	CSAT_LNC001904.6	CSAT_LNC001904.6 gene=CSAT_LNC001904 ConfidenceLevel=High;Exprimental=0	98.99	99	0	1	7	104	1746	1648	5.23e-45	176
TRINITY_DN14508_c2_g9_i1	CSAT_LNC002952.1	CSAT_LNC002952.1 gene=CSAT_LNC002952 ConfidenceLevel=High;Exprimental=0	98.718	78	1	0	490	567	121	198	1.66e-33	139
TRINITY_DN14508_c2_g10_i1	CSAT_LNC000062.1	CSAT_LNC000062.1 gene=CSAT_LNC000062 ConfidenceLevel=High;Exprimental=0	92.157	51	3	1	33	82	117	167	3.92e-13	71.3
TRINITY_DN14508_c2_g6_i2	CSAT_LNC001949.1	CSAT_LNC001949.1 gene=CSAT_LNC001949 ConfidenceLevel=High;Exprimental=0	91.729	133	10	1	297	428	311	179	5.65e-47	183
TRINITY_DN14508_c2_g11_i1	CSAT_LNC000004.9	CSAT_LNC000004.9 gene=CSAT_LNC000004 ConfidenceLevel=High;Exprimental=0	98	50	1	0	132	181	783	832	2.75e-18	87.9
TRINITY_DN14508_c2_g12_i1	CSAT_LNC001906.1	CSAT_LNC001906.1 gene=CSAT_LNC001906 ConfidenceLevel=High;Exprimental=0	99.059	425	3	1	254	678	103	526	0	761
TRINITY_DN14508_c2_g11_i3	CSAT_LNC000005.13	CSAT_LNC000005.13 gene=CSAT_LNC000005 ConfidenceLevel=High;Exprimental=0	97.222	36	1	0	3	38	140	105	6.06e-10	62.1
TRINITY_DN14508_c2_g14_i1	CSAT_LNC000005.23	CSAT_LNC000005.23 gene=CSAT_LNC000005 ConfidenceLevel=High;Exprimental=0	100	37	0	0	735	771	3052	3088	3.86e-12	69.4
TRINITY_DN14508_c2_g16_i1	CSAT_LNC000004.6	CSAT_LNC000004.6 gene=CSAT_LNC000004 ConfidenceLevel=High;Exprimental=0	85.577	104	10	3	183	281	4038	3935	2.89e-23	104
TRINITY_DN14508_c2_g20_i1	CSAT_LNC000004.6	CSAT_LNC000004.6 gene=CSAT_LNC000004 ConfidenceLevel=High;Exprimental=0	95.122	41	2	0	241	281	2470	2510	1.36e-11	65.8
TRINITY_DN14508_c2_g21_i1	CSAT_LNC000004.6	CSAT_LNC000004.6 gene=CSAT_LNC000004 ConfidenceLevel=High;Exprimental=0	95.122	41	1	1	203	242	2540	2580	4.91e-11	63.9
TRINITY_DN14508_c2_g6_i3	CSAT_LNC000004.6	CSAT_LNC000004.6 gene=CSAT_LNC000004 ConfidenceLevel=High;Exprimental=0	100	28	0	0	214	241	2586	2613	1.06e-07	52.8
TRINITY_DN14508_c2_g24_i1	CSAT_LNC001906.1	CSAT_LNC001906.1 gene=CSAT_LNC001906 ConfidenceLevel=High;Exprimental=0	98.861	527	5	1	27	553	1	526	0	939
TRINITY_DN14508_c2_g20_i2	CSAT_LNC000004.3	CSAT_LNC000004.3 gene=CSAT_LNC000004 ConfidenceLevel=High;Exprimental=0	100	30	0	0	56	85	414	385	7.7e-09	56.5
TRINITY_DN14508_c2_g25_i1	CSAT_LNC001904.2	CSAT_LNC001904.2 gene=CSAT_LNC001904 ConfidenceLevel=High;Exprimental=0	96.078	51	2	0	110	160	745	695	3.62e-17	84.2
TRINITY_DN14536_c0_g1_i1	CSAT_LNC000013.2	CSAT_LNC000013.2 gene=CSAT_LNC000013 ConfidenceLevel=High;Exprimental=0	86.316	95	3	4	77	171	3022	3106	1.64e-20	95.3
TRINITY_DN14536_c0_g1_i2	CSAT_LNC000005.29	CSAT_LNC000005.29 gene=CSAT_LNC000005 ConfidenceLevel=High;Exprimental=0	100	28	0	0	92	119	4816	4789	8.18e-08	52.8
TRINITY_DN14536_c1_g1_i1	CSAT_LNC000013.2	CSAT_LNC000013.2 gene=CSAT_LNC000013 ConfidenceLevel=High;Exprimental=0	100	305	0	0	1	305	2913	3217	1.21e-161	564
TRINITY_DN14536_c4_g2_i1	CSAT_LNC001904.7	CSAT_LNC001904.7 gene=CSAT_LNC001904 ConfidenceLevel=High;Exprimental=0	100	36	0	0	75	110	343	378	3.62e-12	67.6
TRINITY_DN14536_c4_g3_i1	CSAT_LNC000013.2	CSAT_LNC000013.2 gene=CSAT_LNC000013 ConfidenceLevel=High;Exprimental=0	86.316	95	3	4	77	171	3022	3106	1.71e-20	95.3
TRINITY_DN14536_c4_g4_i1	CSAT_LNC000005.17	CSAT_LNC000005.17 gene=CSAT_LNC000005 ConfidenceLevel=High;Exprimental=0	99.567	231	1	0	1	231	1026	1256	5.71e-119	422
TRINITY_DN14536_c4_g1_i2	CSAT_LNC003217.2	CSAT_LNC003217.2 gene=CSAT_LNC003217 ConfidenceLevel=High;Exprimental=0	79.612	103	15	5	1	100	90	189	1.15e-12	69.4
TRINITY_DN14536_c4_g5_i1	CSAT_LNC002650.1	CSAT_LNC002650.1 gene=CSAT_LNC002650 ConfidenceLevel=High;Exprimental=0	98.529	68	1	0	242	309	58	125	3.18e-28	121
TRINITY_DN14536_c5_g1_i1	CSAT_LNC001376.1	CSAT_LNC001376.1 gene=CSAT_LNC001376 ConfidenceLevel=High;Exprimental=0	81.25	224	30	10	163	377	25	245	3.85e-43	171
TRINITY_DN14536_c5_g2_i1	CSAT_LNC003080.1	CSAT_LNC003080.1 gene=CSAT_LNC003080 ConfidenceLevel=High;Exprimental=0	92.925	212	15	0	1	212	227	16	4.22e-85	309
TRINITY_DN14536_c5_g3_i1	CSAT_LNC000584.1	CSAT_LNC000584.1 gene=CSAT_LNC000584 ConfidenceLevel=High;Exprimental=0	100	44	0	0	2	45	769	726	2.29e-16	82.4
TRINITY_DN14536_c5_g3_i2	CSAT_LNC002578.2	CSAT_LNC002578.2 gene=CSAT_LNC002578 ConfidenceLevel=High;Exprimental=0	94.231	52	3	0	1	52	3974	3923	3.43e-16	80.5
TRINITY_DN14536_c5_g2_i2	CSAT_LNC000005.18	CSAT_LNC000005.18 gene=CSAT_LNC000005 ConfidenceLevel=High;Exprimental=0	100	126	0	0	98	223	265	140	2.76e-62	233
TRINITY_DN14536_c5_g2_i3	CSAT_LNC000013.1	CSAT_LNC000013.1 gene=CSAT_LNC000013 ConfidenceLevel=High;Exprimental=0	100	119	0	0	51	169	2402	2520	2.73e-58	220
TRINITY_DN14536_c5_g5_i1	CSAT_LNC000013.1	CSAT_LNC000013.1 gene=CSAT_LNC000013 ConfidenceLevel=High;Exprimental=0	87.234	141	13	5	141	279	6256	6119	7.81e-39	156
TRINITY_DN14536_c5_g2_i4	CSAT_LNC000013.1	CSAT_LNC000013.1 gene=CSAT_LNC000013 ConfidenceLevel=High;Exprimental=0	86.441	118	14	2	163	279	21810	21926	1.7e-30	128
TRINITY_DN14536_c6_g3_i1	CSAT_LNC000013.1	CSAT_LNC000013.1 gene=CSAT_LNC000013 ConfidenceLevel=High;Exprimental=0	82.734	139	21	3	143	279	9378	9241	2.85e-28	121
TRINITY_DN14536_c6_g4_i1	CSAT_LNC000005.13	CSAT_LNC000005.13 gene=CSAT_LNC000005 ConfidenceLevel=High;Exprimental=0	100	167	0	0	89	255	1764	1930	5.75e-85	309
TRINITY_DN14580_c0_g1_i2	CSAT_LNC000005.13	CSAT_LNC000005.13 gene=CSAT_LNC000005 ConfidenceLevel=High;Exprimental=0	96.97	33	1	0	20	52	1038	1006	8.27e-09	56.5
TRINITY_DN14580_c0_g1_i5	CSAT_LNC000013.1	CSAT_LNC000013.1 gene=CSAT_LNC000013 ConfidenceLevel=High;Exprimental=0	98.496	133	2	0	40	172	2388	2520	9.45e-63	235
TRINITY_DN14538_c0_g1_i1	CSAT_LNC000013.1	CSAT_LNC000013.1 gene=CSAT_LNC000013 ConfidenceLevel=High;Exprimental=0	90.769	130	8	4	144	271	6256	6129	2.7e-43	171
TRINITY_DN14538_c0_g3_i1	CSAT_LNC000004.16	CSAT_LNC000004.16 gene=CSAT_LNC000004 ConfidenceLevel=High;Exprimental=0	94.737	114	6	0	54	167	674	561	1.68e-45	178
TRINITY_DN14538_c0_g3_i2	CSAT_LNC000004.16	CSAT_LNC000004.16 gene=CSAT_LNC000004 ConfidenceLevel=High;Exprimental=0	100	31	0	0	54	84	307	337	2.28e-09	58.4
TRINITY_DN14538_c0_g4_i1	CSAT_LNC000004.16	CSAT_LNC000004.16 gene=CSAT_LNC000004 ConfidenceLevel=High;Exprimental=0	80.861	209	32	6	54	258	674	470	1.99e-39	158
TRINITY_DN14538_c0_g4_i2	CSAT_LNC000005.4	CSAT_LNC000005.4 gene=CSAT_LNC000005 ConfidenceLevel=High;Exprimental=0	97.778	45	1	0	1	45	455	411	1.28e-15	78.7
TRINITY_DN14538_c0_g3_i3	CSAT_LNC000005.29	CSAT_LNC000005.29 gene=CSAT_LNC000005 ConfidenceLevel=High;Exprimental=0	100	1325	0	0	1	1325	1617	293	0	2447
TRINITY_DN14538_c0_g3_i4	CSAT_LNC000005.2	CSAT_LNC000005.2 gene=CSAT_LNC000005 ConfidenceLevel=High;Exprimental=0	95.745	235	8	2	1	233	346	580	1.61e-105	377
TRINITY_DN14538_c0_g3_i5	CSAT_LNC001903.2	CSAT_LNC001903.2 gene=CSAT_LNC001903 ConfidenceLevel=High;Exprimental=0	100	29	0	0	68	96	51	79	2.31e-08	54.7
TRINITY_DN14538_c0_g1_i2	CSAT_LNC000005.13	CSAT_LNC000005.13 gene=CSAT_LNC000005 ConfidenceLevel=High;Exprimental=0	100	69	0	0	201	269	1819	1887	1.64e-30	128
TRINITY_DN14538_c0_g3_i6	CSAT_LNC000005.13	CSAT_LNC000005.13 gene=CSAT_LNC000005 ConfidenceLevel=High;Exprimental=0	100	30	0	0	83	112	1807	1836	7.83e-09	56.5
TRINITY_DN14538_c0_g3_i7	CSAT_LNC000005.25	CSAT_LNC000005.25 gene=CSAT_LNC000005 ConfidenceLevel=High;Exprimental=0	99.119	227	2	0	1	227	6847	7073	4.53e-115	409
TRINITY_DN14538_c0_g2_i2	CSAT_LNC000005.25	CSAT_LNC000005.25 gene=CSAT_LNC000005 ConfidenceLevel=High;Exprimental=0	98.75	80	1	0	3	82	2377	2456	5.07e-35	143
TRINITY_DN14538_c0_g3_i8	CSAT_LNC000013.1	CSAT_LNC000013.1 gene=CSAT_LNC000013 ConfidenceLevel=High;Exprimental=0	100	35	0	0	6	40	6220	6254	6.39e-11	65.8
TRINITY_DN14538_c0_g3_i9	CSAT_LNC000005.8	CSAT_LNC000005.8 gene=CSAT_LNC000005 ConfidenceLevel=High;Exprimental=0	100	725	0	0	1	725	4268	3544	0	1339
TRINITY_DN14538_c0_g3_i10	CSAT_LNC000004.12	CSAT_LNC000004.12 gene=CSAT_LNC000004 ConfidenceLevel=High;Exprimental=0	100	30	0	0	57	86	843	814	1.39e-08	56.5
TRINITY_DN14531_c0_g2_i5	CSAT_LNC000004.6	CSAT_LNC000004.6 gene=CSAT_LNC000004 ConfidenceLevel=High;Exprimental=0	95.238	42	2	0	209	250	2396	2437	3.84e-12	67.6
TRINITY_DN14531_c0_g1_i3	CSAT_LNC001904.7	CSAT_LNC001904.7 gene=CSAT_LNC001904 ConfidenceLevel=High;Exprimental=0	100	36	0	0	8	43	378	343	2.92e-12	67.6
TRINITY_DN14531_c0_g2_i9	CSAT_LNC000005.25	CSAT_LNC000005.25 gene=CSAT_LNC000005 ConfidenceLevel=High;Exprimental=0	100	42	0	0	2236	2277	3902	3943	1.54e-14	78.7
TRINITY_DN14531_c0_g2_i10	CSAT_LNC001904.7	CSAT_LNC001904.7 gene=CSAT_LNC001904 ConfidenceLevel=High;Exprimental=0	97.5	40	0	1	1194	1233	435	473	1.93e-11	67.6
TRINITY_DN14531_c0_g2_i12	CSAT_LNC000005.20	CSAT_LNC000005.20 gene=CSAT_LNC000005 ConfidenceLevel=High;Exprimental=0	100	38	0	0	1028	1065	388	425	1.19e-12	71.3
TRINITY_DN14531_c0_g1_i13	CSAT_LNC000005.29	CSAT_LNC000005.29 gene=CSAT_LNC000005 ConfidenceLevel=High;Exprimental=0	93.333	45	3	0	716	760	3979	3935	1.08e-11	67.6
TRINITY_DN14518_c0_g8_i1	CSAT_LNC000013.1	CSAT_LNC000013.1 gene=CSAT_LNC000013 ConfidenceLevel=High;Exprimental=0	92.135	89	7	0	1	89	2526	2438	4.4e-30	126
TRINITY_DN14542_c4_g3_i3	CSAT_LNC000005.8	CSAT_LNC000005.8 gene=CSAT_LNC000005 ConfidenceLevel=High;Exprimental=0	97.872	47	1	0	192	238	7127	7173	1.14e-16	82.4
TRINITY_DN14542_c4_g3_i4	CSAT_LNC000004.6	CSAT_LNC000004.6 gene=CSAT_LNC000004 ConfidenceLevel=High;Exprimental=0	100	69	0	0	209	277	2396	2464	1.69e-30	128
TRINITY_DN14542_c4_g3_i8	CSAT_LNC002654.1	CSAT_LNC002654.1 gene=CSAT_LNC002654 ConfidenceLevel=High;Exprimental=0	97.222	108	3	0	105	212	360	467	2.67e-47	183
TRINITY_DN14542_c4_g3_i10	CSAT_LNC002654.1	CSAT_LNC002654.1 gene=CSAT_LNC002654 ConfidenceLevel=High;Exprimental=0	100	32	0	0	1	32	329	360	4.79e-10	60.2
TRINITY_DN14523_c0_g2_i1	CSAT_LNC002654.1	CSAT_LNC002654.1 gene=CSAT_LNC002654 ConfidenceLevel=High;Exprimental=0	90.417	240	21	2	1	239	387	625	1.04e-86	315
TRINITY_DN14523_c1_g1_i1	CSAT_LNC001736.2	CSAT_LNC001736.2 gene=CSAT_LNC001736 ConfidenceLevel=High;Exprimental=0	96.825	63	2	0	73	135	472	534	1.47e-23	106
TRINITY_DN14523_c1_g2_i1	CSAT_LNC001736.2	CSAT_LNC001736.2 gene=CSAT_LNC001736 ConfidenceLevel=High;Exprimental=0	98.851	87	1	0	619	705	534	620	2.19e-38	156
TRINITY_DN14523_c1_g3_i1	CSAT_LNC001736.2	CSAT_LNC001736.2 gene=CSAT_LNC001736 ConfidenceLevel=High;Exprimental=0	100	34	0	0	1	34	501	534	5.62e-11	63.9
TRINITY_DN14523_c1_g8_i1	CSAT_LNC000698.1	CSAT_LNC000698.1 gene=CSAT_LNC000698 ConfidenceLevel=High;Exprimental=0	85.507	138	10	9	63	195	387	255	9.15e-33	135
TRINITY_DN14523_c1_g9_i1	CSAT_LNC000698.1	CSAT_LNC000698.1 gene=CSAT_LNC000698 ConfidenceLevel=High;Exprimental=0	98.565	209	1	2	1	207	269	477	8.64e-103	368
TRINITY_DN14523_c1_g3_i2	CSAT_LNC000698.1	CSAT_LNC000698.1 gene=CSAT_LNC000698 ConfidenceLevel=High;Exprimental=0	98.571	210	1	2	1	208	269	478	4.3e-103	370
TRINITY_DN14523_c1_g3_i3	CSAT_LNC000004.13	CSAT_LNC000004.13 gene=CSAT_LNC000004 ConfidenceLevel=High;Exprimental=0	98.611	216	3	0	1	216	162	377	2.5e-107	383
TRINITY_DN14523_c1_g12_i1	CSAT_LNC000014.1	CSAT_LNC000014.1 gene=CSAT_LNC000014 ConfidenceLevel=High;Exprimental=0	96.429	84	3	0	429	512	319	402	1.6e-33	139
TRINITY_DN14523_c1_g3_i4	CSAT_LNC000004.15	CSAT_LNC000004.15 gene=CSAT_LNC000004 ConfidenceLevel=High;Exprimental=0	97.561	41	1	0	514	554	1323	1283	6.12e-13	71.3
TRINITY_DN14523_c1_g14_i1	CSAT_LNC000004.15	CSAT_LNC000004.15 gene=CSAT_LNC000004 ConfidenceLevel=High;Exprimental=0	97.619	42	1	0	225	266	621	580	9.56e-14	73.1
TRINITY_DN14523_c1_g3_i5	CSAT_LNC000013.1	CSAT_LNC000013.1 gene=CSAT_LNC000013 ConfidenceLevel=High;Exprimental=0	93.939	99	6	0	964	1062	6026	6124	1.46e-36	150
TRINITY_DN14523_c1_g17_i1	CSAT_LNC000005.13	CSAT_LNC000005.13 gene=CSAT_LNC000005 ConfidenceLevel=High;Exprimental=0	93.333	60	0	1	34	93	722	777	1.48e-17	86.1
TRINITY_DN14523_c1_g3_i7	CSAT_LNC000005.10	CSAT_LNC000005.10 gene=CSAT_LNC000005 ConfidenceLevel=High;Exprimental=0	100	51	0	0	36	86	383	433	4.22e-20	95.3
TRINITY_DN14535_c1_g2_i1	CSAT_LNC000005.4	CSAT_LNC000005.4 gene=CSAT_LNC000005 ConfidenceLevel=High;Exprimental=0	96.591	88	3	0	1	88	269	356	2.09e-35	147
TRINITY_DN14590_c1_g5_i1	CSAT_LNC000005.24	CSAT_LNC000005.24 gene=CSAT_LNC000005 ConfidenceLevel=High;Exprimental=0	100	112	0	0	343	454	2677	2788	3.57e-54	207
TRINITY_DN14537_c2_g3_i1	CSAT_LNC000005.24	CSAT_LNC000005.24 gene=CSAT_LNC000005 ConfidenceLevel=High;Exprimental=0	95.238	42	1	1	122	163	5441	5481	2.27e-11	65.8
TRINITY_DN14537_c2_g6_i1	CSAT_LNC000008.1	CSAT_LNC000008.1 gene=CSAT_LNC000008 ConfidenceLevel=High;Exprimental=0	100	28	0	0	372	399	2052	2079	1.62e-07	52.8
TRINITY_DN14537_c2_g7_i1	CSAT_LNC000005.20	CSAT_LNC000005.20 gene=CSAT_LNC000005 ConfidenceLevel=High;Exprimental=0	97.297	37	1	0	93	129	2746	2710	5.3e-11	63.9
TRINITY_DN14583_c1_g1_i1	CSAT_LNC001904.6	CSAT_LNC001904.6 gene=CSAT_LNC001904 ConfidenceLevel=High;Exprimental=0	95.098	102	2	3	917	1016	1616	1716	8.44e-39	158
TRINITY_DN14583_c2_g1_i1	CSAT_LNC001904.6	CSAT_LNC001904.6 gene=CSAT_LNC001904 ConfidenceLevel=High;Exprimental=0	91.489	47	3	1	41	87	337	382	1.89e-10	63.9
TRINITY_DN14583_c4_g2_i1	CSAT_LNC001859.1	CSAT_LNC001859.1 gene=CSAT_LNC001859 ConfidenceLevel=High;Exprimental=0	91.463	82	6	1	1	81	437	356	1.63e-25	111
TRINITY_DN14583_c4_g3_i1	CSAT_LNC001859.1	CSAT_LNC001859.1 gene=CSAT_LNC001859 ConfidenceLevel=High;Exprimental=0	94.828	58	3	0	51	108	639	582	2.12e-19	91.6
TRINITY_DN14583_c4_g4_i1	CSAT_LNC001440.1	CSAT_LNC001440.1 gene=CSAT_LNC001440 ConfidenceLevel=High;Exprimental=0	95.122	82	4	0	49	130	379	298	5.89e-31	130
TRINITY_DN14583_c4_g6_i1	CSAT_LNC001951.1	CSAT_LNC001951.1 gene=CSAT_LNC001951 ConfidenceLevel=High;Exprimental=0	100	75	0	0	1	75	906	980	5.8e-34	139
TRINITY_DN14583_c4_g7_i1	CSAT_LNC002831.1	CSAT_LNC002831.1 gene=CSAT_LNC002831 ConfidenceLevel=High;Exprimental=0	100	823	0	0	457	1279	158	980	0	1520
TRINITY_DN14583_c4_g8_i1	CSAT_LNC001020.1	CSAT_LNC001020.1 gene=CSAT_LNC001020 ConfidenceLevel=High;Exprimental=0	99.355	155	1	0	519	673	155	1	4.72e-76	281
TRINITY_DN14583_c4_g11_i1	CSAT_LNC001020.1	CSAT_LNC001020.1 gene=CSAT_LNC001020 ConfidenceLevel=High;Exprimental=0	100	103	0	0	294	396	250	148	8.18e-49	191
TRINITY_DN14583_c4_g4_i2	CSAT_LNC002831.1	CSAT_LNC002831.1 gene=CSAT_LNC002831 ConfidenceLevel=High;Exprimental=0	99.943	1748	1	0	127	1874	2862	1115	0	3223
TRINITY_DN14583_c4_g9_i4	CSAT_LNC002963.1	CSAT_LNC002963.1 gene=CSAT_LNC002963 ConfidenceLevel=High;Exprimental=0	97.308	260	7	0	11	270	64	323	7.07e-125	442
TRINITY_DN14583_c4_g9_i5	CSAT_LNC002963.1	CSAT_LNC002963.1 gene=CSAT_LNC002963 ConfidenceLevel=High;Exprimental=0	97.516	322	7	1	1	321	2	323	4.66e-157	549
TRINITY_DN14583_c4_g15_i1	CSAT_LNC002658.1	CSAT_LNC002658.1 gene=CSAT_LNC002658 ConfidenceLevel=High;Exprimental=0	90	190	12	6	41	228	1019	1203	6.29e-64	239
TRINITY_DN14583_c4_g17_i1	CSAT_LNC000600.1	CSAT_LNC000600.1 gene=CSAT_LNC000600 ConfidenceLevel=High;Exprimental=0	87.374	198	13	2	1	197	1730	1544	5.97e-57	217
TRINITY_DN14583_c4_g18_i1	CSAT_LNC000158.1	CSAT_LNC000158.1 gene=CSAT_LNC000158 ConfidenceLevel=High;Exprimental=0	100	79	0	0	1	79	214	292	4.23e-36	147
TRINITY_DN14583_c5_g1_i1	CSAT_LNC001047.1	CSAT_LNC001047.1 gene=CSAT_LNC001047 ConfidenceLevel=High;Exprimental=0	85.43	151	18	4	127	275	753	901	2.95e-38	154
TRINITY_DN14515_c2_g2_i1	CSAT_LNC000600.1	CSAT_LNC000600.1 gene=CSAT_LNC000600 ConfidenceLevel=High;Exprimental=0	88.288	222	15	7	1	213	1644	1863	6.1e-69	255
TRINITY_DN14515_c3_g1_i1	CSAT_LNC003049.1	CSAT_LNC003049.1 gene=CSAT_LNC003049 ConfidenceLevel=High;Exprimental=0	88.393	224	21	5	5	225	438	217	9.9e-72	265
TRINITY_DN14515_c4_g1_i1	CSAT_LNC002185.1	CSAT_LNC002185.1 gene=CSAT_LNC002185 ConfidenceLevel=High;Exprimental=0	90.756	119	11	0	73	191	575	457	5.54e-40	159
TRINITY_DN14566_c3_g1_i1	CSAT_LNC003129.1	CSAT_LNC003129.1 gene=CSAT_LNC003129 ConfidenceLevel=High;Exprimental=0	80.67	388	65	8	301	681	887	503	1.53e-79	292
TRINITY_DN14556_c3_g5_i1	CSAT_LNC003129.1	CSAT_LNC003129.1 gene=CSAT_LNC003129 ConfidenceLevel=High;Exprimental=0	88.525	61	7	0	656	716	657	597	6.04e-14	75
TRINITY_DN14556_c3_g6_i1	CSAT_LNC001583.1	CSAT_LNC001583.1 gene=CSAT_LNC001583 ConfidenceLevel=High;Exprimental=0	94.175	103	6	0	1	103	103	1	5.6e-39	158
TRINITY_DN14556_c3_g8_i2	CSAT_LNC001648.1	CSAT_LNC001648.1 gene=CSAT_LNC001648 ConfidenceLevel=High;Exprimental=0	99.663	297	0	1	18	314	296	1	7.26e-155	542
TRINITY_DN14556_c3_g4_i2	CSAT_LNC000004.13	CSAT_LNC000004.13 gene=CSAT_LNC000004 ConfidenceLevel=High;Exprimental=0	95.652	207	4	1	1	207	808	607	1.24e-90	327
TRINITY_DN14556_c3_g11_i1	CSAT_LNC000004.6	CSAT_LNC000004.6 gene=CSAT_LNC000004 ConfidenceLevel=High;Exprimental=0	96.825	63	2	0	154	216	2342	2280	6.32e-24	106
TRINITY_DN14556_c3_g12_i1	CSAT_LNC000004.6	CSAT_LNC000004.6 gene=CSAT_LNC000004 ConfidenceLevel=High;Exprimental=0	100	42	0	0	111	152	2396	2437	1.38e-15	78.7
TRINITY_DN14556_c3_g8_i3	CSAT_LNC000005.29	CSAT_LNC000005.29 gene=CSAT_LNC000005 ConfidenceLevel=High;Exprimental=0	100	35	0	0	191	225	3103	3137	1.15e-11	65.8
TRINITY_DN14556_c3_g13_i2	CSAT_LNC000005.8	CSAT_LNC000005.8 gene=CSAT_LNC000005 ConfidenceLevel=High;Exprimental=0	95.652	69	2	1	24	91	3014	3082	6.45e-25	110
TRINITY_DN14556_c3_g10_i3	CSAT_LNC000004.5	CSAT_LNC000004.5 gene=CSAT_LNC000004 ConfidenceLevel=High;Exprimental=0	100	262	0	0	1	262	269	8	1.05e-137	484
TRINITY_DN14556_c3_g8_i4	CSAT_LNC000004.5	CSAT_LNC000004.5 gene=CSAT_LNC000004 ConfidenceLevel=High;Exprimental=0	100	128	0	0	96	223	284	157	3.24e-63	237
TRINITY_DN14556_c3_g19_i1	CSAT_LNC000004.5	CSAT_LNC000004.5 gene=CSAT_LNC000004 ConfidenceLevel=High;Exprimental=0	100	113	0	0	1	113	159	47	7.05e-55	209
TRINITY_DN14559_c0_g1_i1	CSAT_LNC000004.5	CSAT_LNC000004.5 gene=CSAT_LNC000004 ConfidenceLevel=High;Exprimental=0	100	132	0	0	53	184	139	8	1.44e-65	244
TRINITY_DN14530_c4_g1_i2	CSAT_LNC000004.5	CSAT_LNC000004.5 gene=CSAT_LNC000004 ConfidenceLevel=High;Exprimental=0	100	93	0	0	53	145	249	157	6.91e-44	172
TRINITY_DN14530_c4_g2_i1	CSAT_LNC000004.5	CSAT_LNC000004.5 gene=CSAT_LNC000004 ConfidenceLevel=High;Exprimental=0	100	45	0	0	16	60	118	74	3.33e-17	84.2
TRINITY_DN14530_c4_g1_i3	CSAT_LNC000004.5	CSAT_LNC000004.5 gene=CSAT_LNC000004 ConfidenceLevel=High;Exprimental=0	100	45	0	0	16	60	228	184	3.33e-17	84.2
TRINITY_DN14530_c4_g1_i5	CSAT_LNC000004.17	CSAT_LNC000004.17 gene=CSAT_LNC000004 ConfidenceLevel=High;Exprimental=0	100	39	0	0	237	275	884	922	1.01e-13	73.1
TRINITY_DN14530_c4_g1_i7	CSAT_LNC000013.1	CSAT_LNC000013.1 gene=CSAT_LNC000013 ConfidenceLevel=High;Exprimental=0	87.671	73	2	1	40	112	2631	2566	1.3e-15	78.7
TRINITY_DN14530_c4_g1_i8	CSAT_LNC000013.1	CSAT_LNC000013.1 gene=CSAT_LNC000013 ConfidenceLevel=High;Exprimental=0	100	29	0	0	1	29	2622	2594	2.2e-08	54.7
TRINITY_DN14528_c1_g4_i1	CSAT_LNC000004.5	CSAT_LNC000004.5 gene=CSAT_LNC000004 ConfidenceLevel=High;Exprimental=0	100	218	0	0	1	218	374	157	2.97e-113	403
TRINITY_DN14528_c1_g1_i2	CSAT_LNC000004.5	CSAT_LNC000004.5 gene=CSAT_LNC000004 ConfidenceLevel=High;Exprimental=0	100	167	0	0	91	257	174	8	6.65e-85	309
TRINITY_DN14572_c0_g1_i4	CSAT_LNC000005.29	CSAT_LNC000005.29 gene=CSAT_LNC000005 ConfidenceLevel=High;Exprimental=0	100	221	0	0	1	221	2070	2290	4.24e-115	409
TRINITY_DN14570_c1_g1_i2	CSAT_LNC000005.10	CSAT_LNC000005.10 gene=CSAT_LNC000005 ConfidenceLevel=High;Exprimental=0	100	30	0	0	347	376	205	176	1.65e-08	56.5
TRINITY_DN14570_c2_g8_i1	CSAT_LNC000004.5	CSAT_LNC000004.5 gene=CSAT_LNC000004 ConfidenceLevel=High;Exprimental=0	97.917	48	0	1	148	195	118	72	4.58e-16	82.4
TRINITY_DN14570_c2_g6_i6	CSAT_LNC000004.5	CSAT_LNC000004.5 gene=CSAT_LNC000004 ConfidenceLevel=High;Exprimental=0	97.917	48	0	1	148	195	228	182	4.58e-16	82.4
TRINITY_DN14574_c0_g2_i1	CSAT_LNC000005.8	CSAT_LNC000005.8 gene=CSAT_LNC000005 ConfidenceLevel=High;Exprimental=0	93.056	72	1	2	159	227	3471	3541	9.44e-23	102
TRINITY_DN14582_c4_g1_i1	CSAT_LNC000005.8	CSAT_LNC000005.8 gene=CSAT_LNC000005 ConfidenceLevel=High;Exprimental=0	94.595	37	0	2	470	505	6700	6735	3.79e-08	56.5
TRINITY_DN14568_c0_g1_i1	CSAT_LNC000004.9	CSAT_LNC000004.9 gene=CSAT_LNC000004 ConfidenceLevel=High;Exprimental=0	100	39	0	0	161	199	166	128	6.66e-14	73.1
TRINITY_DN14568_c0_g1_i2	CSAT_LNC000004.6	CSAT_LNC000004.6 gene=CSAT_LNC000004 ConfidenceLevel=High;Exprimental=0	100	50	0	0	44	93	508	557	7.39e-20	93.5
TRINITY_DN14568_c1_g1_i2	CSAT_LNC000005.25	CSAT_LNC000005.25 gene=CSAT_LNC000005 ConfidenceLevel=High;Exprimental=0	100	29	0	0	569	597	1175	1147	1.76e-07	54.7
TRINITY_DN14568_c1_g3_i1	CSAT_LNC000004.15	CSAT_LNC000004.15 gene=CSAT_LNC000004 ConfidenceLevel=High;Exprimental=0	88.889	45	4	1	66	110	1554	1597	3.18e-08	54.7
TRINITY_DN14568_c1_g4_i1	CSAT_LNC000013.4	CSAT_LNC000013.4 gene=CSAT_LNC000013 ConfidenceLevel=High;Exprimental=0	100	31	0	0	307	337	47	77	2.95e-09	58.4
TRINITY_DN14568_c1_g1_i4	CSAT_LNC001904.6	CSAT_LNC001904.6 gene=CSAT_LNC001904 ConfidenceLevel=High;Exprimental=0	97.826	46	0	1	154	198	1700	1655	1.34e-15	78.7
TRINITY_DN14568_c1_g7_i1	CSAT_LNC000004.13	CSAT_LNC000004.13 gene=CSAT_LNC000004 ConfidenceLevel=High;Exprimental=0	97.959	49	1	0	26	74	3671	3719	1.73e-16	86.1
TRINITY_DN14568_c1_g1_i5	CSAT_LNC000006.1	CSAT_LNC000006.1 gene=CSAT_LNC000006 ConfidenceLevel=High;Exprimental=0	100	43	0	0	510	552	2689	2731	1.04e-15	80.5
TRINITY_DN14568_c1_g8_i1	CSAT_LNC000004.9	CSAT_LNC000004.9 gene=CSAT_LNC000004 ConfidenceLevel=High;Exprimental=0	100	35	0	0	9	43	1675	1641	1.09e-11	65.8
TRINITY_DN14568_c1_g9_i1	CSAT_LNC001949.1	CSAT_LNC001949.1 gene=CSAT_LNC001949 ConfidenceLevel=High;Exprimental=0	97.26	73	2	0	17	89	311	239	1.16e-28	124
TRINITY_DN14568_c1_g10_i1	CSAT_LNC001949.1	CSAT_LNC001949.1 gene=CSAT_LNC001949 ConfidenceLevel=High;Exprimental=0	96.429	56	2	0	19	74	56	1	3.28e-19	93.5
TRINITY_DN14568_c1_g11_i1	CSAT_LNC002445.1	CSAT_LNC002445.1 gene=CSAT_LNC002445 ConfidenceLevel=High;Exprimental=0	99.548	221	1	0	1	221	1487	1707	1.97e-113	403
TRINITY_DN14568_c1_g13_i1	CSAT_LNC002012.1	CSAT_LNC002012.1 gene=CSAT_LNC002012 ConfidenceLevel=High;Exprimental=0	78.431	204	29	9	63	256	1075	1273	2.37e-27	119
TRINITY_DN14568_c1_g15_i1	CSAT_LNC002952.1	CSAT_LNC002952.1 gene=CSAT_LNC002952 ConfidenceLevel=High;Exprimental=0	92.857	112	8	0	182	293	121	232	4.92e-41	163
TRINITY_DN14568_c1_g1_i9	CSAT_LNC001822.1	CSAT_LNC001822.1 gene=CSAT_LNC001822 ConfidenceLevel=High;Exprimental=0	98.824	85	1	0	1	85	85	1	9.24e-38	152
TRINITY_DN14568_c1_g18_i1	CSAT_LNC000856.1	CSAT_LNC000856.1 gene=CSAT_LNC000856 ConfidenceLevel=High;Exprimental=0	96.552	58	2	0	462	519	369	426	9.27e-21	97.1
TRINITY_DN14568_c1_g9_i2	CSAT_LNC002918.1	CSAT_LNC002918.1 gene=CSAT_LNC002918 ConfidenceLevel=High;Exprimental=0	96.226	106	4	0	1	106	339	444	5.38e-44	174
TRINITY_DN14568_c1_g19_i1	CSAT_LNC002918.1	CSAT_LNC002918.1 gene=CSAT_LNC002918 ConfidenceLevel=High;Exprimental=0	98.485	66	1	0	1	66	1551	1616	9.2e-27	117
TRINITY_DN14568_c1_g1_i11	CSAT_LNC000657.1	CSAT_LNC000657.1 gene=CSAT_LNC000657 ConfidenceLevel=High;Exprimental=0	99.18	122	1	0	1	122	77	198	2.41e-58	220
TRINITY_DN14568_c1_g8_i2	CSAT_LNC000657.1	CSAT_LNC000657.1 gene=CSAT_LNC000657 ConfidenceLevel=High;Exprimental=0	94.891	137	7	0	76	212	62	198	1.12e-56	215
TRINITY_DN14552_c1_g1_i1	CSAT_LNC003119.1	CSAT_LNC003119.1 gene=CSAT_LNC003119 ConfidenceLevel=High;Exprimental=0	91.818	220	8	8	1	218	351	562	9.52e-82	298
TRINITY_DN14552_c1_g2_i1	CSAT_LNC001962.1	CSAT_LNC001962.1 gene=CSAT_LNC001962 ConfidenceLevel=High;Exprimental=0	99.6	250	1	0	54	303	3119	2870	2.09e-129	457
TRINITY_DN14552_c1_g3_i1	CSAT_LNC002880.1	CSAT_LNC002880.1 gene=CSAT_LNC002880 ConfidenceLevel=High;Exprimental=0	99.545	220	0	1	1	219	292	511	2.57e-112	399
TRINITY_DN14552_c1_g2_i2	CSAT_LNC001090.1	CSAT_LNC001090.1 gene=CSAT_LNC001090 ConfidenceLevel=High;Exprimental=0	94.977	219	4	1	1	212	299	81	1.94e-93	337
TRINITY_DN14552_c1_g4_i1	CSAT_LNC001694.1	CSAT_LNC001694.1 gene=CSAT_LNC001694 ConfidenceLevel=High;Exprimental=0	100	406	0	0	1	406	973	1378	0	750
TRINITY_DN14552_c1_g5_i1	CSAT_LNC001802.1	CSAT_LNC001802.1 gene=CSAT_LNC001802 ConfidenceLevel=High;Exprimental=0	98.571	140	2	0	352	491	460	321	3.28e-66	248
TRINITY_DN14552_c1_g7_i1	CSAT_LNC002728.1	CSAT_LNC002728.1 gene=CSAT_LNC002728 ConfidenceLevel=High;Exprimental=0	97.241	145	4	0	137	281	337	193	4.54e-66	246
TRINITY_DN14552_c1_g11_i1	CSAT_LNC003144.2	CSAT_LNC003144.2 gene=CSAT_LNC003144 ConfidenceLevel=High;Exprimental=0	94.326	423	24	0	110	532	743	1165	0	649
TRINITY_DN14552_c1_g12_i1	CSAT_LNC002728.1	CSAT_LNC002728.1 gene=CSAT_LNC002728 ConfidenceLevel=High;Exprimental=0	98.901	91	1	0	1	91	91	1	3.59e-41	163
TRINITY_DN14552_c1_g14_i1	CSAT_LNC003175.1	CSAT_LNC003175.1 gene=CSAT_LNC003175 ConfidenceLevel=High;Exprimental=0	98.387	62	0	1	1	62	388	328	1.7e-24	108
TRINITY_DN14519_c1_g2_i1	CSAT_LNC003079.4	CSAT_LNC003079.4 gene=CSAT_LNC003079 ConfidenceLevel=High;Exprimental=0	93.103	290	18	2	40	327	518	229	2.3e-119	424
TRINITY_DN14519_c1_g4_i1	CSAT_LNC003079.4	CSAT_LNC003079.4 gene=CSAT_LNC003079 ConfidenceLevel=High;Exprimental=0	92.734	289	20	1	40	327	338	50	3.85e-117	416
TRINITY_DN14519_c1_g6_i1	CSAT_LNC003079.4	CSAT_LNC003079.4 gene=CSAT_LNC003079 ConfidenceLevel=High;Exprimental=0	92.771	249	16	2	81	327	656	408	6.58e-100	359
TRINITY_DN14519_c1_g1_i8	CSAT_LNC003079.4	CSAT_LNC003079.4 gene=CSAT_LNC003079 ConfidenceLevel=High;Exprimental=0	94.969	159	8	0	40	198	159	1	4.13e-67	250
TRINITY_DN14519_c1_g4_i2	CSAT_LNC003079.3	CSAT_LNC003079.3 gene=CSAT_LNC003079 ConfidenceLevel=High;Exprimental=0	92.46	252	17	2	1	250	659	408	4.92e-100	359
TRINITY_DN14519_c1_g2_i2	CSAT_LNC003079.3	CSAT_LNC003079.3 gene=CSAT_LNC003079 ConfidenceLevel=High;Exprimental=0	92.43	251	18	1	1	250	300	50	1.77e-99	357
TRINITY_DN14519_c1_g1_i19	CSAT_LNC003079.3	CSAT_LNC003079.3 gene=CSAT_LNC003079 ConfidenceLevel=High;Exprimental=0	90.873	252	21	2	1	250	480	229	2.31e-93	337
TRINITY_DN14588_c0_g1_i1	CSAT_LNC003079.3	CSAT_LNC003079.3 gene=CSAT_LNC003079 ConfidenceLevel=High;Exprimental=0	94.215	121	7	0	1	121	121	1	8.84e-48	185
TRINITY_DN18236_c0_g1_i1	CSAT_LNC001948.1	CSAT_LNC001948.1 gene=CSAT_LNC001948 ConfidenceLevel=High;Exprimental=0	96	200	8	0	3	202	245	46	3.97e-90	326
TRINITY_DN26200_c0_g1_i1	CSAT_LNC002948.1	CSAT_LNC002948.1 gene=CSAT_LNC002948 ConfidenceLevel=High;Exprimental=0	83.333	120	14	5	215	332	261	146	9.68e-24	106
TRINITY_DN21916_c0_g1_i1	CSAT_LNC002948.1	CSAT_LNC002948.1 gene=CSAT_LNC002948 ConfidenceLevel=High;Exprimental=0	94.671	319	13	4	63	379	818	502	7.27e-140	492
TRINITY_DN37475_c0_g1_i1	CSAT_LNC003107.1	CSAT_LNC003107.1 gene=CSAT_LNC003107 ConfidenceLevel=High;Exprimental=0	92.369	249	16	3	68	315	328	574	1.07e-97	351
TRINITY_DN37466_c0_g1_i1	CSAT_LNC002948.1	CSAT_LNC002948.1 gene=CSAT_LNC002948 ConfidenceLevel=High;Exprimental=0	99.138	464	3	1	1	464	783	321	0	833
TRINITY_DN37411_c0_g1_i1	CSAT_LNC001520.1	CSAT_LNC001520.1 gene=CSAT_LNC001520 ConfidenceLevel=High;Exprimental=0	81.633	245	26	7	34	278	433	208	9.92e-48	185
TRINITY_DN36173_c0_g1_i1	CSAT_LNC002948.1	CSAT_LNC002948.1 gene=CSAT_LNC002948 ConfidenceLevel=High;Exprimental=0	96.063	635	22	3	1	633	789	156	0	1031
TRINITY_DN26046_c0_g1_i1	CSAT_LNC002346.7	CSAT_LNC002346.7 gene=CSAT_LNC002346 ConfidenceLevel=High;Exprimental=0	99.662	296	1	0	1	296	451	156	5.47e-155	542
TRINITY_DN6407_c0_g1_i1	CSAT_LNC002347.1	CSAT_LNC002347.1 gene=CSAT_LNC002347 ConfidenceLevel=High;Exprimental=0	95.714	630	19	3	40	662	1	629	0	1007
TRINITY_DN6407_c0_g1_i2	CSAT_LNC002948.1	CSAT_LNC002948.1 gene=CSAT_LNC002948 ConfidenceLevel=High;Exprimental=0	94.702	302	12	4	1	300	519	818	4.71e-132	466
TRINITY_DN6491_c0_g2_i1	CSAT_LNC002764.1	CSAT_LNC002764.1 gene=CSAT_LNC002764 ConfidenceLevel=High;Exprimental=0	98.837	172	2	0	84	255	112	283	1.85e-84	307
TRINITY_DN6499_c0_g1_i1	CSAT_LNC003011.1	CSAT_LNC003011.1 gene=CSAT_LNC003011 ConfidenceLevel=High;Exprimental=0	92.405	79	3	1	676	754	29	104	1.83e-24	110
TRINITY_DN23576_c0_g1_i1	CSAT_LNC000146.1	CSAT_LNC000146.1 gene=CSAT_LNC000146 ConfidenceLevel=High;Exprimental=0	79.07	129	16	10	34	159	1519	1399	1.44e-15	78.7
TRINITY_DN32957_c0_g1_i1	CSAT_LNC001904.4	CSAT_LNC001904.4 gene=CSAT_LNC001904 ConfidenceLevel=High;Exprimental=0	92.683	41	3	0	284	324	1867	1907	9.03e-10	60.2
TRINITY_DN32988_c0_g1_i1	CSAT_LNC000013.1	CSAT_LNC000013.1 gene=CSAT_LNC000013 ConfidenceLevel=High;Exprimental=0	97.297	37	1	0	248	284	2334	2370	7.21e-11	63.9
TRINITY_DN35657_c0_g1_i1	CSAT_LNC000004.13	CSAT_LNC000004.13 gene=CSAT_LNC000004 ConfidenceLevel=High;Exprimental=0	92.683	41	3	0	53	93	3205	3245	8.86e-10	60.2
TRINITY_DN30659_c0_g1_i1	CSAT_LNC000005.13	CSAT_LNC000005.13 gene=CSAT_LNC000005 ConfidenceLevel=High;Exprimental=0	90.37	135	11	2	1	134	2046	1913	4.89e-45	176
TRINITY_DN14683_c0_g2_i1	CSAT_LNC000005.13	CSAT_LNC000005.13 gene=CSAT_LNC000005 ConfidenceLevel=High;Exprimental=0	89.726	146	13	2	1	145	2057	1913	8.54e-48	185
TRINITY_DN14683_c0_g4_i1	CSAT_LNC000005.13	CSAT_LNC000005.13 gene=CSAT_LNC000005 ConfidenceLevel=High;Exprimental=0	91.083	157	12	2	38	193	2071	1916	1.58e-55	211
TRINITY_DN14683_c0_g1_i2	CSAT_LNC000005.13	CSAT_LNC000005.13 gene=CSAT_LNC000005 ConfidenceLevel=High;Exprimental=0	91.083	157	12	2	38	193	2071	1916	1.31e-55	211
TRINITY_DN14683_c0_g2_i2	CSAT_LNC000005.21	CSAT_LNC000005.21 gene=CSAT_LNC000005 ConfidenceLevel=High;Exprimental=0	100	124	0	0	46	169	813	690	4.17e-61	230
TRINITY_DN14683_c0_g8_i1	CSAT_LNC000005.13	CSAT_LNC000005.13 gene=CSAT_LNC000005 ConfidenceLevel=High;Exprimental=0	85.535	159	23	0	38	196	2071	1913	3.79e-42	167
TRINITY_DN14683_c0_g2_i3	CSAT_LNC001904.7	CSAT_LNC001904.7 gene=CSAT_LNC001904 ConfidenceLevel=High;Exprimental=0	100	61	0	0	145	205	382	322	3.42e-26	113
TRINITY_DN14683_c0_g2_i4	CSAT_LNC000004.14	CSAT_LNC000004.14 gene=CSAT_LNC000004 ConfidenceLevel=High;Exprimental=0	93.056	72	5	0	13	84	216	287	1.04e-23	106
TRINITY_DN14683_c0_g1_i3	CSAT_LNC000005.13	CSAT_LNC000005.13 gene=CSAT_LNC000005 ConfidenceLevel=High;Exprimental=0	88.66	194	20	2	11	203	2108	1916	8.14e-63	235
TRINITY_DN14683_c0_g12_i1	CSAT_LNC000005.4	CSAT_LNC000005.4 gene=CSAT_LNC000005 ConfidenceLevel=High;Exprimental=0	100	29	0	0	130	158	3196	3224	1e-07	54.7
TRINITY_DN14683_c0_g13_i1	CSAT_LNC000004.14	CSAT_LNC000004.14 gene=CSAT_LNC000004 ConfidenceLevel=High;Exprimental=0	94.444	162	9	0	19	180	168	7	2.66e-67	250
TRINITY_DN14683_c0_g15_i1	CSAT_LNC000005.26	CSAT_LNC000005.26 gene=CSAT_LNC000005 ConfidenceLevel=High;Exprimental=0	95.302	149	5	1	74	222	1212	1066	7.65e-63	235
TRINITY_DN14683_c0_g1_i4	CSAT_LNC000005.13	CSAT_LNC000005.13 gene=CSAT_LNC000005 ConfidenceLevel=High;Exprimental=0	91.25	160	12	2	38	196	2071	1913	2.81e-57	217
TRINITY_DN14683_c0_g1_i5	CSAT_LNC000005.27	CSAT_LNC000005.27 gene=CSAT_LNC000005 ConfidenceLevel=High;Exprimental=0	100	28	0	0	233	260	1284	1311	1.64e-07	52.8
TRINITY_DN14683_c0_g16_i1	CSAT_LNC000005.16	CSAT_LNC000005.16 gene=CSAT_LNC000005 ConfidenceLevel=High;Exprimental=0	94.175	103	3	2	1	102	3680	3780	3.98e-38	154
TRINITY_DN14683_c0_g2_i7	CSAT_LNC001903.2	CSAT_LNC001903.2 gene=CSAT_LNC001903 ConfidenceLevel=High;Exprimental=0	100	29	0	0	65	93	51	79	4.54e-08	54.7
TRINITY_DN14683_c0_g17_i1	CSAT_LNC000005.27	CSAT_LNC000005.27 gene=CSAT_LNC000005 ConfidenceLevel=High;Exprimental=0	100	219	0	0	1	219	1173	1391	5.42e-114	405
TRINITY_DN14683_c0_g2_i8	CSAT_LNC000005.26	CSAT_LNC000005.26 gene=CSAT_LNC000005 ConfidenceLevel=High;Exprimental=0	100	97	0	0	145	241	1268	1172	4.02e-46	180
TRINITY_DN14683_c0_g20_i1	CSAT_LNC000005.16	CSAT_LNC000005.16 gene=CSAT_LNC000005 ConfidenceLevel=High;Exprimental=0	94.34	53	3	0	161	213	71	19	1.01e-16	82.4
TRINITY_DN14683_c0_g2_i9	CSAT_LNC000004.13	CSAT_LNC000004.13 gene=CSAT_LNC000004 ConfidenceLevel=High;Exprimental=0	82.589	224	28	2	1	213	495	272	2.07e-48	187
TRINITY_DN14683_c0_g21_i1	CSAT_LNC000005.29	CSAT_LNC000005.29 gene=CSAT_LNC000005 ConfidenceLevel=High;Exprimental=0	100	78	0	0	1270	1347	2991	2914	8.65e-35	145
TRINITY_DN14683_c0_g11_i2	CSAT_LNC000005.29	CSAT_LNC000005.29 gene=CSAT_LNC000005 ConfidenceLevel=High;Exprimental=0	87.5	80	8	2	1270	1347	2868	2789	1.14e-18	91.6
TRINITY_DN14683_c0_g23_i1	CSAT_LNC000005.29	CSAT_LNC000005.29 gene=CSAT_LNC000005 ConfidenceLevel=High;Exprimental=0	100	32	0	0	1283	1314	2934	2903	3.22e-09	60.2
TRINITY_DN14683_c1_g1_i1	CSAT_LNC000013.1	CSAT_LNC000013.1 gene=CSAT_LNC000013 ConfidenceLevel=High;Exprimental=0	85.776	232	19	5	1	220	6046	6275	2.8e-62	233
TRINITY_DN14683_c3_g1_i1	CSAT_LNC000013.1	CSAT_LNC000013.1 gene=CSAT_LNC000013 ConfidenceLevel=High;Exprimental=0	84.277	159	20	3	65	220	21935	21779	2.91e-37	150
TRINITY_DN14668_c2_g1_i7	CSAT_LNC000005.13	CSAT_LNC000005.13 gene=CSAT_LNC000005 ConfidenceLevel=High;Exprimental=0	85.256	156	23	0	38	193	2071	1916	1.34e-40	161
TRINITY_DN14685_c3_g1_i2	CSAT_LNC000005.20	CSAT_LNC000005.20 gene=CSAT_LNC000005 ConfidenceLevel=High;Exprimental=0	95.89	73	3	0	139	211	2882	2810	7.91e-28	119
TRINITY_DN14685_c3_g1_i4	CSAT_LNC001904.6	CSAT_LNC001904.6 gene=CSAT_LNC001904 ConfidenceLevel=High;Exprimental=0	92	125	5	5	79	202	1615	1735	2.26e-43	171
TRINITY_DN14685_c3_g1_i8	CSAT_LNC000005.29	CSAT_LNC000005.29 gene=CSAT_LNC000005 ConfidenceLevel=High;Exprimental=0	100	103	0	0	1270	1372	3016	2914	1.12e-48	191
TRINITY_DN14685_c3_g1_i14	CSAT_LNC000005.29	CSAT_LNC000005.29 gene=CSAT_LNC000005 ConfidenceLevel=High;Exprimental=0	88.095	84	8	2	1291	1372	2872	2789	6.96e-21	99
TRINITY_DN14685_c3_g1_i17	CSAT_LNC000005.29	CSAT_LNC000005.29 gene=CSAT_LNC000005 ConfidenceLevel=High;Exprimental=0	100	32	0	0	1308	1339	2934	2903	3.28e-09	60.2
TRINITY_DN14685_c3_g1_i18	CSAT_LNC000005.26	CSAT_LNC000005.26 gene=CSAT_LNC000005 ConfidenceLevel=High;Exprimental=0	83.182	220	21	11	1	207	1038	822	2.01e-48	187
TRINITY_DN14685_c3_g1_i19	CSAT_LNC000437.1	CSAT_LNC000437.1 gene=CSAT_LNC000437 ConfidenceLevel=High;Exprimental=0	77.64	161	30	5	788	944	238	396	2.35e-19	93.5
TRINITY_DN14651_c0_g1_i3	CSAT_LNC001924.1	CSAT_LNC001924.1 gene=CSAT_LNC001924 ConfidenceLevel=High;Exprimental=0	98.039	51	1	0	275	325	947	897	9.46e-19	89.8
TRINITY_DN14651_c1_g12_i1	CSAT_LNC002790.2	CSAT_LNC002790.2 gene=CSAT_LNC002790 ConfidenceLevel=High;Exprimental=0	81.119	286	35	7	750	1034	141	408	6.43e-55	211
TRINITY_DN14654_c4_g1_i5	CSAT_LNC002027.1	CSAT_LNC002027.1 gene=CSAT_LNC002027 ConfidenceLevel=High;Exprimental=0	97.959	49	0	1	1	49	403	356	3.82e-17	84.2
TRINITY_DN14654_c4_g3_i1	CSAT_LNC002348.4	CSAT_LNC002348.4 gene=CSAT_LNC002348 ConfidenceLevel=High;Exprimental=0	100	288	0	0	1	288	1929	2216	3.19e-152	532
TRINITY_DN14654_c4_g3_i5	CSAT_LNC002348.4	CSAT_LNC002348.4 gene=CSAT_LNC002348 ConfidenceLevel=High;Exprimental=0	100	38	0	0	1	38	1829	1866	3.01e-13	71.3
TRINITY_DN14687_c1_g2_i1	CSAT_LNC001668.1	CSAT_LNC001668.1 gene=CSAT_LNC001668 ConfidenceLevel=High;Exprimental=0	99.618	262	1	0	16	277	377	116	4.05e-136	479
TRINITY_DN14687_c2_g1_i1	CSAT_LNC002845.1	CSAT_LNC002845.1 gene=CSAT_LNC002845 ConfidenceLevel=High;Exprimental=0	92.576	229	14	2	1	229	963	1188	6.06e-90	326
TRINITY_DN14687_c2_g2_i1	CSAT_LNC002845.1	CSAT_LNC002845.1 gene=CSAT_LNC002845 ConfidenceLevel=High;Exprimental=0	94.585	277	11	3	28	304	916	1188	8.29e-120	425
TRINITY_DN14663_c2_g1_i1	CSAT_LNC002845.1	CSAT_LNC002845.1 gene=CSAT_LNC002845 ConfidenceLevel=High;Exprimental=0	100	29	0	0	1	29	1039	1067	4.51e-08	54.7
TRINITY_DN14605_c1_g1_i2	CSAT_LNC002845.1	CSAT_LNC002845.1 gene=CSAT_LNC002845 ConfidenceLevel=High;Exprimental=0	93.45	229	12	2	1	229	963	1188	3.24e-93	337
TRINITY_DN14605_c1_g1_i3	CSAT_LNC002845.1	CSAT_LNC002845.1 gene=CSAT_LNC002845 ConfidenceLevel=High;Exprimental=0	92.267	375	23	4	1	373	818	1188	2.44e-150	527
TRINITY_DN14605_c1_g3_i1	CSAT_LNC003213.1	CSAT_LNC003213.1 gene=CSAT_LNC003213 ConfidenceLevel=High;Exprimental=0	85.156	256	10	9	1	229	344	90	2.2e-63	237
TRINITY_DN14643_c1_g1_i1	CSAT_LNC000600.1	CSAT_LNC000600.1 gene=CSAT_LNC000600 ConfidenceLevel=High;Exprimental=0	87.342	158	11	4	265	416	1863	1709	1.23e-43	172
TRINITY_DN14643_c1_g1_i2	CSAT_LNC000600.1	CSAT_LNC000600.1 gene=CSAT_LNC000600 ConfidenceLevel=High;Exprimental=0	87.826	115	8	1	295	403	1823	1709	7.28e-31	130
TRINITY_DN14643_c1_g1_i3	CSAT_LNC002744.1	CSAT_LNC002744.1 gene=CSAT_LNC002744 ConfidenceLevel=High;Exprimental=0	98.198	555	8	1	1	555	66	618	0	968
TRINITY_DN14643_c1_g1_i4	CSAT_LNC001647.1	CSAT_LNC001647.1 gene=CSAT_LNC001647 ConfidenceLevel=High;Exprimental=0	82.353	68	11	1	389	456	348	414	4.57e-09	58.4
TRINITY_DN14643_c1_g1_i5	CSAT_LNC002185.1	CSAT_LNC002185.1 gene=CSAT_LNC002185 ConfidenceLevel=High;Exprimental=0	100	330	0	0	1	330	872	543	1.66e-175	610
TRINITY_DN14643_c2_g2_i1	CSAT_LNC001647.1	CSAT_LNC001647.1 gene=CSAT_LNC001647 ConfidenceLevel=High;Exprimental=0	91.111	45	4	0	132	176	370	414	1.64e-10	62.1
TRINITY_DN14643_c2_g4_i1	CSAT_LNC002185.1	CSAT_LNC002185.1 gene=CSAT_LNC002185 ConfidenceLevel=High;Exprimental=0	89.474	114	8	2	56	165	575	462	2.58e-34	141
TRINITY_DN14643_c2_g4_i2	CSAT_LNC000013.2	CSAT_LNC000013.2 gene=CSAT_LNC000013 ConfidenceLevel=High;Exprimental=0	100	262	0	0	1	262	5208	5469	8.19e-138	484
TRINITY_DN14643_c2_g6_i1	CSAT_LNC000013.2	CSAT_LNC000013.2 gene=CSAT_LNC000013 ConfidenceLevel=High;Exprimental=0	100	265	0	0	1	265	4966	5230	1.78e-139	490
TRINITY_DN14643_c2_g8_i1	CSAT_LNC000005.22	CSAT_LNC000005.22 gene=CSAT_LNC000005 ConfidenceLevel=High;Exprimental=0	100	49	0	0	1	49	31	79	3.36e-19	91.6
TRINITY_DN14643_c2_g10_i1	CSAT_LNC000004.15	CSAT_LNC000004.15 gene=CSAT_LNC000004 ConfidenceLevel=High;Exprimental=0	100	33	0	0	303	335	1376	1408	2.19e-10	62.1
TRINITY_DN14643_c2_g11_i1	CSAT_LNC000013.1	CSAT_LNC000013.1 gene=CSAT_LNC000013 ConfidenceLevel=High;Exprimental=0	100	558	0	0	7	564	2708	3265	0	1031
TRINITY_DN14643_c2_g12_i1	CSAT_LNC000145.1	CSAT_LNC000145.1 gene=CSAT_LNC000145 ConfidenceLevel=High;Exprimental=0	98.551	69	1	0	148	216	551	619	6.03e-29	122
TRINITY_DN14643_c2_g4_i6	CSAT_LNC000004.12	CSAT_LNC000004.12 gene=CSAT_LNC000004 ConfidenceLevel=High;Exprimental=0	92.063	63	3	2	1140	1202	636	576	1.36e-17	87.9
TRINITY_DN14643_c2_g8_i2	CSAT_LNC000013.1	CSAT_LNC000013.1 gene=CSAT_LNC000013 ConfidenceLevel=High;Exprimental=0	100	448	0	0	7	454	2708	3155	0	828
TRINITY_DN14643_c3_g1_i1	CSAT_LNC000013.1	CSAT_LNC000013.1 gene=CSAT_LNC000013 ConfidenceLevel=High;Exprimental=0	98.864	88	1	0	446	533	3178	3265	4.31e-39	158
TRINITY_DN14610_c0_g2_i1	CSAT_LNC000002.1	CSAT_LNC000002.1 gene=CSAT_LNC000002 ConfidenceLevel=High;Exprimental=0	100	57	0	0	38	94	3944	4000	1.11e-23	106
TRINITY_DN14636_c0_g1_i1	CSAT_LNC000004.12	CSAT_LNC000004.12 gene=CSAT_LNC000004 ConfidenceLevel=High;Exprimental=0	92.063	63	3	2	1083	1145	636	576	1.29e-17	87.9
TRINITY_DN14636_c2_g2_i1	CSAT_LNC000005.8	CSAT_LNC000005.8 gene=CSAT_LNC000005 ConfidenceLevel=High;Exprimental=0	98.63	73	1	0	54	126	3543	3471	5.12e-31	130
TRINITY_DN14636_c3_g1_i3	CSAT_LNC000004.12	CSAT_LNC000004.12 gene=CSAT_LNC000004 ConfidenceLevel=High;Exprimental=0	100	408	0	0	1	408	723	316	0	754
TRINITY_DN14636_c4_g1_i1	CSAT_LNC000004.12	CSAT_LNC000004.12 gene=CSAT_LNC000004 ConfidenceLevel=High;Exprimental=0	100	39	0	0	311	349	716	754	1.21e-13	73.1
TRINITY_DN14636_c4_g2_i1	CSAT_LNC000004.15	CSAT_LNC000004.15 gene=CSAT_LNC000004 ConfidenceLevel=High;Exprimental=0	88.889	45	4	1	260	304	1554	1597	3.69e-08	54.7
TRINITY_DN14636_c4_g5_i1	CSAT_LNC000004.13	CSAT_LNC000004.13 gene=CSAT_LNC000004 ConfidenceLevel=High;Exprimental=0	100	222	0	0	61	282	4101	3880	1.53e-115	411
TRINITY_DN14636_c4_g6_i1	CSAT_LNC000005.10	CSAT_LNC000005.10 gene=CSAT_LNC000005 ConfidenceLevel=High;Exprimental=0	100	45	0	0	51	95	433	389	4.66e-17	84.2
TRINITY_DN14636_c4_g1_i2	CSAT_LNC000005.15	CSAT_LNC000005.15 gene=CSAT_LNC000005 ConfidenceLevel=High;Exprimental=0	88.608	79	5	4	177	253	1294	1370	6.91e-20	93.5
TRINITY_DN14636_c4_g7_i2	CSAT_LNC000008.1	CSAT_LNC000008.1 gene=CSAT_LNC000008 ConfidenceLevel=High;Exprimental=0	97.059	34	1	0	143	176	2934	2967	2.77e-09	58.4
TRINITY_DN14636_c4_g10_i1	CSAT_LNC001904.2	CSAT_LNC001904.2 gene=CSAT_LNC001904 ConfidenceLevel=High;Exprimental=0	100	62	0	0	134	195	383	322	1.01e-26	115
TRINITY_DN14636_c4_g14_i1	CSAT_LNC002354.1	CSAT_LNC002354.1 gene=CSAT_LNC002354 ConfidenceLevel=High;Exprimental=0	84.133	271	31	9	263	527	197	461	2.01e-67	252
TRINITY_DN14636_c4_g18_i1	CSAT_LNC000146.1	CSAT_LNC000146.1 gene=CSAT_LNC000146 ConfidenceLevel=High;Exprimental=0	80.882	136	17	9	6	137	1504	1374	2.31e-21	99
TRINITY_DN14636_c4_g19_i1	CSAT_LNC000146.1	CSAT_LNC000146.1 gene=CSAT_LNC000146 ConfidenceLevel=High;Exprimental=0	80.147	136	18	9	6	137	1504	1374	5.21e-20	93.5
TRINITY_DN14636_c4_g20_i1	CSAT_LNC001647.1	CSAT_LNC001647.1 gene=CSAT_LNC001647 ConfidenceLevel=High;Exprimental=0	91.489	47	2	2	128	173	369	414	1.06e-10	63.9
TRINITY_DN14620_c5_g3_i1	CSAT_LNC000013.1	CSAT_LNC000013.1 gene=CSAT_LNC000013 ConfidenceLevel=High;Exprimental=0	100	43	0	0	57	99	5585	5543	6.8e-16	80.5
TRINITY_DN14620_c5_g3_i2	CSAT_LNC000005.14	CSAT_LNC000005.14 gene=CSAT_LNC000005 ConfidenceLevel=High;Exprimental=0	95.89	73	2	1	291	363	438	509	4.88e-27	117
TRINITY_DN14690_c2_g1_i1	CSAT_LNC000660.1	CSAT_LNC000660.1 gene=CSAT_LNC000660 ConfidenceLevel=High;Exprimental=0	92.819	376	25	2	1	375	169	543	1.96e-155	544
TRINITY_DN14690_c2_g1_i2	CSAT_LNC000660.1	CSAT_LNC000660.1 gene=CSAT_LNC000660 ConfidenceLevel=High;Exprimental=0	91.781	365	28	2	11	375	1	363	2.57e-144	507
TRINITY_DN14690_c2_g1_i3	CSAT_LNC000660.1	CSAT_LNC000660.1 gene=CSAT_LNC000660 ConfidenceLevel=High;Exprimental=0	94.03	201	11	1	1	200	347	547	3.62e-83	303
TRINITY_DN14606_c1_g3_i1	CSAT_LNC000660.1	CSAT_LNC000660.1 gene=CSAT_LNC000660 ConfidenceLevel=High;Exprimental=0	91.935	186	14	1	190	375	1	185	7.94e-70	259
TRINITY_DN14606_c1_g3_i9	CSAT_LNC003079.2	CSAT_LNC003079.2 gene=CSAT_LNC003079 ConfidenceLevel=High;Exprimental=0	91.709	398	33	0	1	398	60	457	4.79e-158	553
TRINITY_DN14606_c1_g10_i1	CSAT_LNC003079.2	CSAT_LNC003079.2 gene=CSAT_LNC003079 ConfidenceLevel=High;Exprimental=0	92.029	276	21	1	1	275	239	514	5.15e-108	387
TRINITY_DN14634_c1_g2_i2	CSAT_LNC003079.2	CSAT_LNC003079.2 gene=CSAT_LNC003079 ConfidenceLevel=High;Exprimental=0	90.647	278	25	1	121	398	1	277	1.86e-102	368
TRINITY_DN14634_c1_g3_i1	CSAT_LNC003079.4	CSAT_LNC003079.4 gene=CSAT_LNC003079 ConfidenceLevel=High;Exprimental=0	88.764	356	40	0	1	356	60	415	8.44e-123	436
TRINITY_DN14634_c1_g4_i1	CSAT_LNC003079.4	CSAT_LNC003079.4 gene=CSAT_LNC003079 ConfidenceLevel=High;Exprimental=0	87.675	357	43	1	1	356	239	595	3.96e-116	414
TRINITY_DN14634_c2_g3_i1	CSAT_LNC003079.4	CSAT_LNC003079.4 gene=CSAT_LNC003079 ConfidenceLevel=High;Exprimental=0	91.525	236	19	1	1	235	418	653	6.86e-89	324
TRINITY_DN14634_c2_g3_i2	CSAT_LNC003079.4	CSAT_LNC003079.4 gene=CSAT_LNC003079 ConfidenceLevel=High;Exprimental=0	86.864	236	31	0	121	356	1	236	4.22e-71	265
TRINITY_DN14686_c0_g1_i1	CSAT_LNC002937.1	CSAT_LNC002937.1 gene=CSAT_LNC002937 ConfidenceLevel=High;Exprimental=0	99.103	223	2	0	16	238	310	88	7.69e-113	401
TRINITY_DN14686_c4_g1_i3	CSAT_LNC001128.1	CSAT_LNC001128.1 gene=CSAT_LNC001128 ConfidenceLevel=High;Exprimental=0	93.96	149	9	0	157	305	214	66	7e-60	226
TRINITY_DN14686_c4_g1_i5	CSAT_LNC001128.1	CSAT_LNC001128.1 gene=CSAT_LNC001128 ConfidenceLevel=High;Exprimental=0	88.938	226	9	1	28	253	214	5	1.12e-71	265
TRINITY_DN14686_c4_g1_i7	CSAT_LNC002937.1	CSAT_LNC002937.1 gene=CSAT_LNC002937 ConfidenceLevel=High;Exprimental=0	96.259	294	9	1	1	294	346	55	1.2e-136	481
TRINITY_DN14686_c4_g2_i1	CSAT_LNC000188.1	CSAT_LNC000188.1 gene=CSAT_LNC000188 ConfidenceLevel=High;Exprimental=0	97.191	178	5	0	25	202	178	1	1.23e-82	302
TRINITY_DN14686_c4_g1_i18	CSAT_LNC001128.1	CSAT_LNC001128.1 gene=CSAT_LNC001128 ConfidenceLevel=High;Exprimental=0	95.283	212	10	0	249	460	212	1	5.88e-93	337
TRINITY_DN14686_c5_g1_i1	CSAT_LNC002937.1	CSAT_LNC002937.1 gene=CSAT_LNC002937 ConfidenceLevel=High;Exprimental=0	99.658	292	1	0	1	292	346	55	9.02e-153	534
TRINITY_DN14641_c2_g1_i1	CSAT_LNC000188.1	CSAT_LNC000188.1 gene=CSAT_LNC000188 ConfidenceLevel=High;Exprimental=0	97.191	178	5	0	25	202	178	1	9.81e-83	302
TRINITY_DN14641_c2_g2_i1	CSAT_LNC002963.1	CSAT_LNC002963.1 gene=CSAT_LNC002963 ConfidenceLevel=High;Exprimental=0	91.589	214	14	4	7	219	20	230	1.18e-79	292
TRINITY_DN14641_c3_g1_i2	CSAT_LNC000188.1	CSAT_LNC000188.1 gene=CSAT_LNC000188 ConfidenceLevel=High;Exprimental=0	98.851	174	2	0	1	174	174	1	1.68e-85	311
TRINITY_DN14641_c4_g2_i1	CSAT_LNC001128.1	CSAT_LNC001128.1 gene=CSAT_LNC001128 ConfidenceLevel=High;Exprimental=0	98.462	65	1	0	155	219	65	1	1.27e-26	115
TRINITY_DN14641_c4_g3_i1	CSAT_LNC000188.1	CSAT_LNC000188.1 gene=CSAT_LNC000188 ConfidenceLevel=High;Exprimental=0	93.258	178	12	0	25	202	178	1	4.97e-71	263
TRINITY_DN14641_c5_g1_i1	CSAT_LNC000004.17	CSAT_LNC000004.17 gene=CSAT_LNC000004 ConfidenceLevel=High;Exprimental=0	100	28	0	0	495	522	165	192	4.42e-07	52.8
TRINITY_DN14641_c5_g1_i2	CSAT_LNC000005.16	CSAT_LNC000005.16 gene=CSAT_LNC000005 ConfidenceLevel=High;Exprimental=0	100	32	0	0	52	83	997	1028	2.48e-09	60.2
TRINITY_DN14641_c5_g1_i4	CSAT_LNC000005.4	CSAT_LNC000005.4 gene=CSAT_LNC000005 ConfidenceLevel=High;Exprimental=0	92.982	57	1	2	160	213	488	544	4.27e-16	80.5
TRINITY_DN14641_c5_g1_i5	CSAT_LNC000007.1	CSAT_LNC000007.1 gene=CSAT_LNC000007 ConfidenceLevel=High;Exprimental=0	99	100	1	0	1	100	100	1	2.13e-45	180
TRINITY_DN14641_c6_g1_i1	CSAT_LNC000005.16	CSAT_LNC000005.16 gene=CSAT_LNC000005 ConfidenceLevel=High;Exprimental=0	100	32	0	0	52	83	997	1028	2.7e-09	60.2
TRINITY_DN14641_c6_g5_i1	CSAT_LNC000005.9	CSAT_LNC000005.9 gene=CSAT_LNC000005 ConfidenceLevel=High;Exprimental=0	89.231	130	13	1	163	291	6733	6862	1.76e-40	161
TRINITY_DN14641_c6_g6_i1	CSAT_LNC000004.14	CSAT_LNC000004.14 gene=CSAT_LNC000004 ConfidenceLevel=High;Exprimental=0	96.341	82	2	1	185	266	233	153	3.84e-32	134
TRINITY_DN14641_c6_g10_i1	CSAT_LNC000013.1	CSAT_LNC000013.1 gene=CSAT_LNC000013 ConfidenceLevel=High;Exprimental=0	92.568	148	10	1	98	244	21807	21954	1.42e-55	211
TRINITY_DN14641_c6_g13_i1	CSAT_LNC000013.1	CSAT_LNC000013.1 gene=CSAT_LNC000013 ConfidenceLevel=High;Exprimental=0	82.313	147	24	2	81	225	9378	9232	5.29e-30	126
TRINITY_DN14641_c6_g12_i2	CSAT_LNC000013.1	CSAT_LNC000013.1 gene=CSAT_LNC000013 ConfidenceLevel=High;Exprimental=0	79.651	172	26	8	57	225	6275	6110	1.15e-26	115
TRINITY_DN14641_c6_g14_i1	CSAT_LNC000005.25	CSAT_LNC000005.25 gene=CSAT_LNC000005 ConfidenceLevel=High;Exprimental=0	80.672	119	4	6	129	236	1355	1465	1.89e-14	75
TRINITY_DN14641_c6_g15_i1	CSAT_LNC000005.25	CSAT_LNC000005.25 gene=CSAT_LNC000005 ConfidenceLevel=High;Exprimental=0	100	33	0	0	40	72	3139	3107	1.47e-10	62.1
TRINITY_DN14641_c6_g17_i1	CSAT_LNC000005.27	CSAT_LNC000005.27 gene=CSAT_LNC000005 ConfidenceLevel=High;Exprimental=0	100	34	0	0	298	331	1336	1369	8.15e-11	63.9
TRINITY_DN14641_c6_g18_i1	CSAT_LNC000005.2	CSAT_LNC000005.2 gene=CSAT_LNC000005 ConfidenceLevel=High;Exprimental=0	90.667	75	2	4	54	126	4224	4295	3.63e-20	95.3
TRINITY_DN14641_c6_g19_i1	CSAT_LNC000005.13	CSAT_LNC000005.13 gene=CSAT_LNC000005 ConfidenceLevel=High;Exprimental=0	100	29	0	0	139	167	837	865	2.09e-08	54.7
TRINITY_DN14641_c6_g20_i1	CSAT_LNC000005.1	CSAT_LNC000005.1 gene=CSAT_LNC000005 ConfidenceLevel=High;Exprimental=0	100	43	0	0	1930	1972	1527	1485	3.67e-15	80.5
TRINITY_DN14652_c1_g1_i9	CSAT_LNC000005.1	CSAT_LNC000005.1 gene=CSAT_LNC000005 ConfidenceLevel=High;Exprimental=0	100	29	0	0	925	953	4622	4594	2.22e-07	54.7
TRINITY_DN14656_c0_g4_i13	CSAT_LNC003138.6	CSAT_LNC003138.6 gene=CSAT_LNC003138 ConfidenceLevel=High;Exprimental=0	96.97	66	1	1	310	375	336	400	8.46e-25	110
TRINITY_DN14607_c2_g1_i1	CSAT_LNC003138.6	CSAT_LNC003138.6 gene=CSAT_LNC003138 ConfidenceLevel=High;Exprimental=0	95.819	287	9	3	1	285	777	492	1.99e-130	460
TRINITY_DN14607_c3_g1_i2	CSAT_LNC003138.6	CSAT_LNC003138.6 gene=CSAT_LNC003138 ConfidenceLevel=High;Exprimental=0	98.913	92	1	0	277	368	467	376	1.74e-41	165
TRINITY_DN14607_c3_g1_i3	CSAT_LNC003138.6	CSAT_LNC003138.6 gene=CSAT_LNC003138 ConfidenceLevel=High;Exprimental=0	92.222	90	6	1	3	91	2950	2861	8.23e-30	126
TRINITY_DN14607_c3_g1_i5	CSAT_LNC003138.6	CSAT_LNC003138.6 gene=CSAT_LNC003138 ConfidenceLevel=High;Exprimental=0	96.97	66	1	1	318	383	336	400	8.65e-25	110
TRINITY_DN14607_c3_g1_i6	CSAT_LNC003138.6	CSAT_LNC003138.6 gene=CSAT_LNC003138 ConfidenceLevel=High;Exprimental=0	100	65	0	0	234	298	336	400	3.06e-28	121
TRINITY_DN14607_c3_g8_i1	CSAT_LNC003138.6	CSAT_LNC003138.6 gene=CSAT_LNC003138 ConfidenceLevel=High;Exprimental=0	94.979	239	9	3	116	352	729	492	1.14e-103	372
TRINITY_DN14607_c3_g1_i7	CSAT_LNC003138.6	CSAT_LNC003138.6 gene=CSAT_LNC003138 ConfidenceLevel=High;Exprimental=0	100	117	0	0	1	117	804	688	5.67e-57	217
TRINITY_DN14607_c3_g1_i10	CSAT_LNC003138.6	CSAT_LNC003138.6 gene=CSAT_LNC003138 ConfidenceLevel=High;Exprimental=0	98.913	92	1	0	344	435	467	376	2.08e-41	165
TRINITY_DN14607_c3_g1_i14	CSAT_LNC003138.6	CSAT_LNC003138.6 gene=CSAT_LNC003138 ConfidenceLevel=High;Exprimental=0	92.135	89	6	1	30	117	2950	2862	3.53e-29	124
TRINITY_DN14607_c3_g13_i1	CSAT_LNC003138.6	CSAT_LNC003138.6 gene=CSAT_LNC003138 ConfidenceLevel=High;Exprimental=0	98.148	54	1	0	1	54	1211	1158	2.77e-20	95.3
TRINITY_DN14607_c3_g1_i18	CSAT_LNC003138.6	CSAT_LNC003138.6 gene=CSAT_LNC003138 ConfidenceLevel=High;Exprimental=0	95.349	43	2	0	116	158	2903	2861	1.68e-12	69.4
TRINITY_DN14607_c5_g1_i1	CSAT_LNC003138.6	CSAT_LNC003138.6 gene=CSAT_LNC003138 ConfidenceLevel=High;Exprimental=0	100	454	0	0	1	454	1303	850	0	839
TRINITY_DN14613_c5_g4_i1	CSAT_LNC003138.6	CSAT_LNC003138.6 gene=CSAT_LNC003138 ConfidenceLevel=High;Exprimental=0	98.639	294	4	0	161	454	1550	1257	1.12e-148	521
TRINITY_DN14680_c1_g9_i1	CSAT_LNC003138.6	CSAT_LNC003138.6 gene=CSAT_LNC003138 ConfidenceLevel=High;Exprimental=0	98.63	146	2	0	1	146	896	751	9.71e-70	259
TRINITY_DN14623_c10_g1_i1	CSAT_LNC003138.6	CSAT_LNC003138.6 gene=CSAT_LNC003138 ConfidenceLevel=High;Exprimental=0	99.699	1661	5	0	1	1661	2903	1243	0	3040
TRINITY_DN14693_c2_g3_i6	CSAT_LNC003138.6	CSAT_LNC003138.6 gene=CSAT_LNC003138 ConfidenceLevel=High;Exprimental=0	99.026	308	3	0	1354	1661	1143	836	1.5e-157	553
TRINITY_DN14693_c2_g3_i9	CSAT_LNC003138.6	CSAT_LNC003138.6 gene=CSAT_LNC003138 ConfidenceLevel=High;Exprimental=0	100	43	0	0	1	43	729	687	3.06e-15	80.5
TRINITY_DN14693_c2_g3_i15	CSAT_LNC003138.6	CSAT_LNC003138.6 gene=CSAT_LNC003138 ConfidenceLevel=High;Exprimental=0	96.97	66	1	1	271	336	336	400	7.53e-25	110
TRINITY_DN14625_c5_g1_i1	CSAT_LNC003138.6	CSAT_LNC003138.6 gene=CSAT_LNC003138 ConfidenceLevel=High;Exprimental=0	100	429	0	0	1	429	804	376	0	793
TRINITY_DN14625_c6_g1_i3	CSAT_LNC003138.6	CSAT_LNC003138.6 gene=CSAT_LNC003138 ConfidenceLevel=High;Exprimental=0	92.222	90	6	1	30	118	2950	2861	9.68e-30	126
TRINITY_DN14625_c6_g3_i1	CSAT_LNC003138.6	CSAT_LNC003138.6 gene=CSAT_LNC003138 ConfidenceLevel=High;Exprimental=0	98.148	54	1	0	1	54	1211	1158	2.73e-20	95.3
TRINITY_DN14682_c1_g11_i1	CSAT_LNC003138.2	CSAT_LNC003138.2 gene=CSAT_LNC003138 ConfidenceLevel=High;Exprimental=0	98.401	938	4	5	1	938	949	23	0	1639
TRINITY_DN14682_c1_g2_i2	CSAT_LNC003138.3	CSAT_LNC003138.3 gene=CSAT_LNC003138 ConfidenceLevel=High;Exprimental=0	100	163	0	0	67	229	1285	1123	7.69e-83	302
TRINITY_DN14682_c1_g8_i3	CSAT_LNC003138.6	CSAT_LNC003138.6 gene=CSAT_LNC003138 ConfidenceLevel=High;Exprimental=0	96.97	66	1	1	301	366	336	400	8.24e-25	110
TRINITY_DN14682_c1_g14_i1	CSAT_LNC003138.6	CSAT_LNC003138.6 gene=CSAT_LNC003138 ConfidenceLevel=High;Exprimental=0	94.979	239	9	3	102	338	729	492	1.1e-103	372
TRINITY_DN14682_c1_g17_i1	CSAT_LNC003138.6	CSAT_LNC003138.6 gene=CSAT_LNC003138 ConfidenceLevel=High;Exprimental=0	98.913	92	1	0	330	421	467	376	2.01e-41	165
TRINITY_DN14682_c1_g19_i1	CSAT_LNC003138.6	CSAT_LNC003138.6 gene=CSAT_LNC003138 ConfidenceLevel=High;Exprimental=0	100	42	0	0	62	103	729	688	2.7e-15	78.7
TRINITY_DN14682_c1_g20_i1	CSAT_LNC003138.6	CSAT_LNC003138.6 gene=CSAT_LNC003138 ConfidenceLevel=High;Exprimental=0	100	42	0	0	22	63	729	688	2.7e-15	78.7
TRINITY_DN14682_c1_g21_i1	CSAT_LNC003138.6	CSAT_LNC003138.6 gene=CSAT_LNC003138 ConfidenceLevel=High;Exprimental=0	95.349	43	2	0	102	144	2903	2861	1.62e-12	69.4
TRINITY_DN14647_c1_g1_i6	CSAT_LNC003138.6	CSAT_LNC003138.6 gene=CSAT_LNC003138 ConfidenceLevel=High;Exprimental=0	95.238	42	2	0	62	103	2903	2862	5.83e-12	67.6
TRINITY_DN14688_c1_g1_i1	CSAT_LNC003138.6	CSAT_LNC003138.6 gene=CSAT_LNC003138 ConfidenceLevel=High;Exprimental=0	95.238	42	2	0	22	63	2903	2862	5.83e-12	67.6
TRINITY_DN14688_c1_g1_i2	CSAT_LNC003138.6	CSAT_LNC003138.6 gene=CSAT_LNC003138 ConfidenceLevel=High;Exprimental=0	100	65	0	0	275	339	336	400	3.51e-28	121
TRINITY_DN14688_c1_g1_i3	CSAT_LNC000415.10	CSAT_LNC000415.10 gene=CSAT_LNC000415 ConfidenceLevel=High;Exprimental=0	100	31	0	0	353	383	342	312	4.42e-09	58.4
TRINITY_DN14688_c1_g1_i5	CSAT_LNC001515.1	CSAT_LNC001515.1 gene=CSAT_LNC001515 ConfidenceLevel=High;Exprimental=0	91.803	61	5	0	15	75	516	456	1.02e-17	86.1
TRINITY_DN14688_c1_g1_i6	CSAT_LNC001515.1	CSAT_LNC001515.1 gene=CSAT_LNC001515 ConfidenceLevel=High;Exprimental=0	85.507	69	8	2	22	90	188	122	2.85e-13	71.3
TRINITY_DN14688_c1_g1_i8	CSAT_LNC001515.1	CSAT_LNC001515.1 gene=CSAT_LNC001515 ConfidenceLevel=High;Exprimental=0	93.333	45	2	1	22	66	337	294	1.33e-11	65.8
TRINITY_DN14688_c1_g1_i9	CSAT_LNC001515.1	CSAT_LNC001515.1 gene=CSAT_LNC001515 ConfidenceLevel=High;Exprimental=0	79.592	98	14	5	86	179	473	378	1.33e-11	65.8
TRINITY_DN14688_c1_g1_i10	CSAT_LNC003076.1	CSAT_LNC003076.1 gene=CSAT_LNC003076 ConfidenceLevel=High;Exprimental=0	83.432	169	19	6	167	330	230	66	1.88e-36	148
TRINITY_DN14688_c1_g1_i11	CSAT_LNC003076.1	CSAT_LNC003076.1 gene=CSAT_LNC003076 ConfidenceLevel=High;Exprimental=0	83.453	139	16	5	3	136	202	66	1.14e-28	122
TRINITY_DN14688_c1_g1_i12	CSAT_LNC000414.1	CSAT_LNC000414.1 gene=CSAT_LNC000414 ConfidenceLevel=High;Exprimental=0	88.514	296	17	12	3	286	453	743	5.74e-95	342
TRINITY_DN14688_c1_g1_i13	CSAT_LNC002691.1	CSAT_LNC002691.1 gene=CSAT_LNC002691 ConfidenceLevel=High;Exprimental=0	96.512	86	2	1	87	172	367	283	1.86e-34	141
TRINITY_DN14688_c1_g1_i14	CSAT_LNC000326.1	CSAT_LNC000326.1 gene=CSAT_LNC000326 ConfidenceLevel=High;Exprimental=0	84.946	372	25	12	261	627	5	350	2.95e-96	348
TRINITY_DN14609_c1_g6_i1	CSAT_LNC002691.1	CSAT_LNC002691.1 gene=CSAT_LNC002691 ConfidenceLevel=High;Exprimental=0	93.333	195	10	3	1	192	196	2	7.71e-78	285
TRINITY_DN14630_c1_g1_i1	CSAT_LNC002474.1	CSAT_LNC002474.1 gene=CSAT_LNC002474 ConfidenceLevel=High;Exprimental=0	88.108	185	13	7	1	179	182	1	1.48e-55	211
TRINITY_DN14630_c1_g1_i2	CSAT_LNC002474.1	CSAT_LNC002474.1 gene=CSAT_LNC002474 ConfidenceLevel=High;Exprimental=0	88.571	175	13	4	20	189	342	170	6.87e-54	206
TRINITY_DN14630_c1_g1_i3	CSAT_LNC002474.1	CSAT_LNC002474.1 gene=CSAT_LNC002474 ConfidenceLevel=High;Exprimental=0	87.437	199	17	6	30	223	204	9	5.98e-59	222
TRINITY_DN14630_c2_g1_i1	CSAT_LNC000326.1	CSAT_LNC000326.1 gene=CSAT_LNC000326 ConfidenceLevel=High;Exprimental=0	85.34	382	25	12	261	637	5	360	1.1e-101	366
TRINITY_DN14630_c2_g2_i1	CSAT_LNC002691.1	CSAT_LNC002691.1 gene=CSAT_LNC002691 ConfidenceLevel=High;Exprimental=0	97.29	369	7	2	73	439	368	1	3.54e-179	623
TRINITY_DN14630_c2_g1_i2	CSAT_LNC001211.1	CSAT_LNC001211.1 gene=CSAT_LNC001211 ConfidenceLevel=High;Exprimental=0	96.196	184	7	0	25	208	316	133	6.95e-83	302
TRINITY_DN14630_c2_g2_i2	CSAT_LNC001211.1	CSAT_LNC001211.1 gene=CSAT_LNC001211 ConfidenceLevel=High;Exprimental=0	91.925	161	5	5	1	161	153	1	7.2e-58	219
TRINITY_DN14630_c2_g1_i3	CSAT_LNC000005.13	CSAT_LNC000005.13 gene=CSAT_LNC000005 ConfidenceLevel=High;Exprimental=0	81.707	164	27	3	1	163	1910	2071	3.18e-32	134
TRINITY_DN14630_c2_g1_i4	CSAT_LNC000004.13	CSAT_LNC000004.13 gene=CSAT_LNC000004 ConfidenceLevel=High;Exprimental=0	84.337	249	35	4	1	246	316	563	1.83e-64	241
TRINITY_DN14630_c2_g2_i3	CSAT_LNC000005.2	CSAT_LNC000005.2 gene=CSAT_LNC000005 ConfidenceLevel=High;Exprimental=0	88.189	127	15	0	1829	1955	5357	5483	7.54e-37	152
TRINITY_DN14630_c2_g2_i4	CSAT_LNC000004.13	CSAT_LNC000004.13 gene=CSAT_LNC000004 ConfidenceLevel=High;Exprimental=0	95.652	46	2	0	277	322	235	280	2.66e-14	75
TRINITY_DN14630_c2_g1_i5	CSAT_LNC000013.1	CSAT_LNC000013.1 gene=CSAT_LNC000013 ConfidenceLevel=High;Exprimental=0	98.077	52	1	0	24	75	22017	22068	1.17e-18	91.6
TRINITY_DN14630_c2_g3_i1	CSAT_LNC000004.13	CSAT_LNC000004.13 gene=CSAT_LNC000004 ConfidenceLevel=High;Exprimental=0	88.4	250	23	6	1	246	316	563	3.85e-81	296
TRINITY_DN14630_c2_g2_i7	CSAT_LNC000008.1	CSAT_LNC000008.1 gene=CSAT_LNC000008 ConfidenceLevel=High;Exprimental=0	100	30	0	0	126	155	2837	2808	5.82e-09	56.5
TRINITY_DN14630_c2_g2_i9	CSAT_LNC000005.29	CSAT_LNC000005.29 gene=CSAT_LNC000005 ConfidenceLevel=High;Exprimental=0	100	359	0	0	1	359	2582	2224	0	664
TRINITY_DN14630_c2_g1_i6	CSAT_LNC000005.9	CSAT_LNC000005.9 gene=CSAT_LNC000005 ConfidenceLevel=High;Exprimental=0	90.099	101	10	0	635	735	4719	4619	4.47e-31	132
TRINITY_DN14630_c2_g2_i10	CSAT_LNC000004.13	CSAT_LNC000004.13 gene=CSAT_LNC000004 ConfidenceLevel=High;Exprimental=0	95.455	44	1	1	284	327	3248	3290	1.2e-11	69.4
TRINITY_DN14630_c2_g1_i7	CSAT_LNC000006.1	CSAT_LNC000006.1 gene=CSAT_LNC000006 ConfidenceLevel=High;Exprimental=0	100	28	0	0	239	266	666	639	1.15e-07	52.8
TRINITY_DN14695_c1_g1_i2	CSAT_LNC000004.13	CSAT_LNC000004.13 gene=CSAT_LNC000004 ConfidenceLevel=High;Exprimental=0	95.455	44	1	1	284	327	3248	3290	1.21e-11	69.4
TRINITY_DN14695_c1_g1_i3	CSAT_LNC001904.7	CSAT_LNC001904.7 gene=CSAT_LNC001904 ConfidenceLevel=High;Exprimental=0	98.485	66	1	0	645	710	722	787	1.03e-26	117
TRINITY_DN14695_c1_g1_i5	CSAT_LNC000004.13	CSAT_LNC000004.13 gene=CSAT_LNC000004 ConfidenceLevel=High;Exprimental=0	99.795	488	1	0	1	488	3224	3711	0	896
TRINITY_DN14695_c1_g1_i6	CSAT_LNC000004.13	CSAT_LNC000004.13 gene=CSAT_LNC000004 ConfidenceLevel=High;Exprimental=0	91.364	220	7	6	15	228	303	516	1.66e-79	291
TRINITY_DN14695_c1_g1_i8	CSAT_LNC000005.13	CSAT_LNC000005.13 gene=CSAT_LNC000005 ConfidenceLevel=High;Exprimental=0	94.643	56	3	0	276	331	998	1053	3.62e-18	87.9
TRINITY_DN14695_c1_g1_i9	CSAT_LNC000005.9	CSAT_LNC000005.9 gene=CSAT_LNC000005 ConfidenceLevel=High;Exprimental=0	100	1126	0	0	1	1126	4837	3712	0	2080
TRINITY_DN14695_c1_g1_i12	CSAT_LNC000005.23	CSAT_LNC000005.23 gene=CSAT_LNC000005 ConfidenceLevel=High;Exprimental=0	92.308	52	0	1	62	109	3106	3055	9.31e-13	71.3
TRINITY_DN14695_c1_g1_i13	CSAT_LNC000013.1	CSAT_LNC000013.1 gene=CSAT_LNC000013 ConfidenceLevel=High;Exprimental=0	86.01	193	23	4	44	235	21810	21999	2.38e-53	204
TRINITY_DN14695_c1_g1_i14	CSAT_LNC000013.1	CSAT_LNC000013.1 gene=CSAT_LNC000013 ConfidenceLevel=High;Exprimental=0	88.514	148	17	0	23	170	9379	9232	4e-46	180
TRINITY_DN14695_c1_g1_i17	CSAT_LNC000004.13	CSAT_LNC000004.13 gene=CSAT_LNC000004 ConfidenceLevel=High;Exprimental=0	92.683	41	3	0	91	131	3245	3205	1.19e-09	60.2
TRINITY_DN14695_c1_g1_i18	CSAT_LNC000005.23	CSAT_LNC000005.23 gene=CSAT_LNC000005 ConfidenceLevel=High;Exprimental=0	100	105	0	0	1	105	3056	3160	1.23e-50	195
TRINITY_DN14695_c1_g1_i22	CSAT_LNC000005.26	CSAT_LNC000005.26 gene=CSAT_LNC000005 ConfidenceLevel=High;Exprimental=0	97.872	94	2	0	130	223	819	912	3.68e-41	163
TRINITY_DN14695_c1_g1_i23	CSAT_LNC000014.1	CSAT_LNC000014.1 gene=CSAT_LNC000014 ConfidenceLevel=High;Exprimental=0	96.97	33	1	0	363	395	87	55	1.3e-08	56.5
TRINITY_DN14650_c0_g1_i1	CSAT_LNC000005.20	CSAT_LNC000005.20 gene=CSAT_LNC000005 ConfidenceLevel=High;Exprimental=0	100	313	0	0	1	313	451	139	4.42e-166	579
TRINITY_DN14650_c1_g1_i1	CSAT_LNC000013.1	CSAT_LNC000013.1 gene=CSAT_LNC000013 ConfidenceLevel=High;Exprimental=0	90.741	54	0	4	60	112	2399	2448	5.92e-12	67.6
TRINITY_DN14650_c3_g1_i1	CSAT_LNC000005.15	CSAT_LNC000005.15 gene=CSAT_LNC000005 ConfidenceLevel=High;Exprimental=0	85.542	83	9	2	8	87	1639	1557	3.48e-17	84.2
TRINITY_DN14650_c3_g2_i1	CSAT_LNC000004.13	CSAT_LNC000004.13 gene=CSAT_LNC000004 ConfidenceLevel=High;Exprimental=0	100	29	0	0	183	211	3001	2973	1.42e-07	54.7
TRINITY_DN14650_c7_g1_i2	CSAT_LNC000013.1	CSAT_LNC000013.1 gene=CSAT_LNC000013 ConfidenceLevel=High;Exprimental=0	100	41	0	0	77	117	22391	22431	1e-14	76.8
TRINITY_DN14650_c7_g1_i3	CSAT_LNC000008.1	CSAT_LNC000008.1 gene=CSAT_LNC000008 ConfidenceLevel=High;Exprimental=0	100	225	0	0	1	225	2804	3028	2.58e-117	416
TRINITY_DN14650_c7_g2_i1	CSAT_LNC001903.2	CSAT_LNC001903.2 gene=CSAT_LNC001903 ConfidenceLevel=High;Exprimental=0	100	126	0	0	54	179	286	161	3.56e-62	233
TRINITY_DN14650_c7_g1_i4	CSAT_LNC000005.29	CSAT_LNC000005.29 gene=CSAT_LNC000005 ConfidenceLevel=High;Exprimental=0	100	253	0	0	532	784	1759	1507	2.6e-132	468
TRINITY_DN14650_c7_g5_i1	CSAT_LNC000005.29	CSAT_LNC000005.29 gene=CSAT_LNC000005 ConfidenceLevel=High;Exprimental=0	100	709	0	0	1	709	2215	1507	0	1310
TRINITY_DN14650_c7_g6_i1	CSAT_LNC001903.2	CSAT_LNC001903.2 gene=CSAT_LNC001903 ConfidenceLevel=High;Exprimental=0	100	126	0	0	54	179	286	161	4.82e-62	233
TRINITY_DN14633_c2_g6_i1	CSAT_LNC001903.2	CSAT_LNC001903.2 gene=CSAT_LNC001903 ConfidenceLevel=High;Exprimental=0	100	120	0	0	42	161	280	161	9.91e-59	222
TRINITY_DN14646_c1_g1_i2	CSAT_LNC000008.1	CSAT_LNC000008.1 gene=CSAT_LNC000008 ConfidenceLevel=High;Exprimental=0	100	54	0	0	86	139	2826	2879	4.66e-22	100
TRINITY_DN14646_c1_g3_i1	CSAT_LNC001903.2	CSAT_LNC001903.2 gene=CSAT_LNC001903 ConfidenceLevel=High;Exprimental=0	100	218	0	0	18	235	286	69	2.11e-113	403
TRINITY_DN14698_c4_g2_i1	CSAT_LNC000005.29	CSAT_LNC000005.29 gene=CSAT_LNC000005 ConfidenceLevel=High;Exprimental=0	100	31	0	0	543	573	4821	4791	5.29e-09	58.4
TRINITY_DN14698_c4_g3_i2	CSAT_LNC000005.13	CSAT_LNC000005.13 gene=CSAT_LNC000005 ConfidenceLevel=High;Exprimental=0	100	301	0	0	117	417	637	337	2.81e-159	556
TRINITY_DN14698_c4_g1_i10	CSAT_LNC003189.1	CSAT_LNC003189.1 gene=CSAT_LNC003189 ConfidenceLevel=High;Exprimental=0	94.41	322	15	1	1	319	254	575	8.53e-140	492
TRINITY_DN14698_c4_g1_i14	CSAT_LNC003189.1	CSAT_LNC003189.1 gene=CSAT_LNC003189 ConfidenceLevel=High;Exprimental=0	94.357	319	15	2	1	316	254	572	3.2e-138	486
TRINITY_DN14698_c4_g1_i16	CSAT_LNC003002.1	CSAT_LNC003002.1 gene=CSAT_LNC003002 ConfidenceLevel=High;Exprimental=0	99.187	123	1	0	222	344	1	123	9.5e-59	222
TRINITY_DN14698_c4_g1_i19	CSAT_LNC000216.1	CSAT_LNC000216.1 gene=CSAT_LNC000216 ConfidenceLevel=High;Exprimental=0	95.793	309	12	1	13	321	542	235	1.31e-141	497
TRINITY_DN14698_c4_g1_i23	CSAT_LNC000216.1	CSAT_LNC000216.1 gene=CSAT_LNC000216 ConfidenceLevel=High;Exprimental=0	85.455	275	34	3	1	270	508	235	1.19e-76	281
TRINITY_DN14655_c0_g2_i1	CSAT_LNC000217.2	CSAT_LNC000217.2 gene=CSAT_LNC000217 ConfidenceLevel=High;Exprimental=0	88.846	260	14	5	111	370	1459	1703	1.2e-83	305
TRINITY_DN14655_c1_g1_i1	CSAT_LNC000217.2	CSAT_LNC000217.2 gene=CSAT_LNC000217 ConfidenceLevel=High;Exprimental=0	88.095	252	14	6	108	359	1468	1703	1.52e-77	285
TRINITY_DN14655_c1_g3_i1	CSAT_LNC000217.2	CSAT_LNC000217.2 gene=CSAT_LNC000217 ConfidenceLevel=High;Exprimental=0	94.521	292	14	2	43	334	1250	1539	5.48e-127	449
TRINITY_DN14655_c1_g4_i1	CSAT_LNC000217.2	CSAT_LNC000217.2 gene=CSAT_LNC000217 ConfidenceLevel=High;Exprimental=0	86.253	371	44	6	1	366	616	984	7.24e-111	396
TRINITY_DN14655_c1_g5_i1	CSAT_LNC000217.2	CSAT_LNC000217.2 gene=CSAT_LNC000217 ConfidenceLevel=High;Exprimental=0	73.391	466	83	22	23	463	459	908	1.74e-32	135
TRINITY_DN14655_c1_g2_i2	CSAT_LNC000216.1	CSAT_LNC000216.1 gene=CSAT_LNC000216 ConfidenceLevel=High;Exprimental=0	92.268	194	14	1	1	194	532	340	1.68e-74	274
TRINITY_DN14655_c1_g7_i1	CSAT_LNC000216.1	CSAT_LNC000216.1 gene=CSAT_LNC000216 ConfidenceLevel=High;Exprimental=0	95.793	309	12	1	4	312	542	235	1.27e-141	497
TRINITY_DN14655_c1_g9_i1	CSAT_LNC000216.1	CSAT_LNC000216.1 gene=CSAT_LNC000216 ConfidenceLevel=High;Exprimental=0	81.924	603	77	14	78	677	587	14	2.96e-136	481
TRINITY_DN14655_c1_g10_i1	CSAT_LNC000216.1	CSAT_LNC000216.1 gene=CSAT_LNC000216 ConfidenceLevel=High;Exprimental=0	83.06	366	50	9	4	366	572	216	9.73e-89	322
TRINITY_DN14655_c1_g3_i3	CSAT_LNC000216.1	CSAT_LNC000216.1 gene=CSAT_LNC000216 ConfidenceLevel=High;Exprimental=0	80.398	352	46	10	1	351	395	66	6.02e-66	246
TRINITY_DN14655_c1_g11_i1	CSAT_LNC000217.1	CSAT_LNC000217.1 gene=CSAT_LNC000217 ConfidenceLevel=High;Exprimental=0	92.657	286	20	1	1	286	417	701	2.26e-115	411
TRINITY_DN14655_c1_g7_i2	CSAT_LNC000217.1	CSAT_LNC000217.1 gene=CSAT_LNC000217 ConfidenceLevel=High;Exprimental=0	93.333	240	16	0	1	240	1822	2061	1.07e-98	355
TRINITY_DN14655_c1_g12_i1	CSAT_LNC000217.2	CSAT_LNC000217.2 gene=CSAT_LNC000217 ConfidenceLevel=High;Exprimental=0	97.26	292	8	0	1	292	400	691	4.25e-141	496
TRINITY_DN14655_c1_g12_i2	CSAT_LNC000217.2	CSAT_LNC000217.2 gene=CSAT_LNC000217 ConfidenceLevel=High;Exprimental=0	93.548	186	10	2	1	186	1356	1539	4.1e-75	276
TRINITY_DN14660_c2_g1_i2	CSAT_LNC000217.2	CSAT_LNC000217.2 gene=CSAT_LNC000217 ConfidenceLevel=High;Exprimental=0	78.421	190	34	6	1	185	764	951	2.63e-27	117
TRINITY_DN14660_c2_g1_i3	CSAT_LNC000216.1	CSAT_LNC000216.1 gene=CSAT_LNC000216 ConfidenceLevel=High;Exprimental=0	93.846	260	15	1	1	260	493	235	1.82e-109	390
TRINITY_DN14660_c2_g4_i1	CSAT_LNC000216.1	CSAT_LNC000216.1 gene=CSAT_LNC000216 ConfidenceLevel=High;Exprimental=0	92.593	297	20	2	2	297	639	344	5.77e-120	425
TRINITY_DN14645_c4_g2_i1	CSAT_LNC000216.1	CSAT_LNC000216.1 gene=CSAT_LNC000216 ConfidenceLevel=High;Exprimental=0	91.736	121	10	0	1	121	122	2	1.07e-42	169
TRINITY_DN14601_c1_g3_i1	CSAT_LNC002042.1	CSAT_LNC002042.1 gene=CSAT_LNC002042 ConfidenceLevel=High;Exprimental=0	89.761	293	10	9	1	274	742	451	2.64e-99	357
TRINITY_DN14601_c1_g4_i1	CSAT_LNC001473.1	CSAT_LNC001473.1 gene=CSAT_LNC001473 ConfidenceLevel=High;Exprimental=0	94.34	212	5	5	234	438	2	213	3.43e-87	318
TRINITY_DN14601_c1_g8_i1	CSAT_LNC002042.1	CSAT_LNC002042.1 gene=CSAT_LNC002042 ConfidenceLevel=High;Exprimental=0	97.015	402	11	1	87	488	851	451	0	675
TRINITY_DN14601_c1_g10_i1	CSAT_LNC002042.1	CSAT_LNC002042.1 gene=CSAT_LNC002042 ConfidenceLevel=High;Exprimental=0	97.368	76	2	0	289	364	691	616	1.01e-30	130
TRINITY_DN14601_c1_g12_i1	CSAT_LNC002042.1	CSAT_LNC002042.1 gene=CSAT_LNC002042 ConfidenceLevel=High;Exprimental=0	94.737	76	4	0	247	322	649	574	2.2e-27	119
TRINITY_DN14678_c2_g3_i1	CSAT_LNC002042.1	CSAT_LNC002042.1 gene=CSAT_LNC002042 ConfidenceLevel=High;Exprimental=0	94.937	158	7	1	42	198	608	451	3.98e-66	246
TRINITY_DN14678_c3_g2_i1	CSAT_LNC002042.1	CSAT_LNC002042.1 gene=CSAT_LNC002042 ConfidenceLevel=High;Exprimental=0	98	50	1	0	1	50	536	487	2.55e-18	87.9
TRINITY_DN14678_c3_g5_i1	CSAT_LNC002042.1	CSAT_LNC002042.1 gene=CSAT_LNC002042 ConfidenceLevel=High;Exprimental=0	97.506	401	10	0	87	487	851	451	0	686
TRINITY_DN14678_c3_g6_i1	CSAT_LNC002042.1	CSAT_LNC002042.1 gene=CSAT_LNC002042 ConfidenceLevel=High;Exprimental=0	97.368	76	2	0	289	364	691	616	9.48e-31	130
TRINITY_DN14678_c3_g8_i1	CSAT_LNC002042.1	CSAT_LNC002042.1 gene=CSAT_LNC002042 ConfidenceLevel=High;Exprimental=0	94.737	76	4	0	247	322	649	574	2.05e-27	119
TRINITY_DN14678_c3_g9_i2	CSAT_LNC001473.1	CSAT_LNC001473.1 gene=CSAT_LNC001473 ConfidenceLevel=High;Exprimental=0	94.34	212	5	5	199	403	2	213	2.04e-87	318
TRINITY_DN14678_c3_g1_i3	CSAT_LNC001690.8	CSAT_LNC001690.8 gene=CSAT_LNC001690 ConfidenceLevel=High;Exprimental=0	100	632	0	0	1	632	867	236	0	1168
TRINITY_DN14678_c3_g9_i3	CSAT_LNC002950.4	CSAT_LNC002950.4 gene=CSAT_LNC002950 ConfidenceLevel=High;Exprimental=0	95.932	295	7	3	1	295	281	570	2.02e-134	473
TRINITY_DN14678_c3_g12_i1	CSAT_LNC001539.2	CSAT_LNC001539.2 gene=CSAT_LNC001539 ConfidenceLevel=High;Exprimental=0	96.283	269	10	0	26	294	483	751	5.66e-125	442
TRINITY_DN14678_c3_g13_i1	CSAT_LNC001539.2	CSAT_LNC001539.2 gene=CSAT_LNC001539 ConfidenceLevel=High;Exprimental=0	96.429	56	1	1	1	56	436	490	2.36e-19	91.6
TRINITY_DN14678_c3_g14_i1	CSAT_LNC001940.1	CSAT_LNC001940.1 gene=CSAT_LNC001940 ConfidenceLevel=High;Exprimental=0	98.847	347	4	0	1	347	193	539	2.91e-178	619
TRINITY_DN14678_c3_g15_i1	CSAT_LNC001940.1	CSAT_LNC001940.1 gene=CSAT_LNC001940 ConfidenceLevel=High;Exprimental=0	96.063	127	2	1	224	347	3	129	3.47e-53	204
TRINITY_DN14678_c3_g16_i1	CSAT_LNC001939.1	CSAT_LNC001939.1 gene=CSAT_LNC001939 ConfidenceLevel=High;Exprimental=0	95.122	410	15	2	1	408	407	1	0	641
TRINITY_DN14678_c3_g10_i2	CSAT_LNC000002.1	CSAT_LNC000002.1 gene=CSAT_LNC000002 ConfidenceLevel=High;Exprimental=0	92.632	95	4	2	32	125	3880	3972	3.87e-32	134
TRINITY_DN14678_c3_g17_i1	CSAT_LNC000002.1	CSAT_LNC000002.1 gene=CSAT_LNC000002 ConfidenceLevel=High;Exprimental=0	97.5	40	1	0	73	112	2643	2682	1.11e-12	69.4
TRINITY_DN21564_c0_g1_i1	CSAT_LNC000005.1	CSAT_LNC000005.1 gene=CSAT_LNC000005 ConfidenceLevel=High;Exprimental=0	100	34	0	0	1	34	4523	4556	2.48e-10	63.9
TRINITY_DN3710_c0_g1_i1	CSAT_LNC000013.1	CSAT_LNC000013.1 gene=CSAT_LNC000013 ConfidenceLevel=High;Exprimental=0	99.821	1115	1	1	1	1115	2438	1325	0	2047
TRINITY_DN9246_c0_g1_i2	CSAT_LNC001904.6	CSAT_LNC001904.6 gene=CSAT_LNC001904 ConfidenceLevel=High;Exprimental=0	92.806	139	3	1	326	457	1736	1598	3.22e-50	195
TRINITY_DN9246_c0_g1_i3	CSAT_LNC000005.27	CSAT_LNC000005.27 gene=CSAT_LNC000005 ConfidenceLevel=High;Exprimental=0	97.222	36	0	1	135	170	937	903	5.16e-10	60.2
TRINITY_DN9337_c0_g1_i1	CSAT_LNC000005.27	CSAT_LNC000005.27 gene=CSAT_LNC000005 ConfidenceLevel=High;Exprimental=0	100	39	0	0	981	1019	466	428	3.19e-13	73.1
TRINITY_DN1746_c0_g1_i1	CSAT_LNC000005.27	CSAT_LNC000005.27 gene=CSAT_LNC000005 ConfidenceLevel=High;Exprimental=0	100	36	0	0	956	991	463	428	1.48e-11	67.6
TRINITY_DN27428_c0_g1_i1	CSAT_LNC000005.27	CSAT_LNC000005.27 gene=CSAT_LNC000005 ConfidenceLevel=High;Exprimental=0	100	32	0	0	1009	1040	466	435	2.48e-09	60.2
TRINITY_DN10505_c0_g2_i3	CSAT_LNC000004.15	CSAT_LNC000004.15 gene=CSAT_LNC000004 ConfidenceLevel=High;Exprimental=0	100	41	0	0	53	93	1272	1312	1.77e-14	76.8
TRINITY_DN27108_c0_g1_i1	CSAT_LNC001904.6	CSAT_LNC001904.6 gene=CSAT_LNC001904 ConfidenceLevel=High;Exprimental=0	100	104	0	0	369	472	1746	1643	1.04e-49	193
TRINITY_DN27177_c0_g1_i1	CSAT_LNC000005.1	CSAT_LNC000005.1 gene=CSAT_LNC000005 ConfidenceLevel=High;Exprimental=0	93.878	49	3	0	74	122	4508	4556	3.3e-14	75
TRINITY_DN28761_c0_g1_i1	CSAT_LNC001904.6	CSAT_LNC001904.6 gene=CSAT_LNC001904 ConfidenceLevel=High;Exprimental=0	95.062	81	4	0	77	157	1700	1620	4.36e-30	128
TRINITY_DN39256_c0_g1_i1	CSAT_LNC000005.21	CSAT_LNC000005.21 gene=CSAT_LNC000005 ConfidenceLevel=High;Exprimental=0	95.833	48	1	1	525	571	689	736	2e-14	76.8
TRINITY_DN13999_c4_g1_i1	CSAT_LNC001904.6	CSAT_LNC001904.6 gene=CSAT_LNC001904 ConfidenceLevel=High;Exprimental=0	97.826	138	3	0	45	182	1747	1610	6.75e-64	239
TRINITY_DN13907_c2_g5_i1	CSAT_LNC000006.1	CSAT_LNC000006.1 gene=CSAT_LNC000006 ConfidenceLevel=High;Exprimental=0	100	43	0	0	733	775	2731	2689	1.66e-15	80.5
TRINITY_DN13948_c0_g6_i3	CSAT_LNC001904.6	CSAT_LNC001904.6 gene=CSAT_LNC001904 ConfidenceLevel=High;Exprimental=0	96.296	81	3	0	95	175	1700	1620	3.37e-32	134
TRINITY_DN13948_c0_g6_i5	CSAT_LNC003097.1	CSAT_LNC003097.1 gene=CSAT_LNC003097 ConfidenceLevel=High;Exprimental=0	92.857	56	3	1	33	87	770	715	9.63e-16	80.5
[truncated: 3,123 more rows]
