# Supplementary material for: Genome wide identification of lncRNAs and circRNAs having regulatory role in fruit shelf life in health crop cucumber (Cucumis sativus L.)
Source: Front Plant Sci. 2022 Aug 3;13:884476. doi: 10.3389/fpls.2022.884476 (PMC9383263; doi:10.3389/fpls.2022.884476)
Supplement: Supplementary file 5 [file Table_5.XLSX]

## Sheet: 1A1B
Supplementary Table S5: DEGs for the comparison 1A:1B
ID	sampleA	sampleB	logFC	logCPM	PValue	FDR	cond_A_rep1	cond_A_rep2	cond_A_rep3	cond_B_rep1	cond_B_rep2	cond_B_rep3	cond_C_rep1	cond_C_rep2	cond_C_rep3	cond_D_rep1	cond_D_rep2	cond_D_rep3
TRINITY_DN11442_c1_g2_i11	cond_A	cond_B	-10.8244	3.50657	5.76543e-22	1.71942e-17	0	0	0	11.038	11.427	8.799	1.672	0.493	0	0.773	6.232	0.265
TRINITY_DN14667_c2_g1_i12	cond_A	cond_B	-8.59389	4.31465	4.47374e-18	6.67102e-14	0	0.156	0	10.241	34.53	22.564	1.579	0.134	0.347	1.719	14.431	1.149
TRINITY_DN6714_c0_g1_i3	cond_A	cond_B	-6.08744	4.98381	9.44225e-18	9.38654e-14	0.463	0.833	1.024	81.808	39.423	29.388	0.571	0.936	0	0.327	0.915	0.86
TRINITY_DN12847_c3_g1_i3	cond_A	cond_B	-6.03116	3.52265	2.04089e-17	1.52164e-13	0.13	0.156	0.172	11.925	8.377	8.507	0	0	0	0	0	0
TRINITY_DN12266_c2_g1_i2	cond_A	cond_B	-10.094	2.79132	4.3299e-17	2.27274e-13	0	0	0	3.278	4.459	3.424	0.26	0.025	0.356	0.864	2.133	1.265
TRINITY_DN12604_c1_g1_i3	cond_A	cond_B	-11.0093	3.68745	4.57245e-17	2.27274e-13	0	0	0	7.123	12.48	28.652	2.119	1.395	0	4.474	6.281	1.901
TRINITY_DN14173_c0_g1_i13	cond_A	cond_B	-7.19949	3.83944	1.78356e-16	7.59872e-13	0	0.089	0	3.746	4.01	5.212	2.296	0.886	0.609	2.501	5.843	1.711
TRINITY_DN8178_c0_g1_i1	cond_A	cond_B	-7.23421	3.87196	3.58735e-16	1.33732e-12	0.056	0.267	0	9.643	20.873	18.486	0.602	0.234	0.112	0.918	5.21	0.331
TRINITY_DN12014_c0_g5_i1	cond_A	cond_B	-10.9973	3.67622	4.76515e-16	1.57901e-12	0	0	0	2.311	8.78	11.755	4.488	3.267	2.791	6.993	11.987	5.464
TRINITY_DN14626_c0_g1_i7	cond_A	cond_B	5.86285	4.80053	6.83172e-16	2.03742e-12	118.607	106.587	102.523	1.106	3.19	0.97	19.986	18.985	11.474	13.994	0.37	0.132
TRINITY_DN14173_c0_g1_i14	cond_A	cond_B	-10.7761	3.45801	1.7679e-15	4.79309e-12	0	0	0	1.205	3.515	6.076	0.914	0.953	0.693	1.018	3.496	1.819
TRINITY_DN12847_c3_g1_i18	cond_A	cond_B	-10.0971	2.79355	5.37251e-15	1.3352e-11	0	0	0.009	2.849	6.674	7.303	0	0	0	0	0	0.017
TRINITY_DN7427_c0_g1_i1	cond_A	cond_B	-7.43654	3.18983	7.22431e-15	1.65731e-11	0	0	0.399	29.627	26.168	10.19	1.434	1.061	0.965	2.264	5.151	8.399
TRINITY_DN14626_c0_g1_i2	cond_A	cond_B	7.24773	2.73821	8.8125e-15	1.87725e-11	12.998	16.609	15.753	0.209	0	0	2.992	1.922	1.855	2.31	0	0
TRINITY_DN14688_c2_g1_i7	cond_A	cond_B	10.9557	3.63942	1.19211e-14	2.37016e-11	1.444	3.466	11.529	0	0	0	3.729	1.22	0	1.637	2.035	1.595
TRINITY_DN11824_c1_g4_i3	cond_A	cond_B	-10.3689	3.05857	1.31764e-14	2.456e-11	0	0	0	2.979	9.337	12.164	0	0	0	0	4.83	0.38
TRINITY_DN13889_c0_g2_i2	cond_A	cond_B	-10.1951	2.89057	1.47789e-14	2.57314e-11	0	0	0	4.742	8.052	2.092	0	0	0	0	0	6.225
TRINITY_DN12435_c1_g5_i1	cond_A	cond_B	-7.38943	3.13533	1.55305e-14	2.57314e-11	0	0.389	0.218	16.009	43.185	40.151	4.456	0.451	0.937	4.928	11.033	2.042
TRINITY_DN11824_c1_g4_i4	cond_A	cond_B	-7.28681	3.02933	1.69381e-14	2.62018e-11	0	0.089	0	3.676	4.676	7.888	0.135	0.05	0	0	2.113	0.273
TRINITY_DN11787_c2_g1_i17	cond_A	cond_B	-9.57122	2.28339	1.75715e-14	2.62018e-11	0	0	0	2.69	2.818	2.618	0.021	0	0.028	0.1	3.184	0
TRINITY_DN11812_c1_g1_i7	cond_A	cond_B	-7.71157	3.44485	2.16446e-14	2.98989e-11	0	0.122	0	3.487	9.337	12.538	0.592	0.643	0.412	1.228	8.004	0.909
TRINITY_DN12388_c1_g1_i6	cond_A	cond_B	-6.87224	3.00385	2.25617e-14	2.98989e-11	0	0	0.154	5.858	3.763	6.532	1.278	0.318	0.318	1.328	1.11	0.339
TRINITY_DN12790_c0_g5_i2	cond_A	cond_B	5.70305	4.18567	2.30585e-14	2.98989e-11	13.951	9.421	13.016	0.329	0	0.245	8.279	14.648	8.364	5.929	1.237	0
TRINITY_DN13771_c0_g1_i1	cond_A	cond_B	-10.1967	2.89025	2.68682e-14	3.33871e-11	0	0	0	11.277	6.488	2.244	0.312	0	0	0.336	0.974	0.298
TRINITY_DN12778_c2_g1_i1	cond_A	cond_B	9.90542	2.61488	3.81092e-14	4.54612e-11	6.943	12.621	15.708	0	0	0	0	0	0	0	0	0
TRINITY_DN14667_c2_g1_i19	cond_A	cond_B	-9.89974	2.5991	4.92642e-14	5.65079e-11	0	0	0	4.204	3.701	9.629	0	0	0	0	0	0
TRINITY_DN11785_c4_g1_i1	cond_A	cond_B	-9.56355	2.27646	5.29309e-14	5.84651e-11	0	0	0	2.232	3.05	2.886	0.519	0.401	0	0	3.778	2.042
TRINITY_DN14391_c1_g3_i5	cond_A	cond_B	9.82743	2.53937	5.78019e-14	6.15652e-11	10.933	8.288	5.629	0	0	0	0	0	0	0	0	0
TRINITY_DN11939_c1_g6_i7	cond_A	cond_B	-10.0161	2.71376	6.57752e-14	6.76419e-11	0	0	0	3.835	8.145	12.889	0	0	0.562	0	6.826	4.199
TRINITY_DN12161_c0_g3_i1	cond_A	cond_B	-5.61408	4.77072	7.3036e-14	7.26051e-11	1.148	2.244	1.097	34.12	64.228	104.291	5.661	2.273	4.458	10.857	28.288	0.694
TRINITY_DN13068_c3_g2_i6	cond_A	cond_B	-6.08206	4.32005	8.51112e-14	8.18797e-11	0.287	0.767	0.073	15.272	25.456	33.186	4.633	1.471	1.396	3.528	18.326	3.34
TRINITY_DN13894_c1_g1_i22	cond_A	cond_B	-6.91338	3.3051	8.9128e-14	8.30645e-11	0.685	0	0	15.272	27.066	31.574	6.492	1.045	1.124	0.6	21.472	0
TRINITY_DN12956_c1_g1_i6	cond_A	cond_B	-5.13242	4.486	1.0808e-13	9.76751e-11	1.768	2.422	1.351	33.313	61.224	81.33	4.519	2.031	1.161	3.055	46.517	21.683
TRINITY_DN12847_c3_g1_i14	cond_A	cond_B	9.79246	2.50584	1.64613e-13	1.44389e-10	3.277	6.666	5.221	0	0	0	0	0	0	0.491	0	0
TRINITY_DN12681_c7_g7_i7	cond_A	cond_B	-9.66742	2.37655	2.23809e-13	1.90705e-10	0	0	0	1.823	3.825	3.996	0.249	0	0	0.273	0.146	1.364
TRINITY_DN13889_c0_g2_i13	cond_A	cond_B	-9.79446	2.49996	2.9343e-13	2.43082e-10	0	0	0	4.652	4.367	1.355	0	0	0	0	0	4.505
TRINITY_DN13238_c1_g6_i1	cond_A	cond_B	-10.635	3.3198	3.57087e-13	2.87822e-10	0	0	0	3.497	28.15	17.329	0	2.323	0.197	0	10.458	8.341
TRINITY_DN14029_c3_g8_i1	cond_A	cond_B	-6.98827	3.37741	4.04341e-13	3.17333e-10	0.222	0	0	15.342	10.653	4.16	1.756	0.409	0	0.682	2.707	1.719
TRINITY_DN10547_c0_g1_i4	cond_A	cond_B	-9.5832	2.293	4.2972e-13	3.28603e-10	0	0	0	3.517	3.577	7.292	1.33	0.46	0	0.637	4.645	3.166
TRINITY_DN10750_c0_g1_i9	cond_A	cond_B	9.38079	2.11139	5.5065e-13	4.10551e-10	2.916	1.866	2.293	0	0	0	0	3.184	3.447	3.583	3.204	4.001
TRINITY_DN14173_c0_g1_i17	cond_A	cond_B	-7.08988	3.20046	5.83934e-13	4.15269e-10	0	0.056	0	1.713	2.028	4.814	0.997	0.167	0.272	0.409	3.36	1.529
TRINITY_DN12847_c3_g1_i7	cond_A	cond_B	-9.66229	2.37248	5.84828e-13	4.15269e-10	0.009	0	0.018	2.63	7.107	5.247	0	0	0	0	0	0
TRINITY_DN13252_c3_g1_i4	cond_A	cond_B	-9.67921	2.38687	6.62799e-13	4.59689e-10	0	0	0	5.111	9.569	14.665	0	0.685	0	0	0	0
TRINITY_DN11687_c0_g2_i2	cond_A	cond_B	4.11113	4.87834	7.00894e-13	4.72311e-10	62.942	59.37	75.965	3.596	2.183	4.417	120.934	121.015	140.245	144.534	113.533	55.725
TRINITY_DN7008_c0_g1_i3	cond_A	cond_B	-9.91832	2.61809	7.12671e-13	4.72311e-10	0	0	0	1.544	2.694	6.123	1.018	0	0	3.028	0	0
TRINITY_DN14260_c3_g5_i2	cond_A	cond_B	-7.02028	4.34548	8.62275e-13	5.59035e-10	0.296	0.433	0	9.334	25.874	53.986	1.87	1.036	0	3.073	33.323	3.745
TRINITY_DN14112_c0_g1_i27	cond_A	cond_B	9.35941	2.09116	8.87493e-13	5.63143e-10	2.157	2.655	3.254	0	0	0	0	0	0	0	0	0
TRINITY_DN11450_c3_g2_i3	cond_A	cond_B	-5.20954	8.39483	1.14177e-12	7.09395e-10	1.287	4.266	1.595	52.251	98.588	93.097	6.794	4.103	2.913	8.029	42.866	26.106
TRINITY_DN13871_c1_g1_i4	cond_A	cond_B	-5.28943	4.05101	1.24254e-12	7.56249e-10	0.62	1.044	0.734	13.568	28.382	43.586	4.062	1.68	1.18	2.046	39.418	28.941
TRINITY_DN11005_c0_g1_i4	cond_A	cond_B	-6.27019	3.76324	2.25819e-12	1.34692e-09	0.25	0	0.535	7.87	21.988	23.943	0	0	0	0	0	0
TRINITY_DN13526_c1_g3_i11	cond_A	cond_B	-9.43422	2.15205	2.47825e-12	1.40538e-09	0	0	0	5.399	4.506	2.022	0	0	0	0	0.312	3.141
TRINITY_DN12896_c1_g3_i7	cond_A	cond_B	-6.39766	4.84801	2.49493e-12	1.40538e-09	0.241	0.644	0.499	8.249	40.166	58.426	0.862	0.552	0.515	1.164	26.964	1.281
TRINITY_DN12823_c4_g1_i35	cond_A	cond_B	-5.47081	3.39267	2.49758e-12	1.40538e-09	0.167	0.189	0	6.625	5.512	4.066	3.345	0	4.758	2.864	4.479	0.306
TRINITY_DN10547_c0_g1_i8	cond_A	cond_B	-8.31398	3.53402	2.69257e-12	1.48705e-09	0.093	0	0	2.142	15.267	19.035	0	0.033	0	0.264	3.7	3.687
TRINITY_DN14581_c5_g1_i16	cond_A	cond_B	-10.1572	2.85124	3.47512e-12	1.88433e-09	0	0	0	0.538	2.013	3.786	0	0	0	0	0.351	0.165
TRINITY_DN14463_c0_g4_i1	cond_A	cond_B	7.44788	2.14922	3.66645e-12	1.95258e-09	18.061	17.376	13.052	0	0	0.152	0.125	0	0	0	0	0
TRINITY_DN14602_c0_g4_i2	cond_A	cond_B	-5.48979	3.31408	4.24046e-12	2.21865e-09	0.5	0.5	0	13.867	11.675	18.767	1.309	2.156	0	1.355	2.444	2.166
TRINITY_DN11632_c0_g2_i7	cond_A	cond_B	-6.9825	3.38476	5.13306e-12	2.63937e-09	0	0.144	0	7.073	2.09	9.559	6.762	0.618	0.225	1.255	3.778	1.711
TRINITY_DN13711_c2_g2_i5	cond_A	cond_B	-9.47024	2.18655	5.22733e-12	2.64228e-09	0	0	0	1.036	2.508	2.407	0.364	0.242	0	0	0.448	0
TRINITY_DN13526_c1_g3_i8	cond_A	cond_B	-6.46418	3.53353	5.9327e-12	2.94885e-09	0	0	0.372	16.258	7.974	7.128	0	0	0	0.436	0	8.002
TRINITY_DN13898_c1_g5_i1	cond_A	cond_B	-9.80395	2.50849	6.39708e-12	3.12754e-09	0	0.033	0	5.509	25.084	22.284	1.558	0	0	1.018	0.691	1.29
TRINITY_DN11777_c0_g6_i1	cond_A	cond_B	-7.26805	3.00077	7.26112e-12	3.49271e-09	0.222	0	0	3.636	14.431	14.688	2.763	1.462	0.534	4.547	10.059	1.653
TRINITY_DN14234_c2_g9_i4	cond_A	cond_B	-5.91918	3.7369	7.75706e-12	3.67205e-09	0.204	0.411	0.036	5.658	13.905	19.327	4.072	0	0.281	3.001	15.804	3.613
TRINITY_DN12435_c0_g1_i1	cond_A	cond_B	-9.63332	2.34328	1.11703e-11	5.20519e-09	0	0	0	8.707	31.139	33.058	1.267	1.22	0.515	1.073	24.919	13.127
TRINITY_DN12512_c2_g3_i2	cond_A	cond_B	-4.07346	4.07378	1.24752e-11	5.72383e-09	0.889	1.478	1.432	15.262	21.012	21.805	3.127	5.323	1.677	5.329	12.62	7.853
TRINITY_DN8027_c0_g1_i2	cond_A	cond_B	-4.62336	4.64407	1.42551e-11	6.44136e-09	0.907	1.322	2.012	15.949	32.331	43.434	7.967	2.916	2.079	4.974	25.532	6.927
TRINITY_DN13874_c6_g3_i1	cond_A	cond_B	-6.47223	2.24259	1.50258e-11	6.55636e-09	0.13	0.244	0	8.159	14.323	13.041	1.579	1.345	0.796	2.028	8.034	4.778
TRINITY_DN13711_c2_g2_i13	cond_A	cond_B	-9.75939	2.46457	1.51269e-11	6.55636e-09	0	0	0	0.827	2.927	4.487	0.135	0	0	0.555	0.925	0
TRINITY_DN14042_c2_g16_i1	cond_A	cond_B	-4.71028	4.34522	1.51691e-11	6.55636e-09	0.417	1.111	1.051	12.223	19.2	29.564	4.612	3.368	2.595	4.956	20.157	7.473
TRINITY_DN10547_c0_g1_i9	cond_A	cond_B	-7.06077	2.31605	1.79478e-11	7.64652e-09	0.074	0	0	1.863	2.462	5.048	0.416	0.201	0	0.236	0.886	0.546
TRINITY_DN7121_c0_g1_i3	cond_A	cond_B	-10.305	2.99573	1.95218e-11	8.19998e-09	0	0	0	4.891	20.424	52.175	0.976	0	0	0.909	6.777	0.777
TRINITY_DN9009_c0_g1_i1	cond_A	cond_B	4.38804	3.91263	2.08964e-11	8.65545e-09	68.682	42.906	56.269	2.062	3.948	1.414	30.311	55.544	43.957	53.331	4.888	0
TRINITY_DN12435_c1_g3_i2	cond_A	cond_B	-9.21822	1.94344	2.48105e-11	1.01359e-08	0	0	0	7.163	7.247	11.159	0.322	0.476	0	0.082	10.643	6.291
TRINITY_DN10974_c2_g5_i2	cond_A	cond_B	-4.1486	5.13475	2.55414e-11	1.02935e-08	2.583	1.611	3.825	67.324	38.943	24.107	0.551	1.412	0.253	0.546	0.185	0.595
TRINITY_DN10747_c0_g5_i1	cond_A	cond_B	-6.9486	2.70253	2.60424e-11	1.03555e-08	0	0.467	0	8.518	28.661	25.521	0.364	0.46	0	0.709	23.4	8.862
TRINITY_DN12604_c1_g1_i4	cond_A	cond_B	-5.33821	6.44917	2.75113e-11	1.07957e-08	1.157	1.067	2.91	17.483	74.308	87.254	2.088	4.195	1.068	2.473	15.61	2.687
TRINITY_DN13156_c0_g9_i1	cond_A	cond_B	-5.79049	4.43664	2.81294e-11	1.08948e-08	0.167	1.133	0.734	16.278	24.248	62.879	6.087	5.34	2.492	6.856	48.504	18.426
TRINITY_DN11101_c0_g1_i4	cond_A	cond_B	-6.16736	2.85218	3.45196e-11	1.31984e-08	0	0.067	0.145	3.048	8.439	4.02	0.789	0.719	1.302	0	2.308	0.587
TRINITY_DN8852_c0_g1_i2	cond_A	cond_B	-10.0035	2.70168	3.97314e-11	1.49989e-08	0	0	0	2.271	18.116	15.425	1.434	0.359	0.347	2.055	5.327	3.976
TRINITY_DN12940_c5_g1_i2	cond_A	cond_B	-8.66454	3.88813	4.09882e-11	1.52799e-08	0	0.089	0.009	1.913	21.771	28.395	4.352	0.677	1.677	4.319	10.789	0.711
TRINITY_DN13093_c0_g1_i2	cond_A	cond_B	-6.08486	3.16545	4.77718e-11	1.75889e-08	0	0	0.163	4.822	3.19	2.618	0.727	0.008	0.393	0.591	1.363	0.835
TRINITY_DN13277_c0_g3_i5	cond_A	cond_B	-7.52696	2.033	4.84438e-11	1.76188e-08	0	0	0.036	1.713	1.92	2.758	0	0	0.122	0.045	0.536	0.05
TRINITY_DN13952_c0_g1_i4	cond_A	cond_B	-9.31792	2.04039	4.93247e-11	1.7723e-08	0	0	0	1.066	2.818	2.477	0	0.058	0	0	0.633	0
TRINITY_DN13088_c0_g4_i1	cond_A	cond_B	-4.53504	3.38089	5.03431e-11	1.78736e-08	0.639	0.955	0.625	10.082	16.584	20.741	1.309	0.552	0.244	0.737	11.637	3.398
TRINITY_DN12681_c7_g7_i4	cond_A	cond_B	-9.93248	2.63266	5.1892e-11	1.82067e-08	0	0	0	0.787	6.256	4.616	0.021	0	0.262	0.045	0.175	0.81
TRINITY_DN13182_c0_g1_i8	cond_A	cond_B	-9.81619	2.51917	5.55731e-11	1.92716e-08	0	0.022	0.027	2.232	2.354	11.101	0.021	0.008	0.384	0.145	2.025	0.885
TRINITY_DN14602_c0_g4_i1	cond_A	cond_B	-5.31562	5.08439	6.2637e-11	2.14715e-08	0.796	3.244	1.07	30.952	59.382	98.145	6.586	2.774	3.119	6.038	52.827	5.076
TRINITY_DN14219_c1_g5_i1	cond_A	cond_B	-4.42161	3.87393	6.64099e-11	2.25062e-08	2.203	1.466	1.641	17.912	36.837	46.566	4.955	4.036	2.735	7.684	23.682	19.782
TRINITY_DN12952_c1_g1_i1	cond_A	cond_B	-7.60135	3.33212	7.88857e-11	2.62382e-08	0.065	0.1	0	1.972	12.914	22.705	0.499	0.067	0.206	0.509	7.011	1.819
TRINITY_DN14619_c3_g1_i3	cond_A	cond_B	9.07009	1.8173	7.91819e-11	2.62382e-08	0.5	0.511	0.698	0	0	0	0.416	0.284	0.796	0.737	0.828	1.381
TRINITY_DN14704_c0_g1_i3	cond_A	cond_B	-10.2445	2.93683	8.03588e-11	2.63356e-08	0.009	0	0	1.763	2.741	15.495	1.943	0	0	0	1.665	1.257
TRINITY_DN12388_c1_g1_i3	cond_A	cond_B	-5.29911	3.75507	8.34613e-11	2.70551e-08	0.268	0.244	0	5.33	5.11	8.565	0	0	0	0.609	0.448	0.107
TRINITY_DN11447_c3_g8_i6	cond_A	cond_B	-7.24052	2.98448	8.4779e-11	2.71867e-08	0	0.133	0	1.704	6.488	10.902	0.083	0.134	0.15	0.136	2.843	0.389
TRINITY_DN13173_c0_g1_i1	cond_A	cond_B	-6.78888	2.06682	8.77764e-11	2.78485e-08	0	0.156	0	6.525	11.567	7.444	1.278	0.501	0	0.673	2.181	14.028
TRINITY_DN11450_c3_g1_i1	cond_A	cond_B	-3.9261	4.0624	9.57825e-11	2.99716e-08	2.472	1.689	2.157	22.684	40.135	23.254	2.275	3.526	2.332	2.71	17.937	31.182
TRINITY_DN11699_c6_g1_i1	cond_A	cond_B	-5.79745	3.70242	9.64783e-11	2.99716e-08	0.213	0.133	0	3.168	4.908	10.283	1.641	0.602	0.459	1.309	8.18	1.075
TRINITY_DN11480_c1_g6_i1	cond_A	cond_B	-9.65145	2.36052	1.05994e-10	3.25884e-08	0	0	0	11.945	11.087	1.613	0.28	0.192	0.281	0.318	2.025	3.728
TRINITY_DN14333_c3_g1_i15	cond_A	cond_B	-5.36017	2.59245	1.27498e-10	3.87997e-08	0.389	0	0.136	7.561	5.791	6.228	0	0	0	0	0	0
TRINITY_DN11512_c1_g1_i2	cond_A	cond_B	-6.36484	2.15712	1.31169e-10	3.92849e-08	0	0	0.136	4.423	3.608	2.138	0	0	0	0	1.675	0
TRINITY_DN12904_c5_g2_i4	cond_A	cond_B	-4.43847	3.135	1.31727e-10	3.92849e-08	0.296	0.555	0.435	5.987	9.476	10.026	1.008	0.535	0.468	1.155	8.18	2.406
TRINITY_DN11323_c0_g2_i28	cond_A	cond_B	-9.08735	1.82072	1.41482e-10	4.14664e-08	0	0	0	1.674	2.183	1.285	0	0	0	0	0	0.761
TRINITY_DN11366_c1_g9_i1	cond_A	cond_B	-5.12447	4.57392	1.41822e-10	4.14664e-08	1.361	0.878	0.761	8.727	37.534	46.496	3.667	2.908	2.979	3.219	17.879	7.027
TRINITY_DN9227_c0_g1_i3	cond_A	cond_B	-4.7104	2.8609	1.90086e-10	5.50383e-08	0.518	0.3	0.997	20.313	9.631	14.314	1.569	0.76	0.365	1.109	0.38	0.711
TRINITY_DN13711_c2_g2_i1	cond_A	cond_B	-5.30426	3.16335	2.13264e-10	6.11556e-08	0	0.267	0.236	3.726	6.318	7.724	1.776	0.443	0.562	1.455	5.833	0.57
TRINITY_DN14431_c0_g1_i5	cond_A	cond_B	-9.95832	2.65733	2.39335e-10	6.79781e-08	0	0	0	0.697	7.773	6.333	0	0	0	0.009	0.039	0.074
TRINITY_DN13501_c1_g1_i3	cond_A	cond_B	-9.65969	2.3682	2.60048e-10	7.31642e-08	0	0	0	0.747	5.776	4.394	0	0.71	0	0.1	0.73	0.537
TRINITY_DN13429_c0_g1_i2	cond_A	cond_B	-3.88144	3.61516	3.10037e-10	8.6327e-08	0.833	0.444	0.834	10.42	11.211	6.31	0.374	1.12	0.159	0.755	0.545	2.141
TRINITY_DN12011_c2_g3_i1	cond_A	cond_B	-5.84394	2.52555	3.12621e-10	8.6327e-08	0.13	0.489	0.145	7.482	14.153	22.249	1.236	0.643	0.272	0.664	17.664	6.357
TRINITY_DN13708_c0_g1_i28	cond_A	cond_B	9.22106	1.9598	3.208e-10	8.77727e-08	55.156	14.332	56.568	0	0	0	0.717	4.362	0.543	0	0.925	11.127
TRINITY_DN14076_c4_g3_i2	cond_A	cond_B	-9.33154	2.05333	3.62686e-10	9.83309e-08	0	0	0	1.255	5.358	2.688	0.405	0.485	0	0.855	2.892	1.017
TRINITY_DN14667_c2_g2_i2	cond_A	cond_B	-6.11576	2.53877	3.70138e-10	9.9447e-08	0.805	0.533	0	11.994	36.961	38.842	5.381	0.928	1.911	3.855	27.792	9.622
TRINITY_DN12763_c0_g1_i30	cond_A	cond_B	-9.31298	2.0341	4.09543e-10	1.09052e-07	0	0	0	0.837	1.177	3.237	0	0.15	0	0.036	0.049	0.537
TRINITY_DN14582_c1_g2_i7	cond_A	cond_B	-6.18826	3.39476	4.33525e-10	1.14416e-07	0.167	0.033	0.109	1.853	4.614	12.994	0.862	0.343	0.262	0.4	2.912	0.141
TRINITY_DN13182_c0_g3_i1	cond_A	cond_B	-4.27616	5.32584	4.72291e-10	1.23554e-07	1.963	3.844	2.13	22.225	49.472	67.634	8.944	5.607	4.177	7.638	66.324	16.682
TRINITY_DN2044_c0_g1_i1	cond_A	cond_B	-6.99165	2.25406	5.13214e-10	1.33092e-07	0.268	0.244	0	7.282	27.33	37.895	1.163	0.56	0	1.346	16.058	6.332
TRINITY_DN12257_c2_g3_i1	cond_A	cond_B	-5.88	4.03905	5.20019e-10	1.33694e-07	0.305	0.367	0	4.234	13.889	20.625	1.517	1.964	1.339	3.173	10.02	4.332
TRINITY_DN12845_c1_g11_i1	cond_A	cond_B	-5.34482	2.4284	5.34207e-10	1.36168e-07	0.37	0.455	0.136	7.88	16.382	13.66	3.885	3.76	3.409	3.501	12.27	8.448
TRINITY_DN13045_c0_g3_i4	cond_A	cond_B	-5.41937	3.25536	5.90519e-10	1.48172e-07	0.324	0	0.218	3.357	7.572	8.904	0.789	0	0	1.128	5.463	0
TRINITY_DN13491_c1_g2_i1	cond_A	cond_B	-4.98209	3.5824	5.91238e-10	1.48172e-07	2.185	0.422	1.206	65.082	33.771	13.368	1.797	1.772	0.159	1.137	5.492	56.014
TRINITY_DN13801_c0_g1_i11	cond_A	cond_B	-5.33761	5.10616	6.55786e-10	1.62838e-07	0.352	2.289	0.644	18.838	41.931	62.972	5.599	3.719	2.314	10.402	31.969	6.795
TRINITY_DN12681_c7_g7_i3	cond_A	cond_B	-8.96444	1.70212	6.60676e-10	1.62838e-07	0	0	0	1.913	1.409	2.442	0.031	0.167	0	0.1	3.632	0.438
TRINITY_DN12666_c3_g1_i1	cond_A	cond_B	-4.24185	4.98896	7.83576e-10	1.91546e-07	1.657	4.799	1.677	34.299	47.382	61.57	13.535	9.493	9.217	16.84	40.918	12.35
TRINITY_DN12714_c0_g2_i12	cond_A	cond_B	-9.36184	2.0819	8.0613e-10	1.95457e-07	0	0	0	1.773	5.76	1.215	0.873	0	0	0.064	3.077	0
TRINITY_DN14179_c0_g3_i1	cond_A	cond_B	-3.52186	6.73434	8.29902e-10	1.99598e-07	7.906	15.376	10.958	92.209	126.026	140.235	53.31	44.589	29.636	56.559	91.798	18.649
TRINITY_DN14029_c3_g8_i2	cond_A	cond_B	-3.44782	5.35626	8.648e-10	2.06327e-07	4.046	3.177	5.792	48.824	51.887	26.841	2.202	1.788	2.192	2.701	10.731	45.094
TRINITY_DN14735_c11_g1_i1	cond_A	cond_B	-3.21233	9.73564	8.79928e-10	2.08271e-07	19.006	22.386	36.582	253.514	173.392	229.277	36.409	30.133	8.748	15.513	30.362	32.124
TRINITY_DN11632_c0_g2_i8	cond_A	cond_B	-4.44984	4.4622	9.27517e-10	2.17806e-07	1.537	2.522	0.888	15.242	42.272	40.934	1.88	0.568	0.909	11.166	19.476	4.522
TRINITY_DN6695_c0_g1_i2	cond_A	cond_B	3.78064	4.42501	9.76945e-10	2.2762e-07	52.546	68.869	58.055	5.389	5.017	1.846	56.146	21.292	24.718	46.011	38.649	0.397
TRINITY_DN9671_c0_g2_i1	cond_A	cond_B	-4.25482	3.61873	1.06104e-09	2.45298e-07	2.083	1.533	2.021	54.024	33.802	13.158	2.368	1.629	1.695	2.064	2.658	5.596
TRINITY_DN14234_c2_g9_i2	cond_A	cond_B	-4.5411	3.9141	1.15467e-09	2.64442e-07	0.935	0.644	0.444	5.409	16.599	20.461	2.794	2.699	2.304	3.474	13.643	6.721
TRINITY_DN12604_c1_g1_i9	cond_A	cond_B	-6.66379	4.64343	1.16158e-09	2.64442e-07	0.185	0.322	0.009	3.397	12.418	32.824	2.587	1.245	1.368	0.791	2.181	4.745
TRINITY_DN12778_c3_g4_i6	cond_A	cond_B	5.04318	2.80992	1.19614e-09	2.68527e-07	3.62	3.166	5.031	0.209	0.139	0	7.116	6.376	7.765	10.575	0.263	0
TRINITY_DN6511_c0_g1_i1	cond_A	cond_B	-4.40412	2.85654	1.19754e-09	2.68527e-07	0.657	0.333	0.571	6.774	9.027	14.081	0.519	1.111	1.04	1.082	15.892	6.324
TRINITY_DN13182_c0_g1_i5	cond_A	cond_B	3.5306	7.26322	1.21525e-09	2.70466e-07	129.744	128.784	178.814	6.824	10.018	16.64	100.585	118.909	108.483	129.158	50.958	0.719
TRINITY_DN10970_c0_g1_i11	cond_A	cond_B	7.05913	1.79166	1.23325e-09	2.72438e-07	1.509	1.778	1.332	0.02	0	0	1.101	3.693	0	0	0.39	0
TRINITY_DN11622_c4_g2_i3	cond_A	cond_B	-5.97696	3.01264	1.28523e-09	2.81834e-07	0.509	0	0	6.117	8.501	13.8	2.202	1.036	0.806	1.564	14.11	4.414
TRINITY_DN9372_c0_g2_i6	cond_A	cond_B	-5.18741	3.60774	1.38253e-09	3.00958e-07	0.213	0.389	0.435	3.228	11.211	19.503	1.382	0.334	0.244	0.609	23.556	4.662
TRINITY_DN13988_c1_g5_i5	cond_A	cond_B	-5.818	2.50261	1.48434e-09	3.20779e-07	0	0.3	0.1	5.041	4.444	11.568	0.613	0.15	0.215	0.737	3.778	0.496
TRINITY_DN13023_c3_g1_i2	cond_A	cond_B	-4.76618	3.04929	1.53619e-09	3.29597e-07	0.185	0.278	0.027	2.929	4.057	5.679	0.53	0.184	0.15	0.827	3.545	2.133
TRINITY_DN10322_c0_g1_i1	cond_A	cond_B	-9.57924	2.29007	1.82941e-09	3.89703e-07	0	0	0	0.458	4.49	4.277	1.548	0.652	0.674	1.282	0	2.042
TRINITY_DN12106_c1_g2_i11	cond_A	cond_B	-7.57807	2.07771	1.8991e-09	4.01679e-07	0	0.011	0	0.628	2.477	1.11	0	0	0	0.118	0.117	0
TRINITY_DN12940_c5_g1_i3	cond_A	cond_B	-9.58709	2.29746	1.99404e-09	4.1879e-07	0	0.011	0	0.777	8.392	6.263	1.807	1.88	0.702	3.337	4.733	2.802
TRINITY_DN12078_c0_g2_i1	cond_A	cond_B	-3.79813	6.10126	2.03507e-09	4.24418e-07	4.999	9.477	6.444	49.203	89.452	124.483	31.631	24.175	18.733	34.617	82.109	31.397
TRINITY_DN10765_c0_g2_i1	cond_A	cond_B	-3.90553	3.57815	2.05169e-09	4.24913e-07	0.639	1.444	0.716	12.771	9.786	16.862	2.223	2.323	1.836	2.091	11.627	4.34
TRINITY_DN13684_c1_g2_i13	cond_A	cond_B	8.83625	1.59823	2.14332e-09	4.37517e-07	2.305	1.766	2.928	0	0	0	2.638	2.992	3.503	4.046	0	0.901
TRINITY_DN11632_c0_g2_i20	cond_A	cond_B	-5.76125	4.66653	2.14965e-09	4.37517e-07	0.768	0	1.115	11.616	28.754	45.199	0.893	0	0	0	0.409	0
TRINITY_DN13894_c1_g1_i20	cond_A	cond_B	-6.49948	3.84096	2.16749e-09	4.37517e-07	0.083	1.133	0	9.484	42.179	64.374	0	0	0	4.756	33.917	5.406
TRINITY_DN12808_c1_g3_i1	cond_A	cond_B	-9.56676	2.27876	2.17123e-09	4.37517e-07	0	0	0	0.448	1.146	4.242	1.08	0.961	0	1.191	5.083	0.463
TRINITY_DN12091_c0_g2_i4	cond_A	cond_B	-9.3903	2.10859	2.26965e-09	4.5428e-07	0	0	0	1.654	9.507	12.865	0.81	0.292	0.506	0.155	23.643	201.068
TRINITY_DN13182_c0_g1_i9	cond_A	cond_B	-4.05261	3.93607	2.29249e-09	4.55793e-07	0.518	1.344	1.133	10.012	12.387	22.658	1.402	1.721	0.656	1.746	3.35	3.216
TRINITY_DN11787_c2_g1_i19	cond_A	cond_B	-7.54343	2.04232	2.42097e-09	4.7815e-07	0	0.011	0	1.684	0.434	2.162	0.093	0	0.131	0.064	1.373	0
TRINITY_DN10677_c0_g1_i3	cond_A	cond_B	-6.90532	2.6596	2.5335e-09	4.97083e-07	0	0.244	0	2.361	12.976	17.668	0.166	0.192	0	0.409	5.327	3.646
TRINITY_DN12714_c0_g2_i4	cond_A	cond_B	-5.98932	2.87898	2.55678e-09	4.98371e-07	0	0.367	0.381	4.493	14.725	25.158	1.745	0	0	0	7.703	0.802
TRINITY_DN14173_c0_g1_i15	cond_A	cond_B	-8.98766	1.72484	2.67185e-09	5.17419e-07	0	0	0	0.707	1.409	1.893	1.247	2.097	2.248	0.727	1.743	3.555
TRINITY_DN11431_c1_g7_i1	cond_A	cond_B	-3.57279	4.06443	2.72042e-09	5.221e-07	2.944	3.644	2.03	49.721	23.257	24.27	2.254	5.147	2.651	4.465	4.635	2.703
TRINITY_DN8043_c0_g1_i2	cond_A	cond_B	-3.71143	4.93697	2.73103e-09	5.221e-07	1.62	3.466	2.284	30.364	40.522	18.428	2.836	1.655	1.311	2.864	11.734	16.632
TRINITY_DN9898_c0_g1_i1	cond_A	cond_B	-4.03043	3.46895	2.7957e-09	5.31058e-07	1.009	1.222	0.353	11.028	15.871	13.228	3.48	2.691	1.424	2.973	5.502	5.456
TRINITY_DN11510_c1_g1_i14	cond_A	cond_B	-3.62978	3.32733	2.84316e-09	5.36655e-07	0.879	1.578	1.033	15.611	11.814	12.889	3.729	1.187	1.18	3.801	8.053	0.265
TRINITY_DN12472_c2_g1_i7	cond_A	cond_B	-4.27044	3.03718	2.9355e-09	5.50599e-07	0.389	1.044	1.06	12.363	11.381	21.209	3.012	1.011	1.424	3.228	12.494	2.621
TRINITY_DN610_c0_g1_i2	cond_A	cond_B	-5.19144	2.71055	2.95584e-09	5.5095e-07	0.278	1.344	0.199	12.472	22.498	32.088	3.449	0.861	0.628	2.528	19.349	5.638
TRINITY_DN11221_c2_g5_i1	cond_A	cond_B	-3.16899	5.62169	3.82608e-09	7.08728e-07	5.351	8.854	7.251	78.272	47.598	54.266	17.046	21.25	13.216	20.023	25.854	7.556
TRINITY_DN13952_c0_g1_i1	cond_A	cond_B	-5.12319	2.36686	4.31059e-09	7.93548e-07	0.111	0.122	0	2.431	1.672	3.891	0.374	0	0.206	0.036	0	0.215
TRINITY_DN7088_c0_g1_i3	cond_A	cond_B	-8.81315	1.55977	4.40347e-09	8.05673e-07	0	0	0	4.692	2.416	2.781	1.111	0.744	1.105	0.473	3.496	1.009
TRINITY_DN11470_c1_g1_i2	cond_A	cond_B	-8.96749	1.70569	4.76051e-09	8.65686e-07	0	0	0	14.335	7.417	3.517	0	0	0	0	0.127	0.091
TRINITY_DN10069_c0_g1_i2	cond_A	cond_B	-9.21799	1.94344	4.79515e-09	8.66702e-07	0	0	0	0.837	4.847	2.641	1.008	0	0	0	2.619	0.653
TRINITY_DN14667_c2_g2_i1	cond_A	cond_B	-4.72869	2.60714	5.0025e-09	8.98733e-07	0.62	2.489	1.024	23.779	35.83	46.192	7.978	2.34	3.775	10.257	37.675	25.238
TRINITY_DN13952_c0_g1_i10	cond_A	cond_B	-5.45675	2.69969	5.14925e-09	9.19557e-07	0	0.178	0.073	1.943	3.174	5.352	0	0.084	0	0	0	0
TRINITY_DN13830_c0_g2_i9	cond_A	cond_B	-5.02984	2.54033	5.29765e-09	9.40428e-07	0.389	0.067	0	5.698	4.103	4.347	0.987	0.577	0.084	2.519	2.834	0
TRINITY_DN10337_c0_g1_i2	cond_A	cond_B	-9.04659	1.78051	5.34218e-09	9.42721e-07	0	0	0	9.743	1.858	3.529	0.893	0.66	1.04	1.9	4.567	1.058
TRINITY_DN6720_c0_g1_i1	cond_A	cond_B	-4.46514	3.35195	5.46286e-09	9.58346e-07	0.972	1.122	0.181	9.733	16.553	20.811	1.901	1.847	1.077	3.037	18.901	2.918
TRINITY_DN6989_c0_g1_i1	cond_A	cond_B	-7.28147	3.41208	5.58519e-09	9.69131e-07	0	0	0.644	3.437	30.922	53.998	1.963	1.496	0.74	1.846	16.652	2.224
TRINITY_DN10337_c0_g1_i1	cond_A	cond_B	-3.9749	3.17743	5.58933e-09	9.69131e-07	0.546	1.155	1.051	8.547	14.648	16.266	4.976	3.493	5.17	3.855	8.277	12.483
TRINITY_DN13808_c1_g1_i5	cond_A	cond_B	-8.76402	1.51364	5.92633e-09	1.01691e-06	0	0	0	1.544	1.053	1.437	0.312	1.646	1.096	0	3.321	1.091
TRINITY_DN11750_c1_g2_i5	cond_A	cond_B	-8.90221	1.64378	5.93306e-09	1.01691e-06	0	0	0	0.508	0.588	1.192	0.27	0	0.159	0	0	0.256
TRINITY_DN11787_c2_g1_i13	cond_A	cond_B	-10.1343	2.82798	6.10854e-09	1.041e-06	0	0	0	0.189	6.147	5.691	0.104	0.234	0	0.664	2.006	0
TRINITY_DN14305_c1_g2_i8	cond_A	cond_B	-3.42414	3.70763	6.427e-09	1.08905e-06	5.943	4.188	6.952	48.605	71.088	45.164	6.742	7.028	7.25	6.065	21.092	21.658
TRINITY_DN12882_c4_g1_i3	cond_A	cond_B	-3.72029	3.38685	6.82582e-09	1.15009e-06	0.231	0.267	0.444	5.489	2.168	3.903	0.582	0.694	0.393	1.509	2.989	0.934
TRINITY_DN10974_c2_g1_i11	cond_A	cond_B	-4.81809	5.59058	7.19003e-09	1.20465e-06	0.324	2.166	3.308	70.81	58.731	21.431	0	0	0	0	0	0
TRINITY_DN11512_c1_g1_i5	cond_A	cond_B	-5.6952	4.33462	7.43264e-09	1.23834e-06	0.824	0	0.743	7.352	22.111	38.97	0	0.777	0.122	0	9.874	3.199
TRINITY_DN12599_c2_g9_i1	cond_A	cond_B	-5.79631	2.67522	8.37584e-09	1.38774e-06	0.204	0.467	0	9.414	4.738	23.534	0.145	0.276	0.103	0.291	4.616	4.315
TRINITY_DN12023_c0_g1_i1	cond_A	cond_B	-9.70522	2.4119	8.92216e-09	1.47009e-06	0	0	0	1.425	18.891	29.727	0.166	0	0	0	2.366	0.124
TRINITY_DN14735_c11_g1_i2	cond_A	cond_B	-4.92535	3.93499	9.52965e-09	1.56155e-06	5.11	0.978	3.589	26.3	79.465	157.015	0.831	0	0	1.537	10.75	0.488
TRINITY_DN9656_c0_g1_i5	cond_A	cond_B	-4.525	2.90608	1.03408e-08	1.67957e-06	0.167	0.178	0.218	1.743	3.36	6.707	0.841	0.51	0.131	1.073	3.769	1.364
TRINITY_DN14042_c2_g1_i15	cond_A	cond_B	-9.28983	2.01101	1.03625e-08	1.67957e-06	0	0	0	0.548	4.367	1.519	0	0	0	0.2	0.146	0.025
TRINITY_DN12800_c2_g4_i2	cond_A	cond_B	-4.08537	2.43176	1.05192e-08	1.69575e-06	0.352	0.311	0.453	6.376	6.658	3.961	2.628	1.688	1.442	3.019	8.657	1.86
TRINITY_DN13027_c0_g7_i1	cond_A	cond_B	-3.17696	5.63468	1.08637e-08	1.74188e-06	7.119	10.332	13.125	125.661	73.271	57.866	5.464	3.785	4.374	2.71	3.048	1.405
TRINITY_DN13171_c0_g3_i3	cond_A	cond_B	-9.02587	1.76113	1.14251e-08	1.82209e-06	0.009	0	0	1.076	1.734	4.592	0.353	0	0	0.218	1.626	0
TRINITY_DN12465_c1_g4_i4	cond_A	cond_B	-3.45592	3.73259	1.15346e-08	1.82467e-06	0.759	1.722	0.97	12.373	10.839	11.966	1.579	0.226	0.197	0.373	6.427	2.373
TRINITY_DN11569_c2_g1_i2	cond_A	cond_B	-8.85097	1.59585	1.16029e-08	1.82467e-06	0	0	0	1.684	4.336	3.634	0	0	0.684	0.155	1.558	0.603
TRINITY_DN12952_c1_g1_i4	cond_A	cond_B	-5.58796	2.28949	1.16248e-08	1.82467e-06	0	0.211	0.118	2.152	4.831	7.63	1.454	0.568	0.365	0.473	4.236	0.736
TRINITY_DN5524_c0_g1_i1	cond_A	cond_B	-4.03963	5.78931	1.19113e-08	1.85226e-06	4.462	11.41	3.617	57.202	98.324	138.798	19.789	17.063	13.722	26.925	90.006	42.151
TRINITY_DN13585_c0_g1_i1	cond_A	cond_B	-4.7036	2.84075	1.19248e-08	1.85226e-06	0.694	0.633	0.335	5.12	13.827	20.73	2.181	1.496	1.002	2.237	14.685	5.076
TRINITY_DN12298_c2_g7_i2	cond_A	cond_B	-5.0228	2.78151	1.20944e-08	1.86886e-06	0.194	0.8	0.218	5.38	16.893	15.097	1.589	2.256	1.274	1.964	7.917	4.439
TRINITY_DN14601_c1_g2_i10	cond_A	cond_B	-3.27556	7.61469	1.28012e-08	1.96788e-06	17.839	8.932	25.959	118.25	148.075	182.022	4.997	18.927	16.635	12.13	10.118	17.269
TRINITY_DN4883_c0_g1_i1	cond_A	cond_B	-6.22967	4.05217	1.2938e-08	1.97871e-06	0	0.633	0.208	4.373	15.407	40.186	2.171	0.727	0.253	1.982	24.218	4.803
TRINITY_DN13526_c1_g3_i3	cond_A	cond_B	-5.79081	3.13106	1.48484e-08	2.25931e-06	0.472	0	0	5.16	13.115	6.836	0.073	0	0.487	0	0	0
TRINITY_DN9227_c0_g1_i1	cond_A	cond_B	-4.77394	2.92189	1.54139e-08	2.33345e-06	0	1.1	0.616	21.797	11.288	12.118	0.841	1.061	0.665	0.773	0.341	1.306
TRINITY_DN12824_c0_g11_i1	cond_A	cond_B	-5.50983	3.36198	1.58046e-08	2.38051e-06	0	1.522	1.45	11.397	52.522	62.177	7.708	0	0.796	7.711	43.499	9.837
TRINITY_DN12298_c2_g7_i3	cond_A	cond_B	-8.96844	1.70632	1.60238e-08	2.4014e-06	0	0	0	1.584	6.395	5.399	1.434	0.401	0	1.646	5.998	1.075
TRINITY_DN10750_c0_g1_i6	cond_A	cond_B	-8.9728	1.71018	1.61299e-08	2.40521e-06	0	0	0	1.444	2.632	0.538	2.109	0	0	0	0	0
TRINITY_DN13664_c0_g1_i2	cond_A	cond_B	-5.4862	2.83921	1.65965e-08	2.46248e-06	0.407	0	0	8.438	4.459	4.23	0	0	0	0	0	1.248
TRINITY_DN12388_c1_g1_i9	cond_A	cond_B	-9.28271	2.00562	1.71412e-08	2.5307e-06	0	0	0	0.329	2.013	3.611	0	0.1	0	0	0	0.38
TRINITY_DN10557_c0_g1_i2	cond_A	cond_B	-5.25626	2.51696	1.73438e-08	2.548e-06	0	0.589	0.553	6.057	15.546	18.661	0.27	0.652	0.253	0	13.983	7.192
TRINITY_DN4098_c0_g1_i1	cond_A	cond_B	-4.50252	2.73293	1.76496e-08	2.58022e-06	0.805	0.244	0.607	22.235	6.689	6.836	0.322	0	0	0	0.243	0.174
TRINITY_DN12869_c0_g4_i1	cond_A	cond_B	-4.24952	3.30432	1.85476e-08	2.69827e-06	0.398	2.577	1.196	24.845	17.342	33.245	7.78	4.955	2.988	8.575	28.921	7.911
TRINITY_DN12753_c2_g4_i3	cond_A	cond_B	3.31316	3.61995	1.96222e-08	2.84075e-06	18.015	23.208	25.814	1.554	2.23	2.302	54.619	65.137	51.169	50.803	8.297	1.546
TRINITY_DN11939_c1_g6_i5	cond_A	cond_B	-6.81442	4.37365	2.00365e-08	2.8867e-06	1.166	0	0	8.239	48.543	56.907	0	1.462	1.461	0	17.732	21.435
TRINITY_DN13337_c1_g1_i5	cond_A	cond_B	-8.65641	1.41325	2.04193e-08	2.92337e-06	0	0	0	2.999	2.632	2.582	0.416	0.393	0	0	0	0.347
TRINITY_DN13041_c2_g2_i6	cond_A	cond_B	-6.12673	3.17804	2.0487e-08	2.92337e-06	0	0.267	0	2.461	11.272	6.018	0.634	0.184	0	0.727	2.152	0
TRINITY_DN11168_c2_g6_i3	cond_A	cond_B	-6.11922	3.35277	2.13205e-08	3.02782e-06	0	0.133	0.335	2.59	6.287	23.207	0.467	0.125	0.262	0.364	7.323	1.025
TRINITY_DN11785_c4_g1_i13	cond_A	cond_B	-3.79585	4.04713	2.18001e-08	3.08125e-06	0.768	2.166	1.477	12.313	14.617	29.587	0.914	1.312	1.527	1.573	10.303	2.612
TRINITY_DN8852_c0_g1_i11	cond_A	cond_B	-7.33759	1.84276	2.23124e-08	3.13879e-06	0.028	0	0	1.803	5.265	1.542	0.218	0.585	0	0.482	0.214	0.422
TRINITY_DN12435_c1_g5_i2	cond_A	cond_B	-5.62616	4.69731	2.275e-08	3.18532e-06	0.407	3.977	0.163	39.699	86.309	93.237	12.434	4.337	4.262	12.294	84.504	25.461
TRINITY_DN12615_c0_g1_i12	cond_A	cond_B	-7.05514	1.57648	2.37903e-08	3.31541e-06	0.074	0	0	3.945	3.608	5.177	0.416	1.07	0	0	16.135	6.539
TRINITY_DN11687_c0_g2_i4	cond_A	cond_B	5.00609	4.94701	2.43824e-08	3.38212e-06	77.106	49.594	46.145	2.421	0	2.419	29.096	83.27	67.477	43.974	26.983	12.433
TRINITY_DN13922_c2_g1_i7	cond_A	cond_B	-9.34943	2.07066	2.59339e-08	3.58068e-06	0.009	0	0	0.608	1.378	6.24	0.083	0	0.253	0	3.136	3.935
TRINITY_DN12337_c2_g4_i1	cond_A	cond_B	-4.6493	3.26501	2.69092e-08	3.69821e-06	0.5	1.3	0.091	10.082	14.524	20.823	4.114	2.164	1.686	4.028	6.69	1.637
TRINITY_DN12806_c0_g6_i5	cond_A	cond_B	8.79771	1.56232	2.73926e-08	3.74739e-06	3.055	5.122	11.094	0	0	0	0	0.175	0.375	0.555	2.98	0
TRINITY_DN14122_c2_g5_i2	cond_A	cond_B	-8.89106	1.63391	2.79634e-08	3.80552e-06	0	0	0	1.464	1.13	4.265	0	0.167	0	0.291	4.986	1.405
TRINITY_DN12952_c1_g1_i2	cond_A	cond_B	-9.10036	1.83188	2.80728e-08	3.80552e-06	0	0	0	1.006	3.794	7.549	0.073	0	0	0	3.545	0.05
TRINITY_DN13882_c2_g3_i2	cond_A	cond_B	-9.20212	1.92621	2.86702e-08	3.86892e-06	0	0	0	0.867	6.085	1.391	0.571	0.552	0	1.137	0.818	0
TRINITY_DN12492_c1_g1_i12	cond_A	cond_B	8.94909	1.70368	2.90798e-08	3.90652e-06	2.463	0.467	0.743	0	0	0	0.519	0.602	0.094	0	0	0.595
TRINITY_DN10557_c0_g1_i7	cond_A	cond_B	-9.28391	2.00667	2.94315e-08	3.92506e-06	0	0	0	0.677	4.97	8.261	0.654	0.552	0	0	2.113	0.62
TRINITY_DN7865_c0_g1_i2	cond_A	cond_B	-6.62313	2.75113	2.94811e-08	3.92506e-06	0.324	0	0.363	2.271	24.62	34.729	1.506	2.348	0.29	1.719	9.037	3.199
TRINITY_DN13711_c2_g4_i3	cond_A	cond_B	-4.02146	2.29879	2.99815e-08	3.97394e-06	0.333	0.622	0.589	6.635	7.649	8.682	6.15	3.117	2.51	3.146	5.551	2.207
TRINITY_DN13922_c2_g1_i5	cond_A	cond_B	-8.68575	1.44059	3.11532e-08	4.11098e-06	0	0	0	0.996	0.666	1.367	0.031	0.1	0	0.018	0	0.025
TRINITY_DN12964_c6_g5_i1	cond_A	cond_B	-4.09303	3.57069	3.23279e-08	4.2472e-06	0.667	3.7	1.196	26.748	27.438	36.318	11.842	6.192	5.189	9.293	32.495	8.944
TRINITY_DN12091_c0_g2_i1	cond_A	cond_B	-8.7761	1.52525	3.31461e-08	4.3356e-06	0	0	0	2.212	4.816	6.427	0	0.384	0.337	0.273	6.398	3.398
TRINITY_DN10503_c1_g2_i2	cond_A	cond_B	-7.25154	5.28584	3.86574e-08	5.02976e-06	0.778	0	0	7.521	36.45	60.799	5.121	0.76	1.236	2.728	18.219	2.678
TRINITY_DN14570_c2_g1_i3	cond_A	cond_B	-5.07524	2.45892	3.87904e-08	5.02976e-06	0.13	0.078	0	1.096	1.595	3.424	0.197	0.175	0	0	0.497	0.198
TRINITY_DN14637_c0_g1_i17	cond_A	cond_B	-4.04734	3.00695	3.95469e-08	5.10566e-06	1.898	1.033	0.372	11.317	18.937	19.76	1.506	1.387	1.48	2.837	9.027	1.149
TRINITY_DN6218_c0_g1_i1	cond_A	cond_B	-4.15401	2.69544	4.16474e-08	5.35367e-06	0.528	1.222	1.187	12.453	10.374	25.31	5.298	1.922	2.707	2.628	19.846	10.127
TRINITY_DN11512_c1_g1_i8	cond_A	cond_B	-6.11836	2.99123	4.23223e-08	5.41707e-06	0	0.256	0	3.168	2.524	11.557	3.012	0.585	0.122	3.546	11.919	2.546
TRINITY_DN13871_c1_g1_i1	cond_A	cond_B	-4.19231	3.1877	4.91655e-08	6.26608e-06	1.009	1.167	0.145	11.038	8.841	20.204	1.818	0.409	0	1.155	11.841	2.753
TRINITY_DN12546_c0_g2_i2	cond_A	cond_B	-4.40234	6.61381	5.20959e-08	6.6113e-06	2.425	7.732	1.251	39.36	82.887	102.947	10.367	6.242	3.756	14.103	60.637	6.58
TRINITY_DN13840_c1_g3_i1	cond_A	cond_B	-4.58569	2.64882	5.33635e-08	6.74347e-06	0.315	0.722	0.172	5.041	7.866	14.548	3.21	2.574	2.061	3.846	9.845	1.025
TRINITY_DN12630_c0_g1_i7	cond_A	cond_B	-6.05692	2.50714	5.47522e-08	6.87351e-06	0.028	0	0.208	1.225	4.785	9.617	0.156	0	0.637	0.1	1.412	0.083
TRINITY_DN14531_c0_g2_i13	cond_A	cond_B	-6.20294	2.61174	5.48535e-08	6.87351e-06	0.222	0	0	1.345	6.287	9.079	0.925	0.284	0	1.246	3.379	0.306
TRINITY_DN7865_c0_g1_i1	cond_A	cond_B	-9.31675	2.03842	5.80203e-08	7.23991e-06	0	0	0	1.833	15.36	31.632	0	0	0.487	0	5.736	0.479
TRINITY_DN13771_c0_g1_i6	cond_A	cond_B	-6.26614	4.07843	6.04466e-08	7.51125e-06	0	0.655	0	19.665	26.85	5.118	0.187	0	0	0.027	2.201	0.537
TRINITY_DN12763_c0_g1_i10	cond_A	cond_B	-8.81238	1.5586	6.44308e-08	7.97311e-06	0	0	0	0.478	1.936	1.484	0	0	0	0	0	0.744
TRINITY_DN12161_c0_g4_i2	cond_A	cond_B	-3.62367	5.04504	6.86057e-08	8.45466e-06	2.453	7.044	5.42	71.697	24.728	76.749	18.594	5.808	3.381	4.783	131.898	9.515
TRINITY_DN13988_c1_g5_i4	cond_A	cond_B	-3.63982	3.25872	6.97917e-08	8.56543e-06	1.046	2.689	3.399	20.651	24.217	36.739	2.877	1.797	1.049	1.237	3.437	2.984
TRINITY_DN11891_c0_g2_i7	cond_A	cond_B	-2.86769	5.54255	7.42103e-08	9.07039e-06	7.85	8.966	9.073	62.213	71.862	38.234	10.138	11.122	11.212	9.766	15.95	42.556
TRINITY_DN9671_c0_g1_i1	cond_A	cond_B	-3.53645	3.90214	7.46521e-08	9.08714e-06	3.86	5.41	5.13	86.261	51.098	20.858	12.735	5.958	6.369	11.203	14.655	17.657
TRINITY_DN14688_c2_g1_i10	cond_A	cond_B	-5.06013	3.84099	7.73766e-08	9.3805e-06	0.444	0	0.734	23.59	6.287	6.053	7.864	1.738	2.426	2.455	1.276	0.727
TRINITY_DN12707_c7_g6_i1	cond_A	cond_B	-4.36546	2.36596	7.91553e-08	9.55728e-06	0.194	0.489	0.299	3.537	8.594	6.637	1.309	0.861	0.337	1.81	6.573	3.703
TRINITY_DN13801_c0_g1_i10	cond_A	cond_B	-4.01266	3.03834	8.21796e-08	9.88242e-06	1.176	3.755	1.831	20.731	35.49	43.82	5.557	2.816	3.793	9.202	32.836	6.696
TRINITY_DN12604_c1_g1_i1	cond_A	cond_B	-5.47029	4.16509	8.28143e-08	9.91876e-06	0.074	0.622	0	5.828	8.81	16.207	1.257	0.033	0.215	0.709	8.365	1.463
TRINITY_DN13173_c0_g1_i2	cond_A	cond_B	-4.50806	2.07688	8.51864e-08	1.01282e-05	1.481	0.655	1.314	15.292	30.674	22.868	0.01	1.245	1.208	3.601	9.446	15.442
TRINITY_DN6712_c0_g1_i2	cond_A	cond_B	-5.23025	2.15668	8.5242e-08	1.01282e-05	0.213	0.1	0.48	3.268	11.288	12.293	0	0	0	0	0	0
TRINITY_DN14659_c2_g1_i1	cond_A	cond_B	-3.98295	4.58853	8.80471e-08	1.042e-05	0.898	2.622	0.852	10.56	20.764	32.59	10.606	3.911	3.278	8.984	32.514	12.491
TRINITY_DN20373_c0_g1_i1	cond_A	cond_B	-3.42324	4.48282	9.51915e-08	1.12209e-05	4.62	6.377	2.71	26.19	53.467	54.325	20.017	14.08	12.757	25.16	21.433	3.546
TRINITY_DN14121_c1_g1_i16	cond_A	cond_B	-5.89768	1.70258	9.73523e-08	1.14305e-05	0	0.167	0	4.035	5.574	2.921	3.096	1.212	1.527	3.501	10.225	3.265
TRINITY_DN11812_c1_g1_i9	cond_A	cond_B	-9.03952	1.77234	1.03254e-07	1.20759e-05	0	0	0	0.269	2.601	2.057	0	0	0	0	1.091	0
TRINITY_DN12704_c0_g10_i2	cond_A	cond_B	-4.38777	2.83656	1.06563e-07	1.24099e-05	0.667	0.1	0.344	6.186	11.211	3.587	0.291	0.426	0	0.227	0.993	4.224
TRINITY_DN14557_c2_g7_i1	cond_A	cond_B	4.15152	2.09276	1.06942e-07	1.24099e-05	4.157	5.166	4.75	0.349	0.108	0.234	6.087	8.841	6.931	6.392	10.059	0.157
TRINITY_DN9216_c0_g1_i2	cond_A	cond_B	-7.72327	2.20858	1.10005e-07	1.27158e-05	0.028	0	0	0.239	2.834	4.651	0	0	0	0.591	0.302	0.603
TRINITY_DN12981_c0_g2_i2	cond_A	cond_B	-9.07795	1.80706	1.15414e-07	1.32896e-05	0	0	0	0.359	3.53	1.145	0	0	0	0	0.263	0
TRINITY_DN13526_c1_g3_i2	cond_A	cond_B	-8.92912	1.67006	1.18077e-07	1.35439e-05	0	0	0	5.101	1.409	0.561	0	0	0	0	0	0.769
TRINITY_DN13871_c1_g1_i2	cond_A	cond_B	-5.59165	2.04889	1.18788e-07	1.35732e-05	0	0.3	0	4.931	3.298	8.682	0.696	0.476	0	0.418	7.294	0.835
TRINITY_DN29401_c0_g1_i1	cond_A	cond_B	-4.68849	3.30091	1.28348e-07	1.46096e-05	0.537	1.878	0	22.743	14.973	24.002	9.37	2.808	1.742	4.237	20.449	14.599
TRINITY_DN12465_c1_g13_i1	cond_A	cond_B	-4.99106	2.65478	1.30146e-07	1.4758e-05	0	0.7	0.607	5.001	11.861	21.302	2.919	1.187	0.88	1.291	10.127	3.001
TRINITY_DN14626_c0_g1_i10	cond_A	cond_B	-12.2135	4.88058	1.34958e-07	1.52456e-05	0	0	0	69.306	51.438	0	55.18	38.046	28.081	30.88	0.146	0.107
TRINITY_DN13565_c0_g1_i1	cond_A	cond_B	-8.82465	1.56924	1.38608e-07	1.55989e-05	0	0	0	1.006	5.698	3.634	0.665	0	0	0.527	0	0.463
TRINITY_DN12490_c3_g3_i2	cond_A	cond_B	-3.39696	3.75463	1.48346e-07	1.66321e-05	2.898	2.322	2.946	41.9	28.026	10.786	7.282	8.548	6.697	4.956	1.276	5.522
TRINITY_DN12014_c0_g5_i2	cond_A	cond_B	-4.15316	4.88261	1.53733e-07	1.71469e-05	2.518	7.255	3.852	21.538	76.956	119.879	4.197	11.766	6.088	11.148	18.531	9.341
TRINITY_DN13119_c5_g10_i1	cond_A	cond_B	-3.35135	3.96056	1.54089e-07	1.71469e-05	1.046	2.3	2.891	15.481	13.347	28.384	5.776	5.858	3.84	6.074	11.987	5.357
TRINITY_DN11622_c2_g2_i1	cond_A	cond_B	-2.83695	4.05283	1.62817e-07	1.79909e-05	3.398	3.255	2.719	17.165	22.777	20.87	11.894	9.768	6.697	10.893	14.344	3.497
TRINITY_DN13713_c1_g5_i14	cond_A	cond_B	-5.32818	3.59528	1.62879e-07	1.79909e-05	0	0.433	0.036	3.855	5.776	8.273	1.87	0	0.609	3.11	8.141	1.736
TRINITY_DN13840_c0_g2_i1	cond_A	cond_B	-3.18596	7.74908	1.65599e-07	1.82238e-05	11.498	13.721	30.736	232.923	150.63	82.124	4.03	2.992	3.063	2.155	0.195	0.761
TRINITY_DN13664_c0_g7_i5	cond_A	cond_B	-2.8079	5.97707	1.67125e-07	1.83242e-05	8.054	10.788	6.716	46.921	52.445	64.795	20.516	8.59	6.828	13.785	60.871	64.24
TRINITY_DN12847_c3_g1_i5	cond_A	cond_B	-8.86818	1.61182	1.85118e-07	2.02226e-05	0.009	0.011	0.009	0.538	2.477	4.008	0	0	0	0	0	0
TRINITY_DN13432_c2_g12_i2	cond_A	cond_B	-4.6513	3.14006	2.15117e-07	2.3414e-05	0.315	0.511	0	4.065	5.032	10.552	0.447	0.292	0.44	0.355	2.658	6.035
TRINITY_DN10448_c0_g1_i3	cond_A	cond_B	-8.59586	1.3575	2.17302e-07	2.35659e-05	0	0	0	2.212	0.635	0.736	0	0.844	0.862	0	1.022	0.835
TRINITY_DN12793_c2_g1_i3	cond_A	cond_B	-3.08062	4.16865	2.20232e-07	2.37971e-05	1.315	1.855	2.484	21.976	14.617	7.899	0.571	0.109	0	0.055	0	0
TRINITY_DN13922_c2_g1_i3	cond_A	cond_B	-8.48134	1.25089	2.27467e-07	2.44901e-05	0	0	0	0.787	0.619	1.145	0	0	0	0	2.951	0
TRINITY_DN12756_c2_g3_i6	cond_A	cond_B	-3.30419	4.16657	2.33392e-07	2.50376e-05	0.879	1.222	1.097	4.642	9.275	14.303	0	2.557	1.536	1.309	7.079	10.284
TRINITY_DN12388_c1_g1_i11	cond_A	cond_B	-3.36973	4.09829	2.34436e-07	2.50595e-05	2.712	3.488	2.438	12.961	26.261	41.097	3.355	5.298	3.269	3.237	10.994	7.622
TRINITY_DN27178_c0_g1_i1	cond_A	cond_B	-7.83677	3.07434	2.40619e-07	2.56285e-05	0	0.322	0	0.757	41.73	40.945	1.62	0.359	0.178	1.355	6.69	1.538
TRINITY_DN14044_c0_g2_i2	cond_A	cond_B	-5.55318	3.14729	2.44438e-07	2.59426e-05	0.75	0	0	4.911	14.307	12.702	1.963	1.738	1.452	2.773	11.335	1.05
TRINITY_DN12599_c2_g5_i6	cond_A	cond_B	8.43544	1.22841	2.49719e-07	2.64091e-05	1.472	1.3	2.257	0	0	0	0.166	1.671	0.824	1.082	0.01	0
TRINITY_DN11706_c2_g3_i10	cond_A	cond_B	-5.13334	1.8529	2.53191e-07	2.66817e-05	0.019	0.111	0	1.385	1.595	1.519	0.229	0.226	0	0	1.159	1
TRINITY_DN14168_c1_g3_i9	cond_A	cond_B	-3.72385	3.98873	2.80804e-07	2.94874e-05	2.027	1.278	1.124	14.525	31.232	6.368	0.53	2.574	1.349	2.946	2.843	1.786
TRINITY_DN11716_c0_g1_i8	cond_A	cond_B	8.80088	1.56523	2.85148e-07	2.98385e-05	0.546	4.122	2.012	0	0	0	1.984	0.267	0	0.927	0.837	2.174
TRINITY_DN14122_c2_g5_i3	cond_A	cond_B	-4.69887	2.37003	2.91601e-07	3.04071e-05	0.352	0.356	0.417	2.281	10.56	13.602	0.364	0.501	0.534	0.891	14.11	4.514
TRINITY_DN13347_c0_g1_i17	cond_A	cond_B	-3.69003	2.49646	3.02292e-07	3.14121e-05	0.157	0.267	0.181	2.022	1.641	3.552	0	0	0.29	0.227	0.876	0.099
TRINITY_DN13078_c1_g1_i10	cond_A	cond_B	-8.69611	1.45086	3.06892e-07	3.17793e-05	0	0	0	0.458	1.115	2.314	0	0	0	0	0.097	0
TRINITY_DN13469_c0_g1_i17	cond_A	cond_B	-5.8046	1.96741	3.12696e-07	3.22683e-05	0	0.567	0	4.294	14.214	14.899	0.987	0.318	0.159	0.864	11.286	3.819
TRINITY_DN14197_c0_g1_i15	cond_A	cond_B	-5.55708	1.73621	3.23425e-07	3.32604e-05	0	0.2	0	5.14	3.19	2.395	0.177	0	0	0	0.302	0
TRINITY_DN12161_c1_g2_i4	cond_A	cond_B	-4.09688	2.11774	3.33542e-07	3.41829e-05	0.139	0.133	0.163	3.776	2.524	1.274	1.143	1.621	1.508	1.564	2.259	2.637
TRINITY_DN13023_c3_g1_i3	cond_A	cond_B	-4.37324	3.8157	3.34883e-07	3.42028e-05	0.916	0.067	0.363	3.287	11.52	9.547	0.519	0.635	0.365	0.491	6.573	6.688
TRINITY_DN5902_c0_g1_i3	cond_A	cond_B	3.57512	2.36963	3.71182e-07	3.77808e-05	6.684	6.333	9.345	0.538	0.65	0.491	4.955	8.415	8.233	6.502	0.652	0
TRINITY_DN12554_c1_g1_i2	cond_A	cond_B	-3.10952	2.83394	3.80477e-07	3.85951e-05	2.12	2.6	2.048	18.41	19.417	16.149	3.22	2.724	1.583	3.692	9.971	7.242
TRINITY_DN11101_c0_g1_i1	cond_A	cond_B	-8.86199	1.6028	3.85673e-07	3.89896e-05	0	0	0	0.946	8.872	4.604	0	0	0	0	0	0
TRINITY_DN14431_c0_g1_i11	cond_A	cond_B	-2.98829	3.46474	3.95044e-07	3.97474e-05	0.657	0.555	0.77	3.666	4.165	6.24	0	0	0	0	0.01	0
TRINITY_DN11812_c1_g1_i1	cond_A	cond_B	-4.94809	3.07945	3.95835e-07	3.97474e-05	0.398	0	0.408	3.407	3.577	13.847	1.111	0.518	0.946	0.355	1.879	2.273
TRINITY_DN12023_c0_g1_i9	cond_A	cond_B	-5.2023	2.45202	4.13009e-07	4.13328e-05	0	0.867	0	6.934	12.867	11.393	1.298	0	0	2.764	4.908	3.968
TRINITY_DN13713_c1_g5_i6	cond_A	cond_B	-5.21646	2.77186	4.24936e-07	4.22951e-05	0	0	0.308	2.919	4.583	2.699	0	1.111	0	0	0	0.893
TRINITY_DN13294_c0_g1_i1	cond_A	cond_B	-3.78043	2.27838	4.25461e-07	4.22951e-05	0.667	0.767	0.281	6.276	6.519	9.325	3.189	4.98	1.78	6.274	9.076	1.397
TRINITY_DN14048_c0_g6_i3	cond_A	cond_B	-2.95482	4.04137	4.26894e-07	4.22965e-05	1.324	2.922	2.23	15.929	11.691	18.942	9.889	11.782	8.645	10.984	17.986	7.58
TRINITY_DN5041_c0_g1_i1	cond_A	cond_B	-4.90296	1.84756	4.29552e-07	4.2419e-05	0.268	0.311	0.526	21.11	9.585	5.399	0	0.351	0.347	0.118	0.175	0.372
TRINITY_DN13182_c0_g1_i3	cond_A	cond_B	-8.38768	1.16383	4.31325e-07	4.24535e-05	0.009	0	0	1.464	1.688	1.776	0	0.008	0	0.055	0.623	0
TRINITY_DN9009_c0_g1_i2	cond_A	cond_B	3.79115	2.82802	4.48092e-07	4.39587e-05	26.541	37.362	92.163	4.244	3.763	2.255	32.67	32.639	51.703	29.207	6.164	0.521
TRINITY_DN9712_c0_g1_i1	cond_A	cond_B	-3.61465	2.43344	4.50499e-07	4.405e-05	1.342	1	1.613	23.979	12.914	8.308	1.548	2.499	0	1.346	1.149	0.38
TRINITY_DN12315_c0_g1_i3	cond_A	cond_B	-8.83749	1.58578	4.63977e-07	4.52196e-05	0	0	0	3.178	2.477	16.476	0.218	1.395	0.037	0.227	8.384	0.769
TRINITY_DN12615_c0_g1_i8	cond_A	cond_B	-8.6508	1.40781	4.76962e-07	4.63337e-05	0	0	0	1.066	3.763	5.691	0	0	0.571	0	5.064	0.083
TRINITY_DN12756_c2_g3_i8	cond_A	cond_B	-3.77042	3.57255	4.85457e-07	4.70058e-05	0.305	0.433	0.526	1.604	5.172	8.18	0	1.964	1.545	1.491	8.345	8.994
TRINITY_DN12904_c5_g2_i3	cond_A	cond_B	-5.68344	1.83802	4.91279e-07	4.74156e-05	0.176	0	0	1.355	2.957	4.008	0.904	0	0	0.145	2.629	0.719
TRINITY_DN14224_c1_g4_i7	cond_A	cond_B	-3.58903	2.89632	4.98182e-07	4.79267e-05	0.389	1.089	0.499	5.519	6.426	9.886	1.994	0.042	0.131	0.564	6.3	0.554
TRINITY_DN13008_c1_g1_i1	cond_A	cond_B	-3.30662	3.57257	5.0962e-07	4.88694e-05	1.222	1.4	0.879	5.728	9.492	16.044	3.147	2.615	1.939	2.819	9.611	4.108
TRINITY_DN12841_c0_g2_i3	cond_A	cond_B	-8.55154	1.31726	5.18517e-07	4.95632e-05	0	0	0	1.474	1.022	3.763	0	1.279	0	0	1.256	0
TRINITY_DN12496_c1_g1_i21	cond_A	cond_B	-5.69117	2.14296	5.22855e-07	4.98182e-05	0	0.122	0	0.757	2.555	3.728	0	0	0	0.427	1.509	0.413
TRINITY_DN10544_c0_g1_i4	cond_A	cond_B	-3.25752	2.56282	5.26915e-07	5.00452e-05	0.722	1.067	0.798	9.843	6.658	6.836	1.382	3.727	1.686	1.873	1.091	2.91
TRINITY_DN14502_c0_g1_i11	cond_A	cond_B	8.3864	1.18379	5.33559e-07	5.05153e-05	2.111	1.5	1.042	0	0	0	1.693	1.446	1.995	3.155	0	0
TRINITY_DN14667_c2_g1_i4	cond_A	cond_B	-4.8551	2.83143	5.43985e-07	5.13394e-05	0	0.722	0.607	4.871	9.089	22.891	0.904	0.719	0.356	1.282	10.488	9.341
TRINITY_DN12912_c2_g2_i26	cond_A	cond_B	-2.79527	3.84529	5.54485e-07	5.21653e-05	6.082	4.311	3.961	25.871	27.964	36.108	4.488	4.212	5.376	5.274	21.705	20.526
TRINITY_DN12904_c5_g2_i6	cond_A	cond_B	-6.5191	1.81715	5.59385e-07	5.24608e-05	0	0.022	0.027	0.578	1.177	3.856	0	0.242	0.403	0	0.711	0.504
TRINITY_DN11801_c0_g1_i6	cond_A	cond_B	-5.27145	3.18153	5.85456e-07	5.47337e-05	0.343	0	0	2.759	4.305	4.557	0	1.178	1.105	2.128	3.291	3.778
TRINITY_DN10322_c0_g1_i8	cond_A	cond_B	-3.70494	2.0778	5.94266e-07	5.53837e-05	1.092	0.533	0.589	9.384	8.423	8.998	3.116	0.719	0	0.391	1.266	3.059
TRINITY_DN12615_c0_g2_i2	cond_A	cond_B	-3.27348	5.6804	6.00143e-07	5.57572e-05	4.777	8.332	4.777	27.077	41.451	88.563	17.275	10.395	10.697	19.077	66.908	46.706
TRINITY_DN12264_c0_g1_i2	cond_A	cond_B	-3.71824	2.47675	6.1278e-07	5.67545e-05	0.407	0.578	0.662	3.517	8.021	7.467	0.686	1.638	0.88	0.918	2.678	1.48
TRINITY_DN14086_c6_g2_i2	cond_A	cond_B	-2.66444	4.86179	6.4238e-07	5.93118e-05	14.192	8.81	12.091	52.988	63.81	81.598	23.082	40.528	34.394	33.508	150.517	83.691
TRINITY_DN13260_c0_g4_i1	cond_A	cond_B	-5.39605	4.67623	6.48989e-07	5.9737e-05	0	3.122	0.562	22.255	49.487	76.2	13.618	5.156	1.62	12.685	39.204	13.962
TRINITY_DN13787_c2_g19_i1	cond_A	cond_B	-3.04785	4.59795	6.89324e-07	6.32545e-05	2.601	3.822	1.831	13.1	27.004	22.074	4.872	6.919	5.086	7.62	11.958	5.142
TRINITY_DN11632_c0_g2_i17	cond_A	cond_B	-5.33582	2.69383	6.93025e-07	6.3399e-05	0.315	0	0	2.779	2.276	7.128	0	0.008	0	0	3.817	1.05
TRINITY_DN12236_c0_g1_i5	cond_A	cond_B	-8.79675	1.54275	6.95577e-07	6.34379e-05	0	0	0	0.558	5.017	4.814	0	0	0.347	0.246	1.412	0.761
TRINITY_DN11049_c1_g1_i1	cond_A	cond_B	-3.19051	3.23906	7.054e-07	6.41376e-05	0.639	0.544	0.453	4.144	6.859	2.816	1.236	0.769	0.74	1.9	2.814	1.529
TRINITY_DN14049_c1_g3_i1	cond_A	cond_B	3.67366	3.19717	7.19346e-07	6.51633e-05	17.145	16.342	22.705	1.415	2.416	0.316	31.87	46.502	47.676	39.737	3.525	0.281
TRINITY_DN9080_c0_g1_i1	cond_A	cond_B	-8.7177	1.47024	7.2105e-07	6.51633e-05	0	0	0	1.066	5.621	8.53	0	0	0	0	3.398	3.207
TRINITY_DN13526_c1_g3_i10	cond_A	cond_B	-5.67785	3.93081	7.33734e-07	6.61092e-05	0	0.7	0	23.102	7.169	7.876	0.145	0	0	0	0	4.489
TRINITY_DN13487_c0_g5_i1	cond_A	cond_B	3.4638	2.19922	7.4311e-07	6.67524e-05	11.526	11.51	15.4	1.215	0.79	1.075	16.62	11.039	16.307	18.486	1.276	6.382
TRINITY_DN14637_c0_g1_i9	cond_A	cond_B	-3.8204	3.36686	7.70647e-07	6.9018e-05	2.055	2	0.435	8.956	22.421	27.355	1.558	4.964	5.554	7.865	9.231	5.481
TRINITY_DN11224_c1_g4_i4	cond_A	cond_B	-3.86745	3.67953	7.83534e-07	6.99621e-05	1.046	1.944	1.015	5.778	15.887	32.181	5.454	0.986	1.124	3.801	14.821	1.777
TRINITY_DN13493_c2_g3_i2	cond_A	cond_B	-2.6672	3.84238	7.90689e-07	7.0297e-05	3.879	3.577	3.78	25.632	15.438	24.551	10.357	4.529	2.22	7.765	16.194	12.416
TRINITY_DN13909_c4_g3_i1	cond_A	cond_B	-2.88628	3.779	7.92e-07	7.0297e-05	3.24	1.866	2.828	12.502	16.831	22.821	7.105	3.969	4.327	6.201	17.908	9.341
TRINITY_DN14233_c1_g1_i3	cond_A	cond_B	-5.57192	1.77235	7.96015e-07	7.04437e-05	0	0	0.326	2.241	5.961	4.394	0	0	0.3	0	0	0
TRINITY_DN9146_c0_g1_i3	cond_A	cond_B	3.04055	2.86161	8.17229e-07	7.19195e-05	5.221	5.355	8.321	0.837	0.573	0.654	6.461	7.596	8.224	6.647	0.925	0
TRINITY_DN12512_c2_g3_i1	cond_A	cond_B	-2.51193	6.02724	8.17514e-07	7.19195e-05	15.784	17.265	18.626	75.901	78.954	111.209	16.34	11.039	12.813	13.967	36.049	21.072
TRINITY_DN11687_c0_g2_i1	cond_A	cond_B	3.70998	4.31429	8.2301e-07	7.21901e-05	40.307	35.973	40.598	0.428	3.499	3.88	38.622	71.312	52.855	59.996	61.63	10.284
TRINITY_DN11810_c0_g1_i16	cond_A	cond_B	4.25269	2.0169	8.28021e-07	7.24166e-05	2.999	2.7	2.683	0.269	0	0.129	0	1.805	0.965	1.8	0.351	1.604
TRINITY_DN14224_c1_g4_i5	cond_A	cond_B	-8.40417	1.18072	8.40251e-07	7.32714e-05	0	0	0	3.646	1.099	2.057	1.506	0	0	0.327	1.587	1.009
TRINITY_DN13271_c0_g2_i23	cond_A	cond_B	-8.31802	1.10059	8.44286e-07	7.34086e-05	0	0	0	0.657	0.449	0.724	0.125	0.577	0.159	0.091	0.896	0.587
TRINITY_DN12714_c0_g2_i5	cond_A	cond_B	-10.392	3.07968	8.73709e-07	7.5746e-05	0	0	0	0	13.27	14.817	0.613	0	0	0	0.993	0
TRINITY_DN6704_c0_g1_i2	cond_A	cond_B	2.8106	4.46705	8.83485e-07	7.63716e-05	27.985	37.606	70.409	5.917	6.178	5.317	45.997	34.787	49.549	54.631	34.598	0.603
TRINITY_DN11787_c2_g1_i10	cond_A	cond_B	-2.67902	4.09223	8.88146e-07	7.65525e-05	0.713	1.211	1.015	5.36	5.899	6.03	2.005	1.705	1.592	3.201	4.168	2.397
TRINITY_DN13290_c2_g2_i1	cond_A	cond_B	-2.79645	3.84494	9.35649e-07	8.01847e-05	1.472	1.833	2.121	18.051	9.089	8.18	1.506	1.212	0.89	0.937	0.565	4.026
TRINITY_DN11758_c1_g2_i1	cond_A	cond_B	-3.40036	3.39965	9.36746e-07	8.01847e-05	1.407	0.611	1.051	4.812	8.083	15.366	1.839	3.836	3.662	3.019	7.245	6.25
TRINITY_DN13947_c2_g1_i6	cond_A	cond_B	8.25596	1.06555	9.38352e-07	8.01847e-05	1.25	1.044	1.251	0	0	0	0	1.061	0	0.573	0.292	0
TRINITY_DN13447_c1_g2_i1	cond_A	cond_B	-2.62755	4.27055	9.47407e-07	8.07272e-05	2.972	3.766	3.526	16.726	16.46	24.329	8.071	6.409	6.622	10.312	27.743	9.672
TRINITY_DN13905_c1_g2_i6	cond_A	cond_B	10.6362	3.32571	9.84717e-07	8.36672e-05	17.793	0.011	52.671	0	0	0	25.253	41.413	20.4	47.311	51.152	33.256
TRINITY_DN13563_c2_g3_i4	cond_A	cond_B	-3.24866	3.42701	1.01157e-06	8.57046e-05	1.028	2.222	1.351	7.731	16.94	15.401	1.818	2.089	0.806	2.91	1.578	2.885
TRINITY_DN11787_c2_g1_i5	cond_A	cond_B	-2.97044	5.6607	1.03258e-06	8.72369e-05	5.277	3.388	4.142	13.797	35.165	39.368	4.903	7.036	7.231	4.801	5.774	11.772
TRINITY_DN11508_c1_g1_i2	cond_A	cond_B	-3.12637	5.29227	1.04171e-06	8.77599e-05	4.258	5.188	4.976	16.298	33.802	61.546	5.724	4.721	5.077	4.792	29.885	5.853
TRINITY_DN10544_c0_g1_i2	cond_A	cond_B	-2.53403	4.18646	1.06023e-06	8.90684e-05	5.351	5.433	4.568	34.588	22.591	25.053	5.734	13.537	10.584	8.902	18.482	13.012
TRINITY_DN13772_c0_g1_i1	cond_A	cond_B	8.30183	1.10706	1.06625e-06	8.93226e-05	3.49	2.166	1.831	0	0	0	1.184	2.473	1.77	2.019	0.867	4.39
TRINITY_DN14341_c2_g5_i2	cond_A	cond_B	-3.20397	3.3912	1.09259e-06	9.12727e-05	2.583	1.666	3.78	38.204	19.154	10.949	0.987	0	0.356	0.409	0.117	0.083
TRINITY_DN11812_c1_g1_i2	cond_A	cond_B	-5.23707	2.98175	1.11285e-06	9.27054e-05	0	0.4	0	2.66	5.899	6.275	0	0	0	0	1.149	0
TRINITY_DN11475_c2_g5_i4	cond_A	cond_B	-2.66025	4.20602	1.11812e-06	9.28846e-05	2.731	3.355	3.055	26.678	12.14	15.132	2.265	4.546	2.979	3.164	4.567	13.351
TRINITY_DN12097_c2_g2_i8	cond_A	cond_B	-3.48654	2.97829	1.12832e-06	9.34722e-05	0.704	0.933	0.607	3.706	7.2	12.001	1.184	1.772	1.396	3.246	5.434	1.108
TRINITY_DN12530_c2_g4_i1	cond_A	cond_B	-3.20094	3.4957	1.1443e-06	9.45334e-05	1.379	1.566	0.897	7.262	7.649	17.318	2.036	1.496	1.461	2.282	18.56	4.431
TRINITY_DN10997_c0_g1_i5	cond_A	cond_B	4.63527	1.83332	1.15529e-06	9.5177e-05	3.083	3.533	3.988	0	0.093	0.257	2.94	2.114	1.414	1.719	0.575	0.975
TRINITY_DN13840_c1_g1_i31	cond_A	cond_B	-2.92509	7.99132	1.2026e-06	9.8802e-05	29.744	25.197	58.037	446.131	215.772	130.396	7.396	0.961	1.414	0.546	0.234	0
TRINITY_DN14086_c6_g2_i1	cond_A	cond_B	-3.71217	2.76599	1.22255e-06	0.000100051	0.565	1.866	1.269	8.099	13.858	22.541	6.7	7.412	3.662	5.001	38.386	10.35
TRINITY_DN11317_c0_g6_i2	cond_A	cond_B	-4.26104	2.95897	1.22451e-06	0.000100051	1.259	0.667	0.698	3.268	13.936	27.192	0.602	0.384	0.983	0.737	0.837	0.686
TRINITY_DN13032_c0_g1_i13	cond_A	cond_B	-8.62421	1.38382	1.2401e-06	0.000101048	0	0	0	0.369	1.409	2.886	0	0.067	0	0	0	0
TRINITY_DN9898_c0_g1_i2	cond_A	cond_B	-3.00975	3.80162	1.24925e-06	0.000101516	3.981	3.211	5.647	16.627	40.197	33.326	6.087	5.682	4.149	6.011	13.185	10.176
TRINITY_DN13552_c3_g2_i5	cond_A	cond_B	-3.11616	4.26112	1.28215e-06	0.000103847	1.768	4.311	2.601	13.12	24.093	31.188	11.468	5.264	5.892	8.311	19.962	6.737
TRINITY_DN10747_c0_g6_i1	cond_A	cond_B	-8.4654	1.23694	1.2849e-06	0.000103847	0	0	0	2.889	4.444	10.949	0	0	0	0	6.544	1.86
TRINITY_DN10808_c2_g3_i8	cond_A	cond_B	-5.99058	2.14639	1.291e-06	0.000104058	0.111	0	0.127	0.498	4.537	8.869	0	0.117	0	0	0.292	0
TRINITY_DN12257_c2_g3_i2	cond_A	cond_B	-3.60202	4.45845	1.37577e-06	0.000110592	1.703	2.711	1.586	6.565	20.253	38.188	3.823	2.189	1.517	0.964	13.721	5.39
TRINITY_DN14667_c2_g1_i8	cond_A	cond_B	-8.59774	1.35668	1.38621e-06	0.000111132	0	0	0	0.548	3.376	3.377	0.229	0	0	0.464	2.191	3.422
TRINITY_DN11475_c2_g5_i5	cond_A	cond_B	-8.34501	1.12433	1.4207e-06	0.000113592	0	0	0	3.397	2.09	1.017	0	0	0	0	0.672	0.909
TRINITY_DN13226_c0_g1_i6	cond_A	cond_B	10.3019	2.9995	1.42941e-06	0.000113972	23.579	0	10.26	0	0	0	0	6.284	9.872	6.847	0	6.803
TRINITY_DN10148_c0_g2_i2	cond_A	cond_B	8.20809	1.02243	1.4331e-06	0.000113972	1.852	1.344	1.686	0	0	0	1.153	1.68	2.126	2.31	0.341	1.587
TRINITY_DN14288_c0_g1_i8	cond_A	cond_B	-3.00093	3.25536	1.45362e-06	0.000115296	3.833	1.978	1.74	15.481	16.026	23.055	3.812	2.916	0	5.765	26.487	30.71
TRINITY_DN13671_c0_g2_i10	cond_A	cond_B	8.49633	1.2841	1.50738e-06	0.00011914	3.472	0.5	3.136	0	0	0	0.654	0	0.534	1.309	1.724	0.678
TRINITY_DN12673_c0_g5_i6	cond_A	cond_B	-8.2738	1.06088	1.51007e-06	0.00011914	0	0	0	2.361	1.084	2.103	0.093	0	0	0	4.733	10.507
TRINITY_DN11818_c0_g1_i1	cond_A	cond_B	-3.19851	4.66694	1.56873e-06	0.000123317	1.537	6.233	3.589	24.248	29.435	42.64	14.491	11.891	8.008	15.085	36.887	10.92
TRINITY_DN12462_c0_g3_i27	cond_A	cond_B	-3.62294	2.67806	1.57129e-06	0.000123317	1.315	1.333	1.07	6.087	13.719	21.723	0.8	1.805	0.965	1.919	5.19	3.422
TRINITY_DN12857_c5_g2_i5	cond_A	cond_B	-8.40402	1.17541	1.60173e-06	0.000125376	0	0	0	0.687	2.044	0.783	0.54	0.318	0	0.591	0.74	0
TRINITY_DN13855_c2_g1_i12	cond_A	cond_B	-8.27032	1.05802	1.75583e-06	0.000137079	0	0	0	1.096	0.449	1.11	0.499	0	0	0.873	3.077	0.19
TRINITY_DN14089_c1_g5_i1	cond_A	cond_B	-3.50851	2.37856	1.84744e-06	0.000143855	0.463	0.5	0.154	3.327	4.475	4.277	1.683	1.245	1.115	3.092	6.729	1.612
TRINITY_DN14667_c2_g2_i3	cond_A	cond_B	-5.16861	2.80732	1.87567e-06	0.000145672	0	3.266	0	18.928	51.082	46.741	7.261	3.284	3.943	8.675	18.774	5.092
TRINITY_DN13195_c0_g2_i1	cond_A	cond_B	-2.51028	7.80578	1.92379e-06	0.000148798	60.128	76.402	114.687	638.717	368.26	314.217	79.892	67.727	38.206	31.271	50.899	17.087
TRINITY_DN14168_c1_g3_i2	cond_A	cond_B	-10.0816	2.7737	1.93015e-06	0.000148798	0	0	0	0	7.943	4.031	0	0	0.047	0.055	0	0
TRINITY_DN12081_c0_g1_i6	cond_A	cond_B	-8.57614	1.33314	1.93088e-06	0.000148798	0	0	0	0.807	5.574	2.127	0.613	0.635	0.459	0.591	1.704	0.529
TRINITY_DN14169_c1_g2_i16	cond_A	cond_B	8.54686	1.33068	1.94525e-06	0.000149518	1.389	0.711	0.172	0	0	0	0.177	0.652	0.59	0	0.526	0
TRINITY_DN12163_c0_g8_i2	cond_A	cond_B	-2.93996	3.21502	2.00962e-06	0.000153714	1.416	3.122	1.722	14.007	13.812	16.909	5.734	9.117	6.435	7.902	8.443	15.368
TRINITY_DN14010_c1_g5_i3	cond_A	cond_B	-3.36819	3.11263	2.01015e-06	0.000153714	0.824	0.256	0.544	2.55	5.032	7.07	0.602	0.719	0.525	0.473	1.529	0.661
TRINITY_DN13667_c0_g4_i5	cond_A	cond_B	-9.94156	2.64016	2.01862e-06	0.000153926	0.009	0	0	0	3.484	4.569	0.239	0	0.009	0.455	0	0
TRINITY_DN14432_c5_g1_i2	cond_A	cond_B	-2.36784	15.8569	2.02324e-06	0.000153926	25725.5	26475.8	29716.4	99685.4	138831	140394	18998.3	29519.2	24304.5	18680.7	33384.1	48846.7
TRINITY_DN14333_c3_g1_i5	cond_A	cond_B	-5.32707	2.03575	2.0442e-06	0.000155125	0	0.367	0	10.41	2.834	2.804	0	0.226	0.131	0	0	0.686
TRINITY_DN12772_c0_g11_i1	cond_A	cond_B	-2.88869	4.00241	2.05268e-06	0.000155374	1.879	2.833	2.048	8.976	14.88	21.407	5.454	6.25	4.206	8.029	12.328	4.29
TRINITY_DN13412_c3_g2_i6	cond_A	cond_B	-5.4958	1.66276	2.10441e-06	0.000158886	0.093	0	0	0.707	1.44	1.905	0.395	0.334	0.29	0	2.61	0.918
TRINITY_DN11005_c0_g1_i1	cond_A	cond_B	-5.30253	3.41382	2.11291e-06	0.000159124	0	1.267	0	10.54	13.378	25.334	2.441	5.908	0	4.728	7.021	5.679
TRINITY_DN13944_c0_g2_i1	cond_A	cond_B	-6.29942	1.5996	2.13469e-06	0.00016036	0.056	0.044	0	2.939	0.666	5.282	0.145	0.426	0.262	0.764	7.225	3.993
TRINITY_DN12447_c1_g10_i1	cond_A	cond_B	-2.54766	5.54391	2.16551e-06	0.000162266	7.443	8.332	12.445	75.722	43.789	33.046	4.882	3.568	2.417	3.01	3.077	0.984
TRINITY_DN11258_c1_g5_i1	cond_A	cond_B	-4.02058	4.19337	2.24873e-06	0.00016808	0.657	5.255	1.477	17.015	36.372	58.497	13.099	12.91	6.36	15.958	28.347	7.068
TRINITY_DN13988_c1_g1_i11	cond_A	cond_B	-5.59799	1.42472	2.26836e-06	0.000169123	0	0.278	0	4.782	5.187	8.086	0.426	0.084	0.244	0.055	2.668	0
TRINITY_DN11860_c0_g4_i2	cond_A	cond_B	-3.83943	2.58637	2.27965e-06	0.000169541	0.111	0.8	0.417	3.566	6.349	7.49	1.07	0.56	0.328	0.564	2.23	0.959
TRINITY_DN9230_c0_g1_i2	cond_A	cond_B	-3.89282	1.84381	2.29388e-06	0.000170175	0.222	0.267	0.335	3.128	4.181	4.218	0.706	0.552	0.431	0.409	2.785	1.81
TRINITY_DN13528_c1_g1_i22	cond_A	cond_B	-8.42095	1.19043	2.30999e-06	0.000170945	0.009	0	0	0.359	1.579	0.713	0.125	0.167	0	0	0	0
TRINITY_DN14042_c2_g1_i1	cond_A	cond_B	-8.65469	1.4114	2.32038e-06	0.000171289	0	0	0	0.209	1.409	2.302	0	0	0.468	0.164	0.078	0.033
TRINITY_DN12014_c0_g4_i1	cond_A	cond_B	-8.63067	1.39001	2.33636e-06	0.000172043	0	0	0	2.939	14.137	31.106	1.226	0.234	0.693	0.482	6.154	12.681
TRINITY_DN12388_c1_g1_i15	cond_A	cond_B	-3.07633	4.13514	2.36511e-06	0.000173731	0.898	1.355	1.106	3.517	10.018	11.662	0.821	1.755	0.993	0.4	2.269	1.662
TRINITY_DN13181_c4_g4_i4	cond_A	cond_B	-8.18744	0.980629	2.45815e-06	0.000179788	0	0	0	1.534	1.889	2.395	0.301	0.986	0	0	1.256	1.381
TRINITY_DN14173_c0_g1_i18	cond_A	cond_B	-9.83515	2.53654	2.45963e-06	0.000179788	0	0	0	0	2.772	3.389	0.727	0.911	1.133	1.218	2.561	2.348
TRINITY_DN14202_c2_g2_i1	cond_A	cond_B	-4.24378	1.94342	2.49069e-06	0.000181613	0.583	0.433	0.39	12.781	2.88	10.108	1.35	0	0	0	12.085	5.53
TRINITY_DN12845_c1_g7_i1	cond_A	cond_B	-2.54794	5.05682	2.53991e-06	0.000184751	6.443	11.321	6.544	49.88	37.224	45.526	25.232	20.916	18.808	25.279	50.607	7.771
TRINITY_DN7877_c0_g1_i2	cond_A	cond_B	-5.83215	2.71532	2.55155e-06	0.000185146	0.361	0	0.308	0.727	19.061	13.835	1.091	0.518	0.403	3.155	4.859	2.687
TRINITY_DN11471_c0_g1_i26	cond_A	cond_B	-8.73062	1.48363	2.56433e-06	0.000185621	0	0	0	0.229	1.595	3.693	0	0	0	0	0	0
TRINITY_DN11876_c0_g4_i6	cond_A	cond_B	-6.75289	1.29207	2.63979e-06	0.000190621	0.028	0	0	1.524	3.979	1.414	0.509	0.058	0	0.564	0.575	0.215
TRINITY_DN8043_c0_g1_i1	cond_A	cond_B	-4.2147	3.20718	2.64622e-06	0.000190624	0.5	0.767	0	8.866	10.669	3.634	0.54	0.911	0.927	1.5	4.586	4.886
TRINITY_DN11777_c0_g6_i2	cond_A	cond_B	-4.56863	2.01548	2.6576e-06	0.000190982	0	0.444	0.317	3.048	6.503	7.958	0.789	1.73	1.883	0	0	1.62
TRINITY_DN12032_c0_g6_i7	cond_A	cond_B	-8.29283	1.07975	2.673e-06	0.000191627	0	0	0	2.331	0.604	2.057	0.021	0.008	0.047	0.118	5.288	0.174
TRINITY_DN13922_c2_g1_i23	cond_A	cond_B	-5.73033	2.41601	2.68596e-06	0.000191991	0	0.133	0	0.458	1.982	4.475	0	0.025	0	0.055	1.393	1.265
TRINITY_DN5290_c0_g1_i1	cond_A	cond_B	-3.01001	2.99406	2.69096e-06	0.000191991	0.963	2.3	2.257	13.957	10.374	16.57	9.546	6.409	5.657	10.43	31.102	7.382
TRINITY_DN12315_c0_g1_i2	cond_A	cond_B	-5.81659	1.61799	2.72508e-06	0.000193962	0.204	0.111	0	2.939	2.292	12.375	0.602	1.613	0	0.7	4.898	0.851
TRINITY_DN13866_c1_g6_i2	cond_A	cond_B	-4.24585	3.52252	2.75348e-06	0.000195448	1.009	1.789	0	16.059	24.016	10.926	1.309	0	0	2.573	3.671	1.414
TRINITY_DN14059_c1_g5_i3	cond_A	cond_B	-8.53733	1.29782	2.75907e-06	0.000195448	0	0	0	0.359	2.911	1.648	0.229	0	0	1.1	0.876	0.471
TRINITY_DN12489_c3_g2_i2	cond_A	cond_B	-8.97793	1.71965	2.79642e-06	0.000197625	0	0	0	0.389	1.285	8.974	0.8	0.861	1.77	0.491	3.613	0.017
TRINITY_DN8612_c0_g1_i1	cond_A	cond_B	8.18736	1.00368	2.80551e-06	0.000197799	0.907	1.255	2.13	0	0	0	1.714	1.512	1.536	1.628	1.655	0
TRINITY_DN13552_c3_g2_i1	cond_A	cond_B	-3.61001	2.37993	2.8158e-06	0.000198056	1.166	2.322	2.148	10.679	23.846	28.126	6.212	3.434	4.487	9.366	13.263	6.258
TRINITY_DN14582_c1_g4_i3	cond_A	cond_B	-8.4842	1.24794	2.82348e-06	0.000198128	0	0	0	1.614	10.312	4.475	0	0	0	0	0	0
TRINITY_DN13898_c1_g5_i8	cond_A	cond_B	-4.57484	2.02034	2.91733e-06	0.000204233	0	0.833	0.625	6.874	7.85	17.82	0	0.075	0.244	0.8	1.48	1.794
TRINITY_DN11343_c0_g1_i1	cond_A	cond_B	-2.88156	4.62144	2.97168e-06	0.000207551	0.602	1.844	1.65	8.637	6.906	12.223	4.165	5.273	3.597	4.428	7.907	2.125
TRINITY_DN9759_c0_g1_i2	cond_A	cond_B	3.71149	2.02132	2.9985e-06	0.000208935	9.582	9.877	10.859	0.408	0.929	0.736	15.062	15.643	14.078	14.231	14.899	4.596
TRINITY_DN11264_c5_g2_i7	cond_A	cond_B	8.14502	0.965752	3.05802e-06	0.000212586	2.157	2.877	3.662	0	0	0	0	0	0	0	0	0
TRINITY_DN10927_c0_g1_i1	cond_A	cond_B	-4.00249	2.34435	3.06783e-06	0.000212772	2.259	1.378	1.115	36.591	30.086	5.983	4.685	6.067	6.66	6.783	11.646	7.919
TRINITY_DN14107_c1_g3_i6	cond_A	cond_B	-8.42691	1.19403	3.22471e-06	0.000223134	0	0	0	1.285	3.979	0.806	0	0	0	0	0	0
TRINITY_DN12161_c0_g3_i2	cond_A	cond_B	-4.27603	3.37809	3.32581e-06	0.000229596	0	2.389	1.124	12.453	25.286	25.766	4.207	5.991	2.941	9.848	14.363	1.48
TRINITY_DN13801_c0_g1_i9	cond_A	cond_B	-3.51185	2.77294	3.33899e-06	0.000229856	0.25	0.322	1.196	4.463	6.488	6.544	3.625	4.212	3.812	5.401	7.819	4.323
TRINITY_DN13246_c2_g2_i14	cond_A	cond_B	8.16775	0.986135	3.35021e-06	0.000229856	0.63	0.3	0.834	0	0	0	0	0	0	0	0	0
TRINITY_DN14704_c0_g1_i14	cond_A	cond_B	-4.98802	3.71192	3.3527e-06	0.000229856	0	0.733	0.145	2.63	9.6	14.665	2.109	0.978	0	0.691	4.664	1.29
TRINITY_DN11508_c1_g1_i3	cond_A	cond_B	-3.12124	2.40811	3.40219e-06	0.000232714	0.259	0.4	0.39	2.411	2.385	3.587	0.966	0.919	0.234	2.901	4.596	0.942
TRINITY_DN13463_c6_g1_i13	cond_A	cond_B	2.32812	5.50819	3.54642e-06	0.000242025	43.057	49.994	55.961	11.167	6.55	9.512	49.383	34.361	32.755	37.982	26.886	44.549
TRINITY_DN4580_c0_g1_i1	cond_A	cond_B	-8.56123	1.32916	3.62045e-06	0.000246513	0	0	0	6.117	3.639	29.388	6.71	3.125	0.581	2.619	54.531	13.921
TRINITY_DN14168_c1_g3_i1	cond_A	cond_B	-9.63032	2.337	3.6834e-06	0.000249749	0	0	0	5.16	4.165	0	0	0	0.009	0	0	0
TRINITY_DN14637_c0_g1_i5	cond_A	cond_B	-4.24565	2.71227	3.68472e-06	0.000249749	0.278	0	0.29	2.371	1.61	5.34	0.312	0	0	0	1.081	0
TRINITY_DN14049_c1_g3_i3	cond_A	cond_B	4.87737	1.587	3.73366e-06	0.000252492	4.981	1.811	3.082	0.159	0	0.105	3.334	7.136	7.184	4.346	0.078	0.083
TRINITY_DN14679_c2_g1_i1	cond_A	cond_B	-4.48844	1.92233	3.76625e-06	0.000253229	0.398	0.122	0.145	2.341	8.392	2.991	0.239	0.727	0.599	0.7	1.402	3.53
TRINITY_DN11960_c0_g2_i4	cond_A	cond_B	-4.30036	2.20716	3.76719e-06	0.000253229	0.259	0.111	0.236	1.016	2.617	6.322	0.54	0.351	0.44	0.273	1.987	0.703
TRINITY_DN11671_c0_g3_i5	cond_A	cond_B	-4.9725	2.2706	3.77004e-06	0.000253229	0	0	0.743	10.201	7.138	3.073	2.181	0.451	0.29	0	0.886	0
TRINITY_DN13705_c2_g2_i12	cond_A	cond_B	-8.34749	1.12158	3.8143e-06	0.000255627	0	0	0	1.185	3.035	0.736	0.862	0	1.021	1.073	0	0
TRINITY_DN13606_c1_g1_i2	cond_A	cond_B	-2.94786	3.98916	3.84867e-06	0.000257352	1.49	1.355	3.626	18.988	18.581	7.338	4.238	4.654	2.023	2.801	0.76	1.331
TRINITY_DN10322_c0_g1_i6	cond_A	cond_B	-8.98295	1.72412	3.90462e-06	0.000260509	0	0	0	6.047	0.511	0.187	0	0.025	0	0.409	2.444	0
TRINITY_DN13952_c0_g1_i20	cond_A	cond_B	-5.09338	2.35069	3.99753e-06	0.000266112	0.667	0	0.662	1.953	17.977	17.762	0.426	0.46	0.169	0.2	0.779	4.828
TRINITY_DN13922_c2_g1_i6	cond_A	cond_B	-8.22236	1.0135	4.0557e-06	0.000269383	0	0	0	0.707	0.976	1.963	0.042	0	0	0	3.924	0
TRINITY_DN12681_c7_g7_i1	cond_A	cond_B	-5.34908	1.84955	4.0693e-06	0.000269686	0	0	0.172	0.837	2.23	3.19	0	0	0	0.018	4.47	0.397
TRINITY_DN14260_c3_g5_i1	cond_A	cond_B	-5.7364	1.92864	4.07843e-06	0.000269692	0	0	0.317	1.066	4.908	8.939	1.662	2.415	1.218	0	0	7.134
TRINITY_DN12834_c2_g1_i16	cond_A	cond_B	8.15899	0.97824	4.11803e-06	0.000271708	1.361	0.678	2.085	0	0	0	0.467	0	0	0	0	0
TRINITY_DN12587_c0_g1_i1	cond_A	cond_B	-5.94597	1.26687	4.13993e-06	0.00027255	0.463	0	0	13.658	8.919	8.822	1.153	0.635	0.234	0.491	3.71	15.525
TRINITY_DN13292_c4_g1_i2	cond_A	cond_B	8.16577	0.98425	4.17884e-06	0.000274506	1.259	1.089	3.018	0	0	0	1.994	0.618	0.852	0.255	1.461	1.05
TRINITY_DN11508_c1_g1_i5	cond_A	cond_B	-4.28879	3.704	4.31105e-06	0.000282031	0.398	0.8	0.009	5.28	5.683	11.627	2.898	1.195	0.637	0.191	7.323	1.91
TRINITY_DN12756_c2_g3_i10	cond_A	cond_B	-6.10492	4.06179	4.31231e-06	0.000282031	0	0	0.625	2.261	24.48	8.846	3.802	0	2.716	1.491	3.155	0
TRINITY_DN14670_c2_g4_i5	cond_A	cond_B	8.12661	0.949442	4.35839e-06	0.000283856	9.063	4.688	4.777	0	0	0	0.623	0	0	0.473	1.276	1.554
TRINITY_DN13002_c0_g1_i24	cond_A	cond_B	-5.59004	1.76592	4.36182e-06	0.000283856	0	0.111	0	0.578	2.617	2.769	0.073	0	0.253	0.573	1.519	0.521
TRINITY_DN7351_c0_g1_i1	cond_A	cond_B	3.47211	2.20126	4.36877e-06	0.000283856	8.091	5.988	10.36	0.667	0.991	0.386	1.891	6.852	9.32	8.402	0.633	0.198
TRINITY_DN12956_c1_g1_i7	cond_A	cond_B	-8.43011	1.20433	4.41173e-06	0.000286024	0	0	0	8.149	2.431	0.958	1.672	0	0	0	0	0.975
TRINITY_DN11670_c0_g3_i17	cond_A	cond_B	-9.55122	2.26125	4.507e-06	0.000291567	0	0	0	0	2.818	3.073	0.467	0	0	0	4.051	0
TRINITY_DN12604_c1_g1_i2	cond_A	cond_B	-5.76132	1.92239	4.60247e-06	0.000297098	0.019	0.089	0	0.269	1.781	3.821	0.478	0.008	0.3	0.136	1.178	0.703
TRINITY_DN9964_c0_g1_i10	cond_A	cond_B	8.2321	1.0438	4.62543e-06	0.000297935	0.713	1.333	3.027	0	0	0	1.163	1.972	1.058	2.71	0	0
TRINITY_DN14570_c2_g1_i2	cond_A	cond_B	-2.97704	3.536	4.64119e-06	0.000297955	0.25	0.511	0.816	2.471	3.701	4.873	1.091	0.61	1.18	1.537	3.583	1.777
TRINITY_DN12634_c3_g4_i2	cond_A	cond_B	-3.69756	3.99428	4.64571e-06	0.000297955	13.044	10.31	44.386	259.86	430.073	76.422	0	1.228	0	0.646	9.056	1.951
TRINITY_DN14570_c2_g1_i6	cond_A	cond_B	-3.0761	2.88389	4.7087e-06	0.000301347	1.296	1.433	0.789	5.479	11.056	10.482	1.215	2.181	1.583	2.346	5.19	2.844
TRINITY_DN13988_c1_g5_i9	cond_A	cond_B	-6.52636	1.08658	4.75695e-06	0.000303783	0.102	0	0	3.098	3.453	2.991	0.769	0.384	0	1	0.409	0.314
TRINITY_DN13032_c1_g1_i8	cond_A	cond_B	8.13651	0.958205	4.77958e-06	0.000304576	2.231	0.822	2.094	0	0	0	1.122	2.582	1.536	0.655	0.399	0.347
TRINITY_DN11502_c0_g4_i1	cond_A	cond_B	-5.64338	1.46566	4.80959e-06	0.000305834	0	0.133	0	1.056	2.911	3.202	0.156	0.409	0.14	0.527	3.798	0.661
TRINITY_DN14168_c1_g3_i6	cond_A	cond_B	8.33595	1.13778	4.85723e-06	0.000308207	0.361	2.044	1.604	0	0	0	0.374	0.543	1.695	1.209	2.444	0
TRINITY_DN11632_c0_g2_i16	cond_A	cond_B	-4.33037	2.01534	4.86996e-06	0.000308358	1.963	2.766	0	18.918	29.714	46.204	7.282	0.635	0.44	8.302	57.638	13.756
TRINITY_DN13096_c0_g7_i1	cond_A	cond_B	-3.31461	3.27491	4.93978e-06	0.000312117	1.574	3.633	1.133	11.526	16.785	30.218	6.565	4.345	1.948	7.393	28.989	7.837
TRINITY_DN8129_c0_g1_i2	cond_A	cond_B	-5.58196	3.75619	4.95209e-06	0.000312233	0.102	0.433	0	0.667	11.567	11.674	0.883	0	0	0.527	3.885	0
TRINITY_DN11608_c4_g4_i4	cond_A	cond_B	8.0679	0.896879	4.97178e-06	0.000312591	1.194	1.389	1.876	0	0	0	0	0	0	0	0	0
TRINITY_DN11014_c1_g1_i7	cond_A	cond_B	-5.13571	1.85752	4.97874e-06	0.000312591	0	0.278	0	2.052	2.679	5.212	0.01	0	0.253	0.382	0	0
TRINITY_DN12714_c0_g2_i7	cond_A	cond_B	-8.21855	1.00602	5.05908e-06	0.000316433	0	0	0	1.056	3.36	2.395	0.488	0.184	0	0	0	0
TRINITY_DN14154_c1_g1_i37	cond_A	cond_B	5.12617	3.01963	5.06115e-06	0.000316433	6.277	5.133	7.315	0	0.557	0	7.635	4.805	5.058	4.547	1.246	0.265
TRINITY_DN10747_c0_g1_i4	cond_A	cond_B	-8.24582	1.03421	5.07846e-06	0.000316851	0	0	0	3.068	6.689	11.335	0	0	0	0	7.995	0
TRINITY_DN13487_c0_g2_i1	cond_A	cond_B	2.63121	3.371	5.10168e-06	0.000317635	32.457	34.118	45.247	8.537	3.484	4.499	46.745	43.411	52.443	56.113	11.987	14.235
TRINITY_DN14182_c1_g5_i10	cond_A	cond_B	-8.23931	1.02297	5.29813e-06	0.00032917	0	0	0	0.428	0.976	0.269	0.135	0.226	0.59	0.446	0.156	0.149
TRINITY_DN9527_c0_g1_i1	cond_A	cond_B	-4.60619	2.9723	5.30902e-06	0.00032917	0.657	0.3	0.372	13.778	15.701	0.724	0.976	0.409	0.262	0.373	0.925	1.347
TRINITY_DN12615_c0_g1_i24	cond_A	cond_B	-6.72413	1.26555	5.35549e-06	0.000331363	0.065	0	0	1.056	4.274	3.33	0.156	0	0.3	0	2.405	0
TRINITY_DN13105_c3_g3_i3	cond_A	cond_B	-6.51632	1.09195	5.62732e-06	0.00034746	0	0	0.254	6.595	7.789	5.071	3.553	1.27	1.339	0.673	3.418	0.901
TRINITY_DN13277_c0_g3_i3	cond_A	cond_B	-9.30585	2.03355	5.6888e-06	0.000350531	0.009	0	0.009	3.616	0	2.594	0	0	0	0	0	0
TRINITY_DN13511_c5_g6_i1	cond_A	cond_B	-8.10797	0.908849	5.70507e-06	0.000350809	0	0	0	7.491	4.103	3.038	6.503	3.125	3.925	5.601	5.823	0
TRINITY_DN12841_c0_g2_i5	cond_A	cond_B	-3.45609	2.75041	5.75937e-06	0.000353419	0.343	0.511	0.897	2.919	4.599	9.547	0.893	1.295	0.759	0.818	2.084	0
TRINITY_DN14667_c1_g1_i1	cond_A	cond_B	-8.1535	0.950346	5.81836e-06	0.0003558	0	0	0	8.119	11.938	19.444	0	0.518	0.768	0.536	21.579	4.687
TRINITY_DN12714_c0_g2_i9	cond_A	cond_B	-9.41811	2.14131	5.82202e-06	0.0003558	0	0	0	3.786	0	9.033	1.122	0.142	0	0.982	4.187	0
TRINITY_DN13644_c1_g1_i15	cond_A	cond_B	8.35481	1.15478	5.85357e-06	0.000356996	0.185	1.033	1.36	0	0	0	0	0.075	0	0.236	1.451	0.595
TRINITY_DN9656_c0_g1_i4	cond_A	cond_B	-6.07701	1.89332	5.88237e-06	0.00035802	0	0	0.127	1.315	0.557	5.457	0.779	0.485	0.244	0.1	2.561	1.992
TRINITY_DN14570_c2_g1_i9	cond_A	cond_B	-2.59211	4.19567	5.96644e-06	0.000362398	0.833	1.244	0.716	3.806	5.187	6.333	1.101	0.986	0.618	1.164	3.447	1.926
TRINITY_DN12904_c5_g2_i7	cond_A	cond_B	-5.10236	2.35801	6.0302e-06	0.000365526	0	0.633	0	5.708	3.36	13.976	2.348	0.643	0.749	1.628	9.066	2.571
TRINITY_DN12546_c0_g2_i1	cond_A	cond_B	-2.52963	5.92267	6.08553e-06	0.000368131	4.425	9.843	7.451	48.764	26.044	42.371	22.521	20.882	17.206	30.289	41.639	14.483
TRINITY_DN12209_c1_g1_i2	cond_A	cond_B	8.03693	0.869367	6.20981e-06	0.000374889	3.666	2.389	4.142	0	0	0	0	3.877	0	0	0	3.67
TRINITY_DN13157_c1_g1_i1	cond_A	cond_B	8.12445	0.947276	6.27366e-06	0.000377979	1.453	0.778	2.583	0	0	0	1.319	0	1.274	0.382	1.159	0.513
TRINITY_DN9776_c0_g1_i1	cond_A	cond_B	-2.83589	4.75674	6.35136e-06	0.000381888	1.981	5.399	2.121	17.603	19.247	26.339	8.31	9.969	6.613	9.002	18.375	6.853
TRINITY_DN13996_c1_g1_i16	cond_A	cond_B	8.11503	0.938821	6.38111e-06	0.000382602	0.574	1.067	1.65	0	0	0	1.724	0	0.553	0.909	0.652	1.877
TRINITY_DN12236_c0_g1_i6	cond_A	cond_B	-8.5012	1.26434	6.38889e-06	0.000382602	0	0	0	0.418	4.583	3.26	0	0	0.028	0.218	0.399	0.298
TRINITY_DN12461_c4_g1_i8	cond_A	cond_B	8.07532	0.903678	6.43211e-06	0.000384419	0.833	0.633	0.39	0.01	0	0	0	0.017	0	0.027	0.029	0
TRINITY_DN13898_c1_g11_i1	cond_A	cond_B	-6.98925	1.51588	6.49967e-06	0.00038768	0	0.289	0	2.411	29.73	17.236	0.457	0.652	0.515	2.055	2.055	2.149
TRINITY_DN11207_c5_g1_i2	cond_A	cond_B	-5.6364	2.09143	6.97501e-06	0.000415201	0	0.278	0	0.966	4.862	10.061	0	0	0.066	0.927	4.343	0
TRINITY_DN13487_c0_g3_i2	cond_A	cond_B	2.96937	2.38859	7.12493e-06	0.00042328	9.545	11.754	11.711	1.185	1.44	1.227	11.354	12.961	15.249	16.877	2.561	4.274
TRINITY_DN13922_c2_g1_i18	cond_A	cond_B	-6.14432	1.93434	7.21241e-06	0.000427626	0	0.089	0	0.239	1.239	4.347	0	0.008	0	0	0.935	2.025
TRINITY_DN13357_c0_g1_i1	cond_A	cond_B	-5.144	1.63329	7.23313e-06	0.000427742	0	0.111	0	1.026	1.161	2.057	0.052	0	0	0.127	0.185	0
TRINITY_DN12489_c3_g2_i1	cond_A	cond_B	-5.34432	4.03352	7.25402e-06	0.000427742	0.796	1.189	0	2.55	16.274	54.5	3.397	0	0.777	3.046	17.723	1.802
TRINITY_DN13501_c1_g1_i16	cond_A	cond_B	-8.1294	0.924086	7.25741e-06	0.000427742	0	0	0	0.867	1.951	0.923	0	0	0	0.191	0.643	0
TRINITY_DN12975_c0_g2_i11	cond_A	cond_B	-3.43766	3.34274	7.29628e-06	0.000429186	2.583	0.411	0.526	15.87	11.907	7.163	0.634	2.373	1.667	2.091	2.308	7.002
TRINITY_DN12941_c0_g1_i3	cond_A	cond_B	8.15785	0.977064	7.40897e-06	0.000434956	1.305	0.967	3.762	0	0	0	2.327	0.426	0.656	0.255	0	0
TRINITY_DN12815_c0_g1_i2	cond_A	cond_B	-3.16173	2.08609	7.42772e-06	0.0004352	0.713	0.533	0.761	6.266	5.93	4.242	1.101	1.947	1.414	1.746	2.454	7.01
TRINITY_DN13045_c0_g3_i1	cond_A	cond_B	-4.98512	2.51665	7.45681e-06	0.000435892	0	0.389	0	2.281	2.57	7.175	0.478	0.685	0.337	0	1.237	0.413
TRINITY_DN11787_c2_g1_i4	cond_A	cond_B	-9.56213	2.27596	7.46875e-06	0.000435892	0	0	0	0	1.874	6.076	0	0	0.066	1.646	3.622	0
TRINITY_DN14233_c1_g1_i5	cond_A	cond_B	-5.04117	1.96875	7.52457e-06	0.000438291	0	0.411	0	2.361	6.287	5.235	1.371	1.638	1.18	1.819	7.469	0.975
TRINITY_DN12904_c5_g2_i10	cond_A	cond_B	-5.73723	3.00116	7.58276e-06	0.00044082	0	0	0.218	0.976	1.13	7.899	0	0.125	0	0	3.837	0.761
TRINITY_DN11664_c2_g2_i1	cond_A	cond_B	-2.83591	2.99632	7.66439e-06	0.000444699	0.731	0.933	0.634	3.487	4.568	7.058	2.462	1.655	1.405	3.383	3.467	0.761
TRINITY_DN9836_c0_g1_i25	cond_A	cond_B	-5.23668	2.62479	7.7714e-06	0.000450032	0	0.244	0	0.807	3.856	4.148	1.319	1.203	0.796	1.91	4.353	2.339
TRINITY_DN12225_c0_g1_i1	cond_A	cond_B	-3.77282	3.70144	7.96931e-06	0.000460598	0.565	2.555	1.45	5.29	18.086	32.66	0	0.008	0	0	0	0
TRINITY_DN14579_c3_g1_i26	cond_A	cond_B	-3.91182	2.25659	8.02716e-06	0.000463044	0.093	0.189	0	1.136	1.363	1.472	0.177	0	0	0.191	0.38	0.86
TRINITY_DN11330_c1_g2_i1	cond_A	cond_B	-2.59898	5.9357	8.11839e-06	0.000467403	8.489	8.777	17.412	93.723	66.845	31.842	9.515	14.197	5.358	8.72	24.325	90.552
TRINITY_DN13855_c2_g1_i4	cond_A	cond_B	-5.17402	2.26942	8.30501e-06	0.000477226	0	0.189	0	2.461	0.604	3.915	0.249	0	0	1.282	1.646	0.785
TRINITY_DN9824_c1_g1_i1	cond_A	cond_B	8.03804	0.870493	8.3873e-06	0.000481028	4.545	1.989	2.556	0	0	0	0	0	0	0	0	0
TRINITY_DN7121_c0_g1_i2	cond_A	cond_B	-6.97587	1.50317	8.44449e-06	0.000483378	0.176	0	0	2.241	3.964	20.788	0.27	0	0	0	0	0
TRINITY_DN13664_c0_g7_i2	cond_A	cond_B	-2.81939	3.99899	8.91351e-06	0.000507228	0.991	2.789	1.514	18.31	6.89	10.68	9.806	8.289	6.313	8.611	9.855	8.73
TRINITY_DN12435_c1_g1_i1	cond_A	cond_B	-8.38548	1.16414	8.91676e-06	0.000507228	0	0	0	2.68	8.114	22.518	0.987	0.192	0.281	0.782	29.749	2.224
TRINITY_DN11508_c1_g1_i4	cond_A	cond_B	-8.19344	0.987375	8.92549e-06	0.000507228	0	0	0	0.747	1.517	3.213	0	0	0	0	1.821	0
TRINITY_DN13526_c1_g2_i9	cond_A	cond_B	-8.0337	0.843572	8.92917e-06	0.000507228	0	0	0	2.002	1.068	1.998	0	0.276	0.234	0.591	3.252	1.612
TRINITY_DN7323_c0_g1_i1	cond_A	cond_B	-3.75661	1.97352	9.0274e-06	0.000511833	1.176	1.255	0.87	26.15	7.959	9.5	1.122	2.423	1.592	0.418	0.984	2.579
TRINITY_DN13801_c0_g1_i6	cond_A	cond_B	-8.04158	0.850806	9.10428e-06	0.000515212	0	0	0	1.395	0.852	1.8	1.091	0.618	0.628	1.028	0.477	0.529
TRINITY_DN5145_c0_g1_i1	cond_A	cond_B	-3.45354	2.12027	9.19107e-06	0.000519139	1.703	1.222	1.477	7.76	18.24	17.283	4.062	3.652	4.243	4.292	3.058	0
TRINITY_DN14387_c4_g1_i2	cond_A	cond_B	-3.49243	2.85866	9.3756e-06	0.000528561	0.37	0.589	0.897	1.933	7.99	8.647	0.395	1.078	0.89	0.946	1.091	1.414
TRINITY_DN12824_c0_g11_i3	cond_A	cond_B	-4.96451	1.46542	9.50748e-06	0.000534984	0.407	1.078	0	11.526	16.227	22.132	7.583	2.072	2.192	10.548	15.386	6.241
TRINITY_DN11844_c0_g1_i1	cond_A	cond_B	7.96401	0.80481	9.7679e-06	0.000547825	4.12	3.033	3.571	0	0	0	0	0	0	0	0	0
TRINITY_DN13103_c0_g2_i2	cond_A	cond_B	-8.03892	0.844255	9.77242e-06	0.000547825	0	0	0	1.096	1.951	1.542	0	0	0.131	0	1.373	0
TRINITY_DN12342_c1_g2_i17	cond_A	cond_B	-8.33454	1.1146	9.8625e-06	0.000551837	0	0	0	3.178	15.051	23.067	0.686	4.638	0	3.583	8.365	0.992
TRINITY_DN13443_c1_g3_i9	cond_A	cond_B	7.97649	0.815861	1.00049e-05	0.000558756	1.583	0.878	1.278	0	0	0	0.249	0	0.909	0	0	0
TRINITY_DN12115_c2_g6_i1	cond_A	cond_B	-4.12456	4.04209	1.00307e-05	0.000559153	0.528	2.755	0.444	8.089	10.932	42.324	4.197	2.473	1.489	4.401	18.735	2.24
TRINITY_DN9951_c0_g1_i1	cond_A	cond_B	-3.89357	2.30432	1.01139e-05	0.000562739	0.583	0.633	0	7.741	3.159	7.163	1.984	1.914	1.93	4.601	6.067	1.885
TRINITY_DN396_c0_g1_i1	cond_A	cond_B	-7.05395	1.57785	1.03436e-05	0.000574445	0	0.078	0	0.369	6.937	6.883	0.8	0.652	0.178	0.609	4.635	1.455
TRINITY_DN10922_c0_g1_i6	cond_A	cond_B	8.07514	0.903371	1.05221e-05	0.000582236	1.268	0.378	1.269	0	0	0	0.28	0	0	0	0	0.223
TRINITY_DN9819_c0_g3_i1	cond_A	cond_B	-6.49325	1.05809	1.05229e-05	0.000582236	0.111	0	0	6.695	2.199	3.844	0.384	0.292	0.112	0.155	3.028	6.283
TRINITY_DN14268_c2_g1_i2	cond_A	cond_B	-3.36924	2.78043	1.05972e-05	0.000585262	0.389	1.3	1.006	3.806	8.826	12.772	2.659	2.674	1.517	2.537	10.702	2.191
TRINITY_DN12917_c0_g1_i5	cond_A	cond_B	8.1131	0.937414	1.07032e-05	0.000590019	1.611	0.356	0.852	0	0	0	0.021	0	0	0	0	0
TRINITY_DN12472_c2_g1_i20	cond_A	cond_B	-4.79939	1.56089	1.07301e-05	0.000590411	0.13	0	0.299	5.599	1.517	3.564	1.61	1.195	0.122	1.091	4.859	0.893
TRINITY_DN10715_c0_g1_i6	cond_A	cond_B	-5.88878	1.21441	1.09192e-05	0.000599711	0.111	0	0	4.871	2.23	2.29	0.135	0	0	0	0.282	1.612
TRINITY_DN7981_c0_g1_i3	cond_A	cond_B	-2.55285	4.14291	1.09451e-05	0.000600028	3.555	3.533	4.224	33.652	18.256	10.178	3.033	2.607	1.452	1.709	0.73	0.587
TRINITY_DN12023_c0_g1_i3	cond_A	cond_B	-6.49648	1.05981	1.10591e-05	0.000605164	0.13	0	0	3.297	4.413	7.303	0	0	0	0.282	0.808	1.19
TRINITY_DN9230_c0_g1_i1	cond_A	cond_B	-5.3276	1.50743	1.10921e-05	0.000605863	0.176	0	0	1.395	1.456	3.681	0.447	0.167	0.14	0.8	1.967	0.074
TRINITY_DN12471_c0_g1_i5	cond_A	cond_B	7.96526	0.805902	1.11156e-05	0.000606036	1.463	1.955	1.423	0	0	0	4.217	1.362	6.126	2.864	3.846	0.43
TRINITY_DN7877_c0_g1_i1	cond_A	cond_B	-5.84059	1.64559	1.12461e-05	0.000612028	0	0.333	0	1.106	11.303	7.911	0.862	1.78	0.318	1.009	3.749	1.645
TRINITY_DN12694_c1_g3_i4	cond_A	cond_B	-4.10018	4.23448	1.12916e-05	0.000613385	3.573	1.389	0	26.977	25.456	26.537	3.843	0.944	4.056	0	0	10.408
TRINITY_DN10930_c0_g1_i4	cond_A	cond_B	-8.34217	1.12462	1.1381e-05	0.000617092	0	0	0	0.907	2.772	7.958	0.249	0.752	0	0	0	0
TRINITY_DN11670_c0_g3_i2	cond_A	cond_B	-4.86554	2.99237	1.14012e-05	0.000617092	0.13	0.367	0.018	0.518	4.707	9.372	0.478	0	0.178	0.336	2.473	1.116
TRINITY_DN13080_c1_g2_i5	cond_A	cond_B	2.55878	3.86261	1.14526e-05	0.000618163	36.919	51.538	50.677	12.453	5.172	4.417	58.047	30.6	49.839	41.119	33.595	65.124
TRINITY_DN12804_c1_g6_i2	cond_A	cond_B	2.17609	4.78818	1.14624e-05	0.000618163	30.781	31.696	38.404	7.89	5.807	6.626	38.944	44.33	44.753	45.347	33.907	16.525
TRINITY_DN13980_c0_g1_i17	cond_A	cond_B	-8.16324	0.962217	1.16882e-05	0.000629202	0	0	0	0.299	0.263	0.993	0	0.092	0.225	0.1	0.214	0.603
TRINITY_DN13664_c0_g1_i6	cond_A	cond_B	-5.21879	3.9789	1.17194e-05	0.000629745	0	1.1	0	10.6	11.365	19.549	2.358	1.838	0.112	2.701	33.04	17.352
TRINITY_DN12115_c2_g8_i2	cond_A	cond_B	-3.94164	2.41719	1.1757e-05	0.000630627	0.389	0.478	0	4.563	5.807	2.15	1.236	1.379	1.18	0.436	6.982	1.736
TRINITY_DN13032_c0_g1_i4	cond_A	cond_B	-8.36396	1.1444	1.18245e-05	0.000633112	0	0	0	0.279	0.991	2.699	0	0	0	0	0	0
TRINITY_DN14582_c1_g2_i3	cond_A	cond_B	-3.27437	2.75489	1.19631e-05	0.000639383	0.5	1.078	0.317	3.278	6.952	6.859	2.524	1.053	1.18	0.946	1.675	1.166
TRINITY_DN11154_c0_g1_i1	cond_A	cond_B	-2.40881	4.85449	1.20208e-05	0.000641319	4.962	2.422	4.677	14.834	23.799	18.042	4.986	10.278	7.812	7.811	12.386	12.251
TRINITY_DN12624_c4_g2_i4	cond_A	cond_B	2.49413	3.17309	1.21896e-05	0.000649162	28.254	35.662	37.67	5.967	5.652	4.966	15.873	10.955	10.575	14.476	2.386	5.96
TRINITY_DN8938_c0_g1_i4	cond_A	cond_B	-3.6376	2.09738	1.23762e-05	0.000657923	0.056	0.356	0.154	1.624	2.307	2.793	0.644	0.359	0.318	0.764	1.5	0.364
TRINITY_DN8129_c0_g1_i3	cond_A	cond_B	-4.41706	2.41529	1.24178e-05	0.000658394	0.065	0.767	0.372	1.853	7.216	14.981	0.509	0.685	0.862	1.146	2.444	1.199
TRINITY_DN12815_c0_g1_i1	cond_A	cond_B	-2.31868	4.17304	1.24292e-05	0.000658394	3.731	4.822	4.804	25.413	22.158	13.941	4.498	7.554	6.547	4.847	8.637	14.169
TRINITY_DN14224_c1_g4_i12	cond_A	cond_B	-2.72496	2.67254	1.26316e-05	0.00066793	1.259	1.022	1.786	6.884	7.572	9.395	1.278	0.368	0	0.127	2.152	2.852
TRINITY_DN12757_c0_g3_i1	cond_A	cond_B	-3.69598	2.64769	1.28008e-05	0.00067568	0.463	1.5	0.172	5.18	9.414	11.802	1.984	1.922	1.105	2.792	9.631	3.125
TRINITY_DN14582_c1_g4_i2	cond_A	cond_B	-8.38931	1.15608	1.29771e-05	0.000683772	0	0	0	1.614	13.889	3.95	0	0	0	0	0.487	0.116
TRINITY_DN13969_c5_g1_i6	cond_A	cond_B	2.74493	3.01649	1.31475e-05	0.00069153	7.545	4.222	6	0.558	1.099	0.748	5.433	6.476	9.001	7.984	0.497	0.083
TRINITY_DN13513_c4_g1_i1	cond_A	cond_B	-5.52737	1.69776	1.32021e-05	0.000693178	0.111	0.1	0	0.369	4.521	4.569	0.561	0.769	0.375	0.455	7.44	15.169
TRINITY_DN14420_c2_g3_i2	cond_A	cond_B	-2.41912	6.46273	1.34305e-05	0.000703932	26.134	24.741	51.284	243.273	159.642	96.626	9.816	5.448	5.667	3.428	1.081	2.819
TRINITY_DN14577_c1_g1_i15	cond_A	cond_B	-5.95377	1.29735	1.3468e-05	0.000704661	0	0	0.073	0.897	2.834	1.274	0.021	0.76	0.599	0.082	0.779	0.951
TRINITY_DN7797_c0_g1_i6	cond_A	cond_B	2.49251	3.694	1.35727e-05	0.000708894	8.989	10.41	18.88	2.431	2.09	1.566	10.918	17.481	17.263	13.176	0.097	0
TRINITY_DN13126_c0_g1_i4	cond_A	cond_B	-6.15536	1.45628	1.3603e-05	0.000709236	0.046	0	0	2.58	1.889	0.304	1.485	2.014	0	1.209	3.028	0
TRINITY_DN14333_c3_g1_i8	cond_A	cond_B	-4.72544	2.98884	1.36367e-05	0.000709464	0	0	1.323	11.337	9.012	9.348	0	0	0	0.164	0	1.43
TRINITY_DN13041_c2_g2_i2	cond_A	cond_B	-3.37844	4.27025	1.3655e-05	0.000709464	1.129	2.178	0.335	8.448	6.674	20.508	3.833	2.189	2.913	0.691	5.239	0
TRINITY_DN14141_c3_g6_i1	cond_A	cond_B	-3.38351	1.86611	1.38686e-05	0.000719311	0.444	0.367	0.317	4.692	3.67	2.676	0.592	0.435	0.056	0.145	1.918	0.405
TRINITY_DN11584_c2_g4_i3	cond_A	cond_B	4.32932	2.36701	1.40578e-05	0.000727859	5.749	1.322	6.472	0	0.403	0.199	3.781	3.175	4.084	0.764	0.779	0.463
TRINITY_DN6114_c0_g1_i1	cond_A	cond_B	-2.70763	2.80395	1.41757e-05	0.000732688	1.518	1.722	2.193	7.96	10.127	13.789	2.213	1.838	2.538	2.328	7.196	9.589
TRINITY_DN14432_c5_g1_i1	cond_A	cond_B	-2.17755	15.4325	1.42887e-05	0.000736114	20160	13907.9	16105.6	52542	73280.1	76849.2	10659.3	14378	14426.3	10066.2	17982	25593.3
TRINITY_DN12489_c3_g1_i8	cond_A	cond_B	-5.01545	1.24344	1.42913e-05	0.000736114	0.093	0	0.109	1.763	2.338	1.215	2.057	2.047	2.033	2.391	0.721	1.901
TRINITY_DN12116_c0_g1_i6	cond_A	cond_B	-8.12665	0.918464	1.43701e-05	0.000738895	0	0	0	0.747	2.013	0.549	0.156	0.109	0.084	0.291	0.818	1.116
TRINITY_DN7008_c0_g1_i4	cond_A	cond_B	-2.7222	4.84277	1.45942e-05	0.000749039	2.425	3.833	1.024	12.911	14.849	17.119	5.973	5.749	5.601	5.647	13.146	3.927
TRINITY_DN13866_c1_g6_i3	cond_A	cond_B	-4.64437	2.56491	1.46506e-05	0.000749039	0	0	1.142	9.862	8.625	6.462	1.018	1.755	0.843	0	6.622	3.571
TRINITY_DN13487_c0_g5_i3	cond_A	cond_B	4.12884	1.6389	1.46586e-05	0.000749039	6.452	10.854	11.774	0.677	0.712	0.269	16.714	9.351	16.026	13.803	1.587	2.538
TRINITY_DN12451_c1_g1_i7	cond_A	cond_B	8.04229	0.873869	1.4686e-05	0.000749039	0.805	1.278	3.009	0	0	0.012	0.322	1.019	0	0	0	0.488
TRINITY_DN14161_c1_g6_i5	cond_A	cond_B	-8.3387	1.11482	1.46929e-05	0.000749039	0	0	0	0.478	4.119	3.517	0.727	0.276	0	0.327	2.357	1.463
TRINITY_DN14234_c2_g9_i1	cond_A	cond_B	-3.60832	3.8623	1.48202e-05	0.000754235	0.259	1.966	1.36	4.612	16.073	18.708	3.386	1.078	2.126	5.447	16.447	7.175
TRINITY_DN14093_c2_g1_i4	cond_A	cond_B	7.96753	0.808064	1.48514e-05	0.000754537	1.194	0.811	0.544	0	0	0	0.706	1.195	0.44	0	0	0.397
TRINITY_DN13922_c2_g1_i9	cond_A	cond_B	-8.07798	0.880468	1.49803e-05	0.000759792	0	0	0	0.279	0.774	0.993	0	0	0	0	1.548	0
TRINITY_DN9844_c0_g1_i1	cond_A	cond_B	-2.41996	4.24271	1.52148e-05	0.000770376	2.37	2.411	3.018	7.711	13.409	16.009	2.95	3.535	3.363	4.792	15.337	11.061
TRINITY_DN12574_c2_g1_i5	cond_A	cond_B	-2.56978	3.96543	1.55763e-05	0.000787343	4.323	2.089	3.752	26.28	20.052	9.231	2.566	1.563	2.632	2.082	1.198	1.934
TRINITY_DN10070_c0_g1_i19	cond_A	cond_B	-4.2791	1.62015	1.56315e-05	0.000788796	0.13	0.222	1.024	10.669	9.801	5.212	10.918	5.615	4.121	7.538	11.15	2.505
TRINITY_DN14417_c0_g1_i18	cond_A	cond_B	-6.76841	1.3094	1.57661e-05	0.000794243	0.019	0	0	0.309	0.945	2.769	0.53	0.201	1.62	0.136	1.548	0.413
TRINITY_DN9747_c0_g1_i2	cond_A	cond_B	2.75275	2.47932	1.60724e-05	0.000808307	5.471	4.899	7.442	0.717	0.805	0.818	0	0	0	0	0	0
TRINITY_DN12634_c3_g4_i3	cond_A	cond_B	-3.76393	2.20166	1.61175e-05	0.000809211	8.684	2.411	6.789	29	57.756	128.597	0.665	2.499	0.927	0.655	0.906	1.984
TRINITY_DN13563_c2_g3_i14	cond_A	cond_B	-5.55362	1.37035	1.62085e-05	0.000812412	0.083	0.033	0	0.438	2.911	1.531	0.26	0.217	0.009	0.609	2.882	0.033
TRINITY_DN8686_c1_g1_i1	cond_A	cond_B	-2.51689	4.84277	1.62997e-05	0.000815249	8.48	6.91	11.185	81.3	37.007	23.698	2.306	2.114	1.03	1.9	1.11	1.381
TRINITY_DN14644_c1_g1_i3	cond_A	cond_B	-6.36233	0.944043	1.63334e-05	0.000815249	0	0.133	0	4.573	5.079	4.324	0	0	0	0	4.031	0
TRINITY_DN11812_c1_g1_i5	cond_A	cond_B	-4.12782	2.32417	1.63471e-05	0.000815249	0.417	0	0.653	2.899	9.507	3.809	0.021	1.429	0.478	1.437	8.482	0.959
TRINITY_DN11891_c0_g2_i11	cond_A	cond_B	-4.24707	2.92749	1.68232e-05	0.000836392	0.157	0	0.915	10.311	4.97	2.793	2.213	0.978	0.496	2.673	3.291	1.488
TRINITY_DN12606_c0_g3_i2	cond_A	cond_B	2.19201	5.37171	1.68271e-05	0.000836392	21.903	31.674	35.132	6.834	4.583	6.357	33.76	30.091	30.797	29.716	31.619	1.81
TRINITY_DN8365_c0_g1_i2	cond_A	cond_B	4.9291	1.36652	1.6878e-05	0.000837523	3.61	7.455	5.203	0.339	0	0.129	5.9	7.445	5.863	6.138	4.139	6.208
TRINITY_DN14144_c1_g2_i23	cond_A	cond_B	-5.16207	1.37226	1.70298e-05	0.000843307	0	0.089	0	1.514	1.548	0.806	0.758	0.827	0.618	0	0.662	0
TRINITY_DN11101_c0_g1_i9	cond_A	cond_B	-9.19364	1.92695	1.70511e-05	0.000843307	0	0	0.009	7.113	0	1.496	0	0	0	0.609	0	1.744
TRINITY_DN10557_c0_g1_i6	cond_A	cond_B	-8.04526	0.846156	1.72487e-05	0.000851671	0	0	0	1.713	3.19	0.935	0	0	0	0.573	4.46	0.959
TRINITY_DN11408_c1_g1_i6	cond_A	cond_B	2.87459	2.78885	1.73189e-05	0.00085372	7.082	9.454	9.363	0.608	1.564	1.005	10.845	12.877	13.834	11.412	6.826	18.939
TRINITY_DN13087_c1_g9_i1	cond_A	cond_B	-3.61324	4.89314	1.74577e-05	0.000859145	3.823	7.332	5.003	105.339	6.705	78.432	14.2	2.031	2.772	3.083	277.4	368.211
TRINITY_DN8938_c0_g1_i3	cond_A	cond_B	-7.99662	0.808038	1.75195e-05	0.000860766	0	0	0	0.687	1.223	1.776	0.125	0	0	0.236	1.149	0
TRINITY_DN13747_c0_g3_i4	cond_A	cond_B	4.75309	1.46932	1.75773e-05	0.000862185	1.305	1.833	4.033	0.139	0	0.082	9.307	9.785	9.357	8.229	3.291	1.62
TRINITY_DN11321_c7_g1_i10	cond_A	cond_B	8.12788	0.950057	1.7649e-05	0.000863717	0.268	0.344	1.341	0	0	0	0	0.443	1.667	0.682	0.146	0.207
TRINITY_DN14148_c2_g9_i1	cond_A	cond_B	-3.92616	1.76169	1.76665e-05	0.000863717	0.685	0.356	0.218	7.133	8.176	2.91	0.343	0.401	0	0.346	0.886	1.926
TRINITY_DN9662_c0_g1_i10	cond_A	cond_B	8.0482	0.87941	1.7995e-05	0.000878336	1	3.322	1.332	0	0	0	1.08	2.173	0.815	0.982	0.711	0.017
TRINITY_DN9045_c0_g1_i1	cond_A	cond_B	-5.94613	1.29394	1.81878e-05	0.0008863	0.009	0	0.082	0.747	1.378	2.91	0	0	0.234	0	1.694	0.215
TRINITY_DN12520_c0_g2_i10	cond_A	cond_B	-9.15605	1.8844	1.87569e-05	0.000912542	0	0	0	0	2.927	5.118	0.125	0	0	0	1.509	0
TRINITY_DN13711_c2_g2_i18	cond_A	cond_B	-2.67914	3.76747	1.90163e-05	0.000923655	6.665	5.599	8.103	18.778	39.996	56.241	7.832	6.359	6.913	9.048	14.013	17.418
TRINITY_DN10708_c0_g1_i12	cond_A	cond_B	7.94698	0.78963	1.91258e-05	0.000927463	0.555	1.411	1.242	0	0	0	0.208	0.175	1.002	0.355	0.38	0
TRINITY_DN13401_c0_g1_i10	cond_A	cond_B	-8.30252	1.0771	1.92598e-05	0.000932443	0	0	0	0.209	2.199	0.876	0	0	0	0	0	0
TRINITY_DN14423_c2_g2_i2	cond_A	cond_B	-3.07232	2.32351	1.93692e-05	0.00093622	0.343	0.455	0.335	1.554	3.252	3.728	0.561	0.125	0.412	0.282	2.415	2.48
TRINITY_DN11101_c0_g1_i13	cond_A	cond_B	-3.16603	2.98581	1.96464e-05	0.000948081	0.37	1.3	1.813	10.689	14.013	4.557	2.285	2.9	1.686	0	5.336	8.969
TRINITY_DN14154_c1_g1_i42	cond_A	cond_B	8.10027	0.92618	2.01789e-05	0.000972205	3.712	0.955	0.807	0	0	0	0.332	0.042	1.293	0	0.867	0
TRINITY_DN9236_c0_g2_i5	cond_A	cond_B	-3.30655	2.16742	2.0734e-05	0.000997113	0.38	1.778	1.405	15.162	11.427	7.49	1.423	1.395	0.506	0.7	0.643	1.281
TRINITY_DN13128_c2_g4_i1	cond_A	cond_B	-5.4862	2.20434	2.07627e-05	0.000997113	0	0.122	0.317	0.289	10.498	7.502	0.769	0	0.646	1.018	1.977	1.918
TRINITY_DN6544_c0_g1_i1	cond_A	cond_B	-2.57402	2.76009	2.08212e-05	0.000998311	1.278	1.5	1.749	7.252	8.485	8.741	1.558	5.173	3.175	3.146	1.86	3.943
TRINITY_DN7427_c0_g1_i2	cond_A	cond_B	-5.39362	1.56521	2.0992e-05	0.00100489	0.5	0	0	11.496	8.501	1.671	0.717	0	0	0	0	0.893
TRINITY_DN11547_c0_g1_i1	cond_A	cond_B	-8.00576	0.811425	2.11384e-05	0.00101027	0	0	0	3.716	5.017	1.426	1.049	1.362	1.433	3.183	11.705	2.232
TRINITY_DN13965_c5_g1_i3	cond_A	cond_B	7.8758	0.726969	2.12477e-05	0.00101387	3.981	3.544	7.079	0	0	0	7.365	7.454	6.051	11.448	0	2.001
TRINITY_DN2450_c0_g1_i2	cond_A	cond_B	-4.4247	1.58611	2.13177e-05	0.00101559	0	0.889	0.363	10.859	5.946	10.143	4.228	2.331	2.463	6.22	13.419	9.92
TRINITY_DN12388_c1_g1_i14	cond_A	cond_B	-5.02289	1.73207	2.14274e-05	0.00101919	0.398	0	0	2.261	2.772	6.766	0.135	0	0.103	0.255	2.736	0.562
TRINITY_DN9130_c0_g1_i3	cond_A	cond_B	-2.99984	2.82921	2.19043e-05	0.00103982	0.324	0.544	0.508	1.454	4.336	4.008	2.462	1.421	1.48	1.882	3.661	0.595
TRINITY_DN11354_c0_g5_i1	cond_A	cond_B	-2.7253	3.74415	2.19652e-05	0.00103982	1.426	1.478	1.233	5.629	14.122	4.908	2.088	3.251	1.808	2.601	12.425	23.138
TRINITY_DN13066_c5_g3_i12	cond_A	cond_B	7.91717	0.763579	2.20234e-05	0.00103982	0.889	1.278	0.571	0	0	0	0	0	0.515	0	1.548	0
TRINITY_DN11508_c1_g1_i6	cond_A	cond_B	-2.70452	4.40457	2.20321e-05	0.00103982	1.463	3	1.514	6.535	11.551	17.341	2.129	2.582	1.826	3.101	17.489	1.017
TRINITY_DN7216_c0_g1_i2	cond_A	cond_B	-8.3909	1.15437	2.20357e-05	0.00103982	0	0	0	1.464	11.799	1.694	0	0	0	1.109	1.529	0
TRINITY_DN10842_c0_g1_i3	cond_A	cond_B	3.31918	2.0293	2.23868e-05	0.00105473	5.666	3.8	8.774	0.568	0.697	0.397	1.028	2.607	2.154	1.791	0.915	0
TRINITY_DN14637_c0_g1_i15	cond_A	cond_B	-2.78493	3.97611	2.26222e-05	0.00106413	0.991	0.922	0.915	2.421	5.001	9.851	0.53	0.443	1.873	0.655	1.636	1.05
TRINITY_DN13667_c0_g4_i3	cond_A	cond_B	-9.07709	1.80538	2.26665e-05	0.00106454	0	0	0	0	2.4	2.15	0.956	0	0.009	0.327	1.227	0
TRINITY_DN11168_c2_g4_i1	cond_A	cond_B	-8.05431	0.861381	2.27387e-05	0.00106625	0	0	0	0.777	1.719	3.435	0	0	0.347	0.082	1.003	0.645
TRINITY_DN7760_c0_g1_i4	cond_A	cond_B	-3.35197	1.84012	2.27776e-05	0.0010664	0.667	0.622	0.634	9.344	4.645	4.592	0.27	1.421	0.599	1.137	0.497	0.918
TRINITY_DN13952_c0_g1_i5	cond_A	cond_B	-4.47247	2.76109	2.28623e-05	0.00106869	0.815	0	0.154	1.933	5.899	10.75	0.291	0.284	0.215	0.2	0.224	2.149
TRINITY_DN14631_c0_g2_i11	cond_A	cond_B	7.87808	0.728934	2.29827e-05	0.00107263	0.731	0.844	1.577	0	0	0	0	0.142	0.412	0	0.136	0
TRINITY_DN11504_c0_g10_i1	cond_A	cond_B	-2.34565	3.37895	2.31852e-05	0.0010804	2.166	2.811	2.656	11.367	13.533	10.54	5.807	6.242	4.683	5.92	6.972	4.266
TRINITY_DN30_c0_g1_i1	cond_A	cond_B	-3.40536	2.19191	2.34255e-05	0.00108989	0.565	0.822	0.634	2.789	6.643	9.956	1.028	1.053	0.983	1.655	11.588	7.217
TRINITY_DN9045_c0_g2_i3	cond_A	cond_B	-4.00773	3.4304	2.34889e-05	0.00109114	1.046	0.578	0	4.035	7.185	13.088	1.704	1.17	0.496	2.037	5.346	2.571
TRINITY_DN13182_c0_g1_i1	cond_A	cond_B	-6.35996	0.944579	2.35588e-05	0.00109268	0	0.033	0.018	1.375	0.774	1.764	0.062	0.05	0.084	0.155	1.393	0.331
TRINITY_DN10136_c0_g1_i15	cond_A	cond_B	-4.50343	2.17336	2.38138e-05	0.00110256	0.222	0.289	0	1.454	1.982	8.378	0	0.134	0	0.018	1.285	0
TRINITY_DN12798_c1_g2_i2	cond_A	cond_B	-2.94053	2.72086	2.38457e-05	0.00110256	0.667	0.855	0.988	10.201	5.203	2.664	0.416	0.727	0.29	0.455	0.282	0.273
TRINITY_DN13325_c0_g5_i4	cond_A	cond_B	-4.50859	2.39713	2.39392e-05	0.00110517	0	0.6	0	4.065	4.676	4.768	1.361	0.902	0.234	0.136	2.21	0.207
TRINITY_DN12586_c2_g2_i13	cond_A	cond_B	2.92198	2.50276	2.42604e-05	0.00111826	8.878	10.61	12.753	0.777	1.843	1.297	5.942	12.117	9.563	14.904	3.038	0
TRINITY_DN12342_c1_g2_i18	cond_A	cond_B	-2.28227	3.51669	2.44569e-05	0.00112558	1.305	1.111	1.822	6.465	5.528	6.637	0.343	0.217	0.131	1.046	1.519	0.554
TRINITY_DN11822_c0_g3_i4	cond_A	cond_B	-8.25212	1.03656	2.52187e-05	0.00115886	0	0	0	0.179	1.502	1.659	0	0	0	0.427	0	0
TRINITY_DN7172_c0_g1_i2	cond_A	cond_B	-3.1168	2.70955	2.53654e-05	0.0011638	0.667	0.589	0.372	2.152	3.174	7.35	0.509	0.894	1.199	0.937	5.658	3.389
TRINITY_DN12530_c2_g6_i4	cond_A	cond_B	-2.65145	3.44462	2.56689e-05	0.00117592	2.805	1.167	2.737	13.439	17.59	6.929	1.382	2.615	2.754	1.609	4.139	3.356
TRINITY_DN11432_c0_g2_i1	cond_A	cond_B	-2.9104	3.81777	2.5802e-05	0.00118021	1.389	2.466	1.976	6.167	9.213	24.095	4.778	3.902	3.587	5.165	10.702	2.315
TRINITY_DN13563_c2_g3_i19	cond_A	cond_B	-6.36987	1.68877	2.66797e-05	0.00121848	0	0	0.1	0.229	1.966	5.282	0	0	0.937	0	0	0
TRINITY_DN11464_c0_g1_i3	cond_A	cond_B	-4.69696	2.33584	2.69465e-05	0.0012282	0.685	0	0	4.234	2.694	8.951	0	0.259	0.506	0.227	0.818	0.223
TRINITY_DN12940_c5_g1_i4	cond_A	cond_B	-4.10032	4.21414	2.69749e-05	0.0012282	1.879	1.433	0.934	1.365	24.682	38.351	0.862	0.902	1.442	1.5	7.868	0.256
TRINITY_DN14187_c2_g2_i4	cond_A	cond_B	-7.88653	0.712716	2.71818e-05	0.00123574	0	0	0	1.056	0.387	0.584	0	0.71	0.253	1.164	0.555	0
TRINITY_DN13711_c2_g4_i4	cond_A	cond_B	-2.93485	3.1594	2.73414e-05	0.0012411	6.054	5.166	11.683	24.716	44.873	82.743	14.418	8.03	6.744	13.994	18.161	18.029
TRINITY_DN11648_c2_g1_i16	cond_A	cond_B	-4.60454	1.93084	2.7517e-05	0.00124717	0	0	0.281	2.072	1.595	2.431	0	0	0	0	0	0
TRINITY_DN11758_c1_g2_i12	cond_A	cond_B	-6.33212	0.912642	2.75889e-05	0.00124853	0.13	0	0	4.164	2.121	4.511	1.402	0.301	0	0	2.318	0
TRINITY_DN14254_c2_g1_i2	cond_A	cond_B	-3.33541	2.56015	2.77048e-05	0.00125188	0.463	0.356	0.816	2.182	3.128	8.799	0.582	1.12	0	0.764	3.885	1.943
TRINITY_DN9833_c0_g1_i5	cond_A	cond_B	-7.88573	0.708097	2.82837e-05	0.00127611	0	0	0	0.588	0.976	1.18	0.738	0	0.609	0.8	0	0
TRINITY_DN12756_c2_g3_i7	cond_A	cond_B	-2.20755	5.48216	2.83731e-05	0.0012782	7.591	7.321	5.493	32.905	18.302	35.897	6.482	15.008	7.699	12.257	28.288	55.337
TRINITY_DN14356_c0_g1_i1	cond_A	cond_B	-2.50432	3.37195	2.88456e-05	0.00129657	1.111	1.055	0.997	3.477	4.878	7.654	1.434	1.88	1.358	1.819	5.648	5.067
TRINITY_DN12163_c0_g8_i1	cond_A	cond_B	-2.56001	4.03633	2.88678e-05	0.00129657	4.74	6.555	6.381	16.597	28.413	48.178	10.097	11.247	8.908	12.839	29.788	28.569
TRINITY_DN13128_c2_g3_i1	cond_A	cond_B	-3.77079	2.13278	3.00464e-05	0.00134748	0.639	0.4	0.317	1.853	4.01	10.821	0.758	0.493	0.44	0.655	1.801	0.628
TRINITY_DN13459_c0_g6_i6	cond_A	cond_B	-2.85768	2.31851	3.03425e-05	0.00135872	1.046	1.178	0.48	5.778	5.079	7.21	0	0	0.871	0.927	1.159	0.761
TRINITY_DN12014_c0_g5_i5	cond_A	cond_B	-4.64908	3.47466	3.05045e-05	0.00136392	1.018	0	0.444	1.624	10.545	20.017	7.188	5.457	2.95	5.338	13.584	4.671
TRINITY_DN5524_c0_g1_i2	cond_A	cond_B	-3.48218	2.14376	3.05525e-05	0.00136402	0.157	0.578	0.181	2.142	2.988	5.025	1.963	1.095	0.646	1.6	6.427	1.223
TRINITY_DN14655_c1_g2_i7	cond_A	cond_B	-9.06864	1.80864	3.1104e-05	0.00138657	0	0	0	15.003	0.015	2.512	0	0.51	0	3.092	2.308	1.538
TRINITY_DN13713_c1_g5_i10	cond_A	cond_B	-3.19025	2.76415	3.15123e-05	0.00140267	0.102	0.544	0.562	2.032	3.019	4.978	0.467	1.312	0.084	0.609	3.389	0.223
TRINITY_DN13041_c2_g2_i1	cond_A	cond_B	-7.94874	2.43753	3.16562e-05	0.00140698	0	0	0.082	2.73	12.836	0	1.943	1.103	0.272	4.992	7.625	4.323
TRINITY_DN13501_c1_g1_i11	cond_A	cond_B	-7.86635	0.688573	3.1777e-05	0.00141025	0	0	0	1.205	1.27	0.561	0.312	0	0	0.064	0.984	0
TRINITY_DN12858_c1_g10_i3	cond_A	cond_B	-2.2866	6.01621	3.19078e-05	0.00141271	18.922	21.564	36.174	181.608	92.859	71.981	10.855	7.262	9.676	5.347	2.269	1.513
TRINITY_DN12882_c4_g1_i8	cond_A	cond_B	-7.99602	0.801382	3.19273e-05	0.00141271	0	0	0	0.628	0.867	0.175	0.156	0	0	0	0.837	0
TRINITY_DN11271_c0_g1_i9	cond_A	cond_B	-3.54461	1.71586	3.21793e-05	0.00142175	0.592	0.844	1.142	13.797	8.81	6.018	0.779	0	0.487	0.709	3.876	3.356
TRINITY_DN11932_c0_g2_i10	cond_A	cond_B	-6.31738	0.897317	3.24767e-05	0.00143277	0.417	0	0	8.986	12.341	16.359	2.462	2.858	0.768	14.312	8.764	84.658
TRINITY_DN13493_c2_g8_i5	cond_A	cond_B	-5.09002	2.01274	3.26365e-05	0.00143666	0	0.156	0	0.418	2.617	1.975	0.457	0	0	0	0	0
TRINITY_DN12797_c3_g3_i1	cond_A	cond_B	-3.24233	2.50362	3.26612e-05	0.00143666	1.074	1.422	0.499	3.825	10.545	11.767	1.672	0.643	0.618	2.064	8.579	2.439
TRINITY_DN13088_c0_g1_i12	cond_A	cond_B	-9.10943	1.82627	3.27561e-05	0.00143857	0	0	0	0.01	3.484	0.257	0	0	0	0	0	0
TRINITY_DN12797_c3_g3_i4	cond_A	cond_B	-4.81999	2.36127	3.2801e-05	0.00143857	0	0.455	0	1.345	4.212	6.626	2.057	0.451	0	1.218	5.823	4.844
TRINITY_DN13988_c1_g1_i4	cond_A	cond_B	-5.55559	1.4063	3.29538e-05	0.00144315	0	0	0.816	3.915	12.743	15.331	0	0	0	0	2.279	0
TRINITY_DN14168_c1_g3_i7	cond_A	cond_B	-7.68409	2.92044	3.33901e-05	0.00146011	0	0.056	0	3.337	11.985	0	0	0	0	0.018	0	0.777
TRINITY_DN10853_c0_g1_i15	cond_A	cond_B	-9.0764	1.81719	3.42227e-05	0.00149432	0	0	0	1.146	0	6.065	0	0	0	1.237	0.789	0
TRINITY_DN8852_c0_g1_i1	cond_A	cond_B	-7.7982	0.632576	3.45108e-05	0.0015047	0	0	0	0.847	0.619	0.9	0.135	0	0	0	0.652	0.091
TRINITY_DN11556_c1_g2_i1	cond_A	cond_B	-4.19904	1.54558	3.45714e-05	0.00150514	0.074	0.144	0.344	1.963	4.413	2.419	0.114	0.217	0.328	1.055	2.094	0.802
TRINITY_DN14076_c4_g7_i1	cond_A	cond_B	-2.51635	3.21534	3.46851e-05	0.00150789	3.268	2.444	2.112	10.48	10.343	19.433	2.358	3.217	2.079	1.791	5.862	6.927
TRINITY_DN13283_c3_g3_i1	cond_A	cond_B	-3.78965	6.28993	3.49548e-05	0.00151611	0.852	16.231	3.263	73.201	83.893	111.945	32.971	26.949	22.377	45.502	73.189	22.684
TRINITY_DN13008_c2_g3_i1	cond_A	cond_B	-2.32152	4.56691	3.49757e-05	0.00151611	6.304	13.121	8.883	38.195	38.478	53.437	22.573	29.798	14.602	26.57	48.309	19.517
TRINITY_DN12225_c0_g1_i5	cond_A	cond_B	-2.60836	2.62672	3.52632e-05	0.00152635	1.074	1.444	1.505	6.286	9.337	6.754	0	0.234	0	0	0	0
TRINITY_DN12537_c0_g1_i6	cond_A	cond_B	-7.81672	0.650734	3.53525e-05	0.001528	0	0	0	2.331	0.976	1.823	1.693	0.251	1.714	0.173	1.694	0
TRINITY_DN12615_c0_g1_i2	cond_A	cond_B	-7.80724	0.637041	3.55363e-05	0.00153372	0	0	0	1.634	2.044	1.449	0.364	0	0	0	1.889	0
TRINITY_DN13755_c1_g3_i3	cond_A	cond_B	-2.30705	4.89288	3.58505e-05	0.00154504	8.11	4.833	10.949	55.379	29.838	23.02	5.319	8.106	5.648	3.883	6.028	3.869
TRINITY_DN12860_c1_g4_i1	cond_A	cond_B	-2.96894	3.37546	3.60029e-05	0.00154872	5.36	8.766	7.577	96.253	14.06	54.079	1.943	0	0	3.192	0	7.002
TRINITY_DN11581_c0_g1_i11	cond_A	cond_B	6.05951	0.873288	3.60397e-05	0.00154872	4.657	4.622	2.9	0.1	0	0	0.976	7.796	7.887	0.618	3.71	0.975
TRINITY_DN11812_c1_g2_i3	cond_A	cond_B	-5.21473	1.44437	3.66506e-05	0.00157271	0	0	0.29	4.264	4.707	1.075	0.01	0.426	0	0	0	1.728
TRINITY_DN31379_c0_g1_i1	cond_A	cond_B	-3.54696	1.87002	3.68197e-05	0.00157564	1.62	0.555	1.586	7.432	11.257	20.227	2.898	4.897	0.824	3.446	17.392	10.408
TRINITY_DN14333_c3_g1_i23	cond_A	cond_B	-7.94349	0.752673	3.68578e-05	0.00157564	0	0	0	1.146	2.849	0.876	0	0	0	0	0	0
TRINITY_DN10970_c0_g1_i9	cond_A	cond_B	4.58222	2.63089	3.68774e-05	0.00157564	1.935	4.811	3.508	0.04	0.387	0	3.729	6.576	3.578	5.92	5.288	0
TRINITY_DN12756_c2_g3_i2	cond_A	cond_B	-3.72906	2.45177	3.70588e-05	0.00158112	0.426	0.122	0	2.62	2.632	1.659	2.296	1.036	0.356	1.546	2.989	1.761
TRINITY_DN14059_c1_g5_i5	cond_A	cond_B	-4.51875	1.50445	3.71126e-05	0.00158116	0	0.156	0.127	1.435	3.298	1.332	0	0.125	0.384	1.064	2.259	0.314
TRINITY_DN13930_c1_g2_i7	cond_A	cond_B	-9.0005	1.73888	3.82052e-05	0.0016246	0	0	0	0	1.347	3.541	1.091	0.334	0	0.436	1.996	0.273
TRINITY_DN8432_c0_g1_i1	cond_A	cond_B	-7.93069	0.746126	3.82413e-05	0.0016246	0	0	0	1.305	4.32	4.23	0.27	0	0.112	0.155	3.593	4.051
TRINITY_DN11584_c2_g1_i4	cond_A	cond_B	2.57187	3.76096	3.89205e-05	0.0016511	172.977	68.625	77.787	27.057	11.799	10.563	0.592	0.351	0	0	0	0.298
TRINITY_DN12642_c1_g4_i10	cond_A	cond_B	-8.92329	1.66188	3.92684e-05	0.00166208	0	0	0	0	2.772	3.704	0.416	0.919	0	0	0.798	0.141
TRINITY_DN12434_c1_g4_i2	cond_A	cond_B	-3.33867	1.7674	3.92907e-05	0.00166208	0.241	0.222	0.317	1.853	3.174	2.173	0.291	0.318	0.281	0.418	0.652	0.248
TRINITY_DN12763_c0_g1_i16	cond_A	cond_B	-8.93706	1.67638	3.93667e-05	0.00166294	0	0	0	0	1.982	3.389	0.052	0.025	0	0.246	0.935	0
TRINITY_DN11585_c6_g2_i7	cond_A	cond_B	7.76498	0.630212	3.96028e-05	0.00167054	1.055	1.155	1.786	0	0	0	0.177	0.368	0.702	0.518	1.042	0.446
TRINITY_DN14511_c0_g1_i21	cond_A	cond_B	7.80306	0.663261	3.97473e-05	0.00167427	1.657	1.844	3.843	0	0	0	0	0	0	0	0.623	1.595
TRINITY_DN14534_c1_g4_i1	cond_A	cond_B	-2.1747	9.46151	3.99051e-05	0.00167855	802.71	650.342	840.476	2280.24	2368.1	4582.83	607.123	830.968	697.789	501.282	703.885	1595.44
TRINITY_DN11748_c2_g1_i20	cond_A	cond_B	-6.62514	1.17046	4.00978e-05	0.00168428	0.019	0	0	0.159	1.44	0.935	0.01	0	0.037	0	0	0
TRINITY_DN8883_c0_g1_i4	cond_A	cond_B	-7.89412	0.711864	4.0529e-05	0.00169749	0	0	0	1.893	5.512	4.066	0.644	0	0	0.746	0	0
TRINITY_DN14076_c4_g5_i1	cond_A	cond_B	-3.76799	2.13954	4.05546e-05	0.00169749	0.38	2.466	0.634	7.262	12.805	24.153	5.256	7.412	3.831	11.066	19.105	6.531
TRINITY_DN13171_c0_g3_i9	cond_A	cond_B	-4.44557	1.43895	4.0583e-05	0.00169749	0	0.167	0.154	1.345	2.477	2.477	0.073	0	0	0	1.568	0.19
TRINITY_DN14448_c3_g2_i13	cond_A	cond_B	-7.78563	0.6226	4.15888e-05	0.00173712	0	0	0	0.548	0.294	0.444	0	0.192	0.122	0	0	0
TRINITY_DN7641_c0_g1_i1	cond_A	cond_B	-2.93998	2.2095	4.18938e-05	0.00174741	0.389	0.967	0.499	4.045	3.825	5.434	1.288	1.178	0.674	1.4	5.628	2.993
TRINITY_DN10892_c1_g1_i12	cond_A	cond_B	-2.36628	5.3486	4.278e-05	0.00178188	5.777	4.299	6.309	15.023	19.727	40.022	0	0	0	0	0	0
TRINITY_DN13475_c0_g1_i1	cond_A	cond_B	-4.93695	1.70345	4.29236e-05	0.00178537	0	0	1.015	3.835	14.586	8.39	0	0.685	0.674	1.228	6.641	2.902
TRINITY_DN8129_c0_g1_i1	cond_A	cond_B	-8.40955	1.19345	4.31467e-05	0.00179215	0	0	0	1.694	0.077	3.634	0.312	1.011	0.244	0.873	1.11	0.529
TRINITY_DN14474_c2_g3_i7	cond_A	cond_B	-5.29056	2.67729	4.33647e-05	0.0017987	0	0.367	0	0.926	2.772	10.365	0.831	0.493	0	0.373	3.856	0
TRINITY_DN13914_c2_g2_i30	cond_A	cond_B	-2.3316	3.08407	4.3927e-05	0.00181749	0.954	0.922	0.961	6.087	3.174	3.926	2.015	3.518	2.079	2.21	3.876	0.678
TRINITY_DN13277_c0_g4_i4	cond_A	cond_B	-7.99115	0.809558	4.39397e-05	0.00181749	0	0	0	0.926	0.495	2.688	0.031	0.543	0	0.464	1.159	0.248
TRINITY_DN1242_c0_g1_i1	cond_A	cond_B	-2.14316	4.7425	4.42832e-05	0.00182863	23.449	24.664	29.485	161.923	77.715	79.495	23.393	20.331	17.056	12.285	20.527	5.183
TRINITY_DN14234_c2_g8_i1	cond_A	cond_B	-2.12173	5.58092	4.43315e-05	0.00182863	11.97	20.264	23.584	73.361	67.31	80.29	31.693	38.505	33.972	37.645	34.199	18.749
TRINITY_DN11785_c4_g1_i7	cond_A	cond_B	-7.90003	0.719029	4.45976e-05	0.00183706	0	0	0	1.425	4.614	4.697	0	0	0	0	0.691	0
TRINITY_DN14284_c1_g1_i25	cond_A	cond_B	-8.24701	1.02602	4.49119e-05	0.00184746	0	0	0	1.255	1.827	0.105	0.083	0	0	0.127	0.331	0
TRINITY_DN13755_c1_g12_i2	cond_A	cond_B	-2.97184	2.8954	4.59109e-05	0.00188595	0.592	1.289	0.218	4.333	5.466	5.737	2.815	1.22	0.937	2.264	5.998	2.158
TRINITY_DN10828_c0_g1_i6	cond_A	cond_B	-3.17605	3.25889	4.70637e-05	0.00193065	0.824	1.133	1.486	2.122	11.381	13.917	3.584	2.072	1.161	1.337	3.954	0.182
TRINITY_DN14168_c1_g3_i4	cond_A	cond_B	-3.714	3.68595	4.7621e-05	0.00195083	0.639	0.311	0.489	1.743	13.27	1.426	0	0.944	0.009	1.264	0	0.769
TRINITY_DN10874_c3_g1_i1	cond_A	cond_B	-4.63196	1.60406	4.78736e-05	0.00195848	0.148	0.411	0.489	1.743	8.191	13.941	1.257	0.71	0.45	1.455	6.534	0.322
TRINITY_DN11612_c2_g1_i7	cond_A	cond_B	7.83611	0.692069	4.88478e-05	0.0019956	1.787	4.688	6.354	0	0	0	0.769	0.777	2.089	2.882	0.409	0.298
TRINITY_DN13774_c3_g4_i2	cond_A	cond_B	-7.74125	0.581975	4.90336e-05	0.00200045	0	0	0	3.477	2.183	2.337	0	0	0	0	0	0
TRINITY_DN13922_c2_g1_i25	cond_A	cond_B	-7.80552	0.637511	4.9269e-05	0.00200731	0	0	0	0.379	0.588	0.818	0	0.1	0	0.036	0	0.074
TRINITY_DN13006_c1_g1_i2	cond_A	cond_B	-4.42896	2.41674	4.96377e-05	0.00201957	0	1.244	0	7.491	10.761	9.255	3.023	0.928	0.843	2.846	11.87	3.298
TRINITY_DN6451_c0_g1_i2	cond_A	cond_B	-3.85721	1.59272	5.02187e-05	0.00203908	1.231	0.144	0.589	11.805	6.271	7.537	0.873	0.794	0.787	0.436	1.393	0.653
TRINITY_DN7216_c0_g1_i1	cond_A	cond_B	-8.85264	1.59578	5.02541e-05	0.00203908	0	0	0	0	8.934	13.134	0.166	0	0.131	0	0	0
TRINITY_DN7537_c0_g1_i2	cond_A	cond_B	-8.28849	1.07447	5.10004e-05	0.00206392	0	0	0	0.488	4.645	10.587	0.145	0.284	0	0	0	0.57
TRINITY_DN14709_c1_g2_i3	cond_A	cond_B	-3.79496	1.83578	5.10047e-05	0.00206392	0.278	0.3	0.109	1.315	2.663	4.92	0.239	0.134	0.29	0.264	1.178	0.141
TRINITY_DN12615_c0_g1_i11	cond_A	cond_B	-7.93954	0.75973	5.11064e-05	0.00206412	0	0	0	0.837	1.688	4.031	0	0	0	1.191	8.297	0.918
TRINITY_DN9951_c0_g1_i2	cond_A	cond_B	-2.55537	3.18947	5.11479e-05	0.00206412	1.842	2.789	1.224	8.229	14.137	9.266	3.231	2.816	2.342	1.546	5.94	1.91
TRINITY_DN13491_c1_g2_i4	cond_A	cond_B	-8.20348	0.998537	5.15264e-05	0.00207658	0	0	0	11.825	2.601	0.678	0	0	0	0.136	1.1	2.001
TRINITY_DN13664_c0_g1_i1	cond_A	cond_B	-4.42739	2.41589	5.24182e-05	0.00210967	0	0.567	0	4.324	2.818	5.247	1.984	0.251	0.609	1.8	6.622	4.406
TRINITY_DN10878_c0_g1_i5	cond_A	cond_B	2.02326	6.18859	5.25571e-05	0.00211241	83.271	112.464	131.546	31.221	23.799	18.989	131.322	89.311	100.119	100.706	76.003	136.977
TRINITY_DN7340_c0_g1_i2	cond_A	cond_B	-2.3289	3.81904	5.32982e-05	0.00213932	7.508	8.099	11.828	69.874	32.068	26.631	7.136	11.356	11.39	7.92	5.551	5.1
TRINITY_DN12642_c1_g4_i1	cond_A	cond_B	-2.64849	2.52051	5.34629e-05	0.00214304	1.231	1.411	1.079	5.091	6.72	9.594	2.098	1.17	0.899	1.664	2.688	0.273
TRINITY_DN11772_c4_g1_i2	cond_A	cond_B	-4.5564	1.88703	5.38991e-05	0.00215763	0	0	0.263	1.305	2.168	2.197	0.301	0.142	0	0.864	0.828	0
TRINITY_DN14711_c5_g4_i13	cond_A	cond_B	2.33236	3.27027	5.42044e-05	0.00216694	107.776	83.079	105.595	21.936	21.198	10.914	18.386	37.311	39.939	235.146	29.496	90.775
TRINITY_DN13583_c3_g2_i7	cond_A	cond_B	-7.71894	0.560356	5.44731e-05	0.0021727	0	0	0	0.488	0.542	0.538	0.686	0.05	0.628	0	0	0
TRINITY_DN12870_c3_g1_i2	cond_A	cond_B	6.01102	0.829813	5.44942e-05	0.0021727	2.148	3.1	4.641	0.1	0	0	1.807	0.008	1.761	2.455	0	0.182
TRINITY_DN13080_c1_g1_i2	cond_A	cond_B	-2.7648	3.11167	5.45996e-05	0.002174	1.416	1.011	0.671	12.263	4.8	3.085	2.452	0.652	1.171	2.128	1.85	1.686
TRINITY_DN8227_c0_g1_i1	cond_A	cond_B	-8.34903	1.12289	5.47232e-05	0.00217601	0	0	0	0.229	6.534	5.726	0.301	0.075	0.215	0.455	2.688	0.074
TRINITY_DN14628_c3_g6_i1	cond_A	cond_B	-1.96768	6.45518	5.63855e-05	0.00223913	40.474	52.416	44.64	156.594	159.471	174.788	73.109	79	63.533	75.681	146.719	71.837
TRINITY_DN16858_c0_g1_i1	cond_A	cond_B	2.94594	1.97544	5.65811e-05	0.00224391	11.544	13.787	15.536	1.972	1.022	1.718	21.575	17.924	22.011	23.342	1.665	6.977
TRINITY_DN12481_c0_g1_i6	cond_A	cond_B	8.84433	1.60606	5.7497e-05	0.0022772	2.768	5.444	0	0	0.031	0	5.589	0	0	2.164	0	0.157
TRINITY_DN14090_c1_g3_i3	cond_A	cond_B	2.05036	4.21235	5.81092e-05	0.0022984	32.216	42.25	47.686	9.892	8.238	8.834	39.598	54.466	53.67	54.504	21.637	8.969
TRINITY_DN12902_c1_g6_i3	cond_A	cond_B	-3.2535	3.36502	5.82752e-05	0.00230191	0.287	2.444	0.499	8.418	11.118	9.839	3.979	2.54	2.96	6.392	11.004	5.522
TRINITY_DN14704_c0_g1_i2	cond_A	cond_B	-6.46485	2.21663	5.87837e-05	0.00231892	0.093	0.056	0	0	9.29	3.459	0.145	0	0.056	0	5.297	0
TRINITY_DN13922_c2_g1_i15	cond_A	cond_B	-8.82865	1.57491	6.00587e-05	0.00236452	0	0	0	0	1.13	2.138	0	0	0	0	1.48	0
TRINITY_DN7486_c0_g1_i3	cond_A	cond_B	-2.23396	5.58301	6.00981e-05	0.00236452	14.951	15.476	30.401	136.769	71.01	55.902	6.731	6.418	2.248	1.91	1.285	1.323
TRINITY_DN11431_c1_g1_i2	cond_A	cond_B	-2.94556	3.19914	6.06432e-05	0.00238	0.5	2.222	0.662	5.708	7.912	11.019	3.719	2.666	1.405	2.973	6.953	2.869
TRINITY_DN11876_c0_g4_i3	cond_A	cond_B	-2.56844	2.68569	6.06512e-05	0.00238	1.833	1.433	1.731	6.127	12.062	8.343	2.961	3.978	3.025	3.101	3.175	3.34
TRINITY_DN10179_c0_g1_i5	cond_A	cond_B	4.9496	1.26786	6.15321e-05	0.0024114	3.055	2.444	3.009	0	0.217	0.07	3.501	4.73	3.531	3.328	3.72	5.588
TRINITY_DN12956_c1_g1_i18	cond_A	cond_B	-8.97969	1.70456	6.16949e-05	0.0024146	0	0	0	0	11.443	2.618	0	0	0	0.637	8.871	1.843
TRINITY_DN13506_c2_g1_i14	cond_A	cond_B	-7.94881	0.755976	6.22153e-05	0.00243009	0	0	0	0.289	1.672	0.724	0	0	0	0	0	0
TRINITY_DN7994_c0_g1_i1	cond_A	cond_B	7.69899	0.573326	6.22537e-05	0.00243009	2.481	1.966	1.459	0	0	0	0.831	3.008	0.759	1.519	0.536	0.942
TRINITY_DN11177_c3_g5_i4	cond_A	cond_B	-6.87442	1.42469	6.24989e-05	0.00243648	0	0	0.045	0.159	3.794	6.591	0.8	0	0.009	0	1.1	0.504
TRINITY_DN14688_c2_g1_i8	cond_A	cond_B	-2.3539	4.48336	6.27787e-05	0.00244291	4.407	1.755	3.154	23.072	12.635	8.063	3.698	1.721	0	0.309	1.899	2.654
TRINITY_DN7088_c0_g1_i2	cond_A	cond_B	-4.78441	1.31157	6.28608e-05	0.00244291	0	0.244	0.1	1.255	2.818	3.716	0.654	0.242	0	0.8	1.987	0
TRINITY_DN13045_c0_g3_i2	cond_A	cond_B	-6.69207	2.43291	6.29787e-05	0.00244291	0.25	0	0	0	8.176	13.555	0	0	0	0.255	0	0
TRINITY_DN8852_c0_g1_i3	cond_A	cond_B	-5.25814	1.4723	6.29917e-05	0.00244291	0.028	0	0.118	0.289	3.314	2.29	0	0.175	0.122	0.455	0.127	0
TRINITY_DN12023_c1_g5_i1	cond_A	cond_B	-2.12941	4.54096	6.32135e-05	0.00244833	5.953	4.222	7.142	33.512	21.151	14.899	2.95	4.813	2.492	1.91	1.626	2.009
TRINITY_DN13041_c2_g5_i2	cond_A	cond_B	-2.57546	3.03202	6.60318e-05	0.00255417	1.092	1.611	3.027	16.477	6.952	8.18	1.039	0.602	0.515	0	0.594	0.265
TRINITY_DN12499_c0_g1_i5	cond_A	cond_B	-3.10684	2.20145	6.62048e-05	0.00255439	0.185	0.189	0.852	3.566	2.323	3.459	0.218	0.618	0.328	0.336	0	1.116
TRINITY_DN26570_c0_g1_i1	cond_A	cond_B	-2.55922	3.55348	6.62087e-05	0.00255439	3.111	3.522	7.088	39.798	23.582	11.335	2.638	3.292	2.435	3.128	0.964	1.488
TRINITY_DN10954_c0_g1_i5	cond_A	cond_B	-7.71857	0.564909	6.69845e-05	0.00258098	0	0	0	0.897	0.372	0.678	0	0	0	0.073	0.36	0
TRINITY_DN12482_c0_g2_i6	cond_A	cond_B	8.3593	1.15862	6.70865e-05	0.00258158	1.555	0.078	4.251	0	0	0	0.893	0.468	1.03	0.018	1.733	0
TRINITY_DN10244_c0_g1_i1	cond_A	cond_B	-2.34412	4.04429	6.81786e-05	0.00262022	3.231	3.766	1.414	11.566	12.155	15.787	7.728	5.607	3.906	5.538	14.295	6.233
TRINITY_DN14049_c1_g2_i19	cond_A	cond_B	4.27331	1.41886	6.88136e-05	0.00264122	2.287	3.166	4.169	0.06	0	0.292	0	0	0	0	0	0
TRINITY_DN12601_c3_g2_i6	cond_A	cond_B	6.03558	0.830241	6.90519e-05	0.00264696	3.87	1.833	1.55	0	0	0.035	0.457	1.429	0.74	0	0	0
TRINITY_DN7993_c0_g1_i1	cond_A	cond_B	-4.19101	1.37313	6.92611e-05	0.00264914	0.305	0.189	0.335	2.809	3.376	7.642	0.499	0.552	0.103	0.5	1.724	1.397
TRINITY_DN9385_c0_g1_i3	cond_A	cond_B	-4.4598	2.02784	6.92864e-05	0.00264914	0	0.755	0	8.846	5.884	2.851	0	0	0	0	0	0
TRINITY_DN14432_c5_g1_i8	cond_A	cond_B	-2.10341	8.68957	6.95666e-05	0.0026537	1875.02	1132.9	1240.49	3760.32	6465.69	5766.88	684.003	995.402	1464.3	789.523	1226.17	1904.04
TRINITY_DN13526_c1_g2_i5	cond_A	cond_B	-6.3958	0.980533	6.95926e-05	0.0026537	0	0.044	0	3.965	0.48	3.622	0.841	0	0.009	0.346	2.678	1.133
TRINITY_DN12530_c2_g6_i1	cond_A	cond_B	-7.73037	0.566584	6.96727e-05	0.0026537	0	0	0	1.205	1.874	0.888	0.353	0	0	0	0.526	0.975
TRINITY_DN12616_c1_g1_i3	cond_A	cond_B	-3.43939	1.84076	6.99179e-05	0.00265708	0.278	0.378	0.1	1.644	3.143	2.968	0.675	0.969	0.328	1.046	1.402	0.355
TRINITY_DN11866_c2_g1_i4	cond_A	cond_B	7.65319	0.533752	6.99397e-05	0.00265708	2.694	2.977	2.266	0	0	0	2.929	3.861	3.166	2.11	2.24	0
TRINITY_DN12790_c0_g5_i1	cond_A	cond_B	1.92413	8.11728	7.08756e-05	0.00268921	144.297	163.835	146.619	40.874	27.484	41.822	206.239	171.211	158.341	143.434	109.521	3.472
TRINITY_DN14445_c5_g1_i23	cond_A	cond_B	3.44047	2.38142	7.12614e-05	0.00270042	1.527	2.9	1.441	0.269	0	0.21	5.755	2.749	4.927	2.21	4.275	0
TRINITY_DN11512_c1_g1_i4	cond_A	cond_B	-8.84963	1.60404	7.13986e-05	0.00270218	0	0	0	1.006	0	5.317	0	0	0	0.6	1.451	0
TRINITY_DN13136_c1_g4_i1	cond_A	cond_B	-4.06106	1.53299	7.17702e-05	0.00271281	0.139	0.2	0	1.843	2.524	1.239	0	0	0	0.073	0	0
TRINITY_DN13755_c1_g12_i1	cond_A	cond_B	-2.15877	4.60993	7.25322e-05	0.00273814	4.657	4.899	4.641	12.423	19.897	24.481	6.596	6.493	6.744	6.274	13.409	8.597
TRINITY_DN13922_c2_g1_i14	cond_A	cond_B	-4.51451	2.82262	7.29372e-05	0.00274995	0	0.344	0.027	0.877	2.4	4.849	0.353	0.025	0	0.309	3.038	1.463
TRINITY_DN11934_c0_g6_i1	cond_A	cond_B	7.66608	0.544928	7.32974e-05	0.00276004	2.49	2.1	1.559	0	0	0	0	0	0	0	0	0
TRINITY_DN11559_c4_g1_i1	cond_A	cond_B	-7.79306	0.630135	7.34653e-05	0.00276287	0	0	0	0.428	0.48	1.227	0	0	0	0	0.117	0
TRINITY_DN14729_c1_g3_i1	cond_A	cond_B	2.44729	2.60741	7.57064e-05	0.00284259	9.702	10.376	12.943	2.112	2.013	1.426	17.046	15.843	14.846	21.569	3.759	7.25
TRINITY_DN12473_c0_g1_i20	cond_A	cond_B	8.16746	0.986538	7.57758e-05	0.00284259	1.416	0.078	0.254	0	0	0	0.062	0	0.253	0	0	0.355
TRINITY_DN14705_c3_g4_i1	cond_A	cond_B	-1.98337	11.473	7.61305e-05	0.00285231	1852.76	1881.19	1893.57	5316.46	8577.99	6057.27	1092.15	1252.87	2057.45	1943.54	1565.21	2244.55
TRINITY_DN14442_c2_g8_i1	cond_A	cond_B	2.22168	3.78244	7.64582e-05	0.00286099	12.34	10.376	17.938	2.351	3.484	2.01	18.116	16.102	12.439	17.968	3.72	2.232
TRINITY_DN13429_c0_g1_i4	cond_A	cond_B	-4.47214	1.24072	7.75903e-05	0.00289972	0.139	0.078	0	1.813	1.641	1.098	0	0.209	0	0.255	0.097	0.413
TRINITY_DN13140_c3_g3_i15	cond_A	cond_B	-7.68034	0.525441	7.84109e-05	0.00292647	0	0	0	0.488	0.836	0.771	0	0.276	0.421	0	0	0.322
TRINITY_DN5308_c0_g1_i1	cond_A	cond_B	-2.61126	3.15621	7.85022e-05	0.00292647	0.87	2.633	1.178	7.98	7.092	11.732	3.553	1.604	1.723	2.382	8.891	5.291
TRINITY_DN10166_c0_g1_i2	cond_A	cond_B	-2.22665	3.68283	7.86498e-05	0.00292831	3.12	5.422	7.251	25.403	17.698	24.808	4.249	13.353	6.8	8.829	34.248	19.021
TRINITY_DN12831_c0_g1_i1	cond_A	cond_B	-2.4661	2.40075	7.90565e-05	0.00293614	0.778	0.6	0.925	4.792	3.236	3.587	0.551	1.395	0.88	0.637	1.139	2.786
TRINITY_DN11653_c2_g1_i30	cond_A	cond_B	-8.00266	0.80819	7.90571e-05	0.00293614	0	0	0	0.13	1.161	1.017	0.031	0.017	0	0	0.945	0.083
TRINITY_DN14667_c2_g1_i1	cond_A	cond_B	-6.37128	0.950414	7.9361e-05	0.00294376	0	1.866	0	20.731	85.829	100.014	1.6	0	0	6.492	54.152	26.891
TRINITY_DN11264_c5_g5_i4	cond_A	cond_B	-5.23069	1.07824	8.03967e-05	0.00297847	0.083	0	0	1.006	0.495	1.659	0.675	0.075	0	1	0.428	0
TRINITY_DN14705_c3_g6_i2	cond_A	cond_B	-2.23725	7.67311	8.06607e-05	0.00298455	1725.81	1470.6	2294.48	4398.8	10555.1	7172.58	997.828	1235.77	1300.11	846.145	1081.63	1699.71
TRINITY_DN14128_c0_g6_i1	cond_A	cond_B	-2.27999	3.38246	8.16102e-05	0.00301594	5.258	9.821	5.864	32.058	26.865	35.558	15.924	23.364	11.999	25.551	39.506	16.608
TRINITY_DN14459_c1_g2_i5	cond_A	cond_B	-4.38283	1.36322	8.17183e-05	0.0030162	0.472	1.055	0	13.429	10.669	6.065	1.361	0.894	0	1.637	4.363	2.067
TRINITY_DN12644_c2_g3_i2	cond_A	cond_B	-2.25389	3.27759	8.27421e-05	0.00304617	1.879	2.033	2.048	6.376	10.467	8.822	2.898	4.086	2.407	3.374	6.193	1.736
TRINITY_DN14432_c5_g1_i11	cond_A	cond_B	-2.45619	11.8924	8.27753e-05	0.00304617	2409.17	699.38	1045.23	7111.61	3604.61	9805.08	1377.29	1021.86	1714.89	1491.46	2050.32	3058.85
TRINITY_DN12694_c1_g3_i5	cond_A	cond_B	-2.73031	2.07109	8.28369e-05	0.00304617	1.916	0.878	1.704	9.962	8.238	9.091	0.467	0.852	1.208	1.509	1.003	0.942
TRINITY_DN14637_c0_g1_i1	cond_A	cond_B	-2.81121	3.37808	8.32981e-05	0.00305936	1.694	0.378	0.607	3.068	7.417	6.041	0.488	0	0.459	0	3.515	1.455
TRINITY_DN11014_c1_g1_i8	cond_A	cond_B	-4.51632	1.81436	8.38917e-05	0.00307371	0	0.433	0	2.311	3.53	4.043	0	0	0	0	0	0
TRINITY_DN11939_c1_g6_i9	cond_A	cond_B	-4.35096	1.9565	8.38949e-05	0.00307371	0	0.244	0.734	1.554	7.928	7.993	0.395	1.011	0.871	1.609	3.652	0.885
TRINITY_DN13161_c0_g3_i9	cond_A	cond_B	4.46972	1.39354	8.42281e-05	0.00308213	2.268	1.844	2.166	0	0	0.21	2.358	2.432	2.126	2.592	2.736	1.951
TRINITY_DN13240_c1_g1_i18	cond_A	cond_B	7.99367	0.831595	8.45539e-05	0.00308927	3.416	1.633	0.272	0	0	0	0.374	1.086	0.993	1.228	0	0
TRINITY_DN12030_c0_g1_i3	cond_A	cond_B	7.60724	0.494177	8.46304e-05	0.00308927	2.759	2.466	3.363	0	0	0	0	0	0	0	0	0
TRINITY_DN11466_c0_g2_i16	cond_A	cond_B	-5.63864	1.0182	8.49937e-05	0.00309874	0	0	0.082	3.238	0.774	1.589	0	0.618	0	0	0	0
TRINITY_DN14581_c5_g1_i15	cond_A	cond_B	-5.73318	1.08435	8.51609e-05	0.00310104	0	0.144	0	1.205	2.493	4.849	0.81	0.694	0.674	0.964	3.681	1.753
TRINITY_DN13596_c2_g3_i12	cond_A	cond_B	-7.79547	0.626925	8.67261e-05	0.00315419	0	0	0	1.225	0.79	0.234	0	0.201	0	0	0	0
TRINITY_DN13432_c2_g12_i1	cond_A	cond_B	-4.9193	1.18091	8.70065e-05	0.00316053	0	0	0.199	1.992	1.254	2.209	0	0	0	0	0.263	0.273
TRINITY_DN11221_c2_g1_i3	cond_A	cond_B	-4.63388	1.74163	8.8208e-05	0.00320028	0.305	0	0	1.385	3.329	1.986	1.184	0.485	0.684	0.236	4.742	1.182
TRINITY_DN14489_c5_g1_i10	cond_A	cond_B	2.87899	2.49368	8.83295e-05	0.00320079	6.554	3.366	7.142	0.369	1.192	0.561	4.425	7.32	4.346	5.883	6.729	0.107
TRINITY_DN14059_c1_g6_i1	cond_A	cond_B	-2.69481	2.04602	8.91365e-05	0.00322611	1.139	0.933	1.278	6.216	6.983	6.509	1.174	1.12	1.143	0.591	1.655	1.496
TRINITY_DN11834_c0_g1_i7	cond_A	cond_B	4.02069	1.67689	8.93789e-05	0.00323081	5.24	6.21	7.287	0	0.697	0.339	10.128	2.482	9.582	11.321	0	0.901
TRINITY_DN11293_c1_g9_i2	cond_A	cond_B	-3.22337	1.97376	8.9483e-05	0.00323081	0.546	0.733	0.48	3.706	3.097	8.542	1.371	1.312	1.03	1.828	8.803	4.737
TRINITY_DN11608_c3_g1_i1	cond_A	cond_B	-6.0976	0.708815	8.98451e-05	0.00323996	0	0.211	0	8.099	6.302	5.819	1.953	0.318	0.693	0.646	6.203	1.166
TRINITY_DN15727_c0_g1_i1	cond_A	cond_B	-6.48254	1.0483	9.0141e-05	0.00324146	0	0.433	0	26.997	25.626	2.395	0.343	0.326	0	0	1.899	2.075
TRINITY_DN10018_c0_g1_i2	cond_A	cond_B	5.91189	0.722217	9.0207e-05	0.00324146	0.963	0.7	1.278	0.01	0	0.035	0.675	0.635	0.693	0.373	0.984	0.339
TRINITY_DN13182_c0_g1_i7	cond_A	cond_B	-2.85218	4.98548	9.02318e-05	0.00324146	3.249	8.399	1.559	22.405	20.795	46.461	13.4	8.106	7.203	14.74	36.818	4.795
TRINITY_DN12116_c0_g1_i15	cond_A	cond_B	-7.75941	0.59406	9.03215e-05	0.00324146	0	0	0	0.329	0.914	0.935	0	0	0	0	0	0
TRINITY_DN13171_c0_g10_i5	cond_A	cond_B	-2.18854	3.64302	9.046e-05	0.00324253	2.37	2.666	2.656	7.531	10.467	13.497	3.147	3.969	2.904	4.228	10.527	3.695
TRINITY_DN14474_c2_g3_i15	cond_A	cond_B	-2.99534	2.44005	9.11906e-05	0.0032648	0.805	0.222	0.589	2.132	3.05	6.217	0	0.435	0.328	0.646	1.665	0.802
TRINITY_DN12060_c2_g2_i3	cond_A	cond_B	-8.7171	1.4605	9.41348e-05	0.00336617	0	0	0	0	3.36	1.788	1.174	0.635	0.768	0	0.078	0.761
TRINITY_DN12820_c1_g1_i15	cond_A	cond_B	3.90667	2.44918	9.44084e-05	0.00337191	3.888	4.633	0.997	0.359	0.279	0	2.649	2.624	1.311	3.483	2.912	0.463
TRINITY_DN14030_c0_g4_i1	cond_A	cond_B	-2.19285	3.85942	9.59753e-05	0.00342377	5.517	5.088	5.067	23.6	29.203	12.69	2.763	7.479	5.339	6.065	7.498	36.522
TRINITY_DN11054_c0_g2_i1	cond_A	cond_B	-2.20142	3.70157	9.65498e-05	0.00343946	6.804	8.31	4.831	36.79	18.968	30.171	19.186	26.213	18.106	17.195	42.778	49.252
TRINITY_DN2450_c0_g1_i1	cond_A	cond_B	-4.47392	1.27156	9.66458e-05	0.00343946	0	0.711	0.861	7.362	8.114	17.551	5.765	0.71	0.787	2.1	18.531	13.012
TRINITY_DN13855_c2_g1_i2	cond_A	cond_B	-4.97545	1.21815	9.73756e-05	0.0034613	0	0.056	0.063	0.329	0.945	1.94	0	0.15	0	0.109	0.195	0.066
TRINITY_DN9254_c0_g1_i3	cond_A	cond_B	-2.12568	6.0046	9.75246e-05	0.00346247	17.923	24.597	34.742	160.957	88.384	63.848	15.353	16.646	10.106	8.602	8.842	2.025
TRINITY_DN12681_c7_g7_i2	cond_A	cond_B	-7.75826	0.601006	9.77785e-05	0.00346581	0	0	0	0.508	0.434	1.391	0.021	0	0	0.082	3.048	0.38
TRINITY_DN14694_c6_g1_i2	cond_A	cond_B	-3.46663	2.12837	9.78511e-05	0.00346581	0.833	0.367	0.58	8.478	8.578	1.285	0.987	2.248	2.492	2.528	4.285	2.265
TRINITY_DN13412_c3_g2_i4	cond_A	cond_B	-3.02053	2.9552	9.84455e-05	0.00348273	0.741	0.478	0.236	1.873	1.905	6.801	0.831	0.777	0.244	0.064	1.938	1.066
TRINITY_DN13318_c2_g3_i2	cond_A	cond_B	-3.75396	1.97509	9.89002e-05	0.00349391	0.63	1.455	0.535	3.756	20.269	8.787	1.465	2.833	0.806	2.464	0.156	0
TRINITY_DN8645_c0_g1_i2	cond_A	cond_B	-2.56886	3.81713	9.90911e-05	0.00349391	8.721	11.154	19.696	132.615	59.227	28.641	7.303	12.827	9.779	8.056	8.783	1.918
TRINITY_DN7929_c0_g1_i2	cond_A	cond_B	-2.75526	2.12691	9.9113e-05	0.00349391	6.258	2.533	3.852	32.237	27.299	18.556	13.255	9.827	13.816	9.902	26.915	7.638
TRINITY_DN13173_c3_g1_i12	cond_A	cond_B	7.7414	0.610207	9.96195e-05	0.00350564	0.889	0.889	0.254	0	0	0	0	0.493	0.3	0	0	0
TRINITY_DN13805_c0_g2_i29	cond_A	cond_B	-7.77374	0.600641	9.96809e-05	0.00350564	0	0	0	0.518	1.022	0.269	0	0	0	0	0.253	0
TRINITY_DN13277_c0_g3_i10	cond_A	cond_B	-8.54888	1.3236	0.000100343	0.00352477	0	0	0	5.389	0	8.939	0	0.802	0	0.5	0.409	0
TRINITY_DN11620_c0_g1_i6	cond_A	cond_B	2.41974	2.67563	0.00010074	0.00353455	4.027	5.544	7.387	0.936	0.945	1.028	8.175	5.356	8.308	7.247	2.464	3.249
TRINITY_DN11177_c3_g5_i5	cond_A	cond_B	-6.42612	1.00913	0.000100966	0.00353515	0	0	0.118	0.638	5.59	4.814	0	0	0.197	0.8	0.964	2.149
TRINITY_DN14637_c0_g1_i10	cond_A	cond_B	-7.75915	0.600297	0.000100994	0.00353515	0	0	0	0.398	0.526	1.309	0.062	0.175	0.066	0.109	1.256	0
TRINITY_DN11103_c0_g6_i6	cond_A	cond_B	-8.00414	0.808563	0.000102432	0.00357893	0	0	0	0.966	10.777	8.963	0	0	0	1.546	3.126	2.629
TRINITY_DN13855_c2_g1_i8	cond_A	cond_B	-7.88467	0.695034	0.000102485	0.00357893	0.009	0	0	0.269	1.409	0.351	0	0	0	0	0.419	0
TRINITY_DN13449_c2_g1_i4	cond_A	cond_B	-5.71941	1.07225	0.00010289	0.00358886	0	0.078	0	0.737	1.595	3.342	0.457	0.744	0.131	0	1.811	0.322
TRINITY_DN12621_c0_g1_i19	cond_A	cond_B	-4.38151	1.39041	0.000103248	0.00359714	0	0.056	0.245	1.564	2.88	1.204	0	0.267	0	0	1.256	0.017
TRINITY_DN13202_c0_g4_i2	cond_A	cond_B	-4.29416	1.45737	0.000104156	0.00362457	0.324	0.178	0.218	1.335	6.767	4.522	1.298	0.351	0.702	0.764	3.33	0.496
TRINITY_DN13493_c2_g3_i4	cond_A	cond_B	-3.79377	4.12872	0.000105144	0.00365101	0	5.044	2.656	20.861	41.296	36.54	3.636	7.755	8.149	12.094	26.458	8.176
TRINITY_DN13243_c1_g1_i4	cond_A	cond_B	-7.62109	0.479771	0.000105161	0.00365101	0	0	0	0.897	0.526	1.052	0.218	0	0	0.082	1.052	0
TRINITY_DN11680_c1_g2_i6	cond_A	cond_B	5.03858	1.13082	0.000105991	0.00367491	0.5	0.733	1.26	0.07	0	0	0.571	0.618	0.393	0.6	0.234	1.033
TRINITY_DN12106_c1_g2_i1	cond_A	cond_B	-2.48743	2.59108	0.000106096	0.00367491	0.518	0.422	0.363	1.594	2.942	2.127	0.748	0.777	0.131	0.464	1.305	0.686
TRINITY_DN13552_c3_g2_i3	cond_A	cond_B	-2.95039	2.81137	0.000106544	0.00368074	2.324	1.489	2.928	4.712	14.973	25.567	3.168	1.763	0.599	2.582	6.339	1.513
TRINITY_DN12465_c1_g4_i5	cond_A	cond_B	-7.71291	0.561624	0.000106557	0.00368074	0	0	0	0.907	0.557	1.881	0	0	0	0	0.312	0
TRINITY_DN13105_c3_g3_i7	cond_A	cond_B	-7.67412	0.515405	0.000106635	0.00368074	0	0	0	1.066	2.4	1.227	0.904	0	0	0.009	0.497	0.116
TRINITY_DN6536_c0_g1_i2	cond_A	cond_B	-4.03673	1.64093	0.000107284	0.00369887	0.194	0.689	0	3.646	5.435	4.569	1.891	1.337	1.152	1.191	3.603	1.753
TRINITY_DN13882_c2_g3_i3	cond_A	cond_B	-2.06692	5.89816	0.000107699	0.0037084	9.933	13.298	7.849	37.965	30.256	51.813	17.69	18.3	11.043	24.042	38.883	4.588
TRINITY_DN12094_c2_g2_i3	cond_A	cond_B	4.54059	2.01423	0.000107809	0.0037084	0.916	1.422	5.148	0.279	0	0	0.395	0.978	1.124	1.537	0	0.521
TRINITY_DN13953_c2_g7_i2	cond_A	cond_B	-4.64419	1.60461	0.000108626	0.00372899	0	0.755	0	3.786	6.101	9.5	1.33	0	0.234	1.155	8.034	0.942
TRINITY_DN10069_c0_g1_i6	cond_A	cond_B	-4.58128	1.53755	0.000108657	0.00372899	0.444	0.667	0.054	2.341	8.609	14.7	3.002	2.273	0.918	1.728	5.901	5.39
TRINITY_DN13622_c3_g2_i1	cond_A	cond_B	-2.14083	3.31714	0.000109163	0.00373894	5.879	6.51	5.892	21.757	21.817	29.692	12.663	13.696	11.343	11.075	22.192	19.534
TRINITY_DN12633_c1_g1_i12	cond_A	cond_B	-3.83008	3.22992	0.000109198	0.00373894	0	1.1	0.299	9.703	2.988	6.988	0.873	0.05	0	0	0.672	0.289
TRINITY_DN14076_c4_g3_i4	cond_A	cond_B	-2.57628	3.07507	0.000109733	0.00375294	1.685	1.089	1.767	3.875	7.742	12.457	1.766	2.657	2.051	1.282	5.18	2.331
TRINITY_DN12310_c1_g4_i1	cond_A	cond_B	2.58082	2.5304	0.000110633	0.0037794	5.203	4.222	5.429	0.389	0.681	1.098	5.433	4.872	4.739	5.592	0.555	0.231
TRINITY_DN13501_c1_g1_i4	cond_A	cond_B	-7.81114	0.632652	0.00011077	0.00377975	0	0	0	0.379	1.703	0.736	0	0	0	0	1.052	0
TRINITY_DN13017_c0_g1_i3	cond_A	cond_B	-2.43239	3.19365	0.000111022	0.003784	1.213	0.722	0.834	2.421	4.955	5.948	0.935	0.719	0	0.464	2.921	0.901
TRINITY_DN12674_c2_g4_i2	cond_A	cond_B	-2.04674	7.19262	0.000111345	0.00378983	70.579	65.159	125.436	500.982	268.526	222.838	38.217	32.723	31.743	19.332	9.056	6.076
TRINITY_DN8431_c0_g1_i7	cond_A	cond_B	-7.89186	0.723839	0.000111447	0.00378983	0	0	0	1.335	0.263	2.828	0	0	0.225	0.164	0	0
TRINITY_DN2424_c0_g1_i1	cond_A	cond_B	-2.25868	4.13729	0.000111958	0.00380288	10.859	9.832	12.862	78.212	49.735	21.478	3.75	4.078	7.371	4.31	3.983	0.603
TRINITY_DN14474_c2_g4_i10	cond_A	cond_B	7.66211	0.541611	0.000112446	0.00380754	0.991	1.133	0.399	0	0	0	0.343	0.234	1.133	0.509	0.633	0.975
TRINITY_DN13501_c1_g1_i9	cond_A	cond_B	-7.58024	0.43781	0.000112603	0.00380754	0	0	0	0.767	0.914	0.689	0.249	0	0	0	1.84	0
TRINITY_DN9964_c0_g1_i1	cond_A	cond_B	-2.19386	3.88203	0.000112625	0.00380754	2.759	3.122	1.36	13.09	8.625	9.512	2.036	2.557	2.089	0.891	6.437	2.67
TRINITY_DN11972_c1_g2_i17	cond_A	cond_B	8.60911	1.38751	0.000112679	0.00380754	1.12	0	1.496	0	0	0	0.602	0.292	0.459	0	0.438	0.124
TRINITY_DN9365_c0_g1_i1	cond_A	cond_B	5.35578	0.925413	0.000112734	0.00380754	4.444	2.811	2.039	0	0	0.129	0.01	0	0	0	0.39	0.438
TRINITY_DN13364_c3_g1_i7	cond_A	cond_B	-1.88531	5.71119	0.000113303	0.00382243	23.653	18.953	17.475	79.497	54.287	69.96	10.523	21.484	12.364	11.903	19.67	16.674
TRINITY_DN12435_c1_g5_i4	cond_A	cond_B	-4.28807	1.45667	0.000115341	0.00388661	1.639	8.643	1.758	38.991	103.744	85.595	9.785	4.604	6.856	20.805	54.463	7.25
TRINITY_DN13238_c1_g6_i3	cond_A	cond_B	-2.29805	4.0347	0.000115466	0.00388661	5.758	5.01	4.178	12.712	18.906	34.238	7.728	7.496	6.763	10.348	11.646	11.358
TRINITY_DN14036_c0_g2_i6	cond_A	cond_B	-7.60758	0.460709	0.000116731	0.00392476	0	0	0	0.857	0.914	0.456	0	0.318	0.244	0	0	0.298
TRINITY_DN13424_c0_g2_i1	cond_A	cond_B	7.64288	0.525111	0.000117014	0.00392984	1.694	1.522	0.634	0	0	0	0	1.295	0	0	0	1.108
TRINITY_DN13664_c0_g7_i6	cond_A	cond_B	-4.55516	2.62151	0.000117307	0.00393526	0	0.655	0	1.903	6.07	6.649	0.925	3.852	0	0.927	4.294	2.86
TRINITY_DN13187_c0_g1_i8	cond_A	cond_B	-5.28608	1.12796	0.000117895	0.00394986	0.111	0	0	0.936	0.774	2.968	0	0	0.075	0.282	0.195	0
TRINITY_DN13596_c2_g3_i5	cond_A	cond_B	-1.99298	5.00626	0.000118052	0.00394986	4.388	2.655	5.003	20.223	12.465	11.136	3.345	2.966	2.857	3.51	2.434	3.546
TRINITY_DN10573_c0_g1_i12	cond_A	cond_B	7.55304	0.447855	0.000118139	0.00394986	1.537	2	2.103	0	0	0	1.267	0	1.705	0.773	1.237	1.397
TRINITY_DN5471_c0_g1_i1	cond_A	cond_B	-2.92066	3.02286	0.000118847	0.00396905	1.407	2.911	0.979	4.911	13.58	18.229	3.864	6.702	5.62	6.62	21.871	5.332
TRINITY_DN14195_c2_g1_i5	cond_A	cond_B	-2.24814	3.18997	0.000119127	0.00397395	2.796	3.588	2.882	10.829	11.567	17.551	2.846	3.978	2.388	4.919	17.655	13.88
TRINITY_DN11087_c1_g1_i1	cond_A	cond_B	2.05655	3.91954	0.000119275	0.00397446	17.728	14.176	22.243	3.975	4.8	2.991	17.535	19.729	22.124	16.913	14.383	0.19
TRINITY_DN12402_c1_g7_i3	cond_A	cond_B	-7.65717	0.500193	0.00011971	0.00398451	0	0	0	0.976	2.307	1.098	0	0.042	0	0.364	0.058	0
TRINITY_DN14460_c0_g2_i5	cond_A	cond_B	-8.61407	1.37134	0.000119868	0.00398529	0	0	0	0	2.787	3.809	0	0.685	1.143	1.128	3.856	0
TRINITY_DN8146_c0_g1_i1	cond_A	cond_B	7.54479	0.441	0.000120309	0.00399553	1.342	0.933	1.042	0	0	0	0	0	0	0	0.954	1.091
TRINITY_DN13011_c4_g7_i1	cond_A	cond_B	-3.42621	1.76145	0.000122997	0.00408025	0.852	1.178	0.48	4.433	13.193	7.397	1.319	0.493	0.431	0.2	2.152	0.934
TRINITY_DN13446_c0_g1_i20	cond_A	cond_B	-7.56673	0.429332	0.000123721	0.00409971	0	0	0	1.713	1.006	0.888	0.374	1.304	1.527	0.409	1.246	0.835
TRINITY_DN13688_c0_g6_i2	cond_A	cond_B	-8.46191	1.24311	0.000124165	0.00410984	0	0	0	3.786	0	3.085	1.579	1.847	0	0.937	0	4.836
TRINITY_DN11343_c0_g1_i2	cond_A	cond_B	-3.22583	5.37622	0.000125231	0.00414054	1	3.655	0.326	8.508	14.416	20.975	4.893	3.76	3.138	7.211	13.058	4.844
TRINITY_DN7230_c0_g1_i1	cond_A	cond_B	7.64093	0.522724	0.000125695	0.00415126	0.833	0.855	2.474	0	0	0	1.974	1.287	3.559	3.392	0	0.761
TRINITY_DN12135_c1_g2_i5	cond_A	cond_B	-7.6612	0.517594	0.000126162	0.00416138	0	0	0	1.046	0.279	0.853	0	0	0	0	1.655	0
TRINITY_DN14295_c0_g2_i10	cond_A	cond_B	-8.04099	0.85832	0.00012628	0.00416138	0	0	0	0.518	0.201	2.84	0.54	0	0	0	1.694	0
TRINITY_DN9965_c0_g1_i17	cond_A	cond_B	-7.55014	0.416123	0.000130003	0.00427934	0	0	0	0.946	0.743	1.098	0	0.318	0	0	0	0
TRINITY_DN14704_c0_g1_i11	cond_A	cond_B	-5.63743	2.08306	0.000130372	0.0042828	0	0.156	0.009	0.269	6.906	0.795	0.021	0.267	0	0.418	3.895	0.19
TRINITY_DN12607_c0_g1_i2	cond_A	cond_B	-3.66267	2.40731	0.000130395	0.0042828	1.555	3.655	0	13.628	34.406	15.016	0	0	0	0	0	0
TRINITY_DN7702_c0_g1_i3	cond_A	cond_B	-7.72608	0.559059	0.000130945	0.00429612	0	0	0	1.524	2.4	0.549	0	0	0	0	0	0
TRINITY_DN14527_c2_g2_i1	cond_A	cond_B	-2.39702	3.35636	0.000131159	0.0042984	1.426	2.311	1.713	4.782	11.83	9.301	3.511	3.51	3.475	3.737	7.683	3.811
TRINITY_DN12674_c2_g1_i19	cond_A	cond_B	-2.06575	8.00335	0.000132475	0.00433678	18.293	24.053	39.927	163.388	81.075	74.237	24.837	11.047	13.169	8.72	3.243	0.587
TRINITY_DN14107_c1_g3_i4	cond_A	cond_B	-7.83037	0.652257	0.000132701	0.00433941	0	0	0	0.299	2.183	1.578	0.426	0	0	0	0	0
TRINITY_DN14542_c4_g2_i3	cond_A	cond_B	4.44086	3.50294	0.000132913	0.00434159	6.851	10.299	12.463	0	0	1.11	9.172	10.637	9.376	11.266	2.357	0.116
TRINITY_DN10431_c0_g1_i11	cond_A	cond_B	-8.70461	1.46312	0.000133115	0.00434341	0	0	0	0	1.006	4.043	0	0	0	0	0	0.389
TRINITY_DN12341_c3_g3_i3	cond_A	cond_B	-3.30655	3.01396	0.00013538	0.00441251	0.546	0.411	0.888	1.335	2.818	11.919	2.483	3.501	1.517	2.91	6.524	2.224
TRINITY_DN8896_c0_g2_i1	cond_A	cond_B	4.5973	1.05603	0.000135725	0.00441889	2.12	3.722	2.375	0.149	0	0.117	0.925	1.788	1.602	1.491	1.315	4.009
TRINITY_DN7157_c0_g1_i1	cond_A	cond_B	-4.03678	1.39448	0.000135872	0.00441889	0.111	0.144	0.199	2.461	0.79	3.284	1.039	0.618	0.384	0.282	3.457	1.885
TRINITY_DN8808_c0_g1_i2	cond_A	cond_B	-5.12647	1.34393	0.000136106	0.00442166	0	0.156	0	1.056	0.759	3.915	0.312	0.409	0.169	0.1	4.509	3.53
TRINITY_DN13016_c4_g1_i2	cond_A	cond_B	-1.81074	6.81486	0.000137262	0.00445438	51.083	39.584	44.386	155.876	118.392	157.074	44.979	80.253	49.914	47.684	80.531	33.926
TRINITY_DN14644_c1_g1_i13	cond_A	cond_B	2.70986	5.14257	0.000138258	0.00448182	42.418	37.595	36.247	1.514	3.484	10.599	0.042	0.142	0	0	4.82	0.041
TRINITY_DN10135_c0_g1_i4	cond_A	cond_B	-7.73718	0.584495	0.000138445	0.00448301	0	0	0	0.369	0.248	1.098	0	0.025	0	0	0	0.19
TRINITY_DN12032_c0_g6_i3	cond_A	cond_B	-3.23925	2.47399	0.000139123	0.0044956	0.268	0.555	0.526	1.086	3.252	7.35	0.197	0.309	0.431	0.918	2.727	1.604
TRINITY_DN13136_c1_g4_i13	cond_A	cond_B	-4.62294	1.1862	0.000139135	0.0044956	0	0.089	0.508	9.295	2.896	4.183	1.174	0.777	1.948	0.609	2.386	2.439
TRINITY_DN11656_c1_g3_i5	cond_A	cond_B	7.52243	0.422064	0.000139292	0.00449578	1.99	1.478	1.278	0	0	0	0.177	0	0	0	0	0
TRINITY_DN12952_c1_g1_i3	cond_A	cond_B	-7.53357	0.399841	0.000139555	0.0044994	0	0	0	1.096	1.099	1.309	0.426	0	0	0	0.195	0.289
TRINITY_DN14534_c1_g1_i8	cond_A	cond_B	-2.3259	9.74554	0.000140213	0.0045141	290.519	691.992	680.07	1992.99	1508.3	4075.2	665.243	901.185	410.957	363.258	666.433	1150.68
TRINITY_DN13712_c1_g2_i2	cond_A	cond_B	-2.23812	4.59659	0.000140314	0.0045141	19.487	23.642	39.764	210.837	84.482	71.269	14.844	11.047	12.177	6.838	5.57	1.711
TRINITY_DN11584_c2_g4_i10	cond_A	cond_B	3.55677	2.69667	0.000142181	0.00456095	7.295	4.833	4.777	1.176	0	0.187	5.235	3.643	1.358	5.119	0.75	1.116
TRINITY_DN13530_c3_g8_i1	cond_A	cond_B	7.69933	0.573283	0.000142206	0.00456095	0.63	2.744	1.786	0	0	0	0.322	3.409	1.152	0.809	0	0
TRINITY_DN13698_c0_g1_i12	cond_A	cond_B	-4.30294	2.47108	0.000142229	0.00456095	0	1.189	0	12.512	6.379	5.258	0.987	1.73	1.349	2.146	1.899	4.563
TRINITY_DN11765_c1_g1_i5	cond_A	cond_B	2.90346	1.97746	0.000143548	0.00459832	1.842	1.689	2.402	0.169	0.356	0.21	3.116	3.827	3.756	3.519	0.477	0.612
TRINITY_DN12266_c2_g1_i4	cond_A	cond_B	-2.50641	2.9793	0.000144106	0.00461124	1.111	1	0.961	2.431	6.349	6.848	0.883	0.694	1.227	0.327	2.045	1.149
TRINITY_DN12091_c0_g2_i2	cond_A	cond_B	-7.62265	0.469248	0.000144791	0.00462818	0	0	0	1.664	3.778	1.683	0	0.618	0	0.218	11.159	2.091
TRINITY_DN13898_c1_g11_i2	cond_A	cond_B	-6.47629	1.04164	0.000145852	0.0046571	0.185	0	0	0.996	5.063	14.104	0	0	0.459	0.646	5.93	0.645
TRINITY_DN12330_c0_g3_i3	cond_A	cond_B	1.90409	5.08746	0.000147414	0.00470195	33.29	34.996	51.819	8.846	9.801	10.236	30.447	27.408	32.905	35.481	13.078	0.579
TRINITY_DN12834_c2_g1_i3	cond_A	cond_B	7.68145	0.557845	0.000147641	0.00470416	1.157	0.278	1.568	0.02	0	0	0.914	0	1.255	0	0	0
TRINITY_DN4924_c0_g1_i1	cond_A	cond_B	-5.17662	1.39067	0.00014843	0.00472425	0	1.267	0	30.733	2.539	19.14	1.756	0	0.356	0	34.608	20.377
TRINITY_DN11224_c1_g1_i2	cond_A	cond_B	-2.99975	1.73171	0.000150993	0.0048007	0.176	0.144	0.236	1.335	1.208	1.542	0.28	0.175	0	0.2	1.256	0.322
TRINITY_DN13585_c4_g1_i4	cond_A	cond_B	-5.12212	0.974773	0.000151556	0.00481349	0.102	0	0	0.618	1.626	1.005	0	0.234	0	0	0	0
TRINITY_DN14075_c5_g1_i1	cond_A	cond_B	2.1532	3.30465	0.000152255	0.00483052	14.442	9.354	10.442	3.407	1.905	1.741	11.198	16.738	11.98	13.112	3.603	9.308
TRINITY_DN13298_c1_g6_i2	cond_A	cond_B	-4.5798	1.52178	0.000153163	0.00485418	2	0	0	9.713	17.605	18.872	6.201	5.699	0	0	0	0
TRINITY_DN12785_c1_g1_i6	cond_A	cond_B	-7.5744	0.434047	0.00015361	0.00486319	0	0	0	2.281	1.471	0.771	0	0	0	0	0	0
TRINITY_DN13246_c2_g2_i5	cond_A	cond_B	8.9279	1.68293	0.000153844	0.00486541	0	0.278	4.496	0	0	0	0	0	0	0	0	0
TRINITY_DN11569_c2_g1_i3	cond_A	cond_B	-3.56283	2.78489	0.000154534	0.00487402	0.63	1.155	0.208	1.275	8.3	11.849	2.202	0.159	0	1.273	4.694	0.273
TRINITY_DN11859_c2_g2_i1	cond_A	cond_B	-2.68284	2.79637	0.000154568	0.00487402	1.268	1.267	0.798	2.66	7.82	8.752	1.485	3.593	1.677	3.292	11.052	4.712
TRINITY_DN11323_c0_g2_i24	cond_A	cond_B	2.04319	4.1295	0.000154639	0.00487402	7.276	7.277	10.306	2.471	0.96	2.022	8.134	10.053	10.678	12.994	8.034	11.491
TRINITY_DN14719_c1_g1_i18	cond_A	cond_B	7.56446	0.457335	0.00015477	0.00487402	0.676	0.989	1.786	0	0	0	0	0.142	0	0	0	0
TRINITY_DN8405_c0_g1_i3	cond_A	cond_B	-1.96235	4.43093	0.000155278	0.0048791	6.054	3.288	6.807	21.458	15.825	19.409	5.246	5.941	4.505	4.619	7.05	27.065
TRINITY_DN11653_c2_g1_i19	cond_A	cond_B	-7.78779	0.612792	0.000155298	0.0048791	0	0	0	0.339	1.966	1.133	0.322	0.409	0	0.155	0.769	0.438
TRINITY_DN12923_c1_g2_i4	cond_A	cond_B	-4.26918	2.90549	0.000155578	0.0048791	0.204	0.567	0	0.727	4.289	8.659	0.665	0.727	0.262	0.837	2.542	0.637
TRINITY_DN13898_c1_g3_i6	cond_A	cond_B	-7.59322	0.455068	0.000155586	0.0048791	0	0	0	0.548	0.542	1.169	0	0	0.197	0	0	0.025
TRINITY_DN12685_c0_g1_i2	cond_A	cond_B	3.65198	1.68071	0.000156521	0.00490328	2.37	2.977	4.242	0.478	0	0.164	4.488	3.518	3.025	2.819	1.782	2.364
TRINITY_DN13513_c4_g1_i5	cond_A	cond_B	-7.49245	0.366053	0.000157646	0.00493206	0	0	0	1.146	0.945	1.367	0	0.15	0	0	0	0
TRINITY_DN13854_c0_g2_i58	cond_A	cond_B	-7.56179	0.424704	0.000157816	0.00493206	0	0	0	0.897	1.27	1.893	0.935	1.329	0.318	1.591	1.431	0.488
TRINITY_DN13212_c1_g1_i3	cond_A	cond_B	2.55742	2.56457	0.000157936	0.00493206	3.777	6.744	4.795	0.907	0.356	1.087	11.24	12.192	7.568	7.575	17.382	75.854
TRINITY_DN12500_c1_g9_i1	cond_A	cond_B	-2.42286	2.89792	0.000158299	0.00493823	1.139	1.144	1.559	3.317	6.782	8.203	1.87	2.866	1.92	1.928	4.966	4.398
TRINITY_DN12912_c2_g2_i17	cond_A	cond_B	-2.90971	2.68384	0.000158681	0.00494202	0.231	0.833	1.931	4.961	6.116	8.963	1.517	1.237	0.927	1.137	6.252	4.762
TRINITY_DN13447_c1_g4_i6	cond_A	cond_B	-8.63361	1.37749	0.000158752	0.00494202	0	0	0	1.684	4.506	0	0	0.084	0.421	0	0	0.306
TRINITY_DN11805_c0_g1_i7	cond_A	cond_B	8.49858	1.28673	0.000159287	0.00495352	2.898	2.233	0	0	0	0	2.223	3.969	2.51	0	5.784	0.554
TRINITY_DN12118_c4_g4_i4	cond_A	cond_B	-3.01583	2.59598	0.000159659	0.00495989	0.491	0.7	0.363	1.056	4.924	5.48	1.174	1.671	0.459	0.982	1.49	0.331
TRINITY_DN12696_c0_g1_i1	cond_A	cond_B	-3.52618	2.18646	0.000159951	0.00496381	0.648	0	0.689	6.017	5.961	2.068	0.925	1.78	1.077	1.846	2.405	1.306
TRINITY_DN11199_c0_g1_i1	cond_A	cond_B	5.25727	0.838571	0.000160232	0.00496737	1.463	1.355	1.088	0	0	0.07	1.132	1.563	1.958	2.073	0.078	1.265
TRINITY_DN7223_c0_g1_i1	cond_A	cond_B	2.77959	2.01394	0.000160878	0.00497714	5.286	5.333	7.877	0.657	0.449	1.18	7.375	6.509	7.409	5.61	0.867	3.844
TRINITY_DN14486_c2_g2_i7	cond_A	cond_B	8.58398	1.36378	0.000160881	0.00497714	0	0.911	3.027	0	0	0	2.441	2.666	2.229	1.964	1.256	2.455
TRINITY_DN12649_c4_g1_i6	cond_A	cond_B	-8.68681	1.42633	0.000161243	0.00498315	0	0	0	0	3.794	0.876	1.361	0	0	0	0	0
TRINITY_DN8852_c0_g1_i9	cond_A	cond_B	-3.84894	2.96039	0.000162336	0.00501173	0.305	0	1.568	5.011	13.084	4.616	1.579	1.705	1.152	0.436	1.149	2.191
TRINITY_DN13056_c2_g2_i4	cond_A	cond_B	-2.1862	5.2161	0.000162562	0.00501352	7.332	7.132	11.402	62.362	30.349	16.955	4.778	3.376	2.36	1.373	1.061	2.43
TRINITY_DN12106_c1_g2_i13	cond_A	cond_B	-4.98228	2.51615	0.000163426	0.00503498	0	0.2	0	0.966	0.372	4.873	0	0.217	0.084	0.318	0.273	0.281
TRINITY_DN13557_c0_g1_i13	cond_A	cond_B	-5.38633	1.25039	0.000164593	0.0050657	0	0	0.118	2.261	2.896	0.421	0	0	0.478	0	0.536	0.455
TRINITY_DN12963_c0_g1_i1	cond_A	cond_B	-6.04813	0.678698	0.000165801	0.0050976	0	0	0.181	3.786	2.957	6.813	0	0	0	0	2.736	0.347
TRINITY_DN14112_c0_g1_i16	cond_A	cond_B	-7.5586	0.427199	0.00016662	0.00511753	0	0	0	1.116	0.341	0.713	2.576	2.348	3.072	1.646	2.912	2.24
TRINITY_DN13055_c0_g2_i10	cond_A	cond_B	-2.86564	2.05434	0.0001684	0.00516688	0.315	0.356	0.181	3.238	1.146	1.554	0.426	0.393	0.824	0.482	2.814	0.372
TRINITY_DN11653_c1_g2_i1	cond_A	cond_B	-2.06263	3.40261	0.000172353	0.00528271	1.75	1.8	2.021	5.559	7.339	7.993	2.015	3.033	2.754	2.728	6.32	3.91
TRINITY_DN11548_c0_g2_i1	cond_A	cond_B	-4.71372	1.22315	0.000174156	0.00533251	0.148	0	0	1.345	1.068	1.788	0.062	1.045	0.403	0.109	0.01	0
TRINITY_DN5756_c0_g1_i1	cond_A	cond_B	-2.52423	2.18168	0.000174718	0.00534319	0.833	0.889	0.87	4.832	3.019	5.843	1.911	1.479	0.731	1.264	3.389	2.364
TRINITY_DN13713_c1_g5_i13	cond_A	cond_B	-3.48586	3.17096	0.000174864	0.00534319	0.676	0.478	0	3.537	2.307	6.322	0.571	0.075	0	1.146	3.7	0.008
TRINITY_DN13501_c1_g4_i7	cond_A	cond_B	-7.87269	0.701412	0.000175323	0.00535176	0	0	0	0.12	0.511	1.426	0	0	0	0	1.519	0
TRINITY_DN11812_c1_g1_i13	cond_A	cond_B	-3.06827	2.8685	0.000175673	0.00535695	2.444	2.3	0.716	4.184	13.223	23.78	1.859	1.512	1.396	1.028	2.902	3.695
TRINITY_DN14369_c0_g1_i6	cond_A	cond_B	7.46648	0.374651	0.000176167	0.00536652	0.75	0.733	0.535	0	0	0	0.457	0	0	1.073	0	0.446
TRINITY_DN8938_c0_g1_i2	cond_A	cond_B	-2.90825	2.28489	0.000177498	0.00540156	1.037	0.489	0.281	2.251	5.652	4.429	0.841	1.228	0.871	0.591	0.204	0.934
TRINITY_DN5820_c0_g1_i1	cond_A	cond_B	-4.64383	1.60753	0.000178218	0.00541792	0.185	0.844	0.208	2.192	5.125	22.681	1.714	1.27	0.562	0.918	7.079	3.654
TRINITY_DN6143_c0_g1_i2	cond_A	cond_B	-3.46191	2.00026	0.000180373	0.00547787	0.25	1.333	0.245	3.806	6.225	8.998	1.039	0.685	0.515	0	1.87	2.001
TRINITY_DN12514_c1_g1_i19	cond_A	cond_B	-8.67338	1.41239	0.000181109	0.00549463	0	0	0	1.584	6.736	0	0	0.744	0	0	0	0
TRINITY_DN13771_c1_g6_i3	cond_A	cond_B	-1.95949	4.37704	0.000181472	0.00550005	12.692	8.166	10.152	36.122	26.385	46.344	4.612	11.824	4.065	6.793	12.445	4.877
TRINITY_DN13766_c1_g3_i11	cond_A	cond_B	8.48094	1.26933	0.000182569	0.00552551	0	1.322	2.692	0	0	0	0.54	1.596	0	0.818	2.863	0.736
TRINITY_DN13082_c2_g2_i7	cond_A	cond_B	-1.8307	6.27989	0.000182683	0.00552551	42.427	26.197	41.15	134.637	124.864	93.26	101.561	114.572	101.374	111.872	78.652	56.783
TRINITY_DN13734_c1_g2_i13	cond_A	cond_B	7.48577	0.390512	0.000185882	0.00561412	0.296	0.311	0.653	0	0	0	0.166	0	0.206	0.2	0	0
TRINITY_DN11673_c0_g2_i1	cond_A	cond_B	-1.88115	5.1338	0.000185999	0.00561412	39.687	33.674	32.694	139.23	79.929	139.3	23.84	31.119	32.24	27.67	87.659	38.498
TRINITY_DN14579_c3_g1_i13	cond_A	cond_B	-7.72651	0.569152	0.000186177	0.00561412	0	0	0	0.478	1.456	2.804	0	0	0	0.091	0.36	0
TRINITY_DN11364_c1_g1_i4	cond_A	cond_B	-7.52028	0.391566	0.000189052	0.00569505	0	0	0	0.986	1.037	2.033	0	0.376	0.347	0.327	0.487	0.256
TRINITY_DN13491_c1_g1_i4	cond_A	cond_B	-2.84577	2.20048	0.000189654	0.00570742	0.759	0.644	0.272	2.909	5.76	2.501	1.132	0.117	0.122	0.255	1.003	0.38
TRINITY_DN11777_c0_g6_i3	cond_A	cond_B	-3.44351	2.76904	0.00018996	0.00571086	1.203	1.666	1.695	1.604	17.11	24.633	2.94	1.003	0	1.637	5.823	1.769
TRINITY_DN9747_c0_g1_i1	cond_A	cond_B	5.3846	1.1298	0.000190162	0.00571117	0.833	4.533	1.641	0.06	0.139	0	13.182	10.22	13.226	15.622	2.873	5.605
TRINITY_DN12763_c0_g1_i23	cond_A	cond_B	-6.46213	2.6228	0.000190535	0.00571664	0	0	0.208	0	8.238	7.829	0.021	0.167	0	0.482	0.847	0
TRINITY_DN10318_c0_g1_i2	cond_A	cond_B	-3.34878	2.95804	0.000190972	0.00572397	1.814	0.989	0	13.1	8.207	5.959	1.693	2.732	1.152	1.691	2.882	7.895
TRINITY_DN11748_c2_g1_i14	cond_A	cond_B	4.14518	1.7261	0.000191331	0.00572804	1.879	1.466	2.447	0	0	0.257	1.33	1.479	1.433	0.882	1.402	1.372
TRINITY_DN12594_c0_g1_i28	cond_A	cond_B	7.43323	0.346468	0.000191492	0.00572804	0.62	0.567	0.662	0	0	0	0	0	0	0	0	0
TRINITY_DN14637_c0_g1_i21	cond_A	cond_B	-7.47267	0.351012	0.000192837	0.00576249	0	0	0	1.335	0.759	1.367	0.395	0	0	0	0	0
TRINITY_DN12413_c4_g1_i4	cond_A	cond_B	7.4809	0.386505	0.000193079	0.00576379	1.203	0.722	1.804	0	0	0	0.997	0	0.506	0.591	1.422	2.108
TRINITY_DN12763_c0_g1_i27	cond_A	cond_B	-1.94638	4.42328	0.000193267	0.00576379	3.036	2.033	2.048	8.169	6.364	10.4	1.288	1.329	1.471	1.255	3.36	3.712
TRINITY_DN13513_c4_g1_i3	cond_A	cond_B	-7.58181	0.439248	0.000193769	0.00577299	0	0	0	0.498	1.254	1.426	0	0	0	0	0.828	0.934
TRINITY_DN11479_c4_g4_i2	cond_A	cond_B	-3.2022	2.29969	0.000194785	0.00579592	0.491	1.089	0.199	2.999	3.221	9.115	0.561	0.852	0	0.155	3.437	0.579
TRINITY_DN11622_c4_g5_i8	cond_A	cond_B	-2.58582	3.34382	0.000194927	0.00579592	2.99	2.4	1.06	5.29	12.573	16.885	4.986	4.646	2.613	4.665	10.049	4.034
TRINITY_DN8422_c0_g1_i4	cond_A	cond_B	-5.03013	1.25791	0.000198452	0.00589484	0.019	0.244	0	2.769	0.743	4.639	0	0	0	0	0	0
TRINITY_DN13333_c0_g1_i5	cond_A	cond_B	-2.03157	4.21597	0.00019877	0.00589842	13.183	4.988	10.034	42.867	26.524	35.196	8.954	6.459	9.957	9.248	17.022	3.158
TRINITY_DN10776_c1_g1_i6	cond_A	cond_B	-7.46678	0.342504	0.000199038	0.00590052	0	0	0	1.176	0.79	0.678	0.104	0	0	0.055	0.243	0
TRINITY_DN13952_c0_g1_i6	cond_A	cond_B	-8.60666	1.37292	0.000199961	0.00592158	0	0	0	0	0.681	3.143	0.021	0.058	0	0.118	0	0
TRINITY_DN12769_c3_g1_i5	cond_A	cond_B	-7.6223	0.480018	0.000200146	0.00592158	0	0	0	1.126	2.059	4.581	0	0	0	0	3.398	0
TRINITY_DN13563_c2_g3_i17	cond_A	cond_B	-6.76078	1.30674	0.000202942	0.00599836	0	0.022	0	3.387	1.486	0.035	0.467	0.033	0	1.264	0.058	1.496
TRINITY_DN13018_c1_g5_i15	cond_A	cond_B	-4.12272	3.35009	0.000203681	0.00601424	0	1.044	0.208	1.584	9.275	9.418	1.974	0.518	0	1.619	2.434	2.191
TRINITY_DN13487_c0_g4_i1	cond_A	cond_B	2.21307	2.75481	0.00020634	0.00608673	12.127	10.81	14.149	2.401	1.703	3.026	16.735	18.785	21.599	23.833	3.574	9.035
TRINITY_DN14637_c0_g1_i20	cond_A	cond_B	-2.42718	3.50979	0.000207044	0.00609703	1.12	0.344	0.671	2.062	5.017	3.026	0.499	1.395	1.049	1.182	0.974	1.323
TRINITY_DN14614_c2_g1_i8	cond_A	cond_B	-1.73086	7.85215	0.000207098	0.00609703	78.569	66.636	89.806	254.859	209.748	242.785	63.438	78.791	50.729	44.347	49.663	53.576
TRINITY_DN9662_c0_g1_i3	cond_A	cond_B	5.8168	0.658701	0.000210039	0.0061775	1.694	0.811	2.547	0.07	0	0	2.784	2.34	1.545	1.891	1.344	0.322
TRINITY_DN26465_c0_g1_i1	cond_A	cond_B	-4.53704	1.10302	0.000211099	0.00619903	0	0.222	0.408	2.232	5.001	6.567	0.779	0.251	0.253	0.864	1.607	0.355
TRINITY_DN13830_c0_g2_i5	cond_A	cond_B	-2.28099	3.21969	0.000211186	0.00619903	1.639	1.511	1.568	4.084	10.003	6.415	1.454	2.791	1.864	1.646	7.206	8.349
TRINITY_DN9656_c0_g1_i2	cond_A	cond_B	-2.47664	4.10686	0.000213262	0.00625379	2.648	2.755	2.411	4.712	11.071	22.88	3.199	2.766	2.445	2.928	7.235	4.58
TRINITY_DN11224_c1_g4_i1	cond_A	cond_B	-3.28723	3.18603	0.000213775	0.0062627	1.546	0	1.795	9.225	10.916	8.495	4.498	6.677	3.868	2.928	7.001	6.208
TRINITY_DN14202_c2_g5_i3	cond_A	cond_B	-7.44099	0.320337	0.000214825	0.00628726	0	0	0	0.757	0.588	0.573	0.395	0.61	0.066	0.346	0.156	0.132
TRINITY_DN12757_c0_g1_i28	cond_A	cond_B	-7.5378	0.40597	0.000216364	0.00632611	0	0	0	4.204	1.657	1.18	0	0	0	0	0	0
TRINITY_DN13530_c3_g4_i19	cond_A	cond_B	8.76508	1.53284	0.000222435	0.00649343	2.12	0.167	0	0	0	0	0	1.471	0	0	0.224	0.496
TRINITY_DN11423_c1_g1_i5	cond_A	cond_B	-4.29201	1.58572	0.000222686	0.00649343	0.574	0	0	4.931	2.601	3.003	0	0.568	0	0	0	2.926
TRINITY_DN8785_c0_g1_i8	cond_A	cond_B	-4.77584	1.009	0.00022274	0.00649343	0.37	0	0	4.214	2.586	3.412	0.229	0	0	0.3	4.168	0
TRINITY_DN14618_c1_g1_i5	cond_A	cond_B	-8.54136	1.2904	0.000224558	0.00654004	0	0	0	0	2.524	0.701	1.672	2.173	0.684	2.1	1.003	2.001
TRINITY_DN11670_c0_g3_i21	cond_A	cond_B	-3.57635	2.25721	0.000224811	0.00654101	0.602	0.144	0	2.012	4.243	1.998	0.436	0.468	0.29	0	0	1.166
TRINITY_DN13552_c2_g1_i3	cond_A	cond_B	-4.48526	1.03718	0.000225175	0.00654521	0.185	0.689	0	9.843	5.466	5.784	1.61	1.788	2.492	1.2	10.449	3.728
TRINITY_DN14019_c1_g3_i8	cond_A	cond_B	-8.30307	1.09841	0.000225425	0.0065461	0	0	0	1.335	0	1.601	0.769	0.777	0	0	0.584	0.438
TRINITY_DN13338_c0_g1_i12	cond_A	cond_B	7.55262	0.447033	0.000225655	0.00654641	0.444	0.489	1.613	0	0	0	0.779	1.07	2.164	1.428	0	0
TRINITY_DN14442_c2_g9_i4	cond_A	cond_B	-2.2968	4.1356	0.000226633	0.00656839	6.267	7.344	14.647	76.758	31.665	20.998	3.698	3.476	2.688	2.182	1.13	0.413
TRINITY_DN14676_c4_g1_i3	cond_A	cond_B	-1.70724	12.7815	0.00022688	0.00656918	1547.19	1215.64	1495.66	4651.15	4091.26	3891.41	834.158	853.388	705.675	571.708	593.838	576.429
TRINITY_DN13199_c2_g4_i3	cond_A	cond_B	-2.06146	4.40033	0.000229644	0.00664276	1.315	2.022	0.906	5.041	5.063	6.275	1.309	2.615	3.353	3.901	4.207	3.662
TRINITY_DN11995_c0_g1_i6	cond_A	cond_B	-4.06475	1.76584	0.000232653	0.00672106	0.287	0.133	0	0.598	3.035	2.91	0	0	0.187	0.2	1.539	0.083
TRINITY_DN13530_c3_g4_i23	cond_A	cond_B	-2.27473	6.02112	0.000232975	0.00672106	12.701	20.164	42.827	186.908	89.839	62.084	14.979	7.395	7.887	2.401	0	0
TRINITY_DN12345_c0_g1_i5	cond_A	cond_B	-4.43183	1.59993	0.000233027	0.00672106	0	0.144	0.181	2.819	3.654	0.339	0.956	1.972	1.321	1.855	1.636	0.479
TRINITY_DN11323_c0_g2_i16	cond_A	cond_B	-8.28407	1.08102	0.000234227	0.00674563	0	0	0	1.325	0	1.449	0	0	0	0	0	0
TRINITY_DN8448_c0_g1_i7	cond_A	cond_B	-3.37012	2.24158	0.000234332	0.00674563	1.231	0.667	0.036	3.975	7.479	6.918	1.631	0.744	0.871	0.136	3.038	0
TRINITY_DN12495_c4_g2_i4	cond_A	cond_B	-7.44555	0.320902	0.000234724	0.00675041	0	0	0	0.528	0.588	0.362	0.519	0.426	0.384	0.382	0.984	0.215
TRINITY_DN12912_c2_g2_i13	cond_A	cond_B	-2.65349	4.15222	0.00023547	0.00676268	1.666	0.578	2.783	3.716	14.787	8.448	2.285	1.997	0.871	1.428	8.014	7.415
TRINITY_DN13664_c0_g1_i5	cond_A	cond_B	-7.44818	0.328533	0.000235604	0.00676268	0	0	0	1.265	0.619	0.584	0	0	0	0	0	0.165
TRINITY_DN10062_c0_g2_i1	cond_A	cond_B	-2.26573	4.00089	0.000236147	0.00677176	2.148	4.711	1.65	13.18	8.981	16.231	8.289	7.47	3.512	7.647	13.165	3.398
TRINITY_DN10314_c0_g1_i8	cond_A	cond_B	-7.49953	0.376884	0.000237124	0.006791	0	0	0	1.295	0.65	2.068	0	0.159	0.712	0.946	0.837	1.414
TRINITY_DN11495_c0_g1_i7	cond_A	cond_B	7.60595	0.493532	0.000237274	0.006791	1.944	2.411	0.508	0	0	0	0.478	0.677	2.014	1.528	0.156	0.174
TRINITY_DN12748_c3_g6_i2	cond_A	cond_B	2.76472	1.90308	0.000238443	0.00681793	7.499	5.599	5.792	1.195	0.836	0.561	2.961	5.991	4.861	7.211	2.366	6.068
TRINITY_DN12034_c1_g1_i2	cond_A	cond_B	-3.08801	3.19093	0.000238826	0.0068186	1.361	3.911	1.051	6.336	10.189	32.859	4.872	3.092	1.48	3.765	31.171	6.407
TRINITY_DN14029_c3_g2_i3	cond_A	cond_B	-2.82244	2.25464	0.000238924	0.0068186	1.824	0.978	0.997	3.397	7.897	12.375	0.945	3	2.304	0.955	13.545	15.12
TRINITY_DN10425_c0_g1_i10	cond_A	cond_B	8.43003	1.22391	0.000239769	0.00683617	2.018	3.855	0	0	0	0	0	0	0	0	0	0
TRINITY_DN13413_c1_g1_i1	cond_A	cond_B	-8.2788	1.07639	0.000240361	0.00684651	0	0	0	1.385	0	1.8	0.488	0.886	2.145	1.81	0	0
TRINITY_DN11569_c2_g1_i4	cond_A	cond_B	-3.64249	3.28853	0.000241635	0.00687622	0.815	0.967	0	2.371	11.056	6.684	3.023	1.546	1.461	3.101	5.784	2.554
TRINITY_DN13548_c0_g1_i14	cond_A	cond_B	-4.49142	1.02925	0.000242329	0.00688298	0.093	0.022	0	0.707	1.006	0.83	0.166	0.334	0.019	0.218	0.214	0.314
TRINITY_DN13501_c1_g1_i6	cond_A	cond_B	-4.28869	1.71751	0.000242334	0.00688298	0.352	0	0	1.474	2.865	2.092	0	0.744	0.159	0.027	0.711	0.984
TRINITY_DN13265_c2_g1_i4	cond_A	cond_B	7.40451	0.322539	0.000242981	0.0068899	3.416	2.377	2.221	0	0	0	0	0	0	0	0	0
TRINITY_DN13558_c0_g1_i6	cond_A	cond_B	7.52164	0.420966	0.00024304	0.0068899	0.639	0.222	1.024	0	0	0	0	0.201	0.777	0.264	0	1.48
TRINITY_DN9881_c0_g1_i5	cond_A	cond_B	-7.91317	0.738062	0.000245484	0.00695258	0	0	0	0.139	0.991	2.991	0.249	0.46	0.084	0.2	0.847	0.306
TRINITY_DN11777_c0_g5_i2	cond_A	cond_B	-3.36179	2.09538	0.000246049	0.00696198	1.666	1.433	1.36	2.819	13.487	24.048	1.122	1.136	1.236	2.455	7.722	0.761
TRINITY_DN11873_c0_g1_i4	cond_A	cond_B	-5.38244	0.758399	0.000247996	0.00700695	0.083	0	0	1.684	1.75	1.507	0.156	0.343	0	0	0	0.298
TRINITY_DN12342_c1_g2_i8	cond_A	cond_B	-3.30337	2.28413	0.000248109	0.00700695	0.398	0.367	0	1.664	2.338	3.132	0.332	0.343	0	0.382	1.354	0.289
TRINITY_DN13908_c0_g1_i49	cond_A	cond_B	-7.65721	0.517605	0.000249966	0.00705273	0	0	0	0.379	0.093	0.666	0.197	0	0	0.255	0	0
TRINITY_DN13152_c3_g1_i4	cond_A	cond_B	7.5932	0.481572	0.000250716	0.00706556	0.759	0.589	2.928	0	0	0	0.416	1.253	0.421	1.137	0.886	0
TRINITY_DN11056_c0_g1_i3	cond_A	cond_B	7.37299	0.295894	0.000250894	0.00706556	0.639	0.544	0.77	0	0	0	0.177	0	0.684	0.409	0.039	0.637
TRINITY_DN11447_c3_g8_i5	cond_A	cond_B	-5.63818	1.00431	0.000252619	0.00710742	0	0.444	0	13.459	2.446	18.556	1.704	0.501	0.15	2.119	3.7	0.504
TRINITY_DN12621_c0_g1_i21	cond_A	cond_B	-6.9501	1.48281	0.000252885	0.0071082	0.009	0	0	1.096	0	3.003	0.031	0	0.187	0.118	0.497	0.033
TRINITY_DN13757_c0_g2_i4	cond_A	cond_B	-2.55352	2.41916	0.00025455	0.00714067	2.518	1.989	3.272	7.99	11.303	20.917	4.03	6.042	2.014	4.583	12.172	4.877
TRINITY_DN11764_c0_g10_i2	cond_A	cond_B	-7.42881	0.30959	0.000254675	0.00714067	0	0	0	2.759	1.812	1.297	0.374	0	0	0	1.529	1.29
TRINITY_DN9077_c0_g1_i4	cond_A	cond_B	8.43148	1.22521	0.000254759	0.00714067	3.907	8.788	0	0	0	0	3.625	0	6.407	2.755	0	0
TRINITY_DN7015_c0_g1_i1	cond_A	cond_B	-1.86355	6.39324	0.000255902	0.00716289	19.265	14.02	16.995	43.574	72.59	47.127	38.913	60.106	45.484	48.193	73.939	39.233
TRINITY_DN14073_c1_g1_i6	cond_A	cond_B	7.42297	0.33759	0.000256104	0.00716289	2.222	1.5	3.861	0	0	0	3.231	2.022	4.159	2.046	1.402	6.117
TRINITY_DN12613_c3_g1_i7	cond_A	cond_B	7.5252	0.424392	0.000256272	0.00716289	0.63	1.533	0.489	0	0	0	0.093	0.351	0.534	0.564	0	0.198
TRINITY_DN11264_c5_g5_i8	cond_A	cond_B	7.42282	0.337473	0.000259299	0.00722925	0.361	0.678	0.816	0	0	0	0	1.279	0.412	0	0	0
TRINITY_DN13920_c1_g3_i1	cond_A	cond_B	-2.64248	3.07313	0.00025937	0.00722925	0.889	0.433	0.707	1.185	4.8	5.06	0.665	1.095	0.562	0.937	1.509	0.595
TRINITY_DN8024_c0_g1_i1	cond_A	cond_B	-6.16762	0.772252	0.000259374	0.00722925	0	0.133	0	1.245	3.763	7.911	0.416	1.195	0.74	0.718	1.315	1.058
TRINITY_DN11389_c2_g3_i13	cond_A	cond_B	-7.0929	1.6104	0.000261273	0.0072754	0.056	0	0	0.02	1.316	5.106	0	0.359	0	0.009	0	0
TRINITY_DN10983_c0_g1_i9	cond_A	cond_B	7.63091	0.514739	0.000262391	0.00729971	1.694	0.178	1.115	0	0	0	0.062	0	0.459	0.446	0	1.033
TRINITY_DN8416_c0_g1_i1	cond_A	cond_B	5.16883	0.920105	0.000264419	0.00734926	2.777	1.033	3.707	0	0.124	0.058	0.332	6.819	3.765	2.519	0	0
TRINITY_DN12918_c1_g4_i1	cond_A	cond_B	2.31738	2.41453	0.000264873	0.00735503	5.971	6.433	8.466	1.704	1.208	0.923	8.726	14.206	13.019	14.249	7.703	19.013
TRINITY_DN10752_c1_g1_i2	cond_A	cond_B	3.31964	3.14751	0.000265616	0.00736881	17.395	6.577	6.608	1.664	0	1.122	9.162	12.71	7.456	8.829	2.61	0.446
TRINITY_DN12389_c2_g2_i1	cond_A	cond_B	-4.50059	1.83948	0.000265988	0.00737228	0	0	0.363	0.996	1.765	4.195	0	0.928	0.459	0.446	1.431	0
TRINITY_DN11859_c1_g1_i1	cond_A	cond_B	-3.56507	1.43937	0.000268736	0.00744152	1.407	0.922	0.227	7.81	8.191	12.515	1.579	4.713	1.639	5.274	9.543	9.143
TRINITY_DN12997_c3_g3_i1	cond_A	cond_B	-2.4993	2.60835	0.000270937	0.0074955	1.324	1.711	2.248	4.961	8.098	13.707	4.155	5.482	3.334	3.937	8.228	3.373
TRINITY_DN13401_c0_g1_i25	cond_A	cond_B	-7.7213	0.565721	0.000272027	0.00751869	0	0	0	0.07	0.294	0.666	0	0.058	0.131	0	0.399	0
TRINITY_DN12362_c0_g1_i9	cond_A	cond_B	8.37793	1.1753	0.00027356	0.00754923	0	0.478	1.015	0	0	0	0.571	0.201	0	0	0	0.198
TRINITY_DN6277_c0_g1_i1	cond_A	cond_B	-3.32611	1.52373	0.000273638	0.00754923	0.648	0.711	0.725	9.902	6.983	3.097	1.839	1.872	1.19	1.828	2.483	3.984
TRINITY_DN12595_c0_g3_i4	cond_A	cond_B	-2.04264	3.58797	0.000274275	0.0075598	3.222	3.277	3.191	10.679	8.392	17.166	2.992	4.003	1.948	5.392	8.579	6.068
TRINITY_DN13520_c1_g1_i6	cond_A	cond_B	-7.44754	0.324091	0.00027504	0.00757388	0	0	0	0.448	0.883	0.947	0	0	0	0.173	1.422	0.322
TRINITY_DN13817_c0_g3_i1	cond_A	cond_B	-2.72815	2.4621	0.000276101	0.00759609	0.444	3.255	3.136	14.634	14.261	13.111	3.677	3.76	4.056	4.592	13.263	5.406
TRINITY_DN13374_c4_g3_i12	cond_A	cond_B	-7.67052	0.52178	0.000278058	0.00763899	0	0	0	0.229	0.712	1.566	0.073	0	0	0	0.652	0
TRINITY_DN12841_c0_g2_i6	cond_A	cond_B	-8.38434	1.15946	0.000278173	0.00763899	0	0	0	0	1.966	3.12	0	0	0	0	0.662	0.975
TRINITY_DN10448_c0_g1_i4	cond_A	cond_B	-7.404	0.291757	0.000282086	0.00773932	0	0	0	0.747	0.341	0.386	0	0.501	0.515	0	0.458	0.223
TRINITY_DN13327_c0_g2_i3	cond_A	cond_B	7.35191	0.278284	0.00028397	0.00778169	0.926	1.055	1.124	0	0	0	0.395	0.886	0.88	0.837	0	0.182
TRINITY_DN13487_c0_g7_i1	cond_A	cond_B	3.4608	1.35646	0.000284152	0.00778169	6.082	4.133	3.716	0.379	0.232	0.526	3.116	3.727	6.744	5.865	0.945	1.306
TRINITY_DN12587_c4_g3_i4	cond_A	cond_B	-4.3647	1.33847	0.000284962	0.00779672	0.315	0.133	0	6.226	1.084	2.746	0.467	0.326	0	0	4.82	3.108
TRINITY_DN12606_c0_g5_i18	cond_A	cond_B	7.36404	0.288639	0.000285772	0.00781171	0.685	0.522	0.48	0	0	0	0	0	0	0	0	0
TRINITY_DN13667_c0_g4_i1	cond_A	cond_B	-7.74383	0.582688	0.000286644	0.00782354	0	0	0	0.976	6.225	10.236	0.26	0	0.234	0.482	1.831	0.165
TRINITY_DN14432_c5_g1_i9	cond_A	cond_B	-1.70604	13.0784	0.000286729	0.00782354	3347.61	3678.41	3874.12	10630.1	11589.9	10048.1	1872.49	2680.8	1787.73	2882.35	2262.44	2619.16
TRINITY_DN12435_c1_g5_i3	cond_A	cond_B	-5.44891	0.814524	0.000287116	0.00782693	1.139	0	0	8.846	20.904	18.206	1.974	0.46	0	3.146	9.631	2.141
TRINITY_DN13940_c0_g8_i2	cond_A	cond_B	8.40183	1.19818	0.00028801	0.00784413	1.565	3.744	0	0	0	0	0	0	0	0	0	0
TRINITY_DN12188_c2_g1_i9	cond_A	cond_B	-6.00984	0.624786	0.000288633	0.00785392	0	0.022	0	0.727	1.579	0.619	0	0.71	0.356	0	0.243	0.678
TRINITY_DN6536_c0_g1_i1	cond_A	cond_B	-3.59265	1.26367	0.000290657	0.00790179	2.055	2.822	3.444	23.65	21.105	46.461	9.64	6.568	1.986	6.438	19.476	11.433
TRINITY_DN13385_c0_g2_i13	cond_A	cond_B	-7.42158	0.297691	0.000293529	0.00796889	0	0	0	0.478	0.805	0.479	0	0.635	0.543	0.718	0.604	0.124
TRINITY_DN9716_c0_g1_i4	cond_A	cond_B	-2.79065	2.00987	0.000293659	0.00796889	1.102	0.367	1.695	6.754	7.138	5.106	4.477	5.03	3.512	2.146	18.463	9.953
TRINITY_DN13068_c3_g1_i14	cond_A	cond_B	-7.66	0.495777	0.000294316	0.00797944	0	0	0	0.199	1.332	0.491	0	0.008	0	0.127	0.078	0
TRINITY_DN11374_c0_g5_i6	cond_A	cond_B	-7.61213	0.465864	0.000295166	0.00799522	0	0	0	0.428	1.905	2.489	0.239	0	0	0	1.295	0
TRINITY_DN13854_c0_g2_i69	cond_A	cond_B	7.35006	0.276785	0.000297984	0.00806423	0.676	0.411	0.716	0	0	0	0	0.234	0	0	0	0.033
TRINITY_DN11699_c6_g1_i2	cond_A	cond_B	-1.89507	5.60803	0.00029928	0.00808384	7.804	8.688	6.245	24.307	18.411	34.729	6.69	10.044	8.467	8.984	23.731	14.293
TRINITY_DN12111_c2_g2_i5	cond_A	cond_B	1.81199	4.93585	0.000299417	0.00808384	44.158	50.283	66.421	18.121	12.759	11.206	46.142	59.588	66.643	65.661	23.76	0.81
TRINITY_DN11168_c2_g7_i2	cond_A	cond_B	-2.24114	2.81464	0.000299685	0.00808384	0.926	1.433	0.816	6.485	4.63	3.19	2.784	0.861	1.564	0	1.558	1.133
TRINITY_DN7528_c0_g1_i1	cond_A	cond_B	-1.72044	7.35448	0.000299793	0.00808384	1353.44	1131.59	1545.34	3809.53	4082.89	3916.16	611.87	786.613	609.781	491.116	453.205	479.355
TRINITY_DN12618_c1_g1_i25	cond_A	cond_B	5.48463	1.02942	0.000302235	0.00814232	4.388	1.422	0.462	0	0	0.07	0.229	0	0	0.855	0.458	0.017
TRINITY_DN11559_c4_g5_i3	cond_A	cond_B	-2.92026	1.98074	0.000304616	0.00819907	0.324	0.378	0.517	1.215	2.834	4.288	0	0	0	0	0	0
TRINITY_DN12023_c1_g5_i3	cond_A	cond_B	-5.01346	1.24058	0.000305219	0.00820467	0	0.211	0	5.2	1.254	0.643	0.197	0	0	0.118	0	0.455
TRINITY_DN7568_c0_g1_i1	cond_A	cond_B	2.26569	2.43025	0.000305374	0.00820467	15.525	15.52	18.563	2.59	3.174	3.506	9.328	7.771	7.203	10.093	5.015	0.124
TRINITY_DN7730_c0_g1_i2	cond_A	cond_B	-2.34652	2.27481	0.000307708	0.00825994	1.787	1.422	1.903	12.333	6.287	5.808	1.298	1.061	0.609	1.046	0.477	0.215
TRINITY_DN12865_c0_g1_i1	cond_A	cond_B	-2.68	2.30873	0.000309035	0.00828809	0.704	1.889	0.598	6.455	4.305	8.776	3.688	1.939	2.304	3.828	4.528	1.199
TRINITY_DN12566_c0_g1_i15	cond_A	cond_B	7.46723	0.374774	0.000309524	0.00829374	0.305	1.022	1.115	0	0	0	0.312	0	0.347	0	0	0.132
TRINITY_DN11317_c0_g6_i3	cond_A	cond_B	-5.1569	1.01172	0.000311423	0.00833086	0.241	0	0	1.026	1.486	5.375	0	0	0	0.436	1.12	0.132
TRINITY_DN14349_c0_g2_i4	cond_A	cond_B	-8.19134	0.997082	0.000311468	0.00833086	0	0	0	1.136	0	1.192	0	0	0.525	0.8	0	0.331
TRINITY_DN11906_c0_g3_i1	cond_A	cond_B	5.73134	0.585043	0.00031204	0.00833868	1.583	0.644	0.78	0.03	0	0	0.53	0.409	0	0	0	0.107
TRINITY_DN12275_c7_g1_i13	cond_A	cond_B	-4.95048	1.18169	0.000313352	0.00836624	0	0.167	0	3.297	1.486	0.456	0	0.175	0	0.064	0.175	0.124
TRINITY_DN12137_c2_g1_i14	cond_A	cond_B	-7.45552	0.337092	0.000314112	0.00837903	0	0	0	1.654	1.905	4.324	0	0.284	0	0	0.828	0.603
TRINITY_DN12659_c4_g8_i4	cond_A	cond_B	-7.57916	0.435601	0.000316229	0.00842346	0	0	0	0.249	1.208	1.332	0.114	0.251	0	0	1.724	1.033
TRINITY_DN13779_c1_g2_i6	cond_A	cond_B	8.32814	1.13045	0.000316342	0.00842346	1.185	0	2.094	0	0	0	0	0.702	1.836	1.346	0.458	0.711
TRINITY_DN14326_c5_g2_i2	cond_A	cond_B	-2.07154	3.02485	0.000316744	0.00842663	1.824	1.666	2.203	5.907	6.643	8.881	4.477	3.309	2.772	3.674	6.972	4.117
TRINITY_DN13352_c2_g1_i14	cond_A	cond_B	-2.5627	3.26438	0.000317042	0.00842704	0.704	1.555	1.079	3.088	3.887	10.786	1.506	1.905	0.206	1.591	9.64	5.39
TRINITY_DN14677_c5_g1_i10	cond_A	cond_B	-1.91826	7.46198	0.000320857	0.00852084	1190.5	1004.46	1202.25	2540.71	5167.67	3458.05	507.505	682.077	887.199	737.983	713.019	759.601
TRINITY_DN14349_c0_g2_i3	cond_A	cond_B	-2.82253	1.85752	0.000326605	0.0086658	0.694	0.989	1.713	4.991	7.742	8.846	1.371	1.629	1.339	1.437	2.318	0
TRINITY_DN12763_c0_g1_i14	cond_A	cond_B	-4.38542	1.54256	0.000328567	0.00871008	0	0.444	0	1.903	3.05	4.008	0.187	0.251	0	0	2.415	1.025
TRINITY_DN11569_c2_g1_i5	cond_A	cond_B	-8.38526	1.14705	0.000329149	0.00871777	0	0	0	1.484	2.988	0	0	0	1.761	1.228	0.769	1.372
TRINITY_DN12225_c0_g1_i8	cond_A	cond_B	-2.89637	2.42	0.000330184	0.00873743	0.805	1.333	0.363	3.347	3.422	10.388	0	0	0	0	0	0
TRINITY_DN13107_c1_g2_i11	cond_A	cond_B	7.37983	0.301429	0.000331389	0.00876154	1.139	0.611	1.786	0	0	0	0	0.526	1.152	1.537	0	0.802
TRINITY_DN9372_c0_g2_i3	cond_A	cond_B	-8.40037	1.16026	0.000331862	0.00876628	0	0	0	0	3.499	1.215	0	0	0	0.391	5.278	0.694
TRINITY_DN10808_c2_g3_i3	cond_A	cond_B	-8.24035	1.04224	0.000332424	0.00877335	0	0	0	1.116	0	2.816	0.249	0	0	0	0	0
TRINITY_DN13325_c0_g5_i7	cond_A	cond_B	-4.82221	1.07146	0.000333535	0.00879487	0	0.133	0	1.454	0.526	1.916	0.01	1.103	0.618	0.136	0.497	0.198
TRINITY_DN13491_c1_g2_i2	cond_A	cond_B	-8.33737	1.10618	0.0003361	0.0088547	0	0	0	7.232	9.616	0	0.26	0.727	0	0	0	0
TRINITY_DN13327_c0_g2_i2	cond_A	cond_B	-2.77008	2.40518	0.000338447	0.00890866	0.361	0.433	0.073	1.584	1.394	2.524	0.125	0.276	0.15	0.2	2.61	1.852
TRINITY_DN11406_c0_g8_i1	cond_A	cond_B	-2.2701	2.75828	0.000340378	0.00895158	1.111	1.178	2.003	4.284	5.946	8.156	2.909	2.122	2.267	1.191	7.498	5.522
TRINITY_DN13239_c0_g1_i12	cond_A	cond_B	7.4694	0.376545	0.000344842	0.009061	0.25	0.911	1.115	0	0	0	0.384	2.365	0.88	3.01	0.156	0
TRINITY_DN13103_c0_g2_i20	cond_A	cond_B	-7.53329	0.400113	0.000346199	0.00908862	0	0	0	0.329	1.053	1.741	0	0	0.009	0	2.688	0
TRINITY_DN14178_c1_g1_i6	cond_A	cond_B	-3.83255	1.57958	0.000347603	0.00911747	0.296	0	0.245	0.986	2.276	3.576	0	0	0	0	0.224	0.198
TRINITY_DN14432_c5_g1_i14	cond_A	cond_B	-2.33827	3.30505	0.000348647	0.00913103	4.61	3.844	1.568	9.275	19.03	18.03	0.821	15.359	4.215	7.893	16.778	4.704
TRINITY_DN12390_c1_g1_i4	cond_A	cond_B	-1.85571	5.66372	0.000348732	0.00913103	7.86	6.333	6.789	16.099	22.034	29.891	0	0	0	0	0	0
TRINITY_DN14000_c1_g1_i11	cond_A	cond_B	7.58515	0.47486	0.000350697	0.00917442	0.694	0.144	1.441	0	0	0	0	0	1.002	0	0	0
TRINITY_DN14582_c1_g2_i1	cond_A	cond_B	-5.3416	1.81945	0.000355439	0.00929033	0	0.178	0.009	0.199	0.836	5.796	0	0	0	0.355	1.237	0
TRINITY_DN14474_c2_g5_i1	cond_A	cond_B	-1.94806	12.9673	0.000356577	0.00931192	7558.12	7827.32	8985.8	17235.7	41494.2	24318.6	3361.04	5508.05	9871.99	5673.34	5286.4	6923.95
TRINITY_DN13447_c1_g2_i3	cond_A	cond_B	-3.27981	2.52603	0.00035782	0.00933618	1.879	2.655	0	8.288	15.964	16.652	1.423	0.552	0	0	16.467	4.249
TRINITY_DN14048_c0_g6_i1	cond_A	cond_B	-1.94634	4.83399	0.000364066	0.00948695	5.749	7.977	7.886	17.384	22.855	34.588	18.179	17.991	13.816	22.314	45.397	24.196
TRINITY_DN11965_c0_g1_i17	cond_A	cond_B	-7.54008	0.414335	0.000364234	0.00948695	0	0	0	0.618	0.387	2.15	0.156	0.175	0	0	0	0
TRINITY_DN14281_c3_g10_i1	cond_A	cond_B	1.96692	3.32383	0.000364712	0.00949109	7.841	9.277	8.683	1.694	2.013	2.267	5.869	12.844	10.219	9.148	4.606	0.827
TRINITY_DN11680_c1_g2_i5	cond_A	cond_B	-7.36636	0.253196	0.000367621	0.00955846	0	0	0	0.538	0.48	0.245	0.042	0.1	0	0	0.38	0.19
TRINITY_DN13508_c0_g1_i10	cond_A	cond_B	2.25695	3.95213	0.000370295	0.00961961	9.285	12.787	11.756	2.411	0.681	3.377	17.285	8.64	10.893	7.365	11.588	14.557
TRINITY_DN13401_c0_g1_i16	cond_A	cond_B	-8.27623	1.05959	0.000370924	0.00962291	0	0	0	0	1.208	1.776	0	0	0	0	0	0.422
TRINITY_DN10251_c0_g1_i3	cond_A	cond_B	-1.95027	3.81353	0.000371068	0.00962291	6.082	4.755	6.254	32.048	15.205	14.034	6.492	6.384	5.779	4.583	5.901	7.06
TRINITY_DN13973_c0_g8_i1	cond_A	cond_B	7.30297	0.237718	0.000372358	0.00964798	1.611	1.744	1.396	0	0	0	1.35	2.724	2.089	3.292	0	0
TRINITY_DN11889_c7_g4_i11	cond_A	cond_B	-2.79104	1.71806	0.000373316	0.00966442	0.361	0.4	0.272	2.052	2.663	2.068	0.551	0.058	0.515	0.627	0.36	2.356
TRINITY_DN7093_c0_g1_i1	cond_A	cond_B	-2.21526	3.0471	0.000379575	0.00980571	2.962	3.3	6.608	28.402	11.056	15.284	3.449	4.069	5.301	3.492	7.751	1.124
TRINITY_DN12704_c0_g10_i1	cond_A	cond_B	-7.56518	0.413662	0.000379696	0.00980571	0	0	0	1.385	2.601	0.351	0	0	0.253	0.291	0.078	0
TRINITY_DN11366_c1_g5_i1	cond_A	cond_B	-3.13373	1.78232	0.00037976	0.00980571	1.629	1.355	1.641	4.842	12.047	19.701	0	0	0	0	0	0
TRINITY_DN14202_c2_g2_i5	cond_A	cond_B	-7.38541	0.270251	0.000380256	0.00981002	0	0	0	1.225	2.539	2.711	0	0	0	0	1.334	1.405
TRINITY_DN12606_c0_g3_i5	cond_A	cond_B	7.36494	0.288812	0.000380597	0.00981032	0.63	0.533	1.441	0	0	0	1.132	1.111	0.609	1.018	0.672	0
TRINITY_DN13122_c2_g2_i1	cond_A	cond_B	7.30421	0.23871	0.000381099	0.00981479	1.166	1.5	1.097	0	0	0	2.638	1.964	1.19	2.091	2.357	1.405
TRINITY_DN12763_c0_g1_i26	cond_A	cond_B	-3.56147	3.41722	0.000382047	0.0098307	1.74	0	1.051	3.507	9.089	15.214	1.465	0.643	0.927	0.764	2.804	3.265
TRINITY_DN13352_c2_g7_i6	cond_A	cond_B	-2.69291	2.54059	0.000383835	0.00986821	0.481	0.722	0.888	1.375	4.428	6.123	1.153	0	0.037	0.737	2.035	0.19
TRINITY_DN12461_c4_g1_i4	cond_A	cond_B	7.51082	0.411522	0.000386237	0.00992139	0.278	0.078	0.625	0.01	0	0	0	0	0	0	0	0
TRINITY_DN12091_c0_g2_i5	cond_A	cond_B	-3.89094	1.39616	0.000392279	0.0100613	0.305	0.378	0.344	1.365	4.552	8.145	0.727	1.797	0	0.309	0	4.166
TRINITY_DN12769_c3_g1_i2	cond_A	cond_B	-8.30701	1.09214	0.000392359	0.0100613	0	0	0	0	4.088	9.874	0	0	0	0	0	7.258
TRINITY_DN1301_c0_g1_i1	cond_A	cond_B	1.84396	4.9354	0.000393792	0.0100881	18.265	21.175	25.026	8.478	4.041	4.172	19.903	24.467	22.039	24.142	6.291	2.034
TRINITY_DN10797_c0_g1_i4	cond_A	cond_B	-8.42452	1.20573	0.00039408	0.0100881	0	0	0	0	0.728	4.008	0	0	0	0	1.49	0.422
TRINITY_DN10759_c2_g7_i2	cond_A	cond_B	-3.28682	2.37376	0.000394765	0.010097	1.028	0.278	0.607	1.166	3.948	11.089	0.893	1.295	1.471	1.346	3.525	0.975
TRINITY_DN11868_c0_g1_i8	cond_A	cond_B	-7.63897	0.49188	0.000395487	0.0101068	0	0	0	0.498	2.555	4.756	0	0	0	0.318	2.357	0
TRINITY_DN11207_c5_g10_i1	cond_A	cond_B	-2.11257	3.73276	0.000399937	0.0102118	7.054	5.377	5.919	12.233	26.896	31.188	3.76	5.164	5.049	5.374	10.468	6.944
TRINITY_DN14305_c1_g2_i6	cond_A	cond_B	-7.0404	1.55218	0.00040053	0.0102135	0	0.033	0	0	5.032	0.9	9.951	11.548	12.28	11.548	7.78	18.864
TRINITY_DN14651_c1_g6_i1	cond_A	cond_B	-2.96579	2.44913	0.000400689	0.0102135	0.639	1.422	0.435	3.108	3.36	11.592	2.233	1.454	0.787	1.991	15.171	8.457
TRINITY_DN11682_c0_g1_i14	cond_A	cond_B	7.29842	0.234068	0.000405991	0.0103398	1.046	0.978	0.644	0	0	0	0.727	0	0	1.282	0.808	0
TRINITY_DN12462_c0_g3_i18	cond_A	cond_B	-4.39717	2.60499	0.000407485	0.010369	0	0	0.571	0.926	3.546	5.551	0	0	0.281	0	0.321	0.471
TRINITY_DN11246_c0_g1_i5	cond_A	cond_B	-5.37523	0.767097	0.000411056	0.0104509	0	0.067	0	0.887	1.037	2.185	0	0.652	0.056	0	0	0.091
TRINITY_DN7121_c0_g1_i4	cond_A	cond_B	-8.25777	1.03382	0.000412001	0.010466	0	0	0	0	12.976	8.226	0	0	0.393	0	1.578	0
TRINITY_DN7216_c0_g1_i4	cond_A	cond_B	-7.51999	0.397158	0.000414716	0.010526	0	0	0	0.827	0.681	3.377	0.499	0	0	0.127	0.828	0
TRINITY_DN10548_c0_g1_i4	cond_A	cond_B	5.09521	0.694497	0.000416183	0.0105543	1.296	0.889	1.641	0	0	0.058	0	0	0	0.418	0.789	0.322
TRINITY_DN12230_c2_g4_i4	cond_A	cond_B	-1.73106	6.89001	0.000417332	0.0105678	123.949	85.767	127.893	431.108	354.107	234.874	265.792	382.673	332.915	357.43	241.214	174.268
TRINITY_DN13575_c1_g1_i10	cond_A	cond_B	-2.54321	2.05706	0.000417425	0.0105678	0.315	0.2	0.218	1.694	0.728	1.566	0	1.546	0	1.137	0	0.041
TRINITY_DN14252_c0_g1_i2	cond_A	cond_B	-3.64364	1.4274	0.000418271	0.010579	0	0.167	0.109	1.106	0.976	1.075	0.53	0.234	0.234	0.791	1.188	0.273
TRINITY_DN13611_c0_g2_i20	cond_A	cond_B	4.05028	1.8258	0.000418576	0.010579	1.898	2.178	5.411	0.498	0	0	2.95	0.301	1.995	1.028	0	0
TRINITY_DN11801_c0_g1_i5	cond_A	cond_B	-8.28319	1.07084	0.00042016	0.01061	0	0	0	0	0.681	1.729	0	0	0	0	0	0
TRINITY_DN12560_c4_g3_i5	cond_A	cond_B	-8.23368	1.01942	0.000421205	0.0106274	0.028	0	0	0	2.338	3.05	0	0	0.543	0	0	0.389
TRINITY_DN13956_c2_g4_i4	cond_A	cond_B	-7.63102	0.497096	0.000422074	0.0106403	0	0	0	1.066	0.201	2.372	0.935	0	0	0.173	4.236	0
TRINITY_DN13062_c0_g1_i28	cond_A	cond_B	-5.97728	0.611093	0.000423405	0.0106649	0.065	0	0.163	8.119	6.333	1.729	0	0.217	0	0	0.195	0
TRINITY_DN14691_c3_g5_i1	cond_A	cond_B	5.1611	1.08583	0.000424297	0.0106783	4.545	1.522	3.952	0	0.294	0	0.727	5.557	3.587	2.546	0.555	0
TRINITY_DN12632_c5_g3_i2	cond_A	cond_B	-2.06718	3.31111	0.000425736	0.0107055	1.953	2.322	1.568	12.104	5.079	6.041	1.683	1.897	2.257	2.291	2.503	4.803
TRINITY_DN11815_c0_g1_i4	cond_A	cond_B	7.33001	0.260039	0.000426975	0.0107276	1.231	0.467	1.351	0	0	0.023	0.893	0.702	1.012	0.409	0.049	1.116
TRINITY_DN12607_c0_g1_i1	cond_A	cond_B	-6.95339	1.50642	0.000428111	0.0107471	0	0	0.254	0	5.853	29.12	6.015	4.387	3.934	5.483	32.544	18.327
TRINITY_DN11551_c3_g1_i3	cond_A	cond_B	3.14967	2.59827	0.000429468	0.0107721	5.212	6.544	5.756	0	0.65	1.052	7.053	9.827	10.078	8.375	0.945	0
TRINITY_DN12774_c2_g2_i5	cond_A	cond_B	-5.87483	2.31284	0.0004317	0.010819	0	0.4	0	15.929	12.914	0	0	0	0	0	0	0
TRINITY_DN12908_c0_g6_i2	cond_A	cond_B	2.55193	3.09837	0.000432791	0.0108305	15.025	14.354	25.968	2.301	5.296	0.97	8.092	13.278	12.167	13.731	4.82	79.541
TRINITY_DN13418_c3_g4_i9	cond_A	cond_B	-8.22634	1.00739	0.000432884	0.0108305	0	0	0	0	3.546	2.863	0	0.217	0	0.546	0	0
TRINITY_DN13106_c0_g3_i21	cond_A	cond_B	-1.79609	3.93037	0.000433452	0.0108356	3.472	2.755	3.027	12.622	7.432	9.547	1.911	2.54	1.742	2.983	0.545	0
TRINITY_DN9045_c0_g1_i8	cond_A	cond_B	-2.64211	2.06377	0.000435001	0.0108652	0.75	0.444	0.245	1.923	3.112	3.354	1.485	1.237	0.393	1.228	2.395	0.389
TRINITY_DN8845_c0_g1_i1	cond_A	cond_B	5.0767	0.678681	0.000435822	0.0108766	2.055	2.511	2.402	0	0	0.129	1.506	2.239	1.695	1.764	0.594	0
TRINITY_DN13477_c0_g3_i3	cond_A	cond_B	-8.42233	1.20944	0.00043935	0.0109366	0	0	0	0.359	0	3.961	0.187	0.46	0	0	0	0
TRINITY_DN11471_c0_g1_i17	cond_A	cond_B	-8.38439	1.16876	0.000439382	0.0109366	0	0	0	0	0.495	2.641	0.042	0	0	0	0	0
TRINITY_DN11435_c0_g1_i1	cond_A	cond_B	-7.32981	0.220709	0.000439546	0.0109366	0	0	0	1.006	1.703	1.239	0.686	1.596	0	0.618	0.292	0
TRINITY_DN14251_c2_g1_i19	cond_A	cond_B	3.00545	2.22696	0.000439694	0.0109366	1.787	1.2	1.894	0.249	0	0.28	2.119	2.524	1.92	3.228	2.22	1.372
TRINITY_DN13083_c1_g1_i2	cond_A	cond_B	4.29156	2.14985	0.000445885	0.0110814	12.599	36.951	5.611	2.68	0	0	65.838	128.811	38.15	95.195	0	1.819
TRINITY_DN12091_c0_g2_i3	cond_A	cond_B	-7.67597	0.536728	0.000447881	0.0111116	0	0	0	1.544	0.294	5.036	0.436	0.025	0	0.955	0.088	3.844
TRINITY_DN13808_c1_g1_i8	cond_A	cond_B	-3.2698	2.2978	0.000447975	0.0111116	0.157	0	0.48	1.474	1.781	2.127	0	0.259	0.506	0.609	3.204	2.521
TRINITY_DN10759_c2_g7_i1	cond_A	cond_B	-3.96218	1.44537	0.000448218	0.0111116	0.5	0.367	0.109	0.966	5.187	7.888	0.634	0.735	0.403	0.436	4.421	1.587
TRINITY_DN9245_c0_g1_i5	cond_A	cond_B	-1.78407	4.56856	0.000448626	0.0111124	7.267	4.722	5.257	16.119	19.835	17.586	2.888	4.805	1.686	13.039	23.205	0
TRINITY_DN12838_c1_g3_i4	cond_A	cond_B	-2.13119	2.59515	0.000449151	0.0111162	1.074	0.955	0.68	3.417	3.623	3.716	1.132	0.953	0.44	1.064	1.918	0.694
TRINITY_DN10547_c0_g1_i1	cond_A	cond_B	-3.45911	2.38306	0.000450695	0.0111403	0.296	1.055	0	6.754	2.09	6.31	0.509	0.376	0.684	0.873	10.653	0.529
TRINITY_DN12489_c3_g2_i3	cond_A	cond_B	-2.94552	2.05646	0.00045087	0.0111403	0.555	0.344	1.332	2.59	3.732	8.437	2.036	1.003	0.178	3.055	6.466	1.703
TRINITY_DN11559_c4_g1_i10	cond_A	cond_B	7.29537	0.231631	0.00045265	0.011175	0.62	0.544	0.308	0	0	0	0.592	1.412	0.159	0.373	0.214	0
TRINITY_DN13357_c0_g1_i14	cond_A	cond_B	-2.13831	3.14289	0.000455086	0.0112258	0.963	0.722	0.997	2.112	3.345	5.071	1.257	0	1.049	0.964	0	1.86
TRINITY_DN14676_c3_g1_i1	cond_A	cond_B	2.3532	2.86506	0.000456521	0.0112504	15.923	15.098	11.792	1.016	2.725	3.576	15.956	28.503	15.015	16.204	11.383	1.066
TRINITY_DN14327_c0_g1_i3	cond_A	cond_B	2.05973	3.53358	0.000457024	0.0112504	12.886	11.876	17.167	3.019	4.398	1.729	9.723	11.908	10.594	9.83	4.908	11.796
TRINITY_DN11108_c4_g8_i2	cond_A	cond_B	-2.64544	1.79077	0.000457213	0.0112504	0.463	0.411	0.381	2.162	2.416	2.559	0.551	0.668	0.272	0.482	0.857	0.62
TRINITY_DN13401_c0_g1_i17	cond_A	cond_B	-7.42871	0.318298	0.000459087	0.0112872	0	0	0	0.209	0.124	0.538	0	0	0	0	0	0
TRINITY_DN12941_c0_g1_i15	cond_A	cond_B	-7.56648	0.440882	0.000460861	0.0113215	0.028	0	0	1.614	0.217	2.641	0	0	0	0	0.935	0.479
TRINITY_DN12753_c2_g4_i4	cond_A	cond_B	7.26905	0.209336	0.000463233	0.0113704	1.435	1.378	2.284	0	0	0	1.018	5.816	2.904	3.337	0	0.149
TRINITY_DN13698_c0_g1_i10	cond_A	cond_B	-1.87557	3.77196	0.000466445	0.0114398	5.823	4.188	5.747	21.548	19.742	11.452	4.82	6	3.363	1.919	8.121	18.468
TRINITY_DN8982_c0_g1_i4	cond_A	cond_B	-7.4285	0.303361	0.000467057	0.0114454	0	0	0	0.239	1.022	0.841	0.27	0	0.215	0.064	0	0
TRINITY_DN9746_c0_g1_i17	cond_A	cond_B	-7.30702	0.202527	0.000467599	0.0114459	0	0	0	0.319	0.465	0.362	0.613	0.242	0	0	0.691	0
TRINITY_DN8448_c0_g1_i6	cond_A	cond_B	-2.5018	2.8082	0.000467843	0.0114459	1.472	2.089	0.39	7.82	4.506	8.857	3.594	2.348	3.138	0.136	1.772	1.182
TRINITY_DN14201_c0_g1_i21	cond_A	cond_B	-2.91694	2.47417	0.000468689	0.0114571	0.352	0.422	0.236	3.208	0.418	3.611	0.447	0.526	0.712	0.464	0.039	0.612
TRINITY_DN14532_c2_g1_i5	cond_A	cond_B	7.53977	0.437439	0.000469615	0.0114704	4.425	1.711	0.444	0	0	0	1.693	9.718	3.878	2.764	0.088	0
TRINITY_DN11777_c0_g5_i3	cond_A	cond_B	-4.99858	0.870796	0.000471524	0.0115015	0.167	0	0	0.717	1.099	2.816	0.602	0.902	0	1.028	2.21	0
TRINITY_DN11467_c0_g1_i5	cond_A	cond_B	-2.67998	1.9063	0.000471991	0.0115015	0.204	0.244	0.199	1.016	0.898	1.87	0.125	0.167	0.094	0.364	1.519	0.521
TRINITY_DN14112_c0_g1_i3	cond_A	cond_B	-8.07356	0.891497	0.000472045	0.0115015	0	0	0	1.315	0	1.683	0	0	0	0.646	0	0.81
TRINITY_DN14614_c2_g1_i9	cond_A	cond_B	-1.62477	11.1134	0.000472794	0.0115103	316.348	238.415	328.234	864.926	830.617	765.643	187.229	179.391	140.161	116.646	101.224	133.158
TRINITY_DN12287_c3_g3_i1	cond_A	cond_B	3.02544	1.67253	0.000474774	0.0115462	2.666	4.933	4.686	0.817	0.124	0.409	2.867	3.393	2.089	1.4	4.635	9.374
TRINITY_DN12034_c1_g1_i1	cond_A	cond_B	-2.58418	2.87427	0.000475041	0.0115462	1.685	3.344	2.665	5.24	11.876	24.399	3.781	2.54	3.231	3.164	19.096	3.613
TRINITY_DN12457_c4_g1_i11	cond_A	cond_B	2.80045	2.42248	0.000475843	0.0115563	3.305	4.411	4.478	0.279	1.115	0.234	4.716	2.298	2.576	2.955	9.777	7.324
TRINITY_DN8785_c0_g1_i2	cond_A	cond_B	-7.33296	0.232096	0.000476757	0.011569	0	0	0	1.146	1.223	2.466	0.031	0.159	0.459	0	1.276	0.504
TRINITY_DN12268_c0_g2_i3	cond_A	cond_B	-4.74542	1.0276	0.000477563	0.0115792	0	0	0.535	6.406	3.174	3.868	0.519	0.418	0	0.327	0	0
TRINITY_DN12421_c1_g1_i5	cond_A	cond_B	-4.95323	1.66221	0.000479009	0.0116048	0.139	0	0	0.12	1.703	2.255	0.145	0.075	0	0.027	0.584	0.273
TRINITY_DN7260_c0_g1_i1	cond_A	cond_B	1.94047	3.19735	0.000483241	0.0116978	24.125	21.386	28.651	6.087	6.844	4.592	31.465	23.205	31.668	37.818	8.423	14.144
TRINITY_DN13348_c1_g1_i1	cond_A	cond_B	2.46673	1.9827	0.000485973	0.0117544	19.533	14.365	24.844	3.278	3.004	3.237	30.488	52.076	29.186	35.481	16.058	5.77
TRINITY_DN12595_c0_g1_i5	cond_A	cond_B	-7.47527	0.339915	0.000486517	0.011758	0	0	0	0.558	3.159	2.127	0	0	0	0	0.38	0.934
TRINITY_DN12633_c1_g1_i17	cond_A	cond_B	-5.45201	1.29392	0.000488551	0.0117964	0	0.089	0	4.015	0.79	0.21	0.062	0	0	0	0.107	0
TRINITY_DN8898_c0_g1_i5	cond_A	cond_B	-3.31393	1.72613	0.000488896	0.0117964	0.491	0.422	0.1	3.437	1.037	5.364	2.41	3.635	0.609	2.373	3.876	0.298
TRINITY_DN9110_c0_g1_i2	cond_A	cond_B	3.88146	1.00363	0.000489668	0.0118055	1.916	1.4	1.94	0.1	0.093	0.117	1.839	2.783	3.541	2.646	0.419	0.099
TRINITY_DN14399_c4_g1_i12	cond_A	cond_B	-3.04557	4.02289	0.000491151	0.0118317	16.275	16.076	33.319	197.01	275.897	13.602	0.447	1.613	0	1.209	12.406	9.325
TRINITY_DN11772_c4_g2_i6	cond_A	cond_B	-3.37867	1.28334	0.000494943	0.0119134	0.639	0.333	0.208	3.537	3.825	4.265	0.135	1.797	0.29	0.391	1.227	0.157
TRINITY_DN14292_c2_g2_i7	cond_A	cond_B	8.15746	0.977721	0.000497234	0.0119589	1.713	1.167	0	0	0	0	0	0	0	1.328	0	2.959
TRINITY_DN13984_c2_g1_i1	cond_A	cond_B	3.06656	2.26192	0.000498905	0.0119894	8.656	7.177	4.242	1.883	0.139	0.245	8.674	10.312	6.66	6.156	1.987	0.265
TRINITY_DN11655_c0_g1_i1	cond_A	cond_B	-2.04764	4.02183	0.000500079	0.0120079	6.48	5.91	2.801	25.961	21.353	11.463	0	0	0	0	0	0
TRINITY_DN13106_c0_g3_i22	cond_A	cond_B	-1.67705	5.18624	0.000500972	0.0120197	8.026	7.344	9.698	30.663	20.966	21.816	11.136	11.314	8.645	6.156	10.828	3.108
TRINITY_DN14122_c2_g5_i4	cond_A	cond_B	-5.80212	0.44137	0.000501979	0.0120342	0.093	0	0	2.122	2.152	1.32	0	0.167	0.347	0	0	1.025
TRINITY_DN11855_c0_g3_i3	cond_A	cond_B	-7.35951	0.24023	0.000503566	0.0120578	0	0	0	0.488	1.27	0.538	0.509	0.017	0	0.364	0.75	0.438
TRINITY_DN13487_c0_g7_i2	cond_A	cond_B	2.78904	1.74685	0.000504119	0.0120578	22.2	32.052	26.875	4.443	1.394	4.3	38.57	25.595	38.525	39.355	5.404	11.416
TRINITY_DN13664_c0_g2_i3	cond_A	cond_B	-2.74288	5.85275	0.000504175	0.0120578	19.913	61.137	52.227	556.839	45.415	267.663	228.624	33.793	48.153	54.531	621.688	199.382
TRINITY_DN14445_c5_g2_i1	cond_A	cond_B	4.64652	0.759478	0.000505279	0.0120745	10.063	5.388	4.904	0.229	0	0.362	7.188	8.089	13.235	11.294	9.3	0.463
TRINITY_DN12411_c0_g2_i5	cond_A	cond_B	-7.27835	0.182434	0.000507951	0.0121286	0	0	0	0.568	0.65	0.736	0.125	0	0	0.2	0.448	0.091
TRINITY_DN10806_c0_g1_i6	cond_A	cond_B	-7.62579	0.477809	0.00050837	0.0121289	0	0	0	0.09	0.728	1.087	0.062	0	0.421	0.482	0	0
TRINITY_DN12912_c2_g2_i15	cond_A	cond_B	-3.72644	1.95397	0.000509765	0.0121463	0	0.411	0.082	1.275	1.796	3.015	0	0.125	0.187	0.227	3.954	0.331
TRINITY_DN10888_c3_g2_i4	cond_A	cond_B	-8.30278	1.09308	0.000509915	0.0121463	0	0	0	0	0.681	3.19	0	0	0.112	0.118	0.438	0.116
TRINITY_DN14545_c0_g1_i28	cond_A	cond_B	7.24165	0.186853	0.000511613	0.012177	0.87	1.044	1.142	0	0	0	0	0.71	0.834	0	0.526	0.091
TRINITY_DN14173_c0_g1_i9	cond_A	cond_B	4.08817	3.26707	0.000514271	0.0122305	5.795	5.21	4.55	0.907	0	0	0	4.22	0.946	2.119	0	0
TRINITY_DN11374_c0_g5_i5	cond_A	cond_B	-8.27232	1.0644	0.000517375	0.0122946	0	0	0	0	1.084	4.253	0	0	0	0.145	0	0
TRINITY_DN7172_c0_g1_i1	cond_A	cond_B	-4.50961	1.4811	0.000518027	0.0123003	0	0.222	0	0.618	2.354	2.384	0.551	0.267	0	0.273	3.019	0
TRINITY_DN14648_c4_g1_i8	cond_A	cond_B	-3.58126	2.55247	0.000519107	0.0123072	6.073	3.566	6.87	63.458	112.028	2.851	0	0	0.581	0.409	2.834	1.455
TRINITY_DN9152_c0_g2_i3	cond_A	cond_B	-2.68383	1.89908	0.000519145	0.0123072	1.259	1.2	0.417	7.95	4.351	5.142	0.499	0.785	0.384	0.136	1.811	5.34
TRINITY_DN14444_c0_g2_i13	cond_A	cond_B	-1.63104	7.43195	0.000523155	0.0123924	43.982	35.829	42.773	142.587	90.675	114.668	20.204	23.682	16.082	19.805	11.695	18.666
TRINITY_DN12383_c0_g8_i2	cond_A	cond_B	-2.95483	1.6823	0.000527705	0.0124903	1.139	0.822	0.417	3.776	6.643	6.707	1.641	0.702	0.674	1.018	3.603	3.331
TRINITY_DN12912_c2_g2_i28	cond_A	cond_B	-3.14934	2.54833	0.000529112	0.0125069	0.111	2.322	0.625	6.555	11.923	7.759	2.597	1.705	0.843	1.982	9.163	2.191
TRINITY_DN11049_c1_g1_i2	cond_A	cond_B	-3.213	1.49421	0.000529245	0.0125069	1.509	0.6	0.453	4.702	9.662	8.133	1.922	1.011	0.89	1.409	1.879	1.992
TRINITY_DN14474_c2_g3_i10	cond_A	cond_B	-1.62253	7.61469	0.000535333	0.0126407	104.286	77.146	88.356	270.43	223.018	261.143	68.258	87.072	61.276	57.041	52.564	104.473
TRINITY_DN610_c0_g1_i1	cond_A	cond_B	-3.55131	1.54028	0.000536072	0.0126482	0.231	1.589	0.353	10.769	4.599	9.395	7.728	2.415	3.007	4.974	10.361	1.67
TRINITY_DN13202_c0_g1_i19	cond_A	cond_B	5.35494	1.27957	0.00053959	0.0127211	0.639	1.844	6.535	0	0.248	0	0.021	0	0.281	0.764	0	0
TRINITY_DN11699_c5_g1_i5	cond_A	cond_B	-1.93072	3.55146	0.000543069	0.0127874	2.231	3.344	3.045	7.681	10.374	11.802	1.288	2.908	3.934	3.655	6.573	9.019
TRINITY_DN7537_c0_g1_i1	cond_A	cond_B	-8.31019	1.10706	0.00054326	0.0127874	0	0	0	1.464	0	13.158	1.122	0	0	0.646	3.321	0.058
TRINITY_DN13041_c2_g2_i4	cond_A	cond_B	-1.87826	5.96813	0.000543937	0.0127932	10.822	13.309	15.49	25.782	48.156	55.587	13.161	9.86	10.425	12.257	26.107	17.492
TRINITY_DN12705_c3_g3_i1	cond_A	cond_B	-3.71705	3.2655	0.000552346	0.0129747	9.609	7.888	18.309	170.271	246.539	3.354	0	0.552	0	1.737	3.204	0
TRINITY_DN13952_c0_g1_i17	cond_A	cond_B	-4.20037	1.55302	0.000552521	0.0129747	0	0.078	0.199	0.269	2.121	1.87	0.073	0	0	0	0.253	0
TRINITY_DN14243_c2_g1_i17	cond_A	cond_B	7.35823	0.283375	0.000556841	0.0130658	0.259	1.1	0.743	0	0	0	0.343	0.184	0.272	0.164	0.565	0.19
TRINITY_DN11801_c0_g1_i2	cond_A	cond_B	-4.65512	1.19168	0.000561015	0.0131534	0	0.078	0	0.319	0.604	1.285	0.197	0.318	0.253	0.364	0.078	0.496
TRINITY_DN11673_c1_g6_i3	cond_A	cond_B	-7.3276	0.219295	0.000561773	0.0131608	0	0.011	0	0.638	0.542	0.187	0.052	0	0.599	0.455	0.341	0
TRINITY_DN10095_c0_g1_i1	cond_A	cond_B	-2.10168	2.86486	0.00056419	0.0132071	0.768	1.133	1.849	6.605	3.53	4.662	1.33	0.585	0.29	0.637	1.237	1.083
TRINITY_DN12132_c0_g2_i1	cond_A	cond_B	-5.97224	1.28109	0.000567882	0.0132831	0.111	0	0	0.09	3.763	3.868	0	0.343	0.037	0.082	0.623	1.257
TRINITY_DN11682_c0_g1_i11	cond_A	cond_B	-5.78346	0.424173	0.000568595	0.0132894	0.028	0	0	1.136	1.378	0.748	0	0.184	0	0.027	0	0.405
TRINITY_DN12421_c1_g1_i15	cond_A	cond_B	-7.27056	0.176785	0.000569259	0.0132911	0	0	0	0.677	0.434	0.362	0.01	0	0.403	0.136	1.315	0.19
TRINITY_DN12569_c0_g6_i1	cond_A	cond_B	-2.25801	2.47962	0.00056956	0.0132911	1	1.911	1.514	4.682	6.921	7.689	1.361	1.32	1.236	1.409	3.885	2.554
TRINITY_DN7638_c0_g1_i1	cond_A	cond_B	-2.69166	5.65437	0.000571765	0.0133321	14.377	39.551	25.47	375.599	34.297	100.423	184.591	11.181	12.514	28.461	239.705	145.633
TRINITY_DN12870_c3_g1_i10	cond_A	cond_B	1.88281	4.00828	0.000575087	0.0133991	35.762	26.897	56.351	14.644	7.758	7.046	61.776	0.008	39.742	44.301	19.057	3.29
TRINITY_DN12915_c0_g1_i4	cond_A	cond_B	-4.54208	0.817849	0.000577038	0.013434	0.093	0	0.045	0.727	0.465	1.379	0	0	0.253	0	0.701	0.141
TRINITY_DN14432_c5_g4_i2	cond_A	cond_B	-1.76135	12.356	0.000581324	0.0135233	1497.94	1405.1	1745.37	3309.65	6340.13	4357.68	697.507	971.636	1123.25	813.71	909.965	1372.2
TRINITY_DN11168_c2_g1_i4	cond_A	cond_B	-7.34654	0.246898	0.000590178	0.0137185	0	0	0	1.982	1.703	5.539	0.27	0.468	0	1.118	1.616	0
TRINITY_DN10798_c0_g1_i1	cond_A	cond_B	-3.37841	1.98688	0.000594354	0.0138048	0.62	1.711	0.272	13.04	1.843	11.919	2.368	1.019	2.388	1.482	56.732	82.062
TRINITY_DN12685_c0_g1_i10	cond_A	cond_B	-7.4404	0.303949	0.000596761	0.01385	0	0	0	0.618	1.486	0.245	0	0	0	0	0	0
TRINITY_DN14637_c0_g1_i6	cond_A	cond_B	-1.90438	3.97275	0.000597648	0.0138598	8.535	5.255	11.022	19.406	32.346	29.762	3.76	8.181	6.997	8.193	15.814	6.092
TRINITY_DN12719_c0_g2_i8	cond_A	cond_B	7.27808	0.216524	0.000599046	0.0138814	0.194	0.344	0.625	0	0	0	0.686	0.334	0.562	0	0	0
TRINITY_DN9946_c0_g1_i5	cond_A	cond_B	-2.55904	2.44194	0.000601077	0.0139176	1.028	2.033	0.789	9.265	2.865	9.407	0	0	0	0	0	0
TRINITY_DN8123_c0_g1_i2	cond_A	cond_B	7.25422	0.197519	0.000601695	0.0139204	1.157	1.478	0.707	0	0	0	0.717	0.911	1.115	1.264	0.769	0.43
TRINITY_DN14579_c3_g1_i35	cond_A	cond_B	-8.13057	0.927306	0.000602129	0.0139204	0	0	0	0	0.712	1.122	0	0.426	0.337	0.837	0.808	0
TRINITY_DN14478_c0_g2_i1	cond_A	cond_B	-1.65565	9.54191	0.0006064	0.0140083	261.349	249.369	307.668	672.758	681.288	966.034	199.009	273.441	193.073	164.721	207.317	251.478
TRINITY_DN10719_c0_g1_i2	cond_A	cond_B	1.83607	4.80653	0.000608459	0.0140449	93.121	56.26	51.955	18.888	11.195	21.115	23.778	16.529	16.785	21.678	37.607	8.672
TRINITY_DN13432_c2_g2_i3	cond_A	cond_B	-8.27232	1.03654	0.000609623	0.0140609	0	0	0	1.574	6.472	0	0	0	0	0	3.807	0
TRINITY_DN12288_c0_g1_i1	cond_A	cond_B	-2.00626	3.50321	0.00061319	0.0141323	3.981	3.677	3.39	8.019	13.642	18.054	7.012	6.752	5.33	7.493	13.331	9.829
TRINITY_DN28261_c0_g1_i1	cond_A	cond_B	-3.47149	1.27102	0.000617286	0.0142157	1.324	1.211	1.468	18.211	18.782	5.06	0.239	4.571	2.36	1.882	2.337	7.523
TRINITY_DN10322_c0_g1_i2	cond_A	cond_B	-3.441	1.97432	0.000621018	0.0142906	0.407	1.122	0	8.328	5.358	2.676	2.358	0.944	0.421	2.41	2.357	1.149
TRINITY_DN11293_c1_g9_i1	cond_A	cond_B	-2.67913	2.23176	0.000622138	0.0143053	0.426	1.133	2.293	4.144	6.472	10.926	2.285	1.671	1.349	1.764	16.622	4.58
TRINITY_DN12797_c3_g3_i3	cond_A	cond_B	-4.35117	1.35028	0.000624256	0.014318	0	0.333	0.127	0.578	3.856	5.048	0.592	0	0	0.646	3.077	0.67
TRINITY_DN12604_c1_g1_i5	cond_A	cond_B	-3.05844	3.04654	0.000624258	0.014318	0.398	1.3	0.199	1.255	6.008	7.607	0	0.543	0.122	3.064	2.337	0
TRINITY_DN12695_c0_g1_i16	cond_A	cond_B	7.2289	0.176722	0.000624397	0.014318	0.972	0.567	0.58	0	0	0	0	0.76	0	0.455	0	1.166
TRINITY_DN13596_c2_g3_i7	cond_A	cond_B	-2.36233	2.50046	0.000625663	0.014318	0.454	0.822	1.278	3.238	2.539	5.784	1.382	1.07	0	1.709	4.333	5.514
TRINITY_DN13364_c3_g1_i11	cond_A	cond_B	-1.74673	3.89106	0.000625699	0.014318	8.193	5.921	5.901	22.195	19.572	19.62	4.259	8.256	5.742	6.065	8.793	8.176
TRINITY_DN14327_c0_g1_i1	cond_A	cond_B	1.66372	5.80266	0.000625991	0.014318	40.159	49.205	60.167	17.035	14.029	12.094	67.032	48.232	59.609	58.014	42.437	94.074
TRINITY_DN11207_c4_g1_i1	cond_A	cond_B	-5.72007	0.390555	0.00062605	0.014318	0	0	0.218	4.802	5.017	3.471	0.28	0	0	0.273	0	0
TRINITY_DN11992_c2_g1_i4	cond_A	cond_B	2.43349	1.98405	0.000632166	0.0144468	7.443	8.41	10.895	1.375	1.626	1.472	14.408	5.214	9.61	9.575	4.83	8.911
TRINITY_DN14445_c5_g1_i26	cond_A	cond_B	8.08354	0.910964	0.000632698	0.0144479	1.231	0	1.006	0	0	0	0	0.61	0	0	0	0
TRINITY_DN6642_c0_g1_i2	cond_A	cond_B	-2.06369	2.7417	0.00063578	0.0145072	5.434	8.577	5.602	31.729	20.067	24.855	7.78	12.033	10.275	8.938	10.673	4.373
TRINITY_DN12658_c1_g2_i3	cond_A	cond_B	7.1913	0.145596	0.000636947	0.0145177	0.555	0.422	0.58	0	0	0	0	0.51	1.077	0.8	0	0
TRINITY_DN11778_c1_g4_i3	cond_A	cond_B	-2.07531	2.90305	0.000637436	0.0145177	1.666	1.289	0.861	3.716	5.698	5.142	0.602	0	0	1.028	0	0
TRINITY_DN12462_c0_g3_i22	cond_A	cond_B	-4.72294	1.48319	0.000637704	0.0145177	0	0.156	0	0.548	0.511	3.155	0	0	0	0	0.068	0.207
TRINITY_DN11317_c0_g6_i1	cond_A	cond_B	-8.11019	0.902493	0.000639135	0.0145392	0.009	0	0	0	4.723	4.195	0	0.501	0	0	1.061	0
TRINITY_DN12471_c0_g1_i6	cond_A	cond_B	2.02229	3.90542	0.000641296	0.0145773	13.136	9.954	10.016	1.743	1.471	4.066	9.391	15.985	11.774	12.876	11.715	1.719
TRINITY_DN11992_c4_g3_i3	cond_A	cond_B	-7.29235	0.184839	0.000644222	0.0146326	0	0	0	0.667	1.316	0.596	0.125	0.125	0.009	0	2.084	0.05
TRINITY_DN14445_c5_g1_i7	cond_A	cond_B	7.23285	0.179866	0.000644908	0.0146371	0.37	0.511	0.281	0	0	0	0.177	1.128	0.131	0.136	0.204	0
TRINITY_DN7221_c0_g1_i2	cond_A	cond_B	-1.73471	4.22818	0.000646165	0.0146444	8.563	7.921	11.285	33.443	30.612	20.227	3.096	13.938	9.676	12.885	22.387	12.168
TRINITY_DN12023_c0_g1_i2	cond_A	cond_B	-5.97202	0.594728	0.000646214	0.0146444	0.056	0	0	0.558	0.929	2.991	0	0	0	0	0	0.678
TRINITY_DN12375_c0_g6_i6	cond_A	cond_B	4.75223	1.14999	0.000648068	0.0146753	0.852	0.989	4.233	0	0	0.14	3.085	1.354	1.667	4.528	1.11	6.812
TRINITY_DN14123_c0_g3_i22	cond_A	cond_B	-8.10599	0.904708	0.000650195	0.0147123	0	0	0	0	0.48	0.724	0	0.175	0.421	0.073	0.467	0.529
TRINITY_DN14284_c1_g1_i21	cond_A	cond_B	-4.9232	1.18357	0.000651395	0.0147282	0	0	0.154	2.212	1.502	0.292	0.021	0	0	0.664	0.886	0
TRINITY_DN12122_c0_g1_i11	cond_A	cond_B	7.25514	0.19756	0.000653062	0.0147501	0.546	0.689	1.505	0	0	0	1.953	0.602	0	1.055	1.12	3.389
TRINITY_DN11471_c0_g1_i27	cond_A	cond_B	-8.13104	0.931927	0.000653349	0.0147501	0	0	0	0	0.79	1.881	0.073	0	0	0	0	0
TRINITY_DN11482_c3_g1_i7	cond_A	cond_B	4.68351	0.816229	0.000653929	0.014752	2.953	3.855	5.302	0.319	0	0	3.324	2.883	2.791	3.21	0.594	2.935
TRINITY_DN14364_c3_g1_i2	cond_A	cond_B	-2.709	1.85135	0.000654554	0.0147549	0.222	0.344	0.399	1.096	1.874	2.606	0.956	0.568	0.412	0.573	1.227	0.355
TRINITY_DN12236_c0_g1_i4	cond_A	cond_B	-5.35637	1.20024	0.000656222	0.0147813	0	0.189	0	0.289	3.639	3.599	0.218	0.552	0.29	0.236	1.412	0.471
TRINITY_DN11270_c1_g1_i9	cond_A	cond_B	-7.94817	0.779461	0.000657313	0.0147947	0	0	0	2.869	0	2.442	0.665	0	0	0.8	0	0.686
TRINITY_DN9505_c0_g1_i1	cond_A	cond_B	8.0923	0.919601	0.000662083	0.0148909	2.574	1.155	0	0	0	0	0	0	0	0	0	0.694
TRINITY_DN13923_c0_g4_i3	cond_A	cond_B	7.2158	0.165657	0.000666979	0.0149897	0.63	0.311	0.653	0	0	0	0	0	0	0.3	0	0.116
TRINITY_DN11891_c0_g2_i1	cond_A	cond_B	-4.32494	1.46496	0.000671234	0.015074	0.352	0	0	3.208	0.914	2.98	0	0	0.253	0	0	0
TRINITY_DN13526_c1_g3_i9	cond_A	cond_B	-8.09572	0.891698	0.000672134	0.0150828	0	0	0	2.64	1.781	0	0	0	0	0	0	0.289
TRINITY_DN14036_c0_g2_i3	cond_A	cond_B	8.12125	0.945009	0.000673379	0.0150994	0.333	0.811	0	0	0	0	0	0.443	0	0	0	0.198
TRINITY_DN6536_c0_g1_i4	cond_A	cond_B	-3.20831	1.86972	0.000676848	0.0151636	0	0.711	1.251	5.917	4.212	7.023	1.724	0.552	0	0.873	7.576	3.34
TRINITY_DN14481_c0_g3_i11	cond_A	cond_B	-1.73436	5.12573	0.000677259	0.0151636	5.064	4.411	3.372	15.531	14.478	9.372	3.449	2.933	1.517	2.21	0.954	0.918
TRINITY_DN14406_c0_g3_i5	cond_A	cond_B	-5.29953	1.17886	0.000679491	0.0152021	0	0	0.227	0.418	3.004	5.702	0.499	0	0	0.2	1.811	0.091
TRINITY_DN11680_c1_g2_i3	cond_A	cond_B	7.36659	0.290748	0.000682425	0.015249	0.222	0.789	0.172	0	0	0	0.156	0.518	0.637	0.691	0.029	0.066
TRINITY_DN13922_c2_g1_i22	cond_A	cond_B	-8.08338	0.883051	0.000682608	0.015249	0	0	0	0	0.883	1.25	0	0	0	0	0.584	0
TRINITY_DN12529_c1_g6_i1	cond_A	cond_B	7.26613	0.207666	0.000687161	0.0153379	1.639	0.811	0.553	0	0	0	0.457	0.668	0.899	2.146	0	0
TRINITY_DN14478_c0_g1_i8	cond_A	cond_B	-1.58655	10.8198	0.000687617	0.0153379	630.354	572.085	715.365	1677.47	1588.88	1936.22	478.201	560.761	423.705	351.146	387.222	337.732
TRINITY_DN11068_c0_g1_i32	cond_A	cond_B	-7.93764	0.770028	0.000688493	0.015346	0	0	0	0.568	0	0.421	0.26	0.301	0.253	0.509	0.76	0
TRINITY_DN14593_c2_g1_i1	cond_A	cond_B	-7.29134	0.192303	0.000690477	0.0153743	0	0	0	0.657	1.347	1.764	1.911	2.724	1.339	2.501	3.973	0.273
TRINITY_DN9605_c0_g1_i2	cond_A	cond_B	-7.94867	0.7804	0.000691248	0.0153743	0	0	0	1.335	0	1.928	0	0	0	1.164	0	1.223
TRINITY_DN6284_c0_g1_i1	cond_A	cond_B	2.67571	1.74812	0.00069131	0.0153743	8.878	8.155	15.545	1.873	0.96	1.636	24.588	25.787	16.663	15.649	10.186	5.869
TRINITY_DN13443_c1_g3_i7	cond_A	cond_B	2.32298	2.12153	0.000694033	0.0154234	7.397	8.266	6.517	1.604	0.635	1.624	6.814	7.663	8.421	8.466	7.109	1.843
TRINITY_DN11445_c1_g2_i1	cond_A	cond_B	1.98423	2.73052	0.000695874	0.0154463	8.619	7.921	11.194	2.232	2.013	2.022	12.517	12.467	10.987	10.684	3.944	1.562
TRINITY_DN14667_c2_g1_i6	cond_A	cond_B	-7.26066	0.160975	0.000696102	0.0154463	0	0	0	0.677	1.363	0.958	0.291	0	0	0	1.879	0.099
TRINITY_DN12616_c1_g4_i10	cond_A	cond_B	1.75802	6.11963	0.000697697	0.0154702	44.584	68.092	91.99	24.178	17.9	13.508	111.544	60.357	67.982	72.863	44.356	84.518
TRINITY_DN11735_c2_g1_i8	cond_A	cond_B	-7.25304	0.157857	0.000701835	0.0155458	0	0	0.009	1.225	2.292	2.279	0	1.412	0.702	0	0	1.364
TRINITY_DN14626_c0_g1_i9	cond_A	cond_B	-3.58032	1.55927	0.000702148	0.0155458	2.657	2.911	1.767	8.677	55	15.693	0	0	0	0	4.304	0
TRINITY_DN12462_c0_g3_i14	cond_A	cond_B	-5.1206	1.01248	0.000702931	0.0155516	0	0	0.118	1.923	2.044	0.28	0.353	0.017	0	0.336	1.1	0
TRINITY_DN12374_c3_g1_i11	cond_A	cond_B	-3.80087	1.55083	0.000706399	0.0156062	0.231	0.2	0.181	0.498	1.471	5.843	0.945	1.83	1.92	3.337	20.284	10.333
TRINITY_DN11555_c3_g1_i3	cond_A	cond_B	-5.089	0.525497	0.000706574	0.0156062	0	0.422	0.517	9.135	11.907	13.497	3.407	4.546	2.398	5.72	9.095	3.447
TRINITY_DN14125_c1_g1_i1	cond_A	cond_B	7.20552	0.15753	0.000706972	0.0156062	2.472	1.3	1.423	0	0	0	0	0	0	0	0	0
TRINITY_DN13080_c1_g1_i3	cond_A	cond_B	-1.74321	6.43405	0.000709894	0.0156592	18.265	21.286	27.21	95.765	70.019	40.49	24.941	21.242	20.363	20.887	36.624	112.393
TRINITY_DN13352_c2_g1_i29	cond_A	cond_B	-7.55588	0.43362	0.000711276	0.015678	0	0	0	0.538	0.015	0.549	0	0	0	0	0	0.116
TRINITY_DN11512_c1_g1_i7	cond_A	cond_B	-8.11941	0.902907	0.000713564	0.0157168	0	0	0	0	2.679	1.192	1.943	0	0.487	0.746	8.248	0
TRINITY_DN8847_c0_g1_i1	cond_A	cond_B	-3.55976	1.94242	0.000715446	0.0157467	0.667	1.711	0	3.297	10.142	13.286	0.945	1.738	1.358	1.973	13.691	9.358
TRINITY_DN11638_c0_g2_i17	cond_A	cond_B	-7.40634	0.273895	0.000719718	0.015829	0	0	0	0.13	0.681	0.234	0	0	0.14	0.109	0.049	0.132
TRINITY_DN11884_c4_g1_i5	cond_A	cond_B	2.02717	2.55538	0.000721044	0.0158465	6.989	5.055	7.886	1.803	1.316	1.332	7.147	6.108	6.294	6.229	3.097	1.314
TRINITY_DN10117_c0_g1_i9	cond_A	cond_B	-4.40319	1.38558	0.000722094	0.0158559	0	0.322	0	1.006	3.267	3.085	0	0	0	0	0	0.149
TRINITY_DN14282_c0_g1_i1	cond_A	cond_B	4.67451	1.07109	0.000722536	0.0158559	15.025	3.288	9.735	0.239	0.821	0	0	0.928	0	0.318	14.003	14.946
TRINITY_DN11787_c2_g1_i20	cond_A	cond_B	-6.67762	1.23133	0.000729758	0.0160026	0	0.011	0	0	0.79	1.507	0.021	0	0	0	0	0
TRINITY_DN12342_c1_g2_i4	cond_A	cond_B	-3.41582	2.9884	0.000732167	0.0160437	0.463	0.322	0	0.707	2.818	3.985	0.987	0	0.169	0.591	1.967	0.827
TRINITY_DN13337_c1_g3_i6	cond_A	cond_B	-2.11908	2.92938	0.000733817	0.016068	3.916	3.477	3.345	7.561	16.816	16.909	3.168	2.156	1.143	2.128	7.498	12.532
TRINITY_DN12562_c1_g2_i2	cond_A	cond_B	7.24364	0.189125	0.000735765	0.0160988	1.824	0.755	0.616	0	0	0	0	0.535	0	1.4	0	0
TRINITY_DN14201_c0_g1_i27	cond_A	cond_B	-2.63977	2.68739	0.000739575	0.0161703	0.361	0.778	0.218	5.459	1.378	1.472	1.132	0.56	0.206	0.582	0.74	0.471
TRINITY_DN14677_c5_g1_i18	cond_A	cond_B	-1.89045	11.3082	0.000741411	0.0161986	2536.89	3707.86	4069.78	7558.83	17391.8	8968.75	1246.21	1857.4	3768.67	3072.71	2090.82	2635.27
TRINITY_DN13045_c0_g3_i3	cond_A	cond_B	-3.07431	1.96859	0.000742045	0.0162006	0.028	0.955	0.544	3.397	5.729	3.085	1.153	0.811	0.862	0.927	3.301	1.215
TRINITY_DN12355_c1_g3_i1	cond_A	cond_B	-2.48135	2.54887	0.000744274	0.0162374	13.396	5.277	20.575	30.514	67.929	86.623	106.09	474.583	195.302	152.29	27.675	0.975
TRINITY_DN11504_c0_g1_i15	cond_A	cond_B	-3.68944	1.75605	0.000746445	0.0162728	0.324	0.433	0.435	1.096	1.363	10.4	0.114	0.852	0.628	0.973	3.954	0.066
TRINITY_DN13173_c1_g1_i7	cond_A	cond_B	-2.09772	3.4379	0.000748779	0.0163118	3.712	5.755	8.883	23.052	12.79	35.196	7.978	4.688	1.452	5.583	20.79	9.044
TRINITY_DN14029_c3_g2_i1	cond_A	cond_B	-5.06606	0.927165	0.000753705	0.0164071	0.176	0	0	0.398	1.858	3.552	0.312	0.526	0	0.291	2.97	2.158
TRINITY_DN11939_c1_g6_i8	cond_A	cond_B	-8.06345	0.867482	0.000755073	0.0164249	0	0	0	0	3.035	5.328	0	0.493	0	0.027	4.372	0.455
TRINITY_DN14440_c4_g1_i6	cond_A	cond_B	-7.32047	0.203749	0.000758228	0.016481	0	0	0	0.528	1.456	0.444	0.488	0.159	0.122	0.145	2.084	0
TRINITY_DN14499_c2_g1_i6	cond_A	cond_B	7.1825	0.13866	0.000758757	0.016481	0.778	0.633	0.444	0	0	0	0.229	0.384	0	0	0	0
TRINITY_DN13240_c1_g2_i1	cond_A	cond_B	-2.35002	2.66715	0.000759794	0.0164915	1.176	1.044	0.743	8.129	1.75	4.651	1.641	0.877	0.983	1.037	1.451	5.183
TRINITY_DN14157_c0_g1_i1	cond_A	cond_B	-3.76946	1.15245	0.000761386	0.0165141	0.37	0.455	0.281	2.799	2.988	8.343	1.413	0.685	0.628	0.873	14.724	4.894
TRINITY_DN14410_c3_g4_i5	cond_A	cond_B	-2.62241	2.23031	0.000764125	0.0165614	0.768	0.467	0.725	1.574	2.4	6.719	0.54	0.61	1.508	0.955	3.389	3.017
TRINITY_DN14260_c3_g5_i4	cond_A	cond_B	-4.18101	3.04604	0.0007676	0.0166246	0	1.7	0	4.762	10.204	15.647	1.641	0	0	6.329	19.125	3.505
TRINITY_DN10453_c0_g1_i6	cond_A	cond_B	2.79176	1.86778	0.000769443	0.0166448	4.684	3.966	5.357	0.239	0.418	1.11	6.201	6.785	6.51	6.847	0.964	1.901
TRINITY_DN12790_c0_g5_i4	cond_A	cond_B	1.86351	8.2321	0.000770681	0.0166448	184.002	423.781	474.309	118.758	59.351	97.479	622.237	540.614	411.379	463.327	384.72	10.251
TRINITY_DN13447_c1_g4_i3	cond_A	cond_B	-2.12937	2.43992	0.000771129	0.0166448	0.805	0.855	1.033	5.539	2.973	2.512	0.052	0.067	0	0.355	0.37	2.844
TRINITY_DN12903_c0_g1_i6	cond_A	cond_B	-2.2156	2.47262	0.000771194	0.0166448	0.426	0.544	1.015	3.696	1.626	3.062	0.239	0.543	0.262	0.255	0	0.62
TRINITY_DN10981_c3_g2_i6	cond_A	cond_B	7.16404	0.123412	0.000771322	0.0166448	0.861	0.855	0.734	0	0	0	0.935	0.677	0	0	1.071	0.008
TRINITY_DN11184_c0_g1_i3	cond_A	cond_B	-5.89147	0.516173	0.000773143	0.016672	0	0.1	0	0.966	3.825	1.122	0.208	0.075	0	0	2.259	9.366
TRINITY_DN9828_c0_g1_i1	cond_A	cond_B	2.13353	2.68553	0.000774945	0.0166988	12.035	9.277	13.768	2.53	3.422	1.391	11.042	32.255	27.987	26.115	0.721	0
TRINITY_DN8422_c0_g1_i1	cond_A	cond_B	-3.40186	1.75566	0.000782519	0.0168499	0.481	0	0.816	5.629	4.521	1.916	0.374	0.635	0.337	0.182	0.818	0.389
TRINITY_DN14579_c3_g1_i32	cond_A	cond_B	-7.24185	0.156597	0.000783713	0.0168542	0	0	0	1.594	1.456	3.365	0.374	0.334	0.581	0.564	2.581	0.471
TRINITY_DN11498_c2_g1_i4	cond_A	cond_B	-7.2842	0.17767	0.00078385	0.0168542	0	0	0	0.229	0.712	0.444	0.364	0.05	0	0.327	0.896	0.727
TRINITY_DN12740_c4_g2_i3	cond_A	cond_B	7.26426	0.2062	0.000784913	0.0168649	1.009	0.555	0.263	0	0	0	0	0.184	0.281	0.118	0.136	0.322
TRINITY_DN10503_c1_g2_i1	cond_A	cond_B	-3.38603	3.45071	0.000786357	0.0168838	0	1.711	0.915	5.041	5.11	15.413	3.553	2.365	0.721	5.447	10.955	2.554
TRINITY_DN14670_c2_g8_i1	cond_A	cond_B	7.16231	0.122049	0.000787424	0.0168945	3.934	2.455	2.982	0	0	0	0	0	0.159	0.109	0	0
TRINITY_DN9045_c0_g1_i5	cond_A	cond_B	-3.41935	1.41983	0.000790397	0.0169461	0.139	0.444	0.054	1.704	2.354	2.618	0.561	0.418	0.356	0.327	2.191	0.074
TRINITY_DN6194_c0_g1_i2	cond_A	cond_B	-1.94315	4.91642	0.000791516	0.0169579	10.618	16.953	26.249	103.008	51.996	37.463	10.533	7.88	5.508	6.129	4.382	0.653
TRINITY_DN11653_c2_g1_i28	cond_A	cond_B	-7.75193	0.577557	0.000794228	0.0170038	0	0	0	0.03	1.022	0.654	0.031	0.008	0	0.018	0	0.008
TRINITY_DN13633_c1_g5_i1	cond_A	cond_B	-7.26517	0.161211	0.000798418	0.0170812	0	0	0	0.608	1.579	0.818	0.416	0.033	0	0.782	0.049	0.438
TRINITY_DN12912_c2_g2_i6	cond_A	cond_B	-7.21061	0.121574	0.000805246	0.0172114	0	0	0	0.747	1.223	0.982	0	0.142	0	0.209	1.354	0
TRINITY_DN12630_c0_g1_i5	cond_A	cond_B	-3.81076	2.64368	0.000805656	0.0172114	0.296	0.455	0	0.638	1.471	7.572	0.582	1.011	0.637	0.473	0.993	0.628
TRINITY_DN8649_c0_g1_i8	cond_A	cond_B	-7.42872	0.322144	0.000811678	0.0173276	0	0	0	2.899	0.232	0.911	1.091	0.075	0	0.509	1.889	0
TRINITY_DN6742_c0_g1_i1	cond_A	cond_B	-2.50921	2.30917	0.000820151	0.017496	0.667	1.344	1.949	10.47	7.742	2.547	1.787	1.345	1.068	0.664	1.12	3.331
TRINITY_DN12681_c7_g7_i5	cond_A	cond_B	-4.59627	1.13783	0.000821071	0.0174971	0	0.133	0	0.428	1.239	1.846	0.083	0	0	0.209	0.146	0.736
TRINITY_DN12530_c2_g9_i1	cond_A	cond_B	-3.38066	1.19278	0.000821376	0.0174971	0.639	1.089	0.662	5.091	7.278	10.4	1.122	2.44	0.665	1.255	24.617	32.479
TRINITY_DN13611_c0_g5_i7	cond_A	cond_B	2.56722	1.9312	0.000823629	0.0175219	2.629	3.777	2.148	0.319	0.526	0.467	1.402	3.267	1.667	4.174	0.292	0
TRINITY_DN7015_c0_g1_i2	cond_A	cond_B	-2.21581	2.27707	0.000823715	0.0175219	0.778	0.444	0.915	4.583	2.663	1.998	3.895	8.314	7.053	7.756	5.083	4.117
TRINITY_DN12674_c2_g5_i1	cond_A	cond_B	-1.98567	6.0528	0.000824887	0.0175228	64.118	38.284	102.994	422.839	206.93	119.038	15.343	1.997	3.868	1.428	0.448	2.29
TRINITY_DN14225_c0_g9_i1	cond_A	cond_B	-3.12751	2.2475	0.000824936	0.0175228	0.333	0.822	0.535	0.717	4.367	8.297	1.953	1.496	1.368	2.719	0.39	1.926
TRINITY_DN13491_c1_g1_i12	cond_A	cond_B	-7.74113	0.5769	0.000831842	0.0176569	0	0	0	3.566	1.997	0.058	0	0.15	0	0	0	0.24
TRINITY_DN13985_c7_g3_i1	cond_A	cond_B	-3.53483	5.25873	0.000838158	0.0177784	101.407	27.874	20.947	51.394	145.783	1288.91	189.255	0.51	214.578	130.385	136.222	5.266
TRINITY_DN12769_c3_g1_i1	cond_A	cond_B	-7.25876	0.157462	0.00084251	0.017858	0	0	0	0.578	1.626	1.133	0	0	0	0	2.882	0.521
TRINITY_DN14598_c3_g1_i14	cond_A	cond_B	8.20281	1.01882	0.000846464	0.017929	4.249	0.489	0	0	0	0	0	1.111	0	0.955	0.088	2.116
TRINITY_DN12584_c5_g2_i2	cond_A	cond_B	-8.01827	0.818348	0.000847889	0.0179465	0	0.011	0	0	2.663	2.22	0.582	0.593	0	0.509	0.769	0
TRINITY_DN12621_c0_g1_i20	cond_A	cond_B	-8.04291	0.863541	0.000852149	0.0180239	0	0	0	2.969	0	0.421	1.413	0	0	1.755	1.938	3.935
TRINITY_DN13701_c0_g1_i6	cond_A	cond_B	8.05891	0.889393	0.000853415	0.0180283	0.778	2.111	0	0	0	0	0.582	0.326	1.939	0	0.185	2.521
TRINITY_DN13969_c5_g1_i14	cond_A	cond_B	7.17943	0.136253	0.000853849	0.0180283	1.185	0.533	0.616	0	0	0	0.01	0.568	0.253	0	0	0
TRINITY_DN12728_c3_g2_i10	cond_A	cond_B	-8.00823	0.813077	0.000854175	0.0180283	0	0	0	0	1.037	1.227	0	0	0	0	0	0
TRINITY_DN12714_c0_g2_i13	cond_A	cond_B	-4.01666	1.61301	0.000857452	0.0180847	0.315	0	0.091	0.558	1.316	4.043	0.343	0.585	0	0.127	1.159	0.628
TRINITY_DN14563_c3_g1_i2	cond_A	cond_B	-1.89272	12.1902	0.0008597	0.0181087	6681.33	9969.02	10709.9	20547.2	47326.4	22116	4935.26	5375.39	11186	8912.5	5216.17	7072.16
TRINITY_DN14422_c0_g4_i2	cond_A	cond_B	7.24045	0.186617	0.000859804	0.0181087	3.203	1.244	0.879	0	0	0	1.548	1.788	1.574	0.8	0	0.645
TRINITY_DN14044_c0_g1_i7	cond_A	cond_B	-7.23185	0.137105	0.000860938	0.0181198	0	0	0	1.454	1.378	0.526	0	0.025	0	0	0.448	0
TRINITY_DN14372_c2_g5_i1	cond_A	cond_B	7.17554	0.132436	0.000862911	0.0181376	1.278	0.733	1.949	0.01	0.031	0	0.229	1.621	1.311	1.273	0	0.347
TRINITY_DN14116_c0_g2_i24	cond_A	cond_B	8.02676	0.861355	0.000863001	0.0181376	1.185	0.455	0	0	0	0	0	0	1.283	1.837	0	0
TRINITY_DN12646_c2_g3_i7	cond_A	cond_B	2.57174	2.03057	0.000863784	0.0181413	10.118	10.632	11.883	0.727	2.834	1.554	14.075	13.061	12.823	16.813	1.753	3.662
TRINITY_DN12408_c3_g1_i1	cond_A	cond_B	-4.5359	0.831632	0.000864704	0.0181478	0.139	0	0.462	1.494	4.908	6.287	0	0.284	0.14	0.291	3.087	3.869
TRINITY_DN10985_c0_g4_i2	cond_A	cond_B	-2.34122	6.78484	0.000866448	0.0181716	22.283	61.481	41.658	404.011	55.697	161.783	155.38	17.54	18.461	25.824	349.264	212.451
TRINITY_DN14451_c0_g2_i12	cond_A	cond_B	-2.86991	1.62768	0.000867392	0.0181787	1.565	2.044	2.293	14.007	19.138	6.696	9.567	21.542	16.766	20.732	14.84	3.439
TRINITY_DN13095_c2_g1_i4	cond_A	cond_B	-8.06153	0.871265	0.000868143	0.0181816	0	0	0	0	1.223	3.634	0	0	0	0	0.487	0.231
TRINITY_DN8847_c0_g1_i2	cond_A	cond_B	-7.33719	0.226736	0.00087088	0.0182261	0	0	0	1.106	5.296	5.586	0.145	0.284	0.206	0.582	2.064	0.446
TRINITY_DN13175_c0_g4_i1	cond_A	cond_B	-2.0106	4.52923	0.000878138	0.0183652	3.212	1.644	5.973	8.607	15.856	13.286	3.771	4.145	5.273	3.928	8.258	3.927
TRINITY_DN14691_c3_g7_i3	cond_A	cond_B	-5.81665	0.465536	0.000880954	0.0184111	0	0	0.036	0.269	1.006	0.432	0.229	0.368	0.187	0.1	0.497	0.463
TRINITY_DN13497_c0_g6_i4	cond_A	cond_B	7.20315	0.155675	0.00088684	0.0185212	1.129	0.344	0.589	0	0	0	0.727	0.627	0.393	0.136	0.419	0
TRINITY_DN13679_c0_g1_i24	cond_A	cond_B	-7.86186	0.703209	0.000888639	0.0185458	0	0	0	4.493	0	3.552	1.309	0	0	1.382	0.428	0.703
TRINITY_DN12940_c5_g1_i5	cond_A	cond_B	-4.09753	2.43421	0.000890081	0.0185629	0	0.967	0.036	0.857	9.585	6.158	0.686	1.337	0.993	1.246	3.35	0.322
TRINITY_DN13009_c0_g1_i4	cond_A	cond_B	-3.06305	2.70892	0.000893211	0.0186123	0.815	0.6	0	2.251	4.692	4.043	0	0.033	1.18	0	0.448	0.265
TRINITY_DN14460_c0_g2_i1	cond_A	cond_B	-2.52274	2.5021	0.000894891	0.0186123	0.537	0.644	0.743	1.106	3.019	5.621	0.571	0.518	0.234	0	0	1.281
TRINITY_DN14029_c3_g2_i4	cond_A	cond_B	-4.12274	0.936238	0.000895187	0.0186123	0.268	0.167	0	3.337	1.285	3.05	0.644	0.351	0	0.455	4.84	3.604
TRINITY_DN11502_c0_g4_i3	cond_A	cond_B	-3.05927	1.83467	0.000895214	0.0186123	0.787	1.544	0.725	2.68	7.247	13.368	0.706	0.986	0	0.891	10.575	7.084
TRINITY_DN5689_c0_g1_i1	cond_A	cond_B	-3.89079	1.25764	0.000895996	0.0186123	0.259	0.311	0.19	1.016	2.4	7.105	1.091	0.652	0.871	0.909	7.693	5.332
TRINITY_DN13613_c1_g1_i1	cond_A	cond_B	-3.21502	2.41614	0.000896194	0.0186123	0.537	0.022	0.054	1.385	1.548	2.244	0.26	0.242	0.244	0.318	0.37	0.017
TRINITY_DN10892_c1_g1_i20	cond_A	cond_B	-5.49916	2.19191	0.00090439	0.0187694	0.065	0.133	0	0	0.852	7.771	0	0	0	0	0	0
TRINITY_DN13885_c0_g1_i19	cond_A	cond_B	4.01224	1.18218	0.0009064	0.0187846	0.324	1.522	2.076	0.06	0	0.129	2.638	0.577	1.124	0.164	0	0.413
TRINITY_DN12609_c1_g3_i4	cond_A	cond_B	7.16144	0.121382	0.00090672	0.0187846	0.991	1.355	0.716	0	0	0	0.488	0	0	1.755	0.555	0
TRINITY_DN14651_c1_g1_i5	cond_A	cond_B	-1.92354	5.0299	0.000907012	0.0187846	9.896	8.343	9.644	49.531	35.722	12.749	5.433	8.039	7.39	7.356	6.515	4.15
TRINITY_DN13235_c1_g1_i6	cond_A	cond_B	-3.15591	2.32596	0.00090789	0.0187897	0.417	0.167	0	0.877	1.905	2.045	0.499	0	0.375	0	0.623	1.934
TRINITY_DN8926_c0_g1_i2	cond_A	cond_B	4.41012	0.698504	0.000908978	0.0187992	1.009	1.2	1.659	0.05	0.077	0.047	1.974	2.323	2.079	3.192	0	0.231
TRINITY_DN11772_c4_g2_i1	cond_A	cond_B	-7.50264	0.38882	0.000918173	0.0189762	0	0	0	1.315	0.155	2.524	0	0.226	0.525	0	0	0
TRINITY_DN13570_c0_g2_i1	cond_A	cond_B	-2.97097	2.29689	0.000920121	0.0190033	1.305	1.889	0	9.733	6.426	8.121	2.181	0	0.852	0	7.995	8.052
TRINITY_DN13757_c0_g2_i1	cond_A	cond_B	-2.26338	2.63295	0.000921784	0.0190245	1.583	1.044	0.625	3.766	3.128	7.479	1.07	1.604	1.255	1.337	7.527	4.447
TRINITY_DN13136_c1_g1_i1	cond_A	cond_B	7.33399	0.262512	0.000927964	0.0191388	0.102	0.356	0.888	0	0	0	0	0	0	0	0	0
TRINITY_DN13326_c1_g1_i11	cond_A	cond_B	-7.16602	0.0905159	0.000934408	0.0192584	0	0	0	0.687	0.48	0.526	0.031	0	0.468	0.082	0	0.364
TRINITY_DN12882_c4_g1_i5	cond_A	cond_B	-2.49817	2.65304	0.00093582	0.0192689	0.102	0.544	0.236	1.016	2.059	1.519	0.613	0.309	0.515	0.282	1.909	1.463
TRINITY_DN13188_c1_g4_i4	cond_A	cond_B	-7.50978	0.359759	0.000936212	0.0192689	0	0	0	0.448	6.039	2.068	0	0	0.309	0.973	0	0
TRINITY_DN14406_c0_g3_i1	cond_A	cond_B	-4.78838	0.70968	0.000938528	0.0193033	0.074	0	0.181	0.936	2.508	2.279	0.187	0.56	0.412	0.491	1.324	1.149
TRINITY_DN7810_c0_g1_i4	cond_A	cond_B	-1.76291	5.78347	0.000942139	0.0193642	25.634	29.485	40.86	164.792	71.15	68.3	31.402	18.049	13.844	10.166	5.589	0.86
TRINITY_DN8499_c0_g1_i5	cond_A	cond_B	-4.94202	0.863015	0.000946606	0.0194426	0	0	0.109	0.578	0.65	1.823	0.145	0	0	0.391	1.003	0.504
TRINITY_DN13418_c3_g4_i12	cond_A	cond_B	-7.19894	0.107545	0.000953528	0.0195502	0	0	0	1.116	1.657	0.795	0	0	0.375	0.373	0	0
TRINITY_DN14389_c1_g3_i1	cond_A	cond_B	-1.71567	4.68976	0.00095368	0.0195502	3.999	2.489	3.399	10.022	12.31	6.941	1.797	3.15	2.885	1.655	3.311	2.926
TRINITY_DN9962_c0_g1_i1	cond_A	cond_B	-1.83979	4.06337	0.000953813	0.0195502	2.537	4.611	3.943	19.316	9.399	8.846	1.911	2.724	2.726	1.291	2.727	5.613
TRINITY_DN14553_c0_g1_i5	cond_A	cond_B	4.59636	0.740727	0.000964827	0.0197624	2.111	1.478	1.459	0.169	0	0	1.745	3.401	3.541	3.71	0.195	0.256
TRINITY_DN13882_c2_g4_i7	cond_A	cond_B	-7.88458	0.722855	0.000967932	0.0198124	0	0	0	3.068	0	0.993	0	0	0	0	0	0
TRINITY_DN11772_c3_g4_i1	cond_A	cond_B	-3.0775	1.39704	0.000971116	0.0198639	0.676	0.411	0.888	3.168	6.101	5.702	1.444	2.181	0.918	1.919	4.908	3.15
TRINITY_DN12351_c1_g1_i6	cond_A	cond_B	-2.80963	1.52262	0.000975268	0.0199321	0.222	0.311	0.517	1.853	2.555	2.22	0.634	0	0	1.773	1.889	0.942
TRINITY_DN8214_c0_g1_i1	cond_A	cond_B	-2.53931	2.29615	0.000975786	0.0199321	0.463	1.6	0.97	2.58	6.349	7.186	1.943	2.933	1.901	2.346	5.18	3.613
TRINITY_DN7793_c0_g1_i1	cond_A	cond_B	-3.03446	1.35964	0.000993327	0.0202765	0.602	0.655	0.807	3.865	5.11	6.439	1.444	2.139	2.557	3.628	4.586	1.926
TRINITY_DN13124_c0_g1_i2	cond_A	cond_B	-4.59515	0.844022	0.000998943	0.0203707	0.204	0	0	1.604	2.106	0.783	0.696	0	0.375	0.209	0.652	1.017
TRINITY_DN14325_c0_g1_i3	cond_A	cond_B	2.82333	1.56339	0.000999973	0.0203707	3.194	3.144	6.309	0.448	0.573	0.596	5.547	4.78	2.744	4.192	5.453	0.091
TRINITY_DN7388_c0_g1_i4	cond_A	cond_B	5.0062	0.612955	0.000999992	0.0203707	4.212	1.278	2.275	0	0	0.164	0	2.072	1.517	0.982	0	0.372
TRINITY_DN7440_c0_g1_i2	cond_A	cond_B	-1.84959	4.42465	0.00100191	0.0203846	17.756	17.831	29.612	124.048	49.952	45.97	18.095	17.306	20.297	10.002	12.552	2.943
TRINITY_DN14216_c1_g1_i22	cond_A	cond_B	-1.78091	9.00462	0.00100204	0.0203846	3341.6	3639.76	4069.81	7620	16165.3	9335.79	1358.98	1905.76	4108.33	3276.68	2441.47	3500.74
TRINITY_DN12425_c4_g2_i3	cond_A	cond_B	7.12227	0.0891754	0.00100335	0.0203974	1.444	1.722	2.003	0	0	0	1.672	0.744	0.047	0.173	2.298	1.042
TRINITY_DN9892_c0_g1_i7	cond_A	cond_B	-7.64065	0.490806	0.00100583	0.0204338	0	0	0	0.269	6.798	10.458	0	0	0	0	0.243	0
TRINITY_DN11622_c4_g2_i2	cond_A	cond_B	-5.58262	1.39938	0.00100862	0.0204765	0.194	0	0	3.457	0	5.41	0	0	0	0	1.548	2.439
TRINITY_DN10775_c0_g1_i7	cond_A	cond_B	4.6842	0.769664	0.00101054	0.0205016	1	1.144	2.583	0	0	0.14	2.628	3.134	2.211	2.337	0.088	0
TRINITY_DN11305_c0_g5_i1	cond_A	cond_B	1.65423	5.70281	0.00101342	0.0205459	70.413	102.521	133.295	34.758	29.234	24.843	188.579	105.631	111.986	130.222	53.392	106.747
TRINITY_DN12111_c1_g1_i1	cond_A	cond_B	4.87256	0.537593	0.00101601	0.0205845	1.694	1.544	1.686	0.13	0	0	3.044	2.072	3.522	4.283	0.36	0.546
TRINITY_DN11787_c2_g1_i14	cond_A	cond_B	-6.08813	0.712766	0.00102221	0.0206961	0	0.011	0	0.558	0.031	0.97	0	0	0	0.027	0.808	0
TRINITY_DN8992_c0_g1_i3	cond_A	cond_B	-1.82723	4.7168	0.00102575	0.0207536	10.729	11.188	19.506	74.994	29.606	31.877	4.591	3.017	2.033	1.491	0.438	0
TRINITY_DN6855_c0_g1_i1	cond_A	cond_B	-1.80043	3.58637	0.0010305	0.0208357	6.36	6.51	4.976	26.768	18.643	12.69	13.992	14.882	10.79	14.112	21.111	7.771
TRINITY_DN11636_c1_g3_i4	cond_A	cond_B	-3.54709	1.98197	0.00103945	0.0210024	0.722	0.178	0	1.086	4.831	3.646	0	0	0	0.718	0.575	0.479
TRINITY_DN11222_c0_g1_i5	cond_A	cond_B	-3.27378	1.65467	0.0010435	0.0210664	0	0.256	0.417	1.624	1.781	2.559	0	0	0.272	0	0	0
TRINITY_DN12964_c5_g2_i3	cond_A	cond_B	-2.30048	2.40654	0.00104403	0.0210664	0.231	0.567	0.934	2.52	1.874	3.482	0.218	0.493	0.693	0.573	1.13	0
TRINITY_DN10649_c0_g1_i2	cond_A	cond_B	3.8407	1.31389	0.00105045	0.0211815	4.62	1.155	2.919	0	0.325	0.175	0.125	1.045	0	1.882	1.431	1.86
TRINITY_DN10457_c0_g2_i2	cond_A	cond_B	-5.8024	0.450657	0.00105968	0.0213478	0.009	0.022	0.009	0.269	0.898	1.274	0	0.058	0.468	0.009	0	0
TRINITY_DN13521_c0_g1_i11	cond_A	cond_B	-2.06076	3.66988	0.00106103	0.0213478	1.944	2.089	1.931	3.636	12.232	6.263	2.722	2.791	1.742	3.083	4.119	2.902
TRINITY_DN12395_c2_g4_i3	cond_A	cond_B	-4.05588	2.04422	0.00106221	0.0213478	0.815	0	0	1.883	2.927	7.105	0.81	0	0	0.027	4.294	0.901
TRINITY_DN11678_c0_g1_i11	cond_A	cond_B	2.2219	3.56811	0.00106224	0.0213478	5.703	6.488	7.333	0.638	2.416	0.713	6.16	11.732	8.271	10.175	2.113	0.265
TRINITY_DN12342_c1_g2_i15	cond_A	cond_B	-2.65748	3.03183	0.00106227	0.0213478	0.463	0.367	0.499	0.628	1.394	5.2	0	1.128	0.543	0.173	0.701	0.256
TRINITY_DN12032_c0_g6_i13	cond_A	cond_B	-7.93894	0.747709	0.00106488	0.0213859	0	0.011	0	2.072	1.719	0	0	0.134	0	0	2.649	0
TRINITY_DN14253_c2_g1_i10	cond_A	cond_B	-7.95639	0.757584	0.00106595	0.0213929	0	0	0	0.817	1.084	0	0	0	0.272	0	0	0
TRINITY_DN11664_c2_g6_i1	cond_A	cond_B	-2.11023	2.19427	0.00106987	0.0214571	0.935	0.867	0.934	4.234	3.948	2.688	1.6	2.198	1.002	1.173	1.636	1.364
TRINITY_DN11224_c1_g1_i3	cond_A	cond_B	-7.81423	0.662047	0.00107093	0.0214639	0	0	0	0.797	0	1.18	0.239	0	0.075	0	0.75	0
TRINITY_DN12441_c0_g1_i1	cond_A	cond_B	-7.14129	0.073423	0.00107213	0.0214735	0	0	0	1.494	0.619	1.005	0.571	0.585	0	0.291	3.34	24.651
TRINITY_DN7667_c0_g1_i2	cond_A	cond_B	-4.60749	0.546796	0.00107984	0.0216055	0.167	0.233	0	3.287	2.199	6.649	0.229	0	0	0	2.103	0.355
TRINITY_DN14714_c2_g2_i9	cond_A	cond_B	-1.51758	12.5747	0.00108016	0.0216055	524.883	409.183	541.745	1253.06	1306.31	1250.88	303.042	338.619	265.298	233.682	218.973	163.513
TRINITY_DN11661_c2_g3_i2	cond_A	cond_B	2.83891	1.49948	0.00108147	0.021617	3.064	2.489	2.565	0.558	0.17	0.257	0	0	0	0	0	0
TRINITY_DN13201_c0_g1_i24	cond_A	cond_B	7.34061	0.269244	0.00108813	0.0217355	0.296	0.933	0.109	0	0	0	0.218	0.827	2.388	0	1.558	1.496
TRINITY_DN14648_c4_g1_i23	cond_A	cond_B	-3.29201	4.04956	0.00109337	0.0218257	10.109	21.653	38.749	250.625	361.772	7.923	0	9.468	0.768	1.128	12.221	9.093
TRINITY_DN12769_c3_g1_i6	cond_A	cond_B	-4.05074	1.67137	0.00110458	0.0220348	0	0.678	0.29	1.076	2.648	10.786	1.257	0	0.262	0.527	4.84	2.711
TRINITY_DN11749_c0_g8_i1	cond_A	cond_B	-1.86188	4.31462	0.0011061	0.0220503	8.517	16.72	15.799	36.531	63.237	35.219	15.312	23.748	15.417	18.868	24.461	7.399
TRINITY_DN8649_c0_g1_i1	cond_A	cond_B	-2.34326	2.0841	0.00111217	0.0221565	1.074	0.811	2.52	7.352	5.899	6.439	2.129	1.345	1.246	0.891	2.006	0.86
TRINITY_DN13855_c2_g1_i6	cond_A	cond_B	-4.25217	1.39371	0.00111496	0.0221973	0.204	0	0	0.608	1.874	1.122	0	0.769	0	0	0.136	0
TRINITY_DN14579_c3_g1_i20	cond_A	cond_B	-3.69486	2.61449	0.00111704	0.0222239	0.602	0.022	0	1.255	2.555	3.354	1.444	0.76	0	1.373	2.707	2.422
TRINITY_DN12685_c0_g1_i3	cond_A	cond_B	2.06384	2.2638	0.00112369	0.0223411	5.443	4.211	7.46	1.534	1.022	1.133	6.638	3.727	5.18	5.629	2.454	2.959
TRINITY_DN11990_c3_g6_i1	cond_A	cond_B	-1.87954	3.65051	0.00112778	0.0224075	3.24	4.411	3.626	21.727	9.136	8.413	0	0	0	0.109	0	0.099
TRINITY_DN11355_c2_g5_i1	cond_A	cond_B	-4.33907	0.89391	0.001129	0.0224157	0.417	0.1	0	1.335	4.243	4.324	0.218	0.075	0	0	0.312	0.149
TRINITY_DN13083_c1_g1_i1	cond_A	cond_B	3.38681	3.33126	0.00112995	0.0224157	117.098	13.876	12.826	0.847	8.176	2.98	0	285.056	124.819	146.089	23.04	0.57
TRINITY_DN14325_c0_g1_i18	cond_A	cond_B	-2.82325	2.50194	0.00113044	0.0224157	1.111	0.278	1.405	1.415	5.621	10.026	0	0	0	0	0	0.182
TRINITY_DN14570_c2_g1_i5	cond_A	cond_B	-4.20789	1.87827	0.00113243	0.0224402	0.213	0	0	0.817	2.261	0.339	0	0	0	0.127	0.575	0.074
TRINITY_DN13462_c1_g1_i8	cond_A	cond_B	-4.40859	1.21377	0.00113409	0.0224581	0	0.144	0.109	0.458	0.743	4.16	0.384	0.025	0	0	2.444	1.075
TRINITY_DN11766_c0_g2_i4	cond_A	cond_B	4.58888	0.689511	0.00116087	0.0229732	0.741	0.622	0.698	0	0	0.058	0.156	1.604	0.768	0.637	0.633	0
TRINITY_DN12634_c3_g1_i21	cond_A	cond_B	2.08016	3.20033	0.00116636	0.0230665	66.886	34.24	24.545	14.933	7.293	5.562	22.012	81.64	74.951	67.298	33.917	35.522
TRINITY_DN13021_c2_g1_i21	cond_A	cond_B	5.44446	0.317931	0.00116748	0.0230734	1.398	0.644	0.644	0	0	0.023	0	0.384	0.084	0.236	0	0.546
TRINITY_DN12229_c0_g1_i7	cond_A	cond_B	-7.16804	0.0949545	0.00117049	0.0231175	0	0	0	0.408	0.449	0.982	0.717	2.373	0.159	1.028	0.721	0.124
TRINITY_DN14637_c0_g1_i16	cond_A	cond_B	-3.52814	1.30258	0.00117147	0.0231216	0.296	0.367	0	2.152	3.577	1.94	0.332	0.384	0.478	0.918	5.112	0
TRINITY_DN9218_c0_g1_i2	cond_A	cond_B	7.12031	0.0876474	0.0011731	0.0231341	1.102	2.1	1.486	0	0	0	0	1.011	1.901	0.682	0.243	0.281
TRINITY_DN28991_c0_g1_i1	cond_A	cond_B	-2.11412	2.32764	0.00117365	0.0231341	12.127	5.51	7.151	41.861	21.322	34.881	12.839	12.275	7.418	10.093	8.939	13.921
TRINITY_DN13526_c1_g2_i2	cond_A	cond_B	-2.42581	1.99788	0.00118186	0.0232804	1.092	1.422	0.489	3.865	5.079	6.252	0.042	0	0.927	0.391	3.136	0.372
TRINITY_DN11646_c0_g2_i1	cond_A	cond_B	-4.173	0.78863	0.001186	0.0233395	0.056	0.044	0.181	2.002	0.495	2.314	0.073	0.142	0	0	2.094	0.463
TRINITY_DN10560_c0_g1_i8	cond_A	cond_B	1.83961	2.90354	0.00118642	0.0233395	7.684	8.843	8.094	2.142	2.137	1.998	9.764	8.883	4.833	7.329	1.071	7.399
TRINITY_DN12083_c3_g2_i14	cond_A	cond_B	-7.11328	0.0465449	0.00118957	0.0233713	0	0	0	0.777	0.573	0.619	0.042	0.393	0.019	0.036	1.022	1.025
TRINITY_DN12878_c3_g2_i4	cond_A	cond_B	7.19075	0.144343	0.0011896	0.0233713	0.343	0.278	1.196	0	0	0	0.364	0	1.012	0.309	0.312	0
TRINITY_DN11323_c0_g2_i2	cond_A	cond_B	-7.97452	0.767868	0.00119847	0.0235299	0	0	0	0	1.626	0.549	0	0	0.384	0	0	0
TRINITY_DN8995_c0_g1_i1	cond_A	cond_B	1.69985	3.58463	0.00120154	0.0235618	18.608	20.542	21.744	5.499	6.24	5.387	23.05	27.291	28.39	29.352	8.092	15.169
TRINITY_DN11460_c0_g1_i11	cond_A	cond_B	-7.9772	0.769199	0.00120167	0.0235618	0	0.011	0	0	4.041	1.274	0.332	0.56	1.368	1.064	0.536	0.827
TRINITY_DN8852_c0_g1_i7	cond_A	cond_B	-7.21972	0.119481	0.00120418	0.023581	0.009	0	0	0.259	0.914	0.386	0	0	0	0	0.915	0.24
TRINITY_DN10462_c0_g1_i13	cond_A	cond_B	7.13357	0.097969	0.00120424	0.023581	0.398	0.755	1.215	0	0	0	0	0.318	0.337	0.282	0.818	0
TRINITY_DN14212_c1_g8_i1	cond_A	cond_B	-3.41187	1.67184	0.00120595	0.0235992	0.222	1.455	0.127	3.397	6.921	8.285	2.805	0.852	1.264	1.91	6.602	0.827
TRINITY_DN9080_c0_g1_i4	cond_A	cond_B	-7.91396	0.719744	0.00120985	0.0236465	0	0	0	0	7.432	4.405	0	0	0	0	0	9.259
TRINITY_DN12912_c2_g2_i16	cond_A	cond_B	-3.14411	2.81986	0.00120996	0.0236465	0.398	0.944	0	1.943	4.878	4.324	0.602	0	0	0.045	2.308	1.058
TRINITY_DN13114_c0_g1_i3	cond_A	cond_B	7.15086	0.112301	0.00121151	0.0236509	0.333	1.111	0.852	0	0	0	0.218	0.877	0	0.5	0	0.645
TRINITY_DN10925_c0_g1_i2	cond_A	cond_B	7.09734	0.0689438	0.00121177	0.0236509	1.342	0.767	1.704	0.01	0	0	0.779	0.694	0.45	1.209	0.691	2.695
TRINITY_DN10215_c0_g1_i1	cond_A	cond_B	-7.14587	0.0763022	0.00121441	0.023687	0	0	0	0.488	0.495	1.04	0.156	0.109	0.066	0.255	0.351	0.223
TRINITY_DN10530_c0_g1_i7	cond_A	cond_B	-4.16574	0.753888	0.00121947	0.0237701	0.13	0.144	0	1.096	2.183	1.589	0	0	0	0.109	0.39	0.281
TRINITY_DN7961_c0_g1_i1	cond_A	cond_B	-1.71291	4.55468	0.00122474	0.0238572	10.637	11.121	13.623	51.803	35.01	20.636	6.399	10.88	8.87	6.42	5.317	2.108
TRINITY_DN14381_c2_g1_i18	cond_A	cond_B	7.85564	0.709271	0.00123292	0.023986	0.611	0	0.698	0	0	0	0.748	0.769	0.637	0.155	0	0.587
TRINITY_DN13228_c0_g1_i5	cond_A	cond_B	-7.15376	0.0705275	0.00123296	0.023986	0	0	0	0.448	0.526	0.222	0.187	0	0	0	0	0.331
TRINITY_DN14112_c0_g1_i10	cond_A	cond_B	7.08696	0.0609083	0.00123834	0.0240749	0.555	0.589	0.408	0	0	0	0	0	0	0	0	0
TRINITY_DN6695_c0_g1_i1	cond_A	cond_B	7.19622	0.150256	0.00124149	0.0241206	2.907	0.544	1.033	0	0	0	0.229	1.003	0.609	0.882	0.117	0
TRINITY_DN11595_c2_g6_i3	cond_A	cond_B	-2.48162	1.9193	0.00124605	0.0241932	0.148	0.289	0.326	1.325	1.889	0.795	0.291	0.343	0.262	0.418	0.477	0.876
TRINITY_DN13056_c2_g10_i1	cond_A	cond_B	1.6827	3.4943	0.00125537	0.0243583	25.819	26.763	28.697	8.916	7.154	7.058	6.201	5.306	4.786	3.428	6.193	0.207
TRINITY_DN12768_c2_g3_i17	cond_A	cond_B	-4.03781	1.09589	0.00126549	0.0245246	0	0.033	0.29	0.926	1.672	2.15	0	0.192	0.347	1.973	1.217	0.893
TRINITY_DN13838_c2_g4_i6	cond_A	cond_B	-2.23893	3.50153	0.00126558	0.0245246	1.065	1.778	1.541	2.65	4.289	11.603	2.327	1.922	2.426	2.128	9.592	5.605
TRINITY_DN10930_c0_g1_i5	cond_A	cond_B	-5.38249	0.763679	0.00126895	0.0245663	0.13	0	0.127	0.319	6.55	3.319	0.602	1.379	0.768	0.773	3.613	1.033
TRINITY_DN12017_c0_g5_i2	cond_A	cond_B	-2.41317	1.89696	0.00126938	0.0245663	0.574	0.522	0.97	2.251	3.314	4.16	1.496	1.036	1.321	1.118	4.002	2.488
TRINITY_DN11928_c0_g1_i7	cond_A	cond_B	-2.74081	3.31803	0.00128048	0.0247651	9.211	2.855	9.689	12.612	17.42	95.469	2.316	26.932	1.012	1.764	3.759	50.881
TRINITY_DN14059_c1_g5_i6	cond_A	cond_B	-1.86827	3.6531	0.00128165	0.0247716	2.407	2.178	4.024	11.377	11.969	5.083	3.47	2.615	3.091	2.328	4.314	5.373
TRINITY_DN13956_c2_g4_i1	cond_A	cond_B	-4.22085	1.39693	0.0012931	0.0249768	0	0.367	0	1.215	1.827	3.973	0.197	0	0.768	0.173	0	0
TRINITY_DN13983_c0_g1_i10	cond_A	cond_B	7.18502	0.139856	0.00129695	0.0250091	0.222	0.867	1.106	0	0	0	0.177	0	0	0	0	0
TRINITY_DN14678_c1_g1_i1	cond_A	cond_B	1.74159	10.3455	0.00129695	0.0250091	8614.84	4331.3	5191.31	1047.6	1673.78	2062.34	2262.48	3365.39	4411.53	3976.45	2347.76	5409.95
TRINITY_DN13570_c1_g1_i2	cond_A	cond_B	-1.56454	4.78404	0.00129729	0.0250091	22.098	18.098	27.5	71.438	54.009	56.58	23.019	33.701	25.018	21.069	23.526	16.236
TRINITY_DN12674_c2_g1_i1	cond_A	cond_B	-1.82213	6.33821	0.00130095	0.0250635	7.202	7.621	14.638	44.71	35.397	15.039	4.903	1.972	2.36	2.055	0.769	0.38
TRINITY_DN13023_c3_g1_i1	cond_A	cond_B	-2.93594	2.24776	0.00130258	0.025066	0.157	0.555	0.199	0.956	4.723	0.958	0.696	0.159	0.197	0.4	2.97	4.092
TRINITY_DN12473_c0_g1_i24	cond_A	cond_B	7.12075	0.087972	0.00130276	0.025066	0.305	0.111	0.344	0	0	0	0.021	0	0.009	0	0	0.207
TRINITY_DN13930_c1_g2_i11	cond_A	cond_B	-1.76937	3.76166	0.00130479	0.0250889	2.074	2.1	1.351	4.493	5.93	6.661	0.675	0.677	1.021	2.291	4.207	1.645
TRINITY_DN13946_c6_g2_i2	cond_A	cond_B	3.3852	2.00303	0.00130933	0.0251599	14.266	3.922	13.714	0.867	1.982	0	0	0.827	0.272	0.282	11.568	19.336
TRINITY_DN11236_c0_g1_i1	cond_A	cond_B	-2.67768	1.77096	0.00131577	0.0252673	0.778	2.1	0.852	9.016	4.243	9.816	6.274	5.816	3.531	4.146	23.03	18.36
TRINITY_DN12547_c0_g1_i6	cond_A	cond_B	-4.13175	1.31877	0.0013181	0.0252958	0	0.256	0	1.335	1.022	2.267	0.322	0	0.253	0.637	1.169	0.223
TRINITY_DN11431_c1_g1_i1	cond_A	cond_B	-2.24169	1.99419	0.00131981	0.0253052	0.815	0.633	1.196	3.178	3.36	4.534	0.997	0.443	0.993	0.946	3.983	1.149
TRINITY_DN12984_c1_g6_i1	cond_A	cond_B	2.25341	2.78586	0.00132029	0.0253052	4.629	5.766	9.961	2.142	1.409	0.409	13.504	4.663	6.182	6.256	1.626	0.198
TRINITY_DN11182_c3_g1_i5	cond_A	cond_B	-4.74322	1.0009	0.00132176	0.0253172	0	0.189	0	0.418	1.254	3.681	0.831	0	0.206	0	0	1.414
TRINITY_DN4194_c0_g1_i1	cond_A	cond_B	-1.69881	3.97892	0.00132493	0.0253616	13.803	9.166	17.421	56.495	33.508	30.043	7.448	5.532	3.587	2.273	1.139	0.116
TRINITY_DN13711_c1_g1_i8	cond_A	cond_B	-7.86334	0.682808	0.00133134	0.0254527	0	0	0	0.01	1.765	1.975	0	0	0	0	0	0
TRINITY_DN12388_c1_g1_i10	cond_A	cond_B	-7.86078	0.678483	0.00133166	0.0254527	0	0	0	1.375	1.053	0	1.132	0	0	1.273	2.249	0
TRINITY_DN14742_c12_g1_i6	cond_A	cond_B	-7.96026	0.752357	0.00133225	0.0254527	0	0	0	0.618	1.796	0	0.031	1.32	0.543	1.5	0	0
TRINITY_DN7071_c0_g1_i1	cond_A	cond_B	3.20914	1.10601	0.00134059	0.0255956	8.471	7.244	7.097	0.837	0.712	0.666	10.689	10.002	12.542	13.476	1.178	5.646
TRINITY_DN13830_c0_g2_i12	cond_A	cond_B	-2.32891	3.26895	0.00134198	0.0256059	1.407	2.3	0.308	8.408	4.382	6.766	2.306	3.426	1.911	2.928	5.58	6.059
TRINITY_DN13362_c0_g3_i6	cond_A	cond_B	7.07112	0.04778	0.00135386	0.0258159	0.407	0.522	0.562	0	0	0	0.104	0.71	0.384	0.082	0	0.149
TRINITY_DN14625_c7_g6_i1	cond_A	cond_B	-3.39669	1.21171	0.00135773	0.0258732	0.204	0.555	0.444	1.614	4.661	5.387	0.644	0.134	0.206	0.355	3.934	1.314
TRINITY_DN13105_c3_g3_i2	cond_A	cond_B	-3.63511	1.69645	0.00136014	0.0259027	0.213	0.644	0.063	0.588	4.97	5.223	0.093	0	0	0.436	0.808	0
TRINITY_DN12763_c0_g1_i18	cond_A	cond_B	-5.62901	1.83463	0.00136381	0.0259559	0	0	0.227	0	3.809	5.831	0.021	0.668	0	1	1.792	0
TRINITY_DN14254_c5_g4_i5	cond_A	cond_B	4.60497	0.745082	0.00138197	0.0262847	0.574	1.378	1.804	0.12	0	0	1.132	1.855	0	1.318	0.263	0
TRINITY_DN12633_c1_g1_i15	cond_A	cond_B	-2.52979	2.696	0.00138532	0.0263317	0.37	2.155	0.644	9.065	2.911	6.111	0.789	0	0	0	0.302	0
TRINITY_DN12602_c2_g1_i2	cond_A	cond_B	7.10215	0.0735457	0.00139078	0.0264186	0.842	0.444	0.326	0	0	0	0.062	0.409	0	0	0.156	0.091
TRINITY_DN11891_c0_g7_i8	cond_A	cond_B	-1.49366	8.54631	0.0013945	0.0264617	191.455	158.236	154.26	462.638	373.819	458.192	134.106	289.192	236.524	201.648	317.159	116.005
TRINITY_DN12315_c0_g6_i2	cond_A	cond_B	-2.58315	1.78367	0.00139483	0.0264617	0.611	1.333	0.535	6.714	3.515	4.137	3.397	1.479	0.815	2.901	6.709	1.29
TRINITY_DN13277_c0_g4_i5	cond_A	cond_B	-7.73401	0.592061	0.00139709	0.0264879	0	0	0	1.544	0	2.372	0	0	0	0.2	0	0
TRINITY_DN14664_c5_g2_i7	cond_A	cond_B	-5.76633	1.10019	0.00140645	0.0266483	0.065	0	0	0.03	1.053	2.945	0	0.234	0.169	0	0	0.033
TRINITY_DN11650_c3_g2_i1	cond_A	cond_B	-2.97321	1.97814	0.00140814	0.0266635	0.019	0.433	0.154	0.996	1.579	1.881	0.551	0.368	0.244	0.346	1.091	0.066
TRINITY_DN12421_c1_g1_i17	cond_A	cond_B	-7.8456	0.662348	0.00141027	0.0266869	0	0	0	1.415	1.316	0	0.384	0.443	0.525	0	0.39	0
TRINITY_DN9612_c0_g1_i5	cond_A	cond_B	-4.50281	1.47924	0.00141908	0.0268366	0	0.322	0	0.568	1.626	5.293	0	0	0	0.737	2.035	0.099
TRINITY_DN14609_c1_g3_i31	cond_A	cond_B	2.04914	2.48385	0.00142103	0.0268511	3.101	3.422	3.453	1.046	0.341	0.806	3.407	4.086	3.203	2.61	3.827	3.026
TRINITY_DN14372_c2_g1_i3	cond_A	cond_B	7.81398	0.672225	0.00142165	0.0268511	0	1.378	1.749	0	0	0	0	0	0	0.773	0	0
TRINITY_DN12624_c4_g2_i11	cond_A	cond_B	1.99856	2.57139	0.00142466	0.0268702	13.868	12.498	10.777	1.992	3.437	3.062	11.51	11.624	14.986	15.449	2.746	7.754
TRINITY_DN8553_c0_g1_i1	cond_A	cond_B	1.7097	3.2846	0.00142495	0.0268702	11.257	9.777	12.1	4.164	2.369	2.734	10.024	20.264	15.858	16.586	11.043	1.852
TRINITY_DN11604_c0_g1_i6	cond_A	cond_B	7.06888	0.0460396	0.00142537	0.0268702	0.713	0.411	0.816	0	0	0	0	0.451	0	0.018	0	0.124
TRINITY_DN11423_c1_g7_i1	cond_A	cond_B	-2.43062	2.49904	0.00143613	0.027056	0.833	1.322	1.269	10.978	1.564	5.153	5.028	0.819	1.274	1.555	5.716	3.489
TRINITY_DN13106_c0_g3_i8	cond_A	cond_B	-5.31514	1.52105	0.00143741	0.027063	0	0.2	0	4.483	0	4.335	0	0	0	0	0.399	0.744
TRINITY_DN13771_c0_g1_i3	cond_A	cond_B	-7.84685	0.659953	0.00144707	0.0272278	0	0	0	1.803	2.199	0	0	0	0	0	0	1.298
TRINITY_DN13385_c0_g5_i1	cond_A	cond_B	-5.85787	0.476601	0.00144974	0.0272423	0.083	0	0	0.458	3.964	1.671	0.239	0.936	0.262	0.482	1.539	4.53
TRINITY_DN12763_c0_g1_i1	cond_A	cond_B	-2.38265	2.84965	0.00145032	0.0272423	1.398	0.122	0.861	3.945	2.524	4.534	0.956	0.811	1.115	1.555	2.191	4.323
TRINITY_DN8174_c0_g1_i4	cond_A	cond_B	7.0945	0.0667295	0.00145059	0.0272423	1.222	0.444	1.341	0	0	0	0	1.646	1.283	0.782	1.013	1.066
TRINITY_DN12912_c2_g2_i8	cond_A	cond_B	-7.71666	0.577002	0.00146368	0.0274709	0	0	0	0.917	0	1.437	0	0	0	0	1.977	0
TRINITY_DN9746_c0_g1_i8	cond_A	cond_B	-7.16933	0.0779106	0.00147684	0.0276948	0	0	0	0.179	0.542	0.245	0.145	0.017	0	0	0.166	0
TRINITY_DN13105_c3_g3_i4	cond_A	cond_B	-6.44517	1.00547	0.00147746	0.0276948	0	0.044	0	2.461	3.825	0	0.987	0	0	0.009	1.178	0
TRINITY_DN13117_c1_g1_i5	cond_A	cond_B	-1.73601	8.34249	0.00148091	0.0277419	3325.86	3206.46	3394.62	6318.81	14134.1	8166.7	1285.5	2000.45	3207.89	1927.21	2456.68	3589.19
TRINITY_DN12824_c0_g1_i13	cond_A	cond_B	-7.75532	0.611264	0.00149025	0.0278995	0	0	0	0.697	0	1.729	0	0	0	0	0	0.744
TRINITY_DN13429_c0_g1_i22	cond_A	cond_B	-7.21392	0.115067	0.00149468	0.0279648	0	0	0	0.787	1.13	0.175	0.104	0.033	0	0	0	0.116
TRINITY_DN13361_c0_g4_i4	cond_A	cond_B	2.03339	2.3348	0.00149636	0.0279786	4.258	4.711	7.985	1.664	1.068	1.028	8.04	7.278	5.704	5.483	2.24	0
TRINITY_DN14626_c0_g1_i1	cond_A	cond_B	-1.85379	5.35161	0.00149863	0.027993	11.081	12.765	14.838	48.625	61.627	17.154	0	0	0.515	0	7.264	0.107
TRINITY_DN12369_c0_g1_i5	cond_A	cond_B	-7.09342	0.033762	0.00149901	0.027993	0	0	0	0.996	0.418	0.538	0.197	1.111	0.628	0.791	0	0
TRINITY_DN11718_c1_g2_i10	cond_A	cond_B	7.07896	0.0538236	0.00150388	0.0280665	0.704	1.433	1.867	0.03	0	0	1.298	1.88	2.023	2.773	0.302	1.29
TRINITY_DN14254_c5_g4_i1	cond_A	cond_B	1.95874	2.53556	0.00150665	0.0281006	4.869	4.522	8.23	1.494	1.378	1.18	1.434	3.192	1.555	0.364	0	0
TRINITY_DN14089_c1_g5_i2	cond_A	cond_B	-2.81077	1.68422	0.00150924	0.0281312	1.148	0.289	1.015	2.939	6.349	5.737	0.841	1.22	1.087	1.382	4.83	2.926
TRINITY_DN9361_c0_g2_i3	cond_A	cond_B	-2.39557	5.34121	0.00151047	0.0281351	6.286	14.632	8.937	88.334	7.959	55.867	22.676	3.317	2.913	3.501	57.375	30.942
TRINITY_DN5998_c0_g1_i1	cond_A	cond_B	-2.86484	1.56123	0.00151133	0.0281351	0.407	1.122	0.689	2.859	6.07	6.006	0.8	0.56	0.618	0.864	5.249	3.803
TRINITY_DN14745_c15_g1_i1	cond_A	cond_B	7.7906	0.653612	0.00151487	0.0281833	25.273	15.854	0	0	0	0	36.399	77.671	45.268	44.856	33.858	36.489
TRINITY_DN12383_c0_g1_i8	cond_A	cond_B	7.80049	0.660858	0.00151638	0.0281938	0.824	0	1.224	0	0	0	0	1.345	0.272	0	0.341	0
TRINITY_DN14601_c1_g2_i2	cond_A	cond_B	-7.86167	0.668746	0.00152878	0.0284068	0	0	0	0	1.734	0.748	0.945	0	0	0.673	0	0
TRINITY_DN13463_c2_g1_i2	cond_A	cond_B	-2.61486	2.04293	0.001531	0.0284303	0.491	0.989	0.172	2.401	2.865	4.277	0.353	0.694	0.44	1.082	1.276	0.727
TRINITY_DN8452_c1_g1_i1	cond_A	cond_B	-2.42789	4.50489	0.00153423	0.0284725	6.406	16.787	9.191	111.406	10.359	49.721	30.062	6.033	5.105	6.502	69.888	34.091
TRINITY_DN14195_c2_g5_i1	cond_A	cond_B	-2.16633	2.51858	0.00153751	0.0285082	3.444	2.178	1.65	6.286	7.99	15.214	4.114	4.705	4.056	4.828	10.916	12.449
TRINITY_DN11168_c2_g5_i2	cond_A	cond_B	-7.23436	0.124834	0.00153953	0.0285082	0	0	0	0.887	2.694	0.491	0.062	0	0.009	0.937	2.366	0
TRINITY_DN7088_c0_g1_i1	cond_A	cond_B	-3.18219	1.39405	0.00153983	0.0285082	0.972	0.156	0.553	2.291	6.178	5.726	0.966	0.735	0.318	0.982	3.671	3.224
TRINITY_DN6753_c0_g1_i1	cond_A	cond_B	-3.6051	0.873256	0.00154067	0.0285082	0.657	0.2	0.888	7.711	6.488	6.357	0.623	0.735	0	0.464	0.438	2.1
TRINITY_DN13018_c1_g6_i1	cond_A	cond_B	-3.33141	1.16668	0.00154093	0.0285082	0.185	0.2	0.671	1.743	3.654	4.195	0.758	0.836	0.824	1.337	3.564	2.017
TRINITY_DN12094_c2_g2_i2	cond_A	cond_B	4.56101	1.03043	0.00154888	0.0286199	0.259	0.655	2.076	0.1	0	0	0	0.409	0.693	0.355	0	0
TRINITY_DN14123_c0_g5_i1	cond_A	cond_B	7.04529	0.026949	0.00154894	0.0286199	0.916	0.567	1.196	0	0	0	0.197	0.485	0.983	0.4	0	0
TRINITY_DN12991_c2_g5_i4	cond_A	cond_B	4.03786	1.52936	0.00154985	0.0286199	2.759	0.211	0.317	0.12	0	0.047	0.914	0.092	0.403	0.064	0.224	0.223
TRINITY_DN11168_c2_g4_i9	cond_A	cond_B	7.04206	0.0244769	0.00155885	0.0287571	1.287	1.022	1.459	0	0	0	0.976	1.245	1.124	1.091	0	0
TRINITY_DN10742_c0_g1_i5	cond_A	cond_B	-2.4234	2.22624	0.00156016	0.0287571	1.241	0.311	1.187	2.152	4.862	5.597	0	0	0.197	0.264	0.808	0
TRINITY_DN7079_c0_g1_i1	cond_A	cond_B	-2.98309	1.53022	0.00156017	0.0287571	0.657	1.655	0.915	3.357	8.501	11.592	1.517	0.56	0.337	0.809	1.987	0.124
TRINITY_DN12811_c1_g1_i2	cond_A	cond_B	-7.22022	0.147124	0.00156218	0.0287763	0	0	0	2.56	0.217	1.075	0	0.209	0	0	0.545	4.274
TRINITY_DN12362_c0_g1_i8	cond_A	cond_B	7.78026	0.644454	0.00156541	0.0288181	0.454	0.478	0	0	0	0	0	0.159	0	0	0.224	0
TRINITY_DN11129_c0_g1_i38	cond_A	cond_B	7.08165	0.0558867	0.00157605	0.028996	1.083	0.733	2.357	0	0	0	0	0.643	0.955	0.546	0.565	0.438
TRINITY_DN12221_c1_g2_i3	cond_A	cond_B	-7.11904	0.06003	0.00157804	0.0290148	0	0	0	1.385	0.573	2.22	0.01	0	0	0.236	0	0.719
TRINITY_DN10910_c0_g1_i3	cond_A	cond_B	-7.10221	0.0337944	0.00158862	0.0291913	0	0.022	0	0.717	1.192	1.379	0	1.312	1.002	0.882	0.438	1.629
TRINITY_DN9574_c0_g1_i7	cond_A	cond_B	-7.29667	0.213838	0.00159167	0.0292293	0	0	0	0.817	0.046	0.631	0	0.134	0.066	0.018	0.282	0.017
TRINITY_DN13931_c0_g1_i17	cond_A	cond_B	7.04636	0.0277723	0.00159566	0.0292845	4.823	2.889	6.617	0	0	0	0	0	0	0	1.363	1.083
TRINITY_DN11812_c1_g1_i11	cond_A	cond_B	7.07759	0.0527626	0.00159789	0.0293075	0.259	0.644	0.662	0	0	0	0.551	0.284	0.421	1.391	0	0.901
TRINITY_DN11479_c4_g4_i1	cond_A	cond_B	-2.5907	2.84623	0.00160074	0.0293416	0.796	1.333	2.094	2.431	3.964	15.985	1.901	1.203	1.78	1.682	3.642	1.538
TRINITY_DN11834_c0_g2_i1	cond_A	cond_B	3.03156	1.42922	0.0016021	0.0293486	8.924	13.165	14.62	0.797	2.276	1.052	20.776	19.136	14.902	20.405	2.249	7.63
TRINITY_DN12499_c0_g3_i13	cond_A	cond_B	7.04106	0.0237103	0.00160388	0.029363	0.889	1.133	1.006	0	0	0	1.267	0.902	1.583	0.336	0.058	0
TRINITY_DN10776_c1_g1_i3	cond_A	cond_B	-3.84959	1.63598	0.00161327	0.0295072	0	0	0.879	4.593	3.623	3.038	0.561	0.184	0	0.627	0.604	1.083
TRINITY_DN10828_c0_g1_i8	cond_A	cond_B	-3.99188	1.32794	0.00161373	0.0295072	0.287	0	0.1	0.528	3.407	1.484	0	0.418	0.272	1.028	0	0
TRINITY_DN13711_c2_g2_i4	cond_A	cond_B	7.03924	0.0223154	0.00162089	0.02962	0.389	0.478	0.399	0	0	0	0	0.627	0.365	0.8	0.409	1.108
TRINITY_DN10401_c0_g1_i2	cond_A	cond_B	-3.49962	0.934164	0.00162743	0.0297146	0.093	0.133	0.218	1.096	1.641	1.928	0.145	0.46	0.14	0.246	1.217	1.48
TRINITY_DN12344_c1_g5_i1	cond_A	cond_B	4.69578	0.372659	0.00162859	0.0297146	2.203	2.911	4.777	0.149	0	0.117	1.569	3.702	2.669	3.41	0.136	0.099
TRINITY_DN13612_c1_g6_i2	cond_A	cond_B	3.7187	0.956577	0.00162905	0.0297146	5.332	2.722	4.251	0.12	0.418	0.292	3.833	11.69	5.02	10.33	0.565	0.165
TRINITY_DN12471_c0_g1_i1	cond_A	cond_B	2.1264	2.66401	0.00163262	0.0297613	9.239	9.321	10.242	0.807	2.834	2.197	18.688	23.514	14.069	18.395	20.479	2.381
TRINITY_DN11653_c2_g1_i5	cond_A	cond_B	-7.22166	0.128885	0.00163631	0.0298072	0	0	0	0.309	1.765	1.881	0	0	0	0	0.545	0.43
TRINITY_DN13661_c1_g2_i14	cond_A	cond_B	-7.84962	0.655101	0.00163743	0.0298072	0	0	0	0.359	0.821	0	0.093	0.192	0.197	0.227	0.39	0.339
TRINITY_DN12593_c0_g1_i16	cond_A	cond_B	2.08476	2.96661	0.00163813	0.0298072	9.248	4.522	6.97	1.823	0.418	2.103	0	0	0	0	0	0
TRINITY_DN13429_c0_g1_i6	cond_A	cond_B	-1.9239	2.36299	0.00164441	0.0299032	1.398	0.922	1.55	4.662	4.026	4.429	0.021	0.894	0.393	0.436	0.604	0.967
TRINITY_DN13654_c0_g4_i4	cond_A	cond_B	-7.05727	0.00220793	0.00164851	0.0299595	0	0	0	1.534	0.991	1.449	0.395	0.251	0	0.3	0.76	0
TRINITY_DN14065_c0_g1_i16	cond_A	cond_B	3.5334	1.0773	0.00165274	0.0299998	1.194	1.222	1.432	0.08	0	0.175	0	0.585	0	1.582	0	0
TRINITY_DN11306_c1_g2_i5	cond_A	cond_B	7.23727	0.184208	0.00165274	0.0299998	1.028	0.722	0.109	0	0	0	0	0	0	0.255	0.263	0.207
TRINITY_DN14118_c0_g1_i15	cond_A	cond_B	-7.79614	0.618468	0.00165674	0.0300542	0	0	0	0.777	0.712	0	0.114	0	0.084	0	0	0
TRINITY_DN12834_c2_g1_i8	cond_A	cond_B	7.33426	0.264207	0.00166507	0.0301869	2.12	4.411	0.245	0	0	0	0	0	0.843	0.755	0	0
TRINITY_DN7414_c0_g1_i3	cond_A	cond_B	-1.758	4.64812	0.00166785	0.030219	2.49	5.966	5.792	19.615	10.452	14.712	9.681	0.635	1.012	1.773	12.756	2.993
TRINITY_DN12599_c2_g5_i1	cond_A	cond_B	7.14411	0.106122	0.00167082	0.0302543	0.259	0.4	1.378	0	0	0	0.291	1.688	0.225	1.209	0	0
TRINITY_DN9927_c0_g1_i1	cond_A	cond_B	-2.95955	2.208	0.0016774	0.030355	0.435	0.567	0	3.925	2.586	1.262	0.53	1.262	1.18	0.5	0.789	0
TRINITY_DN11650_c3_g2_i3	cond_A	cond_B	-2.35725	2.85255	0.00167877	0.0303615	0.111	0.9	0.716	2.092	2.896	3.237	0.551	0.585	0.356	0.655	1.383	0.066
TRINITY_DN13633_c1_g10_i1	cond_A	cond_B	1.57715	4.11284	0.00168295	0.0304185	21.487	20.197	32.63	8.418	6.968	7.116	23.331	23.957	23.407	28.934	6.427	0.314
TRINITY_DN14577_c1_g1_i9	cond_A	cond_B	-7.13365	0.0527907	0.00168443	0.0304269	0	0	0	0.797	0.867	0.234	0.166	0.058	0.094	0.064	0.078	0.124
TRINITY_DN11014_c1_g1_i2	cond_A	cond_B	-6.37938	0.955075	0.00169653	0.0306269	0	0.056	0	0	2.199	2.629	0.093	0	0	0.536	1.276	0
TRINITY_DN11366_c1_g2_i2	cond_A	cond_B	-3.1194	1.26268	0.00170421	0.0306921	0.222	0.333	0.245	3.028	0.929	2.793	0.426	0.075	0.318	0.064	0.458	0.446
TRINITY_DN11672_c2_g5_i1	cond_A	cond_B	-2.18263	2.41342	0.00170424	0.0306921	1.527	1.211	1.632	3.507	4.15	9.968	2.067	1.863	2.117	2.391	9.173	4.108
TRINITY_DN13175_c0_g4_i3	cond_A	cond_B	-3.24671	4.77948	0.00170505	0.0306921	3.148	3.022	0	11.815	20.238	22.214	4.301	5.064	5.292	8.775	14.616	3.158
TRINITY_DN11838_c2_g1_i9	cond_A	cond_B	-7.17643	0.090228	0.00170602	0.0306921	0	0	0	0.408	1.92	1.846	0	0	0	0.455	0	0.471
TRINITY_DN11163_c1_g7_i2	cond_A	cond_B	1.7504	3.31743	0.00170604	0.0306921	9.98	5.433	8.239	2.979	1.781	1.659	8.788	14.481	12.298	8.384	3.7	1.976
TRINITY_DN13948_c0_g1_i7	cond_A	cond_B	-1.52598	5.55757	0.00170669	0.0306921	103.536	89.844	96.948	237.814	211.096	306.108	127.915	210.702	159.241	140.088	255.207	155.106
TRINITY_DN12499_c0_g1_i18	cond_A	cond_B	-1.83199	3.96581	0.00170735	0.0306921	2.583	2.855	3.553	5.389	8.516	14.618	3.76	4.663	1.967	3.183	5.317	9.019
TRINITY_DN11670_c0_g3_i18	cond_A	cond_B	-3.97505	1.01607	0.00171449	0.0307875	0.305	0.322	0.317	0.807	4.181	8.413	0.457	0.376	0.178	0.409	1.918	1.885
TRINITY_DN8916_c0_g1_i7	cond_A	cond_B	-3.9215	0.772566	0.00171472	0.0307875	0.694	0	0.353	5.021	5.017	4.043	0.665	1.529	0.318	0.009	2.96	0.612
TRINITY_DN12811_c0_g1_i3	cond_A	cond_B	7.01323	0.00143077	0.00172387	0.0309332	1.083	0.878	1.079	0	0	0	0.343	1.187	0	0.164	0.477	0
TRINITY_DN13733_c4_g1_i4	cond_A	cond_B	-4.37868	1.17656	0.00173102	0.0310429	0	0.244	0	1.265	0.681	3.599	0.218	0.351	0.075	0	0.01	0.389
TRINITY_DN12778_c3_g8_i1	cond_A	cond_B	1.68408	3.5882	0.00173338	0.0310664	18.117	19.986	19.025	4.852	4.196	6.988	12.6	14.214	14.228	12.785	9.767	5.638
TRINITY_DN13475_c0_g1_i2	cond_A	cond_B	-4.07147	1.24392	0.0017379	0.0311288	0.833	0.455	0	1.335	11.133	7.958	1.309	0.627	1.293	1.719	5.969	14.037
TRINITY_DN13126_c0_g5_i1	cond_A	cond_B	-1.77368	4.11297	0.00173937	0.0311363	12.627	8.232	13.968	59.792	31.789	18.755	5.994	6.426	4.955	4.092	2.386	0.479
TRINITY_DN11182_c3_g1_i9	cond_A	cond_B	-7.77524	0.601392	0.00174463	0.0312119	0	0	0	0	2.385	2.197	0.021	0	0.515	0.4	1.451	0
TRINITY_DN12561_c1_g4_i3	cond_A	cond_B	-7.05248	-0.00363058	0.00174592	0.0312161	0	0	0	0.917	0.898	1.192	0	0.51	0.581	0.427	0	1.48
TRINITY_DN8027_c0_g1_i1	cond_A	cond_B	-3.42503	3.85991	0.00175511	0.0313617	0.398	3.033	0	8.607	9.213	18.217	2.067	1.487	1.152	3.528	13.399	1.662
TRINITY_DN12757_c0_g1_i22	cond_A	cond_B	-2.33703	2.45661	0.00177021	0.0316096	1.546	1.7	3.236	19.506	7.324	3.704	1.6	2.808	1.143	1.364	0.691	0
TRINITY_DN11480_c1_g6_i2	cond_A	cond_B	-1.7728	3.38571	0.0017711	0.0316096	7.619	5.566	8.158	21.448	30.194	14.104	5.661	2.816	4.14	3.037	20.829	111.921
TRINITY_DN14637_c0_g1_i19	cond_A	cond_B	-2.28006	2.67718	0.00178669	0.0318687	2	0.855	1.314	2.291	9.631	5.819	0.384	0.66	0.787	1.155	1.918	1.381
TRINITY_DN12823_c4_g3_i14	cond_A	cond_B	-5.49649	1.30488	0.00179033	0.0319145	0.222	0	0	5.648	3.995	0	4.81	6.769	0	1.819	0.01	0
TRINITY_DN9228_c0_g1_i5	cond_A	cond_B	7.05727	0.0361566	0.00179781	0.0320288	0.62	0.933	1.813	0.02	0	0	0	0	0	0.155	0	0
TRINITY_DN14222_c0_g1_i12	cond_A	cond_B	7.73165	0.601159	0.00180474	0.032133	1.222	0	1.55	0	0	0	0.093	0	0.234	0.045	0.506	0.653
TRINITY_DN10123_c0_g1_i1	cond_A	cond_B	-3.65915	2.17385	0.00180714	0.0321384	0	1.489	0	5.927	7.061	5.749	0.831	0.978	0	0.573	0	2.075
TRINITY_DN11431_c1_g6_i1	cond_A	cond_B	1.53727	4.82151	0.0018072	0.0321384	16.423	14.998	21.391	6.376	4.165	5.959	15.789	14.189	12.635	12.694	8.511	2.001
TRINITY_DN12756_c2_g3_i3	cond_A	cond_B	-3.24058	2.88405	0.00181133	0.0321838	1.092	0.233	0	5.24	5.141	1.25	1.943	1.78	0.702	1.982	2.366	1.099
TRINITY_DN13599_c0_g3_i4	cond_A	cond_B	-7.27188	0.155183	0.00181293	0.0321838	0	0	0	0.12	1.285	0.409	0.364	0.142	0	0.464	1.86	0
TRINITY_DN12823_c4_g5_i1	cond_A	cond_B	-2.25718	2.07004	0.00181299	0.0321838	0.38	1.1	0.761	2.949	4.072	3.073	0.883	3.376	2.211	2.882	8.715	6.787
TRINITY_DN13644_c1_g1_i13	cond_A	cond_B	7.04369	0.0257311	0.0018245	0.0323689	0.194	0.455	0.299	0	0	0	0	0.017	0.009	0.136	0	0.182
TRINITY_DN11934_c0_g9_i1	cond_A	cond_B	2.36477	2.38329	0.00184756	0.0327585	3.925	3.411	3.544	0.329	0.217	1.274	1.371	4.036	1.705	2.228	2.503	0.951
TRINITY_DN13085_c2_g4_i1	cond_A	cond_B	-3.41107	1.57958	0.00185009	0.0327839	0.815	0.655	0.118	1.425	3.794	10.248	0.654	0.769	0.412	0.718	3.593	0.818
TRINITY_DN6535_c0_g1_i1	cond_A	cond_B	2.5013	1.69806	0.00185331	0.0328097	3.657	4.744	2.656	0.807	0.48	0.514	3.459	3.877	3.334	2.682	4.294	2.282
TRINITY_DN13760_c0_g4_i1	cond_A	cond_B	-1.85518	2.96033	0.00185375	0.0328097	27.374	13.565	12.236	57.063	51.5	65.181	36.378	33.684	23.173	48.375	70.784	12.036
TRINITY_DN13330_c0_g6_i5	cond_A	cond_B	4.33187	0.78618	0.00185796	0.0328618	2.166	1.833	1.251	0	0	0.187	0.332	1.237	0.459	0.691	0.273	0.438
TRINITY_DN13822_c2_g3_i9	cond_A	cond_B	7.01179	0.000334561	0.0018589	0.0328618	0.639	0.633	0.589	0	0	0	0	0.351	0	0.246	0	0
TRINITY_DN8989_c0_g2_i1	cond_A	cond_B	-3.07808	1.04817	0.00186523	0.0329542	0.518	0.478	0.725	5.977	4.072	3.529	0.457	0.535	0	0.273	1.305	0.091
TRINITY_DN8408_c0_g1_i1	cond_A	cond_B	-1.99077	2.7949	0.00186675	0.0329615	1.111	2.189	1.033	4.941	3.979	7.081	2.026	2.457	2.117	2.828	4.888	1.058
TRINITY_DN13210_c1_g2_i6	cond_A	cond_B	7.02855	0.0141206	0.00186887	0.0329673	3.148	1.611	1.613	0	0	0	0	0	0.571	0	0	0.951
TRINITY_DN11160_c3_g1_i3	cond_A	cond_B	-7.38676	0.245263	0.00186981	0.0329673	0	0	0	0.329	1.486	0.07	0.364	0.117	0.281	0.145	0.273	1.075
TRINITY_DN13369_c1_g1_i2	cond_A	cond_B	-2.53108	1.68691	0.00187039	0.0329673	0.555	0.267	0.245	2.271	1.254	2.22	1.018	0.593	0.459	1.5	4.616	1.405
TRINITY_DN12695_c0_g1_i24	cond_A	cond_B	7.72472	0.595387	0.00188195	0.0331405	1.333	0	1.26	0	0	0	0.738	0	0.365	0	0	1.29
TRINITY_DN7677_c0_g1_i2	cond_A	cond_B	-1.90325	5.19208	0.00188244	0.0331405	7.758	18.398	26.956	101.085	48.62	35.909	16.6	12.284	10.519	9.057	4.421	0.372
TRINITY_DN12624_c4_g2_i3	cond_A	cond_B	1.8947	2.79696	0.00189979	0.0334263	17.302	25.486	29.24	7.75	6.503	3.821	55.813	49.669	48.753	52.267	8.589	23.527
TRINITY_DN9226_c0_g1_i11	cond_A	cond_B	-7.16756	0.0890451	0.00190388	0.0334784	0	0	0	1.235	0.588	0.14	0.073	0.593	0.656	0.227	0	1
TRINITY_DN14581_c5_g1_i24	cond_A	cond_B	-7.77756	0.616841	0.00190803	0.0335221	0	0	0	0	0.465	1.192	0	0	0	0	0	0
TRINITY_DN8506_c0_g1_i1	cond_A	cond_B	-2.24397	5.13831	0.00190861	0.0335221	5.073	14.109	8.529	85.435	10.761	32.684	18.999	4.955	3.831	8.075	0	17.724
TRINITY_DN14204_c1_g2_i2	cond_A	cond_B	-2.41245	2.15531	0.00191766	0.0336612	0.528	0.667	0.526	0.956	2.834	4.277	0.935	0.877	1.302	1.528	3.243	0.372
TRINITY_DN11513_c0_g7_i1	cond_A	cond_B	-2.16032	2.70081	0.00192344	0.0337428	0.574	1.178	0.716	1.574	3.902	4.592	1.174	1.696	0.815	0.855	3.213	0.744
TRINITY_DN11632_c0_g2_i21	cond_A	cond_B	-3.1442	2.64668	0.0019279	0.0337902	0	2.311	0.39	11.237	6.116	6.859	9.619	7.186	7.044	4.356	1.811	4.886
TRINITY_DN12923_c1_g2_i6	cond_A	cond_B	-3.55666	1.43118	0.00192841	0.0337902	0.231	0.356	0	0.737	3.143	3.12	0	0	0.075	0.073	0.234	0.124
TRINITY_DN8520_c0_g1_i2	cond_A	cond_B	7.20887	0.15936	0.00192984	0.0337954	0.324	3.177	2.964	0	0	0	2.223	2.022	2.304	1.619	1.305	0
TRINITY_DN11961_c1_g1_i3	cond_A	cond_B	-7.76484	0.604154	0.00193278	0.0338271	0	0	0	0	1.146	2.571	0	0	0	0	0	0
TRINITY_DN10771_c0_g1_i15	cond_A	cond_B	7.20477	0.157036	0.00193793	0.0338972	0.463	1.366	0.145	0	0	0	0.197	0	0	0.937	0.837	1.455
TRINITY_DN12912_c2_g2_i5	cond_A	cond_B	-7.74953	0.575188	0.001941	0.0339311	0	0	0	0	2.261	1.648	0	0	0	0.036	0	0
TRINITY_DN13400_c0_g3_i1	cond_A	cond_B	7.0866	0.0596759	0.00194345	0.033954	0.648	0.322	1.731	0	0	0	0.592	0.911	0.787	1.155	1.188	0.769
TRINITY_DN14496_c0_g1_i3	cond_A	cond_B	-7.7525	0.576449	0.00195856	0.0341979	0	0	0	0	0.96	0.654	0.145	0	0.112	0	0	0
TRINITY_DN11512_c1_g1_i9	cond_A	cond_B	-3.95718	1.46261	0.00196235	0.034239	0	1.678	0.508	6.077	2.741	23.85	3.937	0.919	0.693	4.628	16.554	2.852
TRINITY_DN13413_c1_g3_i1	cond_A	cond_B	-4.6725	0.614611	0.00196321	0.034239	0	0.078	0.054	0.528	0.604	1.741	0.291	0.426	0.468	0.509	0.302	0.223
TRINITY_DN10425_c0_g1_i7	cond_A	cond_B	1.55798	4.65569	0.00196773	0.0342931	14.747	17.387	19.977	5.449	6.302	4.3	21.991	10.287	11.83	14.285	4.119	0.422
TRINITY_DN13324_c0_g1_i1	cond_A	cond_B	7.6994	0.574397	0.00196861	0.0342931	1.814	1.789	0	0	0	0	0	0	0	0	0	0
TRINITY_DN14000_c1_g1_i8	cond_A	cond_B	-3.67578	1.41439	0.00197046	0.0343053	0.454	0.067	0.027	1.016	3.561	1.578	0	0.836	0.431	0.109	0.779	0.314
TRINITY_DN12119_c0_g1_i4	cond_A	cond_B	3.91191	1.07223	0.0019844	0.0345279	0.972	1.2	0.87	0	0	0.14	0.654	0.318	0.525	0.373	0	0
TRINITY_DN14187_c3_g1_i1	cond_A	cond_B	-3.12848	1.18573	0.0020126	0.0349981	0.555	2.022	1.224	8.637	9.136	13.613	3.563	3.994	1.686	2.155	5.56	3.439
TRINITY_DN13620_c0_g3_i3	cond_A	cond_B	2.41666	1.91525	0.00201458	0.0350104	4.481	2.6	3.209	0.418	0.898	0.386	2.95	3.969	1.489	2.528	3.33	1.951
TRINITY_DN12383_c0_g6_i2	cond_A	cond_B	-2.10898	2.554	0.00201671	0.0350104	0.704	0.933	0.344	2.072	1.92	3.844	1.496	1.772	1.236	2.401	4.216	0.719
TRINITY_DN13264_c1_g4_i3	cond_A	cond_B	-1.60547	5.54907	0.00201773	0.0350104	13.784	15.987	24.119	74.148	44.238	33.245	14.46	20.122	17.609	15.922	17.723	4.522
TRINITY_DN13541_c1_g2_i2	cond_A	cond_B	-7.5597	0.440718	0.002018	0.0350104	0	0	0	2.222	0	1.671	0	0	0	0	0	0
TRINITY_DN11504_c0_g1_i7	cond_A	cond_B	-3.77752	1.99467	0.00202175	0.035055	0	0.922	0	2.819	3.19	6.602	0.748	0	0.206	0.055	3.126	0
TRINITY_DN5915_c0_g1_i1	cond_A	cond_B	-1.6141	6.35998	0.00202611	0.0351103	45.677	38.295	69.62	223.718	117.819	91.659	35.91	32.213	21.037	17.559	6.164	1.86
TRINITY_DN14705_c3_g6_i1	cond_A	cond_B	-1.67526	8.83644	0.00203192	0.0351742	2785.91	2515.2	2773.2	4953.85	11259.4	6235.3	893.472	1627.67	3173.34	1818.33	2212.06	3199.25
TRINITY_DN12763_c0_g4_i2	cond_A	cond_B	-2.84719	1.47258	0.00203216	0.0351742	0.778	0.922	0.381	7.272	5.249	2.407	1.807	1.772	0.759	1.755	2.639	4.266
TRINITY_DN11969_c0_g2_i2	cond_A	cond_B	-1.49358	5.67489	0.00204235	0.0353162	62.192	35.607	55.689	151.832	113.716	125.64	39.058	46.77	32.596	31.835	23.974	49.509
TRINITY_DN9052_c0_g1_i1	cond_A	cond_B	1.85887	2.84564	0.00204273	0.0353162	10.915	8.766	11.484	2.51	1.394	3.704	5.557	9.468	8.14	7.111	1.938	8.969
TRINITY_DN14081_c0_g2_i22	cond_A	cond_B	5.3488	0.235737	0.00204779	0.0353832	0.296	0.578	1.088	0	0	0.035	1.163	0	0	0	0.331	0
TRINITY_DN11735_c2_g7_i5	cond_A	cond_B	7.68305	0.560288	0.0020524	0.0354423	2.037	2.044	0	0	0	0	0	0	0	1.837	0	0
TRINITY_DN12748_c3_g3_i7	cond_A	cond_B	7.70773	0.580126	0.00205891	0.0355341	1.453	0	2.656	0	0	0	0	0	0	0	0	0
TRINITY_DN12486_c0_g5_i1	cond_A	cond_B	3.35538	1.78827	0.00206344	0.0355916	3.009	5.744	0.825	0.259	0	0.549	2.981	4.287	2.332	6.529	0	0.248
TRINITY_DN14122_c2_g5_i1	cond_A	cond_B	-4.09465	1.11383	0.00206994	0.0356831	0	0.256	0	1.176	1.889	1.542	0.125	0	0	0	0	0
TRINITY_DN9838_c0_g1_i13	cond_A	cond_B	-5.04947	0.484326	0.00207715	0.0357867	0	0.067	0	0.518	0.976	1.554	0.208	0.376	0.571	1.264	1.344	0.959
TRINITY_DN14459_c1_g2_i16	cond_A	cond_B	-2.87667	1.58159	0.00207856	0.0357904	0.287	0.444	0.843	1.255	4.893	3.552	0	0	0	0	3.272	3.15
TRINITY_DN11625_c5_g1_i11	cond_A	cond_B	5.30883	0.228264	0.00209155	0.0359933	0.722	0.244	0.281	0.03	0	0	0.145	0.167	0	0	0.516	0.711
TRINITY_DN14676_c3_g1_i11	cond_A	cond_B	1.94973	2.5793	0.0021054	0.0362055	5.166	3.8	3.218	0.857	0.557	1.379	0.062	0	0	0	0	0
TRINITY_DN11822_c0_g3_i6	cond_A	cond_B	-2.38131	2.64699	0.00210631	0.0362055	0.676	0.378	0.272	0.757	1.548	3.751	0	0	0	0	0	0
TRINITY_DN13491_c1_g1_i15	cond_A	cond_B	-4.67752	0.947891	0.00212103	0.0364374	0	0.178	0	3.656	0.232	0.993	0.073	0.042	0	0	0.273	0.141
TRINITY_DN11834_c0_g1_i9	cond_A	cond_B	2.62622	1.78596	0.00213312	0.0366076	13.349	18.431	20.122	1.504	4.63	1.659	27.559	19.955	20.953	30.525	2.814	5.332
TRINITY_DN12514_c1_g1_i5	cond_A	cond_B	-7.19323	0.0962698	0.00213339	0.0366076	0	0	0	1.295	1.765	0.175	0	0	0.197	0.136	0.088	0
TRINITY_DN11236_c0_g1_i2	cond_A	cond_B	-2.78246	1.36454	0.00213603	0.0366318	1.49	0.433	1.505	8.079	7.494	5.375	0	1.195	0	0	0	1.331
TRINITY_DN7414_c0_g1_i4	cond_A	cond_B	-2.16626	2.24757	0.0021418	0.0367097	0.787	0.867	0.308	3.068	1.61	3.704	0	0.627	0.29	0.964	2.337	0.339
TRINITY_DN11993_c0_g1_i18	cond_A	cond_B	-7.79217	0.601126	0.00214711	0.0367797	0	0	0	0	1.765	0.514	0	0	0	0	0.243	0
TRINITY_DN11678_c0_g1_i21	cond_A	cond_B	3.50082	1.0482	0.0021507	0.0368199	1.333	0.811	0.87	0.05	0	0.164	0.717	1.563	1.218	1.128	0.243	0.091
TRINITY_DN14448_c3_g3_i13	cond_A	cond_B	7.66421	0.542885	0.00216507	0.0370306	1.426	0	1.804	0	0.015	0	0	0	0	1.064	0.029	0.446
TRINITY_DN14688_c2_g1_i12	cond_A	cond_B	-1.55988	5.79808	0.00216566	0.0370306	17.895	12.998	16.877	32.407	37.332	56.043	14.761	13.32	9.404	9.711	8.277	8.002
TRINITY_DN11419_c0_g2_i8	cond_A	cond_B	-7.53724	0.421594	0.00216673	0.0370306	0	0	0	1.036	0	0.888	0.717	1.162	0.74	0	1.052	1.719
TRINITY_DN12344_c1_g1_i4	cond_A	cond_B	7.19014	0.145582	0.00217141	0.0370893	1.12	0.078	0.317	0	0	0	0.426	0.71	0.037	0.246	0	0.033
TRINITY_DN11179_c0_g5_i2	cond_A	cond_B	-2.46252	2.12627	0.00217329	0.0371001	0.963	0.778	0.671	5.808	0.945	5.621	3.584	1.07	1.246	1.664	17.927	9.316
TRINITY_DN12774_c2_g2_i4	cond_A	cond_B	-4.82281	1.74175	0.00218154	0.0372197	0.463	0.378	0	7.133	14.803	0	0	0	0	0	0	0
TRINITY_DN12297_c2_g1_i5	cond_A	cond_B	4.26845	0.731819	0.00218317	0.0372263	2.231	2.089	2.665	0	0	0.257	1.818	1.011	1.639	4.356	0.672	1.414
TRINITY_DN10389_c1_g2_i10	cond_A	cond_B	-2.54376	1.61035	0.00218907	0.0373055	0.667	0.444	0.335	1.654	2.865	2.956	0.789	0.535	0.74	0.1	0.711	0.893
TRINITY_DN12551_c0_g5_i2	cond_A	cond_B	-1.75757	3.4127	0.00219565	0.0373963	3.999	4.288	6.834	24.925	11.443	10.984	4.467	3.56	2.126	2.155	2.24	1.29
TRINITY_DN14676_c3_g1_i4	cond_A	cond_B	3.32521	2.64567	0.00221331	0.0376756	13.979	10.254	13.795	0.12	0	3.062	17.202	21.81	15.979	20.932	28.103	4.009
TRINITY_DN11475_c2_g5_i1	cond_A	cond_B	-4.5004	0.438952	0.00222575	0.0378656	0.12	0	0	1.076	0.929	0.76	0	0	0	0.082	0	0.744
TRINITY_DN8720_c0_g1_i4	cond_A	cond_B	-2.4842	1.88595	0.00222888	0.0378814	0.852	0.644	2.293	10.928	4.413	4.324	2.306	2.54	0.74	0.991	2.619	3.827
TRINITY_DN12383_c0_g8_i1	cond_A	cond_B	-4.16854	0.985136	0.00223041	0.0378814	0	0.322	0	1.395	2.942	2.138	0.841	0.919	0.553	0.6	2.785	0.496
TRINITY_DN2448_c0_g1_i1	cond_A	cond_B	-5.92284	0.538541	0.00223062	0.0378814	0	0.133	0	0.309	7.494	2.956	0	0	0	0.2	0.146	0.314
TRINITY_DN11676_c0_g1_i8	cond_A	cond_B	-4.034	0.855754	0.00223176	0.0378814	0.12	0.056	0	0.329	1.022	1.157	0.187	0.084	0.178	0.291	1.091	0.711
TRINITY_DN12409_c2_g2_i6	cond_A	cond_B	-7.55576	0.436963	0.00224095	0.0380158	0	0	0	2.5	0	1.063	0	0.292	0	0	2.863	0.116
TRINITY_DN12721_c0_g8_i4	cond_A	cond_B	7.01385	0.00188984	0.00225291	0.0381807	0.963	0.289	0.952	0	0	0	0	0	0	0	0	0.273
TRINITY_DN13023_c3_g2_i10	cond_A	cond_B	-7.67375	0.510378	0.00225362	0.0381807	0	0	0	1.963	1.719	0	0	0	0	0	0.175	0
TRINITY_DN12910_c1_g1_i7	cond_A	cond_B	7.67049	0.548114	0.00225451	0.0381807	0	1.044	0.562	0	0	0	0.395	0.234	0.487	0.527	0.38	0
TRINITY_DN12490_c3_g2_i2	cond_A	cond_B	-1.48882	6.67274	0.00226505	0.0383375	61.266	62.603	86.67	254.989	132.219	157.915	68.175	117.021	91.268	89.53	97.923	43.127
TRINITY_DN14321_c1_g8_i2	cond_A	cond_B	5.25378	0.376646	0.00226915	0.0383851	3.453	2.3	2.792	0	0.217	0	4.145	1.395	1.574	0.755	0.604	0
TRINITY_DN12616_c1_g4_i4	cond_A	cond_B	1.706	2.99861	0.00227308	0.0384298	16.664	17.498	21.89	6.137	5.419	4.148	31.049	18.359	14.134	16.586	10.789	19.534
TRINITY_DN12005_c0_g1_i22	cond_A	cond_B	6.9922	-0.015612	0.002277	0.0384742	0.426	0.889	0.77	0	0	0	0	0	0.421	0	0	0
TRINITY_DN14260_c3_g3_i2	cond_A	cond_B	-3.64578	1.19246	0.00227863	0.03848	0.241	0	0.444	1.136	2.896	3.517	0.499	0	0.759	0.664	12.815	18.988
TRINITY_DN12982_c0_g6_i8	cond_A	cond_B	-7.00727	-0.0368472	0.00228701	0.0385896	0.028	0	0	1.325	0.666	0.888	0.727	0.627	0	0.373	0	0.306
TRINITY_DN14478_c0_g1_i3	cond_A	cond_B	-1.41507	8.57772	0.00228885	0.0385896	96.445	68.158	88.619	211.176	199.792	199.456	49.57	44.606	35.827	32.189	25.971	33.662
TRINITY_DN12001_c3_g5_i2	cond_A	cond_B	1.52147	4.53283	0.002289	0.0385896	15.812	13.076	16.669	6.565	4.428	3.599	14.875	18.35	18.283	14.976	6.261	1.298
TRINITY_DN12206_c1_g2_i1	cond_A	cond_B	2.5854	1.48786	0.00229296	0.0386035	5.767	5.21	5.71	0.956	1.037	0.573	7.178	5.574	5.985	4.383	2.016	2.356
TRINITY_DN8992_c0_g1_i5	cond_A	cond_B	-3.07342	2.20692	0.00229296	0.0386035	10.97	1.7	0	49.641	18.457	31.983	2.535	3.276	1.948	1.528	0	0
TRINITY_DN12344_c1_g3_i2	cond_A	cond_B	-7.67352	0.519843	0.00229371	0.0386035	0	0	0	0	1.099	1.753	0	1.964	1.733	0	0	0.438
TRINITY_DN9872_c0_g1_i3	cond_A	cond_B	2.93271	1.78073	0.00229698	0.0386205	2.435	2.989	2.257	0.219	0.712	0.082	3.594	2.682	4.796	4.701	0.292	0.951
TRINITY_DN10322_c0_g1_i7	cond_A	cond_B	-1.97726	3.40264	0.0022985	0.0386205	5.814	4.677	7.695	23.59	33.198	7.817	4.893	3.852	2.538	3.537	13.789	28.85
TRINITY_DN13041_c2_g2_i3	cond_A	cond_B	-3.73314	1.59723	0.00229861	0.0386205	0	0.356	0	1.425	1.456	1.986	0.021	0.092	0	0.064	1.022	0
TRINITY_DN10454_c0_g1_i4	cond_A	cond_B	-1.5971	3.5436	0.00230989	0.0387553	5.045	3.666	4.994	16.527	10.08	11.253	5.09	5.849	4.187	5.492	7.858	4.199
TRINITY_DN10970_c0_g1_i2	cond_A	cond_B	1.87872	3.45453	0.00231051	0.0387553	7.23	6.91	8.049	1.484	0.759	3.062	16.787	11.582	7.016	7.265	18.726	0.397
TRINITY_DN12402_c1_g1_i4	cond_A	cond_B	5.42887	0.32576	0.00231053	0.0387553	1.972	0.411	0.399	0.03	0	0	0	0	0.768	0.6	0.243	0.033
TRINITY_DN13944_c0_g5_i1	cond_A	cond_B	-3.30888	1.02354	0.00232441	0.0389662	0.139	0.389	0.236	1.126	3.128	2.828	0.945	0.677	0.852	0.937	6.145	7.49
TRINITY_DN12603_c0_g1_i12	cond_A	cond_B	7.00185	-0.0082749	0.00234712	0.0393248	1.046	1.589	2.828	0	0	0	0.779	1.32	2.979	1.764	6.115	0
TRINITY_DN12179_c1_g7_i2	cond_A	cond_B	-5.50012	0.217739	0.00235587	0.0394492	0	0	0.236	5.489	1.285	3.307	8.144	6.994	4.29	5.81	8.53	2.282
TRINITY_DN14121_c1_g1_i17	cond_A	cond_B	-5.46346	0.162252	0.00236019	0.0394994	0.037	0	0	0.558	0.403	0.76	0	0.058	0	0	0.399	0.215
TRINITY_DN10292_c0_g1_i4	cond_A	cond_B	-4.63883	1.93699	0.00236259	0.0395174	0	0.422	0.254	0	7.866	7.362	0.976	0	0	1.155	3.681	0.719
TRINITY_DN10530_c0_g1_i10	cond_A	cond_B	-7.66752	0.500541	0.00236703	0.0395485	0	0	0	0	2.416	1.542	0.01	0.125	0	0	0	0
TRINITY_DN12615_c0_g1_i40	cond_A	cond_B	-7.76778	0.57745	0.0023671	0.0395485	0	0	0	1.195	3.747	0	0	0	0	0	0.019	0
TRINITY_DN10713_c0_g1_i7	cond_A	cond_B	3.59067	0.826987	0.00237746	0.0396993	2.685	2.444	2.039	0.189	0	0.339	1.35	1.746	0	2.146	0	1.232
TRINITY_DN11787_c2_g1_i12	cond_A	cond_B	-5.15666	2.58144	0.0023802	0.0397229	0	0.078	0.127	0	0.325	5.971	0	0.51	0	0.737	2.22	0.223
TRINITY_DN12968_c1_g4_i14	cond_A	cond_B	-1.97521	2.59347	0.00238303	0.0397479	1.092	0.789	1.414	6.495	3.468	1.998	0.935	1.078	0.731	1.073	0.652	1.868
TRINITY_DN12560_c3_g2_i2	cond_A	cond_B	-4.39462	0.670967	0.00240223	0.0400457	0.139	0	0	0.687	1.502	1.087	0.332	0.142	0	0	0.584	0
TRINITY_DN14534_c1_g4_i4	cond_A	cond_B	-1.72378	8.73654	0.00240619	0.0400893	1029.49	630.122	691.165	2276.71	1082.88	3669.96	608.224	743.219	666.392	537.39	895.368	1268.21
TRINITY_DN12778_c3_g4_i7	cond_A	cond_B	7.61539	0.500167	0.00241001	0.0401305	0	0.767	1.314	0	0	0	0	0.418	0.468	0.637	0	0
TRINITY_DN12212_c1_g2_i14	cond_A	cond_B	-7.18517	0.121356	0.00241731	0.0402102	0	0	0	0.767	0.031	0.456	0.416	0.409	0.45	0.391	0.896	0.355
TRINITY_DN12280_c3_g1_i11	cond_A	cond_B	-6.99468	-0.0465995	0.00241749	0.0402102	0	0	0	0.946	0.681	1.204	0.675	1.036	0.834	1.155	1.188	0.57
TRINITY_DN12374_c3_g1_i10	cond_A	cond_B	-7.07969	0.00781742	0.002428	0.0403625	0	0	0	0.289	1.084	0.841	0.914	0.526	0.234	0	2.688	1.009
TRINITY_DN14489_c5_g1_i1	cond_A	cond_B	7.02338	0.00918055	0.00243454	0.0404487	0.444	1.722	1.305	0	0	0	3.283	1.629	2.866	1.664	1.753	0.661
TRINITY_DN13664_c0_g1_i7	cond_A	cond_B	-3.23581	1.60909	0.0024363	0.0404553	0.296	0	0.426	3.756	1.719	0.876	0	0	0	0	0	0.364
TRINITY_DN13599_c0_g1_i7	cond_A	cond_B	-3.68512	1.10877	0.00245254	0.0407024	0	0.067	0.308	0.827	1.564	1.741	0	0.602	1.208	0.882	2.376	0
TRINITY_DN32149_c0_g1_i1	cond_A	cond_B	7.00827	-0.00235702	0.00245628	0.0407417	14.599	3.911	10.686	0	0	0	0	0	1.658	0.391	1.626	0
TRINITY_DN11434_c1_g6_i5	cond_A	cond_B	2.00121	2.3687	0.00246245	0.0407689	3.74	1.878	4.079	0.877	0.836	0.467	0.945	2.356	2.557	1.273	0	0.496
TRINITY_DN14277_c0_g1_i25	cond_A	cond_B	-7.6474	0.483893	0.00246376	0.0407689	0	0	0	0	0.759	0.514	0	0	0	0	0.36	0
TRINITY_DN10696_c0_g1_i2	cond_A	cond_B	3.58482	0.822153	0.0024642	0.0407689	1.833	2.344	2.538	0.149	0	0.292	1.205	0.393	1.761	2.592	0	0.579
TRINITY_DN13233_c2_g5_i11	cond_A	cond_B	-7.03003	-0.0316915	0.00246515	0.0407689	0	0.011	0.009	0.548	1.301	0.97	0.187	0.292	0.347	0.864	0.292	0.57
TRINITY_DN10752_c1_g3_i2	cond_A	cond_B	6.95256	-0.0467155	0.00246534	0.0407689	1.713	1.078	1.251	0	0	0	0.291	0	0	0.318	0	0
TRINITY_DN13619_c1_g4_i13	cond_A	cond_B	-7.03003	-0.0316915	0.00246612	0.0407689	0	0	0	0.349	0.867	0.608	0.467	0.944	0	0.509	0	0
TRINITY_DN14539_c0_g1_i1	cond_A	cond_B	-2.20905	2.1817	0.00247508	0.0408803	1.759	2.277	0.888	11.586	3.933	6.123	3.314	0.71	0	0.646	5.327	0
TRINITY_DN13337_c1_g1_i10	cond_A	cond_B	-4.75413	0.700579	0.00247645	0.0408803	0	0	0.218	3.507	1.115	0.689	0.644	0.259	0	0.609	1.48	0
TRINITY_DN14161_c1_g6_i3	cond_A	cond_B	-7.61075	0.486798	0.00247697	0.0408803	0	0	0	0.817	0	3.424	0	0	0.178	0.973	0.526	0
TRINITY_DN9862_c0_g1_i7	cond_A	cond_B	-1.62876	6.50905	0.00248229	0.0409454	20.607	24.097	44.25	131.021	66.412	56.662	15.478	15.459	12.027	9.675	3.311	2.621
TRINITY_DN13575_c1_g1_i8	cond_A	cond_B	-7.67491	0.528601	0.00248536	0.0409735	0	0	0	0	0.325	0.982	0	0	0	0	0	0
TRINITY_DN13570_c2_g4_i1	cond_A	cond_B	1.57953	4.00051	0.00248778	0.0409906	20.107	16.853	15.744	4.403	6.41	5.142	12.445	29.631	15.427	18.55	10.858	1.984
TRINITY_DN13828_c2_g2_i13	cond_A	cond_B	2.05583	2.25335	0.00249114	0.0410233	1.74	0.578	1.622	0.319	0.217	0.292	0.312	1.095	0	1.073	0	0
TRINITY_DN11510_c1_g1_i33	cond_A	cond_B	-2.59829	1.96273	0.00249298	0.041031	0.315	1.155	0.453	7.452	2.013	2.115	2.524	1.111	0.974	1.746	4.762	0
TRINITY_DN14184_c0_g1_i3	cond_A	cond_B	2.36743	2.44329	0.00250332	0.0411785	3.814	4.755	5.257	0.229	1.579	0.608	7.095	5.072	7.465	7.72	1.334	2.182
TRINITY_DN12763_c0_g1_i32	cond_A	cond_B	-1.93828	3.42793	0.00250626	0.041204	1.166	3.788	2.465	10.121	4.955	11.592	2.4	1.588	1.115	0.873	5.628	1.414
TRINITY_DN12349_c3_g1_i11	cond_A	cond_B	-3.92416	0.765577	0.00251624	0.0413312	4.601	0	0.997	23.819	25.859	28.384	2.701	1.279	0	12.039	15.649	188.222
TRINITY_DN14489_c5_g1_i19	cond_A	cond_B	2.13986	4.22398	0.00251676	0.0413312	12.757	8.143	10.115	0.777	0.96	4.405	10.201	13.637	10.069	11.321	11.452	1.025
TRINITY_DN14260_c3_g2_i2	cond_A	cond_B	2.03647	2.13117	0.00251939	0.0413515	2.574	3.911	4.097	0.747	0.805	0.806	3.511	5.415	4.299	3.81	1.412	3.902
TRINITY_DN13508_c0_g1_i14	cond_A	cond_B	1.86356	3.54628	0.00252802	0.0414704	12.535	11.41	17.203	3.497	1.192	5.305	0	0	0.731	0	0	1.496
TRINITY_DN12479_c0_g1_i1	cond_A	cond_B	4.08967	0.887995	0.00253291	0.0415277	1.99	1.233	2.855	0.279	0	0	0.187	1.27	0	0.918	0.273	1.695
TRINITY_DN11926_c3_g1_i12	cond_A	cond_B	-7.49779	0.388936	0.00254169	0.0416489	0	0	0	0.867	0	1.613	5.734	4.813	2.07	3.665	5.015	2.53
TRINITY_DN13270_c0_g1_i12	cond_A	cond_B	1.7086	3.70581	0.0025461	0.0416982	6.573	8.31	7.55	1.923	1.192	3.062	5.651	6.276	5.508	5.392	6.914	0.777
TRINITY_DN12248_c1_g7_i2	cond_A	cond_B	-2.90218	1.59662	0.00255802	0.0418703	0.417	0.222	0.671	1.624	1.301	5.609	0.914	0.811	0.702	1.773	3.116	0.794
TRINITY_DN11317_c0_g5_i13	cond_A	cond_B	6.95499	-0.0448689	0.00256322	0.0419324	0.898	1.167	0.716	0	0	0	0.353	0.15	0	0	0.36	0.008
TRINITY_DN12271_c0_g2_i2	cond_A	cond_B	-7.65812	0.513789	0.00257363	0.0420796	0	0	0	0	0.526	1.449	0	0	0	0	0	0.124
TRINITY_DN11189_c2_g1_i21	cond_A	cond_B	4.41852	0.905968	0.00257758	0.0421089	10.415	1.533	10.55	0.867	0.108	0	0	0.552	0.412	0.282	8.579	10.052
TRINITY_DN13157_c2_g2_i2	cond_A	cond_B	-7.4681	0.362373	0.00257824	0.0421089	0	0	0	1.066	0	0.643	0	0	0	0	0.467	0
TRINITY_DN14341_c2_g1_i19	cond_A	cond_B	-7.61679	0.465234	0.00258824	0.0422491	0	0	0	0.956	0.604	0	0	0.476	0	0.145	0	0.355
TRINITY_DN8857_c0_g1_i3	cond_A	cond_B	-7.6569	0.487534	0.00259715	0.0423713	0	0	0	0	1.548	0.736	0	0.084	0.14	0.664	0	0
TRINITY_DN11512_c1_g1_i1	cond_A	cond_B	-3.56321	2.08916	0.00260193	0.0424261	0	3.555	0	15.013	13.719	14.069	10.201	7.245	7.147	12.758	23.526	8.92
TRINITY_DN10136_c0_g2_i1	cond_A	cond_B	-3.58906	0.859657	0.00260897	0.0425176	0.222	0.067	0.335	1.215	2.524	3.073	0.104	0.1	0.309	0.155	0.224	1.43
TRINITY_DN8019_c0_g1_i3	cond_A	cond_B	-2.14151	2.12597	0.0026114	0.042534	0.805	0.922	1.931	7.203	4.63	2.956	0.831	0.56	0.347	0.618	1.188	0.289
TRINITY_DN12264_c2_g2_i1	cond_A	cond_B	-4.09994	0.441124	0.00261359	0.0425464	0.287	0.267	0	4.652	2.416	2.956	0	0	0.15	0	0.438	1.058
TRINITY_DN11428_c0_g1_i2	cond_A	cond_B	1.79373	2.94484	0.00262448	0.0427004	4.351	6.277	5.683	1.235	1.874	1.227	4.062	7.003	6.013	6.702	1.334	5.076
TRINITY_DN14364_c4_g1_i19	cond_A	cond_B	7.10153	0.07313	0.00264703	0.0430439	1.305	0.133	0.562	0	0	0	0	0.51	0	0	0.146	0
TRINITY_DN10431_c0_g1_i23	cond_A	cond_B	-3.76262	1.49046	0.00266227	0.0432681	0.296	0.133	0	0.917	4.32	0.467	0.156	0	0	0.127	0	0
TRINITY_DN6867_c0_g1_i2	cond_A	cond_B	-2.87638	1.43788	0.00267145	0.0433936	0.454	0.233	0.344	1.385	4.181	1.297	0.343	0.451	0	0.573	0.409	2.091
TRINITY_DN11005_c0_g1_i9	cond_A	cond_B	-4.05195	2.8214	0.00268816	0.0436413	0	2.189	0	2.371	20.315	12.363	0	0	0.768	0	10.624	0
TRINITY_DN12008_c1_g4_i2	cond_A	cond_B	2.21103	2.4117	0.00269461	0.0437222	6.193	5.622	7.043	2.062	1.486	0.28	8.933	6.326	4.571	7.174	1.675	0.488
TRINITY_DN7175_c0_g1_i3	cond_A	cond_B	-1.76908	2.53771	0.00269788	0.0437514	1.602	1.866	2.048	6.864	5.636	4.826	2.909	2.54	4.458	2.528	3.087	3.389
TRINITY_DN11185_c0_g1_i15	cond_A	cond_B	-7.06335	-0.0113866	0.0026994	0.0437522	0	0	0	0.329	1.13	0.573	0	0	0	0	0.273	0
TRINITY_DN13891_c2_g2_i3	cond_A	cond_B	-3.98725	1.18836	0.00270196	0.0437561	0	0.244	0	1.684	1.75	0.783	1.195	0	0	0	0	0
TRINITY_DN12032_c0_g1_i1	cond_A	cond_B	-1.96984	2.71969	0.00270257	0.0437561	1.49	3.222	1.332	6.874	9.275	6.041	3.397	1.73	1.311	3.292	7.634	0.893
TRINITY_DN12673_c0_g6_i3	cond_A	cond_B	-2.91561	2.13758	0.00270437	0.0437615	0.574	1.278	0.172	0.996	6.379	6.52	1.039	0.518	0.262	1.264	4.742	1.389
TRINITY_DN12518_c2_g2_i8	cond_A	cond_B	4.18131	0.708891	0.00270663	0.0437743	1.176	0.922	1.332	0.179	0	0	0.602	0	1.564	0.864	0.166	0
TRINITY_DN12904_c5_g2_i9	cond_A	cond_B	-5.46572	0.156358	0.00270862	0.0437828	0.602	0.056	0	6.565	12.976	12.982	2.992	0.886	0	1.937	14.529	2.373
TRINITY_DN11622_c4_g5_i9	cond_A	cond_B	-7.59679	0.44659	0.00271284	0.0438249	0	0.022	0	0	1.347	1.472	0.966	0	0	0.591	0.73	0
TRINITY_DN11271_c0_g1_i12	cond_A	cond_B	-4.03518	2.07232	0.00271417	0.0438249	0.204	0.689	0.453	17.912	0	4.405	0.405	0.451	0	0.282	1.266	1.364
TRINITY_DN14531_c0_g2_i14	cond_A	cond_B	-2.08229	2.2847	0.00272399	0.0439597	3.111	1.922	2.257	5.34	7.881	14.373	5.807	4.446	4.805	6.111	6.388	5.059
TRINITY_DN8516_c0_g1_i1	cond_A	cond_B	3.25536	1.24991	0.00272888	0.0440149	2.916	1.811	2.32	0.11	0.495	0.093	1.797	3.167	2.744	3.655	0	0.736
TRINITY_DN12447_c1_g12_i1	cond_A	cond_B	-3.19257	1.03856	0.00273722	0.0441254	1	3.155	1.641	11.825	13.487	24.773	7.947	5.164	2.033	6.065	8.501	3.282
TRINITY_DN8866_c0_g1_i1	cond_A	cond_B	1.66837	3.38558	0.0027453	0.0442318	8.887	11.221	11.801	2.74	2.152	4.137	13.213	10.738	11.933	12.448	14.295	11.201
TRINITY_DN13161_c0_g2_i13	cond_A	cond_B	6.9527	-0.0465928	0.0027694	0.044596	0.787	1.122	0.544	0	0	0	0	1.228	0.084	0.136	0.526	0.281
TRINITY_DN14075_c5_g2_i2	cond_A	cond_B	-7.57572	0.429512	0.0027893	0.0448923	0	0	0	0	2.075	2.489	0.26	1.036	0	0	1.159	0.248
TRINITY_DN10254_c0_g1_i1	cond_A	cond_B	6.9293	-0.0653527	0.00279855	0.0450168	1.231	0.767	1.215	0	0	0	0	1.045	0.197	0.546	0.282	0
TRINITY_DN12824_c0_g11_i2	cond_A	cond_B	-3.12132	1.49233	0.0028058	0.0451092	0.898	2.2	0	8.099	8.718	10.178	3.158	3.861	2.463	4.938	9.816	1.711
TRINITY_DN13759_c5_g4_i1	cond_A	cond_B	-2.26071	1.86505	0.00280885	0.0451338	0.491	0.4	0.181	1.594	1.966	1.32	0.467	0.409	0.45	0.464	0.497	0.438
TRINITY_DN9796_c0_g1_i3	cond_A	cond_B	-7.60058	0.439697	0.00281529	0.045195	0	0	0	1.484	1.997	0	0	0	0	0	0.516	0.083
TRINITY_DN11876_c0_g4_i5	cond_A	cond_B	-4.44579	0.394618	0.00281569	0.045195	0.296	0	0	2.859	1.858	1.414	0	0.376	0.393	0	1.743	0.893
TRINITY_DN12421_c1_g1_i12	cond_A	cond_B	-7.292	0.184494	0.00282766	0.0453627	0.009	0	0	0.03	0.681	0.654	0.052	0.084	0	0.009	0.146	0.041
TRINITY_DN14226_c1_g1_i8	cond_A	cond_B	1.71271	3.46348	0.00282958	0.0453692	3.694	2.633	2.61	0.907	1.115	0.491	2.14	3.819	2.632	1.864	1.11	2.397
TRINITY_DN12763_c0_g4_i1	cond_A	cond_B	-2.84909	1.28233	0.00283385	0.0454132	0.592	0.344	0.662	4.074	4.692	1.928	0.332	0	0.337	0	1.198	0
TRINITY_DN12744_c0_g2_i8	cond_A	cond_B	-4.39095	1.36715	0.00284058	0.0454965	0.056	0.244	0	0.08	3.499	2.688	1.714	0.752	1.574	1.646	3.739	0.124
TRINITY_DN11264_c5_g3_i1	cond_A	cond_B	-3.12903	1.35202	0.00284334	0.0455164	1.926	1.755	1.423	3.806	12.341	23.967	2.774	5.757	3.269	3.428	11.627	5.878
TRINITY_DN14507_c0_g2_i5	cond_A	cond_B	-1.9921	2.02521	0.00286072	0.04577	0.861	0.767	1.097	3.965	2.462	3.435	1.475	0.727	1.695	1.328	1.831	4.067
TRINITY_DN3639_c0_g1_i1	cond_A	cond_B	-5.01883	0.471385	0.00287551	0.045982	0.324	0	0.353	7.92	1.177	13.555	1.839	0.877	0.974	1.591	55.291	2.811
TRINITY_DN12887_c0_g1_i7	cond_A	cond_B	7.56578	0.459574	0.00287949	0.0460209	0.944	1.5	0	0	0	0	0	0.702	0	0.5	0	0.256
TRINITY_DN12847_c3_g1_i11	cond_A	cond_B	-1.92335	3.24446	0.00288567	0.0460906	1.241	4.388	6.209	15.551	13.347	12.34	0	0	0	0.255	0	0
TRINITY_DN11058_c0_g1_i5	cond_A	cond_B	7.54198	0.439503	0.00288694	0.0460906	0.944	0.889	0	0	0	0	0	0	0.684	0	0	0
TRINITY_DN14551_c0_g4_i6	cond_A	cond_B	7.66837	0.548189	0.00289324	0.0461664	1.518	0.311	0	0	0	0	0	1.17	0	0.773	0.682	0
TRINITY_DN6377_c0_g1_i1	cond_A	cond_B	-4.96749	0.395168	0.00290551	0.0463237	0.157	0.144	0	3.337	6.364	0.876	0	0	0	0	0	0
TRINITY_DN13132_c0_g1_i9	cond_A	cond_B	-6.9951	-0.0545675	0.0029062	0.0463237	0.009	0	0	1.086	0.712	0.339	0	0	1.03	1.091	0.243	0.57
TRINITY_DN11711_c0_g2_i6	cond_A	cond_B	-1.70459	5.36102	0.00293904	0.0468222	36.456	68.225	46.861	218.308	71.645	176.343	67.469	268.82	189.626	159.619	248.693	7.597
TRINITY_DN11551_c3_g3_i2	cond_A	cond_B	-1.98648	4.44094	0.00294084	0.0468258	2.5	6.177	5.511	34.469	6.395	13.345	10.273	2.181	2.033	2.073	19.875	1.273
TRINITY_DN12510_c4_g1_i5	cond_A	cond_B	-5.4213	0.120751	0.00294434	0.0468323	0.028	0	0.009	0.389	0.542	0.526	0.062	0.51	0.056	0	0.127	0.157
TRINITY_DN14598_c3_g1_i9	cond_A	cond_B	-7.52115	0.409932	0.00294439	0.0468323	0	0	0	0.548	0	2.068	2.036	0	0	0.837	0	0.752
TRINITY_DN13501_c1_g2_i7	cond_A	cond_B	7.54262	0.438581	0.00295158	0.0469216	0.537	0	0.807	0	0	0	0.042	0.409	0.094	0.018	0	0
TRINITY_DN14626_c0_g1_i3	cond_A	cond_B	-7.29816	0.19356	0.0029535	0.0469271	0	0	0	11.636	6.596	0.257	4.737	3.1	2.744	1.282	0	0.223
TRINITY_DN13474_c2_g4_i1	cond_A	cond_B	-1.99352	2.28013	0.00296047	0.0469918	8.063	17.309	24.563	76.538	51.315	55.248	8.861	11.164	7.437	3.501	13.721	5.911
TRINITY_DN13429_c0_g1_i24	cond_A	cond_B	-4.46734	0.74013	0.00296072	0.0469918	0.139	0	0	2.202	0.557	0.386	0.031	0.05	0	0.073	0	0.38
TRINITY_DN14676_c4_g1_i20	cond_A	cond_B	-1.37058	10.3172	0.00296557	0.0470438	190.816	161.458	220.681	453.164	451.379	433.01	138.188	138.73	116.37	103.233	86.725	38.101
TRINITY_DN12026_c0_g1_i3	cond_A	cond_B	-2.28224	2.83252	0.00296875	0.0470692	0.926	2.011	1.024	1.713	6.952	8.799	2.898	2.273	0.553	2.337	2.882	0.389
TRINITY_DN9489_c0_g1_i13	cond_A	cond_B	-7.48843	0.381647	0.00297104	0.0470804	0	0	0	1.325	0	3.938	0	0	0	0	0	0.43
TRINITY_DN12912_c2_g2_i25	cond_A	cond_B	-4.41051	0.73713	0.00298505	0.0472773	0	0	0.662	3.048	4.707	5.819	1.652	0.677	1.161	1	3.71	2.951
TRINITY_DN14388_c2_g1_i6	cond_A	cond_B	7.64691	0.526715	0.00299658	0.0474348	0	0.2	1.042	0	0	0	0	0.159	0	0.327	0.253	0
TRINITY_DN11632_c0_g2_i14	cond_A	cond_B	-5.39771	1.2821	0.00302526	0.0478613	0	0	1.133	11.606	0	28.419	1.589	0.836	0	0	16.35	2.265
TRINITY_DN14304_c1_g1_i14	cond_A	cond_B	7.62797	0.510466	0.00302674	0.0478613	0	0.256	1.206	0	0	0	0	0.585	0	0.318	0	0.165
TRINITY_DN11860_c0_g4_i5	cond_A	cond_B	-2.92158	2.09599	0.00303011	0.0478646	0.389	0.811	0	1.415	3.561	3.482	1.236	0.71	0.712	0.509	1.363	1.141
TRINITY_DN8857_c0_g1_i8	cond_A	cond_B	-7.45327	0.35154	0.00303015	0.0478646	0	0	0	0.707	0	1.636	0	0.201	0	0	0.204	0
TRINITY_DN13844_c2_g2_i1	cond_A	cond_B	-6.99343	-0.0634362	0.0030422	0.0480047	0.009	0	0	0.538	0.619	0.21	0	0.443	0	0.246	0	0
TRINITY_DN14391_c0_g2_i1	cond_A	cond_B	-1.8261	2.71697	0.00304225	0.0480047	3.87	3.177	2.81	10.59	14.416	7.023	1.932	3.526	2.876	2.882	4.226	2.761
TRINITY_DN12885_c2_g2_i2	cond_A	cond_B	-6.98451	-0.051885	0.00305105	0.0481183	0	0	0	0.448	0.341	0.9	0.634	0.819	0	0.582	1.1	0.488
TRINITY_DN11638_c0_g2_i10	cond_A	cond_B	-5.44136	0.150227	0.00305532	0.04816	0	0	0.018	0.309	0.542	0.175	0.042	0.209	0.197	0.455	0.273	0.331
TRINITY_DN14000_c1_g2_i10	cond_A	cond_B	-2.10305	2.93486	0.00307727	0.0484804	1.092	2.255	1.84	12.931	2.214	6.368	3.334	0.744	1.021	1.346	22.65	19.377
TRINITY_DN12119_c0_g1_i11	cond_A	cond_B	-6.17422	0.776124	0.00308388	0.0485588	0	0	0.045	0	1.61	0.795	0	0.008	0	0.9	0.438	0
TRINITY_DN13922_c1_g1_i7	cond_A	cond_B	4.67214	0.695833	0.00309231	0.0486659	1.055	0.689	1.296	0	0.093	0	0.426	0.025	0.169	0.082	0	0
TRINITY_DN11498_c2_g1_i1	cond_A	cond_B	-5.20869	0.603496	0.00309925	0.0487495	0	0.044	0	0.13	1.363	0.421	0	0	0	0	0.068	0
TRINITY_DN14551_c0_g1_i8	cond_A	cond_B	4.00204	2.07034	0.00310134	0.0487566	2.777	3.677	0.553	0	0.434	0	3.096	8.657	0	1.446	5.395	1.984
TRINITY_DN13611_c0_g5_i6	cond_A	cond_B	7.12173	0.0897156	0.00310798	0.0488353	1.509	0.111	0.526	0	0	0	0.01	0.1	0.534	0.737	0.01	0.157
TRINITY_DN14734_c4_g2_i5	cond_A	cond_B	-1.38363	6.7437	0.00311145	0.048864	192.519	159.769	181.062	404.808	395.527	456.404	148.961	129.496	105.139	100.869	95.81	94.239
TRINITY_DN11498_c2_g1_i6	cond_A	cond_B	-7.13956	0.0482783	0.00311377	0.0488747	0	0	0	0.09	0.836	0.421	0	0	0.169	0	0.049	0
TRINITY_DN11373_c1_g4_i2	cond_A	cond_B	-2.7939	2.06625	0.00311801	0.0489155	1.12	1.167	0	4.005	7.061	4.137	1.35	5.264	1.124	1.018	2.376	0.43
TRINITY_DN13711_c2_g4_i2	cond_A	cond_B	-4.64027	0.548724	0.00312478	0.048996	0.361	0	0	0.827	4.908	3.506	0	0	0.487	0	2.473	0
TRINITY_DN14352_c1_g1_i5	cond_A	cond_B	1.88487	2.23637	0.00314536	0.0492928	10.331	11.654	8.13	2.54	1.858	2.956	13.099	17.147	16.879	13.421	17.1	4.439
TRINITY_DN11735_c2_g5_i9	cond_A	cond_B	-6.16765	0.769914	0.00315083	0.0493525	0	0	0.091	2.819	4.568	0	1.922	1.019	0	0	0	0
TRINITY_DN12904_c5_g2_i1	cond_A	cond_B	-6.95862	-0.075524	0.00315353	0.049369	0	0	0	0.239	0.232	0.456	0	0	0	0.018	0.078	0
TRINITY_DN11576_c3_g3_i6	cond_A	cond_B	-5.21179	2.77806	0.00316193	0.0494744	0	0	0.399	0	3.654	8.215	0.551	0	0	3.774	3.233	0
TRINITY_DN12100_c1_g4_i2	cond_A	cond_B	-7.38839	0.295782	0.00317107	0.0495915	0	0	0	1.355	0	1.636	1.423	0	0	0	0	0
TRINITY_DN13895_c0_g2_i4	cond_A	cond_B	-2.22223	1.94587	0.00317509	0.0496283	2.138	2.066	1.922	7.003	13.626	5.364	0	0	0.843	0	0.808	0.413
TRINITY_DN12912_c2_g2_i2	cond_A	cond_B	-7.11639	0.0649163	0.00319677	0.0499409	0	0	0	1.982	0.062	0.876	0	0	0	0.009	0	0

## Sheet: 1A2A
Supplementary Table S4: DEGs for the comparison 1A:2A
ID	sampleA	sampleB	logFC	logCPM	PValue	FDR	cond_A_rep1	cond_A_rep2	cond_A_rep3	cond_B_rep1	cond_B_rep2	cond_B_rep3	cond_C_rep1	cond_C_rep2	cond_C_rep3	cond_D_rep1	cond_D_rep2	cond_D_rep3
TRINITY_DN14141_c3_g8_i1	cond_A	cond_C	-9.30188	10.1856	7.11349e-63	2.48489e-58	0.398	0.367	0.489	0.907	0.914	1.063	242.856	332.385	253.281	202.939	110.64	66
TRINITY_DN11216_c0_g5_i1	cond_A	cond_C	-12.8683	5.54991	1.17769e-43	2.05696e-39	0	0	0	0	0	0.444	10.357	13.211	11.062	11.048	7.712	12.003
TRINITY_DN11216_c0_g1_i14	cond_A	cond_C	12.7	5.38133	4.89103e-43	5.69512e-39	10.989	9.088	9.309	11.785	5.481	8.18	0	0	0	0.227	0	0
TRINITY_DN12533_c0_g3_i3	cond_A	cond_C	-12.5431	5.22646	9.52679e-41	8.31975e-37	0	0	0	0	0	0	89.698	127.366	112.352	112.527	93.892	67.761
TRINITY_DN14644_c1_g1_i13	cond_A	cond_C	9.05186	5.3394	8.30642e-39	5.8032e-35	42.418	37.595	36.247	1.514	3.484	10.599	0.042	0.142	0	0	4.82	0.041
TRINITY_DN11513_c0_g4_i4	cond_A	cond_C	-12.4095	5.09349	1.3555e-38	7.89174e-35	0	0	0	0	0	0	74.636	72.724	57.145	69.053	66.256	5.795
TRINITY_DN11584_c2_g1_i7	cond_A	cond_C	9.63256	6.82674	4.834e-37	2.41231e-33	243.343	478.863	529.654	313.655	198.724	105.039	0.478	0.986	0	0.364	0.808	1.265
TRINITY_DN11513_c0_g4_i6	cond_A	cond_C	12.4646	5.14709	1.37094e-36	5.98622e-33	45.464	80.135	79.79	155.328	76.337	139.908	0	0	0	0	0	0
TRINITY_DN13682_c2_g4_i1	cond_A	cond_C	11.7804	4.4673	3.72926e-36	1.44745e-32	75.282	65.892	78.766	53.367	86.138	124.051	0	0	0	0	0	0
TRINITY_DN12533_c0_g3_i7	cond_A	cond_C	11.6493	4.33735	1.33554e-34	4.66529e-31	48.843	53.516	63.076	58.567	64.089	66.209	0	0	0	0	0	0
TRINITY_DN14626_c0_g1_i10	cond_A	cond_C	-12.4708	5.15432	7.56742e-34	2.38217e-30	0	0	0	69.306	51.438	0	55.18	38.046	28.081	30.88	0.146	0.107
TRINITY_DN11359_c4_g3_i3	cond_A	cond_C	11.6316	4.3197	8.18333e-34	2.38217e-30	18.691	23.608	21.853	28.89	23.567	28.021	0	0	0	0	0	0
TRINITY_DN12907_c5_g7_i3	cond_A	cond_C	-11.7188	4.40832	1.25543e-32	3.37344e-29	0	0	0	0	0	0	12.424	22.604	19.23	18.032	10.351	1.463
TRINITY_DN12907_c5_g7_i4	cond_A	cond_C	11.5562	4.24491	2.43144e-32	6.0668e-29	19.376	13.398	12.717	13.598	15.205	10.914	0	0	0	0	0	0
TRINITY_DN14745_c15_g1_i5	cond_A	cond_C	11.3278	4.0189	8.13779e-32	1.89513e-28	2.018	2.2	1.985	0.926	2.168	2.197	0	0	0	0	1.928	0
TRINITY_DN11841_c2_g3_i1	cond_A	cond_C	-8.15049	4.90918	1.73171e-31	3.78076e-28	1.805	1.611	1.305	1.943	7.928	0.748	339.025	519.749	609.013	525.442	294.84	297.961
TRINITY_DN14305_c1_g2_i5	cond_A	cond_C	11.2547	3.94669	2.69155e-31	5.53066e-28	8.785	8.421	11.457	6.226	0	4.031	0	0	0	0	0	0
TRINITY_DN13165_c0_g1_i2	cond_A	cond_C	-11.4025	4.09526	5.12379e-31	9.94358e-28	0	0	0	0	0	0	4.259	7.086	5.395	3.101	14.295	0.513
TRINITY_DN12390_c1_g1_i4	cond_A	cond_C	11.1767	3.86956	8.03451e-31	1.47717e-27	7.86	6.333	6.789	16.099	22.034	29.891	0	0	0	0	0	0
TRINITY_DN14202_c2_g1_i8	cond_A	cond_C	-11.2735	3.96812	1.88515e-30	3.2926e-27	0	0	0	0.697	0	0	6.804	9.752	8.458	8.384	3.389	1.67
TRINITY_DN14305_c1_g2_i6	cond_A	cond_C	-9.3738	4.12464	2.05338e-30	3.41566e-27	0	0.033	0	0	5.032	0.9	9.951	11.548	12.28	11.548	7.78	18.864
TRINITY_DN14202_c2_g1_i3	cond_A	cond_C	11.1729	3.86576	2.52155e-30	4.00376e-27	8.535	6.71	6.599	3.457	3.871	4.183	0	0	0	0	0	0
TRINITY_DN13457_c0_g2_i8	cond_A	cond_C	-11.179	3.87486	4.58112e-29	6.95773e-26	0	0	0	0	0	0	23.746	22.286	19.876	15.476	13.535	48.004
TRINITY_DN11422_c0_g1_i3	cond_A	cond_C	10.9634	3.65912	7.24258e-29	1.05416e-25	5.99	4.766	6.735	4.593	3.267	2.395	0	0	0	0	0	0
TRINITY_DN12804_c1_g2_i1	cond_A	cond_C	-11.5623	4.25321	8.02515e-29	1.12134e-25	0	0	0	1.335	0	0	24.567	63.156	45.203	57.914	71.251	43.4
TRINITY_DN14272_c1_g6_i2	cond_A	cond_C	-9.6207	4.3657	1.66816e-28	2.24123e-25	0.148	0	0	0	0	0.748	30.125	76.944	56.199	46.611	56.752	53.46
TRINITY_DN12069_c0_g2_i7	cond_A	cond_C	10.8837	3.58063	3.17664e-28	4.10987e-25	4.036	4.111	4.722	3.566	0	1.285	0	0	0	0	0	0
TRINITY_DN13817_c0_g1_i5	cond_A	cond_C	10.8879	3.58455	2.16536e-27	2.66242e-24	7.934	5.588	5.719	3.128	3.809	3.95	0	0	0	0	3.262	4.811
TRINITY_DN9807_c0_g1_i7	cond_A	cond_C	11.643	4.33102	2.2103e-27	2.66242e-24	102.333	31.829	77.225	0	9.585	15.728	0	0	0	0	0	0
TRINITY_DN14463_c0_g3_i1	cond_A	cond_C	-9.30664	4.05879	5.00451e-27	5.82725e-24	0	0.078	0	0.09	0.155	0.14	17.213	24.149	33.626	20.514	0.088	31.818
TRINITY_DN13900_c1_g3_i1	cond_A	cond_C	-11.343	4.03726	7.33707e-27	8.26769e-24	0	0	0	0	0	0	18.937	11.156	17.59	0	0	1.009
TRINITY_DN14626_c0_g1_i12	cond_A	cond_C	8.96736	3.39874	3.13184e-26	3.4188e-23	87.919	69.025	66.095	52.669	70.933	83.258	0.312	0	0	0	25.172	0
TRINITY_DN12287_c2_g1_i3	cond_A	cond_C	-10.8656	3.56575	3.31515e-26	3.50924e-23	0	0	0	0	0	0	13.639	19.737	11.924	11.121	9.387	8.217
TRINITY_DN14463_c0_g1_i6	cond_A	cond_C	-8.50613	4.07559	6.75101e-26	6.93606e-23	0.093	0	0.1	0.1	0	0.082	18.75	23.498	36.876	23.76	0.088	2.835
TRINITY_DN12461_c4_g1_i20	cond_A	cond_C	10.746	3.44515	1.01169e-25	1.00972e-22	1.759	2.533	2.792	2.152	2.323	2.688	0	0	0	0	0.127	0
TRINITY_DN14285_c1_g3_i4	cond_A	cond_C	-10.7222	3.4254	1.08584e-25	1.05362e-22	0	0	0	0	0	0	13.099	15.66	11.802	17.731	135.141	229.538
TRINITY_DN12847_c3_g1_i12	cond_A	cond_C	-11.0078	3.70592	3.92663e-25	3.70717e-22	0	0	0	0	0	0	12.091	9.459	6.716	11.639	14.441	10.044
TRINITY_DN12804_c1_g2_i9	cond_A	cond_C	7.55921	4.06587	5.25157e-25	4.82758e-22	27.856	40.584	30.473	38.204	46.576	41.015	0	0.451	0	0	0	0
TRINITY_DN12694_c1_g1_i12	cond_A	cond_C	-10.7367	3.43943	7.55108e-25	6.76345e-22	0	0	0	0	0	0	9.92	19.119	13.029	12.821	14.782	12.127
TRINITY_DN9755_c0_g1_i5	cond_A	cond_C	-10.6918	3.39628	9.75885e-25	8.52241e-22	0	0	0	0	0	0	22.354	19.612	21.056	21.069	12.357	35.307
TRINITY_DN13045_c0_g10_i2	cond_A	cond_C	10.4537	3.15799	1.16215e-24	9.90153e-22	2.157	1.833	2.067	1.235	0.728	1.507	0	0	0	0	0	0
TRINITY_DN14285_c1_g3_i1	cond_A	cond_C	10.5487	3.25102	1.78596e-24	1.48541e-21	13.859	10.41	9.635	5.748	6.751	13.123	0	0	0	0	0	0
TRINITY_DN12390_c1_g1_i9	cond_A	cond_C	-10.8799	3.58056	2.67307e-24	2.13122e-21	0	0	0	0	0	0	3.459	7.98	6.697	7.22	10.293	10.209
TRINITY_DN12694_c1_g1_i26	cond_A	cond_C	10.525	3.22778	2.74097e-24	2.13122e-21	14.636	9.132	10.705	11.895	6.875	12.503	0	0	0	0	0	0
TRINITY_DN10892_c1_g1_i12	cond_A	cond_C	10.4463	3.15075	2.74548e-24	2.13122e-21	5.777	4.299	6.309	15.023	19.727	40.022	0	0	0	0	0	0
TRINITY_DN12248_c1_g2_i7	cond_A	cond_C	-10.5769	3.283	3.93632e-24	2.98921e-21	0	0	0	0	0	0	9.297	14.74	10.64	10.984	10.575	7.242
TRINITY_DN9755_c0_g1_i1	cond_A	cond_C	10.4607	3.16501	8.07858e-24	6.00428e-21	15.997	13.121	22.47	10.012	4.568	9.664	0	0	0	0	0	0
TRINITY_DN12461_c4_g1_i17	cond_A	cond_C	-10.5387	3.24585	9.91189e-24	7.21338e-21	0	0	0	0	0	0	2.254	2.281	1.883	2.291	2.756	1.926
TRINITY_DN12237_c0_g1_i22	cond_A	cond_C	-10.6385	3.34387	1.2386e-23	8.82993e-21	0	0	0	0	0	0	13.431	10.47	10.996	12.739	9.222	0
TRINITY_DN12484_c0_g1_i6	cond_A	cond_C	4.68538	7.16007	1.35143e-23	9.44163e-21	152.12	117.519	123.977	124.635	149.283	141.836	4.976	4.771	6.107	6.374	6.924	5.34
TRINITY_DN14391_c1_g3_i7	cond_A	cond_C	-10.8368	3.53872	1.43622e-23	9.83725e-21	0	0	0	0	0	0	35.225	71.32	77.733	67.516	0.555	56.238
TRINITY_DN11584_c2_g1_i4	cond_A	cond_C	8.26529	3.93768	1.80228e-23	1.21072e-20	172.977	68.625	77.787	27.057	11.799	10.563	0.592	0.351	0	0	0	0.298
TRINITY_DN13674_c0_g2_i11	cond_A	cond_C	10.3285	3.03542	2.29169e-23	1.51044e-20	2.444	1.8	2.366	1.933	0.883	2.033	0	0	0	0	0	0
TRINITY_DN12598_c3_g2_i1	cond_A	cond_C	8.66725	3.1246	5.95221e-23	3.85042e-20	870.336	657.496	883.62	736.425	901.705	1277.38	0	0	6.332	0	5.911	0
TRINITY_DN11207_c3_g1_i3	cond_A	cond_C	-10.5608	3.2677	6.1633e-23	3.91448e-20	0	0	0	0	0	0	48.386	37.519	35.883	23.769	19.972	40.143
TRINITY_DN14061_c3_g1_i17	cond_A	cond_C	10.2573	2.96581	6.76709e-23	4.22121e-20	6.064	5.522	6.408	4.911	3.654	5.527	0	0	0	0.1	0	0.207
TRINITY_DN13004_c0_g1_i22	cond_A	cond_C	10.3025	3.01014	7.39063e-23	4.52929e-20	2.851	3.188	4.079	1.325	1.037	0.76	0	0	0	0	0	0
TRINITY_DN12248_c1_g2_i8	cond_A	cond_C	10.2777	2.98583	1.17641e-22	7.08525e-20	7.73	9.388	9.526	10.669	7.99	11.195	0	0	0	0	0	0
TRINITY_DN13080_c1_g1_i4	cond_A	cond_C	4.89007	5.90012	3.17102e-22	1.87746e-19	41.881	57.715	67.173	97.748	102.381	85.992	2.098	2.398	1.368	4.647	2.96	2.596
TRINITY_DN11510_c1_g1_i11	cond_A	cond_C	-10.3128	3.02565	4.52732e-22	2.6358e-19	0	0	0	0	0	0.339	18.044	25.603	23.06	20.559	18.492	6.415
TRINITY_DN12593_c0_g1_i16	cond_A	cond_C	10.3556	3.06183	5.05147e-22	2.89275e-19	9.248	4.522	6.97	1.823	0.418	2.103	0	0	0	0	0	0
TRINITY_DN14059_c1_g1_i16	cond_A	cond_C	10.2284	2.93758	5.37676e-22	3.02937e-19	3.768	4.833	4.423	8.219	5.249	7.689	0	0	0	0	0	0
TRINITY_DN14134_c2_g2_i2	cond_A	cond_C	-10.4692	3.17927	5.53577e-22	3.03985e-19	0	0	0	0	0	0	15.26	14.891	22.002	30.416	26.243	9.49
TRINITY_DN11510_c1_g1_i2	cond_A	cond_C	10.1766	2.88702	5.56941e-22	3.03985e-19	21.255	15.498	21.726	11.267	12.79	9.337	0	0	0	0	0	0
TRINITY_DN13905_c1_g2_i4	cond_A	cond_C	8.58858	3.00515	6.75112e-22	3.62815e-19	1172.3	727.088	662.677	1042.63	710.646	1235.24	0	4.863	0	2.919	0	2.406
TRINITY_DN14388_c2_g1_i9	cond_A	cond_C	-7.09237	3.56331	1.9528e-21	1.03356e-18	0.065	0	0	0	0	0	2.618	3.485	2.81	1.482	1.811	1.951
TRINITY_DN11875_c0_g7_i1	cond_A	cond_C	10.0752	2.78807	3.83924e-21	2.00168e-18	6.323	5.144	5.293	4.642	4.258	4.137	0	0	0	0	0	1.099
TRINITY_DN11625_c4_g1_i3	cond_A	cond_C	10.21	2.91943	4.53118e-21	2.32769e-18	18.274	12.576	10.714	12.811	7.99	12.795	0	0	0	0	0	0
TRINITY_DN14434_c3_g1_i27	cond_A	cond_C	-10.3371	3.04926	4.78648e-21	2.42321e-18	0	0	0	0.329	1.208	0	4.01	3.017	2.95	4.437	3.428	2.811
TRINITY_DN11422_c0_g1_i6	cond_A	cond_C	-10.1812	2.89728	1.07644e-20	5.37174e-18	0	0	0	0	0	0	3.667	3.543	3.1	3.001	3.291	3.703
TRINITY_DN14391_c1_g3_i3	cond_A	cond_C	-10.3337	3.04699	1.7095e-20	8.41073e-18	0	0	0	0	0	0	15.187	20.632	28.699	13.63	0	46.392
TRINITY_DN11625_c4_g1_i1	cond_A	cond_C	-10.2575	2.97155	1.79388e-20	8.70333e-18	0	0	0	0	0	0	9.463	19.42	15.595	20.896	18.706	19.815
TRINITY_DN12778_c2_g1_i1	cond_A	cond_C	10.2901	2.99808	2.15328e-20	1.03039e-17	6.943	12.621	15.708	0	0	0	0	0	0	0	0	0
TRINITY_DN14391_c1_g3_i5	cond_A	cond_C	10.2122	2.92149	2.21695e-20	1.04652e-17	10.933	8.288	5.629	0	0	0	0	0	0	0	0	0
TRINITY_DN14059_c1_g1_i7	cond_A	cond_C	-10.1643	2.88142	2.42354e-20	1.12879e-17	0	0	0	0	0	0	4.384	3.869	4.243	3.255	12.182	12.797
TRINITY_DN11139_c0_g1_i8	cond_A	cond_C	-10.1392	2.85726	2.73548e-20	1.25731e-17	0	0	0	0	0	0	3.771	4.613	5.095	4.51	1.266	2.579
TRINITY_DN12728_c3_g2_i8	cond_A	cond_C	-10.2623	2.97667	2.96488e-20	1.34506e-17	0	0	0	0	0	0	3.49	2.44	2.847	2.046	1.948	2.406
TRINITY_DN12645_c3_g1_i1	cond_A	cond_C	-10.1698	2.88615	3.15009e-20	1.41075e-17	0	0	0	1.694	0	0	4.041	7.562	5.976	5.347	1.909	0.818
TRINITY_DN11128_c1_g6_i5	cond_A	cond_C	10.0514	2.76513	3.23498e-20	1.43044e-17	4.888	4	7.297	3.517	2.214	1.355	0	0	0	0	0	0.058
TRINITY_DN13600_c3_g1_i9	cond_A	cond_C	7.03392	3.31686	3.28643e-20	1.43502e-17	4.37	2.844	5.538	2.232	2.338	4.172	0	0.092	0	0.045	0.984	1.381
TRINITY_DN10572_c0_g1_i8	cond_A	cond_C	-10.581	3.28598	3.74338e-20	1.61437e-17	0	0	0	0	0	6.52	5.568	13.821	4.683	12.685	7.79	16.707
TRINITY_DN13946_c6_g2_i3	cond_A	cond_C	-7.06655	5.05262	4.60862e-20	1.96327e-17	0.315	0.189	0.816	0.677	1.363	1.157	21.025	94.968	74.539	63.751	5.804	0.463
TRINITY_DN9747_c0_g1_i2	cond_A	cond_C	9.95122	2.66768	6.37143e-20	2.68153e-17	5.471	4.899	7.442	0.717	0.805	0.818	0	0	0	0	0	0
TRINITY_DN7838_c0_g1_i2	cond_A	cond_C	-10.1676	2.88397	7.3693e-20	3.06458e-17	0	0	0	0	0	0	9.629	7.813	6.809	7.775	1.733	5.927
TRINITY_DN7838_c0_g1_i1	cond_A	cond_C	9.88462	2.60284	9.75236e-20	4.00788e-17	6.619	6.11	6.698	7.96	3.964	5.889	0	0	0	0	4.684	3.869
TRINITY_DN11422_c0_g1_i7	cond_A	cond_C	-10.2085	2.92511	1.10475e-19	4.48733e-17	0	0	0	0	0	0	2.503	3.593	4.749	4.583	2.746	4.803
TRINITY_DN12837_c2_g1_i2	cond_A	cond_C	-10.1639	2.87917	1.15513e-19	4.63803e-17	0	0	0	0	0.526	0	12.185	18.902	9.245	8.384	6.252	2.265
TRINITY_DN12847_c3_g1_i14	cond_A	cond_C	10.1773	2.88778	1.33403e-19	5.29551e-17	3.277	6.666	5.221	0	0	0	0	0	0	0.491	0	0
TRINITY_DN9765_c1_g1_i3	cond_A	cond_C	-10.6285	3.33317	1.36693e-19	5.36512e-17	0	0	0	0	0	0	1.756	8.114	4.084	5.838	3.769	0
TRINITY_DN12593_c0_g1_i2	cond_A	cond_C	-10.0111	2.73218	1.48443e-19	5.76158e-17	0	0	0.009	0	0	0	5.225	7.462	6.182	3.228	3.613	0.868
TRINITY_DN14593_c3_g1_i30	cond_A	cond_C	10.0967	2.80903	1.74283e-19	6.69018e-17	33.707	14.509	28.905	33.522	20.733	0	0	0	0	0	0	0
TRINITY_DN14559_c4_g1_i9	cond_A	cond_C	-10.1316	2.84979	2.41985e-19	9.18808e-17	0	0	0	0	0	0	1.236	2.231	2.304	1.728	1.909	2.025
TRINITY_DN10786_c0_g1_i6	cond_A	cond_C	-9.97951	2.70152	3.59852e-19	1.35165e-16	0	0	0	0	0	0	3.407	5.348	4.281	4.337	3.876	4.059
TRINITY_DN14132_c1_g4_i9	cond_A	cond_C	9.80678	2.5274	4.36766e-19	1.6231e-16	9.295	8.288	10.251	4.304	3.05	4.16	0	0	0	0	0	0
TRINITY_DN13989_c1_g13_i3	cond_A	cond_C	-9.99538	2.71685	4.80261e-19	1.76595e-16	0	0	0	0	0.279	0	7.074	12.376	9.676	11.348	11.228	16.045
TRINITY_DN12558_c1_g2_i18	cond_A	cond_C	-9.96788	2.69077	5.72125e-19	2.08182e-16	0	0	0	0	0	0	12.019	11.456	11.54	11.221	10.488	12.036
TRINITY_DN14705_c2_g1_i4	cond_A	cond_C	9.84944	2.56854	7.015e-19	2.52627e-16	24.986	17.887	17.231	18.201	25.859	21.887	0	0	0	0	0	0
TRINITY_DN11972_c1_g2_i2	cond_A	cond_C	-10.1037	2.82347	7.35147e-19	2.62042e-16	0	0	0	0	0	0	1.6	1.571	2.454	1.537	1.587	3.207
TRINITY_DN14110_c3_g2_i14	cond_A	cond_C	10.1281	2.83991	7.47406e-19	2.63721e-16	2.083	4.022	5.112	7.711	6.271	1.075	0	0	0	0	0	0
TRINITY_DN12069_c0_g2_i10	cond_A	cond_C	-10.2614	2.97381	1.37736e-18	4.81139e-16	0	0	0	0	0.201	1.519	2.119	5.072	1.864	3.474	2.668	3.579
TRINITY_DN12014_c0_g5_i1	cond_A	cond_C	-10.0385	2.75857	2.35534e-18	8.11436e-16	0	0	0	2.311	8.78	11.755	4.488	3.267	2.791	6.993	11.987	5.464
TRINITY_DN11830_c1_g3_i4	cond_A	cond_C	-9.88729	2.61172	2.36936e-18	8.11436e-16	0	0	0	0	0	0	3.002	4.872	3.203	3.755	2.98	7.291
TRINITY_DN11778_c1_g4_i4	cond_A	cond_C	-9.85942	2.58599	2.40293e-18	8.14943e-16	0	0	0	0	0	0	4.446	5.406	5.292	4.956	8.345	3.927
TRINITY_DN14463_c0_g4_i1	cond_A	cond_C	8.06957	2.52454	2.47673e-18	8.31897e-16	18.061	17.376	13.052	0	0	0.152	0.125	0	0	0	0	0
TRINITY_DN10853_c0_g1_i17	cond_A	cond_C	9.80282	2.5236	3.36701e-18	1.12016e-15	2.694	1.622	3.073	5.36	2.803	0	0	0	0	0	0.204	0.091
TRINITY_DN12626_c0_g4_i12	cond_A	cond_C	9.719	2.44249	3.49479e-18	1.1517e-15	3.833	3.077	4.55	1.554	1.719	2.758	0	0	0.019	0	0	0
TRINITY_DN12837_c2_g1_i1	cond_A	cond_C	9.71944	2.44276	3.72542e-18	1.21623e-15	10.405	7.21	9.209	4.483	1.889	1.87	0	0	0	0	0	0
TRINITY_DN14112_c0_g1_i27	cond_A	cond_C	9.74384	2.4666	4.43891e-18	1.43574e-15	2.157	2.655	3.254	0	0	0	0	0	0	0	0	0
TRINITY_DN11527_c1_g3_i19	cond_A	cond_C	-9.87243	2.59792	4.79392e-18	1.53634e-15	0	0	0	0	0	0.269	2.649	4.788	3.69	4.174	1.402	2.935
TRINITY_DN14670_c2_g3_i1	cond_A	cond_C	-6.10061	3.15513	5.69726e-18	1.80924e-15	0	0.2	0.245	0.08	0	0	10.45	12.342	10.172	10.684	7.654	35.951
TRINITY_DN14463_c0_g1_i4	cond_A	cond_C	-10.1344	2.8535	5.83084e-18	1.83498e-15	0	0	0	0	0	0	11.52	13.236	23.791	14.904	0	0
TRINITY_DN13868_c1_g1_i5	cond_A	cond_C	9.70039	2.42426	8.21997e-18	2.56375e-15	2.222	1.544	1.668	1.604	0.852	1.507	0	0	0	0	0	0
TRINITY_DN14434_c3_g1_i11	cond_A	cond_C	9.68411	2.40854	8.41772e-18	2.60219e-15	2.407	1.8	1.822	0.498	1.068	0.491	0	0	0	0	0	0.43
TRINITY_DN14676_c3_g1_i11	cond_A	cond_C	7.43067	2.6524	8.73539e-18	2.67671e-15	5.166	3.8	3.218	0.857	0.557	1.379	0.062	0	0	0	0	0
TRINITY_DN13479_c4_g5_i10	cond_A	cond_C	6.56446	5.81027	1.18877e-17	3.61097e-15	90.39	75.435	82.79	77.066	92.379	85.443	0	1.638	1.246	2.864	0.76	0.331
TRINITY_DN13457_c0_g2_i10	cond_A	cond_C	7.32656	2.55189	1.3567e-17	4.08554e-15	13.322	14.587	12.871	12.472	5.497	5.948	0.229	0	0	0	0.76	0
TRINITY_DN11926_c3_g1_i12	cond_A	cond_C	-10.0462	2.76525	1.52209e-17	4.52852e-15	0	0	0	0.867	0	1.613	5.734	4.813	2.07	3.665	5.015	2.53
TRINITY_DN13539_c0_g1_i13	cond_A	cond_C	9.67365	2.39877	1.52973e-17	4.52852e-15	3.573	3.266	5.429	4.802	2.555	4.043	0	0	0	0	0	0
TRINITY_DN14463_c0_g3_i2	cond_A	cond_C	-9.7177	2.4504	1.91817e-17	5.63073e-15	0	0	0	0	0	0.152	7.105	6.794	10.032	6.483	0	0.19
TRINITY_DN12951_c0_g1_i14	cond_A	cond_C	-9.75426	2.4857	2.10655e-17	6.13218e-15	0	0	0	0	0.867	0	2.244	1.889	3.1	3.519	3.262	3.745
TRINITY_DN14669_c1_g2_i3	cond_A	cond_C	-9.94828	2.6713	2.53177e-17	7.30908e-15	0	0	0	0	0	0.526	7.251	23.623	17.675	18.586	12.484	13.243
TRINITY_DN12423_c0_g1_i2	cond_A	cond_C	6.13394	4.66188	2.85737e-17	8.18146e-15	17.108	22.508	25.932	12.662	9.229	10.423	0	0.401	0.646	0.109	0	0.174
TRINITY_DN12694_c1_g1_i1	cond_A	cond_C	-9.72412	2.45582	3.01589e-17	8.56513e-15	0	0	0	0	0	0	2.638	5.198	5.283	3.083	4.84	5.588
TRINITY_DN11830_c1_g3_i1	cond_A	cond_C	9.60454	2.33189	3.45108e-17	9.72202e-15	2.601	3.122	2.91	2.55	3.515	3.132	0	0	0	0	0.477	0
TRINITY_DN12694_c1_g1_i6	cond_A	cond_C	9.8122	2.53288	3.49799e-17	9.77535e-15	2.685	4.499	6.109	6.695	7.789	5.761	0	0	0	0	0.136	0
TRINITY_DN14593_c3_g1_i2	cond_A	cond_C	-9.94461	2.66949	3.94288e-17	1.09312e-14	0	0	0	0	0	8.519	19.83	15.233	28.025	21.487	14.178	5.671
TRINITY_DN11305_c0_g3_i3	cond_A	cond_C	9.69318	2.41769	4.03067e-17	1.10866e-14	5.999	6.899	11.131	2.63	0	0	0	0	0	0	0	0
TRINITY_DN12108_c0_g2_i4	cond_A	cond_C	-9.80878	2.53799	4.408e-17	1.20297e-14	0	0	0	0	0	0	5.526	4.997	7.128	7.329	0	7.242
TRINITY_DN12701_c0_g3_i5	cond_A	cond_C	-9.72948	2.45931	5.35838e-17	1.451e-14	0	0	0	0	0	0	2.296	3.15	1.911	1	0.146	4.29
TRINITY_DN12177_c0_g1_i1	cond_A	cond_C	-9.56634	2.30436	5.47597e-17	1.47144e-14	0	0	0	0	1.486	1.239	3.854	4.203	4.552	4.556	0	6.63
TRINITY_DN11672_c2_g2_i4	cond_A	cond_C	-9.55547	2.29274	6.01808e-17	1.60476e-14	0	0	0	0	0	0	2.867	3.668	2.669	3.992	6.3	0
TRINITY_DN13620_c0_g2_i14	cond_A	cond_C	9.60475	2.33211	6.15588e-17	1.62907e-14	3.684	2.277	3.925	1.843	0.759	2.022	0	0	0	0	0	0
TRINITY_DN13477_c0_g2_i11	cond_A	cond_C	-9.74225	2.4714	6.93491e-17	1.82076e-14	0	0	0	0	0	0	2.659	4.362	2.388	3.401	2.405	3.373
TRINITY_DN14502_c0_g1_i6	cond_A	cond_C	-9.73429	2.4654	6.98447e-17	1.82076e-14	0	0	0	0	0	0	2.503	4.195	4.009	3.037	2.366	2.554
TRINITY_DN12697_c1_g1_i6	cond_A	cond_C	-9.67984	2.41234	9.44782e-17	2.44468e-14	0	0	0	0	0.046	0	2.316	2.432	1.958	1.328	1.86	0.934
TRINITY_DN14173_c0_g1_i15	cond_A	cond_C	-9.60149	2.33818	1.04246e-16	2.6776e-14	0	0	0	0.707	1.409	1.893	1.247	2.097	2.248	0.727	1.743	3.555
TRINITY_DN14419_c2_g2_i4	cond_A	cond_C	-9.80992	2.53738	1.0699e-16	2.72801e-14	0	0	0	0	0	0	9.9	23.531	16.513	18.459	15.249	9.383
TRINITY_DN13817_c0_g1_i12	cond_A	cond_C	9.70411	2.42784	1.08698e-16	2.75148e-14	2.37	2.744	1.541	2.471	1.053	0.806	0	0	0	0	1.733	1.786
TRINITY_DN12847_c3_g1_i9	cond_A	cond_C	-9.70906	2.43951	1.18619e-16	2.981e-14	0	0	0	0	0	0	7.812	11.456	6.482	10.684	10.692	8.515
TRINITY_DN10572_c0_g1_i10	cond_A	cond_C	-9.55717	2.2938	1.24644e-16	3.11006e-14	0	0	0	0	0	7.853	8.113	12.81	7.409	6.156	2.318	10.416
TRINITY_DN11527_c1_g3_i7	cond_A	cond_C	9.57333	2.3016	1.39879e-16	3.46544e-14	3.62	2.511	2.456	3.497	1.672	1.683	0	0	0	0	0	0
TRINITY_DN12753_c2_g1_i8	cond_A	cond_C	9.53527	2.26524	1.44162e-16	3.54639e-14	1.555	1.689	2.03	1.435	2.88	2.699	0	0	0	0	0	0
TRINITY_DN12562_c1_g4_i17	cond_A	cond_C	-9.67264	2.40504	1.54755e-16	3.78035e-14	0	0	0	0	0	0	1.662	1.738	1.218	1.209	0.954	2.546
TRINITY_DN14053_c0_g1_i8	cond_A	cond_C	-9.64576	2.38044	1.97833e-16	4.79909e-14	0	0	0	0	0	0	1.465	1.295	1.442	0.546	0.915	1.075
TRINITY_DN10878_c0_g1_i10	cond_A	cond_C	10.0704	2.7837	1.99256e-16	4.80029e-14	6.591	17.587	24.844	1.245	4.707	4.546	0	0	0	0	0	0
TRINITY_DN14112_c0_g1_i16	cond_A	cond_C	-9.6748	2.40882	2.22814e-16	5.33106e-14	0	0	0	1.116	0.341	0.713	2.576	2.348	3.072	1.646	2.912	2.24
TRINITY_DN14241_c0_g2_i2	cond_A	cond_C	9.54515	2.27485	2.5521e-16	6.06462e-14	1.268	1.378	2.03	0.867	1.254	0.771	0	0	0	0	0	0
TRINITY_DN13333_c0_g4_i1	cond_A	cond_C	4.44295	3.75631	2.7828e-16	6.56252e-14	19.524	13.087	21.599	12.991	11.025	3.085	0.582	1.019	1.002	0.518	0.253	0.364
TRINITY_DN12753_c2_g1_i15	cond_A	cond_C	9.70205	2.42619	2.7992e-16	6.56252e-14	1.435	0.789	2.103	1.245	0.976	1.846	0	0	0	0	0	0
TRINITY_DN14291_c0_g1_i6	cond_A	cond_C	-9.4808	2.22141	3.23327e-16	7.52963e-14	0	0	0	0.468	0	0	4.082	4.763	3.587	3.828	3.379	3.158
TRINITY_DN14169_c1_g3_i12	cond_A	cond_C	9.53946	2.26921	3.50256e-16	8.10274e-14	3.981	2.433	4.36	24.228	1.502	3.938	0	0	0	0	0.204	0
TRINITY_DN11475_c2_g3_i4	cond_A	cond_C	-9.63111	2.36526	3.94922e-16	9.07592e-14	0	0	0	0	0	0	2.254	4.354	3.044	3.264	1.207	0
TRINITY_DN13246_c2_g2_i2	cond_A	cond_C	-9.80869	2.53662	4.02048e-16	9.15461e-14	0	0	0	0	0	0	3.241	1.571	1.611	0	0	3.141
TRINITY_DN12753_c2_g1_i5	cond_A	cond_C	-9.49223	2.23357	4.03587e-16	9.15461e-14	0	0	0	0	0	0	1.07	1.337	1.499	1.282	2.249	2.389
TRINITY_DN13570_c1_g2_i1	cond_A	cond_C	9.48539	2.21708	5.01395e-16	1.12998e-13	26.282	17.153	22.769	28.661	16.955	18.883	0	0	0	0.464	0	0.256
TRINITY_DN13620_c0_g2_i3	cond_A	cond_C	-9.55844	2.29698	5.08123e-16	1.13781e-13	0	0	0	0	0.96	0	3.999	2.732	3.737	3.901	3.778	9.746
TRINITY_DN12479_c0_g1_i13	cond_A	cond_C	5.8758	4.45296	6.11484e-16	1.36053e-13	16.571	26.041	24.455	44.431	20.857	26.654	0.675	0.443	0	0	0.584	0.513
TRINITY_DN10890_c0_g4_i3	cond_A	cond_C	9.66003	2.38564	6.71509e-16	1.48463e-13	11.526	6.81	19.243	3.835	3.437	4.37	0	0	0	0	0	0
TRINITY_DN13508_c0_g1_i6	cond_A	cond_C	-9.47847	2.21846	8.05642e-16	1.76998e-13	0	0	0	0	0.573	0	2.597	4.153	2.332	2.546	2.717	3.72
TRINITY_DN9228_c0_g1_i4	cond_A	cond_C	6.97093	2.62563	8.81553e-16	1.92465e-13	4.61	7.888	9.626	10.669	3.468	1.157	0	0.15	0	0	0	0
TRINITY_DN13255_c3_g1_i2	cond_A	cond_C	9.46333	2.19579	9.33363e-16	2.02511e-13	3.036	2.433	2.203	2.64	2.013	1.169	0	0	0	0.027	0	0.05
TRINITY_DN14053_c0_g1_i1	cond_A	cond_C	9.5643	2.293	1.01817e-15	2.19547e-13	1.731	0.767	1.405	1.345	0.557	2.384	0	0	0	0	0	0
TRINITY_DN11067_c0_g1_i1	cond_A	cond_C	9.43009	2.16403	1.07302e-15	2.29956e-13	2.675	2.222	2.801	1.524	1.951	1.601	0	0	0	0	0	0
TRINITY_DN13946_c4_g2_i1	cond_A	cond_C	-7.72075	3.31174	1.23862e-15	2.63826e-13	0	0	0.816	0.398	2.013	0.935	22.853	119.352	60.18	82.274	2.97	0
TRINITY_DN12951_c0_g1_i26	cond_A	cond_C	9.4193	2.15374	1.6362e-15	3.46399e-13	1.703	1.755	2.094	2.451	0	1.133	0	0	0	0	0	0
TRINITY_DN13674_c0_g2_i3	cond_A	cond_C	-9.90307	2.62629	2.02827e-15	4.26816e-13	0	0	0	0	0	0	0.841	3.451	1.077	1.728	3.058	3.042
TRINITY_DN14081_c0_g1_i7	cond_A	cond_C	-9.80509	2.53498	2.16951e-15	4.53803e-13	0	0	0	1.385	0	0	0.893	0.919	2.314	1.582	0	0.744
TRINITY_DN14053_c0_g1_i9	cond_A	cond_C	-9.50176	2.24236	2.78364e-15	5.75503e-13	0	0	0	0	0	0	0.748	1.621	1.583	0.327	0.789	1.24
TRINITY_DN14133_c0_g1_i5	cond_A	cond_C	9.39189	2.12744	2.78427e-15	5.75503e-13	1.574	1.666	1.922	2.122	1.347	0	0	0	0	0.737	0	0
TRINITY_DN12390_c1_g1_i5	cond_A	cond_C	-10.0356	2.75599	2.85015e-15	5.85656e-13	0	0	0	0	0	0	0.987	5.323	4.243	2.201	3.077	3.968
TRINITY_DN12343_c2_g1_i7	cond_A	cond_C	-9.41155	2.15518	3.22913e-15	6.59649e-13	0	0	0	0	0	0	2.877	2.866	2.051	2.892	3.272	7.093
TRINITY_DN11171_c0_g1_i1	cond_A	cond_C	-7.62378	2.41505	4.05945e-15	8.24447e-13	0.083	0	0	0.09	0	0	4.955	10.312	8.758	7.356	4.518	25.924
TRINITY_DN11869_c2_g4_i15	cond_A	cond_C	9.37198	2.10837	4.18099e-15	8.44221e-13	3.342	3.255	4.151	3.656	2.446	1.192	0	0	0	0	0	0
TRINITY_DN13689_c2_g10_i2	cond_A	cond_C	-9.5401	2.27678	4.30271e-15	8.63806e-13	0	0	0	1.773	0	0	16.257	32.339	11.727	27.916	30.723	23.791
TRINITY_DN11879_c0_g2_i4	cond_A	cond_C	-9.51081	2.25005	4.49141e-15	8.96537e-13	0	0	0	0.189	0.093	0.164	1.215	3.368	2.267	1.782	1.071	1.505
TRINITY_DN12350_c0_g1_i2	cond_A	cond_C	-9.41661	2.15973	4.73333e-15	9.39459e-13	0	0	0	0	0	0	3.407	3.468	2.173	1.082	0	1.959
TRINITY_DN12790_c0_g7_i3	cond_A	cond_C	9.3604	2.09714	5.47994e-15	1.07728e-12	3.148	2.622	2.946	1.425	0.031	1.133	0	0	0	0	0	0
TRINITY_DN14388_c2_g1_i14	cond_A	cond_C	9.79565	2.51689	5.48939e-15	1.07728e-12	0.796	0.844	2.556	0.309	0.511	0.608	0	0	0	0	0	0
TRINITY_DN12350_c0_g1_i10	cond_A	cond_C	9.35945	2.09622	6.25285e-15	1.22025e-12	3.777	3.066	3.326	0.976	1.347	0	0	0	0	0	0	0
TRINITY_DN14282_c0_g3_i2	cond_A	cond_C	-5.66958	4.59333	7.07212e-15	1.37246e-12	0.768	0.611	1.233	0.239	2.865	0.748	12.413	76.033	55.965	43.483	6.427	1.852
TRINITY_DN13989_c1_g13_i4	cond_A	cond_C	7.03537	2.22173	8.58423e-15	1.65671e-12	7.739	5.644	5.828	3.218	5.729	3.249	0	0.142	0	0	0	0
TRINITY_DN14349_c1_g2_i3	cond_A	cond_C	-9.36322	2.11063	9.79672e-15	1.88032e-12	0	0	0	0	0	0	1.828	2.398	2.885	1.91	2.279	3.365
TRINITY_DN10786_c0_g1_i7	cond_A	cond_C	9.36839	2.10466	1.50699e-14	2.87663e-12	3.083	2.489	1.967	2.54	1.843	1.951	0	0	0	0	0	0
TRINITY_DN11189_c2_g1_i23	cond_A	cond_C	-5.81964	3.428	1.70553e-14	3.23791e-12	0.639	0.144	0.716	0.349	0.883	0	11.24	45.692	35.34	31.862	3.106	0
TRINITY_DN12625_c0_g3_i4	cond_A	cond_C	-9.35008	2.09815	1.97893e-14	3.73664e-12	0	0	0	0	0	0	1.953	2.783	3.381	2.737	1.373	4.15
TRINITY_DN14368_c0_g3_i4	cond_A	cond_C	-3.65858	7.19288	2.02312e-14	3.79954e-12	4.434	8.232	9.517	50.926	24.248	2.98	79.124	117.764	99.257	73.854	21.501	5.175
TRINITY_DN14184_c0_g2_i15	cond_A	cond_C	-9.36583	2.11258	2.67442e-14	4.99588e-12	0	0	0	0	0	0	3.708	2.457	2.904	3.519	3.817	3.786
TRINITY_DN14298_c1_g1_i2	cond_A	cond_C	5.80307	2.68765	2.71823e-14	5.0507e-12	2.814	2.755	2.112	2.112	1.006	1.951	0	0.058	0.094	0.055	0.088	0.132
TRINITY_DN14626_c0_g1_i1	cond_A	cond_C	6.38949	3.5802	2.81829e-14	5.20891e-12	11.081	12.765	14.838	48.625	61.627	17.154	0	0	0.515	0	7.264	0.107
TRINITY_DN11844_c0_g1_i2	cond_A	cond_C	-9.33565	2.08443	3.33116e-14	6.12442e-12	0	0	0	0	0	0	5.755	8.34	10.275	5.92	0.117	0.496
TRINITY_DN14623_c8_g7_i1	cond_A	cond_C	9.28342	2.02352	3.67617e-14	6.72334e-12	7.156	7.399	7.269	3.796	4.506	2.536	0	0	0	0	0	0
TRINITY_DN14508_c2_g11_i3	cond_A	cond_C	-9.34479	2.09085	3.83328e-14	6.97418e-12	0	0	0	0	0	0	2.472	5.081	2.454	4.101	4.051	4.356
TRINITY_DN10918_c3_g1_i8	cond_A	cond_C	9.29531	2.03501	4.06487e-14	7.35721e-12	2.37	1.844	3.045	2.809	1.456	0.479	0	0	0	0	0	0
TRINITY_DN14671_c2_g1_i2	cond_A	cond_C	9.54779	2.27744	4.66383e-14	8.39778e-12	2.703	5.944	8.756	0	0	3.587	0	0	0	0	0	0
TRINITY_DN11067_c0_g1_i5	cond_A	cond_C	-9.25678	2.00868	5.62341e-14	1.00737e-11	0	0	0	0	0	0	2.337	2.407	2.295	2.246	2.746	2.91
TRINITY_DN12390_c1_g1_i10	cond_A	cond_C	9.2858	2.02568	5.77081e-14	1.0285e-11	2.203	1.933	1.613	1.953	0	1.542	0	0	0	0	0	0
TRINITY_DN14508_c2_g11_i1	cond_A	cond_C	9.25387	1.99529	6.46807e-14	1.14692e-11	3.101	2.7	3.109	2.012	1.781	2.828	0	0	0	0	0	0
TRINITY_DN14623_c8_g7_i2	cond_A	cond_C	-9.27924	2.03002	7.4577e-14	1.31572e-11	0	0	0	0	0	0	4.986	9.209	8.214	8.247	3.106	1.397
TRINITY_DN13539_c0_g1_i14	cond_A	cond_C	-9.24699	1.99928	8.99314e-14	1.57864e-11	0	0	0	0	0	0	2.358	3.819	3.269	3.328	3.983	4.803
TRINITY_DN12728_c3_g2_i4	cond_A	cond_C	9.62121	2.3481	1.00069e-13	1.7478e-11	0.861	3.166	2.728	1.634	1.579	1.542	0	0	0	0	0	0
TRINITY_DN14419_c2_g2_i3	cond_A	cond_C	9.31683	2.05527	1.11321e-13	1.93467e-11	16.395	9.01	8.964	15.441	11.644	15.588	0	0	0	0	0.925	0
TRINITY_DN14325_c0_g1_i2	cond_A	cond_C	9.30751	2.04676	1.22943e-13	2.12606e-11	2.805	4.344	5.447	3.178	4.661	2.898	0	0	0	0	0	0.546
TRINITY_DN13463_c6_g1_i16	cond_A	cond_C	10.0406	2.75467	1.23599e-13	2.12688e-11	1.74	5.888	13.152	3.208	2.431	1.671	0	0	0	0	0	0
TRINITY_DN13484_c1_g1_i9	cond_A	cond_C	-9.2417	1.99377	1.26498e-13	2.16608e-11	0	0	0	0	0	0.269	1.454	2.649	1.855	1.955	1.694	0.612
TRINITY_DN12225_c0_g1_i9	cond_A	cond_C	-9.51751	2.2573	1.72783e-13	2.94422e-11	0	0	0	0	0	0.245	7.552	2.691	4.346	10.148	19.135	4.059
TRINITY_DN12350_c0_g1_i8	cond_A	cond_C	-9.20873	1.96326	1.83549e-13	3.11248e-11	0	0	0	0	0	0	2.722	3.501	3.391	3.41	1.354	2.116
TRINITY_DN12221_c1_g1_i7	cond_A	cond_C	9.52117	2.25133	1.99443e-13	3.36567e-11	1.713	1.289	0.508	0.767	0.325	2.033	0	0	0	0	0	0
TRINITY_DN11655_c0_g1_i1	cond_A	cond_C	9.37052	2.10668	2.45189e-13	4.11776e-11	6.48	5.91	2.801	25.961	21.353	11.463	0	0	0	0	0	0
TRINITY_DN14180_c3_g1_i1	cond_A	cond_C	9.37111	2.10737	2.97041e-13	4.96471e-11	1.879	3.188	1.414	2.022	1.177	0	0	0	0	0	0	0
TRINITY_DN13511_c5_g4_i3	cond_A	cond_C	-6.54766	2.17837	3.10786e-13	5.1697e-11	0	0.644	0.897	0.498	1.378	0.351	72.621	103.091	72.75	89.83	113.133	103.465
TRINITY_DN13682_c2_g4_i3	cond_A	cond_C	-6.7063	4.54159	3.3315e-13	5.51545e-11	2.166	0	0	0	0	0	42.341	116.636	82.51	89.385	106.706	75.003
TRINITY_DN6624_c0_g1_i3	cond_A	cond_C	-4.73986	3.49734	3.36775e-13	5.54917e-11	0.602	0.344	0.589	0.239	0	0.129	6.305	23.548	14.762	12.112	9.933	0
TRINITY_DN14184_c0_g2_i2	cond_A	cond_C	9.27402	2.01436	3.54815e-13	5.81897e-11	3.398	2.922	1.822	2.431	2.261	2.699	0	0	0	0	0	0
TRINITY_DN14325_c0_g1_i9	cond_A	cond_C	-7.35288	2.15518	3.63159e-13	5.92797e-11	0.065	0	0	0	0	0.082	4.165	7.27	4.037	6.347	5.258	0.43
TRINITY_DN14026_c0_g1_i1	cond_A	cond_C	9.19384	1.93805	3.74575e-13	6.08589e-11	1.129	1.211	1.206	0.857	0.867	0.269	0	0	0	0.464	0.837	0.521
TRINITY_DN12384_c1_g3_i2	cond_A	cond_C	-9.17754	1.93343	3.76474e-13	6.08843e-11	0	0	0	0	0	0	2.192	2.599	2.257	3.164	1.753	1.86
TRINITY_DN14199_c0_g1_i13	cond_A	cond_C	-9.17159	1.928	4.40235e-13	7.08676e-11	0	0	0	0.11	0	0.374	1.724	1.914	1.808	1.8	1.733	0.595
TRINITY_DN14053_c0_g1_i24	cond_A	cond_C	9.27482	2.01556	5.24911e-13	8.41109e-11	0.722	0.967	1.695	0.996	1.595	0.117	0	0	0	0	0	0
TRINITY_DN14335_c1_g1_i26	cond_A	cond_C	9.15598	1.90202	7.07997e-13	1.1293e-10	2.101	2.055	2.484	2.022	2.338	1.075	0	0	0	0	0	0
TRINITY_DN12343_c2_g1_i1	cond_A	cond_C	9.15668	1.90271	7.36377e-13	1.16923e-10	2.046	1.844	2.52	1.923	1.579	2.36	0	0	0	0	0	0
TRINITY_DN13872_c1_g1_i7	cond_A	cond_C	9.15335	1.89947	8.70985e-13	1.37671e-10	3.768	2.622	3.734	2.371	0	1.379	0	0	0	0	0	0
TRINITY_DN13819_c0_g2_i5	cond_A	cond_C	-9.42171	2.1656	1.15527e-12	1.81783e-10	0	0	0	0	0	0	1.028	4.303	3.868	2	0	5.679
TRINITY_DN11584_c2_g1_i6	cond_A	cond_C	-5.1647	6.96087	1.16166e-12	1.81968e-10	5.184	18.52	12.055	5.579	5.327	8.799	786.198	250.503	288.021	394.329	606.585	391.655
TRINITY_DN12479_c0_g1_i7	cond_A	cond_C	5.17131	3.81299	1.32174e-12	2.06121e-10	14.136	11.476	16.832	36.461	11.598	16.803	0.27	0.969	0	0	1.032	0
TRINITY_DN12625_c0_g3_i8	cond_A	cond_C	9.12239	1.87005	1.40735e-12	2.18496e-10	2.268	1.922	2.465	0.976	0.666	0	0	0	0	0	0	0
TRINITY_DN12441_c3_g1_i20	cond_A	cond_C	9.26298	2.00402	1.57119e-12	2.42853e-10	2.231	4.666	2.783	1.464	2.106	1.94	0	0	0	0	0	0.223
TRINITY_DN6607_c0_g1_i2	cond_A	cond_C	-6.6129	2.24053	1.81053e-12	2.77948e-10	0	0.144	0.172	0	0.279	1.426	16.413	11.222	8.177	5.038	239.637	35.108
TRINITY_DN11139_c0_g1_i7	cond_A	cond_C	9.78485	2.50617	1.81416e-12	2.77948e-10	4.481	0.667	5.33	3.218	2.834	3.038	0	0	0	0	0	0
TRINITY_DN13199_c2_g3_i16	cond_A	cond_C	9.29409	2.03357	2.04969e-12	3.12663e-10	2.361	2.555	1.024	4.045	1.517	1.8	0	0	0	0	0	0
TRINITY_DN14502_c0_g1_i5	cond_A	cond_C	9.11929	1.86704	2.09938e-12	3.18851e-10	2.648	1.733	2.357	1.873	3.701	1.671	0	0	0	0	0	0
TRINITY_DN14053_c0_g1_i26	cond_A	cond_C	9.18271	1.92725	2.1995e-12	3.3261e-10	1.361	0.9	0.725	0.528	0.201	0.596	0	0	0	0	0	0
TRINITY_DN12544_c0_g1_i5	cond_A	cond_C	7.40279	1.85357	2.33901e-12	3.52182e-10	3.073	3.3	3.988	4.652	2.446	3.225	0	0.033	0	0	0	0
TRINITY_DN14744_c7_g1_i10	cond_A	cond_C	4.18679	2.89254	2.35675e-12	3.5333e-10	16.71	14.432	13.931	2.769	5.59	6.929	0.644	0.777	1.18	1.455	0.39	1.414
TRINITY_DN11990_c3_g6_i1	cond_A	cond_C	9.13034	1.87759	2.41109e-12	3.59933e-10	3.24	4.411	3.626	21.727	9.136	8.413	0	0	0	0.109	0	0.099
TRINITY_DN12753_c2_g1_i2	cond_A	cond_C	9.65631	2.38171	2.42852e-12	3.60991e-10	1.453	1.778	0.308	2.192	0.635	0.491	0	0	0	0	0	0
TRINITY_DN12980_c0_g5_i12	cond_A	cond_C	-9.13475	1.89196	2.43946e-12	3.61082e-10	0	0	0	0	0	0	3.012	5.106	2.501	5.483	5.843	2.935
TRINITY_DN12291_c1_g2_i3	cond_A	cond_C	-6.49994	2.12376	3.1444e-12	4.63461e-10	0.093	0	0	0	0	0	2.909	2.975	2.51	0.273	2.23	0.727
TRINITY_DN10541_c0_g1_i1	cond_A	cond_C	-4.54155	3.31221	3.50675e-12	5.14697e-10	0.352	0.167	0.399	1.285	0.666	0.713	10.637	5.749	5.067	6.301	7.05	3.786
TRINITY_DN12645_c3_g1_i2	cond_A	cond_C	9.11155	1.85984	3.70541e-12	5.41579e-10	2.407	2.022	3.553	0	0.914	1.414	0	0	0	0	0	0
TRINITY_DN11475_c2_g3_i1	cond_A	cond_C	9.13579	1.8826	4.15015e-12	6.04054e-10	2.99	1.822	1.65	1.076	1.347	0.643	0	0	0	0	0	0
TRINITY_DN13587_c0_g1_i1	cond_A	cond_C	-9.09879	1.85948	4.56913e-12	6.62277e-10	0	0	0	0	0	0	0.738	1.279	1.321	1.173	0.078	0
TRINITY_DN9824_c1_g1_i2	cond_A	cond_C	-5.42207	2.26268	5.56458e-12	8.00651e-10	0.176	0.078	0.227	0.179	0.31	0.14	4.114	9.392	6.903	6.656	0.166	0.058
TRINITY_DN14431_c0_g1_i3	cond_A	cond_C	-9.43163	2.17422	5.56962e-12	8.00651e-10	0	0	0	0	0	0	0.582	3.593	1.639	1.837	2.756	3.976
TRINITY_DN13653_c4_g6_i7	cond_A	cond_C	-9.0733	1.83433	6.02625e-12	8.62741e-10	0	0	0	0	0	0	7.531	9.209	5.367	6.292	7.352	7.862
TRINITY_DN8361_c0_g1_i2	cond_A	cond_C	9.05767	1.80862	6.36289e-12	9.07218e-10	2.759	3.1	3.49	2.082	0.325	1.25	0	0	0	0	0	0
TRINITY_DN14443_c0_g1_i2	cond_A	cond_C	9.05167	1.80282	6.47125e-12	9.18918e-10	4.721	4.077	4.151	1.594	3.128	0	0	0	0	0.064	2.308	1.695
TRINITY_DN9765_c1_g1_i1	cond_A	cond_C	-9.27577	2.02735	9.80549e-12	1.38674e-09	0	0	0	0	0	0	0.675	1.83	2.698	0.982	1.344	0
TRINITY_DN12341_c3_g3_i6	cond_A	cond_C	9.35189	2.08895	9.95111e-12	1.40166e-09	2.944	4.822	1.269	6.983	11.892	0	0	0	0	0	0	0
TRINITY_DN13690_c1_g1_i1	cond_A	cond_C	-9.16156	1.91933	1.08632e-11	1.52399e-09	0	0	0	0.438	0.604	0	1.174	2.022	3.157	0.564	0.828	2.331
TRINITY_DN12063_c2_g2_i3	cond_A	cond_C	9.02539	1.77791	1.11898e-11	1.56353e-09	2.129	1.778	1.813	3.367	0.883	2.769	0	0	0	0	0	0
TRINITY_DN14559_c4_g1_i3	cond_A	cond_C	9.04892	1.80018	1.12666e-11	1.56799e-09	1.111	0.667	0.825	0.438	0.495	0.619	0	0	0	0	0	0
TRINITY_DN13432_c2_g14_i1	cond_A	cond_C	-9.01484	1.77967	1.29657e-11	1.7973e-09	0	0	0	0	1.146	0	3.553	6.133	4.309	2.128	1.285	0
TRINITY_DN11926_c3_g1_i11	cond_A	cond_C	9.82231	2.54249	1.46536e-11	2.02323e-09	0.796	4.877	9.046	3.118	4.258	4.896	0	0	0	0	7.527	0.008
TRINITY_DN13479_c4_g5_i6	cond_A	cond_C	-7.08699	5.55016	1.49113e-11	2.05071e-09	0	1.355	0	0	2.307	0	54.432	99.899	67.467	81.192	91.457	91.528
TRINITY_DN11473_c1_g2_i2	cond_A	cond_C	-9.18787	1.94294	1.76128e-11	2.41275e-09	0	0	0	0	0	0	3.553	13.821	9.179	8.629	3.954	9.399
TRINITY_DN13653_c4_g6_i3	cond_A	cond_C	8.99738	1.75151	1.88392e-11	2.57066e-09	5.943	5.722	7.895	10.291	3.979	7.07	0	0	0	0	0	0
TRINITY_DN12384_c1_g3_i12	cond_A	cond_C	8.99615	1.75032	1.92906e-11	2.62201e-09	1.75	1.966	2.212	4.383	2.617	1.531	0	0	0	0	0	0
TRINITY_DN11216_c0_g1_i10	cond_A	cond_C	8.99121	1.74557	2.2233e-11	3.01025e-09	0.861	0.589	0.78	0	0.852	0.269	0	0	0	0	0	0
TRINITY_DN13953_c2_g3_i10	cond_A	cond_C	9.0284	1.78068	2.31369e-11	3.12053e-09	3.805	2.389	2.293	1.933	2.462	2.162	0	0	0	0	0	0
TRINITY_DN14026_c0_g1_i20	cond_A	cond_C	9.07875	1.82844	2.50335e-11	3.36335e-09	1.241	1.211	0.662	1.146	1.316	1.402	0	0	0	0	0	0
TRINITY_DN12558_c1_g2_i7	cond_A	cond_C	9.30533	2.04431	2.6527e-11	3.55035e-09	12.988	6.433	2.873	4.065	1.734	3.915	0	0	0	0	0	0
TRINITY_DN14009_c2_g4_i5	cond_A	cond_C	9.03876	1.79078	2.79094e-11	3.72112e-09	1.463	1.255	2.629	0.747	0	2.033	0	0	0	0	0	0
TRINITY_DN12544_c0_g1_i11	cond_A	cond_C	-8.98515	1.75241	2.98467e-11	3.96428e-09	0	0	0	0	0	0	3.542	2.858	3.203	3.746	3.895	5.39
TRINITY_DN14618_c1_g1_i5	cond_A	cond_C	-9.11368	1.87211	3.49313e-11	4.60697e-09	0	0	0	0	2.524	0.701	1.672	2.173	0.684	2.1	1.003	2.001
TRINITY_DN11869_c2_g4_i23	cond_A	cond_C	-4.94201	2.42423	3.49493e-11	4.60697e-09	0.213	0.167	0	0	0	0	4.186	5.131	4.271	6.592	5.025	1.372
TRINITY_DN13989_c1_g13_i1	cond_A	cond_C	5.79195	2.09826	3.98984e-11	5.23959e-09	4.629	5.455	7.478	4.134	4.676	4.721	0	0.284	0	0	0	0
TRINITY_DN12562_c1_g4_i14	cond_A	cond_C	9.43971	2.17334	4.80673e-11	6.28872e-09	0.287	1.744	1.695	0.408	0.217	0.806	0	0	0	0	0	0
TRINITY_DN12626_c0_g4_i1	cond_A	cond_C	-9.0195	1.78478	4.9649e-11	6.47141e-09	0	0	0	0	0	0	3.023	1.721	2.407	2.437	2.152	2.984
TRINITY_DN11810_c0_g1_i19	cond_A	cond_C	-7.15969	1.97733	5.40799e-11	7.01176e-09	0	0.033	0	0	0.279	0.257	2.535	1.111	1.855	1.391	0.146	0.471
TRINITY_DN12612_c3_g1_i3	cond_A	cond_C	9.00347	1.75734	5.4196e-11	7.01176e-09	1.657	2.533	3.408	1.315	1.905	2.968	0	0	0	0	0	0
TRINITY_DN9946_c0_g1_i1	cond_A	cond_C	-8.95538	1.72432	5.99644e-11	7.72943e-09	0	0	0.036	1.694	0	0.9	4.893	3.744	3.887	3.91	28.921	3.274
TRINITY_DN11661_c2_g3_i2	cond_A	cond_C	8.93511	1.69253	6.05323e-11	7.77394e-09	3.064	2.489	2.565	0.558	0.17	0.257	0	0	0	0	0	0
TRINITY_DN13477_c0_g2_i9	cond_A	cond_C	6.02212	2.25994	6.22389e-11	7.96384e-09	1.796	2.222	3.553	2.401	1.037	1.391	0	0	0.15	0	0	0
TRINITY_DN14508_c2_g11_i4	cond_A	cond_C	8.95176	1.70823	6.24989e-11	7.96792e-09	3.907	3.6	2.91	1.713	2.245	2.582	0	0	0	0	0	0
TRINITY_DN11216_c0_g5_i7	cond_A	cond_C	-9.08702	1.84688	6.577e-11	8.35447e-09	0	0	0	0	0	0.012	0.613	1.479	0.44	0	2.21	1.075
TRINITY_DN12593_c0_g1_i3	cond_A	cond_C	-6.35823	1.99029	6.74022e-11	8.53078e-09	0.056	0	0	0	0	0	1.932	2.423	2.51	2.228	0.321	0.967
TRINITY_DN14004_c1_g1_i4	cond_A	cond_C	8.93392	1.69139	7.464e-11	9.41272e-09	4.092	3.711	3.136	4.682	3.437	3.307	0	0	0	0	0	0
TRINITY_DN13819_c0_g2_i29	cond_A	cond_C	3.33222	3.25974	7.4945e-11	9.41719e-09	5.193	5.644	6.173	2.152	0.015	4.896	0.499	0.635	0.637	2.337	0	0
TRINITY_DN14049_c1_g2_i19	cond_A	cond_C	8.96562	1.72151	7.63844e-11	9.56365e-09	2.287	3.166	4.169	0.06	0	0.292	0	0	0	0	0	0
TRINITY_DN13762_c2_g2_i6	cond_A	cond_C	9.0856	1.83496	8.06141e-11	1.00572e-08	3.536	4.011	1.568	4.025	2.028	0	0	0	0	0	0	0
TRINITY_DN13508_c0_g1_i14	cond_A	cond_C	5.91769	3.62353	9.05963e-11	1.12477e-08	12.535	11.41	17.203	3.497	1.192	5.305	0	0	0.731	0	0	1.496
TRINITY_DN12790_c0_g7_i6	cond_A	cond_C	-8.95945	1.72878	9.08009e-11	1.12477e-08	0	0	0	0	0	0	2.067	1.772	2.96	2.682	1.782	3.249
TRINITY_DN11353_c0_g1_i9	cond_A	cond_C	10.0046	2.71938	9.81268e-11	1.21122e-08	0.25	2.344	5.085	0	2.679	0.362	0	0	0	1.773	4.499	0
TRINITY_DN9752_c0_g1_i7	cond_A	cond_C	8.89941	1.65887	1.0187e-10	1.253e-08	1.555	1.544	1.477	2.421	1.254	1.624	0	0	0	0	0	0
TRINITY_DN14388_c2_g3_i3	cond_A	cond_C	-8.90284	1.67537	1.02966e-10	1.26203e-08	0	0	0	0	2.338	0	2.607	3.393	3.793	3.601	6.008	0
TRINITY_DN11345_c0_g1_i3	cond_A	cond_C	-9.05908	1.82114	1.03382e-10	1.2627e-08	0	0	0	1.026	0	0	4.664	3.284	1.695	3.083	0.623	0.785
TRINITY_DN11216_c0_g1_i4	cond_A	cond_C	9.16546	1.91109	1.15343e-10	1.40389e-08	0.315	1.144	0.979	0	0	0.316	0	0	0	0	0	0
TRINITY_DN14004_c1_g1_i8	cond_A	cond_C	-8.88455	1.65753	1.2028e-10	1.4589e-08	0	0	0	0	0	0	3.033	4.922	3.306	4.001	3.486	5.034
TRINITY_DN12326_c0_g2_i6	cond_A	cond_C	-8.98556	1.75343	1.28857e-10	1.55752e-08	0	0	0	0.269	0.635	0	1.101	1.061	2.089	1.264	0.224	0.438
TRINITY_DN13387_c0_g1_i10	cond_A	cond_C	-8.88598	1.65908	1.33068e-10	1.60287e-08	0	0	0	0	0	0	2.452	2.356	1.911	1.837	1.49	0
TRINITY_DN12761_c1_g1_i10	cond_A	cond_C	8.87789	1.63856	1.60536e-10	1.9271e-08	1.213	1.078	0.988	1.694	1.719	2.477	0	0	0	0	0	0
TRINITY_DN14377_c1_g1_i1	cond_A	cond_C	3.14872	4.34475	1.83646e-10	2.19696e-08	10.22	14.298	13.306	4.712	6.472	11.405	1.704	1.086	1.574	2.019	2.503	3.803
TRINITY_DN12628_c1_g1_i13	cond_A	cond_C	-8.87654	1.65015	1.84425e-10	2.19875e-08	0	0	0	0	0	0	1.693	1.546	1.133	0.955	1.996	1.926
TRINITY_DN12461_c4_g1_i10	cond_A	cond_C	-9.03362	1.79677	1.87489e-10	2.22768e-08	0	0	0	0	0	0	0.738	1.187	0.318	0.791	0.711	0.496
TRINITY_DN12728_c3_g2_i11	cond_A	cond_C	-8.86837	1.64267	1.95484e-10	2.3148e-08	0	0	0	0	0	0	0.997	1.872	1.471	2.446	2.016	1.943
TRINITY_DN13407_c0_g3_i3	cond_A	cond_C	-8.86874	1.64354	2.02357e-10	2.38808e-08	0	0	0	0	0	0.058	3.927	3.384	4.43	3.01	2.892	4.927
TRINITY_DN14554_c1_g1_i11	cond_A	cond_C	5.28003	2.07274	2.14181e-10	2.51912e-08	20.228	16.309	17.72	3.028	9.337	7.105	0	1.187	0.309	0.9	1.87	1.753
TRINITY_DN12605_c3_g1_i4	cond_A	cond_C	-8.83254	1.60936	2.23426e-10	2.61903e-08	0	0	0	0	0	0	2.306	2.699	2.417	2.464	1.441	0
TRINITY_DN14173_c0_g1_i14	cond_A	cond_C	-8.8451	1.62079	2.26122e-10	2.64177e-08	0	0	0	1.205	3.515	6.076	0.914	0.953	0.693	1.018	3.496	1.819
TRINITY_DN12355_c1_g3_i1	cond_A	cond_C	-4.17909	4.45316	2.27684e-10	2.65115e-08	13.396	5.277	20.575	30.514	67.929	86.623	106.09	474.583	195.302	152.29	27.675	0.975
TRINITY_DN4798_c0_g1_i1	cond_A	cond_C	-4.42181	3.76068	2.31654e-10	2.68841e-08	0.518	0.855	0.326	0.06	0	0	4.446	22.879	14.228	12.103	6.855	0.083
TRINITY_DN13091_c0_g1_i12	cond_A	cond_C	-9.02333	1.78771	2.61812e-10	3.02835e-08	0	0	0	0.887	0	0	9.816	40.369	24.803	30.216	1.246	0
TRINITY_DN12187_c1_g2_i7	cond_A	cond_C	8.84121	1.60407	2.66045e-10	3.06716e-08	11.368	11.454	10.813	13.11	20.966	15.728	0	0	0	0	0	0
TRINITY_DN12144_c3_g1_i8	cond_A	cond_C	8.83605	1.59927	2.93124e-10	3.36823e-08	5.832	5.366	7.36	1.305	0.465	2.618	0	0	0	0	0	0
TRINITY_DN11661_c2_g3_i17	cond_A	cond_C	-8.94199	1.7114	2.97363e-10	3.40573e-08	0	0	0	0	0	0	3.979	2.524	1.864	2.855	0.818	0.876
TRINITY_DN10981_c3_g2_i8	cond_A	cond_C	5.53142	2.07174	3.0914e-10	3.52904e-08	1.611	1.489	2.039	0.598	0.619	0.397	0	0.1	0	0.136	0.146	0
TRINITY_DN10070_c0_g1_i3	cond_A	cond_C	6.17378	1.84892	3.3301e-10	3.78915e-08	4.083	2.789	3.571	2.849	1.905	2.173	0	0.125	0	0.282	0.273	0
TRINITY_DN13165_c0_g1_i4	cond_A	cond_C	3.59612	5.26681	3.35629e-10	3.80656e-08	11.322	10.61	11.158	12.004	8.191	10.879	1.444	1.028	0.337	1.237	0.555	1.802
TRINITY_DN13993_c0_g5_i2	cond_A	cond_C	8.85392	1.61595	3.57066e-10	4.03657e-08	5.693	3.955	3.508	1.544	1.254	1.426	0	0	0	0	0	0
TRINITY_DN13521_c0_g1_i6	cond_A	cond_C	8.86851	1.62974	4.08165e-10	4.59936e-08	2	0.911	1.677	2.54	0.898	2.057	0	0	0	0	0	0
TRINITY_DN12616_c1_g3_i3	cond_A	cond_C	9.27506	2.01549	4.10513e-10	4.61094e-08	4.009	2.511	0.58	1.335	0	0.467	0	0	0	0.682	0.117	0
TRINITY_DN12697_c1_g1_i3	cond_A	cond_C	5.43361	2.00291	4.22275e-10	4.72786e-08	1.213	1.766	1.595	1.265	0.495	0.958	0.021	0.084	0	0	0	0.083
TRINITY_DN9991_c0_g1_i1	cond_A	cond_C	-8.80587	1.58463	4.27326e-10	4.76912e-08	0	0	0	0	0	2.349	6.139	5.682	6.023	4.756	4.606	0.265
TRINITY_DN14173_c0_g1_i18	cond_A	cond_C	-8.79972	1.57916	6.07345e-10	6.75661e-08	0	0	0	0	2.772	3.389	0.727	0.911	1.133	1.218	2.561	2.348
TRINITY_DN12894_c2_g3_i4	cond_A	cond_C	8.80169	1.56693	6.10638e-10	6.77169e-08	2.148	2.566	2.193	2.261	1.456	1.426	0	0	0	0	0	0.322
TRINITY_DN12605_c3_g1_i2	cond_A	cond_C	8.79722	1.56269	6.3631e-10	7.03405e-08	2.722	2.222	2.067	1.126	0.883	1.274	0	0	0	0	0	1.711
TRINITY_DN14626_c0_g1_i7	cond_A	cond_C	2.76932	5.36727	7.29481e-10	8.03856e-08	118.607	106.587	102.523	1.106	3.19	0.97	19.986	18.985	11.474	13.994	0.37	0.132
TRINITY_DN12225_c0_g1_i2	cond_A	cond_C	-7.38612	2.19112	7.55031e-10	8.29395e-08	0	0.044	0	0	0	0	11.167	1.939	4.056	15.131	47.89	3.935
TRINITY_DN14463_c0_g1_i3	cond_A	cond_C	-8.78364	1.56419	8.00327e-10	8.76396e-08	0	0	0	0	0	0	16.08	16.194	21.693	16.622	0	0
TRINITY_DN12464_c2_g5_i1	cond_A	cond_C	-5.46791	3.38355	8.32547e-10	9.08829e-08	0.5	0	2.493	0.538	3.205	0.631	15.509	82.518	42.852	63.588	4.265	0.182
TRINITY_DN14154_c1_g1_i25	cond_A	cond_C	8.78885	1.55496	8.39009e-10	9.13031e-08	4.564	4.588	7.215	2.112	2.338	3.132	0	0	0	0	1.48	4.935
TRINITY_DN10777_c0_g1_i14	cond_A	cond_C	8.76623	1.53362	1.02393e-09	1.11081e-07	2.213	1.711	1.668	4.184	1.564	2.98	0	0	0	0	0	0
TRINITY_DN13587_c0_g1_i16	cond_A	cond_C	8.81284	1.5775	1.06555e-09	1.15237e-07	0.592	0.833	1.196	1.325	0.666	1.063	0	0	0	0	0.721	1.901
TRINITY_DN14703_c3_g3_i1	cond_A	cond_C	4.35812	2.13304	1.07999e-09	1.16439e-07	19.395	16.365	15.69	2.72	5.45	8.998	1.08	0.752	0.731	1.791	1.431	2.397
TRINITY_DN10759_c2_g1_i2	cond_A	cond_C	8.75275	1.52105	1.14264e-09	1.22814e-07	7.425	5.31	8.638	13.608	6.859	7.093	0	0	0	0	0	0
TRINITY_DN13674_c0_g2_i2	cond_A	cond_C	-8.7788	1.55941	1.1541e-09	1.23666e-07	0	0	0	0	0	0	0.945	1.872	1.78	1.273	1.256	2.488
TRINITY_DN11413_c0_g2_i1	cond_A	cond_C	-8.80366	1.58222	1.16487e-09	1.24438e-07	0	0	0	0	0	0	2.067	5.356	3.662	4.647	0.964	1.091
TRINITY_DN13511_c5_g4_i1	cond_A	cond_C	3.00329	3.62934	1.18628e-09	1.26339e-07	73.745	54.138	59.052	97.24	78.969	65.309	9.463	9.117	5.835	9.502	10.838	7.589
TRINITY_DN13503_c1_g1_i17	cond_A	cond_C	-8.85914	1.63454	1.33736e-09	1.41996e-07	0	0	0	0.528	0	0	0.821	1.763	2.435	0	0.613	0.364
TRINITY_DN11697_c1_g2_i11	cond_A	cond_C	-6.84707	1.6795	1.77106e-09	1.87475e-07	0.083	0	0	0	0	0	4.301	2.866	3.119	2.719	2.464	2.835
TRINITY_DN14061_c3_g1_i9	cond_A	cond_C	-3.97715	2.49268	1.81722e-09	1.9178e-07	0.102	0.267	0.39	0.329	0	0	4.165	4.161	4.159	3.119	5.774	5.365
TRINITY_DN11508_c4_g2_i9	cond_A	cond_C	-8.77148	1.55225	1.93676e-09	2.0378e-07	0	0	0	0	0.217	0.316	1.184	3.226	2.033	2.091	0	0.099
TRINITY_DN14049_c1_g2_i22	cond_A	cond_C	-8.78346	1.56343	2.14027e-09	2.24516e-07	0	0	0	0	0	0	3.999	2.716	1.967	2.346	0.292	0.521
TRINITY_DN12761_c1_g1_i4	cond_A	cond_C	-8.70671	1.49205	2.18559e-09	2.28584e-07	0	0	0	0	0	0	0.789	1.437	0.899	1.3	1.685	1.025
TRINITY_DN10259_c0_g1_i1	cond_A	cond_C	-4.78202	4.41244	2.24309e-09	2.33898e-07	0.861	0	1.233	0.259	0	0.795	21.118	16.328	19.136	17.65	13.535	2.356
TRINITY_DN13094_c0_g1_i1	cond_A	cond_C	-8.78226	1.56257	2.57928e-09	2.68153e-07	0	0	0	0	0.17	0	0.706	1.905	1.761	1.591	1.178	0.645
TRINITY_DN14553_c0_g2_i18	cond_A	cond_C	8.77086	1.53801	3.00047e-09	3.11017e-07	0.935	0.378	0.897	0.239	0.186	0.304	0	0	0	0.291	0	0
TRINITY_DN12664_c1_g1_i16	cond_A	cond_C	-8.69065	1.47772	3.07834e-09	3.18144e-07	0	0	0	0	0	0.701	1.309	1.128	1.499	0.482	1.47	1.463
TRINITY_DN12728_c3_g2_i7	cond_A	cond_C	9.16702	1.91251	3.60301e-09	3.7127e-07	2.592	0.267	1.586	1.504	0	1.075	0	0	0	0	0	0
TRINITY_DN11399_c1_g8_i5	cond_A	cond_C	-8.65917	1.44816	3.75024e-09	3.85304e-07	0	0	0	0	0	0	4.145	4.763	3.391	4.965	3.622	0.603
TRINITY_DN11778_c1_g4_i1	cond_A	cond_C	-8.71665	1.50119	3.9909e-09	4.08827e-07	0	0	0	0	0	0	1.236	3.092	1.527	1.391	4.694	2.149
TRINITY_DN12990_c0_g2_i1	cond_A	cond_C	8.71821	1.48876	4.04385e-09	4.1304e-07	1.49	2.144	3.136	1.285	0.526	1.169	0	0	0	0	0.136	0.008
TRINITY_DN14053_c0_g1_i20	cond_A	cond_C	8.82602	1.58981	4.38336e-09	4.46412e-07	0.454	1.267	0.725	0.339	0.542	0.023	0	0	0	0	0	0
TRINITY_DN13851_c0_g1_i6	cond_A	cond_C	-8.64992	1.43958	4.39626e-09	4.46425e-07	0	0	0	0	0	0	4.633	6.167	4.159	3.028	1.597	4.976
TRINITY_DN14718_c8_g1_i3	cond_A	cond_C	-8.91009	1.68165	4.53371e-09	4.59048e-07	0	0	0	0	0	0	0.53	3.167	1.695	1.955	1.743	1.546
TRINITY_DN12291_c1_g2_i4	cond_A	cond_C	8.65017	1.42513	5.17265e-09	5.22228e-07	1.703	1.655	1.595	3.058	3.685	6.742	0	0	0	3.601	2.989	1.587
TRINITY_DN12287_c2_g1_i2	cond_A	cond_C	8.6436	1.41903	5.71761e-09	5.75584e-07	2.768	2.855	3.553	7.671	2.818	3.809	0	0	0	0	0	0
TRINITY_DN7015_c0_g1_i2	cond_A	cond_C	-3.084	3.39845	6.57514e-09	6.60008e-07	0.778	0.444	0.915	4.583	2.663	1.998	3.895	8.314	7.053	7.756	5.083	4.117
TRINITY_DN11399_c1_g8_i6	cond_A	cond_C	8.65518	1.42977	6.82379e-09	6.83004e-07	5.129	3.622	3.209	2.421	0.96	1.858	0	0	0	0	0	0
TRINITY_DN11846_c0_g1_i14	cond_A	cond_C	8.97151	1.72696	7.13551e-09	7.12164e-07	1.777	0.467	3.363	0	0	0.736	0	0	0	0	0	0.182
TRINITY_DN12509_c0_g2_i5	cond_A	cond_C	-4.76116	3.4772	8.04598e-09	8.00747e-07	0	0.111	0.807	0.418	0	0.105	8.289	9.158	7.24	4.892	8.297	11.276
TRINITY_DN13524_c0_g5_i1	cond_A	cond_C	-8.60863	1.40178	8.14414e-09	8.08214e-07	0	0	0	0	0	0	0.602	0.852	0.927	0.637	0.701	0
TRINITY_DN11224_c1_g2_i8	cond_A	cond_C	8.60829	1.38613	8.22306e-09	8.13733e-07	1.861	1.744	2.248	0.408	1.966	1.589	0	0	0	0	0	0
TRINITY_DN13004_c0_g1_i12	cond_A	cond_C	8.68615	1.45876	8.33223e-09	8.22208e-07	0.759	0.611	1.459	0.767	0	0.654	0	0	0	0	0	0
TRINITY_DN12177_c0_g1_i7	cond_A	cond_C	5.67099	1.70258	8.65164e-09	8.51321e-07	2.268	2.411	3.064	3.666	0	0	0	0.134	0	0	3.525	0
TRINITY_DN9752_c0_g1_i2	cond_A	cond_C	8.64904	1.42411	1.05648e-08	1.03666e-06	0.685	1.122	1.332	0.747	0	0.292	0	0	0	0	0	0
TRINITY_DN14490_c2_g1_i8	cond_A	cond_C	-8.64254	1.43318	1.0824e-08	1.05912e-06	0	0	0	0	0	0	0.436	0.401	0.693	0	0.633	0
TRINITY_DN11928_c0_g1_i2	cond_A	cond_C	-5.21434	2.51121	1.29431e-08	1.26293e-06	0.444	0.611	0.471	5.569	7.339	0.292	35.37	5.106	19.576	7.811	5.57	7.415
TRINITY_DN12063_c2_g2_i19	cond_A	cond_C	-8.59106	1.38563	1.34529e-08	1.30902e-06	0	0	0	0	0	0	1.309	1.262	1.826	1.228	2.006	0.653
TRINITY_DN13041_c2_g3_i5	cond_A	cond_C	3.76373	3.81381	1.49475e-08	1.45041e-06	11.646	4.944	11.23	0	0.65	5.457	1.049	0.201	0.759	1.846	0.847	1.505
TRINITY_DN11204_c0_g1_i9	cond_A	cond_C	8.59368	1.37252	1.5372e-08	1.48746e-06	0.759	1.055	0.798	1.614	0.526	1.11	0	0	0	0	0	0
TRINITY_DN14123_c0_g4_i3	cond_A	cond_C	6.9777	1.4904	1.8024e-08	1.73927e-06	1.092	0.9	0.752	0.588	0.356	0	0.021	0	0	0	0	0.347
TRINITY_DN13277_c0_g1_i3	cond_A	cond_C	8.63767	1.41349	1.85809e-08	1.78806e-06	0.62	1.355	1.314	0.379	0.434	0.584	0	0	0	0.1	0	0.041
TRINITY_DN13946_c6_g2_i2	cond_A	cond_C	4.88437	2.286	1.93316e-08	1.85519e-06	14.266	3.922	13.714	0.867	1.982	0	0	0.827	0.272	0.282	11.568	19.336
TRINITY_DN12519_c3_g1_i7	cond_A	cond_C	-8.55319	1.35058	2.13219e-08	2.0406e-06	0	0	0	0	0	0	2.68	2.081	1.892	2.391	0.925	3.646
TRINITY_DN14431_c0_g1_i4	cond_A	cond_C	8.54742	1.32955	2.25395e-08	2.15123e-06	1.046	0.689	1.16	1.156	1.502	3.412	0	0	0	0	0.01	0
TRINITY_DN12593_c0_g1_i18	cond_A	cond_C	-8.6225	1.41439	2.28399e-08	2.17396e-06	0	0	0	0	0	0	2.337	1.421	1.087	1.3	0.526	0
TRINITY_DN13570_c1_g2_i4	cond_A	cond_C	-8.53375	1.33281	2.39562e-08	2.27402e-06	0	0	0	0	0	0	23.819	20.038	25.046	19.796	22.543	12.97
TRINITY_DN14325_c0_g1_i8	cond_A	cond_C	-8.66207	1.45095	2.42179e-08	2.29263e-06	0	0	0	0	0	0	5.879	6.393	2.089	4.719	4.041	1.91
TRINITY_DN14132_c1_g4_i4	cond_A	cond_C	-5.22583	2.09829	2.52073e-08	2.37985e-06	0	0	0.453	1.245	0	0	5.412	8.615	3.981	6.356	3.934	12.483
TRINITY_DN12057_c0_g1_i4	cond_A	cond_C	8.5628	1.34381	2.53443e-08	2.38633e-06	2.046	1.978	1.296	2.062	1.61	1.624	0	0	0	0	0	0
TRINITY_DN11766_c0_g3_i1	cond_A	cond_C	-8.51812	1.31828	2.61334e-08	2.45401e-06	0	0	0	0	0.836	0	1.652	2.248	1.442	1.182	0	2.1
TRINITY_DN14388_c2_g1_i5	cond_A	cond_C	8.6468	1.422	2.66388e-08	2.49477e-06	1.092	0.555	0.39	0.259	0.495	0.514	0	0	0	0	0	0
TRINITY_DN13255_c3_g1_i4	cond_A	cond_C	8.5229	1.3068	2.71076e-08	2.53188e-06	3.249	2.711	3.635	2.491	1.966	2.571	0	0	0	0	0	0
TRINITY_DN12509_c0_g2_i3	cond_A	cond_C	8.59582	1.37451	2.73412e-08	2.54689e-06	12.016	4.677	7.034	4.443	3.546	5.924	0	0	0	0	0	0
TRINITY_DN13274_c0_g1_i18	cond_A	cond_C	9.12876	1.87596	2.76549e-08	2.56926e-06	0.241	2.355	3.181	1.823	1.61	1.157	0	0	0	0.746	0	0
TRINITY_DN12321_c2_g1_i5	cond_A	cond_C	8.55455	1.33617	2.8295e-08	2.62175e-06	3.573	2.733	5.765	1.684	1.843	2.173	0	0	0	0	0	0.438
TRINITY_DN12409_c2_g1_i7	cond_A	cond_C	-8.9472	1.71643	2.86589e-08	2.64844e-06	0	0	0	0	0	0	0.28	2.766	2.323	1.4	1.87	1.538
TRINITY_DN13833_c1_g2_i1	cond_A	cond_C	-8.5231	1.32289	2.96037e-08	2.72854e-06	0	0	0	0	0	0	2.898	2.657	2.014	0.555	3.165	3.513
TRINITY_DN13443_c1_g2_i13	cond_A	cond_C	8.92675	1.68469	3.1665e-08	2.91085e-06	11.47	1.289	10.016	6.894	0	0	0	0	0	0	0	0
TRINITY_DN12225_c0_g1_i6	cond_A	cond_C	-5.58957	2.41829	3.29267e-08	3.01889e-06	0	0.333	0	0	0	0	2.067	12.417	5.629	1.628	13.721	2.389
TRINITY_DN11697_c1_g2_i18	cond_A	cond_C	8.50974	1.29461	3.41063e-08	3.11885e-06	2.481	2.422	2.755	5.36	5.172	7.607	0	0	0	0	0	0
TRINITY_DN12040_c1_g2_i10	cond_A	cond_C	5.02075	2.71989	3.70313e-08	3.37749e-06	3.407	5.577	7.188	4.782	3.236	2.956	0	0.518	0	0	0	0.091
TRINITY_DN11264_c5_g2_i7	cond_A	cond_C	8.52879	1.31227	3.71409e-08	3.37866e-06	2.157	2.877	3.662	0	0	0	0	0	0	0	0	0
TRINITY_DN13133_c1_g1_i6	cond_A	cond_C	-8.70017	1.48632	4.11822e-08	3.73656e-06	0	0	0	0	0	0	5.183	2.415	1.452	2.692	0.107	0
TRINITY_DN13246_c2_g2_i14	cond_A	cond_C	8.55126	1.33311	4.59417e-08	4.15761e-06	0.63	0.3	0.834	0	0	0	0	0	0	0	0	0
TRINITY_DN13137_c1_g1_i6	cond_A	cond_C	8.48928	1.27568	4.75681e-08	4.29367e-06	0.741	0.833	1.079	1.036	1.037	1.461	0	0	0	0	0	0
TRINITY_DN14618_c2_g3_i14	cond_A	cond_C	8.62566	1.40227	5.02712e-08	4.52596e-06	0.981	0.356	1.441	0.11	0.449	0.783	0	0	0	0	0	0
TRINITY_DN13609_c1_g2_i7	cond_A	cond_C	8.61328	1.39075	5.06718e-08	4.5503e-06	0.407	1.2	0.879	0.897	0.495	2.512	0	0	0	0	0	0
TRINITY_DN10752_c1_g2_i8	cond_A	cond_C	-8.53272	1.33174	5.15529e-08	4.61755e-06	0	0	0	0	0	0	1.485	3.175	3.793	1.537	0.536	0
TRINITY_DN10853_c0_g1_i33	cond_A	cond_C	8.88748	1.64773	5.56237e-08	4.96943e-06	1.231	2.2	0.29	0	0	2.582	0	0	0	0	0	0
TRINITY_DN11916_c2_g1_i1	cond_A	cond_C	-8.46935	1.27364	5.71461e-08	5.09242e-06	0	0	0	0	0	0	1.922	2.382	1.358	0.109	2.103	3.993
TRINITY_DN14090_c1_g1_i8	cond_A	cond_C	-8.48515	1.28812	5.81788e-08	5.17125e-06	0	0	0	0	0	0	0.696	1.387	0.721	1	5.804	1.612
TRINITY_DN13708_c0_g1_i28	cond_A	cond_C	4.50097	2.38771	5.90864e-08	5.22608e-06	55.156	14.332	56.568	0	0	0	0.717	4.362	0.543	0	0.925	11.127
TRINITY_DN14097_c3_g2_i4	cond_A	cond_C	3.95268	2.15927	5.90949e-08	5.22608e-06	5.082	3.7	3.29	6.107	4.645	8.495	0.249	0.485	0.056	0.118	0.039	0.165
TRINITY_DN10911_c0_g1_i2	cond_A	cond_C	-8.45097	1.25684	6.07882e-08	5.36226e-06	0	0	0	0	0	0	3.646	3.861	3.072	2.491	2.259	4.266
TRINITY_DN12221_c1_g1_i4	cond_A	cond_C	-8.50914	1.31015	6.25533e-08	5.50406e-06	0	0	0	0	0	0	0.613	0.911	0.347	0.409	0.545	0.637
TRINITY_DN13362_c0_g1_i1	cond_A	cond_C	-8.45442	1.25999	6.30736e-08	5.5359e-06	0	0	0	0	0	0	1.776	2.448	1.48	1.246	0.584	1.728
TRINITY_DN12200_c0_g1_i11	cond_A	cond_C	8.47883	1.26601	6.35378e-08	5.56266e-06	1.065	1.122	0.798	0.936	1.657	0.83	0	0	0	0	0	0
TRINITY_DN12461_c4_g1_i9	cond_A	cond_C	8.57874	1.35867	6.90478e-08	6.02994e-06	0.879	0.289	0.381	0	0.449	1.017	0	0	0	0	0	0
TRINITY_DN14391_c1_g1_i1	cond_A	cond_C	-8.56664	1.3627	7.12896e-08	6.2102e-06	0	0	0	0	0	0	8.424	11.974	24.568	10.748	0	0
TRINITY_DN14071_c2_g4_i5	cond_A	cond_C	-8.50495	1.30636	7.31099e-08	6.3378e-06	0	0	0	0.737	0	0	3.656	9.041	3.709	7.493	8.092	5.729
TRINITY_DN12847_c3_g1_i11	cond_A	cond_C	8.68191	1.45469	7.31174e-08	6.3378e-06	1.241	4.388	6.209	15.551	13.347	12.34	0	0	0	0.255	0	0
TRINITY_DN13387_c0_g1_i25	cond_A	cond_C	8.54346	1.32591	7.44624e-08	6.43842e-06	2.796	1.167	1.206	4.941	2.973	1.531	0	0	0	0	0	0.298
TRINITY_DN11559_c4_g5_i6	cond_A	cond_C	8.44266	1.2326	7.77045e-08	6.70216e-06	4.407	3.911	4.024	4.035	1.332	10.061	0	0	0	0	0	0
TRINITY_DN11608_c4_g4_i4	cond_A	cond_C	8.45158	1.24082	8.13658e-08	6.99536e-06	1.194	1.389	1.876	0	0	0	0	0	0	0	0	0
TRINITY_DN9752_c0_g1_i8	cond_A	cond_C	-8.46842	1.27286	8.15043e-08	6.99536e-06	0	0	0	0	0	0	0.789	1.538	0.665	0.282	0.204	0.289
TRINITY_DN11782_c1_g6_i1	cond_A	cond_C	-8.41819	1.22692	8.4207e-08	7.20961e-06	0	0	0	0	0	0	2.514	2.958	2.913	3.192	3.671	1.852
TRINITY_DN14133_c0_g1_i1	cond_A	cond_C	-8.64874	1.43827	8.55915e-08	7.31023e-06	0	0	0	0	0	0.222	0.343	1.103	1.733	1.673	1.724	0.19
TRINITY_DN9962_c0_g1_i6	cond_A	cond_C	-8.57211	1.368	8.73969e-08	7.44622e-06	0	0	0	0	0	0	2.992	1.295	1.18	1.519	1.967	3.736
TRINITY_DN13654_c0_g1_i17	cond_A	cond_C	8.46189	1.25037	9.11258e-08	7.74503e-06	1.315	0.833	0.798	0.657	0.728	0.958	0	0	0	0	0	0
TRINITY_DN14626_c0_g1_i2	cond_A	cond_C	2.79159	3.30651	9.28733e-08	7.8744e-06	12.998	16.609	15.753	0.209	0	0	2.992	1.922	1.855	2.31	0	0
TRINITY_DN13094_c0_g1_i2	cond_A	cond_C	8.45086	1.24018	9.35507e-08	7.91262e-06	1.463	0.822	0.988	1.415	0	0.432	0	0	0	0	0	0
TRINITY_DN14252_c0_g2_i20	cond_A	cond_C	8.44302	1.23293	9.54005e-08	8.04959e-06	0.722	0.878	0.671	0.837	1.037	1.426	0	0	0	0	0	0
TRINITY_DN12753_c2_g1_i11	cond_A	cond_C	-5.32462	1.90353	9.8003e-08	8.24926e-06	0	0	0.091	0	0	0	1.465	1.036	1.517	1.246	0.828	1.513
TRINITY_DN13712_c1_g3_i5	cond_A	cond_C	8.4549	1.24387	9.95816e-08	8.36199e-06	5.962	6.855	11.058	2.929	2.988	5.048	0	0	0	0	0	0.777
TRINITY_DN14345_c0_g2_i6	cond_A	cond_C	2.85127	2.98235	1.01448e-07	8.49824e-06	1.333	1.511	1.088	1.285	1.068	1.098	0.125	0.242	0.215	0.091	0.127	0.248
TRINITY_DN14026_c0_g1_i9	cond_A	cond_C	-8.54787	1.34532	1.13607e-07	9.49404e-06	0	0	0	0	0	0	0.332	0.71	1.236	0.809	1.032	0.273
TRINITY_DN11559_c4_g5_i4	cond_A	cond_C	-8.39398	1.20484	1.14918e-07	9.58074e-06	0	0	0	0	0	0	4.363	4.295	4.037	4.183	7.274	3.72
TRINITY_DN13274_c0_g1_i11	cond_A	cond_C	8.52914	1.31265	1.16135e-07	9.65913e-06	1.352	0.655	0.48	1.066	0.991	0.795	0	0	0	0	0	0
TRINITY_DN13413_c1_g1_i1	cond_A	cond_C	-8.62715	1.41807	1.16962e-07	9.70476e-06	0	0	0	1.385	0	1.8	0.488	0.886	2.145	1.81	0	0
TRINITY_DN12461_c4_g1_i8	cond_A	cond_C	6.77779	1.25487	1.17965e-07	9.76485e-06	0.833	0.633	0.39	0.01	0	0	0	0.017	0	0.027	0.029	0
TRINITY_DN12519_c3_g1_i1	cond_A	cond_C	8.44188	1.23185	1.19829e-07	9.89563e-06	1.537	1.7	2.855	0.568	0.712	0.467	0	0	0	0	0	0
TRINITY_DN13197_c0_g2_i17	cond_A	cond_C	-8.44793	1.25416	1.25996e-07	1.03804e-05	0	0	0	0	0	0	1.496	1.212	0.731	1.182	1.1	0.752
TRINITY_DN13950_c0_g1_i5	cond_A	cond_C	6.82865	1.35298	1.28606e-07	1.05539e-05	1.657	1.267	2.284	0	0	1.169	0.031	0	0	0	0	0
TRINITY_DN12576_c2_g2_i6	cond_A	cond_C	-8.48932	1.29217	1.28706e-07	1.05539e-05	0	0	0	0	0	0	4.259	4.671	1.658	4.228	0	5.034
TRINITY_DN11079_c3_g2_i3	cond_A	cond_C	-8.38969	1.20095	1.29564e-07	1.05994e-05	0	0	0	0	0	0	0.956	1.696	1.246	1.182	0	0.455
TRINITY_DN9365_c0_g1_i1	cond_A	cond_C	8.45858	1.24733	1.321e-07	1.07816e-05	4.444	2.811	2.039	0	0	0.129	0.01	0	0	0	0.39	0.438
TRINITY_DN12634_c3_g1_i20	cond_A	cond_C	-3.00355	5.33536	1.35215e-07	1.10101e-05	26.495	21.775	16.415	1.006	7.061	2.641	109.695	376.339	97.272	131.176	59.498	5.067
TRINITY_DN14335_c1_g1_i11	cond_A	cond_C	8.39366	1.18743	1.35993e-07	1.10477e-05	0.694	0.578	0.798	0.488	0.403	0.701	0	0	0	0.045	0	0
TRINITY_DN12523_c3_g1_i6	cond_A	cond_C	-5.26207	1.81261	1.45897e-07	1.18247e-05	0.176	0	0	0.269	0	0.304	2.244	3.384	3.025	1.91	2.162	1.364
TRINITY_DN10853_c0_g1_i31	cond_A	cond_C	-4.37507	2.44661	1.47567e-07	1.19324e-05	0.083	0.2	0	0	0	0	1.205	2.607	3.119	4.938	2.931	1.232
TRINITY_DN13076_c3_g2_i5	cond_A	cond_C	8.39642	1.18996	1.54539e-07	1.24673e-05	0.676	0.867	0.979	0.588	1.997	0.865	0	0	0	0	0	0
TRINITY_DN14129_c1_g6_i1	cond_A	cond_C	8.44337	1.23326	1.5603e-07	1.25308e-05	1.518	2.522	1.496	1.325	2.818	1.823	0	0	0	0	0	0
TRINITY_DN11118_c0_g1_i3	cond_A	cond_C	-8.37172	1.1846	1.56043e-07	1.25308e-05	0	0	0	0	0	0	2.597	2.783	2.182	1.919	3.73	2.794
TRINITY_DN13362_c0_g1_i8	cond_A	cond_C	8.4215	1.21312	1.56574e-07	1.25446e-05	2.416	1.533	1.314	1.205	0.372	0.362	0	0	0	0	0	0
TRINITY_DN13488_c2_g4_i4	cond_A	cond_C	8.47032	1.25809	1.59617e-07	1.27426e-05	0.454	0.933	1.151	0	0.697	0.736	0	0	0	0	0	0
TRINITY_DN12237_c0_g1_i17	cond_A	cond_C	4.76853	2.78364	1.59775e-07	1.27426e-05	8.008	6.377	8.52	2.192	1.254	2.688	0	0.894	0	0	0	0.256
TRINITY_DN14740_c4_g4_i3	cond_A	cond_C	8.37847	1.17346	1.61003e-07	1.28113e-05	2.583	2.311	2.683	1.524	1.332	1.858	0	0	0	0.145	0	0
TRINITY_DN14584_c2_g1_i3	cond_A	cond_C	8.3913	1.18526	1.70623e-07	1.35459e-05	1.768	1.055	1.758	0.657	0	0.491	0	0	0	0	0	0
TRINITY_DN14061_c3_g1_i3	cond_A	cond_C	8.37552	1.17076	1.75157e-07	1.38744e-05	2.796	2.555	2.493	2.819	1.425	3.167	0	0	0	0	0	0
TRINITY_DN13762_c2_g2_i1	cond_A	cond_C	8.38393	1.17847	1.8026e-07	1.42462e-05	1.592	1.855	2.357	2.939	1.053	0	0	0	0	0.091	0.127	0.083
TRINITY_DN13868_c1_g1_i11	cond_A	cond_C	-8.65094	1.44014	1.82047e-07	1.4355e-05	0	0	0	0	0	0	1.215	0.242	0.965	1.091	0.263	0
TRINITY_DN11224_c1_g2_i12	cond_A	cond_C	-8.36283	1.17657	1.83295e-07	1.43728e-05	0	0	0	0	0	0	1.6	2.223	1.377	1.6	0	0.967
TRINITY_DN13568_c1_g2_i7	cond_A	cond_C	-8.36283	1.17657	1.83409e-07	1.43728e-05	0	0	0	0	0	0	1.922	2.691	1.658	2.746	0.477	1.529
TRINITY_DN13899_c1_g5_i7	cond_A	cond_C	-2.36232	4.06662	1.83555e-07	1.43728e-05	6.091	3.655	4.523	2.082	1.61	1.169	21.347	31.603	24.344	25.115	15.59	36.712
TRINITY_DN12479_c0_g1_i3	cond_A	cond_C	-8.40209	1.21235	1.83918e-07	1.43728e-05	0	0	0	0.13	0	0	1.288	3.292	1.93	2.273	0.886	3.662
TRINITY_DN14424_c1_g1_i14	cond_A	cond_C	3.34459	2.37719	1.85556e-07	1.44684e-05	2.592	1.233	1.632	2.859	1.378	2.092	0.104	0.259	0.215	0.355	0.185	0.107
TRINITY_DN14047_c1_g1_i3	cond_A	cond_C	-5.156	2.23125	1.86331e-07	1.44965e-05	0.731	0	0	0	0	0	3.885	16.044	10.359	11.239	2.162	0
TRINITY_DN9824_c1_g1_i1	cond_A	cond_C	8.42165	1.21326	1.95049e-07	1.5141e-05	4.545	1.989	2.556	0	0	0	0	0	0	0	0	0
TRINITY_DN14569_c1_g2_i22	cond_A	cond_C	-8.37652	1.18909	1.98149e-07	1.53475e-05	0	0	0	0	1.44	0	0.925	1.847	0.993	1.555	0.935	1.686
TRINITY_DN12806_c0_g6_i5	cond_A	cond_C	5.19957	1.96464	2.00233e-07	1.54747e-05	3.055	5.122	11.094	0	0	0	0	0.175	0.375	0.555	2.98	0
TRINITY_DN14108_c2_g5_i3	cond_A	cond_C	-8.54518	1.3438	2.01084e-07	1.55061e-05	0	0	0	0	0	0	0.883	4.446	1.489	1.955	0.448	1.166
TRINITY_DN12221_c1_g1_i8	cond_A	cond_C	4.00813	2.78077	2.11056e-07	1.62392e-05	5.23	6.688	3.961	1.743	3.468	3.693	0	0.677	0.421	0.155	0.76	0.05
TRINITY_DN12489_c3_g1_i8	cond_A	cond_C	-5.05114	1.6362	2.15861e-07	1.65725e-05	0.093	0	0.109	1.763	2.338	1.215	2.057	2.047	2.033	2.391	0.721	1.901
TRINITY_DN14569_c1_g2_i4	cond_A	cond_C	8.38392	1.17845	2.32501e-07	1.78108e-05	0.815	1.344	1.36	1.156	0	1.835	0	0	0	0	0	0
TRINITY_DN14674_c0_g1_i3	cond_A	cond_C	8.58715	1.36659	2.3495e-07	1.7959e-05	1.694	1.444	0.363	1.504	1.889	2.068	0	0	0	0.109	0.458	1.339
TRINITY_DN10324_c0_g1_i1	cond_A	cond_C	8.35346	1.15047	2.39913e-07	1.82984e-05	1.75	1.944	2.221	1.345	0	1.846	0	0	0	0	0	0
TRINITY_DN13817_c0_g1_i13	cond_A	cond_C	-4.80414	2.49154	2.4476e-07	1.86273e-05	0	0	0.245	0	0	0.397	2.483	2.666	1.873	1.382	1.558	2.141
TRINITY_DN13817_c0_g1_i8	cond_A	cond_C	-5.16564	3.44411	2.51663e-07	1.91111e-05	0	0	0.499	0	0	1.484	4.103	5.582	7.802	4.583	2.415	5.076
TRINITY_DN14670_c2_g4_i2	cond_A	cond_C	-5.85917	1.54506	2.60665e-07	1.97517e-05	0	0	0.308	0	0	0	6.991	10.796	6.004	6.711	0	0.355
TRINITY_DN11844_c0_g1_i1	cond_A	cond_C	8.34761	1.14513	2.65817e-07	2.00985e-05	4.12	3.033	3.571	0	0	0	0	0	0	0	0	0
TRINITY_DN14445_c5_g1_i24	cond_A	cond_C	-8.55803	1.35544	2.68463e-07	2.02547e-05	0	0	0	0	0	0.152	0.218	1.504	0.74	0.609	0	0.256
TRINITY_DN13056_c2_g10_i1	cond_A	cond_C	2.37442	3.7522	2.78759e-07	2.09424e-05	25.819	26.763	28.697	8.916	7.154	7.058	6.201	5.306	4.786	3.428	6.193	0.207
TRINITY_DN14173_c0_g1_i13	cond_A	cond_C	-5.29522	2.38064	2.78777e-07	2.09424e-05	0	0.089	0	3.746	4.01	5.212	2.296	0.886	0.609	2.501	5.843	1.711
TRINITY_DN14443_c0_g1_i9	cond_A	cond_C	-3.43879	2.70603	2.84984e-07	2.13628e-05	3.24	4.433	0.598	8.737	11.381	16.5	38.881	36.391	26.723	23.551	0.331	28.338
TRINITY_DN13808_c1_g1_i5	cond_A	cond_C	-8.50546	1.30687	2.88158e-07	2.15545e-05	0	0	0	1.544	1.053	1.437	0.312	1.646	1.096	0	3.321	1.091
TRINITY_DN11926_c3_g1_i4	cond_A	cond_C	3.9156	2.60468	2.94174e-07	2.19222e-05	3.166	3.089	3.743	2.351	1.765	0	0.395	0	0.234	0.6	0	0.794
TRINITY_DN12302_c0_g1_i21	cond_A	cond_C	-8.39705	1.20739	2.94329e-07	2.19222e-05	0	0	0	0	0	0	0.945	2.331	2.744	2.91	2.561	2.902
TRINITY_DN12237_c0_g1_i1	cond_A	cond_C	-8.33462	1.15072	2.95197e-07	2.19401e-05	0	0	0	0	0	0	1.6	1.337	1.677	1.828	1.47	0
TRINITY_DN13986_c3_g1_i1	cond_A	cond_C	-8.41916	1.22751	2.98549e-07	2.21421e-05	0	0	0	0.389	0	2.641	2.036	5.406	6.416	4.037	2.999	5.051
TRINITY_DN8361_c0_g1_i1	cond_A	cond_C	-8.46228	1.26646	3.02264e-07	2.23701e-05	0	0	0	0	0	0	1.963	1.078	3.297	3.146	2.454	1.248
TRINITY_DN14061_c3_g1_i22	cond_A	cond_C	8.32539	1.12471	3.07747e-07	2.27277e-05	2.805	2.911	3.526	0	2.013	0	0	0	0	0	0	0
TRINITY_DN13849_c0_g1_i6	cond_A	cond_C	8.32247	1.12205	3.11121e-07	2.29285e-05	4.277	4.099	4.514	2.55	5.048	0.561	0	0	0	0	0	0
TRINITY_DN14687_c3_g1_i1	cond_A	cond_C	-5.14317	1.73137	3.2082e-07	2.35935e-05	0	3.477	12.816	4.363	18.194	100.038	139.778	389.726	188.914	181.825	37.247	0
TRINITY_DN10653_c0_g1_i8	cond_A	cond_C	9.5168	2.24771	3.43639e-07	2.52185e-05	4.518	1.944	0.027	3.527	4.583	4.137	0	0	0	0	0	1.24
TRINITY_DN13872_c1_g1_i5	cond_A	cond_C	-8.39264	1.20335	3.54008e-07	2.58901e-05	0	0	0	0	1.301	0	0.945	2.507	2.857	1.064	0	0
TRINITY_DN14377_c1_g1_i2	cond_A	cond_C	8.38244	1.17717	3.54273e-07	2.58901e-05	1.259	1.378	0.689	0	0	0.292	0	0	0	0	0	0
TRINITY_DN10853_c0_g1_i7	cond_A	cond_C	-5.35988	1.90511	3.61903e-07	2.63925e-05	0.074	0.022	0	0	0	0	2.41	1.521	0.534	1	0.506	1.43
TRINITY_DN11453_c3_g1_i2	cond_A	cond_C	-3.038	4.58796	3.63754e-07	2.64722e-05	42.751	28.596	22.932	3.905	10.297	9.103	154.674	581.685	149.143	192.836	115.373	7.969
TRINITY_DN13407_c0_g3_i9	cond_A	cond_C	8.31016	1.11076	3.65733e-07	2.65609e-05	4.203	4.166	5.003	3.546	2.199	1.402	0	0	0	0	0	0
TRINITY_DN11114_c0_g1_i6	cond_A	cond_C	8.3187	1.11861	3.74263e-07	2.7124e-05	1.259	1.333	1.06	2.311	1.285	2.29	0	0	0	0	0	0
TRINITY_DN14711_c5_g4_i10	cond_A	cond_C	-2.97214	4.88839	3.82202e-07	2.7642e-05	14.738	6.944	18.101	7.82	12.697	24.294	50.994	212.766	76.487	62.769	41.356	23.105
TRINITY_DN12936_c0_g1_i3	cond_A	cond_C	6.10892	1.40705	3.91146e-07	2.82304e-05	2.694	3.066	4.478	5.738	2.957	5.749	0.093	0	0	0	0	0
TRINITY_DN13993_c0_g5_i3	cond_A	cond_C	-8.29024	1.1107	3.91984e-07	2.82326e-05	0	0	0	0	0.294	0	2.971	4.496	3.325	3.31	1.344	3.736
TRINITY_DN7373_c0_g1_i1	cond_A	cond_C	-3.67578	1.92782	3.94687e-07	2.83687e-05	0.352	0.322	0.236	0.837	0.526	0.362	3.76	5.206	3.812	2.646	5.219	7.82
TRINITY_DN11782_c1_g6_i2	cond_A	cond_C	8.31481	1.11508	4.12223e-07	2.95683e-05	3.129	2.266	2.103	2.092	0.821	1.951	0	0	0	0	0	0
TRINITY_DN13404_c4_g2_i40	cond_A	cond_C	-8.30486	1.12416	4.22097e-07	3.01761e-05	0	0	0	0	0	0	0.613	1.111	0.571	0.618	0.798	0.223
TRINITY_DN13883_c0_g1_i11	cond_A	cond_C	-5.20435	1.75918	4.22424e-07	3.01761e-05	0.204	0	0	0	0.805	0	2.213	2.799	3.381	2.537	3.739	4.745
TRINITY_DN8096_c0_g1_i1	cond_A	cond_C	-3.72572	3.47636	4.3868e-07	3.12734e-05	4.768	0.911	2.212	9.424	8.826	0.502	60.914	16.98	25.908	23.233	5.414	1.166
TRINITY_DN12988_c0_g1_i5	cond_A	cond_C	-8.28854	1.1089	4.49727e-07	3.19956e-05	0	0	0	0	0	0	3.168	4.011	4.768	3.101	1.597	0.149
TRINITY_DN12701_c0_g3_i6	cond_A	cond_C	8.3214	1.12107	4.53696e-07	3.22125e-05	0.907	0.455	0.888	1.245	0.852	1.052	0	0	0	0	0	0
TRINITY_DN12710_c1_g1_i14	cond_A	cond_C	-8.50026	1.30294	4.7143e-07	3.34037e-05	0	0	0	0.817	0.279	0	2.358	3.017	0.543	0.964	0	3.472
TRINITY_DN12593_c0_g1_i11	cond_A	cond_C	5.83961	1.59291	5.11733e-07	3.61859e-05	3.314	0.511	2.592	1.963	0.836	1.274	0	0.05	0.028	0	0	0.537
TRINITY_DN14257_c0_g2_i21	cond_A	cond_C	-8.33792	1.15333	5.30769e-07	3.74562e-05	0	0	0	0	2.973	1.192	2.337	1.479	3.016	3.073	3.603	2.166
TRINITY_DN11264_c5_g1_i8	cond_A	cond_C	-8.26204	1.08499	5.50466e-07	3.87329e-05	0	0	0	0	0	0	1.704	2.265	2.426	1.673	1.928	0.885
TRINITY_DN14043_c3_g3_i1	cond_A	cond_C	-8.25605	1.07965	5.51078e-07	3.87329e-05	0	0	0	0	0	0	1.132	1.655	1.545	1.246	2.094	2.224
TRINITY_DN10777_c0_g1_i4	cond_A	cond_C	-10.5074	3.21605	5.67139e-07	3.97817e-05	0	0	0	0	0	0	15.062	5.173	0	5.183	0	14.632
TRINITY_DN10070_c0_g1_i13	cond_A	cond_C	5.60386	1.33742	5.96879e-07	4.17839e-05	1.768	2.533	1.731	1.534	2.694	1.835	0.031	0.067	0	0.036	0.107	0
TRINITY_DN12221_c1_g1_i5	cond_A	cond_C	-8.356	1.17092	6.00332e-07	4.19416e-05	0	0	0	0	0	0	0.353	1.212	0.468	0.982	0.837	0.405
TRINITY_DN9752_c0_g1_i10	cond_A	cond_C	-8.29599	1.11578	6.12154e-07	4.26822e-05	0	0	0	0	0	0	0.571	1.437	1.246	1.4	0.623	0.422
TRINITY_DN12179_c1_g7_i2	cond_A	cond_C	-6.39263	1.27405	6.26986e-07	4.36293e-05	0	0	0.236	5.489	1.285	3.307	8.144	6.994	4.29	5.81	8.53	2.282
TRINITY_DN10918_c3_g1_i12	cond_A	cond_C	8.33148	1.13023	6.56468e-07	4.55899e-05	0.63	1.4	1.369	0.857	0	2.115	0	0	0	0	0	0
TRINITY_DN12847_c3_g1_i13	cond_A	cond_C	-8.45197	1.25643	7.23313e-07	5.01325e-05	0	0	0	0	0	0	0.706	1.337	3.288	2.382	4.791	1.571
TRINITY_DN13165_c0_g1_i1	cond_A	cond_C	-8.27032	1.09216	7.32059e-07	5.06382e-05	0	0	0	0	0	0	0.945	1.354	1.92	1.846	0	4.514
TRINITY_DN12260_c1_g1_i2	cond_A	cond_C	6.21334	1.41157	7.57654e-07	5.23051e-05	2.972	2.366	0.698	0.777	0.434	0.327	0	0.067	0	1.7	0.672	1.521
TRINITY_DN14133_c0_g1_i6	cond_A	cond_C	-8.32832	1.1458	8.05991e-07	5.55323e-05	0	0	0	0	0	0.9	1.049	1.136	0.393	0	0	1.529
TRINITY_DN14618_c1_g1_i10	cond_A	cond_C	-2.89584	2.63223	8.1134e-07	5.57908e-05	0.389	0.156	0.199	0.389	0	0	1.839	2.407	1.545	1.7	2.162	0.818
TRINITY_DN14266_c0_g2_i4	cond_A	cond_C	-8.23645	1.06202	8.70569e-07	5.9746e-05	0	0	0	0	0	0.035	0.821	0.618	0.59	0.2	0	0.223
TRINITY_DN14241_c0_g2_i9	cond_A	cond_C	-4.6099	2.25761	8.98113e-07	6.14403e-05	0.176	0	0	0	0	0	1.558	1.746	1.293	1.437	1.636	0.843
TRINITY_DN12913_c0_g2_i7	cond_A	cond_C	8.52418	1.30825	8.98774e-07	6.14403e-05	2.092	1.544	0.317	1.245	1.177	0.573	0	0	0	0	0	0
TRINITY_DN11422_c0_g1_i1	cond_A	cond_C	8.41612	1.20829	9.01341e-07	6.14954e-05	1.213	1.289	0.344	1.205	0	2.29	0	0	0	0	0	0
TRINITY_DN14112_c0_g1_i20	cond_A	cond_C	-8.2713	1.09414	9.38119e-07	6.38799e-05	0	0	0	0.369	0.542	0.316	0.634	1.688	0.684	1.091	0.438	0.769
TRINITY_DN12535_c0_g1_i8	cond_A	cond_C	-9.88247	2.60686	9.58851e-07	6.50547e-05	0	0	0	0	0	0	0	2.265	3.044	3.61	0	4.249
TRINITY_DN11857_c0_g1_i9	cond_A	cond_C	8.22153	1.02979	9.59097e-07	6.50547e-05	0.935	1.067	1.16	1.584	0.929	0.467	0	0	0	0	0	0
TRINITY_DN13546_c0_g1_i6	cond_A	cond_C	-8.23845	1.06339	9.6662e-07	6.54379e-05	0	0	0	1.913	0	1.145	1.631	2.473	3.269	0.918	2.103	3.141
TRINITY_DN7188_c0_g1_i3	cond_A	cond_C	-8.48861	1.29239	1.02047e-06	6.89501e-05	0.019	0.011	0	0.03	1.099	0.888	2.815	2.265	0.412	0.164	0.906	3.455
TRINITY_DN11419_c0_g2_i8	cond_A	cond_C	-8.19765	1.0273	1.03559e-06	6.97047e-05	0	0	0	1.036	0	0.888	0.717	1.162	0.74	0	1.052	1.719
TRINITY_DN10752_c1_g2_i7	cond_A	cond_C	8.24012	1.04684	1.03563e-06	6.97047e-05	3.536	1.966	2.139	1.425	0.17	0	0	0	0	0	0	0
TRINITY_DN12593_c0_g1_i10	cond_A	cond_C	5.44327	2.43555	1.0528e-06	7.07239e-05	6.693	0.455	3.118	0	1.037	2.01	0	0.05	0.178	0	0	0.364
TRINITY_DN13840_c0_g2_i1	cond_A	cond_C	2.48813	5.05688	1.07908e-06	7.23499e-05	11.498	13.721	30.736	232.923	150.63	82.124	4.03	2.992	3.063	2.155	0.195	0.761
TRINITY_DN13286_c1_g2_i22	cond_A	cond_C	-3.43384	2.47663	1.10208e-06	7.3751e-05	0.592	0.111	0.145	0	0.279	0.526	2.607	3.075	3.84	2.846	2.814	1.166
TRINITY_DN14523_c0_g2_i1	cond_A	cond_C	3.83284	1.89547	1.10463e-06	7.37801e-05	94.167	70.347	70.454	104.701	78.489	109.947	2.119	5.975	10.378	10.557	12.883	6.291
TRINITY_DN14388_c2_g1_i8	cond_A	cond_C	9.7081	2.43216	1.11139e-06	7.409e-05	1.824	1.889	0	2.66	1.734	2.431	0	0	0	0	0	0
TRINITY_DN13274_c0_g1_i13	cond_A	cond_C	8.20485	1.01461	1.17093e-06	7.79105e-05	0.454	0.6	0.535	0	0.17	0.012	0	0	0	0	0	0
TRINITY_DN13274_c0_g1_i3	cond_A	cond_C	8.23774	1.0447	1.19684e-06	7.94828e-05	0.731	0.467	0.363	0.418	0.139	1.157	0	0	0	0	0	0
TRINITY_DN12664_c1_g1_i4	cond_A	cond_C	-8.28452	1.10625	1.20614e-06	7.98595e-05	0	0	0	0.369	0	0	1.111	1.212	0.393	0.755	0.273	1.835
TRINITY_DN12525_c1_g4_i5	cond_A	cond_C	-8.24338	1.06757	1.20708e-06	7.98595e-05	0	0	0	0	0	0	2.046	1.354	2.641	1.537	1.694	1.819
TRINITY_DN13356_c1_g4_i8	cond_A	cond_C	-8.18469	1.01552	1.26843e-06	8.37595e-05	0	0	0	0	0	0.9	2.774	2.482	1.995	0.882	0.643	2.769
TRINITY_DN13511_c5_g6_i1	cond_A	cond_C	-8.25246	1.0763	1.36187e-06	8.976e-05	0	0	0	7.491	4.103	3.038	6.503	3.125	3.925	5.601	5.823	0
TRINITY_DN10548_c0_g1_i4	cond_A	cond_C	8.192	1.00289	1.40834e-06	9.26482e-05	1.296	0.889	1.641	0	0	0.058	0	0	0	0.418	0.789	0.322
TRINITY_DN10759_c2_g6_i2	cond_A	cond_C	-8.20178	1.03149	1.43682e-06	9.43442e-05	0	0	0	0	1.146	0	2.597	4.42	1.808	2.973	1.578	0.132
TRINITY_DN13377_c0_g1_i4	cond_A	cond_C	8.17725	0.989479	1.44531e-06	9.46808e-05	1.111	1.267	1.632	0.847	1.037	0.327	0	0	0	0	0	0
TRINITY_DN10853_c0_g1_i20	cond_A	cond_C	8.27572	1.07912	1.44737e-06	9.46808e-05	0.778	0.389	1.36	0	0	1.753	0	0	0	0	0	0
TRINITY_DN13674_c0_g2_i1	cond_A	cond_C	8.20836	1.01793	1.50576e-06	9.83164e-05	1.305	0.811	0.716	0.498	0	0.643	0	0	0	0	0	0
TRINITY_DN12302_c0_g1_i14	cond_A	cond_C	8.31314	1.11362	1.52698e-06	9.95159e-05	1.676	2.644	0.798	2.082	0	1.25	0	0	0	0	0	0
TRINITY_DN14649_c2_g3_i5	cond_A	cond_C	3.02246	2.19541	1.56076e-06	0.000101528	5.406	3.833	4.74	1.415	4.134	2.314	0.343	0.76	0.712	1.128	1.188	2.24
TRINITY_DN12841_c0_g3_i7	cond_A	cond_C	-8.13898	0.974605	1.59573e-06	0.00010361	0.028	0	0	0	0	0	1.62	2.348	1.602	1.664	0.925	1.116
TRINITY_DN14123_c0_g4_i8	cond_A	cond_C	-8.1455	0.980372	1.60963e-06	0.000104318	0	0	0	0	0	0.444	0.488	0.836	0.609	0	0.321	0.727
TRINITY_DN14356_c0_g2_i5	cond_A	cond_C	-8.13331	0.969231	1.61262e-06	0.000104319	0	0	0	0	0	0	2.4	2.699	2.576	1.218	0	1.513
TRINITY_DN11005_c0_g1_i7	cond_A	cond_C	-8.33384	1.15029	1.63811e-06	0.000105771	0	0	0	0	0	0	3.449	1.237	1.143	4.728	2.853	2.811
TRINITY_DN11727_c2_g1_i3	cond_A	cond_C	8.16317	0.976672	1.66169e-06	0.000107096	1.676	1.855	2.574	4.244	4.398	7.105	0	0	0	0	0.526	4.431
TRINITY_DN12166_c0_g1_i9	cond_A	cond_C	8.39688	1.1907	1.70565e-06	0.000109647	2.333	1.5	0.426	0	1.022	0.654	0	0	0	0.482	0.195	1.232
TRINITY_DN11473_c1_g2_i3	cond_A	cond_C	8.29057	1.09305	1.70754e-06	0.000109647	6.684	4.588	2.003	7.073	8.454	2.29	0	0	0	0	0	0
TRINITY_DN13477_c0_g2_i20	cond_A	cond_C	8.20059	1.01079	1.76077e-06	0.000112857	1	1.533	0.897	2.022	1.579	1.764	0	0	0	0	0	0
TRINITY_DN12030_c0_g1_i6	cond_A	cond_C	8.19291	1.00388	1.77828e-06	0.000113771	1.481	0.867	0.78	0.339	0	0	0	0	0	0	0	0
TRINITY_DN12917_c0_g1_i5	cond_A	cond_C	6.76001	1.29125	1.80243e-06	0.000115105	1.611	0.356	0.852	0	0	0	0.021	0	0	0	0	0
TRINITY_DN14329_c0_g1_i9	cond_A	cond_C	-3.93784	2.15026	1.81637e-06	0.000115784	0.157	0.178	0	0.389	0.852	0	2.337	2.382	1.161	0.646	1.295	0.298
TRINITY_DN14687_c3_g1_i6	cond_A	cond_C	-3.36178	2.37678	1.84563e-06	0.000117435	2.259	1.411	5.031	3.955	3.948	4.826	15.467	52.853	25.842	9.748	5.745	3.232
TRINITY_DN11079_c3_g2_i9	cond_A	cond_C	8.14992	0.964793	1.92116e-06	0.000122018	1.259	1.033	0.852	1.534	2.493	1.846	0	0	0	0	1.558	0
TRINITY_DN13595_c0_g2_i2	cond_A	cond_C	-8.12542	0.962268	1.96634e-06	0.000124661	0	0	0	0	0	0	1.537	1.395	1.255	0.8	1.003	0.612
TRINITY_DN11306_c1_g3_i3	cond_A	cond_C	-8.16486	0.997322	1.97105e-06	0.000124733	0	0	0	0	0.666	0.047	2.005	4.303	4.327	0.673	0	0.413
TRINITY_DN11926_c3_g1_i6	cond_A	cond_C	-9.55226	2.2883	1.99441e-06	0.000125983	0	0	0	0	0	0	5.537	0	6.191	5.492	0	3.902
TRINITY_DN13595_c0_g2_i4	cond_A	cond_C	8.23677	1.04347	2.03047e-06	0.00012803	0.815	1.111	2.465	0.428	0.681	1.344	0	0	0	0	0	0
TRINITY_DN11420_c0_g4_i11	cond_A	cond_C	-8.13176	0.967587	2.09287e-06	0.000131727	0	0	0	0	0	0	2.545	2.014	2.585	0.973	2.103	0
TRINITY_DN14511_c0_g1_i21	cond_A	cond_C	8.18635	0.99762	2.23804e-06	0.00014061	1.657	1.844	3.843	0	0	0	0	0	0	0	0.623	1.595
TRINITY_DN13833_c1_g2_i3	cond_A	cond_C	8.12026	0.937901	2.25581e-06	0.000141358	2.083	1.8	1.65	1.484	0.697	0.386	0	0	0	0	0	0
TRINITY_DN11421_c3_g2_i4	cond_A	cond_C	-3.04262	2.69106	2.25804e-06	0.000141358	0.231	0.478	0.381	1.265	0.108	0.047	2.763	5.373	1.602	2.146	0.36	0.355
TRINITY_DN14589_c2_g1_i16	cond_A	cond_C	3.83948	1.87851	2.27017e-06	0.000141863	1.583	1.278	3.499	2.391	1.332	1.718	0.187	0.1	0.15	0.064	0.097	0.603
TRINITY_DN11972_c1_g2_i18	cond_A	cond_C	9.73605	2.4588	2.31382e-06	0.000144333	0	3.055	1.006	1.853	2.09	0.689	0	0	0	0	0	2.125
TRINITY_DN13137_c1_g1_i9	cond_A	cond_C	8.14421	0.959499	2.32009e-06	0.000144466	1.028	1.655	1.45	1.534	1.301	2.232	0	0	0	0	0	0
TRINITY_DN9831_c0_g1_i8	cond_A	cond_C	8.11819	0.936051	2.41952e-06	0.00015024	3.388	2.455	2.429	5.499	2.849	0.538	0	0	0	0	0	0
TRINITY_DN14137_c0_g3_i8	cond_A	cond_C	-8.13132	0.968262	2.42142e-06	0.00015024	0	0	0	0	0	0	1.267	2.348	1.049	1.482	1.266	0.934
TRINITY_DN10824_c0_g1_i2	cond_A	cond_C	-8.13431	0.969665	2.42752e-06	0.000150351	0	0	0	0	1.657	0.736	1.163	2.022	2.52	1.791	3.223	1.62
TRINITY_DN13587_c0_g1_i6	cond_A	cond_C	-8.12996	0.967026	2.49328e-06	0.000154151	0	0	0	0	0	0	0.976	1.32	0.599	0.991	0	0
TRINITY_DN12123_c1_g1_i16	cond_A	cond_C	-9.4721	2.2114	2.5419e-06	0.000156879	0	0	0	0	0	0	2.452	0	3.016	3.492	0	0
TRINITY_DN13173_c3_g1_i14	cond_A	cond_C	8.20632	1.01614	2.61561e-06	0.000161144	0.685	0.678	0.272	0.398	0.588	0.432	0	0	0	0	0	0.438
TRINITY_DN13199_c2_g3_i19	cond_A	cond_C	-8.08176	0.923233	2.64484e-06	0.000162658	0	0	0	0	0	0	1.018	1.446	1.218	1.282	0	0.752
TRINITY_DN11875_c0_g7_i2	cond_A	cond_C	-2.39916	4.03095	2.66354e-06	0.00016352	1.463	1.167	3.39	2.222	0.341	1.274	8.736	13.813	10.275	9.757	8.959	4.604
TRINITY_DN10947_c1_g1_i9	cond_A	cond_C	-8.10542	0.94472	2.77449e-06	0.000170032	0	0	0	0	0	0	2.711	2.407	1.602	0.873	2.172	5.026
TRINITY_DN14369_c0_g1_i1	cond_A	cond_C	8.09095	0.911358	2.89905e-06	0.000177355	1	1.055	1.033	0	0.743	0	0	0	0	0.091	0	0.479
TRINITY_DN13137_c1_g1_i8	cond_A	cond_C	-8.14849	0.983701	2.91463e-06	0.000177996	0	0	0	0	0	0	1.797	1.755	0.749	1.419	1.792	1.066
TRINITY_DN14593_c2_g1_i1	cond_A	cond_C	-8.0906	0.931786	3.01651e-06	0.000183896	0	0	0	0.657	1.347	1.764	1.911	2.724	1.339	2.501	3.973	0.273
TRINITY_DN13126_c0_g2_i2	cond_A	cond_C	8.09164	0.911963	3.02751e-06	0.000184246	2.277	1.578	2.348	0.697	0.96	0.339	0	0	0	0	0.068	0
TRINITY_DN13950_c0_g1_i24	cond_A	cond_C	-8.19017	1.02181	3.06376e-06	0.000186127	0	0	0	0	0	0	0.945	2.682	0.721	2.501	1.909	4.604
TRINITY_DN11421_c3_g2_i5	cond_A	cond_C	-2.50501	8.56246	3.18898e-06	0.000193399	23.931	77.179	64.409	162.551	90.18	24.083	397.581	275.179	306.801	256.879	46.712	5.993
TRINITY_DN11189_c2_g1_i2	cond_A	cond_C	-8.28645	1.10768	3.24713e-06	0.000196584	0	0	0	0	0	0.386	1.018	6.911	4.159	6.793	0	0
TRINITY_DN12018_c0_g1_i3	cond_A	cond_C	9.44322	2.17635	3.26108e-06	0.000197086	2.675	0	5.756	3.228	0	1.239	0	0	0	0.346	0	0
TRINITY_DN11663_c2_g1_i10	cond_A	cond_C	-8.08434	0.925322	3.31124e-06	0.000199772	0	0	0	0	0	0	1.278	2.473	2.388	1.491	0	0.339
TRINITY_DN11264_c5_g2_i5	cond_A	cond_C	-8.0608	0.904488	3.36031e-06	0.000202384	0	0	0	0	1.053	0.514	1.683	2.649	2.332	1.737	0	0.57
TRINITY_DN12350_c0_g1_i7	cond_A	cond_C	-2.44737	3.92862	3.37038e-06	0.000202463	2.546	0.855	1.115	0.588	0	0.386	7.874	8.39	9.198	11.475	8.199	3.613
TRINITY_DN12788_c5_g5_i2	cond_A	cond_C	-8.14827	0.983138	3.37323e-06	0.000202463	0	0	0	0	0	0	3.667	2.239	1.424	1.837	2.064	3.356
TRINITY_DN10974_c2_g1_i11	cond_A	cond_C	8.4427	1.23225	3.39119e-06	0.000203192	0.324	2.166	3.308	70.81	58.731	21.431	0	0	0	0	0	0
TRINITY_DN12441_c3_g1_i6	cond_A	cond_C	-8.05383	0.898345	3.46225e-06	0.000207095	0	0	0	0	0	0	1.111	1.788	1.489	1.209	0.623	1.157
TRINITY_DN11401_c2_g3_i1	cond_A	cond_C	8.17122	0.984298	3.47666e-06	0.000207601	1.018	0.533	0.335	0	0.217	0.28	0	0	0	0	0	0
TRINITY_DN14399_c4_g1_i12	cond_A	cond_C	4.9784	1.34036	3.62587e-06	0.000216142	16.275	16.076	33.319	197.01	275.897	13.602	0.447	1.613	0	1.209	12.406	9.325
TRINITY_DN12753_c2_g1_i12	cond_A	cond_C	8.115	0.932985	3.65213e-06	0.000217336	0.583	0.322	0.834	0.946	0	0.631	0	0	0	0	0	0
TRINITY_DN13021_c2_g1_i14	cond_A	cond_C	8.08225	0.903385	3.80168e-06	0.000225851	1.222	1.655	2.139	1.086	0.619	0.467	0	0	0	0	0	0
TRINITY_DN12146_c0_g1_i17	cond_A	cond_C	8.07961	0.901037	3.84056e-06	0.000227773	0.481	0.755	0.77	0.767	0	0	0	0	0	0	0	0
TRINITY_DN13761_c1_g1_i3	cond_A	cond_C	8.10351	0.922518	3.88062e-06	0.000229759	82.947	85.156	167.113	127.913	130.036	192.422	0	0	0	6.192	0	0
TRINITY_DN14107_c1_g3_i3	cond_A	cond_C	8.10184	0.921281	3.89994e-06	0.000230512	1.444	1.822	0.988	0.697	0	2.816	0	0	0	0	0	0
TRINITY_DN11916_c2_g1_i4	cond_A	cond_C	8.31958	1.11898	3.9147e-06	0.000230647	0.907	0.633	3.535	2.929	0.65	2.641	0	0	0	0	0	0
TRINITY_DN13817_c0_g1_i2	cond_A	cond_C	8.09606	0.915891	3.91543e-06	0.000230647	1.5	0.844	1.903	0.887	0.836	0.97	0	0	0	0	0.341	0.761
TRINITY_DN14507_c0_g2_i12	cond_A	cond_C	8.06808	0.890796	3.93235e-06	0.000231254	2.601	1.933	1.831	2.222	0	1.262	0	0	0	0	0.195	0
TRINITY_DN14090_c1_g1_i21	cond_A	cond_C	-8.27927	1.1021	4.01292e-06	0.000235596	0	0	0	0	0	0	1.143	0.936	0.197	0.327	1.977	0.479
TRINITY_DN12518_c2_g1_i1	cond_A	cond_C	8.15234	0.966985	4.05125e-06	0.000237446	0.407	0.767	0.317	0.299	0.418	0	0	0	0	0	0	0.265
TRINITY_DN12250_c1_g1_i12	cond_A	cond_C	-8.33682	1.15485	4.06098e-06	0.000237618	0	0	0	0	0	0	1.132	1.421	0.187	0	0.243	0
TRINITY_DN14600_c1_g1_i7	cond_A	cond_C	-2.35193	2.89736	4.07807e-06	0.000238219	0.259	0.189	0.236	0	0.248	0.245	1.153	1.162	1.255	1.318	2.629	0.24
TRINITY_DN11218_c0_g1_i15	cond_A	cond_C	8.16181	0.975668	4.10066e-06	0.000239139	1.416	0.378	0.807	1.614	1.843	1.391	0	0	0	0	0	0
TRINITY_DN11502_c0_g1_i10	cond_A	cond_C	5.87123	1.29099	4.33768e-06	0.000252539	2.259	1.344	3.662	0	0	1.11	0	0	0.112	0	0.312	0
TRINITY_DN13155_c0_g1_i6	cond_A	cond_C	6.51303	1.12399	4.43221e-06	0.000257614	2.472	0.989	2.755	5.071	3.236	3.693	0	0	0.066	0	0	0.513
TRINITY_DN12030_c0_g1_i8	cond_A	cond_C	8.0883	0.909001	4.78157e-06	0.000277458	2.518	4.255	2.221	2.431	1.548	0	0	0	0	0	0	0
TRINITY_DN11934_c0_g6_i1	cond_A	cond_C	8.04951	0.874093	4.97871e-06	0.000288418	2.49	2.1	1.559	0	0	0	0	0	0	0	0	0
TRINITY_DN10239_c0_g1_i5	cond_A	cond_C	-8.11752	0.955852	5.00783e-06	0.000289625	0	0	0	0	0	0	2.348	9.217	5.123	5.792	11.082	0.165
TRINITY_DN12701_c0_g3_i15	cond_A	cond_C	-8.16365	0.995461	5.03913e-06	0.000290953	0	0	0	0	0	0	0.925	0.292	0.768	0.627	1.47	0.835
TRINITY_DN13004_c0_g1_i16	cond_A	cond_C	-8.09738	0.938196	5.23536e-06	0.000301785	0	0	0	0	0	0	0.976	0.911	0.347	0	1.704	1.438
TRINITY_DN14431_c0_g1_i11	cond_A	cond_C	8.00768	0.836316	5.48091e-06	0.000315419	0.657	0.555	0.77	3.666	4.165	6.24	0	0	0	0	0.01	0
TRINITY_DN12558_c1_g2_i19	cond_A	cond_C	8.25699	1.06176	5.50737e-06	0.00031642	1.342	4.688	8.357	3.895	4.955	1.928	0	0	0	0	0	0
TRINITY_DN11672_c2_g2_i8	cond_A	cond_C	7.76792	3.14317	5.51826e-06	0.000316525	6.999	8.332	0	9.992	5.776	6.217	0	0	0.066	1.028	0	7.151
TRINITY_DN13366_c2_g1_i15	cond_A	cond_C	-8.06311	0.90539	5.68796e-06	0.000325724	0	0	0	0	0	0	1.184	0.769	1.639	0	0	1.248
TRINITY_DN14626_c0_g1_i5	cond_A	cond_C	2.04225	6.11359	5.86593e-06	0.000335366	65.867	61.337	57.248	33.413	64.383	41.494	20.827	13.855	11.446	13.831	14.159	0.107
TRINITY_DN13101_c4_g1_i9	cond_A	cond_C	-2.59486	3.25016	5.9636e-06	0.000340393	18.154	20.209	15.971	0	2.942	2.781	69.38	224.164	84.599	131.095	53.451	4.943
TRINITY_DN13840_c1_g1_i31	cond_A	cond_C	3.47283	5.418	6.06381e-06	0.000345548	29.744	25.197	58.037	446.131	215.772	130.396	7.396	0.961	1.414	0.546	0.234	0
TRINITY_DN14019_c0_g1_i8	cond_A	cond_C	-8.08144	0.922158	6.09767e-06	0.000346912	0	0	0	0	0.403	0.654	0.499	1.37	1.639	0	0.828	1.505
TRINITY_DN13254_c1_g2_i19	cond_A	cond_C	-8.05346	0.897287	6.17549e-06	0.000349802	0	0	0	0	0	0	0.779	1.78	2.117	1.937	1.373	1.579
TRINITY_DN12030_c0_g1_i3	cond_A	cond_C	7.99042	0.820822	6.17676e-06	0.000349802	2.759	2.466	3.363	0	0	0	0	0	0	0	0	0
TRINITY_DN11207_c5_g6_i2	cond_A	cond_C	8.07413	0.896177	6.17852e-06	0.000349802	1.463	3.089	1.659	0	0	0.502	0	0	0	0	0	0
TRINITY_DN13716_c0_g1_i9	cond_A	cond_C	8.03189	0.858248	6.20153e-06	0.000350537	1.629	1.589	0.97	0.687	0.712	0.689	0	0	0	0	0	0
TRINITY_DN11844_c0_g1_i5	cond_A	cond_C	-8.02065	0.868236	6.42062e-06	0.000362335	0	0	0	0	0	0	1.787	3.368	3.925	3.246	0.477	7.862
TRINITY_DN10004_c0_g1_i1	cond_A	cond_C	-8.02166	0.870837	6.61559e-06	0.000372735	0	0	0	0	0	0	3.147	4.913	1.967	5.501	8.443	0
TRINITY_DN11839_c0_g1_i8	cond_A	cond_C	-3.85386	1.60276	6.78729e-06	0.000381793	0.185	0.211	0.254	0	0	0	3.636	3.986	2.379	1.755	2.025	2.943
TRINITY_DN13683_c2_g3_i3	cond_A	cond_C	-7.97419	0.827802	6.81978e-06	0.000382481	0	0	0	0.139	0.093	0	0.478	0.953	0.721	0.264	0.263	0.703
TRINITY_DN12837_c2_g2_i2	cond_A	cond_C	8.0622	0.88562	6.82141e-06	0.000382481	1.222	1.122	0.544	1.305	2.648	0.818	0	0	0	0	0.331	0.38
TRINITY_DN13377_c0_g1_i20	cond_A	cond_C	-7.97404	0.827391	6.84321e-06	0.000383088	0	0	0	0.13	0	0	1.371	1.111	1.124	1.109	1.626	0.876
TRINITY_DN11283_c3_g1_i6	cond_A	cond_C	3.5497	2.30508	6.98463e-06	0.000390379	3.953	3.733	4.088	3.586	1.254	3.272	0.509	0	0.478	0.964	1.305	1.306
TRINITY_DN14053_c0_g1_i14	cond_A	cond_C	-7.95313	0.809082	7.02978e-06	0.000392029	0	0	0	0	0	0	0.457	0.51	0.421	0.855	1.013	1.108
TRINITY_DN12885_c2_g1_i6	cond_A	cond_C	-5.20317	1.41767	7.03658e-06	0.000392029	0	0.144	0	0	0.031	0.222	1.392	2.298	2.211	1.982	2.804	1.918
TRINITY_DN13356_c1_g4_i4	cond_A	cond_C	8.00408	0.833135	7.13481e-06	0.000396868	2.574	1.233	2.502	1.614	1.781	0	0	0	0	0	0	0
TRINITY_DN12982_c0_g7_i1	cond_A	cond_C	-7.94983	0.805843	7.21962e-06	0.000400947	0	0	0	0.179	0	0.28	4.051	4.788	4.861	4.983	2.561	1.347
TRINITY_DN11961_c2_g1_i6	cond_A	cond_C	5.00403	1.32779	7.30751e-06	0.000405184	1.453	1.255	1.559	1.564	0.557	0.362	0	0.125	0	1.009	0.097	0.364
TRINITY_DN11663_c2_g1_i8	cond_A	cond_C	8.05022	0.874733	7.33591e-06	0.000406114	2.814	1	1.976	0	0	0.339	0	0	0	0	0.477	0
TRINITY_DN10322_c0_g1_i1	cond_A	cond_C	-8.0791	0.920906	7.40407e-06	0.000409239	0	0	0	0.458	4.49	4.277	1.548	0.652	0.674	1.282	0	2.042
TRINITY_DN13886_c0_g1_i15	cond_A	cond_C	7.96446	0.797687	7.59531e-06	0.000419146	1.148	0.744	0.888	0.239	0	0.841	0	0	0	0	0	0.372
TRINITY_DN14256_c4_g1_i6	cond_A	cond_C	-8.19852	1.03054	7.72187e-06	0.000424779	0	0	0	0.169	0	0	1.278	5.039	0.834	1.464	1.178	0.157
TRINITY_DN14719_c2_g1_i8	cond_A	cond_C	7.99267	0.822793	7.74256e-06	0.000424779	0.879	1.511	1.45	2.809	1.099	0.993	0	0	0	0.236	0.146	0.174
TRINITY_DN14541_c1_g4_i9	cond_A	cond_C	8.22539	1.03321	7.743e-06	0.000424779	0.176	1.033	0.508	1.554	1.688	0	0	0	0	0	0	0
TRINITY_DN12866_c2_g1_i6	cond_A	cond_C	-7.9638	0.818735	7.74602e-06	0.000424779	0	0	0	0.319	0.48	0.093	0.457	0.969	0.674	0	0	0
TRINITY_DN14740_c4_g4_i5	cond_A	cond_C	-7.94898	0.805935	7.75892e-06	0.000424819	0	0	0	0	0	0	1.08	1.538	0.909	0.609	1.451	1.777
TRINITY_DN14420_c2_g3_i2	cond_A	cond_C	2.29202	4.47399	7.77648e-06	0.000425114	26.134	24.741	51.284	243.273	159.642	96.626	9.816	5.448	5.667	3.428	1.081	2.819
TRINITY_DN12069_c0_g2_i11	cond_A	cond_C	-8.42306	1.23057	7.89201e-06	0.000430756	0	0	0	0	0	0	0.073	1.37	1.377	0.509	0.536	0.256
TRINITY_DN14500_c1_g1_i5	cond_A	cond_C	-8.19497	1.02241	8.02029e-06	0.000437075	0	0	0	0	0	0	1.61	0.426	2.201	1.764	1.879	0.347
TRINITY_DN10932_c0_g1_i11	cond_A	cond_C	7.94989	0.784594	8.04519e-06	0.000437748	1.055	1.089	1.033	0.727	0.201	0.409	0	0	0	0	0	0
TRINITY_DN13592_c0_g1_i3	cond_A	cond_C	7.94898	0.783797	8.79555e-06	0.000477833	1.583	1.866	1.514	1.385	1.827	1.496	0	0	0	0.709	0	0.579
TRINITY_DN14687_c3_g1_i2	cond_A	cond_C	-4.58852	1.50614	8.87308e-06	0.000481296	0	11.188	9.136	0	7.092	53.495	149.605	355.85	138.7	152.709	13.35	0
TRINITY_DN13570_c2_g3_i5	cond_A	cond_C	8.03975	0.864871	9.03715e-06	0.000489435	0.722	1.022	2.157	0	0	0.339	0	0	0	0	0	0
TRINITY_DN13508_c0_g1_i13	cond_A	cond_C	-8.2295	1.05234	9.09716e-06	0.000491693	0	0	0	0.488	0	0	0.727	0.435	2.388	1.791	1.188	0
TRINITY_DN13524_c0_g5_i3	cond_A	cond_C	7.93049	0.767276	9.11725e-06	0.000491693	0.528	0.4	0.489	0.528	0.542	0.596	0	0	0	0	0	0.331
TRINITY_DN13539_c0_g1_i6	cond_A	cond_C	-7.94965	0.80538	9.12106e-06	0.000491693	0	0	0	0	0	0	0.447	0.794	0.88	0.246	1.13	0.165
TRINITY_DN11829_c1_g1_i1	cond_A	cond_C	-4.62106	1.73833	9.14293e-06	0.000492112	0.213	0	0	0	0.805	0.187	1.589	2.323	1.986	2.237	2.113	2.215
TRINITY_DN12094_c1_g1_i6	cond_A	cond_C	9.24538	1.98759	9.39849e-06	0.000505089	10.85	0	3.653	6.704	0	2.688	0	0	0	0	0	0
TRINITY_DN14349_c1_g2_i1	cond_A	cond_C	8.19576	1.00588	9.44804e-06	0.000506972	0.62	0.311	1.967	0.299	0	0.654	0	0	0	0	0	0
TRINITY_DN12556_c3_g3_i7	cond_A	cond_C	-7.99401	0.846688	9.65141e-06	0.000517091	0	0	0	0	0.325	0	0.166	0.435	0.159	0	0.068	0.19
TRINITY_DN11672_c2_g2_i9	cond_A	cond_C	-7.91763	0.777404	9.72836e-06	0.000520415	0	0	0	0	0	0	0.602	0.928	0.927	0.709	0.867	0
TRINITY_DN13909_c5_g1_i6	cond_A	cond_C	2.1541	3.24434	9.77188e-06	0.000521944	6.101	6.555	9.952	6.864	6.674	5.656	1.444	2.181	1.714	2.201	5.94	2.116
TRINITY_DN11866_c3_g2_i4	cond_A	cond_C	7.94324	0.778767	9.86419e-06	0.00052607	1.731	1.289	1.115	0.199	0.867	0.631	0	0	0	0	0	0
TRINITY_DN12659_c4_g2_i3	cond_A	cond_C	-7.94863	0.805144	9.94401e-06	0.000529518	0	0	0	0	0.015	0	2.078	1.437	1.283	1.409	0.886	2.116
TRINITY_DN8146_c0_g1_i1	cond_A	cond_C	7.92794	0.765046	1.01314e-05	0.000538677	1.342	0.933	1.042	0	0	0	0	0	0	0	0.954	1.091
TRINITY_DN12250_c1_g1_i4	cond_A	cond_C	8.12834	0.94509	1.02136e-05	0.000542221	0.296	1.278	0.589	1.365	0.743	0.222	0	0	0	0.482	0	0
TRINITY_DN13788_c1_g1_i1	cond_A	cond_C	4.81696	1.36189	1.02381e-05	0.000542696	2.629	2.5	2.484	3.028	2.988	1.788	0	0.067	0.206	0	0.36	0.355
TRINITY_DN11264_c5_g1_i2	cond_A	cond_C	8.01981	0.847301	1.03801e-05	0.00054883	2.435	0.755	2.112	2.849	0.728	2.115	0	0	0	0	0	0
TRINITY_DN11513_c0_g4_i7	cond_A	cond_C	7.91541	0.753751	1.03852e-05	0.00054883	1.824	1.678	2.058	2.849	0.279	0.257	0	0	0	0.318	0	0
TRINITY_DN11851_c0_g1_i9	cond_A	cond_C	-6.09577	0.999498	1.04514e-05	0.000551494	0	0.033	0	0.239	0	0	0.956	1.78	1.939	0.291	1.315	1.827
TRINITY_DN12447_c1_g5_i5	cond_A	cond_C	-9.1116	1.87043	1.05077e-05	0.000553626	0	0	0	0	0	0	0	3.668	3.494	0	6.174	0
TRINITY_DN13742_c0_g1_i31	cond_A	cond_C	-7.90262	0.764956	1.09273e-05	0.00057487	0	0	0	0	0	0	0.353	0.602	0.384	0.4	0.438	0.455
TRINITY_DN9661_c0_g1_i1	cond_A	cond_C	-2.97588	3.06121	1.10828e-05	0.000581591	4.203	0.967	1.033	0.428	0	0.117	9.567	27.492	15.792	18.541	1.86	0
TRINITY_DN11986_c0_g2_i2	cond_A	cond_C	-8.03575	0.883435	1.10884e-05	0.000581591	0	0	0	0	0	0	1.932	1.421	0.534	0.846	1.11	0.504
TRINITY_DN13197_c0_g2_i19	cond_A	cond_C	7.91396	0.752482	1.14606e-05	0.000599551	0.861	0.555	0.906	0.966	1.084	1.227	0	0	0	0	0	0
TRINITY_DN13677_c0_g1_i6	cond_A	cond_C	-2.49868	3.1982	1.14651e-05	0.000599551	0.731	2.322	1.323	0.488	0.093	0.596	7.936	9.835	8.627	7.984	7.586	2.497
TRINITY_DN14147_c0_g1_i2	cond_A	cond_C	-7.92943	0.789412	1.17495e-05	0.000613505	0	0	0	0	0	0	0.883	1.462	0.581	0.509	1.685	1.868
TRINITY_DN31394_c0_g1_i1	cond_A	cond_C	-6.08609	0.984234	1.20173e-05	0.000625366	0.463	0	0	0	1.672	0	18.376	11.799	12.729	16.177	0.467	0
TRINITY_DN12576_c2_g1_i10	cond_A	cond_C	7.92258	0.760008	1.20291e-05	0.000625366	0.879	0.967	1.55	0.528	0.341	0.339	0	0	0	0	0	0
TRINITY_DN11016_c0_g3_i1	cond_A	cond_C	-9.08141	1.8402	1.20304e-05	0.000625366	0	0	0	0	0	0	3.438	0	3.447	3.601	5.823	0
TRINITY_DN11672_c2_g2_i5	cond_A	cond_C	-9.24401	1.99304	1.20891e-05	0.000627486	0	0	0	0	0	0	0	1.772	5.592	1.546	0.672	0
TRINITY_DN8188_c0_g1_i1	cond_A	cond_C	-7.91321	0.773848	1.21569e-05	0.000630064	0	0	0	0	0	0	2.41	5.716	4.543	2.501	4.343	2.703
TRINITY_DN12453_c1_g1_i1	cond_A	cond_C	7.90747	0.746824	1.23867e-05	0.000640294	0.926	0.755	0.653	1.185	0.697	0.97	0	0	0	0	0	0
TRINITY_DN12674_c2_g5_i1	cond_A	cond_C	3.22543	4.29879	1.23909e-05	0.000640294	64.118	38.284	102.994	422.839	206.93	119.038	15.343	1.997	3.868	1.428	0.448	2.29
TRINITY_DN12587_c4_g1_i2	cond_A	cond_C	7.8972	0.737509	1.2414e-05	0.000640538	1.278	1.078	1.523	0.379	0	0.304	0	0	0	0	0	0
TRINITY_DN14381_c2_g1_i14	cond_A	cond_C	-6.2889	1.17998	1.28365e-05	0.000661365	0	0	0.018	0.239	0	0.129	0.177	0.318	0.927	0.327	0.088	0.198
TRINITY_DN14493_c6_g2_i2	cond_A	cond_C	1.88468	4.33547	1.28699e-05	0.00066211	28.985	21.542	27.237	35.873	31.309	11.977	5.817	10.295	6.229	8.511	12.679	10.722
TRINITY_DN12936_c0_g1_i15	cond_A	cond_C	-4.17707	1.36602	1.28895e-05	0.000662142	0.167	0.133	0.19	0.03	0	0	3.158	2.666	3.644	3.119	0.516	3.869
TRINITY_DN13194_c0_g1_i9	cond_A	cond_C	-7.95513	0.811996	1.33371e-05	0.000684129	0	0	0	0	0	0	0.582	0.535	0.215	0.318	0.555	0.389
TRINITY_DN9991_c0_g1_i4	cond_A	cond_C	7.8961	0.736541	1.35184e-05	0.000692412	3.157	2.266	3.644	2.67	0.867	0	0	0	0	0	0	0
TRINITY_DN11068_c0_g1_i32	cond_A	cond_C	-7.85936	0.726496	1.39437e-05	0.000712821	0	0	0	0.568	0	0.421	0.26	0.301	0.253	0.509	0.76	0
TRINITY_DN9517_c0_g1_i1	cond_A	cond_C	7.89979	0.739758	1.39577e-05	0.000712821	1.065	1.522	1.613	0.339	0.325	0.935	0	0	0	0	0	0
TRINITY_DN13736_c4_g1_i1	cond_A	cond_C	-9.03569	1.79989	1.43649e-05	0.000732549	0	0	0	0	0	0	0	1.713	1.133	1.091	0	0
TRINITY_DN10719_c0_g2_i1	cond_A	cond_C	-2.4685	3.96948	1.4859e-05	0.000756639	5.582	11.643	12.807	0	14.416	0	87.309	50.438	34.553	53.849	98.965	16.765
TRINITY_DN13135_c0_g1_i10	cond_A	cond_C	-4.34624	2.01487	1.50217e-05	0.000763813	0.352	0	0	0.648	0.232	0.21	1.963	3.543	2.613	1.709	2.21	0.628
TRINITY_DN14125_c0_g2_i5	cond_A	cond_C	-7.88718	0.752002	1.51759e-05	0.000770529	0	0	0	0	0.31	0.771	0.904	1.162	0.525	0.627	0.828	1.133
TRINITY_DN12980_c0_g1_i9	cond_A	cond_C	8.35396	1.15148	1.56091e-05	0.000791376	2.99	2.466	0.181	4.373	2.725	1.694	0	0	0	0	0	0
TRINITY_DN12587_c4_g1_i4	cond_A	cond_C	-7.84621	0.714718	1.56512e-05	0.00079236	0	0	0	0	0.511	0	1.278	1.471	1.452	1.309	1.052	0.885
TRINITY_DN11347_c0_g4_i1	cond_A	cond_C	5.42722	1.12528	1.57912e-05	0.000798287	1.166	0.811	1.767	1.136	1.595	0.596	0	0.067	0	0.282	0.078	0
TRINITY_DN12701_c0_g3_i9	cond_A	cond_C	8.99823	1.75182	1.59487e-05	0.000805089	0	2.044	2.112	2.779	0.449	1.683	0	0	0	0	0	0
TRINITY_DN14451_c0_g2_i12	cond_A	cond_C	-2.90034	2.03479	1.59837e-05	0.000805689	1.565	2.044	2.293	14.007	19.138	6.696	9.567	21.542	16.766	20.732	14.84	3.439
TRINITY_DN10804_c0_g1_i7	cond_A	cond_C	7.87079	0.714155	1.60075e-05	0.000805727	0.639	0.611	0.489	1.564	0	0.596	0	0	0	0	0	0
TRINITY_DN12860_c1_g4_i3	cond_A	cond_C	-7.89588	0.758206	1.608e-05	0.000807221	0	0	0	0	0	0	9.972	5.473	6.65	0	108.985	57.023
TRINITY_DN13679_c0_g1_i8	cond_A	cond_C	4.61533	1.83543	1.60834e-05	0.000807221	0.324	1.111	2.828	1.235	0	0.841	0	0.1	0.075	0	0.117	0
TRINITY_DN12395_c2_g2_i1	cond_A	cond_C	-7.87323	0.737601	1.62963e-05	0.00081673	0	0	0	0.339	0	0.14	0.571	0.451	0.712	0.582	0.789	0.703
TRINITY_DN12940_c5_g1_i3	cond_A	cond_C	-7.90762	0.770225	1.64831e-05	0.000824911	0	0.011	0	0.777	8.392	6.263	1.807	1.88	0.702	3.337	4.733	2.802
TRINITY_DN12917_c0_g1_i7	cond_A	cond_C	7.88637	0.728078	1.65476e-05	0.000826952	3.49	1.844	2.266	2.072	1.456	1.601	0	0	0	0	0	0
TRINITY_DN12168_c3_g2_i11	cond_A	cond_C	4.58749	2.39989	1.68783e-05	0.000842276	4.083	1.844	1.804	5.15	2.71	3.634	0	0	0.356	0	0	0
TRINITY_DN12728_c3_g2_i3	cond_A	cond_C	8.98883	1.74396	1.69154e-05	0.000842924	2.574	1.444	0	2.012	1.208	1.11	0	0	0	0	0	0
TRINITY_DN14335_c1_g1_i15	cond_A	cond_C	-3.66491	2.01137	1.71045e-05	0.000851133	0.074	0.189	0	0.149	0.325	0.07	1.111	1.621	1.171	1.146	0.818	0.794
TRINITY_DN13522_c0_g3_i8	cond_A	cond_C	-7.87247	0.738408	1.71966e-05	0.000854499	0	0	0	0	0	0	1.101	0.844	0.59	0.727	0.847	0.612
TRINITY_DN14071_c2_g4_i6	cond_A	cond_C	7.95317	0.787844	1.77583e-05	0.000881155	5.906	1.889	2.411	2.461	1.765	4.23	0	0	0	0	0	0
TRINITY_DN11844_c0_g2_i1	cond_A	cond_C	-7.90003	0.760696	1.7917e-05	0.000887769	0	0	0	0	0	0	4.654	7.872	12.261	7.456	5.589	22.601
TRINITY_DN9517_c0_g1_i6	cond_A	cond_C	-8.01369	0.862187	1.79811e-05	0.000889683	0	0	0	0	0	0	0.467	2.298	2.136	1.491	1.49	1.918
TRINITY_DN14087_c0_g2_i16	cond_A	cond_C	-7.881	0.743911	1.82868e-05	0.000903528	0	0	0	0	0	0	0.54	0.593	1.058	0.391	0	0.901
TRINITY_DN13137_c1_g6_i1	cond_A	cond_C	-8.66564	9.92498	1.83631e-05	0.000906015	37.336	56.026	33.464	84.857	283.561	8.893	14.969	64883.8	139.121	9.648	23.254	10.457
TRINITY_DN13629_c0_g1_i1	cond_A	cond_C	-2.18792	4.14993	1.88952e-05	0.000930954	2.638	2.066	2.737	2.6	2.106	1.881	5.215	16.637	14.49	10.048	1.188	0
TRINITY_DN9782_c0_g1_i7	cond_A	cond_C	-8.01659	0.863636	1.91296e-05	0.000941178	0	0	0	1.484	0	0.362	2.181	0.56	1.789	1.546	0.818	2.215
TRINITY_DN12753_c2_g1_i14	cond_A	cond_C	-7.82871	0.700245	1.96848e-05	0.000967132	0	0	0	0.349	0.248	0.058	0.447	0.844	0.534	0.7	0.828	1.381
TRINITY_DN10892_c1_g1_i13	cond_A	cond_C	7.87739	0.719887	1.97471e-05	0.000968828	0.648	1.133	0.852	0	4.243	0	0	0	0	0	0	0
TRINITY_DN10572_c0_g1_i2	cond_A	cond_C	3.64557	2.55166	1.98127e-05	0.000969657	6.98	12.598	10.433	7.96	4.459	0	1.776	0	0.618	0	5.229	0
TRINITY_DN14314_c2_g1_i19	cond_A	cond_C	-7.81685	0.689413	1.98195e-05	0.000969657	0	0	0	0	0	0	0.395	0.593	0.478	0.236	0.185	0.761
TRINITY_DN12913_c0_g2_i11	cond_A	cond_C	-7.87434	0.740719	2.01527e-05	0.00098392	0	0	0	0	0	0	1.132	1.045	0.496	0.809	0.867	0.769
TRINITY_DN12576_c2_g6_i3	cond_A	cond_C	8.95531	1.71207	2.01674e-05	0.00098392	2.685	4.211	0	2.58	3.407	2.758	0	0	0	0.045	0	6.258
TRINITY_DN14316_c1_g1_i1	cond_A	cond_C	-8.05954	0.905649	2.04085e-05	0.000994295	0	0	0	0	0	0.21	1.797	1.655	0.318	0	0.156	0
TRINITY_DN12555_c1_g1_i2	cond_A	cond_C	8.05852	0.88245	2.0602e-05	0.00100232	1.407	0.222	0.625	1.624	0.418	0.783	0	0	0	0	0	0
TRINITY_DN12594_c0_g1_i28	cond_A	cond_C	7.81625	0.665688	2.08333e-05	0.00101217	0.62	0.567	0.662	0	0	0	0	0	0	0	0	0
TRINITY_DN13387_c0_g1_i26	cond_A	cond_C	8.03332	0.859953	2.13804e-05	0.0010373	1.481	0.444	0.344	1.664	1.146	0.806	0	0	0	0	0	0.041
TRINITY_DN9926_c0_g1_i2	cond_A	cond_C	-7.92545	0.78382	2.14889e-05	0.00104112	0	0	0	2.59	1.115	0.619	4.789	1.655	2.932	1.446	37.744	85.071
TRINITY_DN12060_c2_g2_i3	cond_A	cond_C	-7.86569	0.731699	2.16841e-05	0.00104912	0	0	0	0	3.36	1.788	1.174	0.635	0.768	0	0.078	0.761
TRINITY_DN14048_c0_g6_i3	cond_A	cond_C	-2.13265	3.74754	2.1832e-05	0.00105482	1.324	2.922	2.23	15.929	11.691	18.942	9.889	11.782	8.645	10.984	17.986	7.58
TRINITY_DN8686_c1_g1_i1	cond_A	cond_C	2.3317	2.78289	2.19625e-05	0.00105966	8.48	6.91	11.185	81.3	37.007	23.698	2.306	2.114	1.03	1.9	1.11	1.381
TRINITY_DN11576_c3_g9_i4	cond_A	cond_C	-8.03407	0.883057	2.25173e-05	0.00108493	0	0	0	1.514	0.619	0	2.181	2.081	0.393	1.264	0	0
TRINITY_DN12375_c0_g1_i7	cond_A	cond_C	7.82831	0.676533	2.26838e-05	0.00109145	2.787	1.966	1.813	0.986	1.688	1.624	0	0	0	0	0	0
TRINITY_DN12449_c6_g2_i1	cond_A	cond_C	7.81332	0.663154	2.29938e-05	0.00110484	1.166	0.7	1.015	0.488	0.279	1.391	0	0	0	0	0	0
TRINITY_DN13885_c0_g1_i10	cond_A	cond_C	-8.02683	0.876974	2.34058e-05	0.00112309	0	0	0	0	0	0	0.301	1.889	0.525	0.136	0	0
TRINITY_DN10525_c0_g1_i1	cond_A	cond_C	-7.84816	0.716873	2.37752e-05	0.00113925	0	0	0	0.498	0	0.164	0.519	0.318	0.262	0.418	0.867	0
TRINITY_DN12882_c4_g1_i7	cond_A	cond_C	-8.55483	1.3514	2.40599e-05	0.00115132	0	0	0	1.833	0.155	0.07	1.662	0.042	0.459	0.173	0.536	0
TRINITY_DN11006_c1_g1_i9	cond_A	cond_C	7.84974	0.695499	2.4987e-05	0.00119404	2.435	0.978	1.777	0	0.898	1.332	0	0	0	0	0	0
TRINITY_DN14391_c1_g3_i2	cond_A	cond_C	1.92307	6.09573	2.51089e-05	0.00119823	16.358	16.742	11.239	31.928	26.153	17.68	2.774	4.111	5.47	3.164	6.943	4.58
TRINITY_DN14559_c4_g1_i2	cond_A	cond_C	7.93641	0.772875	2.52109e-05	0.00120146	0.602	0.655	0.19	0.359	0.217	0.631	0	0	0	0	0	0
TRINITY_DN10918_c3_g1_i9	cond_A	cond_C	-7.79788	0.671841	2.59948e-05	0.00123712	0	0	0	0	0.418	0.502	0.925	0.668	0.965	1.073	1.509	0.959
TRINITY_DN12447_c1_g7_i13	cond_A	cond_C	-8.99048	1.75979	2.65597e-05	0.00126229	0	0	0	0	0	0	0	2.064	0.562	0.918	0	0.637
TRINITY_DN13712_c1_g3_i7	cond_A	cond_C	-3.30894	2.29628	2.67285e-05	0.00126859	2.592	0.633	0.208	1.116	1.966	0.397	10.024	15.167	10.397	13.958	5.093	0
TRINITY_DN13539_c0_g1_i10	cond_A	cond_C	7.96418	0.797907	2.69353e-05	0.00127667	1.296	0.478	0.281	0.458	1.316	1.052	0	0	0	0	0	0
TRINITY_DN12384_c1_g3_i8	cond_A	cond_C	8.13931	0.954726	2.74104e-05	0.00129742	2.213	0.333	4.115	0	2.477	2.325	0	0	0	0	0	0
TRINITY_DN12744_c0_g2_i5	cond_A	cond_C	7.88701	0.728667	2.78177e-05	0.00131492	0.454	0.711	0.263	0.08	0	0	0	0	0	0	0	0
TRINITY_DN13819_c0_g2_i18	cond_A	cond_C	-8.01232	0.863019	2.81222e-05	0.00132752	0	0	0	0	4.475	0	0.28	2.265	1.03	2.091	5.482	0
TRINITY_DN13353_c2_g4_i1	cond_A	cond_C	-2.0551	3.3103	2.89396e-05	0.00136426	2.259	1.6	3.417	3.596	4.908	5.679	9.588	12.701	9.142	10.284	9.339	8.349
TRINITY_DN12225_c0_g1_i3	cond_A	cond_C	-8.86413	1.63953	2.90962e-05	0.0013698	0	0	0	0	0	0	0	7.12	4.14	0	2.96	0
TRINITY_DN14126_c0_g1_i9	cond_A	cond_C	7.8039	0.654575	2.92607e-05	0.00137568	12.396	18.42	22.261	18.609	12.31	25.883	0	0	0	0	0	0
TRINITY_DN11899_c0_g10_i4	cond_A	cond_C	5.62784	0.870453	2.94977e-05	0.00138497	2.518	3.4	3.172	2.311	0	2.103	0	0.134	0	0.009	0.214	0
TRINITY_DN14431_c0_g1_i8	cond_A	cond_C	-7.7981	0.672442	2.95999e-05	0.00138695	0	0	0	0	0	0	1.018	2.39	2.314	2.919	0.711	0.265
TRINITY_DN13267_c0_g2_i3	cond_A	cond_C	1.98098	8.17794	2.96194e-05	0.00138695	452.98	288.998	299.483	331.567	525.842	164.949	63.511	71.897	137.66	150.099	61.689	25.288
TRINITY_DN13508_c0_g1_i2	cond_A	cond_C	7.96344	0.79728	2.98966e-05	0.00139805	1.787	0.7	0.381	0	0	0.316	0	0	0	0	0	0
TRINITY_DN10759_c2_g1_i3	cond_A	cond_C	-4.39608	1.75525	3.03298e-05	0.00141642	0	1.022	0	0	0	0	6.794	8.766	8.795	6.301	10.906	37.952
TRINITY_DN12437_c0_g1_i4	cond_A	cond_C	-8.81215	1.59381	3.03999e-05	0.00141704	0	0	0	0	0	0	1.413	1.939	0	1.964	1.889	2.827
TRINITY_DN12006_c0_g1_i5	cond_A	cond_C	-7.78972	0.665284	3.04242e-05	0.00141704	0	0	0	0	0	0	0.447	1.078	0.974	0.582	0.584	0
TRINITY_DN13246_c2_g2_i5	cond_A	cond_C	9.31184	2.04982	3.06067e-05	0.00142364	0	0.278	4.496	0	0	0	0	0	0	0	0	0
TRINITY_DN13265_c2_g1_i4	cond_A	cond_C	7.78752	0.640494	3.11032e-05	0.00144481	3.416	2.377	2.221	0	0	0	0	0	0	0	0	0
TRINITY_DN13620_c0_g2_i15	cond_A	cond_C	-7.79679	0.672088	3.15947e-05	0.00146542	0	0	0	0	0.031	0	0.343	0.978	0.712	0.3	0.409	0.67
TRINITY_DN12031_c1_g2_i2	cond_A	cond_C	-2.07377	3.14287	3.16425e-05	0.00146542	0.963	0.922	0.834	1.215	0.836	0.993	4.612	4.22	3.119	3.11	0.701	0.397
TRINITY_DN11928_c0_g1_i6	cond_A	cond_C	-5.05936	1.66456	3.16728e-05	0.00146542	0	0	1.07	0	0	1.893	15.457	3.643	15.745	4.528	0	23.37
TRINITY_DN11285_c0_g1_i1	cond_A	cond_C	-7.75259	0.634051	3.18413e-05	0.00147127	0	0	0	0	0	0	0.644	1.136	0.674	0.773	0.351	1.529
TRINITY_DN11176_c0_g1_i3	cond_A	cond_C	7.77814	0.63195	3.21977e-05	0.00148577	0.592	0.889	0.798	0.1	0	0.269	0	0	0	0.182	0	0
TRINITY_DN12248_c1_g3_i1	cond_A	cond_C	8.81828	1.58261	3.23187e-05	0.00148939	2.018	0	1.632	7.94	0	0	0	0	0	0	0	0
TRINITY_DN11880_c1_g4_i4	cond_A	cond_C	-7.75684	0.636053	3.25351e-05	0.00149739	0.009	0	0	0.418	0.031	0	1.226	1.504	1.901	0	3.418	0.347
TRINITY_DN12103_c0_g1_i4	cond_A	cond_C	-7.74737	0.629473	3.37279e-05	0.00155024	0	0	0	0.588	0	0	2.919	3.593	2.22	1.473	1.801	2.1
TRINITY_DN14190_c0_g3_i8	cond_A	cond_C	8.82308	1.58636	3.40996e-05	0.00156527	0	1	1.84	0	0	1.659	0	0	0	0	0	0
TRINITY_DN12423_c0_g1_i11	cond_A	cond_C	8.17189	0.98506	3.48381e-05	0.00159706	5.934	0.367	2.737	1.185	0	2.781	0	0	0	0	0	0
TRINITY_DN11330_c1_g1_i9	cond_A	cond_C	7.77165	0.626381	3.50888e-05	0.00160626	0.555	0.7	0.48	0.159	0	0	0	0	0	0	0	0
TRINITY_DN12625_c0_g3_i20	cond_A	cond_C	7.76901	0.624122	3.52015e-05	0.00160626	0.583	0.6	0.408	0.289	0.31	0	0	0	0	0	0	0
TRINITY_DN14541_c1_g4_i14	cond_A	cond_C	8.02972	0.855539	3.52132e-05	0.00160626	0.157	0.767	1.378	1.435	0.991	0	0	0	0	0	0	0
TRINITY_DN8548_c0_g1_i3	cond_A	cond_C	-5.21963	0.954038	3.52225e-05	0.00160626	0.287	0.222	0	0	0.836	0.386	16.215	11.373	13.741	10.63	13.165	104.49
TRINITY_DN11877_c4_g1_i4	cond_A	cond_C	7.78755	0.640516	3.6354e-05	0.00165569	1.305	0.555	0.861	0.508	0.666	0.643	0	0	0	0	0	0
TRINITY_DN13422_c0_g1_i9	cond_A	cond_C	-8.792	1.57044	3.70332e-05	0.00168443	0	0	0	0	0	0	0	1.571	1.602	1.655	0	0
TRINITY_DN12606_c0_g5_i18	cond_A	cond_C	7.74701	0.604771	3.70944e-05	0.00168502	0.685	0.522	0.48	0	0	0	0	0	0	0	0	0
TRINITY_DN10425_c0_g1_i10	cond_A	cond_C	8.81463	1.57952	3.7308e-05	0.00169252	2.018	3.855	0	0	0	0	0	0	0	0	0	0
TRINITY_DN11510_c1_g1_i12	cond_A	cond_C	7.77029	0.625208	3.7484e-05	0.00169737	2.231	1.089	1.758	2.241	1.177	0.678	0	0	0	0	0	0
TRINITY_DN13899_c1_g5_i6	cond_A	cond_C	-7.80062	0.676467	3.7512e-05	0.00169737	0	0	0	0	0	0.467	6.316	5.298	2.314	5.81	2.084	8.614
TRINITY_DN14332_c1_g3_i16	cond_A	cond_C	8.76837	1.53623	3.76433e-05	0.00170111	1.241	1.344	0	1.823	0	0.619	0	0	0	0	0	0
TRINITY_DN12160_c3_g1_i5	cond_A	cond_C	-7.86235	0.727723	3.92731e-05	0.00177246	0	0	0	0	1.13	0	1.88	0.577	1.349	0	1.461	1.662
TRINITY_DN14471_c0_g5_i2	cond_A	cond_C	-7.8702	0.733769	3.94816e-05	0.00177958	0	0	0	0	2.059	0	3.127	1.061	3.4	4.31	5.356	1.926
TRINITY_DN13475_c3_g2_i7	cond_A	cond_C	-8.84351	1.62204	3.95413e-05	0.00177997	0	0	0	0.428	0.263	0	0	6.459	2.07	1.528	0	0
TRINITY_DN13868_c1_g1_i17	cond_A	cond_C	7.79588	0.647681	3.9644e-05	0.0017823	0.407	0.844	0.462	0.428	0.434	0.409	0	0	0	0	0	0
TRINITY_DN13176_c3_g1_i8	cond_A	cond_C	-4.55343	1.88098	4.04809e-05	0.00181758	1.935	0	0.381	5.748	4.134	5.784	26.136	4.504	24.737	6.383	3.846	18.079
TRINITY_DN13345_c0_g1_i5	cond_A	cond_C	-6.29261	1.1741	4.07572e-05	0.00182764	0	0.511	0	5.858	3.081	0.958	32.597	3.167	23.847	6.356	4.898	6.092
TRINITY_DN12642_c1_g2_i1	cond_A	cond_C	7.87324	0.716785	4.133e-05	0.00185095	1.657	0.6	0.444	1.086	0.31	0	0	0	0	0	0	0
TRINITY_DN13423_c2_g2_i2	cond_A	cond_C	-7.69766	0.586414	4.28206e-05	0.00191319	0	0	0	0	0	0	0.748	1.17	0.749	0.782	0.857	0.579
TRINITY_DN12659_c4_g2_i2	cond_A	cond_C	7.71211	0.573916	4.28294e-05	0.00191319	1.305	1.222	1.45	1.046	0.093	0.245	0	0	0	0	0	0
TRINITY_DN13044_c5_g2_i2	cond_A	cond_C	-7.80304	0.676219	4.29461e-05	0.00191401	0	0	0	0.299	0	0.467	0.488	1.504	1.63	1.828	0.428	0.62
TRINITY_DN13068_c3_g1_i11	cond_A	cond_C	7.88075	0.722762	4.29573e-05	0.00191401	1.009	0.233	1.251	0.976	0	0	0	0	0	0.155	0	0
TRINITY_DN13999_c3_g7_i3	cond_A	cond_C	5.26956	0.980294	4.48234e-05	0.00199461	2.083	1.833	2.012	0.229	0.511	0.374	0	0.125	0	0	0	0
TRINITY_DN14137_c0_g3_i9	cond_A	cond_C	7.70959	0.571767	4.57237e-05	0.00203209	1.296	0.822	1.187	0.827	0	0.818	0	0	0	0	0	0
TRINITY_DN9364_c0_g1_i5	cond_A	cond_C	-8.71484	1.50305	4.62386e-05	0.00205236	0	0	0	0	0	0	6.108	5.415	0	5.429	0	0
TRINITY_DN13138_c3_g2_i14	cond_A	cond_C	7.81724	0.667061	4.63615e-05	0.0020552	1.342	0.755	0.39	1.265	0	0	0	0	0	0	0.068	0
TRINITY_DN12940_c5_g1_i2	cond_A	cond_C	-5.58266	1.28179	4.68345e-05	0.00207354	0	0.089	0.009	1.913	21.771	28.395	4.352	0.677	1.677	4.319	10.789	0.711
TRINITY_DN13509_c0_g1_i10	cond_A	cond_C	4.10878	2.51129	4.71501e-05	0.00208487	4.027	4.766	5.112	1.793	1.301	2.781	0	0.902	0	0.336	0.769	0
TRINITY_DN14693_c1_g1_i4	cond_A	cond_C	7.74444	0.602039	4.72985e-05	0.00208781	30.466	45.305	66.847	2.351	10.994	17.516	0	0	0	0	0	0
TRINITY_DN13940_c0_g8_i2	cond_A	cond_C	8.7865	1.55307	4.73362e-05	0.00208781	1.565	3.744	0	0	0	0	0	0	0	0	0	0
TRINITY_DN13267_c0_g2_i8	cond_A	cond_C	2.36574	3.15338	4.82557e-05	0.00212569	26.152	9.699	24.083	7.76	19.82	17.212	5.464	4.003	2.164	2.091	0	0
TRINITY_DN13587_c0_g1_i9	cond_A	cond_C	7.88981	0.73162	4.84626e-05	0.00213211	0.842	0.311	0.172	0	0.991	0.164	0	0	0	0	0.078	0.19
TRINITY_DN13850_c0_g2_i2	cond_A	cond_C	-2.41213	3.19264	4.85695e-05	0.00213413	19.931	16.92	38.513	28.402	20.625	42.698	71.437	257.614	114.74	49.694	33.303	54.841
TRINITY_DN12933_c2_g1_i7	cond_A	cond_C	7.70981	0.571954	4.90795e-05	0.00215382	3.12	1.655	2.91	2.809	0.263	0.573	0	0	0	0	0	0
TRINITY_DN11415_c1_g5_i2	cond_A	cond_C	2.38303	3.46573	4.9558e-05	0.00217209	7.017	11.987	13.369	29.199	3.902	5.878	3.501	1.571	1.236	1.609	0.954	0.347
TRINITY_DN11032_c0_g1_i2	cond_A	cond_C	-7.71935	0.605837	4.96856e-05	0.00217496	0	0	0	0	0	0.818	0.675	1.88	0.918	0.8	0.691	0.661
TRINITY_DN12229_c0_g1_i7	cond_A	cond_C	-8.03605	0.88724	5.02043e-05	0.00219492	0	0	0	0.408	0.449	0.982	0.717	2.373	0.159	1.028	0.721	0.124
TRINITY_DN13644_c1_g1_i15	cond_A	cond_C	5.0225	1.54234	5.04291e-05	0.00220199	0.185	1.033	1.36	0	0	0	0	0.075	0	0.236	1.451	0.595
TRINITY_DN14282_c0_g1_i1	cond_A	cond_C	4.8646	1.40292	5.11273e-05	0.00222969	15.025	3.288	9.735	0.239	0.821	0	0	0.928	0	0.318	14.003	14.946
TRINITY_DN12623_c0_g1_i2	cond_A	cond_C	7.72293	0.583698	5.13827e-05	0.00223803	1.426	1.333	0.761	1.474	0.449	0.83	0	0	0	0	0	0.107
TRINITY_DN13293_c1_g5_i2	cond_A	cond_C	-2.61499	2.56278	5.20066e-05	0.00226239	0.5	0.189	1.024	0.608	0.619	0.689	3.449	4.629	2.623	2.719	2.688	2.257
TRINITY_DN12065_c0_g1_i12	cond_A	cond_C	-7.70221	0.588633	5.24308e-05	0.002278	0	0	0	0	0	0	1.205	0.735	1.068	1.191	0.545	0.885
TRINITY_DN10903_c2_g2_i10	cond_A	cond_C	5.6114	0.958743	5.25938e-05	0.00228224	0.898	0.911	0.653	0	0	0.993	0.031	0	0	0.127	0.136	0
TRINITY_DN14104_c3_g2_i2	cond_A	cond_C	4.84377	0.997967	5.53881e-05	0.0023976	4.268	3.666	5.538	2.859	1.672	1.986	0.218	0.217	0	0.109	0	0.24
TRINITY_DN13992_c2_g1_i3	cond_A	cond_C	-7.67371	0.565214	5.53895e-05	0.0023976	0	0	0	0	0	0	3.968	3.309	2.744	3.637	4.061	6.944
TRINITY_DN13654_c0_g1_i19	cond_A	cond_C	-7.68837	0.577955	5.56324e-05	0.00240514	0	0	0	0	0	0	0.727	0.535	0.45	1.055	0.789	0.761
TRINITY_DN12628_c1_g1_i17	cond_A	cond_C	4.9947	1.04857	5.62031e-05	0.00242681	1.342	0.778	0.634	2.57	1.874	4.265	0	0.084	0	0	0	0
TRINITY_DN12917_c0_g1_i1	cond_A	cond_C	-7.68899	0.579852	5.64021e-05	0.00243239	0	0	0	0	0	0.491	2.171	3.301	1.386	3.655	3.525	2.191
TRINITY_DN14468_c5_g16_i2	cond_A	cond_C	2.67574	1.98591	5.64964e-05	0.00243346	8.276	9.821	7.614	0.648	3.732	6.497	1.807	1.27	1.105	3.501	1.169	2.381
TRINITY_DN9862_c0_g1_i8	cond_A	cond_C	7.66915	0.536277	5.6828e-05	0.00244472	0.926	1.078	1.196	3.636	1.115	0.234	0	0	0	0.409	0	0.322
TRINITY_DN14061_c3_g1_i19	cond_A	cond_C	-7.71402	0.601256	5.70062e-05	0.00244937	0	0	0	0	0	0	1.247	1.111	0.487	0.536	0.594	0.298
TRINITY_DN10719_c0_g1_i2	cond_A	cond_C	1.86348	5.19961	5.89494e-05	0.00252855	93.121	56.26	51.955	18.888	11.195	21.115	23.778	16.529	16.785	21.678	37.607	8.672
TRINITY_DN14053_c0_g1_i13	cond_A	cond_C	-7.67721	0.568045	5.89937e-05	0.00252855	0	0	0	0	0	0	0.218	0.552	0.431	0.473	0.954	1.232
TRINITY_DN13644_c1_g1_i16	cond_A	cond_C	-5.33002	1.07238	6.04491e-05	0.00258776	0	0	0.045	0	0	0	0.665	1.028	0.637	0.909	0.136	0.339
TRINITY_DN12180_c1_g1_i4	cond_A	cond_C	7.69968	0.562764	6.10287e-05	0.00260937	1.296	2.044	2.891	1.215	0	1.881	0	0	0	0	0.321	0.149
TRINITY_DN12562_c1_g3_i3	cond_A	cond_C	-7.85105	0.717605	6.17095e-05	0.00263525	0	0	0	0	0	0.269	0.125	0.685	0.834	0.482	0.409	0.446
TRINITY_DN13267_c0_g2_i2	cond_A	cond_C	1.64654	8.05621	6.305e-05	0.00268921	452.526	416.648	585.596	493.002	1019.29	477.543	117.538	169.473	199.47	109.526	75.088	35.199
TRINITY_DN14083_c0_g1_i1	cond_A	cond_C	1.83462	4.16444	6.37603e-05	0.00271132	16.006	10.721	14.357	17.334	3.887	14.268	4.56	4.905	2.501	4.392	3.515	1.967
TRINITY_DN12461_c4_g1_i4	cond_A	cond_C	7.89347	0.73371	6.3794e-05	0.00271132	0.278	0.078	0.625	0.01	0	0	0	0	0	0	0	0
TRINITY_DN14087_c0_g2_i7	cond_A	cond_C	7.77574	0.630464	6.38012e-05	0.00271132	0.907	0.422	0.245	0.12	0.124	0	0	0	0	0	0	0
TRINITY_DN13080_c1_g1_i1	cond_A	cond_C	-1.78668	7.01231	6.40769e-05	0.00271969	27.374	22.308	34.153	44.52	42.597	25.427	132.558	80.721	80	103.906	106.005	171.028
TRINITY_DN13801_c0_g1_i9	cond_A	cond_C	-2.7114	2.4684	6.42023e-05	0.00271969	0.25	0.322	1.196	4.463	6.488	6.544	3.625	4.212	3.812	5.401	7.819	4.323
TRINITY_DN13875_c0_g2_i18	cond_A	cond_C	-8.68257	1.46733	6.42318e-05	0.00271969	0	0	0	0	0	0	0	1.437	2.211	0	0	0
TRINITY_DN13946_c5_g1_i2	cond_A	cond_C	-5.54022	1.22958	6.49171e-05	0.00274538	1.028	0	0	4.971	2.354	2.641	29.917	4.245	21.037	8.784	4.625	21.286
TRINITY_DN12290_c1_g2_i3	cond_A	cond_C	-7.69454	0.585325	6.57093e-05	0.00277513	0	0	0	0	0.449	0.479	1.309	1.997	0.618	0.818	0.76	0.231
TRINITY_DN12601_c3_g2_i12	cond_A	cond_C	-7.63105	0.528869	6.57794e-05	0.00277513	0	0	0	0	0	0	0.551	0.694	0.459	0	0	0
TRINITY_DN12894_c2_g3_i2	cond_A	cond_C	-8.6486	1.43857	6.59525e-05	0.00277908	0	0	0	0	0	0	0	3.978	2.913	2.946	2.21	0
TRINITY_DN13841_c0_g2_i4	cond_A	cond_C	-7.83665	0.707779	6.70227e-05	0.00282077	0	0	0	0	0	0	0.551	4.145	2.36	2.155	0	0
TRINITY_DN14112_c0_g1_i12	cond_A	cond_C	7.71726	0.57889	6.75628e-05	0.00284008	0.944	0.433	0.372	0.508	0	0	0	0	0	0	0	0
TRINITY_DN11687_c0_g1_i12	cond_A	cond_C	7.7699	0.624298	6.79738e-05	0.00285392	1.018	0.544	2.302	2.461	0	1.893	0	0	0	0	0	0.099
TRINITY_DN12034_c2_g1_i3	cond_A	cond_C	7.66571	0.533357	6.83522e-05	0.00286636	1.676	0.8	1.632	0.657	0.465	0	0	0	0	0	0	0
TRINITY_DN14431_c0_g1_i13	cond_A	cond_C	7.67753	0.543984	6.89892e-05	0.0028896	2.324	1.422	1.206	0.787	0.341	1.379	0	0	0	0	0	0
TRINITY_DN12924_c3_g1_i5	cond_A	cond_C	-2.55046	2.87951	6.96365e-05	0.00291322	0.796	0.444	2.212	0.727	1.285	1.963	4.976	5.841	9.619	6.738	5.823	4.447
TRINITY_DN10541_c2_g3_i2	cond_A	cond_C	7.78055	0.633996	7.00401e-05	0.0029266	0.916	3.433	2.012	4.045	0.356	0.561	0	0	0	0	0	0
TRINITY_DN11421_c3_g3_i8	cond_A	cond_C	-5.42328	1.12884	7.04096e-05	0.00293853	0.083	0	0	0.558	0	0.245	1.049	2.875	0.44	2.419	7.089	1.331
TRINITY_DN14305_c1_g2_i10	cond_A	cond_C	7.66088	0.52928	7.06182e-05	0.00294372	0.796	0.4	0.58	0.538	0	0.152	0	0	0	0	0	0
TRINITY_DN10777_c0_g1_i2	cond_A	cond_C	-7.76094	0.640629	7.09159e-05	0.0029526	0	0	0	0	0	0	4.83	1.788	1.798	2.128	3.116	3.613
TRINITY_DN14087_c0_g2_i5	cond_A	cond_C	7.88102	0.72242	7.22162e-05	0.00300178	0.139	0.533	1.079	1.156	0.836	0.386	0	0	0	0	0.058	0
TRINITY_DN12161_c1_g2_i4	cond_A	cond_C	-3.09787	1.62597	7.22689e-05	0.00300178	0.139	0.133	0.163	3.776	2.524	1.274	1.143	1.621	1.508	1.564	2.259	2.637
TRINITY_DN13913_c1_g4_i2	cond_A	cond_C	-7.6536	0.548546	7.24215e-05	0.00300451	0	0	0	0.11	0.449	0	1.08	2.975	1.808	1.255	1.539	1.802
TRINITY_DN13422_c0_g1_i13	cond_A	cond_C	7.73419	0.593296	7.25065e-05	0.00300451	0.343	0.911	0.471	0.408	0.697	0	0	0	0	0.073	0	0
TRINITY_DN14123_c0_g3_i27	cond_A	cond_C	-7.62759	0.526619	7.32163e-05	0.00303032	0	0	0	0.418	0	0	0.239	0.401	0.206	0.464	0.428	0.248
TRINITY_DN11822_c0_g3_i6	cond_A	cond_C	7.69591	0.56018	7.36522e-05	0.00304475	0.676	0.378	0.272	0.757	1.548	3.751	0	0	0	0	0	0
TRINITY_DN12625_c0_g3_i7	cond_A	cond_C	-7.61594	0.516153	7.45001e-05	0.00307617	0	0	0	0	0	0	0.426	0.668	0.431	0.491	0.75	0.934
TRINITY_DN12593_c0_g1_i9	cond_A	cond_C	-7.94377	0.803675	7.54791e-05	0.00311291	0	0	0	0	0	0	1.932	1.387	0.178	1.982	2.61	0
TRINITY_DN14026_c0_g1_i6	cond_A	cond_C	-2.33311	2.56642	7.60187e-05	0.00313147	0.389	0.244	0.29	0.488	0	0.058	1.963	2.131	0.88	0.382	1.188	0.198
TRINITY_DN12686_c1_g1_i20	cond_A	cond_C	-8.60592	1.39921	7.66553e-05	0.00315397	0	0	0	0	0	0	0	1.805	1.302	0.127	0.536	0
TRINITY_DN13521_c0_g1_i22	cond_A	cond_C	-8.63125	1.41992	7.76309e-05	0.00319036	0	0	0	0	0	0	0	1.68	2.492	0.709	3.116	2.24
TRINITY_DN13849_c0_g1_i12	cond_A	cond_C	-5.79008	0.74169	7.873e-05	0.00323172	0	0	0.29	0	0	0	6.44	5.666	4.121	3.437	6.612	1.546
TRINITY_DN11069_c6_g1_i1	cond_A	cond_C	7.67357	0.540003	7.91436e-05	0.00324489	0.667	0.333	0.97	0.518	2.601	1.636	0	0	0	0	0.506	0
TRINITY_DN14289_c3_g1_i12	cond_A	cond_C	7.76359	0.619548	8.12646e-05	0.00332794	0.592	0.911	0.245	0	0	1.239	0	0	0	0	0	0
TRINITY_DN14483_c1_g2_i1	cond_A	cond_C	-2.33049	4.12991	8.17498e-05	0.00334389	3.036	4.611	4.314	0.667	0.759	0.631	6.575	37.252	22.779	18.641	3.291	18.244
TRINITY_DN12576_c2_g2_i7	cond_A	cond_C	7.63622	0.507836	8.26943e-05	0.00337857	4.333	2.711	2.774	1.355	0.852	1.449	0	0	0	0	0	0
TRINITY_DN10070_c0_g1_i19	cond_A	cond_C	-3.83842	1.606	8.31043e-05	0.00339135	0.13	0.222	1.024	10.669	9.801	5.212	10.918	5.615	4.121	7.538	11.15	2.505
TRINITY_DN14333_c4_g1_i2	cond_A	cond_C	-5.32964	1.07279	8.34777e-05	0.00339874	0	0	0.082	0	0.108	0	1.558	1.705	0.796	1.564	0.195	0
TRINITY_DN14651_c1_g3_i6	cond_A	cond_C	4.47707	1.90018	8.348e-05	0.00339874	1.509	6.466	5.692	1.474	0.774	1.8	0.571	0	0	0.464	0.049	0
TRINITY_DN14589_c2_g1_i6	cond_A	cond_C	-7.60051	0.502852	8.41278e-05	0.00342113	0	0	0	0.229	0	0	0.301	0.552	0.356	0.364	0.175	0.231
TRINITY_DN11957_c3_g6_i3	cond_A	cond_C	-3.2086	1.52548	8.43189e-05	0.00342492	0.139	0.133	0.091	0	0.046	0.432	1.205	1.304	1.152	0.655	5.278	0.231
TRINITY_DN8992_c0_g1_i3	cond_A	cond_C	2.11919	3.24863	8.57669e-05	0.00347968	10.729	11.188	19.506	74.994	29.606	31.877	4.591	3.017	2.033	1.491	0.438	0
TRINITY_DN13095_c2_g7_i1	cond_A	cond_C	-5.0225	1.25602	8.76812e-05	0.00355322	0	0.356	0	0	0.124	0	2.171	8.172	4.599	8.075	4.947	6.688
TRINITY_DN9138_c0_g1_i3	cond_A	cond_C	-7.60141	0.501468	8.8472e-05	0.00358112	0	0	0	0	0	0	0.717	0.694	0.993	0.336	0	0.24
TRINITY_DN11738_c3_g2_i4	cond_A	cond_C	-7.60659	0.508724	8.87047e-05	0.00358638	0	0	0	0	0	0	1.496	2.783	1.414	1.819	1.733	0.372
TRINITY_DN12836_c0_g1_i14	cond_A	cond_C	4.11788	1.3112	9.03774e-05	0.00364978	2.629	3	3.172	1.484	0.666	1.379	0	0.217	0.318	0	0	0
TRINITY_DN12006_c0_g1_i3	cond_A	cond_C	-7.61031	0.511736	9.05223e-05	0.00365141	0	0	0	0	0	0	0.582	1.337	0.721	0.646	0	0.182
TRINITY_DN13823_c0_g1_i2	cond_A	cond_C	-7.66854	0.561856	9.09373e-05	0.00366392	0	0	0	0	0	0	1.704	1.128	0.571	1.282	1.616	1.248
TRINITY_DN14420_c2_g3_i1	cond_A	cond_C	3.30835	1.51539	9.17242e-05	0.00369137	4.453	2.189	3.109	19.037	7.107	1.461	0.229	0.493	0.328	0.264	0	0.909
TRINITY_DN14329_c0_g1_i3	cond_A	cond_C	7.70128	0.564081	9.20652e-05	0.00369984	0.583	0.244	1.042	0.01	0	0.07	0	0	0	0	0	0
TRINITY_DN10815_c0_g1_i4	cond_A	cond_C	-4.19752	2.59425	9.21464e-05	0.00369984	1.092	0.322	1.042	0.169	0	0	0.551	32.69	16.326	10.703	0.945	0
TRINITY_DN10777_c0_g1_i6	cond_A	cond_C	8.55223	1.33416	9.22578e-05	0.00370006	3.036	0	2.302	0	2.988	1.18	0	0	0	0	0	0
TRINITY_DN11665_c0_g1_i3	cond_A	cond_C	-7.87237	0.732268	9.28744e-05	0.00372052	0	0	0	0.707	0	1.881	0.987	0.66	3.831	0.737	1.402	0
TRINITY_DN12753_c2_g1_i6	cond_A	cond_C	7.62307	0.496109	9.31491e-05	0.00372725	0.37	0.578	0.453	1.046	0	0.643	0	0	0	0	0	0
TRINITY_DN14065_c0_g1_i23	cond_A	cond_C	-8.60302	1.39457	9.33054e-05	0.00372923	0	0	0	0	0	0	2.098	0	1.002	0	4.255	1.819
TRINITY_DN14292_c2_g2_i7	cond_A	cond_C	8.5414	1.32475	9.39416e-05	0.00375036	1.713	1.167	0	0	0	0	0	0	0	1.328	0	2.959
TRINITY_DN14566_c1_g1_i13	cond_A	cond_C	-7.61216	0.513241	9.47554e-05	0.00377854	0	0	0	0	0	0	0.187	0.485	0.262	0.064	0.039	0.165
TRINITY_DN13566_c2_g1_i6	cond_A	cond_C	-2.19687	3.55018	9.58092e-05	0.0038162	2.12	4.355	3.354	17.045	3.871	9.033	22.999	11.774	11.783	12.685	17.109	6.357
TRINITY_DN14128_c0_g2_i11	cond_A	cond_C	-7.63416	0.529934	9.68565e-05	0.00385352	0	0	0	0	0	0	1.859	0.877	1.368	0.173	0.613	1.934
TRINITY_DN13044_c5_g8_i1	cond_A	cond_C	7.59368	0.470748	9.73447e-05	0.00386854	7.286	4.744	5.774	3.427	3.716	4.055	0	0	0	0	0	0
TRINITY_DN10732_c0_g1_i4	cond_A	cond_C	-7.58893	0.493161	9.84065e-05	0.00390629	0	0	0	0	0.093	0.187	0.54	1.203	0.712	0.909	1.11	0
TRINITY_DN14481_c0_g3_i9	cond_A	cond_C	7.71863	0.579441	0.000100018	0.00396573	0.204	0.778	0.517	0.418	0	1.215	0	0	0	0.373	0.263	0.215
TRINITY_DN12014_c0_g5_i5	cond_A	cond_C	-3.35996	2.6829	0.000100831	0.00399345	1.018	0	0.444	1.624	10.545	20.017	7.188	5.457	2.95	5.338	13.584	4.671
TRINITY_DN5369_c0_g1_i1	cond_A	cond_C	-1.77401	5.72581	0.000101576	0.00401842	36.975	26.019	20.974	26.758	13.595	8.25	68.372	102.89	132.134	105.216	34.111	15.459
TRINITY_DN11857_c0_g1_i8	cond_A	cond_C	7.7123	0.574746	0.000101913	0.00402716	1.305	0.722	0.308	1.484	0.341	0.736	0	0	0	0	0	0.223
TRINITY_DN11666_c2_g2_i10	cond_A	cond_C	-7.57098	0.477094	0.000102823	0.00405856	0	0	0	0	0.372	0	0.364	0.677	0.496	0.482	0	0.149
TRINITY_DN11632_c0_g2_i7	cond_A	cond_C	-5.63211	2.45852	0.000103766	0.00408924	0	0.144	0	7.073	2.09	9.559	6.762	0.618	0.225	1.255	3.778	1.711
TRINITY_DN14539_c0_g7_i1	cond_A	cond_C	-2.22936	4.06707	0.000103866	0.00408924	2.574	9.732	9.961	26.718	8.981	5.165	43.732	31.754	33.701	25.551	2.133	0
TRINITY_DN12087_c0_g1_i17	cond_A	cond_C	-4.32836	1.72575	0.000104053	0.00408924	0	0	0.245	0.747	0	0.245	1.402	2.674	1.293	0.564	0	1.124
TRINITY_DN13649_c2_g1_i7	cond_A	cond_C	-7.58387	0.486238	0.000104069	0.00408924	0	0	0	0	0.17	0	0.789	1.086	1.461	1.073	0.458	0.19
TRINITY_DN14573_c0_g1_i14	cond_A	cond_C	4.00762	2.36349	0.000104349	0.00409563	1.898	1.766	1.296	1.006	0.526	1.741	0	0.351	0	0	0	0
TRINITY_DN14382_c1_g1_i3	cond_A	cond_C	-8.52887	1.32832	0.000104541	0.00409857	0	0	0	0	0	0	0	1.37	1.002	0	1.178	1.248
TRINITY_DN11667_c0_g1_i15	cond_A	cond_C	7.57436	0.453865	0.000106407	0.00416491	0.768	0.744	0.825	0.538	0.418	0.491	0	0	0	0	0	0.116
TRINITY_DN12290_c1_g2_i1	cond_A	cond_C	7.58954	0.467281	0.000106472	0.00416491	1.453	0.955	0.897	0.847	0	0	0	0	0	0	0	0
TRINITY_DN11108_c4_g3_i6	cond_A	cond_C	-8.52739	1.32266	0.000106829	0.00417421	0	0	0	0	0	0	1.558	0.008	1.92	0.527	0	0.066
TRINITY_DN12673_c0_g1_i1	cond_A	cond_C	7.57273	0.452504	0.000107106	0.00418035	2.564	2.355	2.456	1.315	0	0	0	0	0	0	0	0
TRINITY_DN14670_c2_g4_i5	cond_A	cond_C	4.59244	1.34631	0.000108977	0.00424655	9.063	4.688	4.777	0	0	0	0.623	0	0	0.473	1.276	1.554
TRINITY_DN12944_c0_g1_i6	cond_A	cond_C	-7.63373	0.528188	0.000109045	0.00424655	0	0	0	0	0	0	0.81	0.393	0.946	0.991	3.165	0
TRINITY_DN12030_c0_g1_i1	cond_A	cond_C	-7.56963	0.47728	0.000109764	0.00426978	0	0	0	0	0	1.461	1.932	3.426	1.667	2.546	1.792	0.893
TRINITY_DN14132_c1_g4_i7	cond_A	cond_C	7.5804	0.458919	0.00011029	0.0042855	0.972	0.9	1.459	0	0.232	0.117	0	0	0	0	0	0
TRINITY_DN13923_c0_g4_i3	cond_A	cond_C	7.59829	0.474605	0.000112156	0.00435316	0.63	0.311	0.653	0	0	0	0	0	0	0.3	0	0.116
TRINITY_DN10892_c1_g1_i11	cond_A	cond_C	-3.82604	3.64828	0.000113232	0.00438904	1.333	0.189	0	0	0.031	0	11.987	4.588	5.18	7.82	11.715	2.207
TRINITY_DN14620_c4_g1_i6	cond_A	cond_C	-7.5657	0.474006	0.000113408	0.00438904	0	0.022	0	0	0	0	0.925	1.772	0.824	0.391	0	0
TRINITY_DN14125_c1_g1_i1	cond_A	cond_C	7.58816	0.466133	0.000113458	0.00438904	2.472	1.3	1.423	0	0	0	0	0	0	0	0	0
TRINITY_DN13146_c5_g1_i2	cond_A	cond_C	7.6108	0.48509	0.000115381	0.00445852	0.472	0.811	1.233	1.235	0.96	0.982	0	0	0	0	0	0
TRINITY_DN13664_c0_g7_i2	cond_A	cond_C	-2.11421	3.80867	0.000115767	0.00446848	0.991	2.789	1.514	18.31	6.89	10.68	9.806	8.289	6.313	8.611	9.855	8.73
TRINITY_DN13649_c2_g1_i4	cond_A	cond_C	7.60561	0.480734	0.000117265	0.00452129	1.148	0.622	1.695	0	0	0.818	0	0	0	0	0.263	0
TRINITY_DN12144_c3_g1_i5	cond_A	cond_C	-7.54054	0.449955	0.000118744	0.00457328	0	0	0	0	0.635	0	3.21	3.409	4.018	2.246	3.778	0
TRINITY_DN10399_c0_g1_i3	cond_A	cond_C	7.62485	0.497605	0.000120653	0.00464169	0.509	1.355	0.861	0	0.712	0.105	0	0	0	0	0	0.355
TRINITY_DN14061_c3_g1_i23	cond_A	cond_C	-4.47672	1.39725	0.000121325	0.00466238	0	0.411	0	0	0	0	3.085	3.134	4.187	3.937	3.447	5.415
TRINITY_DN9180_c0_g2_i1	cond_A	cond_C	-7.55057	0.458402	0.000121482	0.0046633	0	0	0	0	0	0	1.693	1.345	1.723	0.7	1.354	7.002
TRINITY_DN13509_c0_g1_i7	cond_A	cond_C	-7.60778	0.507945	0.000121714	0.00466708	0	0	0	0.289	0	0.491	2.68	1.262	1.442	1.973	0.36	2.224
TRINITY_DN12453_c1_g1_i4	cond_A	cond_C	-7.60487	0.508455	0.000122258	0.00468282	0	0	0	0	0	0	0.405	1.245	0.45	0.991	1.013	1.347
TRINITY_DN13202_c0_g1_i19	cond_A	cond_C	4.71807	1.65048	0.000123857	0.00473887	0.639	1.844	6.535	0	0.248	0	0.021	0	0.281	0.764	0	0
TRINITY_DN12594_c0_g1_i4	cond_A	cond_C	-8.03883	0.888096	0.000124888	0.00477307	0	0	0	2.062	0	0	1.87	1.019	0.056	0.791	4.421	0
TRINITY_DN13662_c3_g3_i2	cond_A	cond_C	-7.5515	0.461346	0.000125155	0.00477804	0	0	0	0	0	0	1.205	2.691	1.545	1.409	1.217	2.232
TRINITY_DN11114_c0_g1_i11	cond_A	cond_C	-8.49662	1.29667	0.000125297	0.00477823	0	0	0	0	0	0	0	2.047	2.445	2.219	1.86	1.257
TRINITY_DN14721_c3_g7_i2	cond_A	cond_C	-7.54048	0.449742	0.00012582	0.00479295	0	0	0	0	0	0.047	0.727	1.111	1.264	0.718	0.964	1.604
TRINITY_DN14132_c1_g4_i3	cond_A	cond_C	-7.69098	0.575271	0.00012639	0.00480945	0	0	0	0	0	0	0.602	0.577	2.023	0.518	0.565	0
TRINITY_DN13176_c3_g3_i10	cond_A	cond_C	-3.14055	2.21461	0.000127217	0.00483562	6.166	2.044	1.042	0.887	3.871	0.97	18.293	59.814	13.179	17.013	9.339	0
TRINITY_DN14133_c0_g1_i8	cond_A	cond_C	-8.45566	1.26614	0.000130023	0.00493691	0	0	0	0	0	0	3.002	5.189	0	2.855	2.668	1.91
TRINITY_DN13702_c0_g1_i1	cond_A	cond_C	-8.47512	1.27905	0.000131342	0.0049816	0	0	0	0	0	0	0	4.145	3.016	0	0	0
TRINITY_DN12780_c0_g1_i12	cond_A	cond_C	-7.59145	0.497218	0.000131967	0.00499986	0	0	0	0	0	0	0.53	0.894	0.253	0	0.74	0
TRINITY_DN13747_c0_g3_i4	cond_A	cond_C	-1.95712	4.018	0.000132362	0.00500941	1.305	1.833	4.033	0.139	0	0.082	9.307	9.785	9.357	8.229	3.291	1.62
TRINITY_DN12774_c2_g2_i2	cond_A	cond_C	-7.79004	0.666694	0.000133621	0.00505156	0	0	0	0	0	15.915	4.789	1.111	0.899	2.964	6.33	3.348
TRINITY_DN13289_c0_g1_i16	cond_A	cond_C	-7.60104	0.505348	0.000133784	0.00505227	0	0	0	0	0	0	0.686	0.911	0.272	0.136	0.516	0.521
TRINITY_DN13622_c3_g1_i4	cond_A	cond_C	7.56942	0.449756	0.000134889	0.00508849	0.574	0.767	0.435	0.1	0	0.234	0	0	0	0	0	0
TRINITY_DN14055_c0_g1_i2	cond_A	cond_C	-5.19092	0.920759	0.000135515	0.00510192	0.074	0	0	0.339	0.139	0	0.613	1.153	1.733	2	0.798	1.323
TRINITY_DN2367_c0_g1_i1	cond_A	cond_C	-7.63951	0.533046	0.000135537	0.00510192	0	0	0	0.379	0	0	0.675	2.064	3.053	1.137	2.951	0.248
TRINITY_DN9505_c0_g1_i1	cond_A	cond_C	8.47601	1.26436	0.000135976	0.00511294	2.574	1.155	0	0	0	0	0	0	0	0	0	0.694
TRINITY_DN11472_c0_g1_i21	cond_A	cond_C	8.46269	1.25172	0.00013709	0.00514929	2.712	3.722	0	4.792	0	2.349	0	0	0	0	0	3.059
TRINITY_DN12006_c0_g1_i13	cond_A	cond_C	-8.48683	1.28686	0.00013822	0.00518614	0	0	0	0	0	0	0	1.93	2.782	1.582	0	4.026
TRINITY_DN14184_c0_g2_i20	cond_A	cond_C	-7.51608	0.428859	0.000138779	0.00520153	0	0	0	0	0	0	0.53	0.493	0.618	0.4	0.575	0.38
TRINITY_DN14053_c0_g1_i19	cond_A	cond_C	-7.5828	0.487197	0.000139827	0.00523519	0	0	0	0	0	0.187	0.54	0.267	0.234	0.846	0	0.446
TRINITY_DN14223_c2_g2_i6	cond_A	cond_C	7.52727	0.413127	0.000140543	0.00525636	2.009	2.211	2.465	1.923	0	0	0	0	0	0	0	0
TRINITY_DN14388_c2_g1_i7	cond_A	cond_C	-5.74041	0.679781	0.000141331	0.00528017	0.009	0	0	0	0	0	0.187	0.384	0.468	0.309	0	1.058
TRINITY_DN10918_c3_g1_i3	cond_A	cond_C	7.69805	0.562038	0.000141933	0.00529702	1.083	0.178	0.58	0.408	0	0.269	0	0	0	0	0	0
TRINITY_DN13134_c0_g1_i12	cond_A	cond_C	-7.5112	0.427462	0.000142893	0.00532716	0	0	0	0	0	0	0.738	1.053	0.553	0.382	0	0.967
TRINITY_DN14179_c0_g3_i1	cond_A	cond_C	-1.82142	5.67699	0.000145439	0.0054163	7.906	15.376	10.958	92.209	126.026	140.235	53.31	44.589	29.636	56.559	91.798	18.649
TRINITY_DN5821_c0_g1_i1	cond_A	cond_C	-3.37888	1.76558	0.000146514	0.0054505	0.555	0.422	0.308	0.398	1.378	0.316	1.247	8.866	5.058	4.156	0.652	0.132
TRINITY_DN13984_c7_g1_i14	cond_A	cond_C	-7.54387	0.455873	0.00014834	0.00551255	0	0	0	0	0	0	0.841	1.061	0.431	0.573	1.305	0.529
TRINITY_DN9991_c0_g1_i3	cond_A	cond_C	7.5546	0.43662	0.000149274	0.00554137	1.361	0.689	1.668	0.528	0.232	0	0	0	0	0	0	0
TRINITY_DN13282_c7_g2_i2	cond_A	cond_C	-7.54477	0.45394	0.000149658	0.00554973	0	0	0	0	0	0	0.779	1.972	1.826	2.682	1.373	2.521
TRINITY_DN13902_c2_g3_i9	cond_A	cond_C	7.52125	0.408133	0.000150797	0.00558457	0.898	0.844	0.734	1.245	0.619	1.052	0	0	0	0	0	0
TRINITY_DN11561_c0_g1_i3	cond_A	cond_C	7.60519	0.480362	0.000150917	0.00558457	1.241	0.433	1.795	0.677	0	0.327	0	0	0	0	0	0
TRINITY_DN9326_c0_g1_i1	cond_A	cond_C	-7.55774	0.467748	0.000152058	0.00561509	0	0	0	0	0	0	0.509	1.755	0.74	0	0	0.488
TRINITY_DN12495_c4_g2_i4	cond_A	cond_C	-7.50847	0.423634	0.000152063	0.00561509	0	0	0	0.528	0.588	0.362	0.519	0.426	0.384	0.382	0.984	0.215
TRINITY_DN13575_c1_g1_i20	cond_A	cond_C	-7.80862	0.680365	0.000155143	0.00572251	0	0	0	0	0	0.935	1.008	0.109	0.487	0	0.419	0.314
TRINITY_DN12409_c2_g1_i1	cond_A	cond_C	8.65373	1.42963	0.0001553	0.00572251	3.638	0.433	0	2.271	1.378	0.83	0	0	0	0	0	0
TRINITY_DN14107_c1_g3_i10	cond_A	cond_C	-5.88508	0.812229	0.000155819	0.0057356	0	0.033	0	0	0	0	1.818	0.393	1.489	0.809	2.376	1.009
TRINITY_DN14573_c0_g1_i16	cond_A	cond_C	7.5631	0.444497	0.000156116	0.00574047	0.741	0.722	0.353	0.498	0.418	0.421	0	0	0	0	0	0
TRINITY_DN13349_c0_g1_i5	cond_A	cond_C	-7.51928	0.434325	0.000157168	0.00577306	0	0	0	0.667	0	1.601	0.509	1.295	0.702	0	0	1.05
TRINITY_DN12576_c2_g1_i4	cond_A	cond_C	-7.49029	0.409312	0.000157526	0.00578015	0	0	0	0	0	0	0.748	1.195	0.702	0.609	0.691	1.099
TRINITY_DN12541_c2_g1_i5	cond_A	cond_C	7.50241	0.391715	0.000158402	0.00580619	0.926	0.911	1.051	0.588	0.325	0.374	0	0	0	0	0	0
TRINITY_DN14368_c0_g3_i6	cond_A	cond_C	-6.73038	1.57284	0.000160565	0.00587929	0	0.078	0.027	0	0	0	0	3.844	6.21	1.682	0	0
TRINITY_DN11890_c2_g1_i1	cond_A	cond_C	-7.54324	0.453974	0.000162001	0.00591393	0	0	0	0	0	0	0.488	1.613	1.04	0.555	0.399	0.719
TRINITY_DN14508_c2_g1_i2	cond_A	cond_C	7.52828	0.413952	0.000162002	0.00591393	58.424	29.941	64.798	94.48	62.061	78.782	0	0	0	2.037	0	0
TRINITY_DN14705_c2_g1_i1	cond_A	cond_C	-3.42529	1.82416	0.000162018	0.00591393	1.018	0	2.012	2.5	0.976	2.232	10.751	10.612	11.718	9.048	7.683	11.276
TRINITY_DN14620_c4_g1_i1	cond_A	cond_C	7.54124	0.425536	0.000162367	0.00592048	1.065	1.178	0.625	0	0.557	1.18	0	0	0	0.073	0.536	0.231
TRINITY_DN14670_c2_g4_i4	cond_A	cond_C	-3.90765	1.13698	0.000163957	0.00597221	0.25	0.211	0.489	0	0	0	5.028	6.543	5.002	6.174	1.071	38.489
TRINITY_DN10324_c0_g1_i2	cond_A	cond_C	-4.1382	1.67265	0.000164281	0.00597776	0.463	0	0	0	0.852	0	2.441	2.908	3.325	2.864	2.697	7.051
TRINITY_DN14329_c0_g1_i1	cond_A	cond_C	-7.57295	0.478628	0.000164911	0.00599069	0	0	0	0	0	0	1.309	0.568	0.553	1.3	0.234	0.562
TRINITY_DN13312_c1_g1_i3	cond_A	cond_C	7.50387	0.392919	0.000164979	0.00599069	2.685	3.377	3.617	1.375	2.57	2.851	0	0	0	0	0	0
TRINITY_DN13884_c4_g1_i5	cond_A	cond_C	-7.4935	0.409846	0.000165369	0.0059986	0	0	0	0.418	0	0.292	1.953	1.512	1.939	0.427	0	0.347
TRINITY_DN13512_c5_g4_i2	cond_A	cond_C	-5.25369	1.00627	0.000165899	0.0060116	0	0	0.19	0	0	0	1.392	4.237	2.707	1.873	0	0
TRINITY_DN14419_c2_g1_i4	cond_A	cond_C	-7.57485	0.480472	0.000166902	0.00604125	0	0	0	0	0	0	1.756	7.654	5.461	5.51	9.261	2.885
TRINITY_DN12748_c2_g1_i5	cond_A	cond_C	7.50118	0.390694	0.000167063	0.00604125	3.203	3.966	3.435	0	0	0.362	0	0	0	0	0	0.124
TRINITY_DN12144_c3_g1_i6	cond_A	cond_C	-7.47889	0.397659	0.000167414	0.00604767	0	0	0	0.468	0	0	1.298	1.529	1.677	1.819	1.821	0.38
TRINITY_DN14199_c0_g1_i5	cond_A	cond_C	-7.72925	0.610959	0.000168231	0.00606773	0	0	0	0	0	0	0.135	0.919	1.105	0.737	0	1.232
TRINITY_DN12069_c0_g2_i9	cond_A	cond_C	-8.41534	1.22095	0.000168317	0.00606773	0	0	0	0	2.539	0.187	1.236	0	0.965	0.573	1.461	0.744
TRINITY_DN14071_c1_g1_i1	cond_A	cond_C	-7.48605	0.405531	0.00016873	0.00607397	0	0	0	0	0	0	60.779	69.465	44.744	57.886	36.857	70.258
TRINITY_DN11231_c0_g1_i8	cond_A	cond_C	5.32935	0.828955	0.000168958	0.00607397	1.805	1.533	1.305	0	1.115	1.157	0	0	0.14	0.291	0	0
TRINITY_DN10853_c0_g1_i28	cond_A	cond_C	-8.45515	1.26359	0.000169011	0.00607397	0	0	0	0	0	0	1.766	0.777	0	0.218	1.061	0.281
TRINITY_DN14305_c1_g2_i7	cond_A	cond_C	-7.56836	0.472899	0.000170109	0.00610715	0	0.011	0	0	0	0.047	0.229	0.719	0.843	0.4	0.088	0.926
TRINITY_DN11399_c1_g3_i11	cond_A	cond_C	4.32405	1.49914	0.00017209	0.00617191	1.389	2.522	3.988	2.939	0.573	0.035	0.042	0	0.375	0	0	0
TRINITY_DN8721_c0_g1_i4	cond_A	cond_C	7.50925	0.397362	0.000174155	0.00623956	2.463	3.233	4.523	3.985	2.601	3.447	0	0	0	0	0	0
TRINITY_DN12820_c1_g1_i13	cond_A	cond_C	7.55843	0.440618	0.000174836	0.00625641	2.083	1.044	0.834	0.249	0	0.444	0	0	0	0	0	0
TRINITY_DN6624_c0_g1_i1	cond_A	cond_C	-7.47092	0.391919	0.000174983	0.00625641	0	0	0	0	0	0	0.904	1.671	1.311	0.009	1.811	0
TRINITY_DN12001_c3_g1_i10	cond_A	cond_C	8.40933	1.20136	0.00017517	0.00625668	0	2.922	2.048	0.508	0	1.063	0	0	0	0	0	0
TRINITY_DN12533_c0_g3_i1	cond_A	cond_C	7.65371	0.522545	0.000175391	0.00625817	1.287	6.099	4.269	0	0	1.729	0	0	0	0	0	0
TRINITY_DN10653_c0_g1_i9	cond_A	cond_C	-3.34899	1.63803	0.00017567	0.00626174	0.204	0.122	0.073	0	0	0	0.592	1.546	2.22	1.064	0	0.207
TRINITY_DN10786_c0_g1_i3	cond_A	cond_C	7.66239	0.529817	0.000176257	0.00627625	0.472	2.089	2.601	1.265	1.858	1.881	0	0	0	0	0	0
TRINITY_DN12486_c0_g2_i12	cond_A	cond_C	7.52892	0.414497	0.000178125	0.00633631	1.352	2.677	2.039	2.401	0.867	1.484	0	0	0	0	0	0
TRINITY_DN14272_c1_g6_i1	cond_A	cond_C	-7.52958	0.443693	0.000178501	0.00634206	0	0	0	0	0	0	1.423	4.679	2.154	2.055	2.386	1.414
TRINITY_DN14514_c3_g1_i29	cond_A	cond_C	-7.5319	0.440634	0.00017865	0.00634206	0	0	0	0	0	0.362	0.613	0.811	1.527	1.118	0.38	0
TRINITY_DN12634_c3_g4_i2	cond_A	cond_C	5.51398	0.757701	0.000179672	0.00637189	13.044	10.31	44.386	259.86	430.073	76.422	0	1.228	0	0.646	9.056	1.951
[truncated: 639 more rows]

## Sheet: 1B2B
Supplementary Table S4: DEGs for the comparison 1A:2B
[truncated: 1,713 more rows]

## Sheet: 2A2B
Supplementary Table S4: DEGs for the comparison 2A:2B
[truncated: 190 more rows]

[truncated: 1 more sheets: Total unique DEGs]
