# Supplementary material for: Genome wide identification of lncRNAs and circRNAs having regulatory role in fruit shelf life in health crop cucumber (Cucumis sativus L.)
Source: Front Plant Sci. 2022 Aug 3;13:884476. doi: 10.3389/fpls.2022.884476 (PMC9383263; doi:10.3389/fpls.2022.884476)
Supplement: Supplementary file 6 [file Table_6.XLSX]

## Sheet: 1A1B
Supplementary Table S6: Differentially expressed lncRNAs for the comparison 1A:1B
Transcript	sampleA	sampleB	logFC	logCPM	PValue	FDR	cond_A_rep1	cond_A_rep2	cond_A_rep3	cond_B_rep1	cond_B_rep2	cond_B_rep3	cond_C_rep1	cond_C_rep2	cond_C_rep3	cond_D_rep1	cond_D_rep2	cond_D_rep3
TRINITY_DN11450_c3_g1_i1	cond_A	cond_B	-3.9261	4.0624	9.57825e-11	2.99716e-08	2.472	1.689	2.157	22.684	40.135	23.254	2.275	3.526	2.332	2.71	17.937	31.182
TRINITY_DN13469_c0_g1_i17	cond_A	cond_B	-5.8046	1.96741	3.12696e-07	3.22683e-05	0	0.567	0	4.294	14.214	14.899	0.987	0.318	0.159	0.864	11.286	3.819
TRINITY_DN13552_c3_g2_i1	cond_A	cond_B	-3.61001	2.37993	2.8158e-06	0.000198056	1.166	2.322	2.148	10.679	23.846	28.126	6.212	3.434	4.487	9.366	13.263	6.258
TRINITY_DN13511_c5_g6_i1	cond_A	cond_B	-8.10797	0.908849	5.70507e-06	0.000350809	0	0	0	7.491	4.103	3.038	6.503	3.125	3.925	5.601	5.823	0
TRINITY_DN14148_c2_g9_i1	cond_A	cond_B	-3.92616	1.76169	1.76665e-05	0.000863717	0.685	0.356	0.218	7.133	8.176	2.91	0.343	0.401	0	0.346	0.886	1.926
TRINITY_DN14076_c4_g7_i1	cond_A	cond_B	-2.51635	3.21534	3.46851e-05	0.00150789	3.268	2.444	2.112	10.48	10.343	19.433	2.358	3.217	2.079	1.791	5.862	6.927
TRINITY_DN10874_c3_g1_i1	cond_A	cond_B	-4.63196	1.60406	4.78736e-05	0.00195848	0.148	0.411	0.489	1.743	8.191	13.941	1.257	0.71	0.45	1.455	6.534	0.322
TRINITY_DN14709_c1_g2_i3	cond_A	cond_B	-3.79496	1.83578	5.10047e-05	0.00206392	0.278	0.3	0.109	1.315	2.663	4.92	0.239	0.134	0.29	0.264	1.178	0.141
TRINITY_DN11934_c0_g6_i1	cond_A	cond_B	7.66608	0.544928	7.32974e-05	0.00276004	2.49	2.1	1.559	0	0	0	0	0	0	0	0	0
TRINITY_DN11608_c3_g1_i1	cond_A	cond_B	-6.0976	0.708815	8.98451e-05	0.00323996	0	0.211	0	8.099	6.302	5.819	1.953	0.318	0.693	0.646	6.203	1.166
TRINITY_DN13953_c2_g7_i2	cond_A	cond_B	-4.64419	1.60461	0.000108626	0.00372899	0	0.755	0	3.786	6.101	9.5	1.33	0	0.234	1.155	8.034	0.942
TRINITY_DN13265_c2_g1_i4	cond_A	cond_B	7.40451	0.322539	0.000242981	0.0068899	3.416	2.377	2.221	0	0	0	0	0	0	0	0	0
TRINITY_DN10752_c1_g1_i2	cond_A	cond_B	3.31964	3.14751	0.000265616	0.00736881	17.395	6.577	6.608	1.664	0	1.122	9.162	12.71	7.456	8.829	2.61	0.446
TRINITY_DN13667_c0_g4_i1	cond_A	cond_B	-7.74383	0.582688	0.000286644	0.00782354	0	0	0	0.976	6.225	10.236	0.26	0	0.234	0.482	1.831	0.165
TRINITY_DN13984_c2_g1_i1	cond_A	cond_B	3.06656	2.26192	0.000498905	0.0119894	8.656	7.177	4.242	1.883	0.139	0.245	8.674	10.312	6.66	6.156	1.987	0.265
TRINITY_DN11049_c1_g1_i2	cond_A	cond_B	-3.213	1.49421	0.000529245	0.0125069	1.509	0.6	0.453	4.702	9.662	8.133	1.922	1.011	0.89	1.409	1.879	1.992
TRINITY_DN14212_c1_g8_i1	cond_A	cond_B	-3.41187	1.67184	0.00120595	0.0235992	0.222	1.455	0.127	3.397	6.921	8.285	2.805	0.852	1.264	1.91	6.602	0.827
TRINITY_DN13760_c0_g4_i1	cond_A	cond_B	-1.85518	2.96033	0.00185375	0.0328097	27.374	13.565	12.236	57.063	51.5	65.181	36.378	33.684	23.173	48.375	70.784	12.036
TRINITY_DN13541_c1_g2_i2	cond_A	cond_B	-7.5597	0.440718	0.002018	0.0350104	0	0	0	2.222	0	1.671	0	0	0	0	0	0
TRINITY_DN12616_c1_g4_i4	cond_A	cond_B	1.706	2.99861	0.00227308	0.0384298	16.664	17.498	21.89	6.137	5.419	4.148	31.049	18.359	14.134	16.586	10.789	19.534
TRINITY_DN32149_c0_g1_i1	cond_A	cond_B	7.00827	-0.00235702	0.00245628	0.0407417	14.599	3.911	10.686	0	0	0	0	0	1.658	0.391	1.626	0
TRINITY_DN12904_c5_g2_i9	cond_A	cond_B	-5.46572	0.156358	0.00270862	0.0437828	0.602	0.056	0	6.565	12.976	12.982	2.992	0.886	0	1.937	14.529	2.373
TRINITY_DN13474_c2_g4_i1	cond_A	cond_B	-1.99352	2.28013	0.00296047	0.0469918	8.063	17.309	24.563	76.538	51.315	55.248	8.861	11.164	7.437	3.501	13.721	5.911

## Sheet: 1A2A
Supplementary Table S5: Differentially expressed lncRNAs for the comparison 1A:2A
Transcript	sampleA	sampleB	logFC	logCPM	PValue	FDR	cond_A_rep1	cond_A_rep2	cond_A_rep3	cond_B_rep1	cond_B_rep2	cond_B_rep3	cond_C_rep1	cond_C_rep2	cond_C_rep3	cond_D_rep1	cond_D_rep2	cond_D_rep3
TRINITY_DN14391_c1_g3_i7	cond_A	cond_C	-10.8368	3.53872	1.43622e-23	9.83725e-21	0	0	0	0	0	0	35.225	71.32	77.733	67.516	0.555	56.238
TRINITY_DN14391_c1_g3_i3	cond_A	cond_C	-10.3337	3.04699	1.7095e-20	8.41073e-18	0	0	0	0	0	0	15.187	20.632	28.699	13.63	0	46.392
TRINITY_DN11625_c4_g1_i1	cond_A	cond_C	-10.2575	2.97155	1.79388e-20	8.70333e-18	0	0	0	0	0	0	9.463	19.42	15.595	20.896	18.706	19.815
TRINITY_DN14419_c2_g2_i4	cond_A	cond_C	-9.80992	2.53738	1.0699e-16	2.72801e-14	0	0	0	0	0	0	9.9	23.531	16.513	18.459	15.249	9.383
TRINITY_DN14508_c2_g11_i3	cond_A	cond_C	-9.34479	2.09085	3.83328e-14	6.97418e-12	0	0	0	0	0	0	2.472	5.081	2.454	4.101	4.051	4.356
TRINITY_DN14508_c2_g11_i1	cond_A	cond_C	9.25387	1.99529	6.46807e-14	1.14692e-11	3.101	2.7	3.109	2.012	1.781	2.828	0	0	0	0	0	0
TRINITY_DN14419_c2_g2_i3	cond_A	cond_C	9.31683	2.05527	1.11321e-13	1.93467e-11	16.395	9.01	8.964	15.441	11.644	15.588	0	0	0	0	0.925	0
TRINITY_DN13953_c2_g3_i10	cond_A	cond_C	9.0284	1.78068	2.31369e-11	3.12053e-09	3.805	2.389	2.293	1.933	2.462	2.162	0	0	0	0	0	0
TRINITY_DN14508_c2_g11_i4	cond_A	cond_C	8.95176	1.70823	6.24989e-11	7.96792e-09	3.907	3.6	2.91	1.713	2.245	2.582	0	0	0	0	0	0
TRINITY_DN14523_c0_g2_i1	cond_A	cond_C	3.83284	1.89547	1.10463e-06	7.37801e-05	94.167	70.347	70.454	104.701	78.489	109.947	2.119	5.975	10.378	10.557	12.883	6.291
TRINITY_DN13511_c5_g6_i1	cond_A	cond_C	-8.25246	1.0763	1.36187e-06	8.976e-05	0	0	0	7.491	4.103	3.038	6.503	3.125	3.925	5.601	5.823	0
TRINITY_DN13761_c1_g1_i3	cond_A	cond_C	8.10351	0.922518	3.88062e-06	0.000229759	82.947	85.156	167.113	127.913	130.036	192.422	0	0	0	6.192	0	0
TRINITY_DN11934_c0_g6_i1	cond_A	cond_C	8.04951	0.874093	4.97871e-06	0.000288418	2.49	2.1	1.559	0	0	0	0	0	0	0	0	0
TRINITY_DN14126_c0_g1_i9	cond_A	cond_C	7.8039	0.654575	2.92607e-05	0.00137568	12.396	18.42	22.261	18.609	12.31	25.883	0	0	0	0	0	0
TRINITY_DN13265_c2_g1_i4	cond_A	cond_C	7.78752	0.640494	3.11032e-05	0.00144481	3.416	2.377	2.221	0	0	0	0	0	0	0	0	0
TRINITY_DN14468_c5_g16_i2	cond_A	cond_C	2.67574	1.98591	5.64964e-05	0.00243346	8.276	9.821	7.614	0.648	3.732	6.497	1.807	1.27	1.105	3.501	1.169	2.381
TRINITY_DN14508_c2_g1_i2	cond_A	cond_C	7.52828	0.413952	0.000162002	0.00591393	58.424	29.941	64.798	94.48	62.061	78.782	0	0	0	2.037	0	0
TRINITY_DN14071_c1_g1_i1	cond_A	cond_C	-7.48605	0.405531	0.00016873	0.00607397	0	0	0	0	0	0	60.779	69.465	44.744	57.886	36.857	70.258
TRINITY_DN11738_c3_g2_i3	cond_A	cond_C	7.51425	0.402344	0.0001857	0.00656567	2.388	1.3	1.224	0.638	0	0.292	0	0	0	0	0	0
TRINITY_DN11821_c2_g4_i1	cond_A	cond_C	7.4412	0.339581	0.000247518	0.00823253	3.323	2.911	2.021	0.488	0.139	0	0	0	0	0	0	0
TRINITY_DN14004_c1_g1_i7	cond_A	cond_C	-5.62884	0.584354	0.000340004	0.0106712	0.537	0	0	0	0	0	13.234	5.649	6.632	6.811	8.073	10.366
TRINITY_DN14058_c0_g1_i5	cond_A	cond_C	2.24379	1.95121	0.000489514	0.0144331	27.523	25.541	34.334	27.157	24.186	27.157	4.664	9.15	6.65	9.329	12.114	5.985
TRINITY_DN11934_c0_g6_i3	cond_A	cond_C	-7.3017	0.252918	0.00052864	0.0153376	0	0	0	0.08	0.139	0	1.434	1.83	0.684	1.682	1.178	0.248
TRINITY_DN14071_c2_g1_i6	cond_A	cond_C	-3.85063	1.29857	0.000674014	0.0187159	0.093	0	0.689	0.538	0.372	0.234	3.47	4.153	3.653	5.347	6.135	8.358
TRINITY_DN14004_c1_g1_i6	cond_A	cond_C	4.70443	0.784414	0.000688219	0.0190197	12.766	7.055	8.167	8.358	2.694	7.186	0	0.919	0	0	0	0
TRINITY_DN13328_c1_g12_i1	cond_A	cond_C	7.26022	0.185799	0.000716034	0.0195716	2.342	1.267	3.29	1.933	3.329	3.657	0	0	0	0	0	0
TRINITY_DN14508_c2_g1_i1	cond_A	cond_C	-7.19936	0.164575	0.000791034	0.021158	0	0	0	0	0	0	37.843	47.104	50.935	40.655	40.402	33.38
TRINITY_DN14419_c2_g1_i1	cond_A	cond_C	1.69585	2.59844	0.00133938	0.0325364	25.171	17.676	16.107	22.405	30.318	28.909	4.986	8.766	5.779	9.593	6.466	5.96
TRINITY_DN10719_c0_g2_i2	cond_A	cond_C	-7.14004	0.117592	0.00183629	0.0415448	0	0	0	7.85	10.452	0	46.496	16.119	16.007	25.197	71.271	7.142
TRINITY_DN9807_c0_g1_i2	cond_A	cond_C	2.5902	2.74002	0.0021079	0.0462229	136.734	211.696	255.196	121.408	63.206	34.6	87.714	9.351	9.329	23.406	77.98	22.799
TRINITY_DN14588_c1_g3_i10	cond_A	cond_C	-7.03548	0.0340353	0.00231444	0.049814	0	0	0	0	0	0	1.672	3.334	2.098	2.1	1.032	4.398

## Sheet: 1B2B
Supplementary Table S5: Differentially expressed lncRNAs for the comparison 1B:2B
Transcript	sampleA	sampleB	logFC	logCPM	PValue	FDR	cond_A_rep1	cond_A_rep2	cond_A_rep3	cond_B_rep1	cond_B_rep2	cond_B_rep3	cond_C_rep1	cond_C_rep2	cond_C_rep3	cond_D_rep1	cond_D_rep2	cond_D_rep3
TRINITY_DN11625_c4_g1_i1	cond_B	cond_D	-10.5493	2.94775	1.93427e-12	1.57457e-09	0	0	0	0	0	0	9.463	19.42	15.595	20.896	18.706	19.815
TRINITY_DN14508_c2_g11_i3	cond_B	cond_D	-9.54023	1.97247	5.50734e-09	1.15397e-06	0	0	0	0	0	0	2.472	5.081	2.454	4.101	4.051	4.356
TRINITY_DN14419_c2_g2_i4	cond_B	cond_D	-9.48928	1.92391	1.92378e-08	3.54001e-06	0	0	0	0	0	0	9.9	23.531	16.513	18.459	15.249	9.383
TRINITY_DN14508_c2_g11_i1	cond_B	cond_D	8.84972	1.29346	3.74879e-07	4.04559e-05	3.101	2.7	3.109	2.012	1.781	2.828	0	0	0	0	0	0
TRINITY_DN14391_c1_g3_i7	cond_B	cond_D	-10.1507	2.56066	7.6252e-07	7.41997e-05	0	0	0	0	0	0	35.225	71.32	77.733	67.516	0.555	56.238
TRINITY_DN14419_c2_g2_i3	cond_B	cond_D	5.93808	2.07021	8.14251e-07	7.7397e-05	16.395	9.01	8.964	15.441	11.644	15.588	0	0	0	0	0.925	0
TRINITY_DN13953_c2_g3_i10	cond_B	cond_D	8.67785	1.1305	1.29631e-06	0.000117018	3.805	2.389	2.293	1.933	2.462	2.162	0	0	0	0	0	0
TRINITY_DN14391_c1_g3_i3	cond_B	cond_D	-10.05	2.4635	1.36211e-05	0.000794168	0	0	0	0	0	0	15.187	20.632	28.699	13.63	0	46.392
TRINITY_DN14508_c2_g11_i4	cond_B	cond_D	8.28352	0.764144	1.37711e-05	0.000796054	3.907	3.6	2.91	1.713	2.245	2.582	0	0	0	0	0	0
TRINITY_DN13761_c1_g1_i3	cond_B	cond_D	6.20259	1.05011	1.51477e-05	0.000866192	82.947	85.156	167.113	127.913	130.036	192.422	0	0	0	6.192	0	0
TRINITY_DN14508_c2_g1_i2	cond_B	cond_D	6.55369	0.685536	2.02547e-05	0.00109912	58.424	29.941	64.798	94.48	62.061	78.782	0	0	0	2.037	0	0
TRINITY_DN10903_c4_g5_i4	cond_B	cond_D	-8.54358	1.03747	2.08225e-05	0.0011278	0	0.767	0	0	0	0	0	0	0	1.509	8.686	1.546
TRINITY_DN14714_c1_g1_i1	cond_B	cond_D	2.874	7.57642	7.68572e-05	0.00312945	180.031	139.838	186.546	419.99	332.879	253.723	114.037	99.874	77.124	73.781	38.61	46.723
TRINITY_DN14523_c0_g2_i1	cond_B	cond_D	3.58617	1.91821	9.15017e-05	0.00357457	94.167	70.347	70.454	104.701	78.489	109.947	2.119	5.975	10.378	10.557	12.883	6.291
TRINITY_DN14126_c0_g1_i9	cond_B	cond_D	7.92261	0.439383	9.15247e-05	0.00357457	12.396	18.42	22.261	18.609	12.31	25.883	0	0	0	0	0	0
TRINITY_DN14071_c2_g1_i6	cond_B	cond_D	-3.83845	1.60268	0.000187044	0.00614902	0.093	0	0.689	0.538	0.372	0.234	3.47	4.153	3.653	5.347	6.135	8.358
TRINITY_DN13337_c1_g4_i2	cond_B	cond_D	7.82869	0.344724	0.000199434	0.00649824	0.463	0.589	0.752	0.946	2.756	1.519	0	0	0	0	0	0
TRINITY_DN10873_c0_g1_i18	cond_B	cond_D	-3.5461	4.20615	0.000222646	0.00709355	102.286	144.682	59.559	289.607	126.893	205.544	345.788	391.305	181.486	413.416	3595.96	5357.84
TRINITY_DN9700_c0_g1_i3	cond_B	cond_D	-4.9086	3.33403	0.000258561	0.00794675	1.546	0.633	0.77	1.195	1.27	1.028	0.301	0.359	0.178	0.609	22.582	103.498
TRINITY_DN13328_c1_g12_i1	cond_B	cond_D	7.69503	0.231862	0.000276843	0.00840069	2.342	1.267	3.29	1.933	3.329	3.657	0	0	0	0	0	0
TRINITY_DN10873_c0_g1_i26	cond_B	cond_D	-4.44675	2.20393	0.000307739	0.00907986	18.626	32.507	18.645	44.879	10.266	14.642	88.857	36.283	59.871	38.3	743.839	1178.34
TRINITY_DN13474_c2_g4_i1	cond_B	cond_D	3.25937	2.0631	0.000347916	0.00987862	8.063	17.309	24.563	76.538	51.315	55.248	8.861	11.164	7.437	3.501	13.721	5.911
TRINITY_DN14219_c1_g4_i2	cond_B	cond_D	6.16987	0.418923	0.000389931	0.0107732	0.731	0.267	0.163	2.839	3.267	4.744	0.104	0	0.3	0	0.146	0
TRINITY_DN13541_c1_g1_i6	cond_B	cond_D	7.90287	0.403437	0.000436086	0.0117432	2.092	0.089	0.798	0.199	2.741	0.993	0	0	0.993	0	0	0
TRINITY_DN10873_c0_g1_i5	cond_B	cond_D	-3.54441	3.42445	0.000437956	0.0117715	15.821	57.448	13.406	68.071	31.479	58.941	114.411	99.698	65.875	83.256	871.715	1424.18
TRINITY_DN14004_c1_g1_i7	cond_B	cond_D	-7.46505	0.0904762	0.000646727	0.0157064	0.537	0	0	0	0	0	13.234	5.649	6.632	6.811	8.073	10.366
TRINITY_DN12651_c0_g2_i1	cond_B	cond_D	7.57526	0.116872	0.000834324	0.0190686	0.565	0	0.381	3.666	5.311	1.075	0	0	0	0	0	0
TRINITY_DN14391_c1_g3_i4	cond_B	cond_D	-8.35932	0.87521	0.000908671	0.0202833	0	0	0	0	0	0	2.514	0	1.855	3.655	0	14.152
TRINITY_DN12270_c5_g6_i2	cond_B	cond_D	7.46106	0.0342458	0.000981194	0.0214191	1.676	1.7	0.562	4.702	1.874	2.863	0	0.15	0	0	0	0
TRINITY_DN10873_c0_g1_i14	cond_B	cond_D	-3.26989	3.18124	0.00121244	0.025039	7.073	18.542	8.303	54.194	14.896	23.16	34.57	44.263	19.445	39.7	471.804	574.983
TRINITY_DN12901_c4_g4_i2	cond_B	cond_D	7.61342	0.154136	0.00145636	0.0288917	0	0.433	0	0.269	3.778	3.459	0	0	0	0	0	0
TRINITY_DN13541_c1_g2_i2	cond_B	cond_D	7.82814	0.368068	0.00185969	0.0351675	0	0	0	2.222	0	1.671	0	0	0	0	0	0
TRINITY_DN14727_c1_g3_i1	cond_B	cond_D	4.26304	1.26547	0.00191435	0.035938	10.081	4.866	6.327	7.97	12.263	11.744	2.379	0	5.02	0	0	1.926
TRINITY_DN13617_c2_g3_i1	cond_B	cond_D	3.78319	0.838716	0.00204456	0.0378408	0	1.766	0.906	3.527	6.039	1.706	0.602	0.359	0	0.2	0.39	0.422
TRINITY_DN14071_c1_g1_i1	cond_B	cond_D	-7.26547	-0.0740702	0.00212174	0.0388436	0	0	0	0	0	0	60.779	69.465	44.744	57.886	36.857	70.258
TRINITY_DN13143_c2_g7_i1	cond_B	cond_D	-7.2324	-0.101276	0.00250738	0.0439957	4.323	3.411	6.481	0	0.201	0	4.446	6.309	7.765	6.238	3.798	6.283
TRINITY_DN14004_c1_g1_i6	cond_B	cond_D	7.28724	-0.109603	0.00283662	0.0482966	12.766	7.055	8.167	8.358	2.694	7.186	0	0.919	0	0	0	0
TRINITY_DN9700_c0_g1_i4	cond_B	cond_D	-4.39415	2.15939	0.00285456	0.0485444	1.703	1.489	1.822	2.889	8.702	7.035	3.542	1.195	0	1.273	74.844	459.069

## Sheet: 2A2B
Supplementary Table S5: Differentially expressed lncRNAs for the comparison 2A:2B
Transcript	sampleA	sampleB	logFC	logCPM	PValue	FDR	cond_A_rep1	cond_A_rep2	cond_A_rep3	cond_B_rep1	cond_B_rep2	cond_B_rep3	cond_C_rep1	cond_C_rep2	cond_C_rep3	cond_D_rep1	cond_D_rep2	cond_D_rep3
TRINITY_DN9700_c0_g1_i3	cond_C	cond_D	-7.13631	3.66263	9.35836e-07	0.00184624	1.546	0.633	0.77	1.195	1.27	1.028	0.301	0.359	0.178	0.609	22.582	103.498
TRINITY_DN10903_c4_g5_i4	cond_C	cond_D	-8.86033	1.3878	1.35117e-06	0.00223976	0	0.767	0	0	0	0	0	0	0	1.509	8.686	1.546
TRINITY_DN9700_c0_g1_i4	cond_C	cond_D	-6.42848	2.46463	8.00215e-05	0.0240744	1.703	1.489	1.822	2.889	8.702	7.035	3.542	1.195	0	1.273	74.844	459.069
TRINITY_DN10873_c0_g1_i18	cond_C	cond_D	-3.29771	4.60259	0.000189897	0.0391035	102.286	144.682	59.559	289.607	126.893	205.544	345.788	391.305	181.486	413.416	3595.96	5357.84
TRINITY_DN10873_c0_g1_i14	cond_C	cond_D	-3.39625	3.54295	0.000222402	0.0433723	7.073	18.542	8.303	54.194	14.896	23.16	34.57	44.263	19.445	39.7	471.804	574.983
