# Supplementary material for: Genome wide identification of lncRNAs and circRNAs having regulatory role in fruit shelf life in health crop cucumber (Cucumis sativus L.)
Source: Front Plant Sci. 2022 Aug 3;13:884476. doi: 10.3389/fpls.2022.884476 (PMC9383263; doi:10.3389/fpls.2022.884476)
Supplement: Supplementary file 7 [file Table_7.XLSX]

## Sheet: psRNATarget_miRNA_identified
Supplementary Table S6. Predicted miRNA targeting predicted DElncRNA
miRNA_Acc.	Target_Acc.	Expectation	UPE	miRNA_start	miRNA_end	Target_start	Target_end	miRNA_aligned_fragment	Alignment	Target_aligned_fragment	Inhibition	Multiplicity
osa-miR3979-5p	TRINITY_DN13667_c0_g4_i1	1.5	-1	1	20	748	767	UCUCUCUCUCCCUUGAAGGC	: :::.:::::::::::::	CCGUUCGAGGGAGAGAGAGA	Cleavage	1
tae-miR9773	TRINITY_DN13953_c2_g7_i2	1.5	-1	1	24	1083	1106	UUUGUUUUUAUGUUAUUUUGUGAA	: :::::::::::::::.::	UAAAGAAAAUAACAUAAAAAUAAU	Cleavage	1
mtr-miR5212-5p	TRINITY_DN13541_c1_g2_i2	2	-1	1	22	1700	1721	UGGAUUUCGUAUUUCUUUGGUA	:: :::::::::.::::::.:	UAAGAAAGAAAUAUGAAAUCUA	Cleavage	1
mtr-miR5239	TRINITY_DN13984_c2_g1_i1	2	-1	1	21	1014	1034	UGGGAGAAAAGAUAGAAUGUG	::::::::.::::.:..::	UUCAUUCUAUUUUUUUUUUCA	Cleavage	1
ptc-miR169ab	TRINITY_DN13337_c1_g4_i2	2	-1	1	20	1519	1538	CAGCCAAGGAAGACUUGCCC	:::::::.:: ::::::::	UGGCAAGUUUUGCUUGGCUG	Cleavage	1
ahy-miR156c	TRINITY_DN11934_c0_g6_i3	2.5	-1	1	21	1204	1224	UUGACAGAAGAGAGAGAGCAC	:.::::::::::::::. :	UGGUUCUCUCUCUUCUGUUUA	Cleavage	1
ahy-miR156c	TRINITY_DN11934_c0_g6_i1	2.5	-1	1	21	1216	1236	UUGACAGAAGAGAGAGAGCAC	:.::::::::::::::. :	UGGUUCUCUCUCUUCUGUUUA	Cleavage	1
ata-miR171d-5p	TRINITY_DN14727_c1_g3_i1	2.5	-1	1	21	142	162	UGUUGGCUCGACUCACUCAGA	.::: : :::::::::::.:	AUUGAUUCAGUCGAGCCAAUA	Cleavage	1
ath-miR5021	TRINITY_DN14219_c1_g4_i2	2.5	-1	1	20	955	974	UGAGAAGAAGAAGAAGAAAA	::::.::::::::.::::.	UUUUUUUCUUCUUUUUCUUU	Cleavage	1
ath-miR5021	TRINITY_DN14714_c1_g1_i1	2.5	-1	1	20	972	991	UGAGAAGAAGAAGAAGAAAA	::::.::.::.::.::.:::	UUUUUUUUUUUUUUUUUUCA	Cleavage	1
ath-miR5021	TRINITY_DN14004_c1_g1_i7	2.5	-1	1	20	65	84	UGAGAAGAAGAAGAAGAAAA	: ::::::::::::::::.	UCUUCUUCUUCUUCUUCUUC	Cleavage	1
ath-miR5021	TRINITY_DN14004_c1_g1_i6	2.5	-1	1	20	65	84	UGAGAAGAAGAAGAAGAAAA	: ::::::::::::::::.	UCUUCUUCUUCUUCUUCUUC	Cleavage	1
bdi-miR171d-5p	TRINITY_DN14727_c1_g3_i1	2.5	-1	1	21	142	162	UGUUGGCUCGACUCACUCAGA	.::: : :::::::::::.:	AUUGAUUCAGUCGAGCCAAUA	Cleavage	1
cme-miR477b	TRINITY_DN14419_c2_g1_i1	2.5	-1	1	20	260	279	CUCUCCCUCAAAGGCUUCUG	::: :.::::::::::::	GAGAUGUCUUUGAGGGAGAU	Cleavage	1
far-miR156b	TRINITY_DN11934_c0_g6_i3	2.5	-1	1	21	1204	1224	UUGACAGAAGAGAGAGAGCAC	:.::::::::::::::. :	UGGUUCUCUCUCUUCUGUUUA	Cleavage	1
far-miR156b	TRINITY_DN11934_c0_g6_i1	2.5	-1	1	21	1216	1236	UUGACAGAAGAGAGAGAGCAC	:.::::::::::::::. :	UGGUUCUCUCUCUUCUGUUUA	Cleavage	1
gma-miR6299	TRINITY_DN12616_c1_g4_i4	2.5	-1	1	22	1018	1039	AUUUAAAAUUAUUGAUUUGUCA	:::. : :::::::::::::	CCACAGUUAAAUAAUUUUAAAU	Cleavage	1
gra-miR7494b	TRINITY_DN14004_c1_g1_i6	2.5	-1	1	23	81	103	AGAGGGAGAAGCAGAAGAGAAUA	: .:::::: :::::.:::::	CUUCUUCUUCUUCUUCUUCCUCU	Cleavage	3
gra-miR7494b	TRINITY_DN14004_c1_g1_i7	2.5	-1	1	23	69	91	AGAGGGAGAAGCAGAAGAGAAUA	: .:::::: :::::.:::::	CUUCUUCUUCUUCUUCUUCCUCU	Cleavage	2
gra-miR8665	TRINITY_DN13953_c2_g3_i10	2.5	-1	1	24	1744	1767	UUAAUUAUUAUAUAGAUCAAGGAU	: .. ::::.:::::..:::::..	AAUUAUGAUUUAUAUGGUAAUUGG	Cleavage	1
hvu-miR171-5p	TRINITY_DN14727_c1_g3_i1	2.5	-1	1	21	142	162	UGUUGGCUCGACUCACUCAGA	.::: : :::::::::::.:	AUUGAUUCAGUCGAGCCAAUA	Cleavage	1
mdm-miR156t	TRINITY_DN11934_c0_g6_i3	2.5	-1	1	21	1204	1224	UUGACAGAAGAGAGAGAGCAC	:.::::::::::::::. :	UGGUUCUCUCUCUUCUGUUUA	Cleavage	1
mdm-miR156t	TRINITY_DN11934_c0_g6_i1	2.5	-1	1	21	1216	1236	UUGACAGAAGAGAGAGAGCAC	:.::::::::::::::. :	UGGUUCUCUCUCUUCUGUUUA	Cleavage	1
mdm-miR156u	TRINITY_DN11934_c0_g6_i3	2.5	-1	1	21	1204	1224	UUGACAGAAGAGAGAGAGCAC	:.::::::::::::::. :	UGGUUCUCUCUCUUCUGUUUA	Cleavage	1
mdm-miR156u	TRINITY_DN11934_c0_g6_i1	2.5	-1	1	21	1216	1236	UUGACAGAAGAGAGAGAGCAC	:.::::::::::::::. :	UGGUUCUCUCUCUUCUGUUUA	Cleavage	1
mdm-miR156v	TRINITY_DN11934_c0_g6_i3	2.5	-1	1	21	1204	1224	UUGACAGAAGAGAGAGAGCAC	:.::::::::::::::. :	UGGUUCUCUCUCUUCUGUUUA	Cleavage	1
mdm-miR156v	TRINITY_DN11934_c0_g6_i1	2.5	-1	1	21	1216	1236	UUGACAGAAGAGAGAGAGCAC	:.::::::::::::::. :	UGGUUCUCUCUCUUCUGUUUA	Cleavage	1
mdm-miR156w	TRINITY_DN11934_c0_g6_i3	2.5	-1	1	21	1204	1224	UUGACAGAAGAGAGAGAGCAC	:.::::::::::::::. :	UGGUUCUCUCUCUUCUGUUUA	Cleavage	1
mdm-miR156w	TRINITY_DN11934_c0_g6_i1	2.5	-1	1	21	1216	1236	UUGACAGAAGAGAGAGAGCAC	:.::::::::::::::. :	UGGUUCUCUCUCUUCUGUUUA	Cleavage	1
mes-miR477f	TRINITY_DN14419_c2_g1_i1	2.5	-1	1	20	260	279	AUCUCCCUCAAAGGCUUCCA	:: :.:::::::::::::	GAGAUGUCUUUGAGGGAGAU	Cleavage	1
mes-miR477g	TRINITY_DN14419_c2_g1_i1	2.5	-1	1	20	260	279	AUCUCCCUCAAAGGCUUCCA	:: :.:::::::::::::	GAGAUGUCUUUGAGGGAGAU	Cleavage	1
osa-miR1435	TRINITY_DN14588_c1_g3_i10	2.5	-1	1	20	670	689	UUUCUUAAGUCAAACUUUUU	.:.::::::::.:::::.:	GAGAAGUUUGAUUUAAGGAU	Cleavage	1
osa-miR1873	TRINITY_DN11934_c0_g6_i1	2.5	-1	1	24	968	991	UCAACAUGGUAUCAGAGCUGGAAG	: :.: :::::::::::::::: :	CCUUCUGCUCUGAUACCAUGUUAA	Cleavage	1
osa-miR1873	TRINITY_DN11934_c0_g6_i3	2.5	-1	1	24	956	979	UCAACAUGGUAUCAGAGCUGGAAG	: :.: :::::::::::::::: :	CCUUCUGCUCUGAUACCAUGUUAA	Cleavage	1
osa-miR817	TRINITY_DN10903_c4_g5_i4	2.5	-1	1	21	23	43	UCCAACUUGAGGCCCGAUUGA	: ..:.:::::::..::::::	UGGGUUGGGCCUCGGGUUGGA	Cleavage	1
ptc-miR171a-5p	TRINITY_DN11049_c1_g1_i2	2.5	-1	1	21	411	431	GGAUAUUGGUACGGUUCAAUC	:::::::: ::..:::::::	AAUUGAACCAUAUUAAUAUCC	Cleavage	1
sbi-miR1435a	TRINITY_DN14588_c1_g3_i10	2.5	-1	1	20	670	689	UUUCUUAAGUCAAACUUUUC	::.::::::::.:::::.:	GAGAAGUUUGAUUUAAGGAU	Cleavage	1
sbi-miR5388	TRINITY_DN10903_c4_g5_i4	2.5	-1	1	22	604	625	AUCUUUGCCGGGUGUCUCUGAC	.::::::::.:::.::::	ACGGGAGACACCUGGCGAAGAC	Cleavage	1
stu-miR8021	TRINITY_DN14508_c2_g11_i1	2.5	-1	1	24	173	196	AUUCAAGGCUCAAACUCGAGACCU	:.:.:::::::: :.::::::	CUUUUUUGAGUUUGAACUUUGAAU	Cleavage	1
stu-miR8021	TRINITY_DN14508_c2_g11_i3	2.5	-1	1	24	173	196	AUUCAAGGCUCAAACUCGAGACCU	:.:.:::::::: :.::::::	CUUUUUUGAGUUUGAACUUUGAAU	Cleavage	1
vvi-miR477a	TRINITY_DN14419_c2_g1_i1	2.5	-1	1	21	259	279	AUCUCCCUCAAAGGCUUCCAA	:: :.:::::::::::::	AGAGAUGUCUUUGAGGGAGAU	Cleavage	1
zma-miR166j-5p	TRINITY_DN13541_c1_g2_i2	2.5	-1	1	22	1783	1804	GGUUUGUUUGUCUGGUUCAAGG	:::..:: :::::::::::	UAGUGAGUCAUACAAACAAACC	Cleavage	1
ahy-miR156a	TRINITY_DN11934_c0_g6_i1	3	-1	1	20	1216	1235	UGACAGAAGAGAGAGAGCAC	:.::::::::::::::.	UGGUUCUCUCUCUUCUGUUU	Cleavage	1
ahy-miR156a	TRINITY_DN11934_c0_g6_i3	3	-1	1	20	1204	1223	UGACAGAAGAGAGAGAGCAC	:.::::::::::::::.	UGGUUCUCUCUCUUCUGUUU	Cleavage	1
aly-miR156h-3p	TRINITY_DN13511_c5_g6_i1	3	-1	1	21	223	243	GCUCUCUUUCCUUCUGCCACC	: ::: ::::::.:::.:::	GAUGGAAGAAGGGAAGGGAGA	Cleavage	1
aly-miR3441-5p.2	TRINITY_DN13541_c1_g2_i2	3	-1	1	21	8	28	CGAAGAAAAUGAAGUCGUUUU	::. : ::::::::.::::	UUAAUUAAUUCAUUUUUUUCG	Cleavage	1
aly-miR838-3p	TRINITY_DN14419_c2_g2_i4	3	-1	1	21	59	79	UUUUCUUCUUCUUCUUGCACA	:: ::::.::: :::::::	AUUGAAAGAGGAAAAAGAAAA	Cleavage	1
aly-miR838-3p	TRINITY_DN14419_c2_g2_i3	3	-1	1	21	59	79	UUUUCUUCUUCUUCUUGCACA	:: ::::.::: :::::::	AUUGAAAGAGGAAAAAGAAAA	Cleavage	1
aqc-miR477a	TRINITY_DN14419_c2_g1_i1	3	-1	1	20	260	279	CUCUCCCUCAAGGGCUUCUA	::: :.:.::::::::::	GAGAUGUCUUUGAGGGAGAU	Cleavage	1
aqc-miR477b	TRINITY_DN14419_c2_g1_i1	3	-1	1	20	260	279	CUCUCCCUCAAGGGCUUCUA	::: :.:.::::::::::	GAGAUGUCUUUGAGGGAGAU	Cleavage	1
aqc-miR477e	TRINITY_DN14419_c2_g1_i1	3	-1	1	20	260	279	CUCUCCCUCAAGGGCUUCUA	::: :.:.::::::::::	GAGAUGUCUUUGAGGGAGAU	Cleavage	1
aqc-miR477f	TRINITY_DN14419_c2_g1_i1	3	-1	1	20	260	279	CUCUCCUUCAAAGGCUUCUA	::: :.::::::.:::::	GAGAUGUCUUUGAGGGAGAU	Cleavage	1
ata-miR5084-5p	TRINITY_DN13337_c1_g4_i2	3	-1	1	24	1128	1151	AUCCUCUACAGUACUGUACGGUGC	::..:::. ::..:::.::::::	UCAUUGUAUUGUGUUGUGGAGGAU	Cleavage	1
ath-miR156i	TRINITY_DN11934_c0_g6_i3	3	-1	1	20	1204	1223	UGACAGAAGAGAGAGAGCAG	:.::::::::::::::.	UGGUUCUCUCUCUUCUGUUU	Cleavage	1
ath-miR156i	TRINITY_DN11934_c0_g6_i1	3	-1	1	20	1216	1235	UGACAGAAGAGAGAGAGCAG	:.::::::::::::::.	UGGUUCUCUCUCUUCUGUUU	Cleavage	1
ath-miR156j	TRINITY_DN11934_c0_g6_i3	3	-1	1	20	1204	1223	UGACAGAAGAGAGAGAGCAC	:.::::::::::::::.	UGGUUCUCUCUCUUCUGUUU	Cleavage	1
ath-miR156j	TRINITY_DN11934_c0_g6_i1	3	-1	1	20	1216	1235	UGACAGAAGAGAGAGAGCAC	:.::::::::::::::.	UGGUUCUCUCUCUUCUGUUU	Cleavage	1
ath-miR5021	TRINITY_DN11608_c3_g1_i1	3	-1	1	20	689	708	UGAGAAGAAGAAGAAGAAAA	::::.::.::.::.:::::	UUUUUUUUUUUUUUUUCUCU	Cleavage	1
ath-miR5021	TRINITY_DN14071_c2_g1_i6	3	-1	1	20	490	510	UGAGAAGAAGAAGA-AGAAAA	:::::: ::::::::::::..	UUUUCUGUCUUCUUCUUCUUG	Cleavage	1
ath-miR5648-5p	TRINITY_DN13760_c0_g4_i1	3	-1	1	22	217	238	UUUGGAAAUAUUUGGCUUGACU	:: ::::::..:::::.::.:	UGUAAAGCCAGGUAUUUUCAGA	Cleavage	1
ath-miR867	TRINITY_DN12270_c5_g6_i2	3	-1	1	21	218	238	UUGAACAUGGUUUAUUAGGAA	:::::.::.:::::: ::::.	UUCCUGAUGAACCAUUUUCAG	Cleavage	1
bdi-miR156j	TRINITY_DN11934_c0_g6_i3	3	-1	1	20	1204	1223	UGACAGAAGAGAGAGAGCAC	:.::::::::::::::.	UGGUUCUCUCUCUUCUGUUU	Cleavage	1
bdi-miR156j	TRINITY_DN11934_c0_g6_i1	3	-1	1	20	1216	1235	UGACAGAAGAGAGAGAGCAC	:.::::::::::::::.	UGGUUCUCUCUCUUCUGUUU	Cleavage	1
bdi-miR7782-3p	TRINITY_DN14076_c4_g7_i1	3	-1	1	24	1496	1519	ACCUGCUCUGAUACCAUGUUGUGA	:::..:::::::::::.:: :	CAUCAAUGUGGUAUCAGAGUAGUU	Cleavage	1
csi-miR3951	TRINITY_DN11934_c0_g6_i3	3	-1	1	21	1858	1878	UAGAUAAAGAUGAGAGAAAAA	::::: :.::::: :::::::	UUUUUAUUUCAUCCUUAUCUA	Cleavage	1
csi-miR3951	TRINITY_DN11934_c0_g6_i1	3	-1	1	21	1870	1890	UAGAUAAAGAUGAGAGAAAAA	::::: :.::::: :::::::	UUUUUAUUUCAUCCUUAUCUA	Cleavage	1
csi-miR3951	TRINITY_DN14076_c4_g7_i1	3	-1	1	21	1467	1487	UAGAUAAAGAUGAGAGAAAAA	::::::::: :.:::::::	AUUUUCUCUCUUUUUUAUCUC	Translation	1
csi-miR477b	TRINITY_DN14419_c2_g1_i1	3	-1	1	21	259	279	CUCUCCCUCAAGGGCUUCUCU	::::: :.:.::::::::::	AGAGAUGUCUUUGAGGGAGAU	Cleavage	1
ghr-miR7487	TRINITY_DN14419_c2_g2_i3	3	-1	1	24	837	860	AUACUCUUAUAGGACACUUGUUAA	.: ::::: :.::::: :::::	GCGAAAAGUGACUUAUAAUAGUAU	Cleavage	1
ghr-miR7487	TRINITY_DN14419_c2_g2_i4	3	-1	1	24	866	889	AUACUCUUAUAGGACACUUGUUAA	.: ::::: :.::::: :::::	GCGAAAAGUGACUUAUAAUAGUAU	Cleavage	1
gma-miR1508c	TRINITY_DN13265_c2_g1_i4	3	-1	1	21	267	287	UAGAAAGGGAAAUAGCAGUUG	:::: .:::::::::::: :	GAACUAUUAUUUCCCUUUCAA	Cleavage	1
gma-miR1513a-3p	TRINITY_DN10903_c4_g5_i4	3	-1	1	23	1002	1024	UUUAAAUGUGUAUAAGUCAUGGU	:.: : ::::::.:.:::::::	UCUAAGUCUUAUAUAUAUUUAAA	Cleavage	1
gma-miR9746i	TRINITY_DN14508_c2_g11_i3	3	-1	1	24	1768	1791	AAAGUGUUUGAAUUUCAAUUAGAU	: :::::: :::::::: .:::::	ACCUAAUUCAAAUUCAAUUACUUU	Cleavage	1
gma-miR9746i	TRINITY_DN14508_c2_g11_i4	3	-1	1	24	1223	1246	AAAGUGUUUGAAUUUCAAUUAGAU	: :::::: :::::::: .:::::	ACCUAAUUCAAAUUCAAUUACUUU	Cleavage	1
gma-miR9746i	TRINITY_DN14508_c2_g11_i1	3	-1	1	24	1747	1770	AAAGUGUUUGAAUUUCAAUUAGAU	: :::::: :::::::: .:::::	ACCUAAUUCAAAUUCAAUUACUUU	Cleavage	1
gra-miR7484c	TRINITY_DN14419_c2_g2_i3	3	-1	1	20	489	508	AGAAGUCGAAUUGCAUUUUG	:.::::..:::.::::::	AAGAAUGUGAUUUGACUUCA	Cleavage	1
gra-miR7484c	TRINITY_DN14419_c2_g2_i4	3	-1	1	20	518	537	AGAAGUCGAAUUGCAUUUUG	:.::::..:::.::::::	AAGAAUGUGAUUUGACUUCA	Cleavage	1
gra-miR7494b	TRINITY_DN14004_c1_g1_i6	3	-1	1	23	60	82	AGAGGGAGAAGCAGAAGAGAAUA	:: .:::::: :::::.:.:::	UACCUUCUUCUUCUUCUUCUUCU	Cleavage	3
gra-miR7494b	TRINITY_DN14004_c1_g1_i6	3	-1	1	23	129	151	AGAGGGAGAAGCAGAAGAGAAUA	: .:: ::: :::::::::::	CCUCUUCCUCUUCUUCUCCCUCU	Cleavage	3
gra-miR7494b	TRINITY_DN14004_c1_g1_i7	3	-1	1	23	117	139	AGAGGGAGAAGCAGAAGAGAAUA	: .:: ::: :::::::::::	CCUCUUCCUCUUCUUCUCCCUCU	Cleavage	2
gra-miR7504c	TRINITY_DN14468_c5_g16_i2	3	-1	1	24	564	587	AAGAGAAAAAAUCGGAUUUAUCAU	.::::.::: ::::.::::	CGGCCGAAUCUGAUCUUUUUUCUU	Translation	1
gra-miR7504e	TRINITY_DN11821_c2_g4_i1	3	-1	1	24	56	79	AGGAGAAAAAAAUCUGAUUUGUCA	: .::.::::::::::::	UUAUUUACUAGGUUUUUUUCUCCU	Cleavage	1
gra-miR7504f	TRINITY_DN11821_c2_g4_i1	3	-1	1	24	56	79	AGGAGAAAAAAAUCUGAUUUGUCA	: .::.::::::::::::	UUAUUUACUAGGUUUUUUUCUCCU	Cleavage	1
gra-miR8693	TRINITY_DN11821_c2_g4_i1	3	-1	1	24	32	55	AGGAUGAAAAUAUUGAUGUAGCAU	: :: :.:::::::::::..: ::	AAGCCAUAUCAAUAUUUUUGUGCU	Cleavage	1
gra-miR8778	TRINITY_DN13552_c3_g2_i1	3	-1	1	24	143	166	UUUCCAUAUUAGGGUUUGAACUUU	: : : ::::::::.::: ::::	CAUGAUGAAACCCUAGUAUAGAAA	Cleavage	1
gra-miR8786a	TRINITY_DN14148_c2_g9_i1	3	-1	1	24	752	775	UUUUAGUGAUGUGGCAGAAAGAUG	:::::::::::::::.:.. :	UCACUUUCUGCCACAUCAUUGGCA	Cleavage	1
gra-miR8786b	TRINITY_DN14148_c2_g9_i1	3	-1	1	24	752	775	UUUUAGUGAUGUGGCAGAAAGAUG	:::::::::::::::.:.. :	UCACUUUCUGCCACAUCAUUGGCA	Cleavage	1
gso-miR1508a	TRINITY_DN13265_c2_g1_i4	3	-1	1	21	267	287	UAGAAAGGGAAAUAGCAGUUG	:::: .:::::::::::: :	GAACUAUUAUUUCCCUUUCAA	Cleavage	1
hpa-miR156a	TRINITY_DN11934_c0_g6_i3	3	-1	1	20	1204	1223	UGACAGAAGAGAGAGAGCAC	:.::::::::::::::.	UGGUUCUCUCUCUUCUGUUU	Cleavage	1
hpa-miR156a	TRINITY_DN11934_c0_g6_i1	3	-1	1	20	1216	1235	UGACAGAAGAGAGAGAGCAC	:.::::::::::::::.	UGGUUCUCUCUCUUCUGUUU	Cleavage	1
hvu-miR6180	TRINITY_DN11934_c0_g6_i1	3	-1	1	20	1744	1763	AGGGUGGAAGAAAGAGGGCG	.::..:::::::::: :.::	UGCUUUCUUUCUUCCUCUCU	Cleavage	1
hvu-miR6180	TRINITY_DN11934_c0_g6_i3	3	-1	1	20	1732	1751	AGGGUGGAAGAAAGAGGGCG	.::..:::::::::: :.::	UGCUUUCUUUCUUCCUCUCU	Cleavage	1
mes-miR477a	TRINITY_DN14419_c2_g1_i1	3	-1	1	20	260	279	CUCUCCCUCAAGGGCUUCUG	::: :.:.::::::::::	GAGAUGUCUUUGAGGGAGAU	Cleavage	1
mes-miR477b	TRINITY_DN14419_c2_g1_i1	3	-1	1	20	260	279	CUCUCCCUCAAGGGCUUCUG	::: :.:.::::::::::	GAGAUGUCUUUGAGGGAGAU	Cleavage	1
mes-miR477c	TRINITY_DN14419_c2_g1_i1	3	-1	1	20	260	279	CUCUCCCUCAAGGGCUUCUG	::: :.:.::::::::::	GAGAUGUCUUUGAGGGAGAU	Cleavage	1
mes-miR477d	TRINITY_DN14419_c2_g1_i1	3	-1	1	20	260	279	CUCUCCCUCAAGGGCUUCUC	:::: :.:.::::::::::	GAGAUGUCUUUGAGGGAGAU	Cleavage	1
mes-miR477e	TRINITY_DN14419_c2_g1_i1	3	-1	1	20	260	279	CUCUCCCUCAAGGGCUUCUG	::: :.:.::::::::::	GAGAUGUCUUUGAGGGAGAU	Cleavage	1
mtr-miR1509a-3p	TRINITY_DN13337_c1_g4_i2	3	-1	1	21	902	922	ACCGGAUUUCCUUGAUUAAAG	:::::::::::..:..::	UGUUAAUCAAGGAGGUUUGGA	Cleavage	1
mtr-miR2650	TRINITY_DN13953_c2_g3_i10	3	-1	1	22	1091	1112	AACUUAAAUAUGUUUUCAGUCC	:::::.:::.::.::::: ::	UGACUGGAAAUAUGUUUAAAUU	Cleavage	1
mtr-miR2655b	TRINITY_DN14709_c1_g2_i3	3	-1	1	21	1387	1407	CGUUUUGGUCCCUUAACUUUA	::::: .::::::::::.:	AAAAGUAUGGGGACCAAAAUG	Cleavage	1
mtr-miR5227	TRINITY_DN14004_c1_g1_i6	3	-1	1	22	141	162	UGAAGAGAAGAAGAUUGAUGAA	:. :: ::::::::::::::	CUUCUCCCUCUUCUUCUCUUCA	Cleavage	1
mtr-miR5227	TRINITY_DN14004_c1_g1_i7	3	-1	1	22	129	150	UGAAGAGAAGAAGAUUGAUGAA	:. :: ::::::::::::::	CUUCUCCCUCUUCUUCUCUUCA	Cleavage	1
mtr-miR5234	TRINITY_DN10903_c4_g5_i4	3	-1	1	21	1130	1150	UUUUGUUGUGGAUGGCAGAAG	:::::::::.::: ..:::	GGUCUGCCAUCUACACUGAAA	Cleavage	1
osa-miR171c-5p	TRINITY_DN11049_c1_g1_i2	3	-1	1	21	411	431	GGAUAUUGGUGCGGUUCAAUC	:::::::: .:..:::::::	AAUUGAACCAUAUUAAUAUCC	Cleavage	1
osa-miR171e-5p	TRINITY_DN14727_c1_g3_i1	3	-1	1	21	142	162	UGUUGGCUCGGCUCACUCAGA	.::: : ::.::::::::.:	AUUGAUUCAGUCGAGCCAAUA	Cleavage	1
osa-miR1853-3p	TRINITY_DN14714_c1_g1_i1	3	-1	1	22	71	92	UAAUUGGGGAUGUUCGGUUGCU	:::.::::.::.:.::::	UUGAACUGAACGUCUCUAAUUC	Cleavage	1
osa-miR2871a-3p	TRINITY_DN14714_c1_g1_i1	3	-1	1	21	920	940	UAUUUUAGUUUCUAUGGUCAC	:.:::::.::.:.:::::	UGUAUCAUAGGAAUUGAAAUA	Cleavage	1
osa-miR2871b	TRINITY_DN14714_c1_g1_i1	3	-1	1	21	920	940	UAUUUUAGUUUCUAUGGUCAC	:.:::::.::.:.:::::	UGUAUCAUAGGAAUUGAAAUA	Cleavage	1
osa-miR5151	TRINITY_DN14714_c1_g1_i1	3	-1	1	22	7	28	UAAUGAUGUGGGUACGAAUGAA	: ::: ::::.::::.:::	GGGAAUCGAACCCGCAUCGUUA	Cleavage	1
osa-miR5797	TRINITY_DN11450_c3_g1_i1	3	-1	1	21	767	787	UCGUGGGAUUUAUGCAGUUAA	::.: :::::::::.:::	GAAAUUCCAUAAAUCCUACGU	Cleavage	1
osa-miR5797	TRINITY_DN11049_c1_g1_i2	3	-1	1	21	904	924	UCGUGGGAUUUAUGCAGUUAA	.: : :::.::::::::::	AAGAGUUCAUGAAUCCCACGA	Cleavage	1
osa-miR6248	TRINITY_DN14126_c0_g1_i9	3	-1	1	21	14	34	UAUUUGAGGAUGGAGGUAGUA	: .::.::.:::::: :::::	UCUUAUCUUCAUCCUAAAAUA	Cleavage	1
ptc-miR477a-5p	TRINITY_DN14419_c2_g1_i1	3	-1	1	21	259	279	AUCUCCCUCAGAGGCUUCCAA	:: :.::.::::::::::	AGAGAUGUCUUUGAGGGAGAU	Cleavage	1
ptc-miR477b	TRINITY_DN14419_c2_g1_i1	3	-1	1	21	259	279	AUCUCCCUCAGAGGCUUCCAA	:: :.::.::::::::::	AGAGAUGUCUUUGAGGGAGAU	Cleavage	1
ptc-miR478e	TRINITY_DN13984_c2_g1_i1	3	-1	1	24	216	239	UGACGAGUCUUCUAUUUUUAGGGA	::::: ::::::::: :.:	AGGAAAAAAAAAGAAGACUCAUUA	Cleavage	1
sbi-miR6234a-5p	TRINITY_DN11450_c3_g1_i1	3	-1	1	24	857	879	AAGUGUGUUCCUCUAUUUGACGCU	: :::.: ::::::::::.::	AUAGACAAGU-GAGGAACACAUUU	Cleavage	1
sbi-miR6234b-5p	TRINITY_DN11450_c3_g1_i1	3	-1	1	24	857	879	AAGUGUGUUCCUCUAUUUGACGCU	: :::.: ::::::::::.::	AUAGACAAGU-GAGGAACACAUUU	Cleavage	1
sbi-miR6235-5p	TRINITY_DN14727_c1_g3_i1	3	-1	1	24	706	729	UUGUGAGAGAAAAAUACUGUUGGC	: :: ::::::::.:::.::	GAAAUCAUCAUUUUUCUUUCAUAA	Cleavage	1
sly-miR9473-3p	TRINITY_DN13541_c1_g2_i2	3	-1	1	21	288	308	AAACGAGUUCAGAUUUACAGC	.: :::.:.::::.:.::::	CUUUUAAGUUUGAAUUUGUUU	Cleavage	1
smo-miR1088-5p	TRINITY_DN11934_c0_g6_i1	3	-1	1	21	1121	1141	CAGAAGAAAGAGAGCACGCAU	:::::::::: :::::.:	UGGCGUGCUCUCAUUCUUUUA	Cleavage	1
smo-miR1088-5p	TRINITY_DN11934_c0_g6_i3	3	-1	1	21	1109	1129	CAGAAGAAAGAGAGCACGCAU	:::::::::: :::::.:	UGGCGUGCUCUCAUUCUUUUA	Cleavage	1
stu-miR167d-3p	TRINITY_DN14508_c2_g11_i1	3	-1	1	20	2078	2097	GAUCAUGUGGUUGCUUCACC	::::::::: ::::::: :	UGUGAAGCAAGCACAUGAAC	Translation	1
stu-miR167d-3p	TRINITY_DN14508_c2_g11_i4	3	-1	1	20	1554	1573	GAUCAUGUGGUUGCUUCACC	::::::::: ::::::: :	UGUGAAGCAAGCACAUGAAC	Translation	1
stu-miR167d-3p	TRINITY_DN14508_c2_g11_i3	3	-1	1	20	2099	2118	GAUCAUGUGGUUGCUUCACC	::::::::: ::::::: :	UGUGAAGCAAGCACAUGAAC	Translation	1
stu-miR171b-5p	TRINITY_DN11049_c1_g1_i2	3	-1	1	21	411	431	AGAUAUUGAUGUGGCUCAAUC	::::: :::.::.::::::	AAUUGAACCAUAUUAAUAUCC	Cleavage	1
stu-miR7982a	TRINITY_DN10752_c1_g1_i2	3	-1	1	24	99	122	AAGUUGGAUGAUAAUAAUAUAUAU	:: ::: :::::::::::.:: ::	AUUUAUUUUAUUAUCAUCUAAAUU	Cleavage	1
stu-miR7982b	TRINITY_DN10752_c1_g1_i2	3	-1	1	24	99	122	AAGUUGGAUGAUAAUAAUAUAUAU	:: ::: :::::::::::.:: ::	AUUUAUUUUAUUAUCAUCUAAAUU	Cleavage	1
tae-miR5048-5p	TRINITY_DN9700_c0_g1_i3	3	-1	1	22	433	454	UUUGCAGGUUUUAGGUCUAAGU	:: ::..::::::::::::	GAUUUGAUUUAAAACCUGCAAU	Cleavage	1
vvi-miR156h	TRINITY_DN11934_c0_g6_i1	3	-1	1	20	1216	1235	UGACAGAAGAGAGAGAGCAU	:.::::::::::::::.	UGGUUCUCUCUCUUCUGUUU	Cleavage	1
vvi-miR156h	TRINITY_DN11934_c0_g6_i3	3	-1	1	20	1204	1223	UGACAGAAGAGAGAGAGCAU	:.::::::::::::::.	UGGUUCUCUCUCUUCUGUUU	Cleavage	1
vvi-miR2111-3p	TRINITY_DN14709_c1_g2_i3	3	-1	1	21	36	56	GUCCUCUGGUUGCAGAUUACU	:: ::::::::::::::	UUGAACCUGCAACCAGAGGAA	Cleavage	1
vvi-miR395n	TRINITY_DN11934_c0_g6_i3	3	-1	1	21	656	676	CUGAAGAGUCUGGAGGAACUC	::::::.::.:::::..:	GCUUUCCUCUAGGCUCUUUGG	Cleavage	1
vvi-miR395n	TRINITY_DN11934_c0_g6_i1	3	-1	1	21	668	688	CUGAAGAGUCUGGAGGAACUC	::::::.::.:::::..:	GCUUUCCUCUAGGCUCUUUGG	Cleavage	1
zma-miR171d-5p	TRINITY_DN14727_c1_g3_i1	3	-1	1	21	142	162	UGUUGGCUCGGCUCACUCAGA	.::: : ::.::::::::.:	AUUGAUUCAGUCGAGCCAAUA	Cleavage	1
zma-miR171e-5p	TRINITY_DN14727_c1_g3_i1	3	-1	1	21	142	162	UGUUGGCUCGGCUCACUCAGA	.::: : ::.::::::::.:	AUUGAUUCAGUCGAGCCAAUA	Cleavage	1
zma-miR2275d-5p	TRINITY_DN12901_c4_g4_i2	3	-1	1	21	93	113	AGAGUUGGAGGAAAGAAAACU	::.::::.:::::::::	AAGGUUUUUUCUUCCAACUCU	Cleavage	1

## Sheet: psRNATarget_miRNA_targets_in_cu
Supplementary Table S7. Predicted miRNA targets in Cucumber
miRNA_Acc.	Target_Acc.	Expectation	UPE$	miRNA_start	miRNA_end	Target_start	Target_end	miRNA_aligned_fragment	alignment	Target_aligned_fragment	Inhibition	Multiplicity
ahy-miR156a	KGN56361	0	-1	1	20	798	817	UGACAGAAGAGAGAGAGCAC	::::::::::::::::::::	GUGCUCUCUCUCUUCUGUCA	Cleavage	1
ahy-miR156a	KGN63473	0	-1	1	20	1045	1064	UGACAGAAGAGAGAGAGCAC	::::::::::::::::::::	GUGCUCUCUCUCUUCUGUCA	Cleavage	1
ahy-miR156a	KGN64421	0	-1	1	20	829	848	UGACAGAAGAGAGAGAGCAC	::::::::::::::::::::	GUGCUCUCUCUCUUCUGUCA	Cleavage	1
ahy-miR156a	KGN59315	0	-1	1	20	992	1011	UGACAGAAGAGAGAGAGCAC	::::::::::::::::::::	GUGCUCUCUCUCUUCUGUCA	Cleavage	1
ahy-miR156a	KGN46458	0	-1	1	20	1830	1849	UGACAGAAGAGAGAGAGCAC	::::::::::::::::::::	GUGCUCUCUCUCUUCUGUCA	Cleavage	2
ahy-miR156a	KGN64075	0	-1	1	20	1727	1746	UGACAGAAGAGAGAGAGCAC	::::::::::::::::::::	GUGCUCUCUCUCUUCUGUCA	Cleavage	1
ahy-miR156a	KGN63774	0	-1	1	20	1630	1649	UGACAGAAGAGAGAGAGCAC	::::::::::::::::::::	GUGCUCUCUCUCUUCUGUCA	Cleavage	1
ahy-miR156a	KGN64693	0	-1	1	20	722	741	UGACAGAAGAGAGAGAGCAC	:::::::::::::::::::	UUGCUCUCUCUCUUCUGUCA	Cleavage	1
ahy-miR156a	KGN55117	0	-1	1	20	921	940	UGACAGAAGAGAGAGAGCAC	:::::::::::::::::::	UUGCUCUCUCUCUUCUGUCA	Cleavage	1
ahy-miR156c	KGN59315	0	-1	1	21	992	1012	UUGACAGAAGAGAGAGAGCAC	:::::::::::::::::::::	GUGCUCUCUCUCUUCUGUCAA	Cleavage	1
ahy-miR156c	KGN46458	0	-1	1	21	1830	1850	UUGACAGAAGAGAGAGAGCAC	:::::::::::::::::::::	GUGCUCUCUCUCUUCUGUCAA	Cleavage	1
ahy-miR156c	KGN64693	0	-1	1	21	722	742	UUGACAGAAGAGAGAGAGCAC	::::::::::::::::::::	UUGCUCUCUCUCUUCUGUCAA	Cleavage	1
ath-miR156i	KGN64693	0	-1	1	20	722	741	UGACAGAAGAGAGAGAGCAG	.:::::::::::::::::::	UUGCUCUCUCUCUUCUGUCA	Cleavage	1
ath-miR156i	KGN55117	0	-1	1	20	921	940	UGACAGAAGAGAGAGAGCAG	.:::::::::::::::::::	UUGCUCUCUCUCUUCUGUCA	Cleavage	1
ath-miR156i	KGN56361	0	-1	1	20	798	817	UGACAGAAGAGAGAGAGCAG	:::::::::::::::::::	GUGCUCUCUCUCUUCUGUCA	Cleavage	2
ath-miR156i	KGN63473	0	-1	1	20	1045	1064	UGACAGAAGAGAGAGAGCAG	:::::::::::::::::::	GUGCUCUCUCUCUUCUGUCA	Cleavage	1
ath-miR156i	KGN64421	0	-1	1	20	829	848	UGACAGAAGAGAGAGAGCAG	:::::::::::::::::::	GUGCUCUCUCUCUUCUGUCA	Cleavage	1
ath-miR156i	KGN59315	0	-1	1	20	992	1011	UGACAGAAGAGAGAGAGCAG	:::::::::::::::::::	GUGCUCUCUCUCUUCUGUCA	Cleavage	2
ath-miR156i	KGN46458	0	-1	1	20	1830	1849	UGACAGAAGAGAGAGAGCAG	:::::::::::::::::::	GUGCUCUCUCUCUUCUGUCA	Cleavage	2
ath-miR156i	KGN64075	0	-1	1	20	1727	1746	UGACAGAAGAGAGAGAGCAG	:::::::::::::::::::	GUGCUCUCUCUCUUCUGUCA	Cleavage	1
ath-miR156i	KGN63774	0	-1	1	20	1630	1649	UGACAGAAGAGAGAGAGCAG	:::::::::::::::::::	GUGCUCUCUCUCUUCUGUCA	Cleavage	1
ath-miR156j	KGN56361	0	-1	1	20	798	817	UGACAGAAGAGAGAGAGCAC	::::::::::::::::::::	GUGCUCUCUCUCUUCUGUCA	Cleavage	1
ath-miR156j	KGN63473	0	-1	1	20	1045	1064	UGACAGAAGAGAGAGAGCAC	::::::::::::::::::::	GUGCUCUCUCUCUUCUGUCA	Cleavage	1
ath-miR156j	KGN64421	0	-1	1	20	829	848	UGACAGAAGAGAGAGAGCAC	::::::::::::::::::::	GUGCUCUCUCUCUUCUGUCA	Cleavage	1
ath-miR156j	KGN59315	0	-1	1	20	992	1011	UGACAGAAGAGAGAGAGCAC	::::::::::::::::::::	GUGCUCUCUCUCUUCUGUCA	Cleavage	1
ath-miR156j	KGN46458	0	-1	1	20	1830	1849	UGACAGAAGAGAGAGAGCAC	::::::::::::::::::::	GUGCUCUCUCUCUUCUGUCA	Cleavage	2
ath-miR156j	KGN64075	0	-1	1	20	1727	1746	UGACAGAAGAGAGAGAGCAC	::::::::::::::::::::	GUGCUCUCUCUCUUCUGUCA	Cleavage	1
ath-miR156j	KGN63774	0	-1	1	20	1630	1649	UGACAGAAGAGAGAGAGCAC	::::::::::::::::::::	GUGCUCUCUCUCUUCUGUCA	Cleavage	1
ath-miR156j	KGN64693	0	-1	1	20	722	741	UGACAGAAGAGAGAGAGCAC	:::::::::::::::::::	UUGCUCUCUCUCUUCUGUCA	Cleavage	1
ath-miR156j	KGN55117	0	-1	1	20	921	940	UGACAGAAGAGAGAGAGCAC	:::::::::::::::::::	UUGCUCUCUCUCUUCUGUCA	Cleavage	1
ath-miR5021	KGN65452	0	-1	1	20	2	21	UGAGAAGAAGAAGAAGAAAA	:::::::::::::::::::	CUUUCUUCUUCUUCUUCUCA	Cleavage	1
ath-miR5021	KGN61697	0	-1	1	20	159	178	UGAGAAGAAGAAGAAGAAAA	:::::::::::::::::::	CUUUCUUCUUCUUCUUCUCA	Cleavage	1
bdi-miR156j	KGN56361	0	-1	1	20	798	817	UGACAGAAGAGAGAGAGCAC	::::::::::::::::::::	GUGCUCUCUCUCUUCUGUCA	Cleavage	1
bdi-miR156j	KGN63473	0	-1	1	20	1045	1064	UGACAGAAGAGAGAGAGCAC	::::::::::::::::::::	GUGCUCUCUCUCUUCUGUCA	Cleavage	1
bdi-miR156j	KGN64421	0	-1	1	20	829	848	UGACAGAAGAGAGAGAGCAC	::::::::::::::::::::	GUGCUCUCUCUCUUCUGUCA	Cleavage	1
bdi-miR156j	KGN59315	0	-1	1	20	992	1011	UGACAGAAGAGAGAGAGCAC	::::::::::::::::::::	GUGCUCUCUCUCUUCUGUCA	Cleavage	1
bdi-miR156j	KGN46458	0	-1	1	20	1830	1849	UGACAGAAGAGAGAGAGCAC	::::::::::::::::::::	GUGCUCUCUCUCUUCUGUCA	Cleavage	2
bdi-miR156j	KGN64075	0	-1	1	20	1727	1746	UGACAGAAGAGAGAGAGCAC	::::::::::::::::::::	GUGCUCUCUCUCUUCUGUCA	Cleavage	1
bdi-miR156j	KGN63774	0	-1	1	20	1630	1649	UGACAGAAGAGAGAGAGCAC	::::::::::::::::::::	GUGCUCUCUCUCUUCUGUCA	Cleavage	1
bdi-miR156j	KGN64693	0	-1	1	20	722	741	UGACAGAAGAGAGAGAGCAC	:::::::::::::::::::	UUGCUCUCUCUCUUCUGUCA	Cleavage	1
bdi-miR156j	KGN55117	0	-1	1	20	921	940	UGACAGAAGAGAGAGAGCAC	:::::::::::::::::::	UUGCUCUCUCUCUUCUGUCA	Cleavage	1
far-miR156b	KGN59315	0	-1	1	21	992	1012	UUGACAGAAGAGAGAGAGCAC	:::::::::::::::::::::	GUGCUCUCUCUCUUCUGUCAA	Cleavage	1
far-miR156b	KGN46458	0	-1	1	21	1830	1850	UUGACAGAAGAGAGAGAGCAC	:::::::::::::::::::::	GUGCUCUCUCUCUUCUGUCAA	Cleavage	1
far-miR156b	KGN64693	0	-1	1	21	722	742	UUGACAGAAGAGAGAGAGCAC	::::::::::::::::::::	UUGCUCUCUCUCUUCUGUCAA	Cleavage	1
hpa-miR156a	KGN56361	0	-1	1	20	798	817	UGACAGAAGAGAGAGAGCAC	::::::::::::::::::::	GUGCUCUCUCUCUUCUGUCA	Cleavage	1
hpa-miR156a	KGN63473	0	-1	1	20	1045	1064	UGACAGAAGAGAGAGAGCAC	::::::::::::::::::::	GUGCUCUCUCUCUUCUGUCA	Cleavage	1
hpa-miR156a	KGN64421	0	-1	1	20	829	848	UGACAGAAGAGAGAGAGCAC	::::::::::::::::::::	GUGCUCUCUCUCUUCUGUCA	Cleavage	1
hpa-miR156a	KGN59315	0	-1	1	20	992	1011	UGACAGAAGAGAGAGAGCAC	::::::::::::::::::::	GUGCUCUCUCUCUUCUGUCA	Cleavage	1
hpa-miR156a	KGN46458	0	-1	1	20	1830	1849	UGACAGAAGAGAGAGAGCAC	::::::::::::::::::::	GUGCUCUCUCUCUUCUGUCA	Cleavage	2
hpa-miR156a	KGN64075	0	-1	1	20	1727	1746	UGACAGAAGAGAGAGAGCAC	::::::::::::::::::::	GUGCUCUCUCUCUUCUGUCA	Cleavage	1
hpa-miR156a	KGN63774	0	-1	1	20	1630	1649	UGACAGAAGAGAGAGAGCAC	::::::::::::::::::::	GUGCUCUCUCUCUUCUGUCA	Cleavage	1
hpa-miR156a	KGN64693	0	-1	1	20	722	741	UGACAGAAGAGAGAGAGCAC	:::::::::::::::::::	UUGCUCUCUCUCUUCUGUCA	Cleavage	1
hpa-miR156a	KGN55117	0	-1	1	20	921	940	UGACAGAAGAGAGAGAGCAC	:::::::::::::::::::	UUGCUCUCUCUCUUCUGUCA	Cleavage	1
mdm-miR156t	KGN59315	0	-1	1	21	992	1012	UUGACAGAAGAGAGAGAGCAC	:::::::::::::::::::::	GUGCUCUCUCUCUUCUGUCAA	Cleavage	1
mdm-miR156t	KGN46458	0	-1	1	21	1830	1850	UUGACAGAAGAGAGAGAGCAC	:::::::::::::::::::::	GUGCUCUCUCUCUUCUGUCAA	Cleavage	1
mdm-miR156t	KGN64693	0	-1	1	21	722	742	UUGACAGAAGAGAGAGAGCAC	::::::::::::::::::::	UUGCUCUCUCUCUUCUGUCAA	Cleavage	1
mdm-miR156u	KGN59315	0	-1	1	21	992	1012	UUGACAGAAGAGAGAGAGCAC	:::::::::::::::::::::	GUGCUCUCUCUCUUCUGUCAA	Cleavage	1
mdm-miR156u	KGN46458	0	-1	1	21	1830	1850	UUGACAGAAGAGAGAGAGCAC	:::::::::::::::::::::	GUGCUCUCUCUCUUCUGUCAA	Cleavage	1
mdm-miR156u	KGN64693	0	-1	1	21	722	742	UUGACAGAAGAGAGAGAGCAC	::::::::::::::::::::	UUGCUCUCUCUCUUCUGUCAA	Cleavage	1
mdm-miR156v	KGN59315	0	-1	1	21	992	1012	UUGACAGAAGAGAGAGAGCAC	:::::::::::::::::::::	GUGCUCUCUCUCUUCUGUCAA	Cleavage	1
mdm-miR156v	KGN46458	0	-1	1	21	1830	1850	UUGACAGAAGAGAGAGAGCAC	:::::::::::::::::::::	GUGCUCUCUCUCUUCUGUCAA	Cleavage	1
mdm-miR156v	KGN64693	0	-1	1	21	722	742	UUGACAGAAGAGAGAGAGCAC	::::::::::::::::::::	UUGCUCUCUCUCUUCUGUCAA	Cleavage	1
mdm-miR156w	KGN59315	0	-1	1	21	992	1012	UUGACAGAAGAGAGAGAGCAC	:::::::::::::::::::::	GUGCUCUCUCUCUUCUGUCAA	Cleavage	1
mdm-miR156w	KGN46458	0	-1	1	21	1830	1850	UUGACAGAAGAGAGAGAGCAC	:::::::::::::::::::::	GUGCUCUCUCUCUUCUGUCAA	Cleavage	1
mdm-miR156w	KGN64693	0	-1	1	21	722	742	UUGACAGAAGAGAGAGAGCAC	::::::::::::::::::::	UUGCUCUCUCUCUUCUGUCAA	Cleavage	1
vvi-miR156h	KGN56361	0	-1	1	20	798	817	UGACAGAAGAGAGAGAGCAU	.:::::::::::::::::::	GUGCUCUCUCUCUUCUGUCA	Cleavage	1
vvi-miR156h	KGN63473	0	-1	1	20	1045	1064	UGACAGAAGAGAGAGAGCAU	.:::::::::::::::::::	GUGCUCUCUCUCUUCUGUCA	Cleavage	1
vvi-miR156h	KGN64421	0	-1	1	20	829	848	UGACAGAAGAGAGAGAGCAU	.:::::::::::::::::::	GUGCUCUCUCUCUUCUGUCA	Cleavage	1
vvi-miR156h	KGN59315	0	-1	1	20	992	1011	UGACAGAAGAGAGAGAGCAU	.:::::::::::::::::::	GUGCUCUCUCUCUUCUGUCA	Cleavage	1
vvi-miR156h	KGN46458	0	-1	1	20	1830	1849	UGACAGAAGAGAGAGAGCAU	.:::::::::::::::::::	GUGCUCUCUCUCUUCUGUCA	Cleavage	2
vvi-miR156h	KGN64075	0	-1	1	20	1727	1746	UGACAGAAGAGAGAGAGCAU	.:::::::::::::::::::	GUGCUCUCUCUCUUCUGUCA	Cleavage	1
vvi-miR156h	KGN63774	0	-1	1	20	1630	1649	UGACAGAAGAGAGAGAGCAU	.:::::::::::::::::::	GUGCUCUCUCUCUUCUGUCA	Cleavage	1
vvi-miR156h	KGN64693	0	-1	1	20	722	741	UGACAGAAGAGAGAGAGCAU	:::::::::::::::::::	UUGCUCUCUCUCUUCUGUCA	Cleavage	1
vvi-miR156h	KGN55117	0	-1	1	20	921	940	UGACAGAAGAGAGAGAGCAU	:::::::::::::::::::	UUGCUCUCUCUCUUCUGUCA	Cleavage	1
ahy-miR156a	KGN49239	0.5	-1	1	20	661	680	UGACAGAAGAGAGAGAGCAC	::::.::::::::::::::	AUGCUUUCUCUCUUCUGUCA	Cleavage	1
aly-miR838-3p	KGN45577	0.5	-1	1	21	1390	1410	UUUUCUUCUUCUUCUUGCACA	:::::::::::::::::.:	GCUGCAAGAAGAAGAAGAAGA	Cleavage	25
aly-miR838-3p	KGN64940	0.5	-1	1	21	6	26	UUUUCUUCUUCUUCUUGCACA	:::::::::::::::::.:	AAUGCAAGAAGAAGAAGAAGA	Cleavage	1
aly-miR838-3p	KGN45224	0.5	-1	1	21	138	158	UUUUCUUCUUCUUCUUGCACA	:::::::::::::::::.:	GAUGCAAGAAGAAGAAGAAGA	Cleavage	1
ath-miR156i	KGN49239	0.5	-1	1	20	661	680	UGACAGAAGAGAGAGAGCAG	::::.::::::::::::::	AUGCUUUCUCUCUUCUGUCA	Cleavage	1
ath-miR156j	KGN49239	0.5	-1	1	20	661	680	UGACAGAAGAGAGAGAGCAC	::::.::::::::::::::	AUGCUUUCUCUCUUCUGUCA	Cleavage	1
ath-miR5021	KGN54863	0.5	-1	1	20	662	681	UGAGAAGAAGAAGAAGAAAA	::::.:::::::::::::::	UUUUUUUCUUCUUCUUCUCA	Cleavage	1
ath-miR5021	KGN61790	0.5	-1	1	20	1780	1799	UGAGAAGAAGAAGAAGAAAA	::::::::::::::::.:::	UUUUCUUCUUCUUCUUUUCA	Cleavage	2
ath-miR5021	KGN55570	0.5	-1	1	20	1368	1387	UGAGAAGAAGAAGAAGAAAA	::::::::::::::::.:::	UUUUCUUCUUCUUCUUUUCA	Cleavage	1
ath-miR5021	KGN59589	0.5	-1	1	20	325	344	UGAGAAGAAGAAGAAGAAAA	::::::::::::::::::.:	UUUUCUUCUUCUUCUUCUUA	Cleavage	1
ath-miR5021	KGN53256	0.5	-1	1	20	38	57	UGAGAAGAAGAAGAAGAAAA	:::::::::::::::::.:	CUUUCUUCUUCUUCUUCUUA	Cleavage	1
ath-miR5021	KGN45363	0.5	-1	1	20	388	407	UGAGAAGAAGAAGAAGAAAA	:::::::::::::::::.:	GUUUCUUCUUCUUCUUCUUA	Cleavage	1
bdi-miR156j	KGN49239	0.5	-1	1	20	661	680	UGACAGAAGAGAGAGAGCAC	::::.::::::::::::::	AUGCUUUCUCUCUUCUGUCA	Cleavage	1
hpa-miR156a	KGN49239	0.5	-1	1	20	661	680	UGACAGAAGAGAGAGAGCAC	::::.::::::::::::::	AUGCUUUCUCUCUUCUGUCA	Cleavage	1
vvi-miR156h	KGN49239	0.5	-1	1	20	661	680	UGACAGAAGAGAGAGAGCAU	:::::.::::::::::::::	AUGCUUUCUCUCUUCUGUCA	Cleavage	1
zma-miR2275d-5p	KGN49725	0.5	-1	1	21	636	656	AGAGUUGGAGGAAAGAAAACU	::::::::.::::::::::	CUUUUUCUUUUCUCCAACUCU	Cleavage	1
ahy-miR156c	KGN56361	1	-1	1	21	798	818	UUGACAGAAGAGAGAGAGCAC	::::::::::::::::::::	GUGCUCUCUCUCUUCUGUCAU	Cleavage	1
ahy-miR156c	KGN63473	1	-1	1	21	1045	1065	UUGACAGAAGAGAGAGAGCAC	::::::::::::::::::::	GUGCUCUCUCUCUUCUGUCAU	Cleavage	1
ahy-miR156c	KGN64421	1	-1	1	21	829	849	UUGACAGAAGAGAGAGAGCAC	::::::::::::::::::::	GUGCUCUCUCUCUUCUGUCAU	Cleavage	1
ahy-miR156c	KGN64075	1	-1	1	21	1727	1747	UUGACAGAAGAGAGAGAGCAC	::::::::::::::::::::	GUGCUCUCUCUCUUCUGUCAU	Cleavage	1
ahy-miR156c	KGN63774	1	-1	1	21	1630	1650	UUGACAGAAGAGAGAGAGCAC	::::::::::::::::::::	GUGCUCUCUCUCUUCUGUCAU	Cleavage	1
ahy-miR156c	KGN55117	1	-1	1	21	921	941	UUGACAGAAGAGAGAGAGCAC	:::::::::::::::::::	UUGCUCUCUCUCUUCUGUCAC	Cleavage	1
aly-miR838-3p	KGN61024	1	-1	1	21	27	47	UUUUCUUCUUCUUCUUGCACA	:::::::.:::::::::.:	AUUGCAAGAGGAAGAAGAAGA	Cleavage	3
aly-miR838-3p	KGN59345	1	-1	1	21	660	680	UUUUCUUCUUCUUCUUGCACA	: :: ::::::::::::::::	UUUGAAAGAAGAAGAAGAAAA	Cleavage	2
aqc-miR477f	KGN44440	1	-1	1	20	1540	1559	CUCUCCUUCAAAGGCUUCUA	::::::.::::::::.:::	GAGAAGCUUUUGAAGGGGAG	Cleavage	1
ath-miR5021	KGN50939	1	-1	1	20	298	317	UGAGAAGAAGAAGAAGAAAA	:::::::::::::::::::	UUUUCUUCUUCUUCUUCUCC	Cleavage	1
ath-miR5021	KGN46395	1	-1	1	20	256	275	UGAGAAGAAGAAGAAGAAAA	:::::::::::::::::::	UUUUCUUCUUCUUCUUCUCU	Cleavage	1
ath-miR5021	KGN46271	1	-1	1	20	918	937	UGAGAAGAAGAAGAAGAAAA	:::::::::::::::::::	UUUUCUUCUUCUUCUUCUCU	Cleavage	1
ath-miR5021	KGN51775	1	-1	1	20	25	44	UGAGAAGAAGAAGAAGAAAA	:::::::::::::::::::	UUUUCUUCUUCUUCUUCUCU	Cleavage	3
ath-miR5021	KGN47711	1	-1	1	20	2	21	UGAGAAGAAGAAGAAGAAAA	::::::::::::::::::..	UUUUCUUCUUCUUCUUCUUG	Cleavage	1
ath-miR5021	KGN53707	1	-1	1	20	3219	3238	UGAGAAGAAGAAGAAGAAAA	::::.::::::::.::::::	UUUUUUUCUUCUUUUUCUCA	Cleavage	1
ath-miR5021	KGN64264	1	-1	1	20	2143	2162	UGAGAAGAAGAAGAAGAAAA	::::::::::::::::.:.:	UUUUCUUCUUCUUCUUUUUA	Cleavage	1
ath-miR5021	KGN52079	1	-1	1	20	1756	1775	UGAGAAGAAGAAGAAGAAAA	::::.:::::::::::::.:	UUUUUUUCUUCUUCUUCUUA	Cleavage	2
ath-miR5021	KGN63209	1	-1	1	20	77	96	UGAGAAGAAGAAGAAGAAAA	:::::::::::::.::::.:	UUUUCUUCUUCUUUUUCUUA	Cleavage	1
ath-miR5021	KGN51819	1	-1	1	20	5	24	UGAGAAGAAGAAGAAGAAAA	: ::::::::::::::::::	UCUUCUUCUUCUUCUUCUCA	Cleavage	4
ath-miR5021	KGN52532	1	-1	1	20	5	24	UGAGAAGAAGAAGAAGAAAA	::::::::::::::::::	CUUUCUUCUUCUUCUUCUCC	Cleavage	1
ath-miR5021	KGN53855	1	-1	1	20	120	139	UGAGAAGAAGAAGAAGAAAA	: ::::::::::::::::::	UCUUCUUCUUCUUCUUCUCA	Cleavage	2
ath-miR5021	KGN56769	1	-1	1	20	44	63	UGAGAAGAAGAAGAAGAAAA	: ::::::::::::::::::	UCUUCUUCUUCUUCUUCUCA	Cleavage	1
ath-miR5021	KGN64512	1	-1	1	20	95	114	UGAGAAGAAGAAGAAGAAAA	: ::::::::::::::::::	UCUUCUUCUUCUUCUUCUCA	Cleavage	1
ath-miR5021	KGN62786	1	-1	1	20	3	22	UGAGAAGAAGAAGAAGAAAA	: ::::::::::::::::::	UCUUCUUCUUCUUCUUCUCA	Cleavage	1
ath-miR5021	KGN64171	1	-1	1	20	187	206	UGAGAAGAAGAAGAAGAAAA	: ::::::::::::::::::	UCUUCUUCUUCUUCUUCUCA	Cleavage	1
ath-miR5021	KGN63555	1	-1	1	20	127	146	UGAGAAGAAGAAGAAGAAAA	: ::::::::::::::::::	UCUUCUUCUUCUUCUUCUCA	Cleavage	3
ath-miR5021	KGN45368	1	-1	1	20	498	517	UGAGAAGAAGAAGAAGAAAA	: ::::::::::::::::::	UCUUCUUCUUCUUCUUCUCA	Cleavage	2
ath-miR5021	KGN48716	1	-1	1	20	997	1016	UGAGAAGAAGAAGAAGAAAA	: ::::::::::::::::::	UCUUCUUCUUCUUCUUCUCA	Cleavage	1
ath-miR5021	KGN54168	1	-1	1	20	208	227	UGAGAAGAAGAAGAAGAAAA	: ::::::::::::::::::	UCUUCUUCUUCUUCUUCUCA	Cleavage	4
ath-miR5021	KGN58844	1	-1	1	20	531	550	UGAGAAGAAGAAGAAGAAAA	: ::::::::::::::::::	UCUUCUUCUUCUUCUUCUCA	Cleavage	1
ath-miR5021	KGN62202	1	-1	1	20	216	235	UGAGAAGAAGAAGAAGAAAA	: ::::::::::::::::::	UCUUCUUCUUCUUCUUCUCA	Cleavage	1
ath-miR5021	KGN51988	1	-1	1	20	35	54	UGAGAAGAAGAAGAAGAAAA	: ::::::::::::::::::	UCUUCUUCUUCUUCUUCUCA	Cleavage	1
ath-miR5021	KGN64248	1	-1	1	20	131	150	UGAGAAGAAGAAGAAGAAAA	: ::::::::::::::::::	UCUUCUUCUUCUUCUUCUCA	Cleavage	1
ath-miR5021	KGN49581	1	-1	1	20	148	167	UGAGAAGAAGAAGAAGAAAA	::::::::::::::::::	AUUUCUUCUUCUUCUUCUCC	Cleavage	1
ath-miR5021	KGN46896	1	-1	1	20	40	59	UGAGAAGAAGAAGAAGAAAA	::::::::::::::::::	GUUUCUUCUUCUUCUUCUCU	Cleavage	2
ath-miR5021	KGN59768	1	-1	1	20	259	278	UGAGAAGAAGAAGAAGAAAA	::::::::::::::::::	CCUUCUUCUUCUUCUUCUCA	Cleavage	1
ath-miR5021	KGN43622	1	-1	1	20	4	23	UGAGAAGAAGAAGAAGAAAA	::::::::::::::::::	CCUUCUUCUUCUUCUUCUCA	Cleavage	1
ath-miR5021	KGN48511	1	-1	1	20	414	433	UGAGAAGAAGAAGAAGAAAA	:::::::::::::::.:.:	CUUUCUUCUUCUUCUUUUUA	Cleavage	1
ath-miR5021	KGN51216	1	-1	1	20	49	68	UGAGAAGAAGAAGAAGAAAA	::::::::::::::::::	AUUUCUUCUUCUUCUUCUCU	Cleavage	1
ath-miR5021	KGN58827	1	-1	1	20	24	43	UGAGAAGAAGAAGAAGAAAA	:::::::::::::::.:.:	CUUUCUUCUUCUUCUUUUUA	Cleavage	1
ath-miR5021	KGN60366	1	-1	1	20	6	25	UGAGAAGAAGAAGAAGAAAA	:::::::::::::::::..	AUUUCUUCUUCUUCUUCUUG	Cleavage	1
ath-miR5021	KGN55763	1	-1	1	20	790	809	UGAGAAGAAGAAGAAGAAAA	:::::::::::::::::..	AUUUCUUCUUCUUCUUCUUG	Cleavage	1
ath-miR5021	KGN53296	1	-1	1	20	193	212	UGAGAAGAAGAAGAAGAAAA	::::::::::::::::::	CUUUCUUCUUCUUCUUCUCC	Cleavage	2
ath-miR5021	KGN57402	1	-1	1	20	1090	1109	UGAGAAGAAGAAGAAGAAAA	:::.:::::::::::::.:	CUUUUUUCUUCUUCUUCUUA	Cleavage	1
ath-miR5021	KGN53218	1	-1	1	20	681	700	UGAGAAGAAGAAGAAGAAAA	:::::::::::::::.:.:	CUUUCUUCUUCUUCUUUUUA	Cleavage	2
ath-miR5021	KGN51628	1	-1	1	20	126	145	UGAGAAGAAGAAGAAGAAAA	:::::::::::::::.::.	CUUUCUUCUUCUUCUUUUCG	Cleavage	1
cme-miR477b	KGN63511	1	-1	1	20	620	639	CUCUCCCUCAAAGGCUUCUG	..::::.:::::::::::::	UGGAAGUCUUUGAGGGAGAG	Cleavage	1
far-miR156b	KGN56361	1	-1	1	21	798	818	UUGACAGAAGAGAGAGAGCAC	::::::::::::::::::::	GUGCUCUCUCUCUUCUGUCAU	Cleavage	1
far-miR156b	KGN63473	1	-1	1	21	1045	1065	UUGACAGAAGAGAGAGAGCAC	::::::::::::::::::::	GUGCUCUCUCUCUUCUGUCAU	Cleavage	1
far-miR156b	KGN64421	1	-1	1	21	829	849	UUGACAGAAGAGAGAGAGCAC	::::::::::::::::::::	GUGCUCUCUCUCUUCUGUCAU	Cleavage	1
far-miR156b	KGN64075	1	-1	1	21	1727	1747	UUGACAGAAGAGAGAGAGCAC	::::::::::::::::::::	GUGCUCUCUCUCUUCUGUCAU	Cleavage	1
far-miR156b	KGN63774	1	-1	1	21	1630	1650	UUGACAGAAGAGAGAGAGCAC	::::::::::::::::::::	GUGCUCUCUCUCUUCUGUCAU	Cleavage	1
far-miR156b	KGN55117	1	-1	1	21	921	941	UUGACAGAAGAGAGAGAGCAC	:::::::::::::::::::	UUGCUCUCUCUCUUCUGUCAC	Cleavage	1
gma-miR9746i	KGN43226	1	-1	1	24	878	901	AAAGUGUUUGAAUUUCAAUUAGAU	: : ::::::::::::..::::::	ACCCAAUUGAAAUUCAGGCACUUU	Cleavage	1
gra-miR7494b	KGN63862	1	-1	1	23	121	143	AGAGGGAGAAGCAGAAGAGAAUA	:::::::::::::::.:.:::	CUUUCUCUUCUGCUUCUUCUUCU	Cleavage	1
gra-miR7494b	KGN51022	1	-1	1	23	269	291	AGAGGGAGAAGCAGAAGAGAAUA	: :::::::::::::.:.:::	CUUCCUCUUCUGCUUCUUCUUCU	Cleavage	2
gra-miR7494b	KGN55124	1	-1	1	20	1	20	AGAGGGAGAAGCAGAAGAGA	:::::::::::::.:.:::	GCUCUUCUGCUUCUUCUUCU	Cleavage	1
hvu-miR6180	KGN55499	1	-1	1	20	48	67	AGGGUGGAAGAAAGAGGGCG	:::.::::::::::::.::	AGCCUUCUUUCUUCCACUCU	Cleavage	2
mdm-miR156t	KGN56361	1	-1	1	21	798	818	UUGACAGAAGAGAGAGAGCAC	::::::::::::::::::::	GUGCUCUCUCUCUUCUGUCAU	Cleavage	1
mdm-miR156t	KGN63473	1	-1	1	21	1045	1065	UUGACAGAAGAGAGAGAGCAC	::::::::::::::::::::	GUGCUCUCUCUCUUCUGUCAU	Cleavage	1
mdm-miR156t	KGN64421	1	-1	1	21	829	849	UUGACAGAAGAGAGAGAGCAC	::::::::::::::::::::	GUGCUCUCUCUCUUCUGUCAU	Cleavage	1
mdm-miR156t	KGN64075	1	-1	1	21	1727	1747	UUGACAGAAGAGAGAGAGCAC	::::::::::::::::::::	GUGCUCUCUCUCUUCUGUCAU	Cleavage	1
mdm-miR156t	KGN63774	1	-1	1	21	1630	1650	UUGACAGAAGAGAGAGAGCAC	::::::::::::::::::::	GUGCUCUCUCUCUUCUGUCAU	Cleavage	1
mdm-miR156t	KGN55117	1	-1	1	21	921	941	UUGACAGAAGAGAGAGAGCAC	:::::::::::::::::::	UUGCUCUCUCUCUUCUGUCAC	Cleavage	1
mdm-miR156u	KGN56361	1	-1	1	21	798	818	UUGACAGAAGAGAGAGAGCAC	::::::::::::::::::::	GUGCUCUCUCUCUUCUGUCAU	Cleavage	1
mdm-miR156u	KGN63473	1	-1	1	21	1045	1065	UUGACAGAAGAGAGAGAGCAC	::::::::::::::::::::	GUGCUCUCUCUCUUCUGUCAU	Cleavage	1
mdm-miR156u	KGN64421	1	-1	1	21	829	849	UUGACAGAAGAGAGAGAGCAC	::::::::::::::::::::	GUGCUCUCUCUCUUCUGUCAU	Cleavage	1
mdm-miR156u	KGN64075	1	-1	1	21	1727	1747	UUGACAGAAGAGAGAGAGCAC	::::::::::::::::::::	GUGCUCUCUCUCUUCUGUCAU	Cleavage	1
mdm-miR156u	KGN63774	1	-1	1	21	1630	1650	UUGACAGAAGAGAGAGAGCAC	::::::::::::::::::::	GUGCUCUCUCUCUUCUGUCAU	Cleavage	1
mdm-miR156u	KGN55117	1	-1	1	21	921	941	UUGACAGAAGAGAGAGAGCAC	:::::::::::::::::::	UUGCUCUCUCUCUUCUGUCAC	Cleavage	1
mdm-miR156v	KGN56361	1	-1	1	21	798	818	UUGACAGAAGAGAGAGAGCAC	::::::::::::::::::::	GUGCUCUCUCUCUUCUGUCAU	Cleavage	1
mdm-miR156v	KGN63473	1	-1	1	21	1045	1065	UUGACAGAAGAGAGAGAGCAC	::::::::::::::::::::	GUGCUCUCUCUCUUCUGUCAU	Cleavage	1
mdm-miR156v	KGN64421	1	-1	1	21	829	849	UUGACAGAAGAGAGAGAGCAC	::::::::::::::::::::	GUGCUCUCUCUCUUCUGUCAU	Cleavage	1
mdm-miR156v	KGN64075	1	-1	1	21	1727	1747	UUGACAGAAGAGAGAGAGCAC	::::::::::::::::::::	GUGCUCUCUCUCUUCUGUCAU	Cleavage	1
mdm-miR156v	KGN63774	1	-1	1	21	1630	1650	UUGACAGAAGAGAGAGAGCAC	::::::::::::::::::::	GUGCUCUCUCUCUUCUGUCAU	Cleavage	1
mdm-miR156v	KGN55117	1	-1	1	21	921	941	UUGACAGAAGAGAGAGAGCAC	:::::::::::::::::::	UUGCUCUCUCUCUUCUGUCAC	Cleavage	1
mdm-miR156w	KGN56361	1	-1	1	21	798	818	UUGACAGAAGAGAGAGAGCAC	::::::::::::::::::::	GUGCUCUCUCUCUUCUGUCAU	Cleavage	1
mdm-miR156w	KGN63473	1	-1	1	21	1045	1065	UUGACAGAAGAGAGAGAGCAC	::::::::::::::::::::	GUGCUCUCUCUCUUCUGUCAU	Cleavage	1
mdm-miR156w	KGN64421	1	-1	1	21	829	849	UUGACAGAAGAGAGAGAGCAC	::::::::::::::::::::	GUGCUCUCUCUCUUCUGUCAU	Cleavage	1
mdm-miR156w	KGN64075	1	-1	1	21	1727	1747	UUGACAGAAGAGAGAGAGCAC	::::::::::::::::::::	GUGCUCUCUCUCUUCUGUCAU	Cleavage	1
mdm-miR156w	KGN63774	1	-1	1	21	1630	1650	UUGACAGAAGAGAGAGAGCAC	::::::::::::::::::::	GUGCUCUCUCUCUUCUGUCAU	Cleavage	1
mdm-miR156w	KGN55117	1	-1	1	21	921	941	UUGACAGAAGAGAGAGAGCAC	:::::::::::::::::::	UUGCUCUCUCUCUUCUGUCAC	Cleavage	1
vvi-miR395n	KGN45436	1	-1	1	21	1555	1575	CUGAAGAGUCUGGAGGAACUC	:::: ::::::::::::::::	GAGUGCCUCCAGACUCUUCAG	Cleavage	1
ahy-miR156a	KGN58165	1.5	-1	1	20	1127	1146	UGACAGAAGAGAGAGAGCAC	::::::::: ::::::::::	GUGCUCUCUAUCUUCUGUCA	Translation	1
ahy-miR156a	KGN53697	1.5	-1	1	20	349	368	UGACAGAAGAGAGAGAGCAC	:::::::::::::.::::	CUGCUCUCUCUCUUUUGUCU	Cleavage	1
ahy-miR156c	KGN49239	1.5	-1	1	21	661	681	UUGACAGAAGAGAGAGAGCAC	::::.::::::::::::::	AUGCUUUCUCUCUUCUGUCAU	Cleavage	1
aly-miR838-3p	KGN53919	1.5	-1	1	21	566	586	UUUUCUUCUUCUUCUUGCACA	::::...::::::::::::::	UGUGUGGGAAGAAGAAGAAAA	Cleavage	1
aly-miR838-3p	KGN65447	1.5	-1	1	21	477	497	UUUUCUUCUUCUUCUUGCACA	::::. :::::::::::::::	UGUGUUAGAAGAAGAAGAAAA	Cleavage	1
aly-miR838-3p	KGN52485	1.5	-1	1	21	720	740	UUUUCUUCUUCUUCUUGCACA	::: :::::::::::::::.:	UGUUCAAGAAGAAGAAGAAGA	Cleavage	3
aly-miR838-3p	KGN46609	1.5	-1	1	21	57	77	UUUUCUUCUUCUUCUUGCACA	::: :::::::::::::::.:	UGUACAAGAAGAAGAAGAAGA	Cleavage	1
aly-miR838-3p	KGN43764	1.5	-1	1	21	1312	1332	UUUUCUUCUUCUUCUUGCACA	:::..:::::::::.:::::	GGUGUGAGAAGAAGAGGAAAA	Cleavage	1
aly-miR838-3p	KGN52024	1.5	-1	1	21	993	1013	UUUUCUUCUUCUUCUUGCACA	::::::::::..::.:::::	GGUGCAAGAAGGGGAGGAAAA	Cleavage	2
aly-miR838-3p	KGN47665	1.5	-1	1	21	166	186	UUUUCUUCUUCUUCUUGCACA	: ::::::::::::::::.:	AGGGCAAGAAGAAGAAGAAGA	Cleavage	1
aly-miR838-3p	KGN59116	1.5	-1	1	21	73	93	UUUUCUUCUUCUUCUUGCACA	::::::::::::::::.:	CAAGCAAGAAGAAGAAGAAGA	Cleavage	3
aly-miR838-3p	KGN49489	1.5	-1	1	21	1098	1118	UUUUCUUCUUCUUCUUGCACA	:: :::::::::::::::.:	AGUUCAAGAAGAAGAAGAAGA	Cleavage	1
aly-miR838-3p	KGN43915	1.5	-1	1	21	963	983	UUUUCUUCUUCUUCUUGCACA	::: :::.::::::::::::	AGUGAAAGGAGAAGAAGAAAA	Cleavage	2
aly-miR838-3p	KGN64697	1.5	-1	1	21	64	84	UUUUCUUCUUCUUCUUGCACA	::::::::::::::::.:	UAAGCAAGAAGAAGAAGAAGA	Cleavage	2
aly-miR838-3p	KGN60513	1.5	-1	1	21	846	866	UUUUCUUCUUCUUCUUGCACA	::::::::::::::::.:	GCAGCAAGAAGAAGAAGAAGA	Cleavage	3
aly-miR838-3p	KGN59323	1.5	-1	1	21	226	246	UUUUCUUCUUCUUCUUGCACA	::::::::::::::::.:	CCAGCAAGAAGAAGAAGAAGA	Cleavage	1
aly-miR838-3p	KGN62777	1.5	-1	1	21	38	58	UUUUCUUCUUCUUCUUGCACA	::: ::::::::::::::.:	AGUGGAAGAAGAAGAAGAAGA	Cleavage	36
aly-miR838-3p	KGN43289	1.5	-1	1	21	111	131	UUUUCUUCUUCUUCUUGCACA	::::::::::::::::.:	GAAGCAAGAAGAAGAAGAAGA	Cleavage	1
aly-miR838-3p	KGN54758	1.5	-1	1	21	1719	1739	UUUUCUUCUUCUUCUUGCACA	:::::::::::::.::..:	AAUGCAAGAAGAAGAGGAGGA	Cleavage	1
aly-miR838-3p	KGN51090	1.5	-1	1	21	3183	3203	UUUUCUUCUUCUUCUUGCACA	: :::::::::::::::.:	CUUUCAAGAAGAAGAAGAAGA	Cleavage	2
aly-miR838-3p	KGN49755	1.5	-1	1	21	168	188	UUUUCUUCUUCUUCUUGCACA	::: ::::::::::::::.:	AGUGGAAGAAGAAGAAGAAGA	Cleavage	2
aly-miR838-3p	KGN54997	1.5	-1	1	21	576	596	UUUUCUUCUUCUUCUUGCACA	: :::::::::::::::.:	AUUUCAAGAAGAAGAAGAAGA	Cleavage	1
aly-miR838-3p	KGN58111	1.5	-1	1	21	138	158	UUUUCUUCUUCUUCUUGCACA	: ::::::..:::::::::.:	UAUGCAAGGGGAAGAAGAAGA	Cleavage	1
aly-miR838-3p	KGN61720	1.5	-1	1	21	545	565	UUUUCUUCUUCUUCUUGCACA	: :: ::::::::::::.:::	UAUGGAAGAAGAAGAAGGAAA	Cleavage	1
aly-miR838-3p	KGN47959	1.5	-1	1	21	1775	1795	UUUUCUUCUUCUUCUUGCACA	: .::::::::::::::::	GAUCUAAGAAGAAGAAGAAAA	Cleavage	1
aly-miR838-3p	KGN46413	1.5	-1	1	21	1095	1115	UUUUCUUCUUCUUCUUGCACA	:: ::::::::::::::.:	AAUGGAAGAAGAAGAAGAAGA	Cleavage	1
aly-miR838-3p	KGN61853	1.5	-1	1	21	1355	1375	UUUUCUUCUUCUUCUUGCACA	:: ::::::::::::::.:	GAUGAAAGAAGAAGAAGAAGA	Cleavage	1
aly-miR838-3p	KGN52317	1.5	-1	1	21	518	538	UUUUCUUCUUCUUCUUGCACA	: :: ::::::::::::::.:	UAUGAAAGAAGAAGAAGAAGA	Cleavage	1
aly-miR838-3p	KGN55073	1.5	-1	1	21	755	775	UUUUCUUCUUCUUCUUGCACA	: .::::::::::::::::	CAUAUAAGAAGAAGAAGAAAA	Cleavage	1
aly-miR838-3p	KGN63872	1.5	-1	1	21	650	670	UUUUCUUCUUCUUCUUGCACA	:: ::::::::::::::.:	AUUGGAAGAAGAAGAAGAAGA	Cleavage	1
aly-miR838-3p	KGN57939	1.5	-1	1	21	92	112	UUUUCUUCUUCUUCUUGCACA	: ::.:: :::::::::::::	UAUGUAACAAGAAGAAGAAAA	Cleavage	1
aly-miR838-3p	KGN44992	1.5	-1	1	21	531	551	UUUUCUUCUUCUUCUUGCACA	:: ::::::::::::::.:	AAUGAAAGAAGAAGAAGAAGA	Cleavage	1
aly-miR838-3p	KGN44005	1.5	-1	1	21	527	547	UUUUCUUCUUCUUCUUGCACA	: :::::::::::::::.:	GAUUCAAGAAGAAGAAGAAGA	Cleavage	1
aly-miR838-3p	KGN49338	1.5	-1	1	21	18	38	UUUUCUUCUUCUUCUUGCACA	:: ::::::::::::::.:	GUUGGAAGAAGAAGAAGAAGA	Cleavage	2
aqc-miR477a	KGN63511	1.5	-1	1	20	620	639	CUCUCCCUCAAGGGCUUCUA	:.::::.:.:::::::::::	UGGAAGUCUUUGAGGGAGAG	Cleavage	1
aqc-miR477b	KGN63511	1.5	-1	1	20	620	639	CUCUCCCUCAAGGGCUUCUA	:.::::.:.:::::::::::	UGGAAGUCUUUGAGGGAGAG	Cleavage	1
aqc-miR477e	KGN63511	1.5	-1	1	20	620	639	CUCUCCCUCAAGGGCUUCUA	:.::::.:.:::::::::::	UGGAAGUCUUUGAGGGAGAG	Cleavage	1
aqc-miR477f	KGN63511	1.5	-1	1	20	620	639	CUCUCCUUCAAAGGCUUCUA	:.::::.::::::.::::::	UGGAAGUCUUUGAGGGAGAG	Cleavage	1
aqc-miR477f	KGN44382	1.5	-1	1	20	1372	1391	CUCUCCUUCAAAGGCUUCUA	::::::.:::::::::::	AAGAAGCUUUUGAAGGAGAU	Cleavage	1
ath-miR156i	KGN53697	1.5	-1	1	20	349	368	UGACAGAAGAGAGAGAGCAG	::::::::::::::.::::	CUGCUCUCUCUCUUUUGUCU	Cleavage	1
ath-miR156i	KGN58165	1.5	-1	1	20	1127	1146	UGACAGAAGAGAGAGAGCAG	:::::::: ::::::::::	GUGCUCUCUAUCUUCUGUCA	Translation	1
ath-miR156j	KGN58165	1.5	-1	1	20	1127	1146	UGACAGAAGAGAGAGAGCAC	::::::::: ::::::::::	GUGCUCUCUAUCUUCUGUCA	Translation	1
ath-miR156j	KGN53697	1.5	-1	1	20	349	368	UGACAGAAGAGAGAGAGCAC	:::::::::::::.::::	CUGCUCUCUCUCUUUUGUCU	Cleavage	1
ath-miR5021	KGN51775	1.5	-1	1	20	4	23	UGAGAAGAAGAAGAAGAAAA	::::::::::::::::.:	GAUUCUUCUUCUUCUUCUUA	Cleavage	3
ath-miR5021	KGN52079	1.5	-1	1	20	31	50	UGAGAAGAAGAAGAAGAAAA	:::::::::::::::::: :	UUUUCUUCUUCUUCUUCUAA	Cleavage	2
ath-miR5021	KGN64468	1.5	-1	1	20	130	149	UGAGAAGAAGAAGAAGAAAA	::::::::::::::::::.	UUUUCUUCUUCUUCUUCUUC	Cleavage	1
ath-miR5021	KGN46411	1.5	-1	1	20	477	496	UGAGAAGAAGAAGAAGAAAA	::::::::::::::::::.	UUUUCUUCUUCUUCUUCUUU	Cleavage	2
ath-miR5021	KGN46594	1.5	-1	1	20	85	104	UGAGAAGAAGAAGAAGAAAA	::::::::::::::::::.	UUUUCUUCUUCUUCUUCUUU	Cleavage	1
ath-miR5021	KGN61544	1.5	-1	1	20	78	97	UGAGAAGAAGAAGAAGAAAA	::::::::::::::::::.	UUUUCUUCUUCUUCUUCUUC	Cleavage	2
ath-miR5021	KGN48960	1.5	-1	1	20	694	713	UGAGAAGAAGAAGAAGAAAA	::::::::::::::::::.	UUUUCUUCUUCUUCUUCUUC	Cleavage	1
ath-miR5021	KGN59783	1.5	-1	1	20	3252	3271	UGAGAAGAAGAAGAAGAAAA	::::::::::::::::::.	UUUUCUUCUUCUUCUUCUUC	Cleavage	1
ath-miR5021	KGN61830	1.5	-1	1	20	43	62	UGAGAAGAAGAAGAAGAAAA	::::::::::::::::::.	UUUUCUUCUUCUUCUUCUUC	Cleavage	1
ath-miR5021	KGN43819	1.5	-1	1	20	179	198	UGAGAAGAAGAAGAAGAAAA	::::::::::::::::::.	UUUUCUUCUUCUUCUUCUUC	Cleavage	1
ath-miR5021	KGN45529	1.5	-1	1	20	2926	2945	UGAGAAGAAGAAGAAGAAAA	::::::::::::::::::.	UUUUCUUCUUCUUCUUCUUU	Cleavage	1
ath-miR5021	KGN49544	1.5	-1	1	20	89	108	UGAGAAGAAGAAGAAGAAAA	::::::::::::::::::.	UUUUCUUCUUCUUCUUCUUU	Cleavage	1
ath-miR5021	KGN63544	1.5	-1	1	20	2881	2900	UGAGAAGAAGAAGAAGAAAA	::::::::::::::::::.	UUUUCUUCUUCUUCUUCUUC	Cleavage	1
ath-miR5021	KGN56446	1.5	-1	1	20	466	485	UGAGAAGAAGAAGAAGAAAA	::::::::::::::::::.	UUUUCUUCUUCUUCUUCUUU	Cleavage	3
ath-miR5021	KGN53343	1.5	-1	1	20	198	217	UGAGAAGAAGAAGAAGAAAA	::::::::::::::::::.	UUUUCUUCUUCUUCUUCUUC	Cleavage	1
ath-miR5021	KGN66252	1.5	-1	1	20	34	53	UGAGAAGAAGAAGAAGAAAA	::::::::::::::::::.	UUUUCUUCUUCUUCUUCUUC	Cleavage	1
ath-miR5021	KGN66306	1.5	-1	1	20	162	181	UGAGAAGAAGAAGAAGAAAA	::::::::::::::::::.	UUUUCUUCUUCUUCUUCUUU	Cleavage	1
ath-miR5021	KGN66606	1.5	-1	1	20	193	212	UGAGAAGAAGAAGAAGAAAA	::::::::::::::::::.	UUUUCUUCUUCUUCUUCUUC	Cleavage	2
ath-miR5021	KGN63309	1.5	-1	1	20	132	151	UGAGAAGAAGAAGAAGAAAA	::::::::::::::::::.	UUUUCUUCUUCUUCUUCUUC	Cleavage	1
ath-miR5021	KGN62199	1.5	-1	1	20	219	238	UGAGAAGAAGAAGAAGAAAA	::::::::::::::::::.	UUUUCUUCUUCUUCUUCUUC	Cleavage	1
ath-miR5021	KGN51569	1.5	-1	1	20	2175	2194	UGAGAAGAAGAAGAAGAAAA	::::::::::::::::::.	UUUUCUUCUUCUUCUUCUUC	Cleavage	2
ath-miR5021	KGN64438	1.5	-1	1	20	1877	1896	UGAGAAGAAGAAGAAGAAAA	::::.::::::::::::::	UUUUUUUCUUCUUCUUCUCU	Cleavage	1
ath-miR5021	KGN55960	1.5	-1	1	20	568	587	UGAGAAGAAGAAGAAGAAAA	::::::::::::::::::.	UUUUCUUCUUCUUCUUCUUC	Cleavage	1
ath-miR5021	KGN60757	1.5	-1	1	20	322	341	UGAGAAGAAGAAGAAGAAAA	::::::::::::::::::.	UUUUCUUCUUCUUCUUCUUC	Cleavage	1
ath-miR5021	KGN46606	1.5	-1	1	20	179	198	UGAGAAGAAGAAGAAGAAAA	::::::::::::::::::.	UUUUCUUCUUCUUCUUCUUC	Cleavage	2
ath-miR5021	KGN64586	1.5	-1	1	20	67	86	UGAGAAGAAGAAGAAGAAAA	::::::::::::::::::.	UUUUCUUCUUCUUCUUCUUC	Cleavage	1
ath-miR5021	KGN52229	1.5	-1	1	20	101	120	UGAGAAGAAGAAGAAGAAAA	::::::::::::::::::.	UUUUCUUCUUCUUCUUCUUC	Cleavage	3
ath-miR5021	KGN43901	1.5	-1	1	20	1279	1298	UGAGAAGAAGAAGAAGAAAA	::::::::::::::::::.	UUUUCUUCUUCUUCUUCUUC	Cleavage	2
ath-miR5021	KGN64094	1.5	-1	1	20	94	113	UGAGAAGAAGAAGAAGAAAA	::::::::::::::::::.	UUUUCUUCUUCUUCUUCUUC	Cleavage	1
ath-miR5021	KGN55450	1.5	-1	1	20	302	321	UGAGAAGAAGAAGAAGAAAA	::::::::::::::::::.	UUUUCUUCUUCUUCUUCUUC	Cleavage	2
ath-miR5021	KGN65466	1.5	-1	1	20	117	136	UGAGAAGAAGAAGAAGAAAA	::::::::::::::::::.	UUUUCUUCUUCUUCUUCUUC	Cleavage	1
ath-miR5021	KGN47858	1.5	-1	1	20	175	194	UGAGAAGAAGAAGAAGAAAA	::::::::::::::::::.	UUUUCUUCUUCUUCUUCUUU	Cleavage	2
ath-miR5021	KGN60168	1.5	-1	1	20	104	123	UGAGAAGAAGAAGAAGAAAA	::::::::::::::::::.	UUUUCUUCUUCUUCUUCUUC	Cleavage	1
ath-miR5021	KGN58874	1.5	-1	1	20	124	143	UGAGAAGAAGAAGAAGAAAA	::::::::::::::::::.	UUUUCUUCUUCUUCUUCUUC	Cleavage	1
ath-miR5021	KGN63137	1.5	-1	1	20	127	146	UGAGAAGAAGAAGAAGAAAA	::::::::::::::::::.	UUUUCUUCUUCUUCUUCUUC	Cleavage	1
ath-miR5021	KGN53483	1.5	-1	1	20	1284	1303	UGAGAAGAAGAAGAAGAAAA	::::::::::::::::::.	UUUUCUUCUUCUUCUUCUUC	Cleavage	2
ath-miR5021	KGN47228	1.5	-1	1	20	667	686	UGAGAAGAAGAAGAAGAAAA	::::::::::::::::::.	UUUUCUUCUUCUUCUUCUUC	Cleavage	1
ath-miR5021	KGN45225	1.5	-1	1	20	96	115	UGAGAAGAAGAAGAAGAAAA	::::::::::::::::::.	UUUUCUUCUUCUUCUUCUUC	Cleavage	1
ath-miR5021	KGN57913	1.5	-1	1	20	185	204	UGAGAAGAAGAAGAAGAAAA	::::::::::::::::::.	UUUUCUUCUUCUUCUUCUUC	Cleavage	3
ath-miR5021	KGN57053	1.5	-1	1	20	53	72	UGAGAAGAAGAAGAAGAAAA	::::::::::::::::::.	UUUUCUUCUUCUUCUUCUUC	Cleavage	1
ath-miR5021	KGN45631	1.5	-1	1	20	115	134	UGAGAAGAAGAAGAAGAAAA	::::::::::::::::::.	UUUUCUUCUUCUUCUUCUUC	Cleavage	1
ath-miR5021	KGN47425	1.5	-1	1	20	771	790	UGAGAAGAAGAAGAAGAAAA	::::::::::.::::::::	UUUUCUUCUUUUUCUUCUCU	Cleavage	1
ath-miR5021	KGN55710	1.5	-1	1	20	285	304	UGAGAAGAAGAAGAAGAAAA	::::::::::::::::::.	UUUUCUUCUUCUUCUUCUUC	Cleavage	1
ath-miR5021	KGN44827	1.5	-1	1	20	1	20	UGAGAAGAAGAAGAAGAAAA	::::::::::::::::::.	UUUUCUUCUUCUUCUUCUUC	Cleavage	1
ath-miR5021	KGN57929	1.5	-1	1	20	58	77	UGAGAAGAAGAAGAAGAAAA	::::::::::::: ::::::	UUUUCUUCUUCUUAUUCUCA	Cleavage	1
ath-miR5021	KGN55701	1.5	-1	1	20	168	187	UGAGAAGAAGAAGAAGAAAA	::::::::::::::::::.	UUUUCUUCUUCUUCUUCUUC	Cleavage	1
ath-miR5021	KGN44534	1.5	-1	1	20	86	105	UGAGAAGAAGAAGAAGAAAA	::::::::::::::::::.	UUUUCUUCUUCUUCUUCUUC	Cleavage	1
ath-miR5021	KGN46960	1.5	-1	1	20	287	306	UGAGAAGAAGAAGAAGAAAA	::::::::::::::::::.	UUUUCUUCUUCUUCUUCUUC	Cleavage	1
ath-miR5021	KGN52465	1.5	-1	1	20	839	858	UGAGAAGAAGAAGAAGAAAA	::::::::::::::::::.	UUUUCUUCUUCUUCUUCUUC	Cleavage	2
ath-miR5021	KGN49978	1.5	-1	1	20	175	194	UGAGAAGAAGAAGAAGAAAA	::::::::::::::::::.	UUUUCUUCUUCUUCUUCUUC	Cleavage	1
ath-miR5021	KGN53180	1.5	-1	1	20	129	148	UGAGAAGAAGAAGAAGAAAA	::::::::::::::::::.	UUUUCUUCUUCUUCUUCUUC	Cleavage	1
ath-miR5021	KGN56900	1.5	-1	1	20	536	555	UGAGAAGAAGAAGAAGAAAA	:::::::.::.:::::.:::	UUUUCUUUUUUUUCUUUUCA	Cleavage	2
ath-miR5021	KGN54932	1.5	-1	1	20	155	174	UGAGAAGAAGAAGAAGAAAA	::::::::::::::::::.	UUUUCUUCUUCUUCUUCUUC	Cleavage	1
ath-miR5021	KGN52988	1.5	-1	1	20	121	140	UGAGAAGAAGAAGAAGAAAA	::::::::::::::::::.	UUUUCUUCUUCUUCUUCUUC	Cleavage	2
ath-miR5021	KGN52988	1.5	-1	1	20	94	113	UGAGAAGAAGAAGAAGAAAA	:::::::::::::::::.	AUUUCUUCUUCUUCUUCUUC	Cleavage	2
ath-miR5021	KGN65631	1.5	-1	1	20	604	623	UGAGAAGAAGAAGAAGAAAA	::::::::::::::::::.	UUUUCUUCUUCUUCUUCUUC	Cleavage	2
ath-miR5021	KGN62859	1.5	-1	1	20	115	134	UGAGAAGAAGAAGAAGAAAA	::::.::::::::.::.:::	UUUUUUUCUUCUUUUUUUCA	Cleavage	1
ath-miR5021	KGN62410	1.5	-1	1	20	221	240	UGAGAAGAAGAAGAAGAAAA	::::::::::::::::.:..	UUUUCUUCUUCUUCUUUUUG	Cleavage	1
ath-miR5021	KGN50074	1.5	-1	1	20	386	405	UGAGAAGAAGAAGAAGAAAA	:::::::::::::::::: :	UUUUCUUCUUCUUCUUCUAA	Cleavage	2
ath-miR5021	KGN50074	1.5	-1	1	20	290	309	UGAGAAGAAGAAGAAGAAAA	:::::::::::::::::.	AUUUCUUCUUCUUCUUCUUC	Cleavage	2
ath-miR5021	KGN59433	1.5	-1	1	20	2086	2105	UGAGAAGAAGAAGAAGAAAA	::::.::::::::.::.:::	UUUUUUUCUUCUUUUUUUCA	Cleavage	1
ath-miR5021	KGN63609	1.5	-1	1	20	175	194	UGAGAAGAAGAAGAAGAAAA	::::::::::::::::::.	UUUUCUUCUUCUUCUUCUUC	Cleavage	1
ath-miR5021	KGN47103	1.5	-1	1	20	1735	1754	UGAGAAGAAGAAGAAGAAAA	:::::::::::::.::.:.:	UUUUCUUCUUCUUUUUUUUA	Cleavage	1
ath-miR5021	KGN46471	1.5	-1	1	20	1536	1555	UGAGAAGAAGAAGAAGAAAA	::::::::::.:::::.:.:	UUUUCUUCUUUUUCUUUUUA	Cleavage	1
ath-miR5021	KGN45651	1.5	-1	1	20	1429	1448	UGAGAAGAAGAAGAAGAAAA	::::.::.::::::::::.:	UUUUUUUUUUCUUCUUCUUA	Cleavage	1
ath-miR5021	KGN49027	1.5	-1	1	20	148	167	UGAGAAGAAGAAGAAGAAAA	::::::::::::::::::.	UUUUCUUCUUCUUCUUCUUC	Cleavage	1
ath-miR5021	KGN51185	1.5	-1	1	20	81	100	UGAGAAGAAGAAGAAGAAAA	::::::::::::::::::.	UUUUCUUCUUCUUCUUCUUC	Cleavage	2
ath-miR5021	KGN64424	1.5	-1	1	20	1385	1404	UGAGAAGAAGAAGAAGAAAA	:::::::.:::::.::::.:	UUUUCUUUUUCUUUUUCUUA	Cleavage	1
ath-miR5021	KGN52272	1.5	-1	1	20	957	976	UGAGAAGAAGAAGAAGAAAA	::::.:::::::::::.:.:	UUUUUUUCUUCUUCUUUUUA	Cleavage	2
ath-miR5021	KGN45368	1.5	-1	1	20	477	496	UGAGAAGAAGAAGAAGAAAA	:::::::::::::::::.	AUUUCUUCUUCUUCUUCUUC	Cleavage	2
ath-miR5021	KGN53423	1.5	-1	1	20	22	41	UGAGAAGAAGAAGAAGAAAA	:::::::::::::::::: :	UUUUCUUCUUCUUCUUCUGA	Cleavage	1
ath-miR5021	KGN54168	1.5	-1	1	20	82	101	UGAGAAGAAGAAGAAGAAAA	: ::::::::::::::::.:	UCUUCUUCUUCUUCUUCUUA	Cleavage	4
ath-miR5021	KGN56477	1.5	-1	1	20	817	836	UGAGAAGAAGAAGAAGAAAA	::::.::.::::::::::.:	UUUUUUUUUUCUUCUUCUUA	Cleavage	4
ath-miR5021	KGN58463	1.5	-1	1	20	11	30	UGAGAAGAAGAAGAAGAAAA	::::.::.::::::::::.:	UUUUUUUUUUCUUCUUCUUA	Cleavage	1
ath-miR5021	KGN47098	1.5	-1	1	20	498	517	UGAGAAGAAGAAGAAGAAAA	::::.::.::::::::::.:	UUUUUUUUUUCUUCUUCUUA	Cleavage	1
ath-miR5021	KGN56843	1.5	-1	1	20	558	577	UGAGAAGAAGAAGAAGAAAA	:::::::.::.:::::.:::	UUUUCUUUUUUUUCUUUUCA	Cleavage	1
ath-miR5021	KGN47309	1.5	-1	1	20	6	25	UGAGAAGAAGAAGAAGAAAA	:::::::::::::::: :::	UUUUCUUCUUCUUCUUGUCA	Cleavage	1
ath-miR5021	KGN46896	1.5	-1	1	20	15	34	UGAGAAGAAGAAGAAGAAAA	::::::::::::::::: :	CUUUCUUCUUCUUCUUCUGA	Cleavage	2
ath-miR5021	KGN57254	1.5	-1	1	20	121	140	UGAGAAGAAGAAGAAGAAAA	:::::::::::::::::.	GUUUCUUCUUCUUCUUCUUC	Cleavage	2
ath-miR5021	KGN54429	1.5	-1	1	20	2	21	UGAGAAGAAGAAGAAGAAAA	:: :::::::::::::::.:	UUCUCUUCUUCUUCUUCUUA	Cleavage	1
ath-miR5021	KGN55552	1.5	-1	1	20	500	519	UGAGAAGAAGAAGAAGAAAA	: ::::::::::::::.:::	UCUUCUUCUUCUUCUUUUCA	Cleavage	1
ath-miR5021	KGN47939	1.5	-1	1	20	124	143	UGAGAAGAAGAAGAAGAAAA	: ::::::::::::::::.:	UCUUCUUCUUCUUCUUCUUA	Cleavage	2
ath-miR5021	KGN56276	1.5	-1	1	20	189	208	UGAGAAGAAGAAGAAGAAAA	: ::::::::::::::::.:	UCUUCUUCUUCUUCUUCUUA	Cleavage	2
ath-miR5021	KGN56277	1.5	-1	1	20	281	300	UGAGAAGAAGAAGAAGAAAA	: ::::::::::::::::.:	UCUUCUUCUUCUUCUUCUUA	Cleavage	1
ath-miR5021	KGN51138	1.5	-1	1	20	386	405	UGAGAAGAAGAAGAAGAAAA	: ::::::::::::::::.:	UCUUCUUCUUCUUCUUCUUA	Cleavage	1
ath-miR5021	KGN43552	1.5	-1	1	20	1687	1706	UGAGAAGAAGAAGAAGAAAA	:::::::::::::::::.	AAUUCUUCUUCUUCUUCUCG	Cleavage	1
ath-miR5021	KGN59536	1.5	-1	1	20	1824	1843	UGAGAAGAAGAAGAAGAAAA	: ::::::::::::::::.:	UCUUCUUCUUCUUCUUCUUA	Cleavage	1
ath-miR5021	KGN64231	1.5	-1	1	20	256	275	UGAGAAGAAGAAGAAGAAAA	: ::::::::::::::::.:	UCUUCUUCUUCUUCUUCUUA	Cleavage	3
ath-miR5021	KGN55628	1.5	-1	1	20	5	24	UGAGAAGAAGAAGAAGAAAA	: ::::::::::::::::.:	UCUUCUUCUUCUUCUUCUUA	Cleavage	2
ath-miR5021	KGN63108	1.5	-1	1	20	157	176	UGAGAAGAAGAAGAAGAAAA	::::: ::::::::::.:::	UUUUCCUCUUCUUCUUUUCA	Cleavage	1
ath-miR5021	KGN56049	1.5	-1	1	20	30	49	UGAGAAGAAGAAGAAGAAAA	:: ::::.::::::::::::	UUCUCUUUUUCUUCUUCUCA	Cleavage	1
ath-miR5021	KGN59937	1.5	-1	1	20	274	293	UGAGAAGAAGAAGAAGAAAA	: ::::::::::::::::.:	UCUUCUUCUUCUUCUUCUUA	Cleavage	2
ath-miR5021	KGN57889	1.5	-1	1	20	1450	1469	UGAGAAGAAGAAGAAGAAAA	: ::.:::::::::::::::	UCUUUUUCUUCUUCUUCUCA	Cleavage	2
ath-miR5021	KGN51575	1.5	-1	1	20	164	183	UGAGAAGAAGAAGAAGAAAA	: ::::::::::::::::.:	UCUUCUUCUUCUUCUUCUUA	Cleavage	1
ath-miR5021	KGN61916	1.5	-1	1	20	115	134	UGAGAAGAAGAAGAAGAAAA	::: :::.::::::::::::	UUUCCUUUUUCUUCUUCUCA	Cleavage	2
ath-miR5021	KGN48970	1.5	-1	1	20	274	293	UGAGAAGAAGAAGAAGAAAA	: :::::::::::::::::.	UCUUCUUCUUCUUCUUCUCG	Cleavage	1
ath-miR5021	KGN53259	1.5	-1	1	20	1058	1077	UGAGAAGAAGAAGAAGAAAA	: ::::::::::::::::.:	UCUUCUUCUUCUUCUUCUUA	Cleavage	1
ath-miR5021	KGN46256	1.5	-1	1	20	13	32	UGAGAAGAAGAAGAAGAAAA	: ::::::::::::::::.:	UCUUCUUCUUCUUCUUCUUA	Cleavage	2
ath-miR5021	KGN43419	1.5	-1	1	20	151	170	UGAGAAGAAGAAGAAGAAAA	:::::::::::::::::.	AUUUCUUCUUCUUCUUCUUC	Cleavage	1
ath-miR5021	KGN59509	1.5	-1	1	20	309	328	UGAGAAGAAGAAGAAGAAAA	:::::::::::::::::.	AUUUCUUCUUCUUCUUCUUC	Cleavage	1
ath-miR5021	KGN59676	1.5	-1	1	20	111	130	UGAGAAGAAGAAGAAGAAAA	: ::::::::::::::::.:	UCUUCUUCUUCUUCUUCUUA	Cleavage	1
ath-miR5021	KGN57365	1.5	-1	1	20	160	179	UGAGAAGAAGAAGAAGAAAA	:::::::::::::::::.	CUUUCUUCUUCUUCUUCUUC	Cleavage	1
ath-miR5021	KGN64516	1.5	-1	1	20	242	261	UGAGAAGAAGAAGAAGAAAA	:: ::::::::::::::::.	UUCUCUUCUUCUUCUUCUCG	Cleavage	3
ath-miR5021	KGN43744	1.5	-1	1	20	34	53	UGAGAAGAAGAAGAAGAAAA	: :::::::::::.::::::	UCUUCUUCUUCUUUUUCUCA	Cleavage	1
ath-miR5021	KGN63818	1.5	-1	1	20	9	28	UGAGAAGAAGAAGAAGAAAA	: :::::.::::::::::::	UCUUCUUUUUCUUCUUCUCA	Cleavage	1
ath-miR5021	KGN58359	1.5	-1	1	20	238	257	UGAGAAGAAGAAGAAGAAAA	: ::::::::::::::::.:	UCUUCUUCUUCUUCUUCUUA	Cleavage	1
ath-miR5021	KGN65874	1.5	-1	1	20	529	548	UGAGAAGAAGAAGAAGAAAA	:::::::::::::::::.	AUUUCUUCUUCUUCUUCUUC	Cleavage	21
ath-miR5021	KGN56107	1.5	-1	1	20	4	23	UGAGAAGAAGAAGAAGAAAA	:::::::::::::::::.	CUUUCUUCUUCUUCUUCUUC	Cleavage	1
ath-miR5021	KGN53434	1.5	-1	1	20	95	114	UGAGAAGAAGAAGAAGAAAA	:::::::::::::::::.	CUUUCUUCUUCUUCUUCUUC	Cleavage	1
ath-miR5021	KGN55696	1.5	-1	1	20	929	948	UGAGAAGAAGAAGAAGAAAA	:::::::::::::::::.	GUUUCUUCUUCUUCUUCUUC	Cleavage	1
ath-miR5021	KGN56268	1.5	-1	1	20	219	238	UGAGAAGAAGAAGAAGAAAA	:::::::::::::::::.	CUUUCUUCUUCUUCUUCUUC	Cleavage	2
ath-miR5021	KGN53645	1.5	-1	1	20	270	289	UGAGAAGAAGAAGAAGAAAA	:::::::::::::::::.	CUUUCUUCUUCUUCUUCUUC	Cleavage	2
ath-miR5021	KGN44814	1.5	-1	1	20	364	383	UGAGAAGAAGAAGAAGAAAA	:::::::::::::::::.	CUUUCUUCUUCUUCUUCUUC	Cleavage	1
ath-miR5021	KGN51485	1.5	-1	1	20	123	142	UGAGAAGAAGAAGAAGAAAA	:::::::::::::::::.	CUUUCUUCUUCUUCUUCUUC	Cleavage	1
ath-miR5021	KGN66472	1.5	-1	1	20	461	480	UGAGAAGAAGAAGAAGAAAA	:::::::::::::::::.	GUUUCUUCUUCUUCUUCUUU	Cleavage	1
ath-miR5021	KGN49169	1.5	-1	1	20	331	350	UGAGAAGAAGAAGAAGAAAA	:::::::::::::::::.	GUUUCUUCUUCUUCUUCUUC	Cleavage	1
bdi-miR156j	KGN58165	1.5	-1	1	20	1127	1146	UGACAGAAGAGAGAGAGCAC	::::::::: ::::::::::	GUGCUCUCUAUCUUCUGUCA	Translation	1
bdi-miR156j	KGN53697	1.5	-1	1	20	349	368	UGACAGAAGAGAGAGAGCAC	:::::::::::::.::::	CUGCUCUCUCUCUUUUGUCU	Cleavage	1
bdi-miR7782-3p	KGN59092	1.5	-1	1	24	1107	1130	ACCUGCUCUGAUACCAUGUUGUGA	.::.::: :::::::::::::	AUUUAAUAUGAUAUCAGAGCAGGU	Cleavage	1
far-miR156b	KGN49239	1.5	-1	1	21	661	681	UUGACAGAAGAGAGAGAGCAC	::::.::::::::::::::	AUGCUUUCUCUCUUCUGUCAU	Cleavage	1
gma-miR6299	KGN61428	1.5	-1	1	22	907	928	AUUUAAAAUUAUUGAUUUGUCA	:.:.::::::.::::::::	AAUCGAGUCAAUAGUUUUAAAU	Cleavage	1
gma-miR9746i	KGN52017	1.5	-1	1	24	59	82	AAAGUGUUUGAAUUUCAAUUAGAU	::::::::::::: ::::::	GAACAAUUGAAAUUCAACCACUUU	Cleavage	1
gma-miR9746i	KGN64346	1.5	-1	1	24	273	296	AAAGUGUUUGAAUUUCAAUUAGAU	::::::.:::::..:::::	UGGAUAUUGAAGUUCAAGUACUUU	Cleavage	1
gra-miR7494b	KGN43255	1.5	-1	1	23	157	179	AGAGGGAGAAGCAGAAGAGAAUA	: ::::::::: :::::::::::	UUUUCUCUUCUUCUUCUCCCUCU	Cleavage	1
gra-miR7494b	KGN44804	1.5	-1	1	23	420	442	AGAGGGAGAAGCAGAAGAGAAUA	::::.::::::::::.:.:::	ACUUCUUUUCUGCUUCUUCUUCU	Cleavage	1
gra-miR7494b	KGN58299	1.5	-1	1	23	218	240	AGAGGGAGAAGCAGAAGAGAAUA	:: .::::::::::::.:.:::	GAUCUUCUUCUGCUUCUUCUUCU	Cleavage	1
gra-miR7494b	KGN58535	1.5	-1	1	23	143	165	AGAGGGAGAAGCAGAAGAGAAUA	:.:::::::.::.:::::::	GGGUUUCUUCUGUUUUUCCCUCU	Cleavage	2
gra-miR7494b	KGN50681	1.5	-1	1	23	74	96	AGAGGGAGAAGCAGAAGAGAAUA	:.::::::::::::.:.:::	GCCUUUCUUCUGCUUCUUCUUCU	Cleavage	1
gra-miR7494b	KGN47766	1.5	-1	1	23	241	263	AGAGGGAGAAGCAGAAGAGAAUA	: .::::::::::::.:.:::	CUUCUUCUUCUGCUUCUUCUUCU	Cleavage	1
gra-miR7494b	KGN49980	1.5	-1	1	23	5	27	AGAGGGAGAAGCAGAAGAGAAUA	: .::::::::::::.:.:::	CUUCUUCUUCUGCUUCUUCUUCU	Cleavage	1
gra-miR7494b	KGN48660	1.5	-1	1	23	64	86	AGAGGGAGAAGCAGAAGAGAAUA	.::::::::::::.:.:::	CUGCUUCUUCUGCUUCUUCUUCU	Cleavage	1
gra-miR7504c	KGN56983	1.5	-1	1	24	606	628	AAGAGAAAAAAUCGGAUUUAUCAU	::: ::.:.:::::::::.::::	UUGA-AAGUUCGAUUUUUUUUCUU	Cleavage	1
gra-miR7504e	KGN59395	1.5	-1	1	24	992	1015	AGGAGAAAAAAAUCUGAUUUGUCA	: .:.:.::::::::::::.::	AAAAGAGUUAGAUUUUUUUCUUCU	Cleavage	1
gra-miR7504e	KGN47773	1.5	-1	1	24	765	788	AGGAGAAAAAAAUCUGAUUUGUCA	::::::::::::::.:..:	AAAACAAUCAGAUUUUUUUUUUUU	Cleavage	1
gra-miR7504e	KGN56743	1.5	-1	1	24	1161	1184	AGGAGAAAAAAAUCUGAUUUGUCA	: :.:::::::::::::::	AAUUUACUUAGAUUUUUUUCUCCU	Cleavage	1
gra-miR7504f	KGN59395	1.5	-1	1	24	992	1015	AGGAGAAAAAAAUCUGAUUUGUCA	: .:.:.::::::::::::.::	AAAAGAGUUAGAUUUUUUUCUUCU	Cleavage	1
gra-miR7504f	KGN47773	1.5	-1	1	24	765	788	AGGAGAAAAAAAUCUGAUUUGUCA	::::::::::::::.:..:	AAAACAAUCAGAUUUUUUUUUUUU	Cleavage	1
gra-miR7504f	KGN56743	1.5	-1	1	24	1161	1184	AGGAGAAAAAAAUCUGAUUUGUCA	: :.:::::::::::::::	AAUUUACUUAGAUUUUUUUCUCCU	Cleavage	1
gra-miR8778	KGN58110	1.5	-1	1	24	2209	2232	UUUCCAUAUUAGGGUUUGAACUUU	.:: ::::::::.:.::::::.::	GAAUUUCAAACCUUGAUAUGGGAA	Cleavage	1
hpa-miR156a	KGN58165	1.5	-1	1	20	1127	1146	UGACAGAAGAGAGAGAGCAC	::::::::: ::::::::::	GUGCUCUCUAUCUUCUGUCA	Translation	1
hpa-miR156a	KGN53697	1.5	-1	1	20	349	368	UGACAGAAGAGAGAGAGCAC	:::::::::::::.::::	CUGCUCUCUCUCUUUUGUCU	Cleavage	1
mdm-miR156t	KGN49239	1.5	-1	1	21	661	681	UUGACAGAAGAGAGAGAGCAC	::::.::::::::::::::	AUGCUUUCUCUCUUCUGUCAU	Cleavage	1
mdm-miR156u	KGN49239	1.5	-1	1	21	661	681	UUGACAGAAGAGAGAGAGCAC	::::.::::::::::::::	AUGCUUUCUCUCUUCUGUCAU	Cleavage	1
mdm-miR156v	KGN49239	1.5	-1	1	21	661	681	UUGACAGAAGAGAGAGAGCAC	::::.::::::::::::::	AUGCUUUCUCUCUUCUGUCAU	Cleavage	1
mdm-miR156w	KGN49239	1.5	-1	1	21	661	681	UUGACAGAAGAGAGAGAGCAC	::::.::::::::::::::	AUGCUUUCUCUCUUCUGUCAU	Cleavage	1
mes-miR477a	KGN63511	1.5	-1	1	20	620	639	CUCUCCCUCAAGGGCUUCUG	..::::.:.:::::::::::	UGGAAGUCUUUGAGGGAGAG	Cleavage	1
mes-miR477b	KGN63511	1.5	-1	1	20	620	639	CUCUCCCUCAAGGGCUUCUG	..::::.:.:::::::::::	UGGAAGUCUUUGAGGGAGAG	Cleavage	1
mes-miR477c	KGN63511	1.5	-1	1	20	620	639	CUCUCCCUCAAGGGCUUCUG	..::::.:.:::::::::::	UGGAAGUCUUUGAGGGAGAG	Cleavage	1
mes-miR477d	KGN63511	1.5	-1	1	20	620	639	CUCUCCCUCAAGGGCUUCUC	.::::.:.:::::::::::	UGGAAGUCUUUGAGGGAGAG	Cleavage	1
mes-miR477e	KGN63511	1.5	-1	1	20	620	639	CUCUCCCUCAAGGGCUUCUG	..::::.:.:::::::::::	UGGAAGUCUUUGAGGGAGAG	Cleavage	1
mes-miR477f	KGN63511	1.5	-1	1	20	620	639	AUCUCCCUCAAAGGCUUCCA	::::::.::::::::::::	UGGAAGUCUUUGAGGGAGAG	Cleavage	1
mes-miR477f	KGN65332	1.5	-1	1	20	2710	2729	AUCUCCCUCAAAGGCUUCCA	::::.:::::::::::::	AUGAAGUCUUUGAGGGAGAU	Cleavage	1
mes-miR477g	KGN63511	1.5	-1	1	20	620	639	AUCUCCCUCAAAGGCUUCCA	::::::.::::::::::::	UGGAAGUCUUUGAGGGAGAG	Cleavage	1
mes-miR477g	KGN65332	1.5	-1	1	20	2710	2729	AUCUCCCUCAAAGGCUUCCA	::::.:::::::::::::	AUGAAGUCUUUGAGGGAGAU	Cleavage	1
mtr-miR5227	KGN66785	1.5	-1	1	22	188	209	UGAAGAGAAGAAGAUUGAUGAA	: .::.:::::::::.::::.:	UCUAUUAAUCUUCUUUUCUUUA	Cleavage	1
mtr-miR5227	KGN62763	1.5	-1	1	22	186	207	UGAAGAGAAGAAGAUUGAUGAA	:.::::::::::::::::	GAAUUUAAUCUUCUUCUCUUCA	Cleavage	2
osa-miR1435	KGN49785	1.5	-1	1	20	246	265	UUUCUUAAGUCAAACUUUUU	::::: ::::.:::::::::	AAAAAUUUUGGCUUAAGAAA	Cleavage	1
sbi-miR1435a	KGN49785	1.5	-1	1	20	246	265	UUUCUUAAGUCAAACUUUUC	:::: ::::.:::::::::	AAAAAUUUUGGCUUAAGAAA	Cleavage	1
sbi-miR5388	KGN66802	1.5	-1	1	22	1854	1875	AUCUUUGCCGGGUGUCUCUGAC	:::.::::::::::::::	UCGCGAGGCACCCGGCAAAGAU	Cleavage	1
stu-miR7982a	KGN65496	1.5	-1	1	24	56	79	AAGUUGGAUGAUAAUAAUAUAUAU	:::::::::.::.:::.::	CCCAUUAUUAUUAUUAUUCAAUUU	Cleavage	1
stu-miR7982b	KGN65496	1.5	-1	1	24	56	79	AAGUUGGAUGAUAAUAAUAUAUAU	:::::::::.::.:::.::	CCCAUUAUUAUUAUUAUUCAAUUU	Cleavage	1
tae-miR9773	KGN58254	1.5	-1	1	24	23	46	UUUGUUUUUAUGUUAUUUUGUGAA	:: :::::::.::..:::::::	GGCAAAAAAUAAUAUGGAAACAAA	Cleavage	1
vvi-miR156h	KGN58165	1.5	-1	1	20	1127	1146	UGACAGAAGAGAGAGAGCAU	.:::::::: ::::::::::	GUGCUCUCUAUCUUCUGUCA	Translation	1
vvi-miR156h	KGN53697	1.5	-1	1	20	349	368	UGACAGAAGAGAGAGAGCAU	:::::::::::::.::::	CUGCUCUCUCUCUUUUGUCU	Cleavage	1
vvi-miR477a	KGN63511	1.5	-1	1	21	619	639	AUCUCCCUCAAAGGCUUCCAA	:::::::.::::::::::::	UUGGAAGUCUUUGAGGGAGAG	Cleavage	1
vvi-miR477a	KGN65332	1.5	-1	1	21	2709	2729	AUCUCCCUCAAAGGCUUCCAA	::::.:::::::::::::	UAUGAAGUCUUUGAGGGAGAU	Cleavage	1
zma-miR166j-5p	KGN62467	1.5	-1	1	22	96	117	GGUUUGUUUGUCUGGUUCAAGG	: ::::: :::::::::::.::	CAUUGAAACAGACAAACAAGCC	Cleavage	1
zma-miR166j-5p	KGN53402	1.5	-1	1	22	1753	1774	GGUUUGUUUGUCUGGUUCAAGG	::::::::::::.::.:.:	AACUGAACCAGACAAGCAGAUC	Cleavage	1
zma-miR2275d-5p	KGN56216	1.5	-1	1	21	459	479	AGAGUUGGAGGAAAGAAAACU	:::::::.::::::::::	CUCUUUCUUUUCUCCAACUCU	Cleavage	1
ahy-miR156a	KGN54606	2	-1	1	20	34	53	UGACAGAAGAGAGAGAGCAC	:::::::::::::.: :::	UUGCUCUCUCUCUUUUCUCA	Cleavage	1
ahy-miR156a	KGN53538	2	-1	1	20	434	453	UGACAGAAGAGAGAGAGCAC	:::::::: ::::::::.:	UUGCUCUCUGUCUUCUGUUA	Translation	1
aly-miR838-3p	KGN60408	2	-1	1	21	2566	2586	UUUUCUUCUUCUUCUUGCACA	::: ::::::::::::::.:.	UGUACAAGAAGAAGAAGAGAG	Cleavage	1
aly-miR838-3p	KGN60348	2	-1	1	21	1127	1147	UUUUCUUCUUCUUCUUGCACA	:: :.::::::::::::::.:	UGGGUAAGAAGAAGAAGAAGA	Cleavage	1
aly-miR838-3p	KGN46919	2	-1	1	21	12	32	UUUUCUUCUUCUUCUUGCACA	:: ::::.:::::.::::::	AGUUCAAGGAGAAGGAGAAAA	Cleavage	2
aly-miR838-3p	KGN66801	2	-1	1	21	866	886	UUUUCUUCUUCUUCUUGCACA	: :.::::::::::.:::::	AGAGUAAGAAGAAGAGGAAAA	Cleavage	2
aly-miR838-3p	KGN56279	2	-1	1	21	65	85	UUUUCUUCUUCUUCUUGCACA	: ::::.::::.::::::..:	UAUGCAGGAAGGAGAAGAGGA	Cleavage	3
aly-miR838-3p	KGN45550	2	-1	1	21	1508	1528	UUUUCUUCUUCUUCUUGCACA	:.:::::::::::::::.	GCAGUAAGAAGAAGAAGAAAG	Cleavage	1
aly-miR838-3p	KGN62254	2	-1	1	21	948	968	UUUUCUUCUUCUUCUUGCACA	:: .::::::::::::::.:	AGUCUAAGAAGAAGAAGAAGA	Cleavage	1
aly-miR838-3p	KGN57406	2	-1	1	21	1392	1412	UUUUCUUCUUCUUCUUGCACA	:::::::.::.:::::::	GAUGCAAGAGGAGGAAGAAAC	Cleavage	1
aly-miR838-3p	KGN53435	2	-1	1	21	944	964	UUUUCUUCUUCUUCUUGCACA	:::::::::::::::::	AAAACAAGAAGAAGAAGAAAA	Cleavage	1
aly-miR838-3p	KGN52446	2	-1	1	21	243	263	UUUUCUUCUUCUUCUUGCACA	::.:::::::::::::.:	CUAGCGAGAAGAAGAAGAAGA	Cleavage	1
aly-miR838-3p	KGN63494	2	-1	1	21	1723	1743	UUUUCUUCUUCUUCUUGCACA	:.::::::::::::::.:	ACGGUAAGAAGAAGAAGAAGA	Cleavage	2
aly-miR838-3p	KGN56561	2	-1	1	21	788	808	UUUUCUUCUUCUUCUUGCACA	:.:::.::::::::::::	GUGGUAAGGAGAAGAAGAAAA	Cleavage	9
aly-miR838-3p	KGN52325	2	-1	1	21	687	707	UUUUCUUCUUCUUCUUGCACA	:.::::::::::::::.:	AUAGUAAGAAGAAGAAGAAGA	Cleavage	1
aly-miR838-3p	KGN57080	2	-1	1	21	1658	1678	UUUUCUUCUUCUUCUUGCACA	::::.::::::::.:::..	AUUGCAGGAAGAAGAGGAAGG	Cleavage	1
aly-miR838-3p	KGN45555	2	-1	1	21	1222	1242	UUUUCUUCUUCUUCUUGCACA	::::::::::: :::.:::	AUUGCAAGAAGAAAAAGGAAA	Cleavage	1
aly-miR838-3p	KGN43852	2	-1	1	21	742	762	UUUUCUUCUUCUUCUUGCACA	: :::::::: :::::::.::	UAUGCAAGAAAAAGAAGAGAA	Translation	2
aly-miR838-3p	KGN57184	2	-1	1	21	352	372	UUUUCUUCUUCUUCUUGCACA	: :::::.::::::::::.	AAUCCAAGAGGAAGAAGAAAG	Cleavage	1
aly-miR838-3p	KGN66333	2	-1	1	21	53	73	UUUUCUUCUUCUUCUUGCACA	: :::.: :.:::::::::::	UUUGCGACAGGAAGAAGAAAA	Cleavage	2
aly-miR838-3p	KGN57604	2	-1	1	21	116	136	UUUUCUUCUUCUUCUUGCACA	: : ::::::::::::::::	GGAGGAAGAAGAAGAAGAAAA	Cleavage	2
aly-miR838-3p	KGN52520	2	-1	1	21	1438	1458	UUUUCUUCUUCUUCUUGCACA	: ::::::::::::::::	GAAGGAAGAAGAAGAAGAAAA	Cleavage	2
aly-miR838-3p	KGN59817	2	-1	1	21	1	21	UUUUCUUCUUCUUCUUGCACA	: ::::::::::::::::	AAAGGAAGAAGAAGAAGAAAA	Cleavage	1
aly-miR838-3p	KGN47737	2	-1	1	21	554	574	UUUUCUUCUUCUUCUUGCACA	: : ::::::::::::::::	CGAGGAAGAAGAAGAAGAAAA	Cleavage	1
aly-miR838-3p	KGN52521	2	-1	1	21	1364	1384	UUUUCUUCUUCUUCUUGCACA	: ::::::::::::::::	AAAGGAAGAAGAAGAAGAAAA	Cleavage	1
aly-miR838-3p	KGN59603	2	-1	1	21	935	955	UUUUCUUCUUCUUCUUGCACA	: ::::::::::::::::	AACGGAAGAAGAAGAAGAAAA	Cleavage	1
aly-miR838-3p	KGN48754	2	-1	1	21	1925	1945	UUUUCUUCUUCUUCUUGCACA	:: .:::::::::::::.:	AAUGGGAGAAGAAGAAGAAGA	Cleavage	1
aly-miR838-3p	KGN51552	2	-1	1	21	147	167	UUUUCUUCUUCUUCUUGCACA	:: :.::::::::::::.:	AUUGGAGGAAGAAGAAGAAGA	Cleavage	2
aly-miR838-3p	KGN65165	2	-1	1	21	1573	1593	UUUUCUUCUUCUUCUUGCACA	::::: .::::::::.:::	CCUGCAAAGAGAAGAAGGAAA	Cleavage	2
aly-miR838-3p	KGN64265	2	-1	1	21	122	142	UUUUCUUCUUCUUCUUGCACA	: .::::::::::::::.:	AAUCUAAGAAGAAGAAGAAGA	Cleavage	2
aly-miR838-3p	KGN52988	2	-1	1	21	456	476	UUUUCUUCUUCUUCUUGCACA	:: ::::::::::::::::	GGUUGAAGAAGAAGAAGAAAA	Cleavage	2
aly-miR838-3p	KGN51037	2	-1	1	21	1029	1049	UUUUCUUCUUCUUCUUGCACA	: :: :::::::::..:::::	UAUGGAAGAAGAAGGGGAAAA	Cleavage	1
aqc-miR477a	KGN56641	2	-1	1	20	601	620	CUCUCCCUCAAGGGCUUCUA	::::::. :::::::::::	AAGAAGCUGUUGAGGGAGAG	Cleavage	1
aqc-miR477b	KGN56641	2	-1	1	20	601	620	CUCUCCCUCAAGGGCUUCUA	::::::. :::::::::::	AAGAAGCUGUUGAGGGAGAG	Cleavage	1
aqc-miR477e	KGN56641	2	-1	1	20	601	620	CUCUCCCUCAAGGGCUUCUA	::::::. :::::::::::	AAGAAGCUGUUGAGGGAGAG	Cleavage	1
aqc-miR477f	KGN48126	2	-1	1	20	241	260	CUCUCCUUCAAAGGCUUCUA	.:.::..::::::::::::	CGGGAGUUUUUGAAGGAGAG	Cleavage	1
aqc-miR477f	KGN47249	2	-1	1	20	1166	1185	CUCUCCUUCAAAGGCUUCUA	:::: :.::::::::::.:	AAGAAACUUUUGAAGGAGGG	Cleavage	1
ath-miR156i	KGN54606	2	-1	1	20	34	53	UGACAGAAGAGAGAGAGCAG	.:::::::::::::.: :::	UUGCUCUCUCUCUUUUCUCA	Cleavage	1
ath-miR156i	KGN53538	2	-1	1	20	434	453	UGACAGAAGAGAGAGAGCAG	.:::::::: ::::::::.:	UUGCUCUCUGUCUUCUGUUA	Translation	1
ath-miR156j	KGN54606	2	-1	1	20	34	53	UGACAGAAGAGAGAGAGCAC	:::::::::::::.: :::	UUGCUCUCUCUCUUUUCUCA	Cleavage	1
ath-miR156j	KGN53538	2	-1	1	20	434	453	UGACAGAAGAGAGAGAGCAC	:::::::: ::::::::.:	UUGCUCUCUGUCUUCUGUUA	Translation	1
ath-miR5021	KGN51569	2	-1	1	20	2	21	UGAGAAGAAGAAGAAGAAAA	: :::::::::::::::::	UCUUCUUCUUCUUCUUCUCU	Cleavage	2
ath-miR5021	KGN51819	2	-1	1	20	586	605	UGAGAAGAAGAAGAAGAAAA	::::::::::::: :.:::	AUUUCUUCUUCUUCGUUUCA	Cleavage	4
ath-miR5021	KGN60021	2	-1	1	20	331	350	UGAGAAGAAGAAGAAGAAAA	:::::::.:::::.:::::	UUUUCUUUUUCUUUUUCUCC	Cleavage	1
ath-miR5021	KGN45967	2	-1	1	20	120	139	UGAGAAGAAGAAGAAGAAAA	:::::::.::.::::::::	UUUUCUUUUUUUUCUUCUCC	Cleavage	1
ath-miR5021	KGN53874	2	-1	1	20	219	238	UGAGAAGAAGAAGAAGAAAA	:::::::.::.::::::::	UUUUCUUUUUUUUCUUCUCU	Cleavage	1
ath-miR5021	KGN66018	2	-1	1	20	668	687	UGAGAAGAAGAAGAAGAAAA	::::.:::::::::::::.	UUUUUUUCUUCUUCUUCUUU	Cleavage	1
ath-miR5021	KGN46568	2	-1	1	20	2777	2796	UGAGAAGAAGAAGAAGAAAA	::::.:::::::::::::.	UUUUUUUCUUCUUCUUCUUC	Cleavage	2
ath-miR5021	KGN46512	2	-1	1	20	1656	1675	UGAGAAGAAGAAGAAGAAAA	:::::::.::::::::::.	UUUUCUUUUUCUUCUUCUUC	Cleavage	2
ath-miR5021	KGN55208	2	-1	1	20	52	71	UGAGAAGAAGAAGAAGAAAA	:::::::.::::::::::.	UUUUCUUUUUCUUCUUCUUC	Cleavage	2
ath-miR5021	KGN56126	2	-1	1	20	65	84	UGAGAAGAAGAAGAAGAAAA	:::::::::::::.::::.	UUUUCUUCUUCUUUUUCUUC	Cleavage	1
ath-miR5021	KGN57254	2	-1	1	20	214	233	UGAGAAGAAGAAGAAGAAAA	::::::::::::::::.:.	UUUUCUUCUUCUUCUUUUUC	Cleavage	2
ath-miR5021	KGN62251	2	-1	1	20	1183	1202	UGAGAAGAAGAAGAAGAAAA	::::::::::.:::::::.	UUUUCUUCUUUUUCUUCUUU	Cleavage	1
ath-miR5021	KGN47455	2	-1	1	20	362	381	UGAGAAGAAGAAGAAGAAAA	::::.:::::::::::::.	UUUUUUUCUUCUUCUUCUUU	Cleavage	1
ath-miR5021	KGN47489	2	-1	1	20	73	92	UGAGAAGAAGAAGAAGAAAA	::::::::::::::::.:.	UUUUCUUCUUCUUCUUUUUU	Cleavage	2
ath-miR5021	KGN66167	2	-1	1	20	751	770	UGAGAAGAAGAAGAAGAAAA	::::::::::.:::::::.	UUUUCUUCUUUUUCUUCUUC	Cleavage	3
ath-miR5021	KGN44759	2	-1	1	20	234	253	UGAGAAGAAGAAGAAGAAAA	::::::::::::::::: .:	UUUUCUUCUUCUUCUUCCUA	Cleavage	1
ath-miR5021	KGN48682	2	-1	1	20	782	801	UGAGAAGAAGAAGAAGAAAA	:::::::.:::::.:::::	UUUUCUUUUUCUUUUUCUCU	Cleavage	1
ath-miR5021	KGN53148	2	-1	1	20	133	152	UGAGAAGAAGAAGAAGAAAA	:::::::.:::::.::::..	UUUUCUUUUUCUUUUUCUUG	Cleavage	1
ath-miR5021	KGN50457	2	-1	1	20	2919	2938	UGAGAAGAAGAAGAAGAAAA	::::.:::::.::.::.:::	UUUUUUUCUUUUUUUUUUCA	Cleavage	1
ath-miR5021	KGN57424	2	-1	1	20	2968	2987	UGAGAAGAAGAAGAAGAAAA	::::.:::::::::::.:..	UUUUUUUCUUCUUCUUUUUG	Cleavage	1
ath-miR5021	KGN57036	2	-1	1	20	468	487	UGAGAAGAAGAAGAAGAAAA	::::::::::::::::.: :	UUUUCUUCUUCUUCUUUUGA	Cleavage	1
ath-miR5021	KGN52542	2	-1	1	20	2302	2321	UGAGAAGAAGAAGAAGAAAA	::::.::.::::::::::..	UUUUUUUUUUCUUCUUCUUG	Cleavage	2
ath-miR5021	KGN57270	2	-1	1	20	863	882	UGAGAAGAAGAAGAAGAAAA	:::::::::::: :::::.:	UUUUCUUCUUCUCCUUCUUA	Cleavage	1
ath-miR5021	KGN65519	2	-1	1	20	204	223	UGAGAAGAAGAAGAAGAAAA	::::::::::.:::::.:..	UUUUCUUCUUUUUCUUUUUG	Cleavage	1
ath-miR5021	KGN61620	2	-1	1	20	259	278	UGAGAAGAAGAAGAAGAAAA	:::::::.::::::::::.	UUUUCUUUUUCUUCUUCUUC	Cleavage	1
ath-miR5021	KGN46852	2	-1	1	20	2296	2315	UGAGAAGAAGAAGAAGAAAA	::::.::.:::::.::::.:	UUUUUUUUUUCUUUUUCUUA	Cleavage	1
ath-miR5021	KGN43662	2	-1	1	20	200	219	UGAGAAGAAGAAGAAGAAAA	::::.:::::.:::::::..	UUUUUUUCUUUUUCUUCUUG	Cleavage	2
ath-miR5021	KGN48230	2	-1	1	20	2345	2364	UGAGAAGAAGAAGAAGAAAA	:::::::::::: :::.:::	UUUUCUUCUUCUGCUUUUCA	Cleavage	2
ath-miR5021	KGN64625	2	-1	1	20	2002	2021	UGAGAAGAAGAAGAAGAAAA	:::::::: :::::::::.:	UUUUCUUCAUCUUCUUCUUA	Cleavage	1
ath-miR5021	KGN63521	2	-1	1	20	6	25	UGAGAAGAAGAAGAAGAAAA	::::::::::::::: .:::	UUUUCUUCUUCUUCUGUUCA	Cleavage	1
ath-miR5021	KGN44555	2	-1	1	20	2039	2058	UGAGAAGAAGAAGAAGAAAA	::::.::.:::::.:::::.	UUUUUUUUUUCUUUUUCUCG	Cleavage	1
ath-miR5021	KGN53363	2	-1	1	20	5	24	UGAGAAGAAGAAGAAGAAAA	:::::::::::::.:::: :	UUUUCUUCUUCUUUUUCUAA	Cleavage	1
ath-miR5021	KGN58864	2	-1	1	20	1	20	UGAGAAGAAGAAGAAGAAAA	:::::::.:::::.::::..	UUUUCUUUUUCUUUUUCUUG	Cleavage	2
ath-miR5021	KGN53131	2	-1	1	20	1447	1466	UGAGAAGAAGAAGAAGAAAA	::::.::.::.::.::::::	UUUUUUUUUUUUUUUUCUCA	Cleavage	3
ath-miR5021	KGN65293	2	-1	1	20	291	310	UGAGAAGAAGAAGAAGAAAA	:::::::.:::::.::.:.:	UUUUCUUUUUCUUUUUUUUA	Cleavage	1
ath-miR5021	KGN62999	2	-1	1	20	501	520	UGAGAAGAAGAAGAAGAAAA	:::::::.::.:::::.:.:	UUUUCUUUUUUUUCUUUUUA	Cleavage	1
ath-miR5021	KGN52704	2	-1	1	20	131	150	UGAGAAGAAGAAGAAGAAAA	::::.::.:::::.::.:::	UUUUUUUUUUCUUUUUUUCA	Cleavage	1
ath-miR5021	KGN63932	2	-1	1	20	120	139	UGAGAAGAAGAAGAAGAAAA	::::::::::::::::.:.	UUUUCUUCUUCUUCUUUUUC	Cleavage	1
ath-miR5021	KGN61872	2	-1	1	20	204	223	UGAGAAGAAGAAGAAGAAAA	::::::::::::::::: .:	UUUUCUUCUUCUUCUUCGUA	Cleavage	1
ath-miR5021	KGN66487	2	-1	1	20	577	596	UGAGAAGAAGAAGAAGAAAA	::::::::::::::: .:::	UUUUCUUCUUCUUCUCUUCA	Cleavage	3
ath-miR867	KGN48853	2	-1	1	21	835	855	UUGAACAUGGUUUAUUAGGAA	::: :.:::::::.:::::::	UUCAUGAUAAACCGUGUUCAA	Cleavage	1
bdi-miR156j	KGN54606	2	-1	1	20	34	53	UGACAGAAGAGAGAGAGCAC	:::::::::::::.: :::	UUGCUCUCUCUCUUUUCUCA	Cleavage	1
bdi-miR156j	KGN53538	2	-1	1	20	434	453	UGACAGAAGAGAGAGAGCAC	:::::::: ::::::::.:	UUGCUCUCUGUCUUCUGUUA	Translation	1
cme-miR477b	KGN44383	2	-1	1	20	1532	1551	CUCUCCCUCAAAGGCUUCUG	:::::..:::::::::::	AAGAAGUUUUUGAGGGAGAU	Cleavage	1
cme-miR477b	KGN56641	2	-1	1	20	601	620	CUCUCCCUCAAAGGCUUCUG	::::::. :::::::::::	AAGAAGCUGUUGAGGGAGAG	Cleavage	1
gma-miR1508c	KGN47552	2	-1	1	21	1899	1919	UAGAAAGGGAAAUAGCAGUUG	: .:::::::::::.:::::	CUGCUGCUAUUUCCUUUUCUU	Cleavage	1
gma-miR1508c	KGN58574	2	-1	1	21	175	195	UAGAAAGGGAAAUAGCAGUUG	::: : :::::::::::::	UCACUCCAAUUUCCCUUUCUA	Cleavage	1
gma-miR6299	KGN62667	2	-1	1	22	49	70	AUUUAAAAUUAUUGAUUUGUCA	: ::::::::.:::::::.::	UUACAAAUCAGUAAUUUUGAAG	Cleavage	2
gma-miR9746i	KGN48530	2	-1	1	24	1359	1382	AAAGUGUUUGAAUUUCAAUUAGAU	.:::: .::::::::::::	AAGGCGUUGAUGUUCAAACACUUU	Cleavage	1
gra-miR7494b	KGN47049	2	-1	1	23	77	99	AGAGGGAGAAGCAGAAGAGAAUA	:::::::::: :::::.:::::	CAUUCUCUUCUUCUUCUUCCUCU	Cleavage	1
gra-miR7494b	KGN55611	2	-1	1	23	1118	1140	AGAGGGAGAAGCAGAAGAGAAUA	: ::.::::.:::::.:::::.:	UUUUUUCUUUUGCUUUUCCCUUU	Cleavage	1
gra-miR7494b	KGN49611	2	-1	1	23	170	192	AGAGGGAGAAGCAGAAGAGAAUA	::.::::.:::::::.:.:::	CUUUUUCUUUUGCUUCUUCUUCU	Cleavage	1
gra-miR7494b	KGN53676	2	-1	1	23	53	75	AGAGGGAGAAGCAGAAGAGAAUA	::::::::: :::::.:::::	CUUUCUCUUCUUCUUCUUCCUCU	Cleavage	1
gra-miR7494b	KGN48860	2	-1	1	23	113	135	AGAGGGAGAAGCAGAAGAGAAUA	:::::: ::::::::.:.:::	CCUUCUCUACUGCUUCUUCUUCU	Cleavage	1
gra-miR7494b	KGN53645	2	-1	1	23	140	162	AGAGGGAGAAGCAGAAGAGAAUA	:. ::::: ::::::::.:.:::	UGCUCUCUACUGCUUCUUCUUCU	Cleavage	3
gra-miR7494b	KGN51120	2	-1	1	23	1672	1694	AGAGGGAGAAGCAGAAGAGAAUA	:::::::::.::.:::.:.:	UUCUCUCUUCUGUUUUUCCUUUU	Cleavage	1
gra-miR7494b	KGN65391	2	-1	1	23	477	499	AGAGGGAGAAGCAGAAGAGAAUA	:.:::::::::::::::: :	UUGUUUCUUCUGCUUCUCCCUGU	Cleavage	1
gra-miR7494b	KGN51848	2	-1	1	23	250	272	AGAGGGAGAAGCAGAAGAGAAUA	:::::::: :::::::.:::	UUCUCUCUUCUCCUUCUCCUUCU	Cleavage	1
gra-miR7494b	KGN51903	2	-1	1	23	248	270	AGAGGGAGAAGCAGAAGAGAAUA	:.::::::::::.:::.:.:	CUAUUUCUUCUGCUUUUCCUUUU	Cleavage	2
gra-miR7494b	KGN58572	2	-1	1	23	38	60	AGAGGGAGAAGCAGAAGAGAAUA	:. :: :::::::::::.:.:::	UGCUCACUUCUGCUUCUUCUUCU	Cleavage	1
gra-miR7494b	KGN51471	2	-1	1	23	135	157	AGAGGGAGAAGCAGAAGAGAAUA	:::::::: :::.:::::::	UCGUCUCUUCUUCUUUUCCCUCU	Cleavage	1
gra-miR7504c	KGN52562	2	-1	1	24	1718	1741	AAGAGAAAAAAUCGGAUUUAUCAU	::::::::.::: :::::::::	CAGAUAAAUCUGAUGUUUUCUCUU	Translation	1
gra-miR7504c	KGN64083	2	-1	1	24	261	284	AAGAGAAAAAAUCGGAUUUAUCAU	:::::::.: :::::::::::	UCUAUAAAUCUGUUUUUUUCUCUU	Cleavage	1
gra-miR7504c	KGN45667	2	-1	1	24	116	139	AAGAGAAAAAAUCGGAUUUAUCAU	:.:::: .:::::::::.::::	UCGGUAAAAUCGAUUUUUUUUCUU	Cleavage	1
gra-miR7504c	KGN46350	2	-1	1	24	1292	1315	AAGAGAAAAAAUCGGAUUUAUCAU	.::.:: ::.:::::::::::	GCUGUAGAUGCGGUUUUUUCUCUU	Cleavage	1
gra-miR7504c	KGN46370	2	-1	1	24	1126	1149	AAGAGAAAAAAUCGGAUUUAUCAU	::::: :.::::::::.::	AAAUGAAAUCAGGUUUUUUCUUUU	Cleavage	1
gra-miR7504e	KGN46886	2	-1	1	24	3830	3853	AGGAGAAAAAAAUCUGAUUUGUCA	::.. :::.::::::::::::.:	UGGUUAAUUAGAUUUUUUUCUUCA	Cleavage	1
gra-miR7504f	KGN46886	2	-1	1	24	3830	3853	AGGAGAAAAAAAUCUGAUUUGUCA	::.. :::.::::::::::::.:	UGGUUAAUUAGAUUUUUUUCUUCA	Cleavage	1
gra-miR8665	KGN43632	2	-1	1	24	988	1011	UUAAUUAUUAUAUAGAUCAAGGAU	:::.:::::::::.::::	AGAUCAGAUUUAUAUAAUAGUUAA	Cleavage	1
gra-miR8778	KGN43249	2	-1	1	24	563	586	UUUCCAUAUUAGGGUUUGAACUUU	::: :.::::::::::::.:	UGUUUUCCAGCCCUAAUAUGGAGA	Cleavage	1
gso-miR1508a	KGN47552	2	-1	1	21	1899	1919	UAGAAAGGGAAAUAGCAGUUG	: .:::::::::::.:::::	CUGCUGCUAUUUCCUUUUCUU	Cleavage	1
gso-miR1508a	KGN58574	2	-1	1	21	175	195	UAGAAAGGGAAAUAGCAGUUG	::: : :::::::::::::	UCACUCCAAUUUCCCUUUCUA	Cleavage	1
hpa-miR156a	KGN54606	2	-1	1	20	34	53	UGACAGAAGAGAGAGAGCAC	:::::::::::::.: :::	UUGCUCUCUCUCUUUUCUCA	Cleavage	1
hpa-miR156a	KGN53538	2	-1	1	20	434	453	UGACAGAAGAGAGAGAGCAC	:::::::: ::::::::.:	UUGCUCUCUGUCUUCUGUUA	Translation	1
hvu-miR6180	KGN44843	2	-1	1	20	32	51	AGGGUGGAAGAAAGAGGGCG	.:..:::::::::.::::.:	UGUUCUCUUUCUUUCACCUU	Cleavage	1
hvu-miR6180	KGN60493	2	-1	1	20	31	50	AGGGUGGAAGAAAGAGGGCG	: :::::::::::::..:::	CCCCCUCUUUCUUCCGUCCU	Cleavage	1
hvu-miR6180	KGN45018	2	-1	1	20	355	374	AGGGUGGAAGAAAGAGGGCG	:::::::: ::::::.:::	AGCCCUCUUCCUUCCAUCCU	Translation	1
mes-miR477a	KGN56641	2	-1	1	20	601	620	CUCUCCCUCAAGGGCUUCUG	::::::. :::::::::::	AAGAAGCUGUUGAGGGAGAG	Cleavage	1
mes-miR477b	KGN56641	2	-1	1	20	601	620	CUCUCCCUCAAGGGCUUCUG	::::::. :::::::::::	AAGAAGCUGUUGAGGGAGAG	Cleavage	1
mes-miR477c	KGN56641	2	-1	1	20	601	620	CUCUCCCUCAAGGGCUUCUG	::::::. :::::::::::	AAGAAGCUGUUGAGGGAGAG	Cleavage	1
mes-miR477d	KGN56641	2	-1	1	20	601	620	CUCUCCCUCAAGGGCUUCUC	::::::. :::::::::::	AAGAAGCUGUUGAGGGAGAG	Cleavage	1
mes-miR477e	KGN56641	2	-1	1	20	601	620	CUCUCCCUCAAGGGCUUCUG	::::::. :::::::::::	AAGAAGCUGUUGAGGGAGAG	Cleavage	1
mes-miR477f	KGN44383	2	-1	1	20	1532	1551	AUCUCCCUCAAAGGCUUCCA	::::..::::::::::::	AAGAAGUUUUUGAGGGAGAU	Cleavage	1
mes-miR477g	KGN44383	2	-1	1	20	1532	1551	AUCUCCCUCAAAGGCUUCCA	::::..::::::::::::	AAGAAGUUUUUGAGGGAGAU	Cleavage	1
mtr-miR5212-5p	KGN63975	2	-1	1	22	412	433	UGGAUUUCGUAUUUCUUUGGUA	:.:::::::::.:.:::.::	AUCUAAAGAAAUAUGGAAUUCA	Cleavage	1
mtr-miR5227	KGN58360	2	-1	1	22	243	264	UGAAGAGAAGAAGAUUGAUGAA	.::::::.::::::::::.	GGUAUCAAUUUUCUUCUCUUUU	Cleavage	1
mtr-miR5227	KGN54605	2	-1	1	22	52	73	UGAAGAGAAGAAGAUUGAUGAA	.::::::::::: .::::::	AGUAUCAAUCUUCUCUUCUUCA	Cleavage	1
mtr-miR5227	KGN56808	2	-1	1	22	379	400	UGAAGAGAAGAAGAUUGAUGAA	:::::::::.: :::::::	AAGAUCAAUCUUUUGCUCUUCA	Cleavage	1
mtr-miR5234	KGN53108	2	-1	1	21	588	608	UUUUGUUGUGGAUGGCAGAAG	::: : :::::::::::::	ACUCUUCGAUCCACAACAAAA	Cleavage	1
mtr-miR5239	KGN53918	2	-1	1	21	127	147	UGGGAGAAAAGAUAGAAUGUG	..::::.:.::::::::::	UUUGUUCUGUUUUUUCUCCCA	Cleavage	1
osa-miR1435	KGN47949	2	-1	1	20	25	44	UUUCUUAAGUCAAACUUUUU	.:.::::::::.::..::::	GAGAAGUUUGAUUUGGGAAA	Cleavage	1
osa-miR1853-3p	KGN47513	2	-1	1	22	154	175	UAAUUGGGGAUGUUCGGUUGCU	::::: :::::.:.::::::	CUCAACCAAACAUUCUCAAUUA	Cleavage	1
osa-miR2871a-3p	KGN59716	2	-1	1	21	1259	1279	UAUUUUAGUUUCUAUGGUCAC	.:::::::::.:::::::	CAUGCCAUAGAAAUUAAAAUA	Cleavage	1
osa-miR3979-5p	KGN65623	2	-1	1	20	366	385	UCUCUCUCUCCCUUGAAGGC	:::: .::::::::::::.	UCCUUAGAGGGAGAGAGAGG	Cleavage	1
osa-miR3979-5p	KGN64197	2	-1	1	20	371	390	UCUCUCUCUCCCUUGAAGGC	.::: :.::::::::::::	UUCUUGAGGGGAGAGAGAGA	Cleavage	1
osa-miR5151	KGN58147	2	-1	1	22	537	558	UAAUGAUGUGGGUACGAAUGAA	:::: ::::::..::::::	CAAAUUCAUACCCAUGUCAUUA	Cleavage	1
osa-miR6248	KGN62191	2	-1	1	21	1063	1083	UAUUUGAGGAUGGAGGUAGUA	::::::::: :::::.:::	CCCUACCUCCAGCCUCAGAUA	Translation	1
ptc-miR171a-5p	KGN54961	2	-1	1	21	762	782	GGAUAUUGGUACGGUUCAAUC	:::::::.:::::.::::..	UAUUGAACUGUACCGAUAUUU	Cleavage	1
ptc-miR477a-5p	KGN63511	2	-1	1	21	619	639	AUCUCCCUCAGAGGCUUCCAA	:::::::.::.:::::::::	UUGGAAGUCUUUGAGGGAGAG	Cleavage	1
ptc-miR477a-5p	KGN65332	2	-1	1	21	2709	2729	AUCUCCCUCAGAGGCUUCCAA	::::.::.::::::::::	UAUGAAGUCUUUGAGGGAGAU	Cleavage	1
ptc-miR477b	KGN63511	2	-1	1	21	619	639	AUCUCCCUCAGAGGCUUCCAA	:::::::.::.:::::::::	UUGGAAGUCUUUGAGGGAGAG	Cleavage	1
ptc-miR477b	KGN65332	2	-1	1	21	2709	2729	AUCUCCCUCAGAGGCUUCCAA	::::.::.::::::::::	UAUGAAGUCUUUGAGGGAGAU	Cleavage	1
ptc-miR478e	KGN47756	2	-1	1	24	1526	1549	UGACGAGUCUUCUAUUUUUAGGGA	: .. :::: :.::::::::::.:	UGUUGAAAACUGGAAGACUCGUUA	Cleavage	1
sbi-miR1435a	KGN47949	2	-1	1	20	25	44	UUUCUUAAGUCAAACUUUUC	::.::::::::.::..::::	GAGAAGUUUGAUUUGGGAAA	Cleavage	1
sbi-miR5388	KGN63564	2	-1	1	22	3000	3021	AUCUUUGCCGGGUGUCUCUGAC	.::::::::..::::.::.:	UGUAGAGACACUUGGCAGAGGU	Cleavage	1
sbi-miR6235-5p	KGN44389	2	-1	1	24	783	806	UUGUGAGAGAAAAAUACUGUUGGC	: :.:: :::::::::.::::	UGGAUCGGUCUUUUUCUCUUACAA	Cleavage	1
stu-miR167d-3p	KGN61124	2	-1	1	20	831	850	GAUCAUGUGGUUGCUUCACC	: :::::::.:.:::::::	UGAGAAGCAAUCGCAUGAUC	Cleavage	1
stu-miR7982a	KGN63505	2	-1	1	24	2149	2172	AAGUUGGAUGAUAAUAAUAUAUAU	:::::::::::.::..::.::	UGUUAUAUUAUUAUUAUUUAAUUU	Cleavage	1
stu-miR7982a	KGN66555	2	-1	1	24	2746	2769	AAGUUGGAUGAUAAUAAUAUAUAU	::: ::::::::::::.:::.:	AUAAUUAUUAUUAUCAUUCAAUUA	Cleavage	2
stu-miR7982a	KGN66637	2	-1	1	24	695	717	AAGUUGGAUGAUAAUAAUAUAUAU	::: :::::::::.::.:::::	UUAU-UAUUAUUAUUAUUCAACUA	Cleavage	2
stu-miR7982b	KGN63505	2	-1	1	24	2149	2172	AAGUUGGAUGAUAAUAAUAUAUAU	:::::::::::.::..::.::	UGUUAUAUUAUUAUUAUUUAAUUU	Cleavage	1
stu-miR7982b	KGN66555	2	-1	1	24	2746	2769	AAGUUGGAUGAUAAUAAUAUAUAU	::: ::::::::::::.:::.:	AUAAUUAUUAUUAUCAUUCAAUUA	Cleavage	2
stu-miR7982b	KGN66637	2	-1	1	24	695	717	AAGUUGGAUGAUAAUAAUAUAUAU	::: :::::::::.::.:::::	UUAU-UAUUAUUAUUAUUCAACUA	Cleavage	2
tae-miR5048-5p	KGN63517	2	-1	1	22	1485	1506	UUUGCAGGUUUUAGGUCUAAGU	:: :::.:::::.::::::::	ACAGAGAUCUAAAGCCUGCAAA	Cleavage	1
tae-miR9773	KGN47691	2	-1	1	24	1108	1131	UUUGUUUUUAUGUUAUUUUGUGAA	::: :::::: .:::::::::::	UUCUGAAAAUAUUAUAAAAACAAA	Cleavage	1
tae-miR9773	KGN52743	2	-1	1	24	525	548	UUUGUUUUUAUGUUAUUUUGUGAA	:. ..::::::.:::..::::::	AUUCUGAAAUAAUAUAGGAACAAA	Cleavage	1
tae-miR9773	KGN51634	2	-1	1	24	31	54	UUUGUUUUUAUGUUAUUUUGUGAA	.:.:::..::::.:::::::	ACAUUAGAAUGGCAUAGAAACAAA	Cleavage	1
vvi-miR156h	KGN54606	2	-1	1	20	34	53	UGACAGAAGAGAGAGAGCAU	:::::::::::::.: :::	UUGCUCUCUCUCUUUUCUCA	Cleavage	1
vvi-miR156h	KGN53538	2	-1	1	20	434	453	UGACAGAAGAGAGAGAGCAU	:::::::: ::::::::.:	UUGCUCUCUGUCUUCUGUUA	Translation	1
vvi-miR2111-3p	KGN52209	2	-1	1	21	734	754	GUCCUCUGGUUGCAGAUUACU	:: :::::.::::::::::.	UGUUAUCUGUAACCAGAGGAU	Cleavage	1
vvi-miR395n	KGN51851	2	-1	1	21	982	1002	CUGAAGAGUCUGGAGGAACUC	:::.::::::.:::::::	AUUUUCUUCCAGAUUCUUCAG	Cleavage	1
vvi-miR477a	KGN44383	2	-1	1	21	1531	1551	AUCUCCCUCAAAGGCUUCCAA	::::..::::::::::::	CAAGAAGUUUUUGAGGGAGAU	Cleavage	1
zma-miR166j-5p	KGN50031	2	-1	1	22	2000	2021	GGUUUGUUUGUCUGGUUCAAGG	:::::.::::.::.::::.:	GAUUGAAUCAGAUAAGCAAAUC	Cleavage	1
zma-miR166j-5p	KGN56534	2	-1	1	22	982	1003	GGUUUGUUUGUCUGGUUCAAGG	:::.:.:::.:::::.:::	AUGUGAGCUAGAUAAACAGACC	Cleavage	1
zma-miR2275d-5p	KGN48509	2	-1	1	21	206	226	AGAGUUGGAGGAAAGAAAACU	: :::::::::.:::::.::	ACUUUUCUUUCUUCCAAUUCC	Cleavage	1
zma-miR2275d-5p	KGN56215	2	-1	1	21	541	561	AGAGUUGGAGGAAAGAAAACU	:::::::..:::::::::	CUCUUUCUUUUUUCCAACUCU	Cleavage	1
zma-miR2275d-5p	KGN50012	2	-1	1	21	150	170	AGAGUUGGAGGAAAGAAAACU	::::::::.::..::.:::	UAUUUUCUUUUCUUUAAUUCU	Cleavage	1
zma-miR2275d-5p	KGN61448	2	-1	1	19	1	19	AGAGUUGGAGGAAAGAAAA	::::.::::::.:::.:.:	UUUUUUUUCCUUCAAUUUU	Cleavage	1
zma-miR2275d-5p	KGN57406	2	-1	1	21	155	175	AGAGUUGGAGGAAAGAAAACU	::::::::::::..:.:.:	CCUUUUCUUUCCUCUGAUUUU	Cleavage	3
zma-miR2275d-5p	KGN54468	2	-1	1	21	10	30	AGAGUUGGAGGAAAGAAAACU	: ::::::.::::::.:::	CCUCUUCUUUUCUCCAAUUCU	Cleavage	1
ahy-miR156a	KGN59160	2.5	-1	1	20	1321	1340	UGACAGAAGAGAGAGAGCAC	: ::::.:.::::.:::::	UUACUCUUUUUCUUUUGUCA	Cleavage	1
ahy-miR156c	KGN58165	2.5	-1	1	21	1127	1147	UUGACAGAAGAGAGAGAGCAC	::::::::: ::::::::::	GUGCUCUCUAUCUUCUGUCAU	Cleavage	1
ahy-miR156c	KGN53772	2.5	-1	1	21	176	196	UUGACAGAAGAGAGAGAGCAC	.::::::::::.:::.::	UCUUUCUCUCUCUUUUGUUAA	Cleavage	1
ahy-miR156c	KGN45668	2.5	-1	1	21	148	168	UUGACAGAAGAGAGAGAGCAC	:::::::.::: ::::.::	AAGCUCUCUUUCUGCUGUUAA	Cleavage	1
ahy-miR156c	KGN63897	2.5	-1	1	21	979	999	UUGACAGAAGAGAGAGAGCAC	:.:::.:::::::::: ::	UCGUUCUUUCUCUUCUGUGAA	Cleavage	1
ahy-miR156c	KGN66123	2.5	-1	1	21	635	655	UUGACAGAAGAGAGAGAGCAC	::: : :.:::::::::::	UGGCUAUAUUUCUUCUGUCAA	Cleavage	1
aly-miR156h-3p	KGN46293	2.5	-1	1	21	452	472	GCUCUCUUUCCUUCUGCCACC	:::: ::::::::::: :::	UGUGGAAGAAGGAAAGAAAGC	Cleavage	1
aly-miR3441-5p.2	KGN63758	2.5	-1	1	21	3469	3489	CGAAGAAAAUGAAGUCGUUUU	: ::.:::::::::::.::.	AUAAUGACUUCAUUUUUUUUA	Cleavage	1
aly-miR838-3p	KGN52485	2.5	-1	1	21	1068	1088	UUUUCUUCUUCUUCUUGCACA	:: ::::::::::::::.:	GGUUGAAGAAGAAGAAGAAGA	Cleavage	3
aly-miR838-3p	KGN52501	2.5	-1	1	21	1028	1048	UUUUCUUCUUCUUCUUGCACA	:::: :::::::.::.:::.:	UGUGAAAGAAGAGGAGGAAGA	Cleavage	1
aly-miR838-3p	KGN61024	2.5	-1	1	21	7	27	UUUUCUUCUUCUUCUUGCACA	::: ::::: ::::::::::	AGUGGAAGAAAAAGAAGAAAA	Translation	3
aly-miR838-3p	KGN45567	2.5	-1	1	21	1505	1525	UUUUCUUCUUCUUCUUGCACA	::::::::. ::::::::.:	CGUGCAAGAGUAAGAAGAAGA	Translation	1
aly-miR838-3p	KGN45545	2.5	-1	1	21	280	300	UUUUCUUCUUCUUCUUGCACA	::::.:::::.::.:::::	AGUGCGAGAAGGAGGAGAAAU	Cleavage	1
aly-miR838-3p	KGN45027	2.5	-1	1	21	2018	2038	UUUUCUUCUUCUUCUUGCACA	:: : ::::::::::::::.:	UGGGAAAGAAGAAGAAGAAGA	Cleavage	1
aly-miR838-3p	KGN60328	2.5	-1	1	21	1207	1227	UUUUCUUCUUCUUCUUGCACA	:::..::..:.:::::::::	AGUGUGAGGGGGAGAAGAAAA	Cleavage	1
aly-miR838-3p	KGN66856	2.5	-1	1	21	743	763	UUUUCUUCUUCUUCUUGCACA	:: ::::::::::::::::.	UGGUCAAGAAGAAGAAGAAAG	Cleavage	1
aly-miR838-3p	KGN58139	2.5	-1	1	21	1744	1764	UUUUCUUCUUCUUCUUGCACA	::: ::::::::::::::.:	UGUCGAAGAAGAAGAAGAAGA	Cleavage	3
aly-miR838-3p	KGN52167	2.5	-1	1	21	405	424	UUUUCUUCUUCUUCUUGCACA	:::: ::::::::::::.:::	UGUG-AAGAAGAAGAAGGAAA	Cleavage	1
aly-miR838-3p	KGN64175	2.5	-1	1	21	163	183	UUUUCUUCUUCUUCUUGCACA	:: : ::::::::::::::.:	UGAGGAAGAAGAAGAAGAAGA	Cleavage	2
aly-miR838-3p	KGN45967	2.5	-1	1	21	199	220	UUUUCUUCUUCUUCUUG-CACA	::: ::::.::::::::::::	GGUGACAAGGAGAAGAAGAAAA	Cleavage	1
aly-miR838-3p	KGN63494	2.5	-1	1	21	1657	1677	UUUUCUUCUUCUUCUUGCACA	:::::::::: :::::::	CAGGCAAGAAGAAAAAGAAAA	Cleavage	2
aly-miR838-3p	KGN44100	2.5	-1	1	21	488	508	UUUUCUUCUUCUUCUUGCACA	:::::::.::..::::.::.	AGUGCAAGGAGGGGAAGGAAG	Cleavage	1
aly-miR838-3p	KGN57062	2.5	-1	1	21	794	814	UUUUCUUCUUCUUCUUGCACA	:::::::::.::::::..	GCAGCAAGAAGAGGAAGAAGG	Cleavage	1
aly-miR838-3p	KGN48878	2.5	-1	1	21	233	253	UUUUCUUCUUCUUCUUGCACA	::: ::::::::::::::.:	UGUUGAAGAAGAAGAAGAAGA	Cleavage	1
aly-miR838-3p	KGN54475	2.5	-1	1	21	1392	1412	UUUUCUUCUUCUUCUUGCACA	:: : ::::::::::::::.:	UGAGGAAGAAGAAGAAGAAGA	Cleavage	1
aly-miR838-3p	KGN60112	2.5	-1	1	21	486	506	UUUUCUUCUUCUUCUUGCACA	::: ::::::::::::::.:	UGUUGAAGAAGAAGAAGAAGA	Cleavage	2
aly-miR838-3p	KGN66067	2.5	-1	1	21	658	678	UUUUCUUCUUCUUCUUGCACA	:: : ::::::::::::::.:	UGAGGAAGAAGAAGAAGAAGA	Cleavage	1
aly-miR838-3p	KGN48867	2.5	-1	1	21	1332	1352	UUUUCUUCUUCUUCUUGCACA	:: : ::::::::::::::.:	UGAGGAAGAAGAAGAAGAAGA	Cleavage	1
aly-miR838-3p	KGN52268	2.5	-1	1	21	2089	2108	UUUUCUUCUUCUUCUUGCACA	:::: ::::::::::::::.:	UGUG-AAGAAGAAGAAGAAGA	Cleavage	1
aly-miR838-3p	KGN47558	2.5	-1	1	21	419	439	UUUUCUUCUUCUUCUUGCACA	:: ::::::::::::::.::	UGAACAAGAAGAAGAAGAGAA	Cleavage	4
aly-miR838-3p	KGN52836	2.5	-1	1	21	246	266	UUUUCUUCUUCUUCUUGCACA	::: :::::::: :::::::	AGUGGAAGAAGAAAAAGAAAA	Cleavage	1
aly-miR838-3p	KGN47688	2.5	-1	1	21	1705	1725	UUUUCUUCUUCUUCUUGCACA	:::::::::.::.::::.	ACUGCAAGAAGGAGGAGAAGC	Cleavage	1
aly-miR838-3p	KGN60130	2.5	-1	1	21	1150	1171	UUUUCUUCUUCUUCUU-GCACA	:::: ::::::::::::::.:	AGUGCCAAGAAGAAGAAGAAGA	Cleavage	4
aly-miR838-3p	KGN52714	2.5	-1	1	21	733	753	UUUUCUUCUUCUUCUUGCACA	:::::::::::::.:::	AGGUCAAGAAGAAGAAGGAAA	Cleavage	1
aly-miR838-3p	KGN43852	2.5	-1	1	21	42	62	UUUUCUUCUUCUUCUUGCACA	:::::::::::::::.:	AGACCAAGAAGAAGAAGAAGA	Cleavage	2
aly-miR838-3p	KGN61384	2.5	-1	1	21	36	56	UUUUCUUCUUCUUCUUGCACA	::: ::::::::::::::.:	UGUAGAAGAAGAAGAAGAAGA	Cleavage	1
aly-miR838-3p	KGN56355	2.5	-1	1	21	1471	1490	UUUUCUUCUUCUUCUUGCACA	:::: ::::::::::::::.:	UGUG-AAGAAGAAGAAGAAGA	Cleavage	2
aly-miR838-3p	KGN48190	2.5	-1	1	21	273	293	UUUUCUUCUUCUUCUUGCACA	:::::::::::::::.:	AGAACAAGAAGAAGAAGAAGA	Cleavage	1
aly-miR838-3p	KGN54254	2.5	-1	1	21	1030	1049	UUUUCUUCUUCUUCUUGCACA	:::: ::::::::::::::.:	UGUG-AAGAAGAAGAAGAAGA	Cleavage	3
aly-miR838-3p	KGN61449	2.5	-1	1	21	687	707	UUUUCUUCUUCUUCUUGCACA	:::::::::::::::.:	AGAACAAGAAGAAGAAGAAGA	Cleavage	3
aly-miR838-3p	KGN47662	2.5	-1	1	21	532	552	UUUUCUUCUUCUUCUUGCACA	:::: :::::::::::::.:	UGUGGCAGAAGAAGAAGAAGA	Cleavage	1
aly-miR838-3p	KGN45723	2.5	-1	1	21	800	820	UUUUCUUCUUCUUCUUGCACA	: :.::::::::::::::..	AGAGUAAGAAGAAGAAGAAGG	Cleavage	1
aly-miR838-3p	KGN56294	2.5	-1	1	21	324	344	UUUUCUUCUUCUUCUUGCACA	:::::::::::::::.:	CUCCCAAGAAGAAGAAGAAGA	Cleavage	1
aly-miR838-3p	KGN50973	2.5	-1	1	21	14	34	UUUUCUUCUUCUUCUUGCACA	:: : ::::::::::::::.:	UGAGAAAGAAGAAGAAGAAGA	Cleavage	27
aly-miR838-3p	KGN58393	2.5	-1	1	21	2254	2274	UUUUCUUCUUCUUCUUGCACA	: :::::::::::: :::::	AGAGCAAGAAGAAGAUGAAAA	Cleavage	1
aly-miR838-3p	KGN48815	2.5	-1	1	21	756	776	UUUUCUUCUUCUUCUUGCACA	:::::::::::::::.:	UCAACAAGAAGAAGAAGAAGA	Cleavage	14
aly-miR838-3p	KGN48815	2.5	-1	1	21	1504	1524	UUUUCUUCUUCUUCUUGCACA	: ::::::::::::::.:	ACGGGAAGAAGAAGAAGAAGA	Cleavage	14
aly-miR838-3p	KGN48815	2.5	-1	1	21	1561	1581	UUUUCUUCUUCUUCUUGCACA	: ::::::::::::::.:	ACGGGAAGAAGAAGAAGAAGA	Cleavage	14
aly-miR838-3p	KGN48815	2.5	-1	1	21	1618	1638	UUUUCUUCUUCUUCUUGCACA	: ::::::::::::::.:	ACGGGAAGAAGAAGAAGAAGA	Cleavage	14
aly-miR838-3p	KGN48815	2.5	-1	1	21	1675	1695	UUUUCUUCUUCUUCUUGCACA	: ::::::::::::::.:	ACGGGAAGAAGAAGAAGAAGA	Cleavage	14
aly-miR838-3p	KGN54438	2.5	-1	1	21	1770	1790	UUUUCUUCUUCUUCUUGCACA	:.:::::::::::::::	AAAGUAAGAAGAAGAAGAAAC	Cleavage	1
aly-miR838-3p	KGN49514	2.5	-1	1	21	958	977	UUUUCUUCUUCUUCUUGCACA	:::: ::::::::::::::.:	UGUG-AAGAAGAAGAAGAAGA	Cleavage	1
aly-miR838-3p	KGN61692	2.5	-1	1	21	734	754	UUUUCUUCUUCUUCUUGCACA	: :::::..:::::::::.:	AGGGCAAGGGGAAGAAGAAGA	Cleavage	2
aly-miR838-3p	KGN46016	2.5	-1	1	21	1683	1703	UUUUCUUCUUCUUCUUGCACA	:::::::::::::::.:	AAAUCAAGAAGAAGAAGAAGA	Cleavage	1
aly-miR838-3p	KGN46979	2.5	-1	1	21	1575	1595	UUUUCUUCUUCUUCUUGCACA	::: :.::::::::.:::.:	GGUGGAGGAAGAAGAGGAAGA	Cleavage	5
aly-miR838-3p	KGN57604	2.5	-1	1	21	143	163	UUUUCUUCUUCUUCUUGCACA	: ::::::::::::::.:	GAAGGAAGAAGAAGAAGAAGA	Cleavage	2
aly-miR838-3p	KGN62453	2.5	-1	1	21	543	562	UUUUCUUCUUCUUCUUGCACA	:::::: ::.:::::::::::	UGUGCA-GAGGAAGAAGAAAA	Cleavage	3
aly-miR838-3p	KGN44646	2.5	-1	1	21	5365	5385	UUUUCUUCUUCUUCUUGCACA	:::.::::::: ::::.::	GAUGCGAGAAGAACAAGAGAA	Cleavage	3
aly-miR838-3p	KGN65565	2.5	-1	1	21	1261	1281	UUUUCUUCUUCUUCUUGCACA	::: :::::::.::::::..	GGUGGAAGAAGAGGAAGAAGG	Cleavage	1
aly-miR838-3p	KGN45033	2.5	-1	1	21	618	638	UUUUCUUCUUCUUCUUGCACA	:::::::::::::::.:	CGCUCAAGAAGAAGAAGAAGA	Cleavage	2
aly-miR838-3p	KGN46751	2.5	-1	1	21	781	801	UUUUCUUCUUCUUCUUGCACA	:::::::::::::::.:	CAGACAAGAAGAAGAAGAAGA	Cleavage	27
aly-miR838-3p	KGN58451	2.5	-1	1	21	6	26	UUUUCUUCUUCUUCUUGCACA	:: : ::::::::::::::.:	UGGGGAAGAAGAAGAAGAAGA	Cleavage	23
aly-miR838-3p	KGN59467	2.5	-1	1	21	160	180	UUUUCUUCUUCUUCUUGCACA	:::::::::::::::.:	AGAACAAGAAGAAGAAGAAGA	Cleavage	1
aly-miR838-3p	KGN56388	2.5	-1	1	21	1864	1884	UUUUCUUCUUCUUCUUGCACA	: : ::::::::::::::.:	AGAGGAAGAAGAAGAAGAAGA	Cleavage	26
aly-miR838-3p	KGN47333	2.5	-1	1	21	928	948	UUUUCUUCUUCUUCUUGCACA	:::::::::::::::.:	CGCCCAAGAAGAAGAAGAAGA	Cleavage	1
aly-miR838-3p	KGN58207	2.5	-1	1	21	900	920	UUUUCUUCUUCUUCUUGCACA	:: :::::::::::.:..::	AGUACAAGAAGAAGAGGGGAA	Cleavage	2
aly-miR838-3p	KGN57558	2.5	-1	1	21	933	953	UUUUCUUCUUCUUCUUGCACA	:::::.:::::::::::	AAAGCAAGGAGAAGAAGAAAU	Cleavage	2
aly-miR838-3p	KGN53923	2.5	-1	1	21	703	723	UUUUCUUCUUCUUCUUGCACA	:.:::::::::::::..:	AACGUAAGAAGAAGAAGAGGA	Cleavage	1
aly-miR838-3p	KGN50531	2.5	-1	1	21	17	37	UUUUCUUCUUCUUCUUGCACA	:: :::::.:::::::::..	GGUUCAAGAGGAAGAAGAAGG	Cleavage	1
aly-miR838-3p	KGN63564	2.5	-1	1	21	2295	2315	UUUUCUUCUUCUUCUUGCACA	::::.::.:::::.::..:	AUUGCAGGAGGAAGAGGAGGA	Cleavage	1
aly-miR838-3p	KGN53147	2.5	-1	1	21	2093	2113	UUUUCUUCUUCUUCUUGCACA	::.:.:::::.:::::.:.	AAUGUAGGAAGAGGAAGAGAG	Cleavage	1
aly-miR838-3p	KGN52461	2.5	-1	1	21	1300	1320	UUUUCUUCUUCUUCUUGCACA	:::.::::::::.:.:::	UUAGCAGGAAGAAGAGGGAAA	Cleavage	2
aly-miR838-3p	KGN59575	2.5	-1	1	21	93	113	UUUUCUUCUUCUUCUUGCACA	:::::::::::::::.:	AGAACAAGAAGAAGAAGAAGA	Cleavage	2
aly-miR838-3p	KGN57199	2.5	-1	1	21	127	147	UUUUCUUCUUCUUCUUGCACA	:: ..:::::::::::::.:	AGUUUGAGAAGAAGAAGAAGA	Cleavage	1
aly-miR838-3p	KGN53687	2.5	-1	1	21	3445	3465	UUUUCUUCUUCUUCUUGCACA	::.::::::..::.:::.:	AAUGUAAGAAGGGGAGGAAGA	Cleavage	1
aly-miR838-3p	KGN57377	2.5	-1	1	21	153	173	UUUUCUUCUUCUUCUUGCACA	:::::::::::::::.:	CGGACAAGAAGAAGAAGAAGA	Cleavage	1
aly-miR838-3p	KGN57634	2.5	-1	1	21	1169	1189	UUUUCUUCUUCUUCUUGCACA	: : ::::::::::::::.:	GGAGGAAGAAGAAGAAGAAGA	Cleavage	2
aly-miR838-3p	KGN56443	2.5	-1	1	21	1043	1063	UUUUCUUCUUCUUCUUGCACA	: ::::::::::::::: :..	UCUGCAAGAAGAAGAAGCAGG	Cleavage	2
aly-miR838-3p	KGN56443	2.5	-1	1	21	1646	1666	UUUUCUUCUUCUUCUUGCACA	:: :::.::::::::..::	GUUGGAAGGAGAAGAAGGGAA	Cleavage	2
aly-miR838-3p	KGN43867	2.5	-1	1	21	117	137	UUUUCUUCUUCUUCUUGCACA	:::::::::::::::.:	CCAACAAGAAGAAGAAGAAGA	Cleavage	2
aly-miR838-3p	KGN59151	2.5	-1	1	21	634	654	UUUUCUUCUUCUUCUUGCACA	::: :::.:::.::::::.:	GGUGGAAGGAGAGGAAGAAGA	Cleavage	1
aly-miR838-3p	KGN51549	2.5	-1	1	21	266	286	UUUUCUUCUUCUUCUUGCACA	::::.::: .:::::::::	GUUGCAGGAAAGAGAAGAAAA	Translation	1
aly-miR838-3p	KGN59458	2.5	-1	1	21	532	552	UUUUCUUCUUCUUCUUGCACA	:: :::::::::::::...:	GGUACAAGAAGAAGAAGGGGA	Cleavage	5
aly-miR838-3p	KGN59458	2.5	-1	1	21	592	612	UUUUCUUCUUCUUCUUGCACA	: ::::::::::::::.:	UACGGAAGAAGAAGAAGAAGA	Cleavage	5
aly-miR838-3p	KGN52840	2.5	-1	1	21	254	274	UUUUCUUCUUCUUCUUGCACA	:::::::::::::::.:	AGCCCAAGAAGAAGAAGAAGA	Cleavage	1
aly-miR838-3p	KGN48200	2.5	-1	1	21	675	695	UUUUCUUCUUCUUCUUGCACA	:::::::::::::::.:	AGAUCAAGAAGAAGAAGAAGA	Cleavage	3
aly-miR838-3p	KGN54640	2.5	-1	1	21	183	203	UUUUCUUCUUCUUCUUGCACA	:::::.:::::::::::	UUCACAAGAGGAAGAAGAAAA	Cleavage	1
aly-miR838-3p	KGN51804	2.5	-1	1	21	118	138	UUUUCUUCUUCUUCUUGCACA	::.::::.:::::.::..:	AUUGUAAGAGGAAGAGGAGGA	Cleavage	1
aly-miR838-3p	KGN56689	2.5	-1	1	21	1454	1474	UUUUCUUCUUCUUCUUGCACA	:: :::::::::::::.::	AGUUGAAGAAGAAGAAGAGAA	Cleavage	2
aly-miR838-3p	KGN63758	2.5	-1	1	21	3196	3216	UUUUCUUCUUCUUCUUGCACA	:: ::::::::::::::.:	GGUAAAAGAAGAAGAAGAAGA	Cleavage	1
aqc-miR477a	KGN44383	2.5	-1	1	20	1532	1551	CUCUCCCUCAAGGGCUUCUA	:::::...::::::::::	AAGAAGUUUUUGAGGGAGAU	Cleavage	1
aqc-miR477b	KGN44383	2.5	-1	1	20	1532	1551	CUCUCCCUCAAGGGCUUCUA	:::::...::::::::::	AAGAAGUUUUUGAGGGAGAU	Cleavage	1
aqc-miR477e	KGN44383	2.5	-1	1	20	1532	1551	CUCUCCCUCAAGGGCUUCUA	:::::...::::::::::	AAGAAGUUUUUGAGGGAGAU	Cleavage	1
aqc-miR477f	KGN44383	2.5	-1	1	20	1532	1551	CUCUCCUUCAAAGGCUUCUA	:::::..:::::.:::::	AAGAAGUUUUUGAGGGAGAU	Cleavage	1
aqc-miR477f	KGN56641	2.5	-1	1	20	601	620	CUCUCCUUCAAAGGCUUCUA	::::::. ::::.::::::	AAGAAGCUGUUGAGGGAGAG	Cleavage	1
aqc-miR477f	KGN59907	2.5	-1	1	20	1303	1322	CUCUCCUUCAAAGGCUUCUA	::::: :::::::::::.	AAGAAGGCUUUGAAGGAGGU	Cleavage	1
aqc-miR477f	KGN52022	2.5	-1	1	20	1013	1032	CUCUCCUUCAAAGGCUUCUA	::::: ::::::::::::	GAGAAGAGUUUGAAGGAGAG	Cleavage	1
ath-miR156i	KGN59160	2.5	-1	1	20	1321	1340	UGACAGAAGAGAGAGAGCAG	.: ::::.:.::::.:::::	UUACUCUUUUUCUUUUGUCA	Cleavage	1
ath-miR156j	KGN59160	2.5	-1	1	20	1321	1340	UGACAGAAGAGAGAGAGCAC	: ::::.:.::::.:::::	UUACUCUUUUUCUUUUGUCA	Cleavage	1
ath-miR5021	KGN61544	2.5	-1	1	20	31	50	UGAGAAGAAGAAGAAGAAAA	::::: :::::::::::.	GUUUCUCCUUCUUCUUCUUC	Cleavage	2
ath-miR5021	KGN43901	2.5	-1	1	20	119	138	UGAGAAGAAGAAGAAGAAAA	:: :::::::::::::::.	UUCUCUUCUUCUUCUUCUUC	Cleavage	2
ath-miR5021	KGN51185	2.5	-1	1	20	61	80	UGAGAAGAAGAAGAAGAAAA	:: ::::::::::::::.	AUUCCUUCUUCUUCUUCUUC	Cleavage	2
ath-miR5021	KGN63555	2.5	-1	1	20	85	104	UGAGAAGAAGAAGAAGAAAA	::: ::::::::::::::.	UUUCCUUCUUCUUCUUCUUC	Cleavage	3
ath-miR5021	KGN63555	2.5	-1	1	20	106	125	UGAGAAGAAGAAGAAGAAAA	: ::::::::::::::::.	UCUUCUUCUUCUUCUUCUUC	Cleavage	3
ath-miR5021	KGN65463	2.5	-1	1	20	264	283	UGAGAAGAAGAAGAAGAAAA	::::::::::::::::::	UUUUCUUCUUCUUCUUCUAC	Cleavage	1
ath-miR5021	KGN48195	2.5	-1	1	20	1589	1608	UGAGAAGAAGAAGAAGAAAA	::::::::::::::::::	UUUUCUUCUUCUUCUUCUGU	Cleavage	1
ath-miR5021	KGN62555	2.5	-1	1	20	1	20	UGAGAAGAAGAAGAAGAAAA	::::::::::::::::::	UUUUCUUCUUCUUCUUCUGU	Cleavage	1
ath-miR5021	KGN55208	2.5	-1	1	20	31	50	UGAGAAGAAGAAGAAGAAAA	: ::::::::::::::::.	UCUUCUUCUUCUUCUUCUUC	Cleavage	2
ath-miR5021	KGN53296	2.5	-1	1	20	160	179	UGAGAAGAAGAAGAAGAAAA	: ::::::::::::::::.	UCUUCUUCUUCUUCUUCUUC	Cleavage	2
ath-miR5021	KGN47489	2.5	-1	1	20	942	961	UGAGAAGAAGAAGAAGAAAA	:::::::.:::::.::.::	UUUUCUUUUUCUUUUUUUCC	Cleavage	2
ath-miR5021	KGN66167	2.5	-1	1	20	47	66	UGAGAAGAAGAAGAAGAAAA	::: ::::::::::::::.	UUUCCUUCUUCUUCUUCUUC	Cleavage	3
ath-miR5021	KGN52542	2.5	-1	1	20	244	263	UGAGAAGAAGAAGAAGAAAA	: ::::::::::::::::.	UCUUCUUCUUCUUCUUCUUC	Cleavage	2
ath-miR5021	KGN64231	2.5	-1	1	20	232	251	UGAGAAGAAGAAGAAGAAAA	:: :::::::::::::::.	UUCUCUUCUUCUUCUUCUUC	Cleavage	3
ath-miR5021	KGN53131	2.5	-1	1	20	1428	1447	UGAGAAGAAGAAGAAGAAAA	::::::::::::::::.	GAUUCUUCUUCUUCUUCUUU	Cleavage	3
ath-miR5021	KGN46256	2.5	-1	1	20	139	158	UGAGAAGAAGAAGAAGAAAA	:: ::::::: ::::::::	AUUGCUUCUUCCUCUUCUCA	Cleavage	2
ath-miR5021	KGN65874	2.5	-1	1	20	70	89	UGAGAAGAAGAAGAAGAAAA	: ::::::::::::::::.	UCUUCUUCUUCUUCUUCUUC	Cleavage	21
ath-miR5021	KGN65874	2.5	-1	1	20	91	110	UGAGAAGAAGAAGAAGAAAA	: ::::::::::::::::.	UCUUCUUCUUCUUCUUCUUC	Cleavage	21
ath-miR5021	KGN65874	2.5	-1	1	20	112	131	UGAGAAGAAGAAGAAGAAAA	: ::::::::::::::::.	UCUUCUUCUUCUUCUUCUUC	Cleavage	21
ath-miR5021	KGN65874	2.5	-1	1	20	133	152	UGAGAAGAAGAAGAAGAAAA	: ::::::::::::::::.	UCUUCUUCUUCUUCUUCUUC	Cleavage	21
ath-miR5021	KGN65874	2.5	-1	1	20	154	173	UGAGAAGAAGAAGAAGAAAA	: ::::::::::::::::.	UCUUCUUCUUCUUCUUCUUC	Cleavage	21
ath-miR5021	KGN65874	2.5	-1	1	20	175	194	UGAGAAGAAGAAGAAGAAAA	: ::::::::::::::::.	UCUUCUUCUUCUUCUUCUUC	Cleavage	21
ath-miR5021	KGN65874	2.5	-1	1	20	196	215	UGAGAAGAAGAAGAAGAAAA	: ::::::::::::::::.	UCUUCUUCUUCUUCUUCUUC	Cleavage	21
ath-miR5021	KGN65874	2.5	-1	1	20	217	236	UGAGAAGAAGAAGAAGAAAA	: ::::::::::::::::.	UCUUCUUCUUCUUCUUCUUC	Cleavage	21
ath-miR5021	KGN65874	2.5	-1	1	20	238	257	UGAGAAGAAGAAGAAGAAAA	: ::::::::::::::::.	UCUUCUUCUUCUUCUUCUUC	Cleavage	21
ath-miR5021	KGN65874	2.5	-1	1	20	259	278	UGAGAAGAAGAAGAAGAAAA	: ::::::::::::::::.	UCUUCUUCUUCUUCUUCUUC	Cleavage	21
ath-miR5021	KGN65874	2.5	-1	1	20	280	299	UGAGAAGAAGAAGAAGAAAA	: ::::::::::::::::.	UCUUCUUCUUCUUCUUCUUC	Cleavage	21
ath-miR5021	KGN65874	2.5	-1	1	20	301	320	UGAGAAGAAGAAGAAGAAAA	: ::::::::::::::::.	UCUUCUUCUUCUUCUUCUUC	Cleavage	21
ath-miR5021	KGN65874	2.5	-1	1	20	322	341	UGAGAAGAAGAAGAAGAAAA	: ::::::::::::::::.	UCUUCUUCUUCUUCUUCUUC	Cleavage	21
ath-miR5021	KGN65874	2.5	-1	1	20	343	362	UGAGAAGAAGAAGAAGAAAA	: ::::::::::::::::.	UCUUCUUCUUCUUCUUCUUC	Cleavage	21
ath-miR5021	KGN65874	2.5	-1	1	20	364	383	UGAGAAGAAGAAGAAGAAAA	: ::::::::::::::::.	UCUUCUUCUUCUUCUUCUUC	Cleavage	21
ath-miR5021	KGN65874	2.5	-1	1	20	385	404	UGAGAAGAAGAAGAAGAAAA	: ::::::::::::::::.	UCUUCUUCUUCUUCUUCUUC	Cleavage	21
ath-miR5021	KGN65874	2.5	-1	1	20	406	425	UGAGAAGAAGAAGAAGAAAA	: ::::::::::::::::.	UCUUCUUCUUCUUCUUCUUC	Cleavage	21
ath-miR5021	KGN65874	2.5	-1	1	20	427	446	UGAGAAGAAGAAGAAGAAAA	: ::::::::::::::::.	UCUUCUUCUUCUUCUUCUUC	Cleavage	21
ath-miR5021	KGN65874	2.5	-1	1	20	448	467	UGAGAAGAAGAAGAAGAAAA	: ::::::::::::::::.	UCUUCUUCUUCUUCUUCUUC	Cleavage	21
ath-miR5021	KGN65874	2.5	-1	1	20	469	488	UGAGAAGAAGAAGAAGAAAA	: ::::::::::::::::.	UCUUCUUCUUCUUCUUCUUC	Cleavage	21
ath-miR5021	KGN66487	2.5	-1	1	20	76	95	UGAGAAGAAGAAGAAGAAAA	: ::::::::::::::: :	CUCUCUUCUUCUUCUUCUAA	Cleavage	3
bdi-miR156j	KGN59160	2.5	-1	1	20	1321	1340	UGACAGAAGAGAGAGAGCAC	: ::::.:.::::.:::::	UUACUCUUUUUCUUUUGUCA	Cleavage	1
cme-miR477b	KGN65332	2.5	-1	1	20	2710	2729	CUCUCCCUCAAAGGCUUCUG	::::.::::::::::::	AUGAAGUCUUUGAGGGAGAU	Cleavage	1
cme-miR477b	KGN53443	2.5	-1	1	20	45	64	CUCUCCCUCAAAGGCUUCUG	:::.:..::::.:::::.:	GAGAGGUUUUUGGGGGAGGG	Cleavage	1
cme-miR477b	KGN44440	2.5	-1	1	20	1540	1559	CUCUCCCUCAAAGGCUUCUG	::::::.::::: ::.:::	GAGAAGCUUUUGAAGGGGAG	Cleavage	1
far-miR156b	KGN58165	2.5	-1	1	21	1127	1147	UUGACAGAAGAGAGAGAGCAC	::::::::: ::::::::::	GUGCUCUCUAUCUUCUGUCAU	Cleavage	1
far-miR156b	KGN53772	2.5	-1	1	21	176	196	UUGACAGAAGAGAGAGAGCAC	.::::::::::.:::.::	UCUUUCUCUCUCUUUUGUUAA	Cleavage	1
far-miR156b	KGN45668	2.5	-1	1	21	148	168	UUGACAGAAGAGAGAGAGCAC	:::::::.::: ::::.::	AAGCUCUCUUUCUGCUGUUAA	Cleavage	1
far-miR156b	KGN63897	2.5	-1	1	21	979	999	UUGACAGAAGAGAGAGAGCAC	:.:::.:::::::::: ::	UCGUUCUUUCUCUUCUGUGAA	Cleavage	1
far-miR156b	KGN66123	2.5	-1	1	21	635	655	UUGACAGAAGAGAGAGAGCAC	::: : :.:::::::::::	UGGCUAUAUUUCUUCUGUCAA	Cleavage	1
gma-miR1508c	KGN52474	2.5	-1	1	21	284	304	UAGAAAGGGAAAUAGCAGUUG	::::::::.::::.:::: ::	CAACUGCUGUUUCUCUUUAUA	Cleavage	1
gma-miR1508c	KGN46792	2.5	-1	1	21	1146	1166	UAGAAAGGGAAAUAGCAGUUG	:::: ::.:::.:::::.::	AAACUUCUGUUUUCCUUUUUA	Cleavage	1
gma-miR1508c	KGN54640	2.5	-1	1	21	786	806	UAGAAAGGGAAAUAGCAGUUG	..::::: ::::..::::.::	UGACUGCAAUUUUUCUUUUUA	Cleavage	1
gma-miR1508c	KGN56748	2.5	-1	1	21	528	548	UAGAAAGGGAAAUAGCAGUUG	..::: ::.::::.::::.::	UGACUUCUGUUUCUCUUUUUA	Cleavage	1
gma-miR1508c	KGN43603	2.5	-1	1	21	352	372	UAGAAAGGGAAAUAGCAGUUG	: :::::::::.::::::	CCUCGGCUAUUUCCUUUUCUA	Cleavage	1
gma-miR1513a-3p	KGN58548	2.5	-1	1	23	812	834	UUUAAAUGUGUAUAAGUCAUGGU	:.::: ..:::::::.:::::::	AUCAUCGUUUAUACAUAUUUAAA	Cleavage	1
gma-miR6299	KGN45248	2.5	-1	1	22	408	429	AUUUAAAAUUAUUGAUUUGUCA	::::::.:. ::::::::::	CAACAAAUUAGAAAUUUUAAAU	Translation	1
gma-miR6299	KGN51281	2.5	-1	1	22	2352	2373	AUUUAAAAUUAUUGAUUUGUCA	.:::.:.::::::::::: :	AAGCAAGUUAAUAAUUUUAACU	Cleavage	1
gma-miR6299	KGN59613	2.5	-1	1	22	1816	1837	AUUUAAAAUUAUUGAUUUGUCA	..:.: .:::::::::::::	GUGUAGACUAAUAAUUUUAAAU	Cleavage	1
gma-miR6299	KGN63945	2.5	-1	1	22	2124	2145	AUUUAAAAUUAUUGAUUUGUCA	::: :::::::::::: ::	AUCCAAUUCAAUAAUUUUACAU	Cleavage	1
gma-miR9746i	KGN59631	2.5	-1	1	24	938	961	AAAGUGUUUGAAUUUCAAUUAGAU	::: :::: ::::::::::::	GCAUAAAUGAACUUCAAACACUUU	Cleavage	1
gma-miR9746i	KGN61600	2.5	-1	1	24	482	504	AAAGUGUUUGAAUUUCAAUUAGAU	::: ::: ::::::::::...:::	AUC-AAUGGAAAUUCAAAUGUUUU	Cleavage	1
gma-miR9746i	KGN57037	2.5	-1	1	24	678	701	AAAGUGUUUGAAUUUCAAUUAGAU	::: ::::.:::::::::	GUCAUCUUGUAAUUUAAACACUUU	Cleavage	1
gma-miR9746i	KGN48528	2.5	-1	1	24	526	549	AAAGUGUUUGAAUUUCAAUUAGAU	:::: .::::::::::::	AAAGCCUUGAUGUUCAAACACUUU	Cleavage	1
gma-miR9746i	KGN48527	2.5	-1	1	24	1255	1278	AAAGUGUUUGAAUUUCAAUUAGAU	:::: .::::::::::::	AAGGCCUUGAUGUUCAAACACUUU	Cleavage	1
gra-miR7484c	KGN65117	2.5	-1	1	20	656	675	AGAAGUCGAAUUGCAUUUUG	.:::::::.:::::.:::	GGAAAUGCAGUUCGAUUUCG	Cleavage	1
gra-miR7484c	KGN54949	2.5	-1	1	20	2314	2333	AGAAGUCGAAUUGCAUUUUG	:::::::::::. .:::::	GAAAAUGCAAUUUUGCUUCU	Cleavage	1
gra-miR7494b	KGN54144	2.5	-1	1	23	160	182	AGAGGGAGAAGCAGAAGAGAAUA	:::::::::: :::::.:.:::	CAUUCUCUUCUUCUUCUUCUUCU	Cleavage	1
gra-miR7494b	KGN61767	2.5	-1	1	23	102	124	AGAGGGAGAAGCAGAAGAGAAUA	:::::::::: :::::.:.:::	CAUUCUCUUCUUCUUCUUCUUCU	Cleavage	1
gra-miR7494b	KGN65063	2.5	-1	1	23	77	99	AGAGGGAGAAGCAGAAGAGAAUA	:::::::::: :::::.:.:::	GAUUCUCUUCUUCUUCUUCUUCU	Cleavage	1
gra-miR7494b	KGN52290	2.5	-1	1	23	116	138	AGAGGGAGAAGCAGAAGAGAAUA	:::::::::: :::::.:.:::	CAUUCUCUUCUUCUUCUUCUUCU	Cleavage	1
gra-miR7494b	KGN47354	2.5	-1	1	23	234	256	AGAGGGAGAAGCAGAAGAGAAUA	:.:::::: :::::::.:::	GCCUUUCUUCUCCUUCUCCUUCU	Cleavage	2
gra-miR7494b	KGN46437	2.5	-1	1	23	80	102	AGAGGGAGAAGCAGAAGAGAAUA	: :::::::: :::::::.::.:	UCUUCUCUUCAGCUUCUCUCUUU	Cleavage	1
gra-miR7494b	KGN47636	2.5	-1	1	23	254	276	AGAGGGAGAAGCAGAAGAGAAUA	::: ::::::: :::::.:.:::	UAUACUCUUCUUCUUCUUCUUCU	Cleavage	1
gra-miR7494b	KGN56321	2.5	-1	1	23	39	61	AGAGGGAGAAGCAGAAGAGAAUA	: ::::::::: :::::.:.:::	UCUUCUCUUCUUCUUCUUCUUCU	Cleavage	1
gra-miR7494b	KGN55069	2.5	-1	1	23	115	137	AGAGGGAGAAGCAGAAGAGAAUA	::::::::: :::::.:.:::	AUUUCUCUUCUUCUUCUUCUUCU	Cleavage	2
gra-miR7494b	KGN53240	2.5	-1	1	23	244	266	AGAGGGAGAAGCAGAAGAGAAUA	: ::::::::: :::::.:.:::	UCUUCUCUUCUUCUUCUUCUUCU	Cleavage	3
gra-miR7494b	KGN61917	2.5	-1	1	23	136	158	AGAGGGAGAAGCAGAAGAGAAUA	::: ::::::: :::::.:.:::	UAUACUCUUCUUCUUCUUCUUCU	Cleavage	2
gra-miR7494b	KGN49012	2.5	-1	1	23	117	139	AGAGGGAGAAGCAGAAGAGAAUA	: ::.:.:::: :::::::::::	UUUUUUUUUCUUCUUCUCCCUCU	Cleavage	1
gra-miR7494b	KGN49036	2.5	-1	1	23	133	155	AGAGGGAGAAGCAGAAGAGAAUA	: ::::::::: :::::.:.:::	UCUUCUCUUCUUCUUCUUCUUCU	Cleavage	1
gra-miR7494b	KGN52458	2.5	-1	1	23	32	54	AGAGGGAGAAGCAGAAGAGAAUA	: ::.:::::: :::::.:::::	UCUUUUCUUCUUCUUCUUCCUCU	Cleavage	1
gra-miR7494b	KGN50693	2.5	-1	1	23	171	193	AGAGGGAGAAGCAGAAGAGAAUA	: ::.:::::: :::::.:::::	UCUUUUCUUCUUCUUCUUCCUCU	Cleavage	1
gra-miR7494b	KGN46256	2.5	-1	1	23	8	30	AGAGGGAGAAGCAGAAGAGAAUA	: ::::::::: :::::.:.:::	UUUUCUCUUCUUCUUCUUCUUCU	Cleavage	1
gra-miR7494b	KGN50467	2.5	-1	1	23	175	197	AGAGGGAGAAGCAGAAGAGAAUA	::::::::: :::::.:.:::	AUUUCUCUUCUUCUUCUUCUUCU	Cleavage	1
gra-miR7494b	KGN56934	2.5	-1	1	23	128	150	AGAGGGAGAAGCAGAAGAGAAUA	: ::::::::: :::::.:.:::	UCUUCUCUUCUUCUUCUUCUUCU	Cleavage	3
gra-miR7494b	KGN49338	2.5	-1	1	23	134	156	AGAGGGAGAAGCAGAAGAGAAUA	: ::::::::: :::::.:.:::	UUUUCUCUUCUUCUUCUUCUUCU	Cleavage	8
gra-miR7494b	KGN50558	2.5	-1	1	23	132	154	AGAGGGAGAAGCAGAAGAGAAUA	::::::::: :::::.:.:::	AUUUCUCUUCUUCUUCUUCUUCU	Cleavage	1
gra-miR7494b	KGN66388	2.5	-1	1	23	249	271	AGAGGGAGAAGCAGAAGAGAAUA	::::::::: :::::.:.:::	CUUUCUCUUCUUCUUCUUCUUCU	Cleavage	2
gra-miR7494b	KGN58291	2.5	-1	1	23	181	203	AGAGGGAGAAGCAGAAGAGAAUA	: ::::.::.::.::::.:.:::	UCUUCUUUUUUGUUUCUUCUUCU	Cleavage	1
gra-miR7494b	KGN49576	2.5	-1	1	23	139	161	AGAGGGAGAAGCAGAAGAGAAUA	::::::::: :::::.:.:::	CUUUCUCUUCUUCUUCUUCUUCU	Cleavage	1
gra-miR7494b	KGN55660	2.5	-1	1	21	1	21	AGAGGGAGAAGCAGAAGAGAA	::::.::: ::::.:::::::	UUCUUUUCCGCUUUUCCCUCU	Cleavage	1
gra-miR7494b	KGN66813	2.5	-1	1	23	275	297	AGAGGGAGAAGCAGAAGAGAAUA	::::::::: :::::.:.:::	AUUUCUCUUCUUCUUCUUCUUCU	Cleavage	1
gra-miR7494b	KGN55613	2.5	-1	1	23	157	179	AGAGGGAGAAGCAGAAGAGAAUA	::::::::: :::::.:.:::	CUUUCUCUUCUUCUUCUUCUUCU	Cleavage	1
gra-miR7494b	KGN48885	2.5	-1	1	23	667	689	AGAGGGAGAAGCAGAAGAGAAUA	::::::::: :::::.:.:::	CUUUCUCUUCUUCUUCUUCUUCU	Cleavage	2
gra-miR7494b	KGN64231	2.5	-1	1	23	230	252	AGAGGGAGAAGCAGAAGAGAAUA	::::::::: :::::.:.:::	CCUUCUCUUCUUCUUCUUCUUCU	Cleavage	4
gra-miR7494b	KGN58768	2.5	-1	1	23	137	159	AGAGGGAGAAGCAGAAGAGAAUA	::::::::: :::::.:.:::	ACUUCUCUUCUUCUUCUUCUUCU	Cleavage	1
gra-miR7494b	KGN59937	2.5	-1	1	23	266	288	AGAGGGAGAAGCAGAAGAGAAUA	::::::::: :::::.:.:::	CCUUCUCUUCUUCUUCUUCUUCU	Cleavage	1
gra-miR7494b	KGN45199	2.5	-1	1	23	41	63	AGAGGGAGAAGCAGAAGAGAAUA	::::::::: :::::.:.:::	CUUUCUCUUCUUCUUCUUCUUCU	Cleavage	1
gra-miR7494b	KGN66185	2.5	-1	1	23	87	109	AGAGGGAGAAGCAGAAGAGAAUA	::::::::: :::::.:.:::	CCUUCUCUUCUCCUUCUUCUUCU	Cleavage	2
gra-miR7494b	KGN49677	2.5	-1	1	23	72	94	AGAGGGAGAAGCAGAAGAGAAUA	::.:::::: :::::::.:::	CCUUUUCUUCUCCUUCUCCUUCU	Cleavage	2
gra-miR7494b	KGN52475	2.5	-1	1	23	737	759	AGAGGGAGAAGCAGAAGAGAAUA	::::::::: :::::.:.:::	AUUUCUCUUCUUCUUCUUCUUCU	Cleavage	1
gra-miR7494b	KGN61620	2.5	-1	1	23	263	285	AGAGGGAGAAGCAGAAGAGAAUA	::.:::::: :::::.:::::	CUUUUUCUUCUUCUUCUUCCUCU	Cleavage	1
gra-miR7494b	KGN43819	2.5	-1	1	23	3154	3176	AGAGGGAGAAGCAGAAGAGAAUA	::::::: :::.:.:::::	CCCCCUCUUCUACUUUUUCCUCU	Cleavage	2
gra-miR7494b	KGN60684	2.5	-1	1	23	63	85	AGAGGGAGAAGCAGAAGAGAAUA	:: ::::::: :::::.:.:::	AAUGCUCUUCUUCUUCUUCUUCU	Cleavage	1
gra-miR7494b	KGN60410	2.5	-1	1	23	348	370	AGAGGGAGAAGCAGAAGAGAAUA	: :::::::: :::::.:.:::	CACUCUCUUCUUCUUCUUCUUCU	Cleavage	1
gra-miR7494b	KGN59010	2.5	-1	1	23	758	780	AGAGGGAGAAGCAGAAGAGAAUA	:: ::::::: :::::.:.:::	AAUCCUCUUCUUCUUCUUCUUCU	Cleavage	8
gra-miR7494b	KGN56028	2.5	-1	1	23	312	334	AGAGGGAGAAGCAGAAGAGAAUA	: :::::::: :::::.:.:::	CACUCUCUUCUUCUUCUUCUUCU	Cleavage	1
gra-miR7494b	KGN58486	2.5	-1	1	23	125	147	AGAGGGAGAAGCAGAAGAGAAUA	: :::::::: :::::.:.:::	CAAUCUCUUCUUCUUCUUCUUCU	Cleavage	3
gra-miR7494b	KGN60147	2.5	-1	1	22	1	22	AGAGGGAGAAGCAGAAGAGAAU	:: ::::::: :::::.:.:::	AUCCUCUUCUUCUUCUUCUUCU	Cleavage	1
gra-miR7494b	KGN50154	2.5	-1	1	23	96	118	AGAGGGAGAAGCAGAAGAGAAUA	: :::::::: :::::.:.:::	GAAUCUCUUCUUCUUCUUCUUCU	Cleavage	1
gra-miR7494b	KGN51155	2.5	-1	1	23	968	990	AGAGGGAGAAGCAGAAGAGAAUA	:: ::.::::::::::.:: ::	AAUCCUUUUCUGCUUCUUCCACU	Cleavage	1
gra-miR7504c	KGN60907	2.5	-1	1	24	29	52	AAGAGAAAAAAUCGGAUUUAUCAU	::: . .::.:::::::::::::	UUGAAGCGUCUGAUUUUUUCUCUU	Cleavage	1
gra-miR7504c	KGN57305	2.5	-1	1	24	937	960	AAGAGAAAAAAUCGGAUUUAUCAU	: :.::::::::::::.:.:	AGAAGAGAUCCGAUUUUUUUUUUG	Cleavage	1
gra-miR7504c	KGN62912	2.5	-1	1	24	962	985	AAGAGAAAAAAUCGGAUUUAUCAU	:: ::.:::::::::.:.::	CUACUAUAUUCGAUUUUUUUUUUU	Cleavage	1
gra-miR7504c	KGN64432	2.5	-1	1	24	45	68	AAGAGAAAAAAUCGGAUUUAUCAU	:::::: :::::::::::	UUUUCAAAUCCCAUUUUUUCUCUC	Cleavage	1
gra-miR7504c	KGN46679	2.5	-1	1	24	1359	1382	AAGAGAAAAAAUCGGAUUUAUCAU	: ::::. ::::::::.:.::	GGCAAAAAUUAGAUUUUUUUUUUU	Cleavage	1
gra-miR7504c	KGN62008	2.5	-1	1	24	162	185	AAGAGAAAAAAUCGGAUUUAUCAU	::::: ::::: :::::::	CUCUCAAAUCAGAUUUCUUCUCUU	Cleavage	1
gra-miR7504e	KGN62894	2.5	-1	1	24	1320	1343	AGGAGAAAAAAAUCUGAUUUGUCA	: ::: :: ::::::::::::.::	UUACACAUGAGAUUUUUUUCUUCU	Cleavage	1
gra-miR7504e	KGN46653	2.5	-1	1	24	1308	1331	AGGAGAAAAAAAUCUGAUUUGUCA	: : :::: .:::::::::.:.::	UUAGAAAUAGGAUUUUUUUUUUCU	Cleavage	1
gra-miR7504e	KGN52351	2.5	-1	1	24	966	989	AGGAGAAAAAAAUCUGAUUUGUCA	: :: ::.:::::::::.::.:	CUAGAAUUCGGAUUUUUUUUUCUU	Cleavage	1
gra-miR7504e	KGN49386	2.5	-1	1	24	1157	1180	AGGAGAAAAAAAUCUGAUUUGUCA	:..:: ::::::::::.::::	GAAUGAAGAAGAUUUUUUUUUCCU	Cleavage	1
gra-miR7504e	KGN54617	2.5	-1	1	24	2196	2219	AGGAGAAAAAAAUCUGAUUUGUCA	..:.:: :::::::::.::.:	GUUUGAGUCUGAUUUUUUUUUCUU	Cleavage	1
gra-miR7504e	KGN55367	2.5	-1	1	24	287	310	AGGAGAAAAAAAUCUGAUUUGUCA	.::..:::::::::::..:	UUCUUGAUUGGAUUUUUUUCUUUU	Cleavage	2
gra-miR7504e	KGN49884	2.5	-1	1	24	153	176	AGGAGAAAAAAAUCUGAUUUGUCA	::::::.::::: ::::.:	AACGCAAUCAGGUUUUUGUCUCUU	Cleavage	1
gra-miR7504e	KGN58252	2.5	-1	1	24	1293	1316	AGGAGAAAAAAAUCUGAUUUGUCA	:::.: ::::::::.::.:	AUUUCAAUUACAUUUUUUUUUCUU	Cleavage	1
gra-miR7504e	KGN46797	2.5	-1	1	24	1776	1799	AGGAGAAAAAAAUCUGAUUUGUCA	:::. :::::::::.:.::	UAUUCAAUUUGAUUUUUUUUUUCU	Cleavage	1
gra-miR7504e	KGN63790	2.5	-1	1	24	119	142	AGGAGAAAAAAAUCUGAUUUGUCA	:.: ::::::::::::..:	GUGUCAGUGAGAUUUUUUUCUUUU	Cleavage	1
gra-miR7504f	KGN62894	2.5	-1	1	24	1320	1343	AGGAGAAAAAAAUCUGAUUUGUCA	: ::: :: ::::::::::::.::	UUACACAUGAGAUUUUUUUCUUCU	Cleavage	1
gra-miR7504f	KGN46653	2.5	-1	1	24	1308	1331	AGGAGAAAAAAAUCUGAUUUGUCA	: : :::: .:::::::::.:.::	UUAGAAAUAGGAUUUUUUUUUUCU	Cleavage	1
gra-miR7504f	KGN52351	2.5	-1	1	24	966	989	AGGAGAAAAAAAUCUGAUUUGUCA	: :: ::.:::::::::.::.:	CUAGAAUUCGGAUUUUUUUUUCUU	Cleavage	1
gra-miR7504f	KGN49386	2.5	-1	1	24	1157	1180	AGGAGAAAAAAAUCUGAUUUGUCA	:..:: ::::::::::.::::	GAAUGAAGAAGAUUUUUUUUUCCU	Cleavage	1
gra-miR7504f	KGN54617	2.5	-1	1	24	2196	2219	AGGAGAAAAAAAUCUGAUUUGUCA	..:.:: :::::::::.::.:	GUUUGAGUCUGAUUUUUUUUUCUU	Cleavage	1
gra-miR7504f	KGN55367	2.5	-1	1	24	287	310	AGGAGAAAAAAAUCUGAUUUGUCA	.::..:::::::::::..:	UUCUUGAUUGGAUUUUUUUCUUUU	Cleavage	2
gra-miR7504f	KGN49884	2.5	-1	1	24	153	176	AGGAGAAAAAAAUCUGAUUUGUCA	::::::.::::: ::::.:	AACGCAAUCAGGUUUUUGUCUCUU	Cleavage	1
gra-miR7504f	KGN58252	2.5	-1	1	24	1293	1316	AGGAGAAAAAAAUCUGAUUUGUCA	:::.: ::::::::.::.:	AUUUCAAUUACAUUUUUUUUUCUU	Cleavage	1
gra-miR7504f	KGN46797	2.5	-1	1	24	1776	1799	AGGAGAAAAAAAUCUGAUUUGUCA	:::. :::::::::.:.::	UAUUCAAUUUGAUUUUUUUUUUCU	Cleavage	1
gra-miR7504f	KGN63790	2.5	-1	1	24	119	142	AGGAGAAAAAAAUCUGAUUUGUCA	:.: ::::::::::::..:	GUGUCAGUGAGAUUUUUUUCUUUU	Cleavage	1
gra-miR8693	KGN48589	2.5	-1	1	24	595	618	AGGAUGAAAAUAUUGAUGUAGCAU	:::::: :::::::::::::.:	UUGCUACUUCAAUAUUUUCAUUCA	Cleavage	1
gra-miR8693	KGN49652	2.5	-1	1	24	70	93	AGGAUGAAAAUAUUGAUGUAGCAU	::::::::.::::::: .:	UUCAAACAUCAAUGUUUUCAUGUU	Cleavage	1
gra-miR8693	KGN53536	2.5	-1	1	24	16	39	AGGAUGAAAAUAUUGAUGUAGCAU	:.::::.:::::: :::::	AAUAGAUAUCAGUAUUUUAAUCCU	Cleavage	1
gra-miR8693	KGN60491	2.5	-1	1	24	574	597	AGGAUGAAAAUAUUGAUGUAGCAU	:.::..::::::::::..:	AAUUGAUAUUGAUAUUUUCAUUUU	Cleavage	1
gra-miR8778	KGN52804	2.5	-1	1	24	4723	4748	UUUCCAUAUUAGGGUUUGAA--CUUU	::.: ::.. :.:::::::::::::	AAGGCCUUUGCAUCCUAAUAUGGAAA	Cleavage	1
gra-miR8778	KGN52025	2.5	-1	1	24	2340	2363	UUUCCAUAUUAGGGUUUGAACUUU	:.:.::::::: :::::::	GGCUCUUAGACCCUAAGAUGGAAA	Cleavage	1
gra-miR8778	KGN66589	2.5	-1	1	24	1008	1031	UUUCCAUAUUAGGGUUUGAACUUU	:.::: :.:.:::::::::	AGUCCUUAAAACUUGAUAUGGAAA	Cleavage	1
gra-miR8786a	KGN55038	2.5	-1	1	24	227	250	UUUUAGUGAUGUGGCAGAAAGAUG	:.::.:::.:::::::::	GCAAAGUUUGUCACGUCACUAAAA	Cleavage	1
gra-miR8786a	KGN60128	2.5	-1	1	24	4081	4104	UUUUAGUGAUGUGGCAGAAAGAUG	::::::.::::::::..:	GAAUAUUCUGCUACAUCACUGGAU	Cleavage	1
gra-miR8786a	KGN48884	2.5	-1	1	24	1115	1138	UUUUAGUGAUGUGGCAGAAAGAUG	:. . :: ::::::::::::...:	CGGUGUUAUGCCACAUCACUGGGA	Cleavage	1
gra-miR8786b	KGN55038	2.5	-1	1	24	227	250	UUUUAGUGAUGUGGCAGAAAGAUG	:.::.:::.:::::::::	GCAAAGUUUGUCACGUCACUAAAA	Cleavage	1
gra-miR8786b	KGN60128	2.5	-1	1	24	4081	4104	UUUUAGUGAUGUGGCAGAAAGAUG	::::::.::::::::..:	GAAUAUUCUGCUACAUCACUGGAU	Cleavage	1
gra-miR8786b	KGN48884	2.5	-1	1	24	1115	1138	UUUUAGUGAUGUGGCAGAAAGAUG	:. . :: ::::::::::::...:	CGGUGUUAUGCCACAUCACUGGGA	Cleavage	1
gso-miR1508a	KGN52474	2.5	-1	1	21	284	304	UAGAAAGGGAAAUAGCAGUUG	::::::::.::::.:::: ::	CAACUGCUGUUUCUCUUUAUA	Cleavage	1
gso-miR1508a	KGN46792	2.5	-1	1	21	1146	1166	UAGAAAGGGAAAUAGCAGUUG	:::: ::.:::.:::::.::	AAACUUCUGUUUUCCUUUUUA	Cleavage	1
gso-miR1508a	KGN54640	2.5	-1	1	21	786	806	UAGAAAGGGAAAUAGCAGUUG	..::::: ::::..::::.::	UGACUGCAAUUUUUCUUUUUA	Cleavage	1
gso-miR1508a	KGN56748	2.5	-1	1	21	528	548	UAGAAAGGGAAAUAGCAGUUG	..::: ::.::::.::::.::	UGACUUCUGUUUCUCUUUUUA	Cleavage	1
gso-miR1508a	KGN43603	2.5	-1	1	21	352	372	UAGAAAGGGAAAUAGCAGUUG	: :::::::::.::::::	CCUCGGCUAUUUCCUUUUCUA	Cleavage	1
hpa-miR156a	KGN59160	2.5	-1	1	20	1321	1340	UGACAGAAGAGAGAGAGCAC	: ::::.:.::::.:::::	UUACUCUUUUUCUUUUGUCA	Cleavage	1
hvu-miR6180	KGN52429	2.5	-1	1	20	250	269	AGGGUGGAAGAAAGAGGGCG	.::.::.::::::::..:.:	UGCUCUUUUUCUUCCGUCUU	Cleavage	1
hvu-miR6180	KGN66306	2.5	-1	1	20	18	37	AGGGUGGAAGAAAGAGGGCG	..:::::::::::::.::	UUUUCUCUUUCUUCCACUCU	Cleavage	1
hvu-miR6180	KGN50031	2.5	-1	1	20	22	41	AGGGUGGAAGAAAGAGGGCG	::.::::::::.:::.::	UUCCUUCUUUCUUUCACUCU	Cleavage	1
hvu-miR6180	KGN65338	2.5	-1	1	20	274	293	AGGGUGGAAGAAAGAGGGCG	::::.::::::.:::.::	UCCCCUUUUUCUUUCACUCU	Cleavage	1
hvu-miR6180	KGN58538	2.5	-1	1	20	2647	2666	AGGGUGGAAGAAAGAGGGCG	:.:.:::::::::..:.::	AGUCUUCUUUCUUCUGCUCU	Cleavage	1
hvu-miR6180	KGN43734	2.5	-1	1	20	904	923	AGGGUGGAAGAAAGAGGGCG	:.::::::::::::: .::	GGUCCUCUUUCUUCCAAUCU	Cleavage	1
hvu-miR6180	KGN62664	2.5	-1	1	20	1798	1817	AGGGUGGAAGAAAGAGGGCG	: :.:: :::::::::::::	CUCUCUAUUUCUUCCACCCU	Cleavage	1
hvu-miR6180	KGN51749	2.5	-1	1	20	271	290	AGGGUGGAAGAAAGAGGGCG	.: ::::::::::..::.::	UGGCCUCUUUCUUUUACUCU	Cleavage	1
hvu-miR6180	KGN60755	2.5	-1	1	20	783	802	AGGGUGGAAGAAAGAGGGCG	:..:: ::::::::::.::	AGUUCUGUUUCUUCCACUCU	Cleavage	1
mdm-miR156t	KGN58165	2.5	-1	1	21	1127	1147	UUGACAGAAGAGAGAGAGCAC	::::::::: ::::::::::	GUGCUCUCUAUCUUCUGUCAU	Cleavage	1
mdm-miR156t	KGN53772	2.5	-1	1	21	176	196	UUGACAGAAGAGAGAGAGCAC	.::::::::::.:::.::	UCUUUCUCUCUCUUUUGUUAA	Cleavage	1
mdm-miR156t	KGN45668	2.5	-1	1	21	148	168	UUGACAGAAGAGAGAGAGCAC	:::::::.::: ::::.::	AAGCUCUCUUUCUGCUGUUAA	Cleavage	1
mdm-miR156t	KGN63897	2.5	-1	1	21	979	999	UUGACAGAAGAGAGAGAGCAC	:.:::.:::::::::: ::	UCGUUCUUUCUCUUCUGUGAA	Cleavage	1
mdm-miR156t	KGN66123	2.5	-1	1	21	635	655	UUGACAGAAGAGAGAGAGCAC	::: : :.:::::::::::	UGGCUAUAUUUCUUCUGUCAA	Cleavage	1
mdm-miR156u	KGN58165	2.5	-1	1	21	1127	1147	UUGACAGAAGAGAGAGAGCAC	::::::::: ::::::::::	GUGCUCUCUAUCUUCUGUCAU	Cleavage	1
mdm-miR156u	KGN53772	2.5	-1	1	21	176	196	UUGACAGAAGAGAGAGAGCAC	.::::::::::.:::.::	UCUUUCUCUCUCUUUUGUUAA	Cleavage	1
mdm-miR156u	KGN45668	2.5	-1	1	21	148	168	UUGACAGAAGAGAGAGAGCAC	:::::::.::: ::::.::	AAGCUCUCUUUCUGCUGUUAA	Cleavage	1
mdm-miR156u	KGN63897	2.5	-1	1	21	979	999	UUGACAGAAGAGAGAGAGCAC	:.:::.:::::::::: ::	UCGUUCUUUCUCUUCUGUGAA	Cleavage	1
mdm-miR156u	KGN66123	2.5	-1	1	21	635	655	UUGACAGAAGAGAGAGAGCAC	::: : :.:::::::::::	UGGCUAUAUUUCUUCUGUCAA	Cleavage	1
mdm-miR156v	KGN58165	2.5	-1	1	21	1127	1147	UUGACAGAAGAGAGAGAGCAC	::::::::: ::::::::::	GUGCUCUCUAUCUUCUGUCAU	Cleavage	1
mdm-miR156v	KGN53772	2.5	-1	1	21	176	196	UUGACAGAAGAGAGAGAGCAC	.::::::::::.:::.::	UCUUUCUCUCUCUUUUGUUAA	Cleavage	1
mdm-miR156v	KGN45668	2.5	-1	1	21	148	168	UUGACAGAAGAGAGAGAGCAC	:::::::.::: ::::.::	AAGCUCUCUUUCUGCUGUUAA	Cleavage	1
mdm-miR156v	KGN63897	2.5	-1	1	21	979	999	UUGACAGAAGAGAGAGAGCAC	:.:::.:::::::::: ::	UCGUUCUUUCUCUUCUGUGAA	Cleavage	1
mdm-miR156v	KGN66123	2.5	-1	1	21	635	655	UUGACAGAAGAGAGAGAGCAC	::: : :.:::::::::::	UGGCUAUAUUUCUUCUGUCAA	Cleavage	1
mdm-miR156w	KGN58165	2.5	-1	1	21	1127	1147	UUGACAGAAGAGAGAGAGCAC	::::::::: ::::::::::	GUGCUCUCUAUCUUCUGUCAU	Cleavage	1
mdm-miR156w	KGN53772	2.5	-1	1	21	176	196	UUGACAGAAGAGAGAGAGCAC	.::::::::::.:::.::	UCUUUCUCUCUCUUUUGUUAA	Cleavage	1
mdm-miR156w	KGN45668	2.5	-1	1	21	148	168	UUGACAGAAGAGAGAGAGCAC	:::::::.::: ::::.::	AAGCUCUCUUUCUGCUGUUAA	Cleavage	1
mdm-miR156w	KGN63897	2.5	-1	1	21	979	999	UUGACAGAAGAGAGAGAGCAC	:.:::.:::::::::: ::	UCGUUCUUUCUCUUCUGUGAA	Cleavage	1
mdm-miR156w	KGN66123	2.5	-1	1	21	635	655	UUGACAGAAGAGAGAGAGCAC	::: : :.:::::::::::	UGGCUAUAUUUCUUCUGUCAA	Cleavage	1
mes-miR477a	KGN44383	2.5	-1	1	20	1532	1551	CUCUCCCUCAAGGGCUUCUG	:::::...::::::::::	AAGAAGUUUUUGAGGGAGAU	Cleavage	1
mes-miR477b	KGN44383	2.5	-1	1	20	1532	1551	CUCUCCCUCAAGGGCUUCUG	:::::...::::::::::	AAGAAGUUUUUGAGGGAGAU	Cleavage	1
mes-miR477c	KGN44383	2.5	-1	1	20	1532	1551	CUCUCCCUCAAGGGCUUCUG	:::::...::::::::::	AAGAAGUUUUUGAGGGAGAU	Cleavage	1
mes-miR477d	KGN44383	2.5	-1	1	20	1532	1551	CUCUCCCUCAAGGGCUUCUC	:::::...::::::::::	AAGAAGUUUUUGAGGGAGAU	Cleavage	1
mes-miR477e	KGN44383	2.5	-1	1	20	1532	1551	CUCUCCCUCAAGGGCUUCUG	:::::...::::::::::	AAGAAGUUUUUGAGGGAGAU	Cleavage	1
mes-miR477f	KGN50093	2.5	-1	1	20	957	976	AUCUCCCUCAAAGGCUUCCA	::::: :::::::: :::::	UGGAAACCUUUGAGAGAGAU	Cleavage	1
mes-miR477g	KGN50093	2.5	-1	1	20	957	976	AUCUCCCUCAAAGGCUUCCA	::::: :::::::: :::::	UGGAAACCUUUGAGAGAGAU	Cleavage	1
mtr-miR2650	KGN53778	2.5	-1	1	22	1861	1882	AACUUAAAUAUGUUUUCAGUCC	::: : :::.::::::::::	UAACUAAUAACGUAUUUAAGUU	Cleavage	1
mtr-miR2650	KGN57193	2.5	-1	1	22	1233	1254	AACUUAAAUAUGUUUUCAGUCC	: .::: ..::::::::::::	CGUUUGACGGCAUAUUUAAGUU	Cleavage	1
mtr-miR5212-5p	KGN47195	2.5	-1	1	22	1870	1891	UGGAUUUCGUAUUUCUUUGGUA	:::::::::: :::::::	UUUGAAAGAAAUACAAAAUCCA	Cleavage	1
mtr-miR5227	KGN47377	2.5	-1	1	22	103	126	UGAAGAGAAGAAGAUUGA--UGAA	:::: ::::::::::::::::::	UUCAGUUCAAUCUUCUUCUCUUCA	Cleavage	1
mtr-miR5227	KGN65777	2.5	-1	1	22	300	321	UGAAGAGAAGAAGAUUGAUGAA	::: :::::.::.::::.::::	UUCUUCAAUUUUUUUCUUUUCA	Cleavage	2
mtr-miR5227	KGN47335	2.5	-1	1	22	131	152	UGAAGAGAAGAAGAUUGAUGAA	::.:::. :::::::::::::	UUUAUCGCUCUUCUUCUCUUCU	Cleavage	1
mtr-miR5227	KGN48523	2.5	-1	1	22	231	252	UGAAGAGAAGAAGAUUGAUGAA	::: :. ::::::::::::::	CUCACCGCUCUUCUUCUCUUCA	Cleavage	1
mtr-miR5227	KGN65177	2.5	-1	1	22	105	126	UGAAGAGAAGAAGAUUGAUGAA	::::::::::::::::.	CCUCUCAAUCUUCUUCUCUUUC	Cleavage	1
mtr-miR5227	KGN57225	2.5	-1	1	22	131	152	UGAAGAGAAGAAGAUUGAUGAA	: :::::::: .::::.::::	AUGAUCAAUCUCUUUCUUUUCA	Translation	1
mtr-miR5227	KGN51769	2.5	-1	1	22	91	112	UGAAGAGAAGAAGAUUGAUGAA	:. : :::::::::.::::::	AUUCUGAAUCUUCUUUUCUUCA	Cleavage	1
mtr-miR5227	KGN51504	2.5	-1	1	22	8	29	UGAAGAGAAGAAGAUUGAUGAA	: .:: :::.:::::.:::::.	UGUAUGAAUUUUCUUUUCUUCG	Cleavage	1
mtr-miR5227	KGN44381	2.5	-1	1	22	98	119	UGAAGAGAAGAAGAUUGAUGAA	:::. : :::::::::::::	CGCAUUCACCUUCUUCUCUUCA	Cleavage	1
mtr-miR5227	KGN57788	2.5	-1	1	22	105	126	UGAAGAGAAGAAGAUUGAUGAA	: ::.:::::::::::::	GAGAGCAGUCUUCUUCUCUUCU	Cleavage	1
mtr-miR5227	KGN66592	2.5	-1	1	22	153	174	UGAAGAGAAGAAGAUUGAUGAA	:::: ::::::::::::.	AAAUUCAACCUUCUUCUCUUCG	Cleavage	1
mtr-miR5234	KGN59503	2.5	-1	1	21	888	908	UUUUGUUGUGGAUGGCAGAAG	::::::::::..: :::::::	CUUCUGCCAUUUAAAACAAAA	Cleavage	1
mtr-miR5234	KGN56046	2.5	-1	1	21	204	224	UUUUGUUGUGGAUGGCAGAAG	::::: .::::.::.::::::	CUUCUUUCAUCUACGACAAAA	Cleavage	1
mtr-miR5234	KGN45219	2.5	-1	1	21	959	979	UUUUGUUGUGGAUGGCAGAAG	::::::::: ::::::::	GGCCUGCCAUCCUCAACAAAA	Cleavage	1
mtr-miR5239	KGN51564	2.5	-1	1	21	44	64	UGGGAGAAAAGAUAGAAUGUG	:::::::::::::.:::	UUAUUUCUAUCUUUUCUUCCA	Cleavage	1
mtr-miR5239	KGN44205	2.5	-1	1	21	369	389	UGGGAGAAAAGAUAGAAUGUG	..:.::: :::::::::..::	UGCGUUCAAUCUUUUCUUUCA	Cleavage	1
mtr-miR5239	KGN66887	2.5	-1	1	21	395	415	UGGGAGAAAAGAUAGAAUGUG	:::::::::::::.:::	UGAUUUCUAUCUUUUCUUCCA	Cleavage	1
mtr-miR5239	KGN59352	2.5	-1	1	21	1390	1410	UGGGAGAAAAGAUAGAAUGUG	..:::: :::.:::::::..:	UGCAUUGUAUUUUUUCUCUUA	Cleavage	1
mtr-miR5239	KGN60462	2.5	-1	1	21	892	912	UGGGAGAAAAGAUAGAAUGUG	::::.:.::::::::: ::	GCCAUUUUGUCUUUUCUCACA	Cleavage	1
mtr-miR5239	KGN44348	2.5	-1	1	21	29	49	UGGGAGAAAAGAUAGAAUGUG	:. ::: :::::::::::::	GAUCUUCAAUCUUUUCUCCCA	Cleavage	1
mtr-miR5239	KGN66678	2.5	-1	1	21	107	127	UGGGAGAAAAGAUAGAAUGUG	: ::: :::::: ::::::::	CCCAUCCUAUCUCUUCUCCCA	Cleavage	1
mtr-miR5239	KGN56289	2.5	-1	1	21	103	123	UGGGAGAAAAGAUAGAAUGUG	: ::::::::::::::.:	UUCCUUCUAUCUUUUCUCUCU	Cleavage	1
osa-miR171c-5p	KGN54961	2.5	-1	1	21	762	782	GGAUAUUGGUGCGGUUCAAUC	:::::::.:.:::.::::..	UAUUGAACUGUACCGAUAUUU	Cleavage	1
osa-miR171c-5p	KGN51911	2.5	-1	1	21	672	692	GGAUAUUGGUGCGGUUCAAUC	:::::.: :::::::::.:	CUUUGAAUCCCACCAAUAUUC	Cleavage	1
osa-miR171c-5p	KGN56444	2.5	-1	1	21	1772	1792	GGAUAUUGGUGCGGUUCAAUC	:::::::::::.::: ::.	ACUUGAACCGCACUAAUUUCU	Cleavage	1
osa-miR171c-5p	KGN52264	2.5	-1	1	21	550	570	GGAUAUUGGUGCGGUUCAAUC	::: : ::::::.::::::	ACUUGCAACGCACCGAUAUCC	Cleavage	1
osa-miR1853-3p	KGN46079	2.5	-1	1	22	21	42	UAAUUGGGGAUGUUCGGUUGCU	: .::::::::..::::::	AAAACUCGAACAUCUUCAAUUA	Cleavage	1
osa-miR1873	KGN43796	2.5	-1	1	22	1	22	UCAACAUGGUAUCAGAGCUGGA	::.:.::.:::.::::::.	AUGAGUUUUGGUACUAUGUUGG	Cleavage	1
osa-miR2871a-3p	KGN55249	2.5	-1	1	21	700	720	UAUUUUAGUUUCUAUGGUCAC	:::.::::::: :::.:::	UCGACUAUAGAAAAUAAGAUA	Cleavage	1
osa-miR2871a-3p	KGN66720	2.5	-1	1	21	2833	2853	UAUUUUAGUUUCUAUGGUCAC	:::: :.::.::::.::::	ACGACCUUGGAGACUAGAAUA	Cleavage	1
osa-miR3979-5p	KGN54054	2.5	-1	1	20	64	83	UCUCUCUCUCCCUUGAAGGC	: :::...::::::::::::	GACUUUGGGGGAGAGAGAGA	Cleavage	1
osa-miR3979-5p	KGN60858	2.5	-1	1	20	91	110	UCUCUCUCUCCCUUGAAGGC	.::.:::::.::::::::	UAUUUUAAGGGGGAGAGAGA	Cleavage	1
osa-miR3979-5p	KGN53347	2.5	-1	1	20	1291	1310	UCUCUCUCUCCCUUGAAGGC	.:::::::: ::::::.::	AUCUUCAAGGCAGAGAGGGA	Translation	1
osa-miR3979-5p	KGN62246	2.5	-1	1	20	3018	3037	UCUCUCUCUCCCUUGAAGGC	.: :::::::::::::::	AAUUGCAAGGGAGAGAGAGA	Cleavage	1
osa-miR3979-5p	KGN48664	2.5	-1	1	20	562	581	UCUCUCUCUCCCUUGAAGGC	::: .:::::::::::::	UCCUCUAAGGGAGAGAGAGC	Cleavage	1
osa-miR5151	KGN43977	2.5	-1	1	22	27	48	UAAUGAUGUGGGUACGAAUGAA	::.:::: ::..::.:::::::	UUUAUUCUUAUUCAUAUCAUUA	Cleavage	1
osa-miR5151	KGN53653	2.5	-1	1	22	27	48	UAAUGAUGUGGGUACGAAUGAA	:::.::.:::::::.:::	GAGAUUUGUGCCCACAUUAUUU	Cleavage	1
osa-miR5797	KGN43538	2.5	-1	1	21	460	480	UCGUGGGAUUUAUGCAGUUAA	:::::.:: ::::.:::::	GGAACUGUAUCAAUCUCACGA	Translation	1
osa-miR6248	KGN64269	2.5	-1	1	21	430	450	UAUUUGAGGAUGGAGGUAGUA	:::::.::::::::.: :::	AACUACUUCCAUCCUUACAUA	Cleavage	1
osa-miR6248	KGN44263	2.5	-1	1	21	2539	2559	UAUUUGAGGAUGGAGGUAGUA	:::. .::::::::::.:::	GACUGGUUCCAUCCUCAGAUA	Cleavage	1
osa-miR817	KGN61920	2.5	-1	1	21	54	74	UCCAACUUGAGGCCCGAUUGA	:::.:::.:: ::::::::	AGAAUUGGGUCUAAAGUUGGA	Cleavage	1
osa-miR817	KGN57941	2.5	-1	1	21	54	74	UCCAACUUGAGGCCCGAUUGA	:::.:::.:: ::::::::	AGAAUUGGGUCUAAAGUUGGA	Cleavage	1
ptc-miR169ab	KGN61593	2.5	-1	1	20	1046	1065	CAGCCAAGGAAGACUUGCCC	::: :::::::::::::: :	GGGGAAGUCUUCCUUGGCAG	Cleavage	1
ptc-miR169ab	KGN52567	2.5	-1	1	20	1013	1032	CAGCCAAGGAAGACUUGCCC	: ::: ::::::::::.::	AGACAAAUCUUCCUUGGUUG	Cleavage	2
ptc-miR477a-5p	KGN44383	2.5	-1	1	21	1531	1551	AUCUCCCUCAGAGGCUUCCAA	::::..:.::::::::::	CAAGAAGUUUUUGAGGGAGAU	Cleavage	1
ptc-miR477b	KGN44383	2.5	-1	1	21	1531	1551	AUCUCCCUCAGAGGCUUCCAA	::::..:.::::::::::	CAAGAAGUUUUUGAGGGAGAU	Cleavage	1
ptc-miR478e	KGN66334	2.5	-1	1	24	39	62	UGACGAGUCUUCUAUUUUUAGGGA	::::::::::::::::.:: ::.	ACCCUAAAAAUAGAAGAUUCAUCG	Cleavage	1
ptc-miR478e	KGN62441	2.5	-1	1	24	1405	1428	UGACGAGUCUUCUAUUUUUAGGGA	: .: .:::.:::.:::::::::	UGUCGGAAAGUAGGAGACUCGUCC	Cleavage	1
sbi-miR6234a-5p	KGN56876	2.5	-1	1	24	616	639	AAGUGUGUUCCUCUAUUUGACGCU	::: :.::::.:::::.::	ACCACCAAUUGGAGGGACACAUUU	Cleavage	1
sbi-miR6234b-5p	KGN56876	2.5	-1	1	24	616	639	AAGUGUGUUCCUCUAUUUGACGCU	::: :.::::.:::::.::	ACCACCAAUUGGAGGGACACAUUU	Cleavage	1
sbi-miR6235-5p	KGN59769	2.5	-1	1	24	1572	1595	UUGUGAGAGAAAAAUACUGUUGGC	::::::::::::::.. ::	CUUUCCAGUAUUUUUCUCUUGAAA	Cleavage	1
sly-miR9473-3p	KGN50019	2.5	-1	1	21	280	300	AAACGAGUUCAGAUUUACAGC	:.:::.. ::::::.::::::	GUUGUGGCUCUGAAUUCGUUU	Cleavage	1
sly-miR9473-3p	KGN44814	2.5	-1	1	21	476	496	AAACGAGUUCAGAUUUACAGC	: :: ::::.::::.:.::::	GAUGCAAAUUUGAAUUUGUUU	Cleavage	1
smo-miR1088-5p	KGN63771	2.5	-1	1	21	3760	3780	CAGAAGAAAGAGAGCACGCAU	:: ::: ::.:::::::::::	AUUCGUACUUUCUUUCUUCUG	Cleavage	1
smo-miR1088-5p	KGN64693	2.5	-1	1	21	718	738	CAGAAGAAAGAGAGCACGCAU	::: :::::::: :::::::	UUGCUUGCUCUCUCUCUUCUG	Cleavage	1
smo-miR1088-5p	KGN56361	2.5	-1	1	21	794	814	CAGAAGAAAGAGAGCACGCAU	:::::::::: :::::::	GGACGUGCUCUCUCUCUUCUG	Cleavage	1
smo-miR1088-5p	KGN58179	2.5	-1	1	21	15	35	CAGAAGAAAGAGAGCACGCAU	: :::: .::::::::::::	AAGCGUCUUCUCUUUCUUCUC	Cleavage	1
smo-miR1088-5p	KGN52030	2.5	-1	1	21	981	1001	CAGAAGAAAGAGAGCACGCAU	: :::.:.::::::::.::	UGGAGUGUUUUCUUUCUUUUG	Cleavage	1
stu-miR167d-3p	KGN62512	2.5	-1	1	20	666	685	GAUCAUGUGGUUGCUUCACC	:::::::::::::::: :	AGUGAAGCAACCACAUGUUA	Cleavage	1
stu-miR7982a	KGN47212	2.5	-1	1	24	334	357	AAGUUGGAUGAUAAUAAUAUAUAU	:: :::: ::::::::.:::::	AUCCAUAUGAUUAUCAUUCAACUG	Cleavage	1
stu-miR7982a	KGN59696	2.5	-1	1	24	248	270	AAGUUGGAUGAUAAUAAUAUAUAU	::: :::::::::.::..:..::	UUAU-UAUUAUUAUUAUUUAGUUU	Cleavage	1
stu-miR7982a	KGN51719	2.5	-1	1	24	276	298	AAGUUGGAUGAUAAUAAUAUAUAU	::: :::::::::.:::.:: ::	UUAU-UAUUAUUAUUAUCUAAAUU	Cleavage	1
stu-miR7982a	KGN55053	2.5	-1	1	24	1065	1088	AAGUUGGAUGAUAAUAAUAUAUAU	: :::::::.::.::.:::	GCCAUUCUUAUUAUUAUUCAGCUU	Cleavage	1
stu-miR7982b	KGN47212	2.5	-1	1	24	334	357	AAGUUGGAUGAUAAUAAUAUAUAU	:: :::: ::::::::.:::::	AUCCAUAUGAUUAUCAUUCAACUG	Cleavage	1
stu-miR7982b	KGN59696	2.5	-1	1	24	248	270	AAGUUGGAUGAUAAUAAUAUAUAU	::: :::::::::.::..:..::	UUAU-UAUUAUUAUUAUUUAGUUU	Cleavage	1
stu-miR7982b	KGN51719	2.5	-1	1	24	276	298	AAGUUGGAUGAUAAUAAUAUAUAU	::: :::::::::.:::.:: ::	UUAU-UAUUAUUAUUAUCUAAAUU	Cleavage	1
stu-miR7982b	KGN55053	2.5	-1	1	24	1065	1088	AAGUUGGAUGAUAAUAAUAUAUAU	: :::::::.::.::.:::	GCCAUUCUUAUUAUUAUUCAGCUU	Cleavage	1
stu-miR8021	KGN64554	2.5	-1	1	24	286	309	AUUCAAGGCUCAAACUCGAGACCU	::. ::.::::::::::::::	CAGUUACGGGUUUGAGCCUUGAAA	Cleavage	1
stu-miR8021	KGN65874	2.5	-1	1	24	902	925	AUUCAAGGCUCAAACUCGAGACCU	: :::::::::.::::::	GUGGUGCCAGUUUGAGCUUUGAAU	Cleavage	1
tae-miR5048-5p	KGN43384	2.5	-1	1	22	2145	2166	UUUGCAGGUUUUAGGUCUAAGU	:: :::::::::::::: :::	ACAGAGACCUAAAACCUGAAAA	Cleavage	1
tae-miR5048-5p	KGN57722	2.5	-1	1	22	430	451	UUUGCAGGUUUUAGGUCUAAGU	::.:::.:::.:::::::	AUGAAGGCCUGAAAUCUGCAAA	Cleavage	1
tae-miR9773	KGN52357	2.5	-1	1	24	897	920	UUUGUUUUUAUGUUAUUUUGUGAA	: ....::::.:.:::::.:.:::	UGUGUGAAAUGAUAUAAAGAUAAA	Cleavage	1
tae-miR9773	KGN48192	2.5	-1	1	24	1158	1181	UUUGUUUUUAUGUUAUUUUGUGAA	..::::.: .::::::.:::::	AAUGCAAAGUUGCAUAAAGACAAA	Cleavage	1
tae-miR9773	KGN49987	2.5	-1	1	24	1599	1621	UUUGUUUUUAUGUUAUUUUGUGAA	:::: ::.:::::::::::. :::	UUCA-AAGAUAACAUAAAAGGAAA	Cleavage	1
tae-miR9773	KGN58337	2.5	-1	1	24	2423	2446	UUUGUUUUUAUGUUAUUUUGUGAA	..:::::::.:: ::::.:::	GGAGUAAAAUAAUAUUAAAAUAAA	Cleavage	1
tae-miR9773	KGN66191	2.5	-1	1	24	1886	1909	UUUGUUUUUAUGUUAUUUUGUGAA	: : :::::::..:::::..:.:	AUGAGAAAAUAAUGUAAAAGUAGA	Cleavage	1
vvi-miR156h	KGN59160	2.5	-1	1	20	1321	1340	UGACAGAAGAGAGAGAGCAU	: ::::.:.::::.:::::	UUACUCUUUUUCUUUUGUCA	Cleavage	1
vvi-miR2111-3p	KGN55080	2.5	-1	1	21	1610	1630	GUCCUCUGGUUGCAGAUUACU	:.::::::::...:::::.	UUUGAUCUGCAAUUGGAGGAU	Cleavage	3
vvi-miR395n	KGN44252	2.5	-1	1	21	2087	2107	CUGAAGAGUCUGGAGGAACUC	::::.::::::: ::::.::	UAGUUUCUCCAGAAUCUUUAG	Cleavage	1
vvi-miR395n	KGN43192	2.5	-1	1	21	506	526	CUGAAGAGUCUGGAGGAACUC	: :::::: :::..:::::::	GUGUUCCUGCAGGUUCUUCAG	Cleavage	1
vvi-miR477a	KGN50093	2.5	-1	1	21	956	976	AUCUCCCUCAAAGGCUUCCAA	::::: :::::::: :::::	AUGGAAACCUUUGAGAGAGAU	Cleavage	1
zma-miR166j-5p	KGN51867	2.5	-1	1	22	417	438	GGUUUGUUUGUCUGGUUCAAGG	::::::::::.::::: ::.	AGUUGAACCAGAUAAACAUACU	Cleavage	1
zma-miR166j-5p	KGN43412	2.5	-1	1	22	1965	1986	GGUUUGUUUGUCUGGUUCAAGG	.: :::::.::.:::.::::..	UCAUGAACUAGGCAAGCAAAUU	Cleavage	1
zma-miR166j-5p	KGN62866	2.5	-1	1	22	1564	1585	GGUUUGUUUGUCUGGUUCAAGG	: ::::...::::::::::..	GCCUGAAUUGGACAAACAAAUU	Cleavage	1
zma-miR166j-5p	KGN46390	2.5	-1	1	22	978	999	GGUUUGUUUGUCUGGUUCAAGG	:::::. ::::::::::.:	GGAUGAACUCGACAAACAAAUC	Cleavage	1
zma-miR166j-5p	KGN46924	2.5	-1	1	22	1164	1185	GGUUUGUUUGUCUGGUUCAAGG	:::: :::::.::.::::.	AGAUGAAGCAGACGAAUAAACU	Cleavage	1
zma-miR2275d-5p	KGN61763	2.5	-1	1	21	2157	2177	AGAGUUGGAGGAAAGAAAACU	::::::: :::.::::..:::	AGUUUUCCUUCUUCCAGUUCU	Cleavage	1
zma-miR2275d-5p	KGN64270	2.5	-1	1	21	77	97	AGAGUUGGAGGAAAGAAAACU	:::: :.::::.:.:::::::	AGUUCUUUUUCUUUCAACUCU	Cleavage	1
zma-miR2275d-5p	KGN64588	2.5	-1	1	21	170	190	AGAGUUGGAGGAAAGAAAACU	::::::.::::::::::	UCAGUUCUUUUCUCCAACUCU	Cleavage	1
zma-miR2275d-5p	KGN51478	2.5	-1	1	21	59	79	AGAGUUGGAGGAAAGAAAACU	::::: :::::::..:.:::	UGUUUUAUUUCCUCUGAUUCU	Cleavage	1
zma-miR2275d-5p	KGN65379	2.5	-1	1	21	2247	2267	AGAGUUGGAGGAAAGAAAACU	::::: ::::.:.:::::.:	UGUUUUAUUUCUUUCAACUUU	Cleavage	1
zma-miR2275d-5p	KGN52073	2.5	-1	1	21	810	830	AGAGUUGGAGGAAAGAAAACU	:::::::::.:.:::::.	UUUUUUCUUUCUUUCAACUUC	Cleavage	1
zma-miR2275d-5p	KGN65328	2.5	-1	1	21	168	188	AGAGUUGGAGGAAAGAAAACU	::::::::.:.:.:::::	UUCUUUCUUUCUUUCGACUCU	Cleavage	2
zma-miR2275d-5p	KGN53546	2.5	-1	1	21	264	284	AGAGUUGGAGGAAAGAAAACU	:::::::..:::::.:::	AUAUUUCUUUUUUCCAAUUCU	Cleavage	1
zma-miR2275d-5p	KGN49858	2.5	-1	1	21	73	93	AGAGUUGGAGGAAAGAAAACU	:::.::::.:::::.:::	CCAUUUUUUUCUUCCAAUUCU	Cleavage	1
zma-miR2275d-5p	KGN65115	2.5	-1	1	21	181	201	AGAGUUGGAGGAAAGAAAACU	::::.:::..::::::::	GAUUUUUUUUUUUCCAACUCA	Cleavage	2
zma-miR2275d-5p	KGN51300	2.5	-1	1	21	480	500	AGAGUUGGAGGAAAGAAAACU	::::.::::.:..::::.:	UUUUUUUUUUCUUUUAACUUU	Cleavage	1
zma-miR2275d-5p	KGN52838	2.5	-1	1	21	560	580	AGAGUUGGAGGAAAGAAAACU	::::.::::.:.:::.:.:	GUUUUUUUUUCUUUCAAUUUU	Cleavage	1
zma-miR2275d-5p	KGN59006	2.5	-1	1	21	1003	1023	AGAGUUGGAGGAAAGAAAACU	:::::::::.:.::..:.:	UUUUUUCUUUCUUUCAGUUUU	Cleavage	1
zma-miR2275d-5p	KGN55916	2.5	-1	1	20	1	20	AGAGUUGGAGGAAAGAAAAC	::::.::::.:.:::.:.:	AUUUUUUUUCUUUCAAUUUU	Cleavage	1
zma-miR2275d-5p	KGN57754	2.5	-1	1	21	145	165	AGAGUUGGAGGAAAGAAAACU	::::.:::..:.:::.:::	UUUUUUUUUUUUUUCAAUUCU	Cleavage	2
zma-miR2275d-5p	KGN45383	2.5	-1	1	21	109	129	AGAGUUGGAGGAAAGAAAACU	::::.::::.::.:..:::	UUUUUUUUUUCUUCUAGUUCU	Cleavage	1
zma-miR2275d-5p	KGN46117	2.5	-1	1	21	385	405	AGAGUUGGAGGAAAGAAAACU	::::.::::.:.:::.:.:	GCUUUUUUUUCUUUCAAUUUU	Cleavage	3
zma-miR2275d-5p	KGN46527	2.5	-1	1	21	3	23	AGAGUUGGAGGAAAGAAAACU	::::.::::.:.:::.:.:	CCUUUUUUUUCUUUCAAUUUU	Cleavage	1
zma-miR2275d-5p	KGN66728	2.5	-1	1	21	157	177	AGAGUUGGAGGAAAGAAAACU	:::::: :.::::::.:::	CUUUUUCUCUUCUCCAAUUCU	Cleavage	1
zma-miR2275d-5p	KGN55644	2.5	-1	1	21	545	565	AGAGUUGGAGGAAAGAAAACU	::::.::::::...:.:::	UUUUUUUUUUCCUUUGAUUCU	Cleavage	3
zma-miR2275d-5p	KGN49051	2.5	-1	1	21	724	744	AGAGUUGGAGGAAAGAAAACU	::::::::..::::..:.:	UUUUUUCUUUUUUCCAGUUUU	Cleavage	1
zma-miR2275d-5p	KGN47863	2.5	-1	1	21	167	187	AGAGUUGGAGGAAAGAAAACU	::::.:::..:::::.:.:	UUUUUUUUUUUUUCCAAUUUU	Cleavage	1
zma-miR2275d-5p	KGN58037	2.5	-1	1	21	1095	1115	AGAGUUGGAGGAAAGAAAACU	:: :::::.:::::::::	UUUUCUCUUUUCUCCAACUCC	Cleavage	1
zma-miR2275d-5p	KGN54041	2.5	-1	1	21	135	155	AGAGUUGGAGGAAAGAAAACU	::::. :::.::.::::::	CUUUUUUAUUCUUCUAACUCU	Cleavage	2
zma-miR2275d-5p	KGN47220	2.5	-1	1	21	48	68	AGAGUUGGAGGAAAGAAAACU	::::: ::.:::.::.:::	CCUUUUCCUUUCUCUAAUUCU	Cleavage	1
zma-miR2275d-5p	KGN49303	2.5	-1	1	21	684	704	AGAGUUGGAGGAAAGAAAACU	::: .:::::::::.::.:	CUUUUCUUUUCCUCCAGCUUU	Cleavage	1
zma-miR2275d-5p	KGN58304	2.5	-1	1	21	178	198	AGAGUUGGAGGAAAGAAAACU	::::: :::::::: ::::	GAUUUUCCUUCCUCCAUCUCU	Cleavage	1
zma-miR2275d-5p	KGN58518	2.5	-1	1	21	43	63	AGAGUUGGAGGAAAGAAAACU	::::. :::.:::::::.:	UCUUUUUCUUCUUCCAACUUU	Cleavage	1
ahy-miR156a	KGN53471	3	-1	1	20	6	25	UGACAGAAGAGAGAGAGCAC	::::::::.::.:::::	CCUCUCUCUCUUUUUUGUCA	Cleavage	1
ahy-miR156a	KGN61498	3	-1	1	20	4786	4805	UGACAGAAGAGAGAGAGCAC	:::.:. :::::::.::::.	GUGUUUGCUCUCUUUUGUCG	Cleavage	1
ahy-miR156a	KGN65548	3	-1	1	20	24	43	UGACAGAAGAGAGAGAGCAC	::::::::::.:::: ::	AUGCUCUCUCUUUUCUCUCU	Cleavage	1
ahy-miR156a	KGN45649	3	-1	1	20	41	60	UGACAGAAGAGAGAGAGCAC	::.:.::::::::.:::.	AUGUUUUCUCUCUUUUGUUU	Cleavage	2
ahy-miR156a	KGN54447	3	-1	1	20	584	603	UGACAGAAGAGAGAGAGCAC	::::::.:.:.:::::: :	AUGCUCUUUUUUUUCUGUAA	Cleavage	1
ahy-miR156a	KGN61720	3	-1	1	20	81	100	UGACAGAAGAGAGAGAGCAC	::::: ::::::::: :.:	CUGCUCCCUCUCUUCUCUUA	Cleavage	1
ahy-miR156a	KGN57504	3	-1	1	20	27	46	UGACAGAAGAGAGAGAGCAC	: ::::.:::::::: :::	UUUCUCUUUCUCUUCUUUCA	Cleavage	1
ahy-miR156a	KGN63709	3	-1	1	20	244	263	UGACAGAAGAGAGAGAGCAC	: .:.:.:.::::::::::	UUUUUUUUUUUCUUCUGUCA	Cleavage	1
ahy-miR156a	KGN50301	3	-1	1	20	1967	1986	UGACAGAAGAGAGAGAGCAC	::: .:.::::::::::..	UUGCCUUUUCUCUUCUGUUG	Cleavage	1
ahy-miR156a	KGN61524	3	-1	1	20	177	196	UGACAGAAGAGAGAGAGCAC	: :::::::::::.: :::	CUUCUCUCUCUCUUUUCUCA	Cleavage	1
ahy-miR156a	KGN45403	3	-1	1	20	3619	3638	UGACAGAAGAGAGAGAGCAC	: ::::::.:.::.:::.:	CUCCUCUCUUUUUUUUGUUA	Cleavage	1
ahy-miR156a	KGN43411	3	-1	1	20	246	265	UGACAGAAGAGAGAGAGCAC	: .::: ::::::::::::	CUCUUCUGUCUCUUCUGUCA	Cleavage	1
ahy-miR156a	KGN44784	3	-1	1	20	583	602	UGACAGAAGAGAGAGAGCAC	: ::.:.:.::::::::.:	AUUCUUUUUUUCUUCUGUUA	Cleavage	1
ahy-miR156c	KGN53697	3	-1	1	21	349	369	UUGACAGAAGAGAGAGAGCAC	:::::::::::::.::::	CUGCUCUCUCUCUUUUGUCUU	Cleavage	1
ahy-miR156c	KGN61498	3	-1	1	21	4786	4806	UUGACAGAAGAGAGAGAGCAC	:::.:. :::::::.::::.:	GUGUUUGCUCUCUUUUGUCGA	Cleavage	1
ahy-miR156c	KGN54606	3	-1	1	21	34	54	UUGACAGAAGAGAGAGAGCAC	:::::::::::::.: :::	UUGCUCUCUCUCUUUUCUCAU	Cleavage	1
ahy-miR156c	KGN53538	3	-1	1	21	434	454	UUGACAGAAGAGAGAGAGCAC	:::::::: ::::::::.:	UUGCUCUCUGUCUUCUGUUAC	Cleavage	1
ahy-miR156c	KGN57504	3	-1	1	21	27	47	UUGACAGAAGAGAGAGAGCAC	: ::::.:::::::: ::::	UUUCUCUUUCUCUUCUUUCAA	Cleavage	1
ahy-miR156c	KGN63709	3	-1	1	21	244	264	UUGACAGAAGAGAGAGAGCAC	: .:.:.:.:::::::::::	UUUUUUUUUUUCUUCUGUCAA	Cleavage	1
ahy-miR156c	KGN53471	3	-1	1	21	6	26	UUGACAGAAGAGAGAGAGCAC	::::::::.::.:::::	CCUCUCUCUCUUUUUUGUCAU	Cleavage	1
ahy-miR156c	KGN44691	3	-1	1	21	5	25	UUGACAGAAGAGAGAGAGCAC	::::::::.:::: ::::	CCCCUCUCUCUUUUCUUUCAA	Cleavage	1
ahy-miR156c	KGN50018	3	-1	1	21	490	510	UUGACAGAAGAGAGAGAGCAC	: :::::.: ::::::::.:.	GAGCUCUUUGUCUUCUGUUAG	Cleavage	1
ahy-miR156c	KGN63733	3	-1	1	21	2245	2265	UUGACAGAAGAGAGAGAGCAC	::::::::.::.:::.:.	UCUCUCUCUCUUUUUUGUUAG	Cleavage	1
ahy-miR156c	KGN61573	3	-1	1	21	2926	2946	UUGACAGAAGAGAGAGAGCAC	::.:::::::::: ::::	GACCUUUCUCUCUUCUUUCAA	Cleavage	1
ahy-miR156c	KGN55617	3	-1	1	21	2762	2782	UUGACAGAAGAGAGAGAGCAC	:::: :::::::.: ::::	CCGCUCGCUCUCUUUUCUCAA	Cleavage	1
aly-miR156h-3p	KGN50859	3	-1	1	21	37	57	GCUCUCUUUCCUUCUGCCACC	::::::.::.::..::::::	GGUGGCGGAGGGGGAGAGAGG	Cleavage	1
aly-miR156h-3p	KGN63326	3	-1	1	21	372	392	GCUCUCUUUCCUUCUGCCACC	:::: .:::::::: :::::	UGUGGAGGAAGGAAAAAGAGC	Cleavage	1
aly-miR156h-3p	KGN61858	3	-1	1	21	1392	1412	GCUCUCUUUCCUUCUGCCACC	::: ..:::::.:::::::.	AGUGUUGGAAGGGAAGAGAGU	Cleavage	1
aly-miR156h-3p	KGN59410	3	-1	1	21	576	596	GCUCUCUUUCCUUCUGCCACC	: :::..:.:: :::::::::	GCUGGUGGGAGCAAAGAGAGC	Translation	1
aly-miR156h-3p	KGN53613	3	-1	1	21	89	109	GCUCUCUUUCCUUCUGCCACC	::: ::::.:::.::.:::.	AGUGCCAGAGGGAGAGGGAGU	Cleavage	1
aly-miR156h-3p	KGN53004	3	-1	1	21	271	291	GCUCUCUUUCCUUCUGCCACC	:::..::.::::.:::::	AUUGGUGGAGGGAAGGAGAGA	Cleavage	1
aly-miR156h-3p	KGN62225	3	-1	1	21	100	120	GCUCUCUUUCCUUCUGCCACC	:: ::::::::::::::	GAGGGAAGAAGGAAAGAGAGA	Cleavage	1
aly-miR156h-3p	KGN59561	3	-1	1	20	1	20	GCUCUCUUUCCUUCUGCCAC	::::::..::::.:::: :	AUGGCAGGGGGAAGGAGAUC	Cleavage	1
aly-miR156h-3p	KGN52706	3	-1	1	21	829	849	GCUCUCUUUCCUUCUGCCACC	: ::: ::::::...:::::.	GAUGGGAGAAGGGGGGAGAGU	Cleavage	1
aly-miR3441-5p.2	KGN43980	3	-1	1	21	115	135	CGAAGAAAAUGAAGUCGUUUU	::::.:::::::: ::::::	AAAAUGACUUCAUCUUCUUCA	Cleavage	1
aly-miR3441-5p.2	KGN62836	3	-1	1	21	6545	6565	CGAAGAAAAUGAAGUCGUUUU	:::: :..::::::::::::	AAAAGGGUUUCAUUUUCUUCA	Cleavage	1
aly-miR3441-5p.2	KGN65761	3	-1	1	21	1197	1217	CGAAGAAAAUGAAGUCGUUUU	.::::::. ::.:::::::.:	GAAACGAUGUCGUUUUCUUUG	Cleavage	1
aly-miR3441-5p.2	KGN57387	3	-1	1	21	1542	1562	CGAAGAAAAUGAAGUCGUUUU	::. ::.::::::::::::	CAAGAGAUUUCAUUUUCUUCU	Cleavage	1
aly-miR3441-5p.2	KGN49115	3	-1	1	21	883	903	CGAAGAAAAUGAAGUCGUUUU	...:.:: ::::::::.::.:	GGGAUGAAUUCAUUUUUUUUG	Cleavage	1
aly-miR3441-5p.2	KGN58859	3	-1	1	21	1476	1496	CGAAGAAAAUGAAGUCGUUUU	:::.::::: ::::::::	UGCACGGCUUCAAUUUCUUCG	Cleavage	1
aly-miR3441-5p.2	KGN66061	3	-1	1	21	565	585	CGAAGAAAAUGAAGUCGUUUU	:.: :.::..:::::::::	UUAGCAAUUUUGUUUUCUUCG	Cleavage	1
aly-miR3441-5p.2	KGN57002	3	-1	1	21	33	53	CGAAGAAAAUGAAGUCGUUUU	::. ::::::: :::::::	CUAAUUACUUCAUCUUCUUCG	Cleavage	1
aly-miR3441-5p.2	KGN52513	3	-1	1	21	1950	1970	CGAAGAAAAUGAAGUCGUUUU	.::: : ::::::::::::	UGAACCAAUUCAUUUUCUUCU	Cleavage	1
aly-miR3441-5p.2	KGN46421	3	-1	1	21	148	168	CGAAGAAAAUGAAGUCGUUUU	: :: :::::::::::::	UCACCGUCUUCAUUUUCUUCC	Cleavage	1
aly-miR838-3p	KGN52485	3	-1	1	21	843	863	UUUUCUUCUUCUUCUUGCACA	:: :.:.::.:::::.:::	AAUGGAGGGAGGAGAAGGAAA	Cleavage	3
aly-miR838-3p	KGN60513	3	-1	1	21	954	974	UUUUCUUCUUCUUCUUGCACA	:: :::::::::::::: .:	CGUACAAGAAGAAGAAGAUGA	Cleavage	3
aly-miR838-3p	KGN60513	3	-1	1	21	1746	1765	UUUUCUUCUUCUUCUUGCACA	: ::::: ::::::.:::.::	UCUGCAA-AAGAAGGAGAGAA	Cleavage	3
aly-miR838-3p	KGN56506	3	-1	1	21	5100	5120	UUUUCUUCUUCUUCUUGCACA	::: ::.::::::::.:.:.:	UGUCCAGGAAGAAGAGGGAGA	Cleavage	1
aly-miR838-3p	KGN50493	3	-1	1	21	2692	2712	UUUUCUUCUUCUUCUUGCACA	:::: ::::.::.:::::..:	UGUGAAAGAGGAGGAAGAGGA	Cleavage	2
aly-miR838-3p	KGN45485	3	-1	1	21	1221	1241	UUUUCUUCUUCUUCUUGCACA	:: ::::::::::::::: :.	UGGGCAAGAAGAAGAAGAUAG	Cleavage	1
aly-miR838-3p	KGN44121	3	-1	1	21	3285	3305	UUUUCUUCUUCUUCUUGCACA	:::::::.::::: :::::	GGUGCAAGGAGAAGCAGAAAU	Cleavage	1
aly-miR838-3p	KGN60824	3	-1	1	21	45	65	UUUUCUUCUUCUUCUUGCACA	::::.::::::::::. :.::	UGUGUAAGAAGAAGAGAAGAA	Cleavage	3
aly-miR838-3p	KGN54107	3	-1	1	21	2771	2791	UUUUCUUCUUCUUCUUGCACA	:::::.:: ::.::::::.:	AGUGCAGGAUGAGGAAGAAGA	Cleavage	1
aly-miR838-3p	KGN45552	3	-1	1	21	250	271	UUUUCUUCUUCUUC-UUGCACA	::::::: :..:::::::::::	UGUGCAAAGGGGAAGAAGAAAA	Cleavage	1
aly-miR838-3p	KGN45616	3	-1	1	21	2990	3010	UUUUCUUCUUCUUCUUGCACA	::::.::::::: :.:::.:	AGUGCGAGAAGAAAAGGAAGA	Cleavage	1
aly-miR838-3p	KGN54109	3	-1	1	21	1062	1082	UUUUCUUCUUCUUCUUGCACA	:::::.: .:::::::::.:	AGUGCAGGUGGAAGAAGAAGA	Cleavage	1
aly-miR838-3p	KGN48815	3	-1	1	21	1821	1841	UUUUCUUCUUCUUCUUGCACA	: : :::::::::::::.:.	AGAGGAAGAAGAAGAAGAGAG	Cleavage	14
aly-miR838-3p	KGN56422	3	-1	1	21	2973	2993	UUUUCUUCUUCUUCUUGCACA	:: : :::::::.::::::.:	UGCGGAAGAAGAGGAAGAAGA	Cleavage	2
aly-miR838-3p	KGN66586	3	-1	1	21	185	206	UUUUCUUCUUCUUC-UUGCACA	:::::.: ::::::::::::.:	UGUGCGACGAAGAAGAAGAAGA	Cleavage	2
aly-miR838-3p	KGN44646	3	-1	1	21	4179	4199	UUUUCUUCUUCUUCUUGCACA	: : :.::::::::::::.:	GGAGGAGGAAGAAGAAGAAGA	Cleavage	3
aly-miR838-3p	KGN63220	3	-1	1	21	1450	1470	UUUUCUUCUUCUUCUUGCACA	:: :.::.::::::::::::	UGGUCGAGGAGAAGAAGAAAA	Cleavage	1
aly-miR838-3p	KGN58451	3	-1	1	21	411	431	UUUUCUUCUUCUUCUUGCACA	: : :::::::.::::::.:	AGAGGAAGAAGAGGAAGAAGA	Cleavage	23
aly-miR838-3p	KGN63931	3	-1	1	21	141	161	UUUUCUUCUUCUUCUUGCACA	::::::::::::::::	AGAAAAAGAAGAAGAAGAAAA	Cleavage	1
aly-miR838-3p	KGN56388	3	-1	1	21	727	747	UUUUCUUCUUCUUCUUGCACA	:: : :.::::::::::::.:	UGAGGAGGAAGAAGAAGAAGA	Cleavage	26
aly-miR838-3p	KGN50393	3	-1	1	21	290	310	UUUUCUUCUUCUUCUUGCACA	:: :::::::.:::::::.:	UGGACAAGAAGGAGAAGAAGA	Cleavage	2
aly-miR838-3p	KGN62161	3	-1	1	21	2388	2408	UUUUCUUCUUCUUCUUGCACA	:: ::: :.::::::::::.:	UGAGCAUGGAGAAGAAGAAGA	Cleavage	1
aly-miR838-3p	KGN46472	3	-1	1	21	131	151	UUUUCUUCUUCUUCUUGCACA	::: ::::::::::::::..	UGUAGAAGAAGAAGAAGAAGG	Cleavage	1
aly-miR838-3p	KGN47991	3	-1	1	21	725	745	UUUUCUUCUUCUUCUUGCACA	::::::::::::::::	AGAAGAAGAAGAAGAAGAAAA	Cleavage	5
aly-miR838-3p	KGN47991	3	-1	1	21	704	724	UUUUCUUCUUCUUCUUGCACA	:::::.:::::::::.:	UUGCCAAGAGGAAGAAGAAGA	Cleavage	5
aly-miR838-3p	KGN43514	3	-1	1	21	704	724	UUUUCUUCUUCUUCUUGCACA	:::::.::.::.::.::..:	GGUGCAGGAGGAGGAGGAGGA	Cleavage	1
aly-miR838-3p	KGN50088	3	-1	1	21	193	213	UUUUCUUCUUCUUCUUGCACA	::: :.::::::::::::.:	UGUAGAGGAAGAAGAAGAAGA	Cleavage	1
aly-miR838-3p	KGN46351	3	-1	1	21	311	331	UUUUCUUCUUCUUCUUGCACA	.:::::::::::::::.	ACGAUAAGAAGAAGAAGAAAG	Cleavage	1
aly-miR838-3p	KGN55869	3	-1	1	21	672	692	UUUUCUUCUUCUUCUUGCACA	:::::.::::::::: ..::	AGUGCAGGAAGAAGAAAGGAA	Cleavage	1
aly-miR838-3p	KGN52337	3	-1	1	21	154	174	UUUUCUUCUUCUUCUUGCACA	:: : .:::::::::::::.:	UGAGAGAGAAGAAGAAGAAGA	Cleavage	2
aly-miR838-3p	KGN65109	3	-1	1	21	30	50	UUUUCUUCUUCUUCUUGCACA	::::::::::::::::	AGAAGAAGAAGAAGAAGAAAA	Cleavage	1
aly-miR838-3p	KGN59144	3	-1	1	21	237	257	UUUUCUUCUUCUUCUUGCACA	:: : :::::::::::::..:	UGAGGAAGAAGAAGAAGAGGA	Cleavage	2
aly-miR838-3p	KGN48747	3	-1	1	21	534	554	UUUUCUUCUUCUUCUUGCACA	:: : :::::::::::::.:.	UGAGGAAGAAGAAGAAGAGAG	Cleavage	1
aly-miR838-3p	KGN49505	3	-1	1	21	255	275	UUUUCUUCUUCUUCUUGCACA	:: : :::::::::::::.:.	UGGGGAAGAAGAAGAAGAGAG	Cleavage	2
aly-miR838-3p	KGN50528	3	-1	1	21	341	361	UUUUCUUCUUCUUCUUGCACA	:: : .:::::::::.:::::	UGGGAGAGAAGAAGAGGAAAA	Cleavage	13
aly-miR838-3p	KGN52734	3	-1	1	21	1716	1736	UUUUCUUCUUCUUCUUGCACA	::::::::::::::::	ACGACAAGAAGAAGAAGAAAC	Cleavage	4
aly-miR838-3p	KGN52734	3	-1	1	21	1206	1226	UUUUCUUCUUCUUCUUGCACA	:: ::::::::::::: .:	GAUGGAAGAAGAAGAAGAUGA	Cleavage	4
aly-miR838-3p	KGN60433	3	-1	1	21	1085	1105	UUUUCUUCUUCUUCUUGCACA	::::::::::::::::	AAAAGAAGAAGAAGAAGAAAA	Cleavage	1
aly-miR838-3p	KGN61183	3	-1	1	21	2526	2546	UUUUCUUCUUCUUCUUGCACA	::::::::::::::::	AGAAGAAGAAGAAGAAGAAAA	Cleavage	1
aly-miR838-3p	KGN50494	3	-1	1	21	1683	1702	UUUUCUUCUUCUUCUUGCACA	:::::: ::::::::::.:.:	UGUGCA-GAAGAAGAAGGAGA	Cleavage	1
aly-miR838-3p	KGN44788	3	-1	1	21	1125	1145	UUUUCUUCUUCUUCUUGCACA	:: : :.::::::::::::.:	UGGGGAGGAAGAAGAAGAAGA	Cleavage	1
aly-miR838-3p	KGN60839	3	-1	1	21	2137	2157	UUUUCUUCUUCUUCUUGCACA	::::::::::::::::	AAGAAAAGAAGAAGAAGAAAA	Cleavage	2
aly-miR838-3p	KGN63092	3	-1	1	21	1180	1200	UUUUCUUCUUCUUCUUGCACA	::: : ::.::::::::::.:	UGUACCAGGAGAAGAAGAAGA	Cleavage	2
aly-miR838-3p	KGN58750	3	-1	1	21	594	614	UUUUCUUCUUCUUCUUGCACA	:: .::::::::::::::.:	UGAAUAAGAAGAAGAAGAAGA	Cleavage	2
aly-miR838-3p	KGN65165	3	-1	1	21	1088	1108	UUUUCUUCUUCUUCUUGCACA	: :::::::.:::::::.	AUUCCAAGAAGGAGAAGAAGC	Cleavage	2
aly-miR838-3p	KGN55508	3	-1	1	21	61	81	UUUUCUUCUUCUUCUUGCACA	::::::::::::::::	CCAUGAAGAAGAAGAAGAAAA	Cleavage	1
aly-miR838-3p	KGN66635	3	-1	1	21	55	75	UUUUCUUCUUCUUCUUGCACA	::::::::::::::::	CUUCGAAGAAGAAGAAGAAAA	Cleavage	1
aly-miR838-3p	KGN60203	3	-1	1	21	542	562	UUUUCUUCUUCUUCUUGCACA	::: :::::::.::::.:::	UGUUGAAGAAGAGGAAGGAAA	Cleavage	1
aqc-miR477a	KGN48233	3	-1	1	20	759	778	CUCUCCCUCAAGGGCUUCUA	:::::::::: :::::::.	UAGAAGCCCUGGAGGGAGGA	Translation	1
aqc-miR477a	KGN65332	3	-1	1	20	2710	2729	CUCUCCCUCAAGGGCUUCUA	::::.:.::::::::::	AUGAAGUCUUUGAGGGAGAU	Cleavage	1
aqc-miR477a	KGN53443	3	-1	1	20	45	64	CUCUCCCUCAAGGGCUUCUA	:::.:...:::.:::::.:	GAGAGGUUUUUGGGGGAGGG	Cleavage	1
aqc-miR477a	KGN59241	3	-1	1	20	1036	1055	CUCUCCCUCAAGGGCUUCUA	:::::::::: : ::::::	GAGAAGCCCUUCACGGAGAG	Cleavage	1
aqc-miR477a	KGN44440	3	-1	1	20	1540	1559	CUCUCCCUCAAGGGCUUCUA	::::::..:::: ::.:::	GAGAAGCUUUUGAAGGGGAG	Cleavage	1
aqc-miR477a	KGN46972	3	-1	1	20	837	856	CUCUCCCUCAAGGGCUUCUA	::: :::::::::::::	UUUAAGACCUUGAGGGAGAG	Cleavage	1
aqc-miR477a	KGN62654	3	-1	1	20	178	197	CUCUCCCUCAAGGGCUUCUA	::.: ::::::: ::::::	AAGGAUCCCUUGAAGGAGAG	Cleavage	1
aqc-miR477a	KGN56704	3	-1	1	20	751	770	CUCUCCCUCAAGGGCUUCUA	.::.: .::::::::.:::	AGGAGGAUCUUGAGGGGGAG	Cleavage	1
aqc-miR477b	KGN48233	3	-1	1	20	759	778	CUCUCCCUCAAGGGCUUCUA	:::::::::: :::::::.	UAGAAGCCCUGGAGGGAGGA	Translation	1
aqc-miR477b	KGN65332	3	-1	1	20	2710	2729	CUCUCCCUCAAGGGCUUCUA	::::.:.::::::::::	AUGAAGUCUUUGAGGGAGAU	Cleavage	1
aqc-miR477b	KGN53443	3	-1	1	20	45	64	CUCUCCCUCAAGGGCUUCUA	:::.:...:::.:::::.:	GAGAGGUUUUUGGGGGAGGG	Cleavage	1
aqc-miR477b	KGN59241	3	-1	1	20	1036	1055	CUCUCCCUCAAGGGCUUCUA	:::::::::: : ::::::	GAGAAGCCCUUCACGGAGAG	Cleavage	1
aqc-miR477b	KGN44440	3	-1	1	20	1540	1559	CUCUCCCUCAAGGGCUUCUA	::::::..:::: ::.:::	GAGAAGCUUUUGAAGGGGAG	Cleavage	1
aqc-miR477b	KGN46972	3	-1	1	20	837	856	CUCUCCCUCAAGGGCUUCUA	::: :::::::::::::	UUUAAGACCUUGAGGGAGAG	Cleavage	1
aqc-miR477b	KGN62654	3	-1	1	20	178	197	CUCUCCCUCAAGGGCUUCUA	::.: ::::::: ::::::	AAGGAUCCCUUGAAGGAGAG	Cleavage	1
aqc-miR477b	KGN56704	3	-1	1	20	751	770	CUCUCCCUCAAGGGCUUCUA	.::.: .::::::::.:::	AGGAGGAUCUUGAGGGGGAG	Cleavage	1
aqc-miR477e	KGN48233	3	-1	1	20	759	778	CUCUCCCUCAAGGGCUUCUA	:::::::::: :::::::.	UAGAAGCCCUGGAGGGAGGA	Translation	1
aqc-miR477e	KGN65332	3	-1	1	20	2710	2729	CUCUCCCUCAAGGGCUUCUA	::::.:.::::::::::	AUGAAGUCUUUGAGGGAGAU	Cleavage	1
aqc-miR477e	KGN53443	3	-1	1	20	45	64	CUCUCCCUCAAGGGCUUCUA	:::.:...:::.:::::.:	GAGAGGUUUUUGGGGGAGGG	Cleavage	1
aqc-miR477e	KGN59241	3	-1	1	20	1036	1055	CUCUCCCUCAAGGGCUUCUA	:::::::::: : ::::::	GAGAAGCCCUUCACGGAGAG	Cleavage	1
aqc-miR477e	KGN44440	3	-1	1	20	1540	1559	CUCUCCCUCAAGGGCUUCUA	::::::..:::: ::.:::	GAGAAGCUUUUGAAGGGGAG	Cleavage	1
aqc-miR477e	KGN46972	3	-1	1	20	837	856	CUCUCCCUCAAGGGCUUCUA	::: :::::::::::::	UUUAAGACCUUGAGGGAGAG	Cleavage	1
aqc-miR477e	KGN62654	3	-1	1	20	178	197	CUCUCCCUCAAGGGCUUCUA	::.: ::::::: ::::::	AAGGAUCCCUUGAAGGAGAG	Cleavage	1
aqc-miR477e	KGN56704	3	-1	1	20	751	770	CUCUCCCUCAAGGGCUUCUA	.::.: .::::::::.:::	AGGAGGAUCUUGAGGGGGAG	Cleavage	1
aqc-miR477f	KGN45996	3	-1	1	20	766	785	CUCUCCUUCAAAGGCUUCUA	::::::::::::: ::::.	UAGAAGCCUUUGAUGGAGGU	Cleavage	1
aqc-miR477f	KGN65332	3	-1	1	20	2710	2729	CUCUCCUUCAAAGGCUUCUA	::::.::::::.:::::	AUGAAGUCUUUGAGGGAGAU	Cleavage	1
aqc-miR477f	KGN46981	3	-1	1	20	1797	1816	CUCUCCUUCAAAGGCUUCUA	.::.:.:::::.::::::	GGGAGGUCUUUGGAGGAGAU	Cleavage	1
aqc-miR477f	KGN53965	3	-1	1	20	2254	2273	CUCUCCUUCAAAGGCUUCUA	::::::.:::::: ::::	AAGAAGCUUUUGAAAGAGAA	Cleavage	1
aqc-miR477f	KGN53443	3	-1	1	20	45	64	CUCUCCUUCAAAGGCUUCUA	:::.:..::::..::::.:	GAGAGGUUUUUGGGGGAGGG	Cleavage	1
aqc-miR477f	KGN47699	3	-1	1	20	450	469	CUCUCCUUCAAAGGCUUCUA	::.:: :::::::::.::	GAGGAGGCUUUGAAGGGGAA	Cleavage	1
aqc-miR477f	KGN51198	3	-1	1	20	742	761	CUCUCCUUCAAAGGCUUCUA	:::.: :::::.::::::	CAGAGGGCUUUGGAGGAGAA	Cleavage	1
aqc-miR477f	KGN62654	3	-1	1	20	178	197	CUCUCCUUCAAAGGCUUCUA	::.: :: :::::::::::	AAGGAUCCCUUGAAGGAGAG	Cleavage	1
ata-miR171d-5p	KGN44584	3	-1	1	21	569	589	UGUUGGCUCGACUCACUCAGA	::::: :: :::::.:::::	ACUGAGCGAAUCGAGUCAACA	Cleavage	1
ata-miR171d-5p	KGN61507	3	-1	1	21	948	968	UGUUGGCUCGACUCACUCAGA	: ::.:::.::: :::.::::	UGUGGGUGGGUCAAGCUAACA	Cleavage	1
ath-miR156i	KGN61720	3	-1	1	20	81	100	UGACAGAAGAGAGAGAGCAG	:::::: ::::::::: :.:	CUGCUCCCUCUCUUCUCUUA	Cleavage	1
ath-miR156i	KGN53471	3	-1	1	20	6	25	UGACAGAAGAGAGAGAGCAG	::::::::.::.:::::	CCUCUCUCUCUUUUUUGUCA	Cleavage	1
ath-miR156i	KGN61524	3	-1	1	20	177	196	UGACAGAAGAGAGAGAGCAG	:: :::::::::::.: :::	CUUCUCUCUCUCUUUUCUCA	Cleavage	1
ath-miR156i	KGN45403	3	-1	1	20	3619	3638	UGACAGAAGAGAGAGAGCAG	:: ::::::.:.::.:::.:	CUCCUCUCUUUUUUUUGUUA	Cleavage	1
ath-miR156i	KGN43411	3	-1	1	20	246	265	UGACAGAAGAGAGAGAGCAG	:: .::: ::::::::::::	CUCUUCUGUCUCUUCUGUCA	Cleavage	1
ath-miR156i	KGN65548	3	-1	1	20	24	43	UGACAGAAGAGAGAGAGCAG	::::::::::.:::: ::	AUGCUCUCUCUUUUCUCUCU	Cleavage	1
ath-miR156i	KGN45649	3	-1	1	20	41	60	UGACAGAAGAGAGAGAGCAG	::.:.::::::::.:::.	AUGUUUUCUCUCUUUUGUUU	Cleavage	2
ath-miR156i	KGN54447	3	-1	1	20	584	603	UGACAGAAGAGAGAGAGCAG	::::::.:.:.:::::: :	AUGCUCUUUUUUUUCUGUAA	Cleavage	1
ath-miR156i	KGN57504	3	-1	1	20	27	46	UGACAGAAGAGAGAGAGCAG	.: ::::.:::::::: :::	UUUCUCUUUCUCUUCUUUCA	Cleavage	2
ath-miR156i	KGN63709	3	-1	1	20	244	263	UGACAGAAGAGAGAGAGCAG	.: .:.:.:.::::::::::	UUUUUUUUUUUCUUCUGUCA	Cleavage	1
ath-miR156i	KGN50301	3	-1	1	20	1967	1986	UGACAGAAGAGAGAGAGCAG	.::: .:.::::::::::..	UUGCCUUUUCUCUUCUGUUG	Cleavage	1
ath-miR156i	KGN44784	3	-1	1	20	583	602	UGACAGAAGAGAGAGAGCAG	: ::.:.:.::::::::.:	AUUCUUUUUUUCUUCUGUUA	Cleavage	1
ath-miR156i	KGN61498	3	-1	1	20	4786	4805	UGACAGAAGAGAGAGAGCAG	::.:. :::::::.::::.	GUGUUUGCUCUCUUUUGUCG	Cleavage	1
ath-miR156j	KGN53471	3	-1	1	20	6	25	UGACAGAAGAGAGAGAGCAC	::::::::.::.:::::	CCUCUCUCUCUUUUUUGUCA	Cleavage	1
ath-miR156j	KGN61498	3	-1	1	20	4786	4805	UGACAGAAGAGAGAGAGCAC	:::.:. :::::::.::::.	GUGUUUGCUCUCUUUUGUCG	Cleavage	1
ath-miR156j	KGN65548	3	-1	1	20	24	43	UGACAGAAGAGAGAGAGCAC	::::::::::.:::: ::	AUGCUCUCUCUUUUCUCUCU	Cleavage	1
ath-miR156j	KGN45649	3	-1	1	20	41	60	UGACAGAAGAGAGAGAGCAC	::.:.::::::::.:::.	AUGUUUUCUCUCUUUUGUUU	Cleavage	2
ath-miR156j	KGN54447	3	-1	1	20	584	603	UGACAGAAGAGAGAGAGCAC	::::::.:.:.:::::: :	AUGCUCUUUUUUUUCUGUAA	Cleavage	1
ath-miR156j	KGN61720	3	-1	1	20	81	100	UGACAGAAGAGAGAGAGCAC	::::: ::::::::: :.:	CUGCUCCCUCUCUUCUCUUA	Cleavage	1
ath-miR156j	KGN57504	3	-1	1	20	27	46	UGACAGAAGAGAGAGAGCAC	: ::::.:::::::: :::	UUUCUCUUUCUCUUCUUUCA	Cleavage	1
ath-miR156j	KGN63709	3	-1	1	20	244	263	UGACAGAAGAGAGAGAGCAC	: .:.:.:.::::::::::	UUUUUUUUUUUCUUCUGUCA	Cleavage	1
ath-miR156j	KGN50301	3	-1	1	20	1967	1986	UGACAGAAGAGAGAGAGCAC	::: .:.::::::::::..	UUGCCUUUUCUCUUCUGUUG	Cleavage	1
ath-miR156j	KGN61524	3	-1	1	20	177	196	UGACAGAAGAGAGAGAGCAC	: :::::::::::.: :::	CUUCUCUCUCUCUUUUCUCA	Cleavage	1
ath-miR156j	KGN45403	3	-1	1	20	3619	3638	UGACAGAAGAGAGAGAGCAC	: ::::::.:.::.:::.:	CUCCUCUCUUUUUUUUGUUA	Cleavage	1
ath-miR156j	KGN43411	3	-1	1	20	246	265	UGACAGAAGAGAGAGAGCAC	: .::: ::::::::::::	CUCUUCUGUCUCUUCUGUCA	Cleavage	1
ath-miR156j	KGN44784	3	-1	1	20	583	602	UGACAGAAGAGAGAGAGCAC	: ::.:.:.::::::::.:	AUUCUUUUUUUCUUCUGUUA	Cleavage	1
ath-miR5021	KGN46411	3	-1	1	20	87	106	UGAGAAGAAGAAGAAGAAAA	::: .:::::::::::::.	UUUCUUUCUUCUUCUUCUUU	Cleavage	2
ath-miR5021	KGN56446	3	-1	1	20	485	504	UGAGAAGAAGAAGAAGAAAA	::::.::.::.::.::.:.:	UUUUUUUUUUUUUUUUUUUA	Cleavage	3
ath-miR5021	KGN56446	3	-1	1	20	2780	2799	UGAGAAGAAGAAGAAGAAAA	::::. :.::.:::::::.:	UUUUUGUUUUUUUCUUCUUA	Cleavage	3
ath-miR5021	KGN52229	3	-1	1	20	119	138	UGAGAAGAAGAAGAAGAAAA	:: ::::::::::::::	UCUUAUUCUUCUUCUUCUCU	Cleavage	3
ath-miR5021	KGN47858	3	-1	1	20	67	86	UGAGAAGAAGAAGAAGAAAA	::::: ::::::.: ::::	AUUUCUCCUUCUUUUCCUCA	Cleavage	2
ath-miR5021	KGN57913	3	-1	1	20	203	222	UGAGAAGAAGAAGAAGAAAA	::::::::: :.::::::	UCUUCUUCUUCAUUUUCUCA	Cleavage	3
ath-miR5021	KGN51819	3	-1	1	20	255	274	UGAGAAGAAGAAGAAGAAAA	: ::::::::.::.::::..	UCUUCUUCUUUUUUUUCUUG	Cleavage	4
ath-miR5021	KGN46568	3	-1	1	20	2801	2820	UGAGAAGAAGAAGAAGAAAA	::::.::.::.::.:::::	UUUUUUUUUUUUUUUUCUCU	Cleavage	2
ath-miR5021	KGN43662	3	-1	1	20	977	996	UGAGAAGAAGAAGAAGAAAA	::: :::.::::: ::::::	UUUGCUUUUUCUUGUUCUCA	Cleavage	2
ath-miR5021	KGN61158	3	-1	1	20	192	211	UGAGAAGAAGAAGAAGAAAA	::::::::::::::::.:	UUUUCUUCUUCUUCUUUUGG	Cleavage	1
ath-miR5021	KGN56291	3	-1	1	20	105	124	UGAGAAGAAGAAGAAGAAAA	:::::::::::::.::::	UUUUCUUCUUCUUUUUCUAC	Cleavage	1
ath-miR5021	KGN62193	3	-1	1	20	249	268	UGAGAAGAAGAAGAAGAAAA	::::.:::::::::::::	UUUUUUUCUUCUUCUUCUAC	Cleavage	1
ath-miR5648-5p	KGN53735	3	-1	1	22	118	139	UUUGGAAAUAUUUGGCUUGACU	::::.:::::.:::::.:.:	UGUCAGGCCAAGUAUUUUCGAC	Cleavage	1
ath-miR5648-5p	KGN51645	3	-1	1	22	1491	1512	UUUGGAAAUAUUUGGCUUGACU	: :::::..::.:.:::..:::	AUUCAAGUUAAGUGUUUUUAAA	Cleavage	1
ath-miR5648-5p	KGN48159	3	-1	1	22	2197	2217	UUUGGAAAUAUUUGGCUUGACU	:::: : :::::::::::::::	AGUCCA-CCAAAUAUUUCCAAA	Cleavage	1
ath-miR5648-5p	KGN55940	3	-1	1	22	1824	1845	UUUGGAAAUAUUUGGCUUGACU	: :: ::...::::::::::.:	AAUCUAGUUGAAUAUUUCCAGA	Cleavage	1
ath-miR5648-5p	KGN63071	3	-1	1	22	585	606	UUUGGAAAUAUUUGGCUUGACU	: :::.: ::::::: ::::::	AUUCAGGACAAAUAUCUCCAAA	Cleavage	1
ath-miR5648-5p	KGN66893	3	-1	1	22	145	166	UUUGGAAAUAUUUGGCUUGACU	:::: ::::. :::::::::	UCUCAAUCCAAGAAUUUCCAAA	Translation	1
ath-miR5648-5p	KGN53348	3	-1	1	22	331	352	UUUGGAAAUAUUUGGCUUGACU	:: :::: :::::::::..::	AGCCAAGGAAAAUAUUUCUGAA	Cleavage	1
ath-miR5648-5p	KGN57262	3	-1	1	22	982	1003	UUUGGAAAUAUUUGGCUUGACU	: : ::: ::::::::::..::	AAUGAAGGCAAAUAUUUCUGAA	Cleavage	1
ath-miR867	KGN48472	3	-1	1	21	5618	5638	UUGAACAUGGUUUAUUAGGAA	:::::.::.::.::: :::::	UUCCUGAUGAAUCAUAUUCAA	Cleavage	1
ath-miR867	KGN48015	3	-1	1	21	868	888	UUGAACAUGGUUUAUUAGGAA	:: :::.::..:.::::::::	UUACUAGUAGGCUAUGUUCAA	Cleavage	1
ath-miR867	KGN56133	3	-1	1	21	808	828	UUGAACAUGGUUUAUUAGGAA	::.:::::.:. ::::::::	GUCUUAAUAGAUGAUGUUCAA	Cleavage	1
ath-miR867	KGN63452	3	-1	1	21	4792	4812	UUGAACAUGGUUUAUUAGGAA	::::.::::::.:::::. :	GUCCUGAUAAACUAUGUUUUA	Cleavage	1
ath-miR867	KGN53907	3	-1	1	21	1912	1932	UUGAACAUGGUUUAUUAGGAA	::::.: ::.:::::::..:	GUCCUGAAAAGCCAUGUUUGA	Cleavage	1
ath-miR867	KGN46253	3	-1	1	21	1599	1618	UUGAACAUGGUUUAUUAGGAA	:::::::: ::::::::::	GACCUAAUAA-CCAUGUUCAA	Translation	1
ath-miR867	KGN62641	3	-1	1	21	605	625	UUGAACAUGGUUUAUUAGGAA	:: .:::::::: ::::::	CACCAGAUAAACCAGGUUCAA	Cleavage	1
ath-miR867	KGN50324	3	-1	1	21	639	658	UUGAACAUGGUUUAUUAGGAA	:::: :::::::::::::	GAACUAA-AAACCAUGUUCAA	Cleavage	1
bdi-miR156j	KGN53471	3	-1	1	20	6	25	UGACAGAAGAGAGAGAGCAC	::::::::.::.:::::	CCUCUCUCUCUUUUUUGUCA	Cleavage	1
bdi-miR156j	KGN61498	3	-1	1	20	4786	4805	UGACAGAAGAGAGAGAGCAC	:::.:. :::::::.::::.	GUGUUUGCUCUCUUUUGUCG	Cleavage	1
bdi-miR156j	KGN65548	3	-1	1	20	24	43	UGACAGAAGAGAGAGAGCAC	::::::::::.:::: ::	AUGCUCUCUCUUUUCUCUCU	Cleavage	1
bdi-miR156j	KGN45649	3	-1	1	20	41	60	UGACAGAAGAGAGAGAGCAC	::.:.::::::::.:::.	AUGUUUUCUCUCUUUUGUUU	Cleavage	2
bdi-miR156j	KGN54447	3	-1	1	20	584	603	UGACAGAAGAGAGAGAGCAC	::::::.:.:.:::::: :	AUGCUCUUUUUUUUCUGUAA	Cleavage	1
bdi-miR156j	KGN61720	3	-1	1	20	81	100	UGACAGAAGAGAGAGAGCAC	::::: ::::::::: :.:	CUGCUCCCUCUCUUCUCUUA	Cleavage	1
bdi-miR156j	KGN57504	3	-1	1	20	27	46	UGACAGAAGAGAGAGAGCAC	: ::::.:::::::: :::	UUUCUCUUUCUCUUCUUUCA	Cleavage	1
bdi-miR156j	KGN63709	3	-1	1	20	244	263	UGACAGAAGAGAGAGAGCAC	: .:.:.:.::::::::::	UUUUUUUUUUUCUUCUGUCA	Cleavage	1
bdi-miR156j	KGN50301	3	-1	1	20	1967	1986	UGACAGAAGAGAGAGAGCAC	::: .:.::::::::::..	UUGCCUUUUCUCUUCUGUUG	Cleavage	1
bdi-miR156j	KGN61524	3	-1	1	20	177	196	UGACAGAAGAGAGAGAGCAC	: :::::::::::.: :::	CUUCUCUCUCUCUUUUCUCA	Cleavage	1
bdi-miR156j	KGN45403	3	-1	1	20	3619	3638	UGACAGAAGAGAGAGAGCAC	: ::::::.:.::.:::.:	CUCCUCUCUUUUUUUUGUUA	Cleavage	1
bdi-miR156j	KGN43411	3	-1	1	20	246	265	UGACAGAAGAGAGAGAGCAC	: .::: ::::::::::::	CUCUUCUGUCUCUUCUGUCA	Cleavage	1
bdi-miR156j	KGN44784	3	-1	1	20	583	602	UGACAGAAGAGAGAGAGCAC	: ::.:.:.::::::::.:	AUUCUUUUUUUCUUCUGUUA	Cleavage	1
bdi-miR171d-5p	KGN44584	3	-1	1	21	569	589	UGUUGGCUCGACUCACUCAGA	::::: :: :::::.:::::	ACUGAGCGAAUCGAGUCAACA	Cleavage	1
bdi-miR171d-5p	KGN61507	3	-1	1	21	948	968	UGUUGGCUCGACUCACUCAGA	: ::.:::.::: :::.::::	UGUGGGUGGGUCAAGCUAACA	Cleavage	1
cme-miR477b	KGN45996	3	-1	1	20	766	785	CUCUCCCUCAAAGGCUUCUG	.:::::::::::: ::::.	UAGAAGCCUUUGAUGGAGGU	Cleavage	1
cme-miR477b	KGN44492	3	-1	1	20	129	148	CUCUCCCUCAAAGGCUUCUG	..:::::.:: :::::::.:	UGGAAGCUUUGGAGGGAGGG	Translation	2
cme-miR477b	KGN44382	3	-1	1	20	1372	1391	CUCUCCCUCAAAGGCUUCUG	::::::.::::: :::::	AAGAAGCUUUUGAAGGAGAU	Cleavage	1
cme-miR477b	KGN60096	3	-1	1	20	1078	1097	CUCUCCCUCAAAGGCUUCUG	::.::..::::::::: ::	GAGGAGUUUUUGAGGGAAAG	Cleavage	1
cme-miR477b	KGN50103	3	-1	1	20	605	624	CUCUCCCUCAAAGGCUUCUG	.: .:..::::::::::::	AGGUGGUUUUUGAGGGAGAG	Cleavage	2
far-miR156b	KGN53697	3	-1	1	21	349	369	UUGACAGAAGAGAGAGAGCAC	:::::::::::::.::::	CUGCUCUCUCUCUUUUGUCUU	Cleavage	1
far-miR156b	KGN61498	3	-1	1	21	4786	4806	UUGACAGAAGAGAGAGAGCAC	:::.:. :::::::.::::.:	GUGUUUGCUCUCUUUUGUCGA	Cleavage	1
far-miR156b	KGN54606	3	-1	1	21	34	54	UUGACAGAAGAGAGAGAGCAC	:::::::::::::.: :::	UUGCUCUCUCUCUUUUCUCAU	Cleavage	1
far-miR156b	KGN53538	3	-1	1	21	434	454	UUGACAGAAGAGAGAGAGCAC	:::::::: ::::::::.:	UUGCUCUCUGUCUUCUGUUAC	Cleavage	1
far-miR156b	KGN57504	3	-1	1	21	27	47	UUGACAGAAGAGAGAGAGCAC	: ::::.:::::::: ::::	UUUCUCUUUCUCUUCUUUCAA	Cleavage	1
far-miR156b	KGN63709	3	-1	1	21	244	264	UUGACAGAAGAGAGAGAGCAC	: .:.:.:.:::::::::::	UUUUUUUUUUUCUUCUGUCAA	Cleavage	1
far-miR156b	KGN53471	3	-1	1	21	6	26	UUGACAGAAGAGAGAGAGCAC	::::::::.::.:::::	CCUCUCUCUCUUUUUUGUCAU	Cleavage	1
far-miR156b	KGN44691	3	-1	1	21	5	25	UUGACAGAAGAGAGAGAGCAC	::::::::.:::: ::::	CCCCUCUCUCUUUUCUUUCAA	Cleavage	1
far-miR156b	KGN50018	3	-1	1	21	490	510	UUGACAGAAGAGAGAGAGCAC	: :::::.: ::::::::.:.	GAGCUCUUUGUCUUCUGUUAG	Cleavage	1
far-miR156b	KGN63733	3	-1	1	21	2245	2265	UUGACAGAAGAGAGAGAGCAC	::::::::.::.:::.:.	UCUCUCUCUCUUUUUUGUUAG	Cleavage	1
far-miR156b	KGN61573	3	-1	1	21	2926	2946	UUGACAGAAGAGAGAGAGCAC	::.:::::::::: ::::	GACCUUUCUCUCUUCUUUCAA	Cleavage	1
far-miR156b	KGN55617	3	-1	1	21	2762	2782	UUGACAGAAGAGAGAGAGCAC	:::: :::::::.: ::::	CCGCUCGCUCUCUUUUCUCAA	Cleavage	1
ghr-miR7487	KGN45778	3	-1	1	24	545	568	AUACUCUUAUAGGACACUUGUUAA	:::::::.::::..:: :::	AUUUCAAGUGUUCUAUGGGAUUAU	Cleavage	1
ghr-miR7487	KGN64378	3	-1	1	24	1093	1116	AUACUCUUAUAGGACACUUGUUAA	.: :::::::::::::.:	AUUUUUGGAGUCCUAUAAGAGUGU	Cleavage	1
gma-miR1508c	KGN54629	3	-1	1	21	37	57	UAGAAAGGGAAAUAGCAGUUG	::::: :: ::::.:::::::	CAACUCCUCUUUCUCUUUCUA	Cleavage	1
gma-miR1508c	KGN44597	3	-1	1	21	1346	1366	UAGAAAGGGAAAUAGCAGUUG	:: ::::.:::: :::::::	GAAAUGCUGUUUCACUUUCUA	Cleavage	1
gma-miR1508c	KGN51347	3	-1	1	21	3200	3220	UAGAAAGGGAAAUAGCAGUUG	:::: .: ::::::::::::	AAACUAUUCUUUCCCUUUCUA	Cleavage	1
gma-miR1508c	KGN65017	3	-1	1	21	855	875	UAGAAAGGGAAAUAGCAGUUG	: :.::.:::::..::::.:.	CCAUUGUUAUUUUUCUUUUUG	Cleavage	1
gma-miR1508c	KGN61148	3	-1	1	21	311	331	UAGAAAGGGAAAUAGCAGUUG	::::::::::..:: :.::	UCACUGCUAUUUUUCUCUUUA	Cleavage	1
gma-miR1508c	KGN54482	3	-1	1	21	4956	4976	UAGAAAGGGAAAUAGCAGUUG	:.::.:::::..::::::	GUAUUGUUAUUUUUCUUUCUU	Cleavage	1
gma-miR1508c	KGN62403	3	-1	1	21	146	166	UAGAAAGGGAAAUAGCAGUUG	:: ::::::::::::::	CUUCUACUAUUUCCCUUUCUC	Cleavage	1
gma-miR1508c	KGN64278	3	-1	1	21	56	76	UAGAAAGGGAAAUAGCAGUUG	.::: ::::::.::::::	UUCUUGCCAUUUCCUUUUCUA	Cleavage	1
gma-miR1508c	KGN58362	3	-1	1	21	664	684	UAGAAAGGGAAAUAGCAGUUG	::: ::::::.:::::.:	UCACUUCUAUUUUCCUUUUUU	Cleavage	1
gma-miR1513a-3p	KGN49059	3	-1	1	23	68	90	UUUAAAUGUGUAUAAGUCAUGGU	.:: :.::::::::::: :::	UAUAUAAUUUAUACACAUUAAAA	Cleavage	1
gma-miR1513a-3p	KGN48455	3	-1	1	23	1298	1320	UUUAAAUGUGUAUAAGUCAUGGU	:. :::: ::::.::..:::.::	AUGAUGAGUUAUGCAUGUUUGAA	Cleavage	1
gma-miR1513a-3p	KGN65786	3	-1	1	23	1004	1026	UUUAAAUGUGUAUAAGUCAUGGU	:::: :: :::::::::.::	GAAAUGAAUUCUACACAUUUGAA	Cleavage	1
gma-miR1513a-3p	KGN54200	3	-1	1	23	889	911	UUUAAAUGUGUAUAAGUCAUGGU	::. :: :::::::.::::.::	ACUUUGCAUUAUACAUAUUUGAA	Cleavage	1
gma-miR1513a-3p	KGN47190	3	-1	1	23	1871	1893	UUUAAAUGUGUAUAAGUCAUGGU	.: ::..:::::::.::::...	UUCUUGGUUUAUACAUAUUUGGG	Cleavage	1
gma-miR1513a-3p	KGN63595	3	-1	1	23	1001	1023	UUUAAAUGUGUAUAAGUCAUGGU	::::: :: :::.:::::::	UUGAUGACAUAGACAUAUUUAAA	Cleavage	1
gma-miR1513a-3p	KGN66113	3	-1	1	23	275	297	UUUAAAUGUGUAUAAGUCAUGGU	:::. ::::.::.::::.::	GAAAUGGGUUAUGCAUAUUUGAA	Cleavage	1
gma-miR1513a-3p	KGN55422	3	-1	1	23	1150	1172	UUUAAAUGUGUAUAAGUCAUGGU	:::::. :::::::::::	UUGGAGACUUGGACACAUUUAAA	Cleavage	1
gma-miR1513a-3p	KGN66658	3	-1	1	23	4712	4734	UUUAAAUGUGUAUAAGUCAUGGU	: ..: :.::::::.:::::..:	AGUGUAAUUUAUACGCAUUUGGA	Cleavage	1
gma-miR1513a-3p	KGN63883	3	-1	1	23	6132	6154	UUUAAAUGUGUAUAAGUCAUGGU	.:::.:: ::.:.:::::::	AAAGUGAUUUUUAUAUAUUUAAA	Cleavage	2
gma-miR1513a-3p	KGN51163	3	-1	1	23	283	305	UUUAAAUGUGUAUAAGUCAUGGU	::: ::::.::..:::.::	UCAUUGAGUUAUGCAUGUUUGAA	Cleavage	1
gma-miR1513a-3p	KGN51164	3	-1	1	23	317	339	UUUAAAUGUGUAUAAGUCAUGGU	::: ::::.::..:::.::	UCAUUGAGUUAUGCAUGUUUGAA	Cleavage	1
gma-miR6299	KGN58356	3	-1	1	22	294	315	AUUUAAAAUUAUUGAUUUGUCA	:::.:.::.: :::::::::::	UGAUAGAUUAUUAAUUUUAAAU	Cleavage	1
gma-miR6299	KGN44307	3	-1	1	22	2505	2526	AUUUAAAAUUAUUGAUUUGUCA	:: ::::::: .:::::::::	GGAAAAAUCAAAGAUUUUAAAU	Translation	1
gma-miR6299	KGN54889	3	-1	1	22	416	437	AUUUAAAAUUAUUGAUUUGUCA	:: :.:::: .::::::::.::	UGCCGAAUCUGUAAUUUUAGAU	Cleavage	1
gma-miR6299	KGN52994	3	-1	1	22	216	237	AUUUAAAAUUAUUGAUUUGUCA	::::::::::.::::...	ACUCAAAUCAAUAGUUUUGGGG	Cleavage	1
gma-miR6299	KGN59971	3	-1	1	22	169	190	AUUUAAAAUUAUUGAUUUGUCA	: ::: :.:::::::::.::	CGCCAAUUUAAUAAUUUUGAAG	Cleavage	1
gma-miR6299	KGN59766	3	-1	1	22	418	439	AUUUAAAAUUAUUGAUUUGUCA	::.::..::::::::.::	UCUCAGAUUGAUAAUUUUGAAG	Cleavage	1
gma-miR6299	KGN56591	3	-1	1	22	3798	3819	AUUUAAAAUUAUUGAUUUGUCA	:.:.:.:::::: ::::::	UCCCGAGUUAAUAAUGUUAAAU	Cleavage	1
gma-miR6299	KGN54820	3	-1	1	22	1415	1436	AUUUAAAAUUAUUGAUUUGUCA	:::: :::: :::::.:::	GUUCAAAGCAAUCAUUUUGAAU	Translation	2
gma-miR9746i	KGN66276	3	-1	1	24	2388	2411	AAAGUGUUUGAAUUUCAAUUAGAU	::: :::.: ::::::::::::	UACUAUUUGGAUUUCAAACACUUU	Cleavage	1
gma-miR9746i	KGN52677	3	-1	1	24	1820	1843	AAAGUGUUUGAAUUUCAAUUAGAU	.:.::::::::::::.: :::	GGUUGAUUGAAAUUCAAGCUCUUC	Cleavage	1
gma-miR9746i	KGN58466	3	-1	1	24	801	824	AAAGUGUUUGAAUUUCAAUUAGAU	:: ::: ::.:::::::.::::	AUGGAAUGGAGAUUCAAAUACUUC	Cleavage	1
gma-miR9746i	KGN50059	3	-1	1	24	21	44	AAAGUGUUUGAAUUUCAAUUAGAU	:: : :::.::::::::.:::	UAGUAUUCGAAGUUCAAACAUUUU	Cleavage	1
gma-miR9746i	KGN61745	3	-1	1	24	678	701	AAAGUGUUUGAAUUUCAAUUAGAU	: : .::::::.::::::.. :::	AACAGAUUGAAGUUCAAAUGGUUU	Cleavage	1
gma-miR9746i	KGN44485	3	-1	1	24	1801	1824	AAAGUGUUUGAAUUUCAAUUAGAU	::: :: :::::::::.: ::::	AUCCUAUAGAAAUUCAAGCCCUUU	Cleavage	1
gma-miR9746i	KGN55930	3	-1	1	24	29	52	AAAGUGUUUGAAUUUCAAUUAGAU	:::: .:.:::::.::.:::	AAUGAAUUUGAGUUCAAGCAUUUU	Cleavage	1
gma-miR9746i	KGN47166	3	-1	1	24	180	203	AAAGUGUUUGAAUUUCAAUUAGAU	::.::::::.:::::::	ACAACCCUGGAAUUCAGACACUUU	Cleavage	1
gma-miR9746i	KGN50325	3	-1	1	24	296	319	AAAGUGUUUGAAUUUCAAUUAGAU	:.: ::: .::::.::::::::	CUUUUAUUUUGAUUCGAACACUUU	Cleavage	2
gma-miR9746i	KGN52201	3	-1	1	24	1850	1873	AAAGUGUUUGAAUUUCAAUUAGAU	::::::: :::.::::::	ACCCUCUUGAAAUCCAAGCACUUU	Translation	1
gma-miR9746i	KGN66119	3	-1	1	24	1800	1823	AAAGUGUUUGAAUUUCAAUUAGAU	:: : : ::.::::::.:::::	UCCUCAAUUAAGUUCAAAUACUUU	Cleavage	1
gma-miR9746i	KGN45339	3	-1	1	24	1737	1760	AAAGUGUUUGAAUUUCAAUUAGAU	: :: ::::::::::..::::	UCCAAACAGAAAUUCAAAUGCUUU	Cleavage	1
gra-miR7484c	KGN57126	3	-1	1	20	523	542	AGAAGUCGAAUUGCAUUUUG	::::: ::::::: ::::.:	CAAAAAGCAAUUCUACUUUU	Cleavage	1
gra-miR7484c	KGN48155	3	-1	1	20	1991	2010	AGAAGUCGAAUUGCAUUUUG	::::::.:.::.:: ::::	GAAAAUGUAGUUUGAGUUCU	Cleavage	1
gra-miR7484c	KGN48680	3	-1	1	20	15	34	AGAAGUCGAAUUGCAUUUUG	::::: :::::::: ::.:	GAAAAUUCAAUUCGAGUUUU	Cleavage	1
gra-miR7484c	KGN65999	3	-1	1	20	766	785	AGAAGUCGAAUUGCAUUUUG	: :::::::::: ::::.:	AACAAUGCAAUUCAACUUUU	Cleavage	1
gra-miR7484c	KGN58521	3	-1	1	20	2136	2155	AGAAGUCGAAUUGCAUUUUG	::: :::.:::.::.::.:	AAAACUGCGAUUUGAUUUUU	Cleavage	1
gra-miR7484c	KGN54800	3	-1	1	20	476	495	AGAAGUCGAAUUGCAUUUUG	: ::: :.:::::.:::::	AACAAUCCGAUUCGGCUUCU	Cleavage	1
gra-miR7484c	KGN60151	3	-1	1	20	123	142	AGAAGUCGAAUUGCAUUUUG	:: :: :::::.::.::::	AAACAUUCAAUUUGAUUUCU	Cleavage	1
gra-miR7484c	KGN46884	3	-1	1	20	317	336	AGAAGUCGAAUUGCAUUUUG	::. : :::::.:::::::	AAAGCUCCAAUUUGACUUCU	Cleavage	1
gra-miR7494b	KGN57789	3	-1	1	23	1067	1089	AGAGGGAGAAGCAGAAGAGAAUA	::::::::::: .::::.:.:::	UAUUCUCUUCUUUUUCUUCUUCU	Cleavage	1
gra-miR7494b	KGN64468	3	-1	1	23	128	150	AGAGGGAGAAGCAGAAGAGAAUA	:.::.:::::: :::::.:.:::	UGUUUUCUUCUUCUUCUUCUUCU	Cleavage	1
gra-miR7494b	KGN57254	3	-1	1	23	119	141	AGAGGGAGAAGCAGAAGAGAAUA	:.:::::: :::::.:.:::	AUGUUUCUUCUUCUUCUUCUUCU	Cleavage	2
gra-miR7494b	KGN66699	3	-1	1	23	1717	1739	AGAGGGAGAAGCAGAAGAGAAUA	::::::::.:::::::.:.:.	GAUUCUCUUUUGCUUCUUCUUUA	Cleavage	1
gra-miR7494b	KGN55310	3	-1	1	23	1320	1342	AGAGGGAGAAGCAGAAGAGAAUA	:::.:::::: :::::.:.:::	GAUUUUCUUCUCCUUCUUCUUCU	Cleavage	1
gra-miR7494b	KGN49082	3	-1	1	23	213	235	AGAGGGAGAAGCAGAAGAGAAUA	:::.::::::::::::.:. ::	CAUUUUCUUCUGCUUCUUCUACU	Cleavage	1
gra-miR7494b	KGN62199	3	-1	1	23	217	239	AGAGGGAGAAGCAGAAGAGAAUA	:::.:::::: :::::.:.:::	CAUUUUCUUCUUCUUCUUCUUCU	Cleavage	2
gra-miR7494b	KGN51569	3	-1	1	19	1	19	AGAGGGAGAAGCAGAAGAG	.:::::: :::::.:.:::	UUCUUCUUCUUCUUCUUCU	Cleavage	2
gra-miR7494b	KGN55960	3	-1	1	23	566	588	AGAGGGAGAAGCAGAAGAGAAUA	:::.:::::: :::::.:.:::	CAUUUUCUUCUUCUUCUUCUUCU	Cleavage	1
gra-miR7494b	KGN64586	3	-1	1	23	65	87	AGAGGGAGAAGCAGAAGAGAAUA	:::.:::::: :::::.:.:::	CAUUUUCUUCUUCUUCUUCUUCU	Cleavage	1
gra-miR7494b	KGN48195	3	-1	1	23	1584	1606	AGAGGGAGAAGCAGAAGAGAAUA	:::::.:::: :::::.:.:::	CAUUCUUUUCUUCUUCUUCUUCU	Cleavage	1
gra-miR7494b	KGN47354	3	-1	1	23	1571	1593	AGAGGGAGAAGCAGAAGAGAAUA	:::.::::::::::::. ::.:	AAUUUUCUUCUGCUUCUUGCUUU	Cleavage	2
gra-miR7494b	KGN56361	3	-1	1	23	145	167	AGAGGGAGAAGCAGAAGAGAAUA	:::::::::: :::.::..:::	CAUUCUCUUCUUCUUUUCUUUCU	Cleavage	1
gra-miR7494b	KGN44534	3	-1	1	23	84	106	AGAGGGAGAAGCAGAAGAGAAUA	:::.:::::: :::::.:.:::	CAUUUUCUUCUUCUUCUUCUUCU	Cleavage	1
gra-miR7494b	KGN49978	3	-1	1	23	173	195	AGAGGGAGAAGCAGAAGAGAAUA	:::.:::::: :::::.:.:::	AAUUUUCUUCUUCUUCUUCUUCU	Cleavage	1
gra-miR7494b	KGN49027	3	-1	1	23	146	168	AGAGGGAGAAGCAGAAGAGAAUA	:::.:::::: :::::.:.:::	AAUUUUCUUCUUCUUCUUCUUCU	Cleavage	1
gra-miR7494b	KGN53240	3	-1	1	23	265	287	AGAGGGAGAAGCAGAAGAGAAUA	: .:::::: :::::.:.:::	CUUCUUCUUCUUCUUCUUCUUCU	Cleavage	3
gra-miR7494b	KGN53240	3	-1	1	23	286	308	AGAGGGAGAAGCAGAAGAGAAUA	: .:::::: :::::.:.:::	CUUCUUCUUCUUCUUCUUCUUCU	Cleavage	3
gra-miR7494b	KGN56934	3	-1	1	23	149	171	AGAGGGAGAAGCAGAAGAGAAUA	: .:::::: :::::.:.:::	CUUCUUCUUCUUCUUCUUCUUCU	Cleavage	3
gra-miR7494b	KGN49338	3	-1	1	23	155	177	AGAGGGAGAAGCAGAAGAGAAUA	: .:::::: :::::.:.:::	CUUCUUCUUCUUCUUCUUCUUCU	Cleavage	8
gra-miR7494b	KGN49338	3	-1	1	23	176	198	AGAGGGAGAAGCAGAAGAGAAUA	: .:::::: :::::.:.:::	CUUCUUCUUCUUCUUCUUCUUCU	Cleavage	8
gra-miR7494b	KGN49338	3	-1	1	23	197	219	AGAGGGAGAAGCAGAAGAGAAUA	: .:::::: :::::.:.:::	CUUCUUCUUCUUCUUCUUCUUCU	Cleavage	8
gra-miR7494b	KGN49338	3	-1	1	23	218	240	AGAGGGAGAAGCAGAAGAGAAUA	: .:::::: :::::.:.:::	CUUCUUCUUCUUCUUCUUCUUCU	Cleavage	8
gra-miR7494b	KGN49338	3	-1	1	23	239	261	AGAGGGAGAAGCAGAAGAGAAUA	: .:::::: :::::.:.:::	CUUCUUCUUCUUCUUCUUCUUCU	Cleavage	8
gra-miR7494b	KGN49338	3	-1	1	23	260	282	AGAGGGAGAAGCAGAAGAGAAUA	: .:::::: :::::.:.:::	CUUCUUCUUCUUCUUCUUCUUCU	Cleavage	8
gra-miR7494b	KGN49338	3	-1	1	23	281	303	AGAGGGAGAAGCAGAAGAGAAUA	: .:::::: :::::.:.:::	CUUCUUCUUCUUCUUCUUCUUCU	Cleavage	8
gra-miR7494b	KGN64231	3	-1	1	23	251	273	AGAGGGAGAAGCAGAAGAGAAUA	: .:::::: :::::.:.:::	CUUCUUCUUCUUCUUCUUCUUCU	Cleavage	4
gra-miR7494b	KGN55105	3	-1	1	23	46	69	AGAGGGAGAAGCAGAAG-AGAAUA	::::: :::::::::::.:.:::	CAUUCUUCUUCUGCUUCUUCUUCU	Cleavage	1
gra-miR7494b	KGN51312	3	-1	1	23	2877	2899	AGAGGGAGAAGCAGAAGAGAAUA	:::.: ::::::::::..::.:	GAUUUUAUUCUGCUUCUUUCUUU	Cleavage	1
gra-miR7494b	KGN53912	3	-1	1	23	204	226	AGAGGGAGAAGCAGAAGAGAAUA	:::: :::.:::::.:.:.:::	CAUUCACUUUUGCUUUUUCUUCU	Cleavage	1
gra-miR7494b	KGN61544	3	-1	1	23	76	98	AGAGGGAGAAGCAGAAGAGAAUA	.::.:::::: :::::.:.:::	GGUUUUCUUCUUCUUCUUCUUCU	Cleavage	2
gra-miR7494b	KGN48960	3	-1	1	23	692	714	AGAGGGAGAAGCAGAAGAGAAUA	.::.:::::: :::::.:.:::	CGUUUUCUUCUUCUUCUUCUUCU	Cleavage	1
gra-miR7494b	KGN53343	3	-1	1	23	196	218	AGAGGGAGAAGCAGAAGAGAAUA	.::.:::::: :::::.:.:::	CGUUUUCUUCUUCUUCUUCUUCU	Cleavage	1
gra-miR7494b	KGN46070	3	-1	1	23	979	1001	AGAGGGAGAAGCAGAAGAGAAUA	.::::::::: :::::.:.:.:	CGUUCUCUUCUUCUUCUUCUUUU	Cleavage	1
gra-miR7494b	KGN58874	3	-1	1	23	122	144	AGAGGGAGAAGCAGAAGAGAAUA	.::.:::::: :::::.:.:::	CGUUUUCUUCUUCUUCUUCUUCU	Cleavage	1
gra-miR7494b	KGN45631	3	-1	1	23	113	135	AGAGGGAGAAGCAGAAGAGAAUA	.::.:::::: :::::.:.:::	CGUUUUCUUCUUCUUCUUCUUCU	Cleavage	1
gra-miR7494b	KGN58904	3	-1	1	23	707	729	AGAGGGAGAAGCAGAAGAGAAUA	::: .:::::::.::::.:.::	UAUCUUCUUCUGUUUCUUCUUCA	Cleavage	1
gra-miR7494b	KGN46265	3	-1	1	23	148	170	AGAGGGAGAAGCAGAAGAGAAUA	:::::::::::::: ::::.	CUUUCUCUUCUGCUUCCCCCUUA	Cleavage	1
gra-miR7494b	KGN47939	3	-1	1	23	110	132	AGAGGGAGAAGCAGAAGAGAAUA	::: .:::::: :::::.:.:::	UAUCUUCUUCUUCUUCUUCUUCU	Cleavage	1
gra-miR7494b	KGN59783	3	-1	1	23	3250	3272	AGAGGGAGAAGCAGAAGAGAAUA	: ::.:::::: :::::.:.:::	UUUUUUCUUCUUCUUCUUCUUCU	Cleavage	2
gra-miR7494b	KGN59783	3	-1	1	23	399	421	AGAGGGAGAAGCAGAAGAGAAUA	:::::::: :::::.::::	ACCUCUCUUCUUCUUCUUCCUCC	Cleavage	2
gra-miR7494b	KGN65038	3	-1	1	23	36	58	AGAGGGAGAAGCAGAAGAGAAUA	: :::::::.: .:::::.::::	UUUUCUCUUUUCUUUCUCUCUCU	Cleavage	2
gra-miR7494b	KGN54538	3	-1	1	23	268	290	AGAGGGAGAAGCAGAAGAGAAUA	: .:::::: :::::.:.:::	CUUCUUCUUCUUCUUCUUCUUCU	Cleavage	3
gra-miR7494b	KGN53645	3	-1	1	23	268	290	AGAGGGAGAAGCAGAAGAGAAUA	:.:::::: :::::.:.:::	UUCUUUCUUCUUCUUCUUCUUCU	Cleavage	3
gra-miR7494b	KGN46568	3	-1	1	23	2778	2800	AGAGGGAGAAGCAGAAGAGAAUA	: ::.:::::: :::::.:::.:	UUUUUUCUUCUUCUUCUUCCUUU	Cleavage	2
gra-miR7494b	KGN46555	3	-1	1	23	1068	1090	AGAGGGAGAAGCAGAAGAGAAUA	::: .:::::: :::::.:.:::	UAUCUUCUUCUUCUUCUUCUUCU	Cleavage	25
gra-miR7494b	KGN46555	3	-1	1	23	1089	1111	AGAGGGAGAAGCAGAAGAGAAUA	: .:::::: :::::.:.:::	CUUCUUCUUCUUCUUCUUCUUCU	Cleavage	25
gra-miR7494b	KGN46555	3	-1	1	23	1110	1132	AGAGGGAGAAGCAGAAGAGAAUA	: .:::::: :::::.:.:::	CUUCUUCUUCUUCUUCUUCUUCU	Cleavage	25
gra-miR7494b	KGN46555	3	-1	1	23	1131	1153	AGAGGGAGAAGCAGAAGAGAAUA	: .:::::: :::::.:.:::	CUUCUUCUUCUUCUUCUUCUUCU	Cleavage	25
gra-miR7494b	KGN46555	3	-1	1	23	1152	1174	AGAGGGAGAAGCAGAAGAGAAUA	: .:::::: :::::.:.:::	CUUCUUCUUCUUCUUCUUCUUCU	Cleavage	25
gra-miR7494b	KGN46555	3	-1	1	23	1173	1195	AGAGGGAGAAGCAGAAGAGAAUA	: .:::::: :::::.:.:::	CUUCUUCUUCUUCUUCUUCUUCU	Cleavage	25
gra-miR7494b	KGN46555	3	-1	1	23	1194	1216	AGAGGGAGAAGCAGAAGAGAAUA	: .:::::: :::::.:.:::	CUUCUUCUUCUUCUUCUUCUUCU	Cleavage	25
gra-miR7494b	KGN46555	3	-1	1	23	1215	1237	AGAGGGAGAAGCAGAAGAGAAUA	: .:::::: :::::.:.:::	CUUCUUCUUCUUCUUCUUCUUCU	Cleavage	25
gra-miR7494b	KGN46555	3	-1	1	23	1236	1258	AGAGGGAGAAGCAGAAGAGAAUA	: .:::::: :::::.:.:::	CUUCUUCUUCUUCUUCUUCUUCU	Cleavage	25
gra-miR7494b	KGN46555	3	-1	1	23	1257	1279	AGAGGGAGAAGCAGAAGAGAAUA	: .:::::: :::::.:.:::	CUUCUUCUUCUUCUUCUUCUUCU	Cleavage	25
gra-miR7494b	KGN46555	3	-1	1	23	1278	1300	AGAGGGAGAAGCAGAAGAGAAUA	: .:::::: :::::.:.:::	CUUCUUCUUCUUCUUCUUCUUCU	Cleavage	25
gra-miR7494b	KGN46555	3	-1	1	23	1299	1321	AGAGGGAGAAGCAGAAGAGAAUA	: .:::::: :::::.:.:::	CUUCUUCUUCUUCUUCUUCUUCU	Cleavage	25
gra-miR7494b	KGN46555	3	-1	1	23	1320	1342	AGAGGGAGAAGCAGAAGAGAAUA	: .:::::: :::::.:.:::	CUUCUUCUUCUUCUUCUUCUUCU	Cleavage	25
gra-miR7494b	KGN46555	3	-1	1	23	1341	1363	AGAGGGAGAAGCAGAAGAGAAUA	: .:::::: :::::.:.:::	CUUCUUCUUCUUCUUCUUCUUCU	Cleavage	25
gra-miR7494b	KGN46555	3	-1	1	23	1362	1384	AGAGGGAGAAGCAGAAGAGAAUA	: .:::::: :::::.:.:::	CUUCUUCUUCUUCUUCUUCUUCU	Cleavage	25
gra-miR7494b	KGN46555	3	-1	1	23	1383	1405	AGAGGGAGAAGCAGAAGAGAAUA	: .:::::: :::::.:.:::	CUUCUUCUUCUUCUUCUUCUUCU	Cleavage	25
gra-miR7494b	KGN46555	3	-1	1	23	1404	1426	AGAGGGAGAAGCAGAAGAGAAUA	: .:::::: :::::.:.:::	CUUCUUCUUCUUCUUCUUCUUCU	Cleavage	25
gra-miR7494b	KGN46555	3	-1	1	23	1425	1447	AGAGGGAGAAGCAGAAGAGAAUA	: .:::::: :::::.:.:::	CUUCUUCUUCUUCUUCUUCUUCU	Cleavage	25
gra-miR7494b	KGN46555	3	-1	1	23	1446	1468	AGAGGGAGAAGCAGAAGAGAAUA	: .:::::: :::::.:.:::	CUUCUUCUUCUUCUUCUUCUUCU	Cleavage	25
gra-miR7494b	KGN46555	3	-1	1	23	1467	1489	AGAGGGAGAAGCAGAAGAGAAUA	: .:::::: :::::.:.:::	CUUCUUCUUCUUCUUCUUCUUCU	Cleavage	25
gra-miR7494b	KGN46555	3	-1	1	23	1488	1510	AGAGGGAGAAGCAGAAGAGAAUA	: .:::::: :::::.:.:::	CUUCUUCUUCUUCUUCUUCUUCU	Cleavage	25
gra-miR7494b	KGN46555	3	-1	1	23	1509	1531	AGAGGGAGAAGCAGAAGAGAAUA	: .:::::: :::::.:.:::	CUUCUUCUUCUUCUUCUUCUUCU	Cleavage	25
gra-miR7494b	KGN46555	3	-1	1	23	1530	1552	AGAGGGAGAAGCAGAAGAGAAUA	: .:::::: :::::.:.:::	CUUCUUCUUCUUCUUCUUCUUCU	Cleavage	25
gra-miR7494b	KGN50079	3	-1	1	23	168	190	AGAGGGAGAAGCAGAAGAGAAUA	: ::::::::: :::::::.::	UCUUCUCUUCUUCUUCUCCUUCA	Cleavage	1
gra-miR7494b	KGN59541	3	-1	1	23	155	177	AGAGGGAGAAGCAGAAGAGAAUA	::: :::::: :::::::.:::	CAUUGUCUUCUUCUUCUCCUUCU	Cleavage	1
gra-miR7494b	KGN57141	3	-1	1	23	134	156	AGAGGGAGAAGCAGAAGAGAAUA	:: :.:::::: :::::.:.:::	UACUUUCUUCUUCUUCUUCUUCU	Cleavage	2
gra-miR7494b	KGN51367	3	-1	1	23	80	102	AGAGGGAGAAGCAGAAGAGAAUA	::: .:::::: :::::.:.:::	UAUCUUCUUCUUCUUCUUCUUCU	Cleavage	1
gra-miR7494b	KGN56734	3	-1	1	23	61	83	AGAGGGAGAAGCAGAAGAGAAUA	: :::::::.:: ::.:::::.:	UCUUCUCUUUUGAUUUUCCCUUU	Translation	1
gra-miR7494b	KGN46606	3	-1	1	23	174	196	AGAGGGAGAAGCAGAAGAGAAUA	: ::::.:::: :::::.:.:::	UUUUCUUUUCUUCUUCUUCUUCU	Cleavage	1
gra-miR7494b	KGN54206	3	-1	1	23	1729	1751	AGAGGGAGAAGCAGAAGAGAAUA	::: .:::::: :::.:::.:::	UAUCUUCUUCUUCUUUUCCUUCU	Cleavage	1
gra-miR7494b	KGN58955	3	-1	1	23	217	239	AGAGGGAGAAGCAGAAGAGAAUA	::: .:::::: :::::.:.:::	UAUCUUCUUCUUCUUCUUCUUCU	Cleavage	1
gra-miR7494b	KGN51091	3	-1	1	23	127	149	AGAGGGAGAAGCAGAAGAGAAUA	::: .:::::: :::::.:.:::	UAUCUUCUUCUUCUUCUUCUUCU	Cleavage	1
gra-miR7494b	KGN64094	3	-1	1	23	92	114	AGAGGGAGAAGCAGAAGAGAAUA	: ::.:::::: :::::.:.:::	UCUUUUCUUCUUCUUCUUCUUCU	Cleavage	1
gra-miR7494b	KGN59530	3	-1	1	23	205	227	AGAGGGAGAAGCAGAAGAGAAUA	: ::::::::::.::.::.: ::	UUUUCUCUUCUGUUUUUCUCCCU	Cleavage	1
gra-miR7494b	KGN57029	3	-1	1	23	94	116	AGAGGGAGAAGCAGAAGAGAAUA	::: .:::::: :::::.:.:::	UAUCUUCUUCUUCUUCUUCUUCU	Cleavage	1
gra-miR7494b	KGN53483	3	-1	1	23	1282	1304	AGAGGGAGAAGCAGAAGAGAAUA	: ::.:::::: :::::.:.:::	UUUUUUCUUCUUCUUCUUCUUCU	Cleavage	2
gra-miR7494b	KGN44342	3	-1	1	23	986	1008	AGAGGGAGAAGCAGAAGAGAAUA	::: .:::::: :::::.:.:::	UAUGUUCUUCUUCUUCUUCUUCU	Cleavage	2
gra-miR7494b	KGN63555	3	-1	1	23	104	126	AGAGGGAGAAGCAGAAGAGAAUA	: .:::::: :::::.:.:::	CUUCUUCUUCUUCUUCUUCUUCU	Cleavage	3
gra-miR7494b	KGN55710	3	-1	1	23	283	305	AGAGGGAGAAGCAGAAGAGAAUA	: ::.:::::: :::::.:.:::	UUUUUUCUUCUUCUUCUUCUUCU	Cleavage	2
gra-miR7494b	KGN59305	3	-1	1	23	458	480	AGAGGGAGAAGCAGAAGAGAAUA	:: :.:::::: :::::.:.:::	UAAUUUCUUCUUCUUCUUCUUCU	Cleavage	26
gra-miR7494b	KGN59305	3	-1	1	23	479	501	AGAGGGAGAAGCAGAAGAGAAUA	: .:::::: :::::.:.:::	CUUCUUCUUCUUCUUCUUCUUCU	Cleavage	26
gra-miR7494b	KGN59305	3	-1	1	23	500	522	AGAGGGAGAAGCAGAAGAGAAUA	: .:::::: :::::.:.:::	CUUCUUCUUCUUCUUCUUCUUCU	Cleavage	26
gra-miR7494b	KGN59305	3	-1	1	23	521	543	AGAGGGAGAAGCAGAAGAGAAUA	: .:::::: :::::.:.:::	CUUCUUCUUCUUCUUCUUCUUCU	Cleavage	26
gra-miR7494b	KGN59305	3	-1	1	23	542	564	AGAGGGAGAAGCAGAAGAGAAUA	: .:::::: :::::.:.:::	CUUCUUCUUCUUCUUCUUCUUCU	Cleavage	26
gra-miR7494b	KGN59305	3	-1	1	23	563	585	AGAGGGAGAAGCAGAAGAGAAUA	: .:::::: :::::.:.:::	CUUCUUCUUCUUCUUCUUCUUCU	Cleavage	26
gra-miR7494b	KGN59305	3	-1	1	23	584	606	AGAGGGAGAAGCAGAAGAGAAUA	: .:::::: :::::.:.:::	CUUCUUCUUCUUCUUCUUCUUCU	Cleavage	26
gra-miR7494b	KGN59305	3	-1	1	23	605	627	AGAGGGAGAAGCAGAAGAGAAUA	: .:::::: :::::.:.:::	CUUCUUCUUCUUCUUCUUCUUCU	Cleavage	26
gra-miR7494b	KGN59305	3	-1	1	23	626	648	AGAGGGAGAAGCAGAAGAGAAUA	: .:::::: :::::.:.:::	CUUCUUCUUCUUCUUCUUCUUCU	Cleavage	26
gra-miR7494b	KGN59305	3	-1	1	23	647	669	AGAGGGAGAAGCAGAAGAGAAUA	: .:::::: :::::.:.:::	CUUCUUCUUCUUCUUCUUCUUCU	Cleavage	26
gra-miR7494b	KGN59305	3	-1	1	23	668	690	AGAGGGAGAAGCAGAAGAGAAUA	: .:::::: :::::.:.:::	CUUCUUCUUCUUCUUCUUCUUCU	Cleavage	26
gra-miR7494b	KGN59305	3	-1	1	23	689	711	AGAGGGAGAAGCAGAAGAGAAUA	: .:::::: :::::.:.:::	CUUCUUCUUCUUCUUCUUCUUCU	Cleavage	26
gra-miR7494b	KGN59305	3	-1	1	23	710	732	AGAGGGAGAAGCAGAAGAGAAUA	: .:::::: :::::.:.:::	CUUCUUCUUCUUCUUCUUCUUCU	Cleavage	26
gra-miR7494b	KGN59305	3	-1	1	23	731	753	AGAGGGAGAAGCAGAAGAGAAUA	: .:::::: :::::.:.:::	CUUCUUCUUCUUCUUCUUCUUCU	Cleavage	26
gra-miR7494b	KGN59305	3	-1	1	23	752	774	AGAGGGAGAAGCAGAAGAGAAUA	: .:::::: :::::.:.:::	CUUCUUCUUCUUCUUCUUCUUCU	Cleavage	26
gra-miR7494b	KGN59305	3	-1	1	23	773	795	AGAGGGAGAAGCAGAAGAGAAUA	: .:::::: :::::.:.:::	CUUCUUCUUCUUCUUCUUCUUCU	Cleavage	26
gra-miR7494b	KGN59305	3	-1	1	23	794	816	AGAGGGAGAAGCAGAAGAGAAUA	: .:::::: :::::.:.:::	CUUCUUCUUCUUCUUCUUCUUCU	Cleavage	26
gra-miR7494b	KGN59305	3	-1	1	23	815	837	AGAGGGAGAAGCAGAAGAGAAUA	: .:::::: :::::.:.:::	CUUCUUCUUCUUCUUCUUCUUCU	Cleavage	26
gra-miR7494b	KGN59305	3	-1	1	23	836	858	AGAGGGAGAAGCAGAAGAGAAUA	: .:::::: :::::.:.:::	CUUCUUCUUCUUCUUCUUCUUCU	Cleavage	26
gra-miR7494b	KGN59305	3	-1	1	23	857	879	AGAGGGAGAAGCAGAAGAGAAUA	: .:::::: :::::.:.:::	CUUCUUCUUCUUCUUCUUCUUCU	Cleavage	26
gra-miR7494b	KGN59305	3	-1	1	23	878	900	AGAGGGAGAAGCAGAAGAGAAUA	: .:::::: :::::.:.:::	CUUCUUCUUCUUCUUCUUCUUCU	Cleavage	26
gra-miR7494b	KGN59305	3	-1	1	23	899	921	AGAGGGAGAAGCAGAAGAGAAUA	: .:::::: :::::.:.:::	CUUCUUCUUCUUCUUCUUCUUCU	Cleavage	26
gra-miR7494b	KGN59305	3	-1	1	23	920	942	AGAGGGAGAAGCAGAAGAGAAUA	: .:::::: :::::.:.:::	CUUCUUCUUCUUCUUCUUCUUCU	Cleavage	26
gra-miR7494b	KGN59305	3	-1	1	23	941	963	AGAGGGAGAAGCAGAAGAGAAUA	: .:::::: :::::.:.:::	CUUCUUCUUCUUCUUCUUCUUCU	Cleavage	26
gra-miR7494b	KGN59305	3	-1	1	23	962	984	AGAGGGAGAAGCAGAAGAGAAUA	: .:::::: :::::.:.:::	CUUCUUCUUCUUCUUCUUCUUCU	Cleavage	26
gra-miR7494b	KGN59305	3	-1	1	23	983	1005	AGAGGGAGAAGCAGAAGAGAAUA	: .:::::: :::::.:.:::	CUUCUUCUUCUUCUUCUUCUUCU	Cleavage	26
gra-miR7494b	KGN64814	3	-1	1	23	13	35	AGAGGGAGAAGCAGAAGAGAAUA	: ::.::::.: ::::::.::::	UUUUUUCUUUUCCUUCUCUCUCU	Cleavage	2
gra-miR7494b	KGN64814	3	-1	1	23	33	55	AGAGGGAGAAGCAGAAGAGAAUA	.:::::: :::::.:.:::	UCUCUUCUUCUUCUUCUUCUUCU	Cleavage	2
gra-miR7494b	KGN46960	3	-1	1	23	285	307	AGAGGGAGAAGCAGAAGAGAAUA	: ::.:::::: :::::.:.:::	UUUUUUCUUCUUCUUCUUCUUCU	Cleavage	1
gra-miR7494b	KGN52465	3	-1	1	23	837	859	AGAGGGAGAAGCAGAAGAGAAUA	: ::.:::::: :::::.:.:::	UUUUUUCUUCUUCUUCUUCUUCU	Cleavage	2
gra-miR7494b	KGN63977	3	-1	1	23	151	173	AGAGGGAGAAGCAGAAGAGAAUA	::: .:::::: :::::.:.:::	UAUCUUCUUCUUCUUCUUCUUCU	Cleavage	1
gra-miR7494b	KGN52988	3	-1	1	23	92	114	AGAGGGAGAAGCAGAAGAGAAUA	:: :.:::::: :::::.:.:::	UAAUUUCUUCUUCUUCUUCUUCU	Cleavage	2
gra-miR7494b	KGN52988	3	-1	1	23	119	141	AGAGGGAGAAGCAGAAGAGAAUA	::.:::::: :::::.:.:::	CUUUUUCUUCUUCUUCUUCUUCU	Cleavage	2
gra-miR7494b	KGN57360	3	-1	1	23	449	471	AGAGGGAGAAGCAGAAGAGAAUA	::: .:::::: :::::.:.:::	UAUAUUCUUCUUCUUCUUCUUCU	Cleavage	2
gra-miR7494b	KGN62755	3	-1	1	23	2848	2870	AGAGGGAGAAGCAGAAGAGAAUA	::.:::::: :::.:.:::::	GUUUUUCUUCUUCUUUUUCCUCU	Cleavage	1
gra-miR7494b	KGN46227	3	-1	1	23	312	334	AGAGGGAGAAGCAGAAGAGAAUA	: :::::::::::::.:.:. ::	UCUUCUCUUCUGCUUUUUCUGCU	Cleavage	3
gra-miR7494b	KGN61830	3	-1	1	23	41	63	AGAGGGAGAAGCAGAAGAGAAUA	::.:::::: :::::.:.:::	CUUUUUCUUCUUCUUCUUCUUCU	Cleavage	1
gra-miR7494b	KGN43819	3	-1	1	23	177	199	AGAGGGAGAAGCAGAAGAGAAUA	::.:::::: :::::.:.:::	CCUUUUCUUCUUCUUCUUCUUCU	Cleavage	2
gra-miR7494b	KGN56560	3	-1	1	23	3279	3300	AGAGGGAGAAGCAGAAGAGAAUA	:.::: :::::::::::.:.:::	UGUUC-CUUCUGCUUCUUCUUCU	Cleavage	3
gra-miR7494b	KGN45556	3	-1	1	23	704	726	AGAGGGAGAAGCAGAAGAGAAUA	::.:.::::::::::::: .:	CUUUUUUUUCUGCUUCUCCCCUU	Cleavage	1
gra-miR7494b	KGN63544	3	-1	1	23	2879	2901	AGAGGGAGAAGCAGAAGAGAAUA	::.:::::: :::::.:.:::	CCUUUUCUUCUUCUUCUUCUUCU	Cleavage	1
gra-miR7494b	KGN66252	3	-1	1	23	32	54	AGAGGGAGAAGCAGAAGAGAAUA	::.:::::: :::::.:.:::	CUUUUUCUUCUUCUUCUUCUUCU	Cleavage	1
gra-miR7494b	KGN65463	3	-1	1	23	259	281	AGAGGGAGAAGCAGAAGAGAAUA	::::.:::: :::::.:.:::	CUUUCUUUUCUUCUUCUUCUUCU	Cleavage	1
gra-miR7494b	KGN51185	3	-1	1	23	76	98	AGAGGGAGAAGCAGAAGAGAAUA	: ::::.:::: :::::.:.:::	UCUUCUUUUCUUCUUCUUCUUCU	Cleavage	1
gra-miR7494b	KGN66606	3	-1	1	23	191	213	AGAGGGAGAAGCAGAAGAGAAUA	::.:::::: :::::.:.:::	CUUUUUCUUCUUCUUCUUCUUCU	Cleavage	1
gra-miR7494b	KGN63309	3	-1	1	23	130	152	AGAGGGAGAAGCAGAAGAGAAUA	::.:::::: :::::.:.:::	GCUUUUCUUCUUCUUCUUCUUCU	Cleavage	2
gra-miR7494b	KGN55628	3	-1	1	23	1750	1772	AGAGGGAGAAGCAGAAGAGAAUA	::::.::.::.::::.:.:.:	CCUUCUUUUUUGUUUCUUCUUUU	Cleavage	2
gra-miR7494b	KGN55628	3	-1	1	22	1	22	AGAGGGAGAAGCAGAAGAGAAU	: .:::::: :::::.:.:::	UUCUUCUUCUUCUUCUUCUUCU	Cleavage	2
gra-miR7494b	KGN53518	3	-1	1	23	89	111	AGAGGGAGAAGCAGAAGAGAAUA	::::::::: :::.:.:.:::	CCUUCUCUUCUUCUUUUUCUUCU	Cleavage	1
gra-miR7494b	KGN52229	3	-1	1	23	99	121	AGAGGGAGAAGCAGAAGAGAAUA	::.:::::: :::::.:.:::	CUUUUUCUUCUUCUUCUUCUUCU	Cleavage	2
gra-miR7494b	KGN43249	3	-1	1	23	99	121	AGAGGGAGAAGCAGAAGAGAAUA	::::::::::.::.:::: .:	GUUUCUCUUCUGUUUUUCCCAUU	Cleavage	1
gra-miR7494b	KGN43901	3	-1	1	23	1277	1299	AGAGGGAGAAGCAGAAGAGAAUA	::.:::::: :::::.:.:::	AUUUUUCUUCUUCUUCUUCUUCU	Cleavage	2
gra-miR7494b	KGN65466	3	-1	1	23	115	137	AGAGGGAGAAGCAGAAGAGAAUA	::.:::::: :::::.:.:::	CUUUUUCUUCUUCUUCUUCUUCU	Cleavage	1
gra-miR7494b	KGN59631	3	-1	1	23	121	143	AGAGGGAGAAGCAGAAGAGAAUA	::::.:::: :::::..::::	ACUUCUUUUCUUCUUCUUUCUCU	Cleavage	1
gra-miR7494b	KGN63137	3	-1	1	23	125	147	AGAGGGAGAAGCAGAAGAGAAUA	::.:::::: :::::.:.:::	CUUUUUCUUCUUCUUCUUCUUCU	Cleavage	1
gra-miR7494b	KGN47228	3	-1	1	23	665	687	AGAGGGAGAAGCAGAAGAGAAUA	::.:::::: :::::.:.:::	CUUUUUCUUCUUCUUCUUCUUCU	Cleavage	1
gra-miR7494b	KGN57913	3	-1	1	23	183	205	AGAGGGAGAAGCAGAAGAGAAUA	::.:::::: :::::.:.:::	CCUUUUCUUCUUCUUCUUCUUCU	Cleavage	1
gra-miR7494b	KGN48850	3	-1	1	23	142	164	AGAGGGAGAAGCAGAAGAGAAUA	::.:::::: :::::.:::.:	CCUUUUCUUCUUCUUCUUCCUUU	Cleavage	1
gra-miR7494b	KGN44827	3	-1	1	21	1	21	AGAGGGAGAAGCAGAAGAGAA	::.:::::: :::::.:.:::	UUUUCUUCUUCUUCUUCUUCU	Cleavage	1
gra-miR7494b	KGN55701	3	-1	1	23	166	188	AGAGGGAGAAGCAGAAGAGAAUA	::.:::::: :::::.:.:::	AUUUUUCUUCUUCUUCUUCUUCU	Cleavage	1
gra-miR7494b	KGN51132	3	-1	1	23	830	852	AGAGGGAGAAGCAGAAGAGAAUA	:::::::.: :::.:::::.:	GUUUCUCUUUUUCUUUUCCCUUU	Cleavage	2
gra-miR7494b	KGN53180	3	-1	1	23	127	149	AGAGGGAGAAGCAGAAGAGAAUA	::.:::::: :::::.:.:::	CCUUUUCUUCUUCUUCUUCUUCU	Cleavage	1
gra-miR7494b	KGN54932	3	-1	1	23	153	175	AGAGGGAGAAGCAGAAGAGAAUA	::.:::::: :::::.:.:::	ACUUUUCUUCUUCUUCUUCUUCU	Cleavage	1
gra-miR7494b	KGN44814	3	-1	1	23	362	384	AGAGGGAGAAGCAGAAGAGAAUA	:.:::::: :::::.:.:::	UUCUUUCUUCUUCUUCUUCUUCU	Cleavage	2
gra-miR7494b	KGN58928	3	-1	1	23	1668	1690	AGAGGGAGAAGCAGAAGAGAAUA	: .:::::: :::::.:.:::	CUUCUUCUUCUUCUUCUUCUUCU	Cleavage	8
gra-miR7494b	KGN58928	3	-1	1	23	1689	1711	AGAGGGAGAAGCAGAAGAGAAUA	: .:::::: :::::.:.:::	CUUCUUCUUCUUCUUCUUCUUCU	Cleavage	8
gra-miR7494b	KGN58928	3	-1	1	23	1710	1732	AGAGGGAGAAGCAGAAGAGAAUA	: .:::::: :::::.:.:::	CUUCUUCUUCUUCUUCUUCUUCU	Cleavage	8
gra-miR7494b	KGN58928	3	-1	1	23	1731	1753	AGAGGGAGAAGCAGAAGAGAAUA	: .:::::: :::::.:.:::	CUUCUUCUUCUUCUUCUUCUUCU	Cleavage	8
gra-miR7494b	KGN58928	3	-1	1	23	1752	1774	AGAGGGAGAAGCAGAAGAGAAUA	: .:::::: :::::.:.:::	CUUCUUCUUCUUCUUCUUCUUCU	Cleavage	8
gra-miR7494b	KGN58928	3	-1	1	23	1773	1795	AGAGGGAGAAGCAGAAGAGAAUA	: .:::::: :::::.:.:::	CUUCUUCUUCUUCUUCUUCUUCU	Cleavage	8
gra-miR7494b	KGN58928	3	-1	1	23	1794	1816	AGAGGGAGAAGCAGAAGAGAAUA	: .:::::: :::::.:.:::	CUUCUUCUUCUUCUUCUUCUUCU	Cleavage	8
gra-miR7494b	KGN50427	3	-1	1	23	52	74	AGAGGGAGAAGCAGAAGAGAAUA	::.:::::: :::.:.:::::	CUUUUUCUUCUUCUUUUUCCUCU	Cleavage	2
gra-miR7494b	KGN50427	3	-1	1	23	31	53	AGAGGGAGAAGCAGAAGAGAAUA	:.:::::: :::::.:.:::	UUCUUUCUUCUUCUUCUUCUUCU	Cleavage	2
gra-miR7494b	KGN52086	3	-1	1	23	39	61	AGAGGGAGAAGCAGAAGAGAAUA	:.:::::: :::::.:.:::	CCCUUUCUUCUUCUUCUUCUUCU	Cleavage	2
gra-miR7494b	KGN59010	3	-1	1	23	779	801	AGAGGGAGAAGCAGAAGAGAAUA	: .:::::: :::::.:.:::	CUUCUUCUUCUUCUUCUUCUUCU	Cleavage	8
gra-miR7494b	KGN59010	3	-1	1	23	800	822	AGAGGGAGAAGCAGAAGAGAAUA	: .:::::: :::::.:.:::	CUUCUUCUUCUUCUUCUUCUUCU	Cleavage	8
gra-miR7494b	KGN59010	3	-1	1	23	821	843	AGAGGGAGAAGCAGAAGAGAAUA	: .:::::: :::::.:.:::	CUUCUUCUUCUUCUUCUUCUUCU	Cleavage	8
gra-miR7494b	KGN59010	3	-1	1	23	842	864	AGAGGGAGAAGCAGAAGAGAAUA	: .:::::: :::::.:.:::	CUUCUUCUUCUUCUUCUUCUUCU	Cleavage	8
gra-miR7494b	KGN59010	3	-1	1	23	863	885	AGAGGGAGAAGCAGAAGAGAAUA	: .:::::: :::::.:.:::	CUUCUUCUUCUUCUUCUUCUUCU	Cleavage	8
gra-miR7494b	KGN59010	3	-1	1	23	884	906	AGAGGGAGAAGCAGAAGAGAAUA	: .:::::: :::::.:.:::	CUUCUUCUUCUUCUUCUUCUUCU	Cleavage	8
gra-miR7494b	KGN59010	3	-1	1	23	905	927	AGAGGGAGAAGCAGAAGAGAAUA	: .:::::: :::::.:.:::	CUUCUUCUUCUUCUUCUUCUUCU	Cleavage	8
gra-miR7504c	KGN52747	3	-1	1	24	243	266	AAGAGAAAAAAUCGGAUUUAUCAU	:..::..:.::::::::.::	GGAUUGGAUUUGGUUUUUUCUUUU	Cleavage	1
gra-miR7504c	KGN48648	3	-1	1	24	438	461	AAGAGAAAAAAUCGGAUUUAUCAU	:: :: .::::::: ::::::::	AUCUUAUGUCCGAUUGUUUCUCUU	Cleavage	1
gra-miR7504c	KGN65686	3	-1	1	24	385	408	AAGAGAAAAAAUCGGAUUUAUCAU	: .::: :..::::::::.:.::	UUUGUAAUUUUGAUUUUUUUUUUU	Cleavage	1
gra-miR7504c	KGN61172	3	-1	1	24	563	586	AAGAGAAAAAAUCGGAUUUAUCAU	: ::: ::.:.::::::.:.::	UGGUUAACUCUGGUUUUUUUUUUU	Cleavage	1
gra-miR7504c	KGN43195	3	-1	1	24	638	661	AAGAGAAAAAAUCGGAUUUAUCAU	::::..::::::::.:.:	UUUUGAAAUUUGAUUUUUUUUUUA	Cleavage	1
gra-miR7504c	KGN50781	3	-1	1	24	325	348	AAGAGAAAAAAUCGGAUUUAUCAU	: ::::..:.::::::::: :	UAAAAAAAUUUGGUUUUUUCUCAU	Cleavage	1
gra-miR7504c	KGN54250	3	-1	1	24	233	256	AAGAGAAAAAAUCGGAUUUAUCAU	:::..::::::::.:.::	GUUUAUAAUUUGAUUUUUUUUUUU	Cleavage	1
gra-miR7504c	KGN59299	3	-1	1	24	2434	2457	AAGAGAAAAAAUCGGAUUUAUCAU	:..:.:::::::::::.:	AUUCAAGGUUCGAUUUUUUCUUUC	Cleavage	2
gra-miR7504c	KGN66607	3	-1	1	24	1075	1098	AAGAGAAAAAAUCGGAUUUAUCAU	:::..::::::::.:.::	UUUAGCAAUUUGAUUUUUUUUUUU	Cleavage	1
gra-miR7504e	KGN63948	3	-1	1	24	1743	1766	AGGAGAAAAAAAUCUGAUUUGUCA	: :::::::::: ::::::.:::	UAACAAAUCAGACUUUUUUUUCCC	Cleavage	1
gra-miR7504e	KGN49331	3	-1	1	24	1009	1032	AGGAGAAAAAAAUCUGAUUUGUCA	:: :::::::: ::: :::::::	AGAAAAAUCAGAGUUUAUUCUCCU	Cleavage	1
gra-miR7504e	KGN46679	3	-1	1	24	1360	1383	AGGAGAAAAAAAUCUGAUUUGUCA	: ::::.::::::::::.:..	GCAAAAAUUAGAUUUUUUUUUUUC	Cleavage	1
gra-miR7504e	KGN63139	3	-1	1	24	2333	2356	AGGAGAAAAAAAUCUGAUUUGUCA	: ::.::::.::::: :::.::	ACAGAAGUCAGGUUUUUGUCUUCU	Cleavage	1
gra-miR7504e	KGN52312	3	-1	1	24	1143	1166	AGGAGAAAAAAAUCUGAUUUGUCA	: :.:.::: .:::::::.::.:	AGUCGAGUCAUGUUUUUUUUUCUU	Cleavage	1
gra-miR7504e	KGN49546	3	-1	1	24	1989	2012	AGGAGAAAAAAAUCUGAUUUGUCA	:. ..::..:.:::::::::..:	GGGGGGAUUGGGUUUUUUUCUUUU	Cleavage	1
gra-miR7504e	KGN50181	3	-1	1	24	680	703	AGGAGAAAAAAAUCUGAUUUGUCA	...::..:::::::::.:..:	AUUUGGAUUGGAUUUUUUUUUUUU	Cleavage	1
gra-miR7504e	KGN53605	3	-1	1	24	80	103	AGGAGAAAAAAAUCUGAUUUGUCA	::::..:.:::::::.:..:	UUGGAAAUUGGGUUUUUUUUUUUU	Cleavage	2
gra-miR7504e	KGN56002	3	-1	1	24	260	283	AGGAGAAAAAAAUCUGAUUUGUCA	.: ::::: :::::::::.::	UCCUACAUCAGUUUUUUUUCUUCU	Cleavage	1
gra-miR7504e	KGN51890	3	-1	1	24	286	309	AGGAGAAAAAAAUCUGAUUUGUCA	....:.::::::::::.:..:	GAUUGGGUUAGAUUUUUUUUUUUU	Cleavage	1
gra-miR7504e	KGN60175	3	-1	1	24	9072	9095	AGGAGAAAAAAAUCUGAUUUGUCA	: ::.:: : ::::::::.::::	GGUCAGAUGAUAUUUUUUUUUCCU	Cleavage	1
gra-miR7504e	KGN52915	3	-1	1	24	2784	2807	AGGAGAAAAAAAUCUGAUUUGUCA	: :::: ::::::::::. :::	CAAAAAAUGAGAUUUUUUUUGCCU	Cleavage	1
gra-miR7504e	KGN50009	3	-1	1	24	33	56	AGGAGAAAAAAAUCUGAUUUGUCA	: .::: ::::::::::.:.::	AGCUAAAGAAGAUUUUUUUUUUCU	Cleavage	1
gra-miR7504e	KGN62189	3	-1	1	24	82	105	AGGAGAAAAAAAUCUGAUUUGUCA	:.: :: :.:::::::::.::	UCCCGAUUCCGGUUUUUUUCUUCU	Cleavage	1
gra-miR7504e	KGN60388	3	-1	1	24	895	918	AGGAGAAAAAAAUCUGAUUUGUCA	..:::. :: :::::::::::	UUUUGAAUUUGAAUUUUUUCUCCU	Cleavage	1
gra-miR7504e	KGN64798	3	-1	1	24	533	556	AGGAGAAAAAAAUCUGAUUUGUCA	: .. :.::::::::::.:.::	AAAAGGUUUAGAUUUUUUUUUUCU	Cleavage	1
gra-miR7504e	KGN63905	3	-1	1	24	350	373	AGGAGAAAAAAAUCUGAUUUGUCA	:::::: :::::::.:..:	ACCGCAAUCAGUUUUUUUUUUUUU	Cleavage	1
gra-miR7504e	KGN48086	3	-1	1	24	634	657	AGGAGAAAAAAAUCUGAUUUGUCA	:::.::: ::::::::..:	AGCUUAAUUAGACUUUUUUCUUUU	Cleavage	1
gra-miR7504e	KGN65629	3	-1	1	24	800	823	AGGAGAAAAAAAUCUGAUUUGUCA	:.:.::::::: :::::.:	UUGGUAGUUAGAUUUUCUUCUCUU	Cleavage	1
gra-miR7504e	KGN47170	3	-1	1	24	721	744	AGGAGAAAAAAAUCUGAUUUGUCA	: :::: ::::::::.::.:	AAGGAUAUCACAUUUUUUUUUCUU	Cleavage	1
gra-miR7504f	KGN63948	3	-1	1	24	1743	1766	AGGAGAAAAAAAUCUGAUUUGUCA	: :::::::::: ::::::.:::	UAACAAAUCAGACUUUUUUUUCCC	Cleavage	1
gra-miR7504f	KGN49331	3	-1	1	24	1009	1032	AGGAGAAAAAAAUCUGAUUUGUCA	:: :::::::: ::: :::::::	AGAAAAAUCAGAGUUUAUUCUCCU	Cleavage	1
gra-miR7504f	KGN46679	3	-1	1	24	1360	1383	AGGAGAAAAAAAUCUGAUUUGUCA	: ::::.::::::::::.:..	GCAAAAAUUAGAUUUUUUUUUUUC	Cleavage	1
gra-miR7504f	KGN63139	3	-1	1	24	2333	2356	AGGAGAAAAAAAUCUGAUUUGUCA	: ::.::::.::::: :::.::	ACAGAAGUCAGGUUUUUGUCUUCU	Cleavage	1
gra-miR7504f	KGN52312	3	-1	1	24	1143	1166	AGGAGAAAAAAAUCUGAUUUGUCA	: :.:.::: .:::::::.::.:	AGUCGAGUCAUGUUUUUUUUUCUU	Cleavage	1
gra-miR7504f	KGN49546	3	-1	1	24	1989	2012	AGGAGAAAAAAAUCUGAUUUGUCA	:. ..::..:.:::::::::..:	GGGGGGAUUGGGUUUUUUUCUUUU	Cleavage	1
gra-miR7504f	KGN50181	3	-1	1	24	680	703	AGGAGAAAAAAAUCUGAUUUGUCA	...::..:::::::::.:..:	AUUUGGAUUGGAUUUUUUUUUUUU	Cleavage	1
gra-miR7504f	KGN53605	3	-1	1	24	80	103	AGGAGAAAAAAAUCUGAUUUGUCA	::::..:.:::::::.:..:	UUGGAAAUUGGGUUUUUUUUUUUU	Cleavage	2
gra-miR7504f	KGN56002	3	-1	1	24	260	283	AGGAGAAAAAAAUCUGAUUUGUCA	.: ::::: :::::::::.::	UCCUACAUCAGUUUUUUUUCUUCU	Cleavage	1
gra-miR7504f	KGN51890	3	-1	1	24	286	309	AGGAGAAAAAAAUCUGAUUUGUCA	....:.::::::::::.:..:	GAUUGGGUUAGAUUUUUUUUUUUU	Cleavage	1
gra-miR7504f	KGN60175	3	-1	1	24	9072	9095	AGGAGAAAAAAAUCUGAUUUGUCA	: ::.:: : ::::::::.::::	GGUCAGAUGAUAUUUUUUUUUCCU	Cleavage	1
gra-miR7504f	KGN52915	3	-1	1	24	2784	2807	AGGAGAAAAAAAUCUGAUUUGUCA	: :::: ::::::::::. :::	CAAAAAAUGAGAUUUUUUUUGCCU	Cleavage	1
gra-miR7504f	KGN50009	3	-1	1	24	33	56	AGGAGAAAAAAAUCUGAUUUGUCA	: .::: ::::::::::.:.::	AGCUAAAGAAGAUUUUUUUUUUCU	Cleavage	1
gra-miR7504f	KGN62189	3	-1	1	24	82	105	AGGAGAAAAAAAUCUGAUUUGUCA	:.: :: :.:::::::::.::	UCCCGAUUCCGGUUUUUUUCUUCU	Cleavage	1
gra-miR7504f	KGN60388	3	-1	1	24	895	918	AGGAGAAAAAAAUCUGAUUUGUCA	..:::. :: :::::::::::	UUUUGAAUUUGAAUUUUUUCUCCU	Cleavage	1
gra-miR7504f	KGN64798	3	-1	1	24	533	556	AGGAGAAAAAAAUCUGAUUUGUCA	: .. :.::::::::::.:.::	AAAAGGUUUAGAUUUUUUUUUUCU	Cleavage	1
gra-miR7504f	KGN63905	3	-1	1	24	350	373	AGGAGAAAAAAAUCUGAUUUGUCA	:::::: :::::::.:..:	ACCGCAAUCAGUUUUUUUUUUUUU	Cleavage	1
gra-miR7504f	KGN48086	3	-1	1	24	634	657	AGGAGAAAAAAAUCUGAUUUGUCA	:::.::: ::::::::..:	AGCUUAAUUAGACUUUUUUCUUUU	Cleavage	1
gra-miR7504f	KGN65629	3	-1	1	24	800	823	AGGAGAAAAAAAUCUGAUUUGUCA	:.:.::::::: :::::.:	UUGGUAGUUAGAUUUUCUUCUCUU	Cleavage	1
gra-miR7504f	KGN47170	3	-1	1	24	721	744	AGGAGAAAAAAAUCUGAUUUGUCA	: :::: ::::::::.::.:	AAGGAUAUCACAUUUUUUUUUCUU	Cleavage	1
gra-miR8665	KGN64816	3	-1	1	24	1125	1148	UUAAUUAUUAUAUAGAUCAAGGAU	::.: :::::::::::.:.: :.:	AUUCAUGAUCUAUAUAGUGAAUGA	Cleavage	1
gra-miR8665	KGN56521	3	-1	1	24	849	872	UUAAUUAUUAUAUAGAUCAAGGAU	:. ::::: :::: :::::::.:	UUUGUUGAUGUAUAAAAUAAUUGA	Translation	1
gra-miR8665	KGN48527	3	-1	1	24	11	34	UUAAUUAUUAUAUAGAUCAAGGAU	:::.:::: :::::::::	AAAAAAGAUUUAUAAAAUAAUUAA	Translation	1
gra-miR8693	KGN57098	3	-1	1	24	1244	1267	AGGAUGAAAAUAUUGAUGUAGCAU	.::::::.: .::::.:::::	UCAUUACAUCGAGGUUUUUAUCCU	Cleavage	2
gra-miR8693	KGN48513	3	-1	1	24	166	189	AGGAUGAAAAUAUUGAUGUAGCAU	.::: :::: ::::::.::::	GAAUUACCUCAAGAUUUUCGUCCU	Cleavage	1
gra-miR8693	KGN52940	3	-1	1	24	290	313	AGGAUGAAAAUAUUGAUGUAGCAU	:.:::.:: :::::.::::	GGAUCAUAUCGAUCUUUUCGUCCU	Translation	1
gra-miR8693	KGN57527	3	-1	1	24	2342	2365	AGGAUGAAAAUAUUGAUGUAGCAU	.::::: :.:::::::.::	UGUAAGCAUCAUUGUUUUCAUUCU	Cleavage	1
gra-miR8693	KGN47862	3	-1	1	24	309	332	AGGAUGAAAAUAUUGAUGUAGCAU	: :::: :::. :::::::::	CACCAACAUGAAUGAUUUCAUCCU	Translation	1
gra-miR8693	KGN59683	3	-1	1	24	1409	1432	AGGAUGAAAAUAUUGAUGUAGCAU	: :. ::::::::::::::.	UCUCAAUUUCAAUAUUUUCAUCUG	Cleavage	1
gra-miR8778	KGN54500	3	-1	1	24	187	210	UUUCCAUAUUAGGGUUUGAACUUU	::.:::::::.:: .:::::::.:	AAGGUUCAAAUCCGGAUAUGGAGA	Translation	1
gra-miR8778	KGN61267	3	-1	1	24	1183	1206	UUUCCAUAUUAGGGUUUGAACUUU	:: :::::...::::.:::::	CUAGAUCAAAUUUUAAUGUGGAAU	Cleavage	1
gra-miR8778	KGN66347	3	-1	1	24	233	256	UUUCCAUAUUAGGGUUUGAACUUU	::..::::::::: ::::.:	UGUUUUUGAACCCUAAUUUGGAGA	Cleavage	1
gra-miR8778	KGN44597	3	-1	1	24	1523	1546	UUUCCAUAUUAGGGUUUGAACUUU	.:. ::: : ::.:.:::::::::	GAGAUUCUAUCCUUGAUAUGGAAA	Cleavage	1
gra-miR8778	KGN56004	3	-1	1	24	2756	2779	UUUCCAUAUUAGGGUUUGAACUUU	::. :::.:.:.:..:::::::.	AAGCGUCAGAUCUUGGUAUGGAAG	Cleavage	2
gra-miR8778	KGN44038	3	-1	1	24	483	506	UUUCCAUAUUAGGGUUUGAACUUU	::.:::::.::::::::	GCACAGCAGACCCUGAUAUGGAAC	Cleavage	1
gra-miR8778	KGN53826	3	-1	1	24	667	690	UUUCCAUAUUAGGGUUUGAACUUU	:. ::::: :.:.:::::::::	UAGUUUCAAUGCUUGAUAUGGAAA	Cleavage	1
gra-miR8778	KGN53073	3	-1	1	24	1194	1217	UUUCCAUAUUAGGGUUUGAACUUU	:.:.:::: :::.::::::	UCCCCUUAGACCCAAAUGUGGAAA	Translation	1
gra-miR8778	KGN62556	3	-1	1	24	1176	1199	UUUCCAUAUUAGGGUUUGAACUUU	:::.:..::.::.:::::.	AGUUAUCAGAUUCUGAUGUGGAAG	Cleavage	1
gra-miR8778	KGN51172	3	-1	1	24	1823	1846	UUUCCAUAUUAGGGUUUGAACUUU	:::::.:.:.: :::::::	UGCUCUCAAAUCUUGACAUGGAAA	Cleavage	1
gra-miR8786a	KGN65535	3	-1	1	24	260	283	UUUUAGUGAUGUGGCAGAAAGAUG	:::::: .::..:::::::.:	CUCCUUUCUUUCAUGUCACUAAGA	Cleavage	1
gra-miR8786a	KGN60188	3	-1	1	24	2487	2510	UUUUAGUGAUGUGGCAGAAAGAUG	:::::::..:.:::.:::	UCAGCCUCUGCCAUGUUACUGAAA	Cleavage	1
gra-miR8786b	KGN65535	3	-1	1	24	260	283	UUUUAGUGAUGUGGCAGAAAGAUG	:::::: .::..:::::::.:	CUCCUUUCUUUCAUGUCACUAAGA	Cleavage	1
gra-miR8786b	KGN60188	3	-1	1	24	2487	2510	UUUUAGUGAUGUGGCAGAAAGAUG	:::::::..:.:::.:::	UCAGCCUCUGCCAUGUUACUGAAA	Cleavage	1
gso-miR1508a	KGN54629	3	-1	1	21	37	57	UAGAAAGGGAAAUAGCAGUUG	::::: :: ::::.:::::::	CAACUCCUCUUUCUCUUUCUA	Cleavage	1
gso-miR1508a	KGN44597	3	-1	1	21	1346	1366	UAGAAAGGGAAAUAGCAGUUG	:: ::::.:::: :::::::	GAAAUGCUGUUUCACUUUCUA	Cleavage	1
gso-miR1508a	KGN51347	3	-1	1	21	3200	3220	UAGAAAGGGAAAUAGCAGUUG	:::: .: ::::::::::::	AAACUAUUCUUUCCCUUUCUA	Cleavage	1
gso-miR1508a	KGN65017	3	-1	1	21	855	875	UAGAAAGGGAAAUAGCAGUUG	: :.::.:::::..::::.:.	CCAUUGUUAUUUUUCUUUUUG	Cleavage	1
gso-miR1508a	KGN61148	3	-1	1	21	311	331	UAGAAAGGGAAAUAGCAGUUG	::::::::::..:: :.::	UCACUGCUAUUUUUCUCUUUA	Cleavage	1
gso-miR1508a	KGN54482	3	-1	1	21	4956	4976	UAGAAAGGGAAAUAGCAGUUG	:.::.:::::..::::::	GUAUUGUUAUUUUUCUUUCUU	Cleavage	1
gso-miR1508a	KGN62403	3	-1	1	21	146	166	UAGAAAGGGAAAUAGCAGUUG	:: ::::::::::::::	CUUCUACUAUUUCCCUUUCUC	Cleavage	1
gso-miR1508a	KGN64278	3	-1	1	21	56	76	UAGAAAGGGAAAUAGCAGUUG	.::: ::::::.::::::	UUCUUGCCAUUUCCUUUUCUA	Cleavage	1
gso-miR1508a	KGN58362	3	-1	1	21	664	684	UAGAAAGGGAAAUAGCAGUUG	::: ::::::.:::::.:	UCACUUCUAUUUUCCUUUUUU	Cleavage	1
hpa-miR156a	KGN53471	3	-1	1	20	6	25	UGACAGAAGAGAGAGAGCAC	::::::::.::.:::::	CCUCUCUCUCUUUUUUGUCA	Cleavage	1
hpa-miR156a	KGN61498	3	-1	1	20	4786	4805	UGACAGAAGAGAGAGAGCAC	:::.:. :::::::.::::.	GUGUUUGCUCUCUUUUGUCG	Cleavage	1
hpa-miR156a	KGN65548	3	-1	1	20	24	43	UGACAGAAGAGAGAGAGCAC	::::::::::.:::: ::	AUGCUCUCUCUUUUCUCUCU	Cleavage	1
hpa-miR156a	KGN45649	3	-1	1	20	41	60	UGACAGAAGAGAGAGAGCAC	::.:.::::::::.:::.	AUGUUUUCUCUCUUUUGUUU	Cleavage	2
hpa-miR156a	KGN54447	3	-1	1	20	584	603	UGACAGAAGAGAGAGAGCAC	::::::.:.:.:::::: :	AUGCUCUUUUUUUUCUGUAA	Cleavage	1
hpa-miR156a	KGN61720	3	-1	1	20	81	100	UGACAGAAGAGAGAGAGCAC	::::: ::::::::: :.:	CUGCUCCCUCUCUUCUCUUA	Cleavage	1
hpa-miR156a	KGN57504	3	-1	1	20	27	46	UGACAGAAGAGAGAGAGCAC	: ::::.:::::::: :::	UUUCUCUUUCUCUUCUUUCA	Cleavage	1
hpa-miR156a	KGN63709	3	-1	1	20	244	263	UGACAGAAGAGAGAGAGCAC	: .:.:.:.::::::::::	UUUUUUUUUUUCUUCUGUCA	Cleavage	1
hpa-miR156a	KGN50301	3	-1	1	20	1967	1986	UGACAGAAGAGAGAGAGCAC	::: .:.::::::::::..	UUGCCUUUUCUCUUCUGUUG	Cleavage	1
hpa-miR156a	KGN61524	3	-1	1	20	177	196	UGACAGAAGAGAGAGAGCAC	: :::::::::::.: :::	CUUCUCUCUCUCUUUUCUCA	Cleavage	1
hpa-miR156a	KGN45403	3	-1	1	20	3619	3638	UGACAGAAGAGAGAGAGCAC	: ::::::.:.::.:::.:	CUCCUCUCUUUUUUUUGUUA	Cleavage	1
hpa-miR156a	KGN43411	3	-1	1	20	246	265	UGACAGAAGAGAGAGAGCAC	: .::: ::::::::::::	CUCUUCUGUCUCUUCUGUCA	Cleavage	1
hpa-miR156a	KGN44784	3	-1	1	20	583	602	UGACAGAAGAGAGAGAGCAC	: ::.:.:.::::::::.:	AUUCUUUUUUUCUUCUGUUA	Cleavage	1
hvu-miR171-5p	KGN44584	3	-1	1	21	569	589	UGUUGGCUCGACUCACUCAGA	::::: :: :::::.:::::	ACUGAGCGAAUCGAGUCAACA	Cleavage	1
hvu-miR171-5p	KGN61507	3	-1	1	21	948	968	UGUUGGCUCGACUCACUCAGA	: ::.:::.::: :::.::::	UGUGGGUGGGUCAAGCUAACA	Cleavage	1
hvu-miR6180	KGN56211	3	-1	1	20	106	125	AGGGUGGAAGAAAGAGGGCG	: .:.:.::::::.::::::	CUUCUUUUUUCUUUCACCCU	Cleavage	1
hvu-miR6180	KGN60399	3	-1	1	20	1519	1538	AGGGUGGAAGAAAGAGGGCG	.:::.::::: :::.::.::	UGCCUUCUUUGUUCUACUCU	Translation	1
hvu-miR6180	KGN49502	3	-1	1	20	120	139	AGGGUGGAAGAAAGAGGGCG	.:::::::::::::.::	AAAUCUCUUUCUUCCACUCU	Cleavage	2
hvu-miR6180	KGN49453	3	-1	1	20	844	863	AGGGUGGAAGAAAGAGGGCG	.::::::::::: :::::	UUUCCUCUUUCUUCAACCCU	Cleavage	1
hvu-miR6180	KGN61642	3	-1	1	20	152	171	AGGGUGGAAGAAAGAGGGCG	::::.::::::.:::..:	UCCCCUUUUUCUUUCACUUU	Cleavage	1
hvu-miR6180	KGN66910	3	-1	1	20	582	601	AGGGUGGAAGAAAGAGGGCG	:..:::::.:::.:::::	UUCUUUCUUUUUUCUACCCU	Cleavage	1
hvu-miR6180	KGN62624	3	-1	1	20	68	87	AGGGUGGAAGAAAGAGGGCG	:.::::::: ::::::::	ACCUCUCUUUCCUCCACCCU	Cleavage	2
hvu-miR6180	KGN52208	3	-1	1	20	241	260	AGGGUGGAAGAAAGAGGGCG	::::::::: :::::.::	UUCCCUCUUUCGUCCACUCU	Cleavage	1
hvu-miR6180	KGN59008	3	-1	1	20	292	311	AGGGUGGAAGAAAGAGGGCG	: ::: :::::::.:::.::	CUCCCCCUUUCUUUCACUCU	Cleavage	2
hvu-miR6180	KGN51864	3	-1	1	20	465	484	AGGGUGGAAGAAAGAGGGCG	.::.: .::::::.::.:::	UGCUCAUUUUCUUUCAUCCU	Cleavage	1
hvu-miR6180	KGN48589	3	-1	1	20	209	228	AGGGUGGAAGAAAGAGGGCG	:: :::::::::.:::.:	UUCCAUCUUUCUUCUACCUU	Cleavage	1
hvu-miR6180	KGN59585	3	-1	1	20	38	57	AGGGUGGAAGAAAGAGGGCG	::: .:::::::.:::::	UCCCCGUUUUCUUCUACCCU	Cleavage	1
hvu-miR6180	KGN51995	3	-1	1	20	174	193	AGGGUGGAAGAAAGAGGGCG	::.: :::::::.::.:.:	AGCUCCCUUUCUUUCAUCUU	Cleavage	1
hvu-miR6180	KGN51362	3	-1	1	20	973	992	AGGGUGGAAGAAAGAGGGCG	:: ::.:::::::.:.:.:	AGCACUUUUUCUUCUAUCUU	Cleavage	1
hvu-miR6180	KGN58792	3	-1	1	20	146	165	AGGGUGGAAGAAAGAGGGCG	: ..::::::::.:::.::	GGGUUUCUUUCUUUCACUCU	Cleavage	1
hvu-miR6180	KGN54344	3	-1	1	20	1146	1165	AGGGUGGAAGAAAGAGGGCG	: ..::::::::::::..:	AGGUUUCUUUCUUCCACUUU	Cleavage	1
mdm-miR156t	KGN53697	3	-1	1	21	349	369	UUGACAGAAGAGAGAGAGCAC	:::::::::::::.::::	CUGCUCUCUCUCUUUUGUCUU	Cleavage	1
mdm-miR156t	KGN61498	3	-1	1	21	4786	4806	UUGACAGAAGAGAGAGAGCAC	:::.:. :::::::.::::.:	GUGUUUGCUCUCUUUUGUCGA	Cleavage	1
mdm-miR156t	KGN54606	3	-1	1	21	34	54	UUGACAGAAGAGAGAGAGCAC	:::::::::::::.: :::	UUGCUCUCUCUCUUUUCUCAU	Cleavage	1
mdm-miR156t	KGN53538	3	-1	1	21	434	454	UUGACAGAAGAGAGAGAGCAC	:::::::: ::::::::.:	UUGCUCUCUGUCUUCUGUUAC	Cleavage	1
mdm-miR156t	KGN57504	3	-1	1	21	27	47	UUGACAGAAGAGAGAGAGCAC	: ::::.:::::::: ::::	UUUCUCUUUCUCUUCUUUCAA	Cleavage	1
mdm-miR156t	KGN63709	3	-1	1	21	244	264	UUGACAGAAGAGAGAGAGCAC	: .:.:.:.:::::::::::	UUUUUUUUUUUCUUCUGUCAA	Cleavage	1
mdm-miR156t	KGN53471	3	-1	1	21	6	26	UUGACAGAAGAGAGAGAGCAC	::::::::.::.:::::	CCUCUCUCUCUUUUUUGUCAU	Cleavage	1
mdm-miR156t	KGN44691	3	-1	1	21	5	25	UUGACAGAAGAGAGAGAGCAC	::::::::.:::: ::::	CCCCUCUCUCUUUUCUUUCAA	Cleavage	1
mdm-miR156t	KGN50018	3	-1	1	21	490	510	UUGACAGAAGAGAGAGAGCAC	: :::::.: ::::::::.:.	GAGCUCUUUGUCUUCUGUUAG	Cleavage	1
mdm-miR156t	KGN63733	3	-1	1	21	2245	2265	UUGACAGAAGAGAGAGAGCAC	::::::::.::.:::.:.	UCUCUCUCUCUUUUUUGUUAG	Cleavage	1
mdm-miR156t	KGN61573	3	-1	1	21	2926	2946	UUGACAGAAGAGAGAGAGCAC	::.:::::::::: ::::	GACCUUUCUCUCUUCUUUCAA	Cleavage	1
mdm-miR156t	KGN55617	3	-1	1	21	2762	2782	UUGACAGAAGAGAGAGAGCAC	:::: :::::::.: ::::	CCGCUCGCUCUCUUUUCUCAA	Cleavage	1
mdm-miR156u	KGN53697	3	-1	1	21	349	369	UUGACAGAAGAGAGAGAGCAC	:::::::::::::.::::	CUGCUCUCUCUCUUUUGUCUU	Cleavage	1
mdm-miR156u	KGN61498	3	-1	1	21	4786	4806	UUGACAGAAGAGAGAGAGCAC	:::.:. :::::::.::::.:	GUGUUUGCUCUCUUUUGUCGA	Cleavage	1
mdm-miR156u	KGN54606	3	-1	1	21	34	54	UUGACAGAAGAGAGAGAGCAC	:::::::::::::.: :::	UUGCUCUCUCUCUUUUCUCAU	Cleavage	1
mdm-miR156u	KGN53538	3	-1	1	21	434	454	UUGACAGAAGAGAGAGAGCAC	:::::::: ::::::::.:	UUGCUCUCUGUCUUCUGUUAC	Cleavage	1
mdm-miR156u	KGN57504	3	-1	1	21	27	47	UUGACAGAAGAGAGAGAGCAC	: ::::.:::::::: ::::	UUUCUCUUUCUCUUCUUUCAA	Cleavage	1
mdm-miR156u	KGN63709	3	-1	1	21	244	264	UUGACAGAAGAGAGAGAGCAC	: .:.:.:.:::::::::::	UUUUUUUUUUUCUUCUGUCAA	Cleavage	1
mdm-miR156u	KGN53471	3	-1	1	21	6	26	UUGACAGAAGAGAGAGAGCAC	::::::::.::.:::::	CCUCUCUCUCUUUUUUGUCAU	Cleavage	1
mdm-miR156u	KGN44691	3	-1	1	21	5	25	UUGACAGAAGAGAGAGAGCAC	::::::::.:::: ::::	CCCCUCUCUCUUUUCUUUCAA	Cleavage	1
mdm-miR156u	KGN50018	3	-1	1	21	490	510	UUGACAGAAGAGAGAGAGCAC	: :::::.: ::::::::.:.	GAGCUCUUUGUCUUCUGUUAG	Cleavage	1
mdm-miR156u	KGN63733	3	-1	1	21	2245	2265	UUGACAGAAGAGAGAGAGCAC	::::::::.::.:::.:.	UCUCUCUCUCUUUUUUGUUAG	Cleavage	1
mdm-miR156u	KGN61573	3	-1	1	21	2926	2946	UUGACAGAAGAGAGAGAGCAC	::.:::::::::: ::::	GACCUUUCUCUCUUCUUUCAA	Cleavage	1
mdm-miR156u	KGN55617	3	-1	1	21	2762	2782	UUGACAGAAGAGAGAGAGCAC	:::: :::::::.: ::::	CCGCUCGCUCUCUUUUCUCAA	Cleavage	1
mdm-miR156v	KGN53697	3	-1	1	21	349	369	UUGACAGAAGAGAGAGAGCAC	:::::::::::::.::::	CUGCUCUCUCUCUUUUGUCUU	Cleavage	1
mdm-miR156v	KGN61498	3	-1	1	21	4786	4806	UUGACAGAAGAGAGAGAGCAC	:::.:. :::::::.::::.:	GUGUUUGCUCUCUUUUGUCGA	Cleavage	1
mdm-miR156v	KGN54606	3	-1	1	21	34	54	UUGACAGAAGAGAGAGAGCAC	:::::::::::::.: :::	UUGCUCUCUCUCUUUUCUCAU	Cleavage	1
mdm-miR156v	KGN53538	3	-1	1	21	434	454	UUGACAGAAGAGAGAGAGCAC	:::::::: ::::::::.:	UUGCUCUCUGUCUUCUGUUAC	Cleavage	1
mdm-miR156v	KGN57504	3	-1	1	21	27	47	UUGACAGAAGAGAGAGAGCAC	: ::::.:::::::: ::::	UUUCUCUUUCUCUUCUUUCAA	Cleavage	1
mdm-miR156v	KGN63709	3	-1	1	21	244	264	UUGACAGAAGAGAGAGAGCAC	: .:.:.:.:::::::::::	UUUUUUUUUUUCUUCUGUCAA	Cleavage	1
mdm-miR156v	KGN53471	3	-1	1	21	6	26	UUGACAGAAGAGAGAGAGCAC	::::::::.::.:::::	CCUCUCUCUCUUUUUUGUCAU	Cleavage	1
mdm-miR156v	KGN44691	3	-1	1	21	5	25	UUGACAGAAGAGAGAGAGCAC	::::::::.:::: ::::	CCCCUCUCUCUUUUCUUUCAA	Cleavage	1
mdm-miR156v	KGN50018	3	-1	1	21	490	510	UUGACAGAAGAGAGAGAGCAC	: :::::.: ::::::::.:.	GAGCUCUUUGUCUUCUGUUAG	Cleavage	1
mdm-miR156v	KGN63733	3	-1	1	21	2245	2265	UUGACAGAAGAGAGAGAGCAC	::::::::.::.:::.:.	UCUCUCUCUCUUUUUUGUUAG	Cleavage	1
mdm-miR156v	KGN61573	3	-1	1	21	2926	2946	UUGACAGAAGAGAGAGAGCAC	::.:::::::::: ::::	GACCUUUCUCUCUUCUUUCAA	Cleavage	1
mdm-miR156v	KGN55617	3	-1	1	21	2762	2782	UUGACAGAAGAGAGAGAGCAC	:::: :::::::.: ::::	CCGCUCGCUCUCUUUUCUCAA	Cleavage	1
mdm-miR156w	KGN53697	3	-1	1	21	349	369	UUGACAGAAGAGAGAGAGCAC	:::::::::::::.::::	CUGCUCUCUCUCUUUUGUCUU	Cleavage	1
mdm-miR156w	KGN61498	3	-1	1	21	4786	4806	UUGACAGAAGAGAGAGAGCAC	:::.:. :::::::.::::.:	GUGUUUGCUCUCUUUUGUCGA	Cleavage	1
mdm-miR156w	KGN54606	3	-1	1	21	34	54	UUGACAGAAGAGAGAGAGCAC	:::::::::::::.: :::	UUGCUCUCUCUCUUUUCUCAU	Cleavage	1
mdm-miR156w	KGN53538	3	-1	1	21	434	454	UUGACAGAAGAGAGAGAGCAC	:::::::: ::::::::.:	UUGCUCUCUGUCUUCUGUUAC	Cleavage	1
mdm-miR156w	KGN57504	3	-1	1	21	27	47	UUGACAGAAGAGAGAGAGCAC	: ::::.:::::::: ::::	UUUCUCUUUCUCUUCUUUCAA	Cleavage	1
mdm-miR156w	KGN63709	3	-1	1	21	244	264	UUGACAGAAGAGAGAGAGCAC	: .:.:.:.:::::::::::	UUUUUUUUUUUCUUCUGUCAA	Cleavage	1
mdm-miR156w	KGN53471	3	-1	1	21	6	26	UUGACAGAAGAGAGAGAGCAC	::::::::.::.:::::	CCUCUCUCUCUUUUUUGUCAU	Cleavage	1
mdm-miR156w	KGN44691	3	-1	1	21	5	25	UUGACAGAAGAGAGAGAGCAC	::::::::.:::: ::::	CCCCUCUCUCUUUUCUUUCAA	Cleavage	1
mdm-miR156w	KGN50018	3	-1	1	21	490	510	UUGACAGAAGAGAGAGAGCAC	: :::::.: ::::::::.:.	GAGCUCUUUGUCUUCUGUUAG	Cleavage	1
mdm-miR156w	KGN63733	3	-1	1	21	2245	2265	UUGACAGAAGAGAGAGAGCAC	::::::::.::.:::.:.	UCUCUCUCUCUUUUUUGUUAG	Cleavage	1
mdm-miR156w	KGN61573	3	-1	1	21	2926	2946	UUGACAGAAGAGAGAGAGCAC	::.:::::::::: ::::	GACCUUUCUCUCUUCUUUCAA	Cleavage	1
mdm-miR156w	KGN55617	3	-1	1	21	2762	2782	UUGACAGAAGAGAGAGAGCAC	:::: :::::::.: ::::	CCGCUCGCUCUCUUUUCUCAA	Cleavage	1
mes-miR477a	KGN48233	3	-1	1	20	759	778	CUCUCCCUCAAGGGCUUCUG	.::::::::: :::::::.	UAGAAGCCCUGGAGGGAGGA	Translation	1
mes-miR477a	KGN65332	3	-1	1	20	2710	2729	CUCUCCCUCAAGGGCUUCUG	::::.:.::::::::::	AUGAAGUCUUUGAGGGAGAU	Cleavage	1
mes-miR477a	KGN53443	3	-1	1	20	45	64	CUCUCCCUCAAGGGCUUCUG	:::.:...:::.:::::.:	GAGAGGUUUUUGGGGGAGGG	Cleavage	1
mes-miR477a	KGN59241	3	-1	1	20	1036	1055	CUCUCCCUCAAGGGCUUCUG	:::::::::: : ::::::	GAGAAGCCCUUCACGGAGAG	Cleavage	1
mes-miR477a	KGN44440	3	-1	1	20	1540	1559	CUCUCCCUCAAGGGCUUCUG	::::::..:::: ::.:::	GAGAAGCUUUUGAAGGGGAG	Cleavage	1
mes-miR477a	KGN46972	3	-1	1	20	837	856	CUCUCCCUCAAGGGCUUCUG	::: :::::::::::::	UUUAAGACCUUGAGGGAGAG	Cleavage	1
mes-miR477a	KGN62654	3	-1	1	20	178	197	CUCUCCCUCAAGGGCUUCUG	::.: ::::::: ::::::	AAGGAUCCCUUGAAGGAGAG	Cleavage	1
mes-miR477a	KGN56704	3	-1	1	20	751	770	CUCUCCCUCAAGGGCUUCUG	.::.: .::::::::.:::	AGGAGGAUCUUGAGGGGGAG	Cleavage	1
mes-miR477b	KGN48233	3	-1	1	20	759	778	CUCUCCCUCAAGGGCUUCUG	.::::::::: :::::::.	UAGAAGCCCUGGAGGGAGGA	Translation	1
mes-miR477b	KGN65332	3	-1	1	20	2710	2729	CUCUCCCUCAAGGGCUUCUG	::::.:.::::::::::	AUGAAGUCUUUGAGGGAGAU	Cleavage	1
mes-miR477b	KGN53443	3	-1	1	20	45	64	CUCUCCCUCAAGGGCUUCUG	:::.:...:::.:::::.:	GAGAGGUUUUUGGGGGAGGG	Cleavage	1
mes-miR477b	KGN59241	3	-1	1	20	1036	1055	CUCUCCCUCAAGGGCUUCUG	:::::::::: : ::::::	GAGAAGCCCUUCACGGAGAG	Cleavage	1
mes-miR477b	KGN44440	3	-1	1	20	1540	1559	CUCUCCCUCAAGGGCUUCUG	::::::..:::: ::.:::	GAGAAGCUUUUGAAGGGGAG	Cleavage	1
mes-miR477b	KGN46972	3	-1	1	20	837	856	CUCUCCCUCAAGGGCUUCUG	::: :::::::::::::	UUUAAGACCUUGAGGGAGAG	Cleavage	1
mes-miR477b	KGN62654	3	-1	1	20	178	197	CUCUCCCUCAAGGGCUUCUG	::.: ::::::: ::::::	AAGGAUCCCUUGAAGGAGAG	Cleavage	1
mes-miR477b	KGN56704	3	-1	1	20	751	770	CUCUCCCUCAAGGGCUUCUG	.::.: .::::::::.:::	AGGAGGAUCUUGAGGGGGAG	Cleavage	1
mes-miR477c	KGN48233	3	-1	1	20	759	778	CUCUCCCUCAAGGGCUUCUG	.::::::::: :::::::.	UAGAAGCCCUGGAGGGAGGA	Translation	1
mes-miR477c	KGN65332	3	-1	1	20	2710	2729	CUCUCCCUCAAGGGCUUCUG	::::.:.::::::::::	AUGAAGUCUUUGAGGGAGAU	Cleavage	1
mes-miR477c	KGN53443	3	-1	1	20	45	64	CUCUCCCUCAAGGGCUUCUG	:::.:...:::.:::::.:	GAGAGGUUUUUGGGGGAGGG	Cleavage	1
mes-miR477c	KGN59241	3	-1	1	20	1036	1055	CUCUCCCUCAAGGGCUUCUG	:::::::::: : ::::::	GAGAAGCCCUUCACGGAGAG	Cleavage	1
mes-miR477c	KGN44440	3	-1	1	20	1540	1559	CUCUCCCUCAAGGGCUUCUG	::::::..:::: ::.:::	GAGAAGCUUUUGAAGGGGAG	Cleavage	1
mes-miR477c	KGN46972	3	-1	1	20	837	856	CUCUCCCUCAAGGGCUUCUG	::: :::::::::::::	UUUAAGACCUUGAGGGAGAG	Cleavage	1
mes-miR477c	KGN62654	3	-1	1	20	178	197	CUCUCCCUCAAGGGCUUCUG	::.: ::::::: ::::::	AAGGAUCCCUUGAAGGAGAG	Cleavage	1
mes-miR477c	KGN56704	3	-1	1	20	751	770	CUCUCCCUCAAGGGCUUCUG	.::.: .::::::::.:::	AGGAGGAUCUUGAGGGGGAG	Cleavage	1
mes-miR477d	KGN53443	3	-1	1	20	45	64	CUCUCCCUCAAGGGCUUCUC	::::.:...:::.:::::.:	GAGAGGUUUUUGGGGGAGGG	Cleavage	1
mes-miR477d	KGN59241	3	-1	1	20	1036	1055	CUCUCCCUCAAGGGCUUCUC	::::::::::: : ::::::	GAGAAGCCCUUCACGGAGAG	Cleavage	1
mes-miR477d	KGN44440	3	-1	1	20	1540	1559	CUCUCCCUCAAGGGCUUCUC	:::::::..:::: ::.:::	GAGAAGCUUUUGAAGGGGAG	Cleavage	1
mes-miR477d	KGN65332	3	-1	1	20	2710	2729	CUCUCCCUCAAGGGCUUCUC	::::.:.::::::::::	AUGAAGUCUUUGAGGGAGAU	Cleavage	1
mes-miR477d	KGN48233	3	-1	1	20	759	778	CUCUCCCUCAAGGGCUUCUC	::::::::: :::::::.	UAGAAGCCCUGGAGGGAGGA	Translation	1
mes-miR477d	KGN46972	3	-1	1	20	837	856	CUCUCCCUCAAGGGCUUCUC	::: :::::::::::::	UUUAAGACCUUGAGGGAGAG	Cleavage	1
mes-miR477d	KGN62654	3	-1	1	20	178	197	CUCUCCCUCAAGGGCUUCUC	::.: ::::::: ::::::	AAGGAUCCCUUGAAGGAGAG	Cleavage	1
mes-miR477d	KGN56704	3	-1	1	20	751	770	CUCUCCCUCAAGGGCUUCUC	.::.: .::::::::.:::	AGGAGGAUCUUGAGGGGGAG	Cleavage	1
mes-miR477e	KGN48233	3	-1	1	20	759	778	CUCUCCCUCAAGGGCUUCUG	.::::::::: :::::::.	UAGAAGCCCUGGAGGGAGGA	Translation	1
mes-miR477e	KGN65332	3	-1	1	20	2710	2729	CUCUCCCUCAAGGGCUUCUG	::::.:.::::::::::	AUGAAGUCUUUGAGGGAGAU	Cleavage	1
mes-miR477e	KGN53443	3	-1	1	20	45	64	CUCUCCCUCAAGGGCUUCUG	:::.:...:::.:::::.:	GAGAGGUUUUUGGGGGAGGG	Cleavage	1
mes-miR477e	KGN59241	3	-1	1	20	1036	1055	CUCUCCCUCAAGGGCUUCUG	:::::::::: : ::::::	GAGAAGCCCUUCACGGAGAG	Cleavage	1
mes-miR477e	KGN44440	3	-1	1	20	1540	1559	CUCUCCCUCAAGGGCUUCUG	::::::..:::: ::.:::	GAGAAGCUUUUGAAGGGGAG	Cleavage	1
mes-miR477e	KGN46972	3	-1	1	20	837	856	CUCUCCCUCAAGGGCUUCUG	::: :::::::::::::	UUUAAGACCUUGAGGGAGAG	Cleavage	1
mes-miR477e	KGN62654	3	-1	1	20	178	197	CUCUCCCUCAAGGGCUUCUG	::.: ::::::: ::::::	AAGGAUCCCUUGAAGGAGAG	Cleavage	1
mes-miR477e	KGN56704	3	-1	1	20	751	770	CUCUCCCUCAAGGGCUUCUG	.::.: .::::::::.:::	AGGAGGAUCUUGAGGGGGAG	Cleavage	1
mes-miR477f	KGN45996	3	-1	1	20	766	785	AUCUCCCUCAAAGGCUUCCA	: ::::::::::: ::::.:	UAGAAGCCUUUGAUGGAGGU	Cleavage	1
mes-miR477f	KGN44382	3	-1	1	20	1372	1391	AUCUCCCUCAAAGGCUUCCA	:::::.::::: ::::::	AAGAAGCUUUUGAAGGAGAU	Cleavage	1
mes-miR477f	KGN46981	3	-1	1	20	1797	1816	AUCUCCCUCAAAGGCUUCCA	:::.:.:::::. ::::::	GGGAGGUCUUUGGAGGAGAU	Cleavage	1
mes-miR477f	KGN63612	3	-1	1	20	1468	1487	AUCUCCCUCAAAGGCUUCCA	:.:: .::::::::::::	AUGGAGGUUUUGAGGGAGAU	Cleavage	1
mes-miR477g	KGN45996	3	-1	1	20	766	785	AUCUCCCUCAAAGGCUUCCA	: ::::::::::: ::::.:	UAGAAGCCUUUGAUGGAGGU	Cleavage	1
mes-miR477g	KGN44382	3	-1	1	20	1372	1391	AUCUCCCUCAAAGGCUUCCA	:::::.::::: ::::::	AAGAAGCUUUUGAAGGAGAU	Cleavage	1
mes-miR477g	KGN46981	3	-1	1	20	1797	1816	AUCUCCCUCAAAGGCUUCCA	:::.:.:::::. ::::::	GGGAGGUCUUUGGAGGAGAU	Cleavage	1
mes-miR477g	KGN63612	3	-1	1	20	1468	1487	AUCUCCCUCAAAGGCUUCCA	:.:: .::::::::::::	AUGGAGGUUUUGAGGGAGAU	Cleavage	1
mtr-miR1509a-3p	KGN50479	3	-1	1	21	454	474	ACCGGAUUUCCUUGAUUAAAG	:::.::::::::: ..:::	UGUUAGUCAAGGAAAAUUGGU	Cleavage	1
mtr-miR1509a-3p	KGN53145	3	-1	1	21	412	432	ACCGGAUUUCCUUGAUUAAAG	::::::::: :.::..:::	UCUUAAUCAAGUAGAUUUGGU	Translation	1
mtr-miR1509a-3p	KGN49873	3	-1	1	21	2037	2057	ACCGGAUUUCCUUGAUUAAAG	:::. :::::.:::::::	UGUUAGGGAAGGAGAUCCGGU	Cleavage	2
mtr-miR2650	KGN66884	3	-1	1	22	580	601	AACUUAAAUAUGUUUUCAGUCC	:::: :: ::::.:::.::::	UGACUCAACACAUGUUUGAGUU	Cleavage	1
mtr-miR2650	KGN56017	3	-1	1	22	1502	1523	AACUUAAAUAUGUUUUCAGUCC	::::.:::..::::: ::::	AAACUGGAAAUGUAUUUCAGUU	Cleavage	1
mtr-miR2650	KGN50388	3	-1	1	22	480	501	AACUUAAAUAUGUUUUCAGUCC	..:::.:::: ::::.::::	CUGUUGAGAACACAUUUGAGUU	Translation	1
mtr-miR2650	KGN43323	3	-1	1	22	397	418	AACUUAAAUAUGUUUUCAGUCC	::: :::: ::.::::::::	UCACUUAAAAAAUGUUUAAGUU	Cleavage	1
mtr-miR2650	KGN62070	3	-1	1	22	866	887	AACUUAAAUAUGUUUUCAGUCC	..::.::::::::::. :::	UCGUUGGAAACAUAUUUGUGUU	Cleavage	1
mtr-miR2650	KGN58163	3	-1	1	22	1459	1480	AACUUAAAUAUGUUUUCAGUCC	: :::::..::.:::.::::	UCAGUGAAAGUAUGUUUGAGUU	Cleavage	1
mtr-miR2650	KGN58330	3	-1	1	22	137	158	AACUUAAAUAUGUUUUCAGUCC	:::::::.: .:::.::::	UUCCUGAAAAUAAGUUUGAGUU	Translation	1
mtr-miR2650	KGN58162	3	-1	1	22	395	416	AACUUAAAUAUGUUUUCAGUCC	.:::::::::. ::.::::	CUUUUGAAAACAUGAUUGAGUU	Cleavage	1
mtr-miR2650	KGN55000	3	-1	1	22	369	390	AACUUAAAUAUGUUUUCAGUCC	:::::::.: ::::..:::	AUUCUGAAAAUACAUUUGGGUU	Translation	1
mtr-miR2650	KGN66050	3	-1	1	22	2630	2651	AACUUAAAUAUGUUUUCAGUCC	:. ::. :::::::::::::	UAAUCGAGUACAUAUUUAAGUU	Cleavage	1
mtr-miR2650	KGN51220	3	-1	1	22	1733	1754	AACUUAAAUAUGUUUUCAGUCC	:: ::::.::::::.:::	UCCCUAAAAAUAUAUUUGAGUA	Cleavage	1
mtr-miR2650	KGN64273	3	-1	1	22	1361	1382	AACUUAAAUAUGUUUUCAGUCC	: ::::.:::: :::::::	GAUCCGAAAGCAUACUUAAGUU	Cleavage	1
mtr-miR2650	KGN51452	3	-1	1	22	1339	1360	AACUUAAAUAUGUUUUCAGUCC	:::.: ::: :::::::::	CUUCUGGAUACAGAUUUAAGUU	Translation	1
mtr-miR2655b	KGN62058	3	-1	1	21	137	157	CGUUUUGGUCCCUUAACUUUA	::::::: ::::::::::.	AAAAGUUACGGGACCAAAAUA	Cleavage	1
mtr-miR2655b	KGN65320	3	-1	1	21	285	305	CGUUUUGGUCCCUUAACUUUA	::::: ::::::...:::.:	AAAAGUGAAGGGAUUGAAAUG	Cleavage	1
mtr-miR2655b	KGN49466	3	-1	1	21	1362	1382	CGUUUUGGUCCCUUAACUUUA	.:: ::: ::::::::::.:	AGAAAUUAUGGGACCAAAAUG	Cleavage	1
mtr-miR2655b	KGN59274	3	-1	1	21	378	398	CGUUUUGGUCCCUUAACUUUA	: : :: :::::::::::..:	UCAUGUGAAGGGACCAAAGUG	Cleavage	1
mtr-miR2655b	KGN64688	3	-1	1	21	3040	3060	CGUUUUGGUCCCUUAACUUUA	:.: ::::::::::::.:	AUAGGGAAAGGGACCAAAAUG	Cleavage	1
mtr-miR5212-5p	KGN51644	3	-1	1	22	1369	1390	UGGAUUUCGUAUUUCUUUGGUA	:::: ::::::::.:::: :::	UACCUAAGAAAUAUGAAACCCA	Cleavage	2
mtr-miR5212-5p	KGN47109	3	-1	1	22	2977	2998	UGGAUUUCGUAUUUCUUUGGUA	:.:::::::::::.:.::: .:	UGCCAAAGAAAUAUGGAAUAUA	Cleavage	1
mtr-miR5212-5p	KGN60162	3	-1	1	22	1293	1314	UGGAUUUCGUAUUUCUUUGGUA	:: ..:::::.:::::::: ::	UAAUGAAGAAGUACGAAAUACA	Cleavage	1
mtr-miR5212-5p	KGN65963	3	-1	1	22	2081	2102	UGGAUUUCGUAUUUCUUUGGUA	:. ::.::.::::::..::::	UGACAGAGGAAUACGGGAUCCC	Cleavage	1
mtr-miR5212-5p	KGN45194	3	-1	1	22	709	730	UGGAUUUCGUAUUUCUUUGGUA	.:::::::::..:::.::.	GUUCAAAGAAAUGUGAAGUCUU	Cleavage	1
mtr-miR5212-5p	KGN50343	3	-1	1	22	387	408	UGGAUUUCGUAUUUCUUUGGUA	: .::..::.:::::::: :::	UUUCAGGGAGAUACGAAACCCA	Cleavage	1
mtr-miR5212-5p	KGN46325	3	-1	1	22	99	120	UGGAUUUCGUAUUUCUUUGGUA	: ::::::::::.:::. .::	GAGCAAAGAAAUAUGAAGAUCA	Cleavage	1
mtr-miR5212-5p	KGN56476	3	-1	1	22	323	344	UGGAUUUCGUAUUUCUUUGGUA	: ::.:::::::.:::: .::	AAACAGAGAAAUAUGAAAAUCA	Cleavage	1
mtr-miR5212-5p	KGN47688	3	-1	1	22	1825	1846	UGGAUUUCGUAUUUCUUUGGUA	: :::.:::::. ::::::.:	AAGCAAGGAAAUGAGAAAUCUA	Cleavage	1
mtr-miR5212-5p	KGN56580	3	-1	1	22	281	302	UGGAUUUCGUAUUUCUUUGGUA	..:::::.::::..::.::	AGAUGAAGAAGUACGGGAUUCA	Cleavage	1
mtr-miR5212-5p	KGN64012	3	-1	1	22	1097	1118	UGGAUUUCGUAUUUCUUUGGUA	:. .: :::::::.:::::.:.	UGAUAUAGAAAUAUGAAAUUCG	Cleavage	1
mtr-miR5212-5p	KGN56382	3	-1	1	22	845	866	UGGAUUUCGUAUUUCUUUGGUA	::.:::::::.:::::. :	AGACAGAGAAAUAUGAAAUUGA	Cleavage	1
mtr-miR5212-5p	KGN62440	3	-1	1	22	1489	1510	UGGAUUUCGUAUUUCUUUGGUA	:::::::: ..:.::::::	CUACAAAGAAACGUGGAAUCCA	Translation	2
mtr-miR5212-5p	KGN47343	3	-1	1	22	987	1007	UGGAUUUCGUAUUUCUUUGGUA	:.:::: ::::..::::::::	GAUCAAA-AAAUGUGAAAUCCA	Cleavage	1
mtr-miR5212-5p	KGN65111	3	-1	1	22	1687	1708	UGGAUUUCGUAUUUCUUUGGUA	.:: :::.::..::::::.:	AUUCAUAGAGAUGUGAAAUCUA	Cleavage	1
mtr-miR5227	KGN49840	3	-1	1	22	564	585	UGAAGAGAAGAAGAUUGAUGAA	::.::.:::.::.::.:::::	UUUAUUAAUUUUUUUUUCUUCU	Cleavage	2
mtr-miR5227	KGN43263	3	-1	1	22	155	176	UGAAGAGAAGAAGAUUGAUGAA	:::::: ::.:::::::.::..	UUCAUCUAUUUUCUUCUUUUUG	Cleavage	1
mtr-miR5227	KGN55644	3	-1	1	22	206	227	UGAAGAGAAGAAGAUUGAUGAA	:::.:: ::.::.:::::::.:	UUCGUCCAUUUUUUUCUCUUUA	Cleavage	2
mtr-miR5227	KGN61642	3	-1	1	22	817	838	UGAAGAGAAGAAGAUUGAUGAA	::::. :::::::::::::.	AUCAUUCAUCUUCUUCUCUUUC	Cleavage	1
mtr-miR5227	KGN51260	3	-1	1	22	917	938	UGAAGAGAAGAAGAUUGAUGAA	:.::::.:.::.:::::::.	CUUAUCAGUUUUUUUCUCUUUU	Cleavage	1
mtr-miR5227	KGN58793	3	-1	1	22	2012	2033	UGAAGAGAAGAAGAUUGAUGAA	:.::::::.::.::.: ::::	AUUAUCAAUUUUUUUUUGUUCA	Cleavage	1
mtr-miR5227	KGN63328	3	-1	1	22	384	405	UGAAGAGAAGAAGAUUGAUGAA	:::: : ::::::::::::::	UUCAAGAUUCUUCUUCUCUUCA	Cleavage	1
mtr-miR5227	KGN49174	3	-1	1	22	193	214	UGAAGAGAAGAAGAUUGAUGAA	:::.::::::.::.::::.	CCCAUUAAUCUUUUUUUCUUUU	Cleavage	1
mtr-miR5227	KGN52934	3	-1	1	22	428	449	UGAAGAGAAGAAGAUUGAUGAA	::. : ::::::.::::.::::	UUUCUGAAUCUUUUUCUUUUCA	Cleavage	1
mtr-miR5227	KGN58351	3	-1	1	22	990	1011	UGAAGAGAAGAAGAUUGAUGAA	:. :.:::::::::.:::::	AUUUUUAAUCUUCUUUUCUUCU	Cleavage	1
mtr-miR5227	KGN45680	3	-1	1	22	43	64	UGAAGAGAAGAAGAUUGAUGAA	:.::.: ::::.::::::::	CUUAUUAUUCUUUUUCUCUUCU	Cleavage	1
mtr-miR5227	KGN49816	3	-1	1	22	235	256	UGAAGAGAAGAAGAUUGAUGAA	:: ::: :::::::::::::	AUCUUCAUUCUUCUUCUCUUCU	Cleavage	1
mtr-miR5227	KGN45681	3	-1	1	22	43	64	UGAAGAGAAGAAGAUUGAUGAA	:.::.: ::::.::::::::	CUUAUUAUUCUUUUUCUCUUCU	Cleavage	1
mtr-miR5227	KGN53701	3	-1	1	22	465	485	UGAAGAGAAGAAGAUUGAUGAA	::..:::: ::::::.::::::	UUUGUCAA-CUUCUUUUCUUCA	Cleavage	1
mtr-miR5227	KGN61574	3	-1	1	22	2038	2059	UGAAGAGAAGAAGAUUGAUGAA	:::.:::::::::::.: :.	CGCAUUAAUCUUCUUCUUUGCG	Cleavage	1
mtr-miR5227	KGN49895	3	-1	1	22	924	945	UGAAGAGAAGAAGAUUGAUGAA	:: :..: :::::::::::::	GUCUUUGAGCUUCUUCUCUUCA	Cleavage	1
mtr-miR5227	KGN50469	3	-1	1	22	103	124	UGAAGAGAAGAAGAUUGAUGAA	::.: : ::::::::::::::	UUUAACCUUCUUCUUCUCUUCA	Cleavage	2
mtr-miR5227	KGN64196	3	-1	1	22	702	723	UGAAGAGAAGAAGAUUGAUGAA	: :.:... :::::::::::::	UGCGUUGGACUUCUUCUCUUCA	Cleavage	1
mtr-miR5227	KGN54575	3	-1	1	22	6	28	UGAAGAGAAGAAGA-UUGAUGAA	:::.:: ::::::::::::.:	ACCAUUAAAUCUUCUUCUCUUUA	Cleavage	2
mtr-miR5227	KGN49083	3	-1	1	22	205	226	UGAAGAGAAGAAGAUUGAUGAA	: ::: ::::::::::::: :.	UGCAUGAAUCUUCUUCUCUGCG	Cleavage	1
mtr-miR5227	KGN48692	3	-1	1	22	127	148	UGAAGAGAAGAAGAUUGAUGAA	:::: ::: ::::.::::::	CCCAUCUAUCCUCUUUUCUUCA	Cleavage	1
mtr-miR5227	KGN59911	3	-1	1	22	63	84	UGAAGAGAAGAAGAUUGAUGAA	::::: : ::.:::::::::	CCCAUCAUUAUUUUUCUCUUCA	Cleavage	1
mtr-miR5227	KGN57891	3	-1	1	22	260	281	UGAAGAGAAGAAGAUUGAUGAA	:.::::::::::.::::	CAACACGAUCUUCUUCUUUUCA	Cleavage	1
mtr-miR5227	KGN58219	3	-1	1	22	11	32	UGAAGAGAAGAAGAUUGAUGAA	.::.:::.: .:::::::::	CAUAUUAAUUUCUUUCUCUUCA	Translation	1
mtr-miR5227	KGN51243	3	-1	1	22	6	26	UGAAGAGAAGAAGAUUGAUGAA	::.::: ::::::::::::::	UUUAUCU-UCUUCUUCUCUUCA	Cleavage	1
mtr-miR5227	KGN50238	3	-1	1	22	40	61	UGAAGAGAAGAAGAUUGAUGAA	::::::: :::.::::::	UCUCUCAAUCUCCUUUUCUUCA	Translation	1
mtr-miR5227	KGN50241	3	-1	1	22	40	61	UGAAGAGAAGAAGAUUGAUGAA	::::::: :::.::::::	UCUCUCAAUCUCCUUUUCUUCA	Translation	1
mtr-miR5227	KGN44690	3	-1	1	22	755	776	UGAAGAGAAGAAGAUUGAUGAA	: ::.::: ::.::::.::::	AUAAUUAAUAUUUUUCUUUUCA	Cleavage	1
mtr-miR5227	KGN60279	3	-1	1	22	802	823	UGAAGAGAAGAAGAUUGAUGAA	:::::::: ::::.::::	UAUUUCAAUCUUGUUCUUUUCA	Translation	1
mtr-miR5227	KGN58279	3	-1	1	22	181	202	UGAAGAGAAGAAGAUUGAUGAA	:::::.: ::::::::::	ACAUUCAAUUUCCUUCUCUUCA	Translation	1
mtr-miR5227	KGN60373	3	-1	1	22	69	90	UGAAGAGAAGAAGAUUGAUGAA	:::::::::::::. :::	UCUUUCAAUCUUCUUCUUCUCA	Cleavage	1
mtr-miR5227	KGN62482	3	-1	1	22	1429	1450	UGAAGAGAAGAAGAUUGAUGAA	:::::::::.::.:.::.	AGAAUCAAUCUUUUUUUUUUUU	Cleavage	1
mtr-miR5234	KGN59962	3	-1	1	21	180	200	UUUUGUUGUGGAUGGCAGAAG	:::. ::::::.::.:::::.	CUUUAGCCAUCUACGACAAAG	Cleavage	1
mtr-miR5234	KGN56464	3	-1	1	21	3326	3346	UUUUGUUGUGGAUGGCAGAAG	:::::: : ::::::::.::	GUUCUGCAAACCACAACAGAA	Cleavage	1
mtr-miR5234	KGN45927	3	-1	1	21	1112	1132	UUUUGUUGUGGAUGGCAGAAG	:::::..:..::::::::	AAUCUGCUGUUUACAACAAAC	Cleavage	1
mtr-miR5234	KGN53837	3	-1	1	21	1043	1063	UUUUGUUGUGGAUGGCAGAAG	:::.::::..:::.::::	CCACUGUCAUCUGCAAUAAAA	Cleavage	1
mtr-miR5234	KGN60294	3	-1	1	21	2717	2737	UUUUGUUGUGGAUGGCAGAAG	.:::::::::::::: ::	UGAUUGCCAUCCACAACAUAA	Cleavage	1
mtr-miR5234	KGN46571	3	-1	1	21	909	929	UUUUGUUGUGGAUGGCAGAAG	:::::::::.:..:..:.:	UGUCUGCCAUCUAUGAUGAGA	Cleavage	1
mtr-miR5234	KGN44711	3	-1	1	21	1042	1062	UUUUGUUGUGGAUGGCAGAAG	:.::.:: ::::::::::.	GAUUUGUCAACCACAACAAAG	Cleavage	1
mtr-miR5234	KGN56670	3	-1	1	21	1136	1156	UUUUGUUGUGGAUGGCAGAAG	:.:::::::.:::: .:::	AGUUUGCCAUCUACAAAGAAA	Cleavage	1
mtr-miR5234	KGN65976	3	-1	1	21	1538	1558	UUUUGUUGUGGAUGGCAGAAG	:.:::..::.:::.:::.:	GAUUUGCUGUCUACAGCAAGA	Cleavage	1
mtr-miR5234	KGN44680	3	-1	1	21	1983	2003	UUUUGUUGUGGAUGGCAGAAG	:.::.:.::::: ::::::	UCUUUGUCGUCCACUACAAAA	Cleavage	1
mtr-miR5234	KGN55516	3	-1	1	21	1633	1653	UUUUGUUGUGGAUGGCAGAAG	:::::..::::..:::..:	ACUCUGCUGUCCAUGACAGGA	Cleavage	1
mtr-miR5234	KGN61638	3	-1	1	21	1264	1284	UUUUGUUGUGGAUGGCAGAAG	:.::: :::.::::..:::	UAUUUGCGAUCUACAAUGAAA	Cleavage	1
mtr-miR5239	KGN51359	3	-1	1	21	485	505	UGGGAGAAAAGAUAGAAUGUG	:: :::::::::::::: :.:	CAGAUUCUAUCUUUUCUGCUA	Cleavage	1
mtr-miR5239	KGN59086	3	-1	1	21	2011	2031	UGGGAGAAAAGAUAGAAUGUG	.:::::: :::::::::.:	AGCAUUCUUUCUUUUCUCUCU	Cleavage	1
mtr-miR5239	KGN63679	3	-1	1	21	128	148	UGGGAGAAAAGAUAGAAUGUG	:::::::::::::.:.:	CUGUUUCUAUCUUUUCUUCUA	Cleavage	1
mtr-miR5239	KGN53090	3	-1	1	21	1159	1179	UGGGAGAAAAGAUAGAAUGUG	::.::::::::.:::::	UCUCUUUUAUCUUUUUUCCCA	Cleavage	1
mtr-miR5239	KGN64659	3	-1	1	21	1323	1343	UGGGAGAAAAGAUAGAAUGUG	:::::: ::.:::::::...	GACAUUCAAUUUUUUCUCUUG	Cleavage	1
mtr-miR5239	KGN58179	3	-1	1	21	214	234	UGGGAGAAAAGAUAGAAUGUG	: ::::::.::::::::...	CCCAUUCUGUCUUUUCUUUUC	Cleavage	1
mtr-miR5239	KGN55094	3	-1	1	21	1232	1252	UGGGAGAAAAGAUAGAAUGUG	::.:::::::::::.::	AGGUUUUUAUCUUUUCUCUCA	Cleavage	2
mtr-miR5239	KGN46373	3	-1	1	21	958	978	UGGGAGAAAAGAUAGAAUGUG	:::::::::::::: :.:	UUCAUUCUAUCUUUUCCCUCU	Cleavage	1
mtr-miR5239	KGN50218	3	-1	1	21	478	498	UGGGAGAAAAGAUAGAAUGUG	:::::: ::::::::::.	GCCAUUCUUUCUUUUCUCCUU	Cleavage	1
mtr-miR5239	KGN61663	3	-1	1	21	1588	1608	UGGGAGAAAAGAUAGAAUGUG	...:: ::::::::: :::::	UGUAUGCUAUCUUUUGUCCCA	Cleavage	1
mtr-miR5239	KGN55728	3	-1	1	21	1378	1398	UGGGAGAAAAGAUAGAAUGUG	: :::::: ::::::: ::::	CCCAUUCUCUCUUUUCCCCCA	Cleavage	1
mtr-miR5239	KGN45420	3	-1	1	21	601	621	UGGGAGAAAAGAUAGAAUGUG	.:. ::: :::::::::.:::	UAUUUUCAAUCUUUUCUUCCA	Cleavage	1
mtr-miR5239	KGN64206	3	-1	1	21	252	272	UGGGAGAAAAGAUAGAAUGUG	::::.: ::::::::..::	UCCAUUUUCUCUUUUCUUUCA	Cleavage	1
mtr-miR5239	KGN61682	3	-1	1	21	224	244	UGGGAGAAAAGAUAGAAUGUG	:::::: :.::::::..::	AUCAUUCUCUUUUUUCUUUCA	Cleavage	1
mtr-miR5239	KGN55021	3	-1	1	21	245	265	UGGGAGAAAAGAUAGAAUGUG	: :.::::::::::.:::	UUGAAUUUAUCUUUUCUUCCA	Cleavage	1
mtr-miR5239	KGN47466	3	-1	1	21	18	38	UGGGAGAAAAGAUAGAAUGUG	.: : ::::::::::::::	GGCCUCCUAUCUUUUCUCCCU	Cleavage	1
mtr-miR5239	KGN45043	3	-1	1	21	111	131	UGGGAGAAAAGAUAGAAUGUG	: ::::: :::: :::::.::	CCCAUUCAAUCUCUUCUCUCA	Cleavage	1
mtr-miR5239	KGN48032	3	-1	1	21	176	196	UGGGAGAAAAGAUAGAAUGUG	:: ::::::::::.::.:	UUCAAUCUAUCUUUUUUCUCC	Cleavage	1
mtr-miR5239	KGN48889	3	-1	1	21	73	93	UGGGAGAAAAGAUAGAAUGUG	: :::: :::::::::.::	UUCUUUCUUUCUUUUCUCUCA	Cleavage	1
mtr-miR5239	KGN47028	3	-1	1	21	177	197	UGGGAGAAAAGAUAGAAUGUG	::::: .:.:::::::..:	UUCAUUCCGUUUUUUCUCUUA	Cleavage	1
mtr-miR5239	KGN64494	3	-1	1	21	516	536	UGGGAGAAAAGAUAGAAUGUG	.: : .:::::::::::.::	GGCUUCUUAUCUUUUCUCUCA	Cleavage	1
osa-miR1435	KGN54798	3	-1	1	20	1125	1144	UUUCUUAAGUCAAACUUUUU	::..:::::::::: .::::	AAGGAGUUUGACUUUGGAAA	Cleavage	1
osa-miR1435	KGN62415	3	-1	1	20	182	201	UUUCUUAAGUCAAACUUUUU	::::: :: :::::::::.:	AAAAAAUUGGACUUAAGAGA	Cleavage	1
osa-miR1435	KGN59625	3	-1	1	20	1824	1843	UUUCUUAAGUCAAACUUUUU	::.::: :::.::::::::	AAGAAGGUUGGCUUAAGAAU	Cleavage	1
osa-miR1435	KGN66104	3	-1	1	20	350	369	UUUCUUAAGUCAAACUUUUU	::..:: ::::.::.:::::	AAGGAGAUUGAUUUGAGAAA	Cleavage	1
osa-miR1435	KGN51832	3	-1	1	20	639	658	UUUCUUAAGUCAAACUUUUU	.:..:::::::.:::::: :	GAGGAGUUUGAUUUAAGAUA	Cleavage	1
osa-miR1435	KGN61109	3	-1	1	20	496	515	UUUCUUAAGUCAAACUUUUU	:: ..::::::.::::::.:	AAUGGGUUUGAUUUAAGAGA	Cleavage	1
osa-miR1435	KGN60795	3	-1	1	20	573	592	UUUCUUAAGUCAAACUUUUU	..:::::::.::.:::::	CUGGAGUUUGAUUUGAGAAA	Cleavage	1
osa-miR1435	KGN43599	3	-1	1	20	547	566	UUUCUUAAGUCAAACUUUUU	.:::::::::: ::::::	UUGAAGUUUGACUGAAGAAA	Cleavage	1
osa-miR1435	KGN53317	3	-1	1	20	1001	1020	UUUCUUAAGUCAAACUUUUU	::::::: ::.::.::::.	CAAAAGUUGGAUUUGAGAAG	Cleavage	1
osa-miR1435	KGN62337	3	-1	1	20	601	620	UUUCUUAAGUCAAACUUUUU	::::::::::.:: .::.:	CAAAAGUUUGAUUUUGGAGA	Cleavage	1
osa-miR1435	KGN51615	3	-1	1	20	793	812	UUUCUUAAGUCAAACUUUUU	.::::: ::: :::::::.:	GAAAAGCUUGUCUUAAGAGA	Translation	1
osa-miR1435	KGN51383	3	-1	1	20	340	359	UUUCUUAAGUCAAACUUUUU	.::: :::.:::::::::	CUGAAGCUUGGCUUAAGAAA	Cleavage	1
osa-miR1435	KGN50986	3	-1	1	20	2265	2284	UUUCUUAAGUCAAACUUUUU	::::: :::::::.::: :	UAAAAGCUUGACUUGAGACA	Cleavage	1
osa-miR1435	KGN60594	3	-1	1	20	225	244	UUUCUUAAGUCAAACUUUUU	: .:: ::::.::::::::	CAUGAGAUUGAUUUAAGAAA	Cleavage	1
osa-miR1435	KGN61431	3	-1	1	20	944	963	UUUCUUAAGUCAAACUUUUU	::: : :::.::::::.::	CAAAUGCUUGGCUUAAGGAA	Cleavage	1
osa-miR171c-5p	KGN55276	3	-1	1	21	1328	1348	GGAUAUUGGUGCGGUUCAAUC	.::::::.::: ::::.::.	CGUUGAACUGCAGCAAUGUCU	Cleavage	1
osa-miR171c-5p	KGN57928	3	-1	1	21	464	484	GGAUAUUGGUGCGGUUCAAUC	:::.::.:::...:::::.	AUUUGGACUGCAUUGAUAUCU	Cleavage	1
osa-miR1853-3p	KGN47514	3	-1	1	22	154	175	UAAUUGGGGAUGUUCGGUUGCU	::::: :.:::.:..:::::	UUCAACCAAGCAUUCUUAAUUA	Cleavage	2
osa-miR1853-3p	KGN47515	3	-1	1	22	154	175	UAAUUGGGGAUGUUCGGUUGCU	::::: :.:::.:..:::::	UUCAACCAAGCAUUCUUAAUUA	Cleavage	1
osa-miR1853-3p	KGN56712	3	-1	1	22	2906	2927	UAAUUGGGGAUGUUCGGUUGCU	::.:::::::::.::::	UAACACUGAACAUCCCUAAUUC	Cleavage	1
osa-miR1853-3p	KGN57343	3	-1	1	22	260	281	UAAUUGGGGAUGUUCGGUUGCU	:: :: :::::..:::::::	GACAUCCCAACAUUUCCAAUUA	Cleavage	1
osa-miR1873	KGN60283	3	-1	1	24	142	165	UCAACAUGGUAUCAGAGCUGGAAG	:.:: :.:::::.:::::::	ACGCUAGGUUUGAUAUCAUGUUGU	Cleavage	1
osa-miR1873	KGN44471	3	-1	1	24	1383	1406	UCAACAUGGUAUCAGAGCUGGAAG	::::::::::::::::	UUGAUUUCUCUGAUACCAUGUUGU	Cleavage	1
osa-miR1873	KGN56825	3	-1	1	24	1666	1689	UCAACAUGGUAUCAGAGCUGGAAG	::: ::.:::.:::::::	AUAAUUGCUAUGGUACUAUGUUGA	Cleavage	1
osa-miR2871a-3p	KGN49400	3	-1	1	21	205	225	UAUUUUAGUUUCUAUGGUCAC	::::::::::::: :.:.::.	GUGACCAUAGAAAAUGAGAUG	Cleavage	1
osa-miR2871a-3p	KGN43309	3	-1	1	21	253	273	UAUUUUAGUUUCUAUGGUCAC	:::::::..::::::.:.	AACACCAUAGGGACUAAAGUG	Cleavage	1
osa-miR2871a-3p	KGN59646	3	-1	1	21	190	210	UAUUUUAGUUUCUAUGGUCAC	::::::::::::: :::.	CCAACCAUAGAAACUACAAUG	Cleavage	1
osa-miR2871a-3p	KGN46249	3	-1	1	21	2500	2520	UAUUUUAGUUUCUAUGGUCAC	::: ::::::::::..::	ACGACGAUAGAAACUAGGAUU	Cleavage	1
osa-miR2871a-3p	KGN53431	3	-1	1	21	664	684	UAUUUUAGUUUCUAUGGUCAC	: ::::. :::.:.:::.:::	GAGACCGAAGAGAUUAAGAUA	Cleavage	1
osa-miR2871a-3p	KGN44636	3	-1	1	21	1207	1227	UAUUUUAGUUUCUAUGGUCAC	::: :.:::::::::.::	AACACCCUGGAAACUAAAGUA	Cleavage	1
osa-miR3979-5p	KGN64646	3	-1	1	20	1	20	UCUCUCUCUCCCUUGAAGGC	:..::.::: ::::::::::	GUUUUUAAGAGAGAGAGAGA	Translation	1
osa-miR3979-5p	KGN58934	3	-1	1	20	3312	3331	UCUCUCUCUCCCUUGAAGGC	: .::.:::::::.:.::::	GGUUUUAAGGGAGGGGGAGA	Cleavage	1
osa-miR3979-5p	KGN53720	3	-1	1	20	765	784	UCUCUCUCUCCCUUGAAGGC	::::: ::: :.::::::::	GCCUUGAAGAGGGAGAGAGA	Translation	1
osa-miR3979-5p	KGN54474	3	-1	1	20	1544	1563	UCUCUCUCUCCCUUGAAGGC	::.:: :::::::::::: :	GCUUUGAAGGGAGAGAGAAA	Cleavage	1
osa-miR3979-5p	KGN43785	3	-1	1	20	2221	2240	UCUCUCUCUCCCUUGAAGGC	:.:: :::: ::::::::::	GUCUCCAAGUGAGAGAGAGA	Translation	1
osa-miR3979-5p	KGN60275	3	-1	1	20	631	650	UCUCUCUCUCCCUUGAAGGC	: :::::::::::::. :::	GACUUCAAGGGAGAGGUAGA	Cleavage	1
osa-miR3979-5p	KGN56637	3	-1	1	20	109	128	UCUCUCUCUCCCUUGAAGGC	::.: .:::::::.:::::.	GCUUCUAAGGGAGGGAGAGG	Cleavage	1
osa-miR3979-5p	KGN58114	3	-1	1	20	269	288	UCUCUCUCUCCCUUGAAGGC	:::::::::: ::.::::	AGCUUCAAGGGAAAGGGAGA	Cleavage	1
osa-miR3979-5p	KGN53116	3	-1	1	20	196	215	UCUCUCUCUCCCUUGAAGGC	..:::::: :.::::::::	AUUUUCAAGAGGGAGAGAGA	Translation	1
osa-miR3979-5p	KGN45027	3	-1	1	20	3502	3521	UCUCUCUCUCCCUUGAAGGC	:.::..:: ::::::::::	UCUUUUGAGAGAGAGAGAGA	Translation	1
osa-miR3979-5p	KGN63436	3	-1	1	20	2342	2361	UCUCUCUCUCCCUUGAAGGC	:::::::: :: :::::::	ACCUUCAAGUGACAGAGAGA	Translation	1
osa-miR3979-5p	KGN62262	3	-1	1	20	73	92	UCUCUCUCUCCCUUGAAGGC	.::: :::: :::::::::	UUCUUAAAGGUAGAGAGAGA	Translation	1
osa-miR5151	KGN65095	3	-1	1	22	1643	1664	UAAUGAUGUGGGUACGAAUGAA	: .:::.:::.:::..:::::	UGUAUUUGUAUCCAUGUCAUUU	Cleavage	1
osa-miR5151	KGN48229	3	-1	1	22	1003	1024	UAAUGAUGUGGGUACGAAUGAA	: ::: :::::.:.::::::	AUAAUUAGUACCUAUAUCAUUU	Cleavage	1
osa-miR5151	KGN66073	3	-1	1	22	464	485	UAAUGAUGUGGGUACGAAUGAA	:::: ::::::..:..:::	CAAAUUCAUACCCAUGUUGUUA	Cleavage	1
osa-miR5797	KGN50436	3	-1	1	21	659	679	UCGUGGGAUUUAUGCAGUUAA	:::::::: :::.::..::	AAAACUGCAUCAAUUCCGUGA	Translation	1
osa-miR5797	KGN43481	3	-1	1	21	83	103	UCGUGGGAUUUAUGCAGUUAA	: :::: :::::::.:::.:	UCAACUUCAUAAAUUCCAUGU	Cleavage	1
osa-miR5797	KGN56726	3	-1	1	21	465	485	UCGUGGGAUUUAUGCAGUUAA	: :..: :::.:::.::::::	UCAGUUUCAUGAAUUCCACGA	Cleavage	1
osa-miR6248	KGN56733	3	-1	1	21	2540	2560	UAUUUGAGGAUGGAGGUAGUA	:::.::::::::::::::	CACUGCCUCCAUCCUCAAAGG	Cleavage	1
osa-miR6248	KGN57884	3	-1	1	21	1139	1159	UAUUUGAGGAUGGAGGUAGUA	:..: ..:::::.::::::::	UGUUCUUUCCAUUCUCAAAUA	Cleavage	1
osa-miR6248	KGN51476	3	-1	1	21	636	656	UAUUUGAGGAUGGAGGUAGUA	:.:.:::::::::::::	GGGUGCUUCCAUCCUCAAAUC	Cleavage	1
osa-miR6248	KGN59746	3	-1	1	21	37	57	UAUUUGAGGAUGGAGGUAGUA	: ::::.::.:::: :::.::	UUCUACUUCUAUCCACAAGUA	Cleavage	1
osa-miR6248	KGN43800	3	-1	1	21	240	260	UAUUUGAGGAUGGAGGUAGUA	: ::..:::::::.::::: :	UCCUGUCUCCAUCUUCAAACA	Cleavage	1
osa-miR6248	KGN43806	3	-1	1	21	273	293	UAUUUGAGGAUGGAGGUAGUA	: :::.:::::::.::::. :	UCCUAUCUCCAUCUUCAAGAA	Cleavage	1
osa-miR6248	KGN59970	3	-1	1	21	166	186	UAUUUGAGGAUGGAGGUAGUA	::::.::: :::::::::	AUCUACUUCCCUCCUCAAAUC	Translation	1
osa-miR6248	KGN58023	3	-1	1	21	932	952	UAUUUGAGGAUGGAGGUAGUA	.::..::: ::::::::::	GCUUAUUUCCUUCCUCAAAUA	Translation	1
osa-miR6248	KGN64504	3	-1	1	21	1376	1396	UAUUUGAGGAUGGAGGUAGUA	:::..::::::. ::::::	CUCUAUUUCCAUCUCCAAAUA	Cleavage	1
osa-miR6248	KGN45463	3	-1	1	21	85	105	UAUUUGAGGAUGGAGGUAGUA	: :::: ::::..:::::::	GAAUACCGCCAUUUUCAAAUA	Cleavage	1
osa-miR6248	KGN60321	3	-1	1	21	302	322	UAUUUGAGGAUGGAGGUAGUA	.:: .::::: :::::::::	AGCUUUCUCCAGCCUCAAAUA	Translation	1
osa-miR6248	KGN50831	3	-1	1	21	15	35	UAUUUGAGGAUGGAGGUAGUA	:: .::.:::::::::::	ACCUUUCUUCAUCCUCAAAUC	Cleavage	1
osa-miR6248	KGN56789	3	-1	1	21	258	278	UAUUUGAGGAUGGAGGUAGUA	::::. .::::::..::::	GUCUACUGUCAUCCUUGAAUA	Cleavage	1
osa-miR6248	KGN45464	3	-1	1	21	269	289	UAUUUGAGGAUGGAGGUAGUA	: :.::::::..::::.::	CCCCAUCUCCAUUUUCAAGUA	Cleavage	1
osa-miR817	KGN64712	3	-1	1	21	1468	1488	UCCAACUUGAGGCCCGAUUGA	::::.:::..:::::::: :	CCAAUUGGGUUUCAAGUUGCA	Cleavage	1
osa-miR817	KGN50672	3	-1	1	21	864	884	UCCAACUUGAGGCCCGAUUGA	:::.:::::: .::::::.	GGAAUUGGGCCUGGAGUUGGG	Cleavage	1
osa-miR817	KGN53427	3	-1	1	21	1311	1331	UCCAACUUGAGGCCCGAUUGA	: ::: :::..:.:::::::.	UAAAUGGGGUUUUAAGUUGGG	Cleavage	1
osa-miR817	KGN52533	3	-1	1	21	1603	1623	UCCAACUUGAGGCCCGAUUGA	::::: :.::..::::::.	AAAAUCGUGUCUUGAGUUGGG	Cleavage	1
ptc-miR169ab	KGN43548	3	-1	1	20	892	911	CAGCCAAGGAAGACUUGCCC	:::::.::::::::.::	AACCAAGUUUUCCUUGGUUG	Cleavage	1
ptc-miR169ab	KGN59801	3	-1	1	20	1084	1103	CAGCCAAGGAAGACUUGCCC	::: .::::::::::::: :	GGGGGAGUCUUCCUUGGCAG	Cleavage	1
ptc-miR477a-5p	KGN50093	3	-1	1	21	956	976	AUCUCCCUCAGAGGCUUCCAA	::::: :::.:::: :::::	AUGGAAACCUUUGAGAGAGAU	Cleavage	1
ptc-miR477a-5p	KGN50538	3	-1	1	21	1096	1116	AUCUCCCUCAGAGGCUUCCAA	: :::::::::: ::: ::::	UCGGAAGCCUCUUAGGCAGAU	Cleavage	1
ptc-miR477a-5p	KGN44759	3	-1	1	21	3132	3152	AUCUCCCUCAGAGGCUUCCAA	:: :: .::::::::::.:	AGGGUAGGUUCUGAGGGAGGU	Cleavage	1
ptc-miR477b	KGN50093	3	-1	1	21	956	976	AUCUCCCUCAGAGGCUUCCAA	::::: :::.:::: :::::	AUGGAAACCUUUGAGAGAGAU	Cleavage	1
ptc-miR477b	KGN50538	3	-1	1	21	1096	1116	AUCUCCCUCAGAGGCUUCCAA	: :::::::::: ::: ::::	UCGGAAGCCUCUUAGGCAGAU	Cleavage	1
ptc-miR477b	KGN44759	3	-1	1	21	3132	3152	AUCUCCCUCAGAGGCUUCCAA	:: :: .::::::::::.:	AGGGUAGGUUCUGAGGGAGGU	Cleavage	1
ptc-miR478e	KGN49148	3	-1	1	24	445	468	UGACGAGUCUUCUAUUUUUAGGGA	.:.:::::.:::: .::::::	CGGUUGAAAAUGGAAGCUUCGUCA	Cleavage	1
ptc-miR478e	KGN56270	3	-1	1	24	191	214	UGACGAGUCUUCUAUUUUUAGGGA	::::.::.::.::::: :::	CUUGUAAAGAUGGAGGACUCCUCA	Cleavage	1
ptc-miR478e	KGN65259	3	-1	1	24	970	993	UGACGAGUCUUCUAUUUUUAGGGA	..: :. :::.:::::.:::::.	AUUCGAGCAAUGGAAGAUUCGUCG	Cleavage	1
ptc-miR478e	KGN52735	3	-1	1	24	957	980	UGACGAGUCUUCUAUUUUUAGGGA	:.. :.:.::.::::.::.::.:	UUUGGAGAGAUGGAAGGCUUGUUA	Cleavage	1
ptc-miR478e	KGN56689	3	-1	1	24	601	624	UGACGAGUCUUCUAUUUUUAGGGA	:.:.::::::: ::.::::	AAAACAGAGAUAGAAGUCUUGUCA	Cleavage	1
ptc-miR478e	KGN49206	3	-1	1	24	363	386	UGACGAGUCUUCUAUUUUUAGGGA	: :::: :::.::::.::::	CAGAUUAAAACAGAGGACUUGUCA	Cleavage	1
ptc-miR478e	KGN44170	3	-1	1	24	142	165	UGACGAGUCUUCUAUUUUUAGGGA	.:: ::::::::::.::..	CAUACGAAUAUAGAAGACUUGUUG	Cleavage	1
ptc-miR478e	KGN44461	3	-1	1	24	183	206	UGACGAGUCUUCUAUUUUUAGGGA	::..: :::::.:::::.:	GCGAAAAGGAGAGAAGGCUCGUUA	Cleavage	1
sbi-miR1435a	KGN51832	3	-1	1	20	639	658	UUUCUUAAGUCAAACUUUUC	::..:::::::.:::::: :	GAGGAGUUUGAUUUAAGAUA	Cleavage	1
sbi-miR1435a	KGN51615	3	-1	1	20	793	812	UUUCUUAAGUCAAACUUUUC	:::::: ::: :::::::.:	GAAAAGCUUGUCUUAAGAGA	Translation	1
sbi-miR1435a	KGN60795	3	-1	1	20	573	592	UUUCUUAAGUCAAACUUUUC	..:::::::.::.:::::	CUGGAGUUUGAUUUGAGAAA	Cleavage	1
sbi-miR1435a	KGN43599	3	-1	1	20	547	566	UUUCUUAAGUCAAACUUUUC	.:::::::::: ::::::	UUGAAGUUUGACUGAAGAAA	Cleavage	1
sbi-miR1435a	KGN53317	3	-1	1	20	1001	1020	UUUCUUAAGUCAAACUUUUC	::::::: ::.::.::::.	CAAAAGUUGGAUUUGAGAAG	Cleavage	1
sbi-miR1435a	KGN54798	3	-1	1	20	1125	1144	UUUCUUAAGUCAAACUUUUC	:..:::::::::: .::::	AAGGAGUUUGACUUUGGAAA	Cleavage	1
sbi-miR1435a	KGN62337	3	-1	1	20	601	620	UUUCUUAAGUCAAACUUUUC	::::::::::.:: .::.:	CAAAAGUUUGAUUUUGGAGA	Cleavage	1
sbi-miR1435a	KGN51383	3	-1	1	20	340	359	UUUCUUAAGUCAAACUUUUC	.::: :::.:::::::::	CUGAAGCUUGGCUUAAGAAA	Cleavage	1
sbi-miR1435a	KGN62415	3	-1	1	20	182	201	UUUCUUAAGUCAAACUUUUC	:::: :: :::::::::.:	AAAAAAUUGGACUUAAGAGA	Cleavage	1
sbi-miR1435a	KGN59625	3	-1	1	20	1824	1843	UUUCUUAAGUCAAACUUUUC	:.::: :::.::::::::	AAGAAGGUUGGCUUAAGAAU	Cleavage	1
sbi-miR1435a	KGN66104	3	-1	1	20	350	369	UUUCUUAAGUCAAACUUUUC	:..:: ::::.::.:::::	AAGGAGAUUGAUUUGAGAAA	Cleavage	1
sbi-miR1435a	KGN61109	3	-1	1	20	496	515	UUUCUUAAGUCAAACUUUUC	: ..::::::.::::::.:	AAUGGGUUUGAUUUAAGAGA	Cleavage	1
sbi-miR1435a	KGN50986	3	-1	1	20	2265	2284	UUUCUUAAGUCAAACUUUUC	::::: :::::::.::: :	UAAAAGCUUGACUUGAGACA	Cleavage	1
sbi-miR1435a	KGN60594	3	-1	1	20	225	244	UUUCUUAAGUCAAACUUUUC	: .:: ::::.::::::::	CAUGAGAUUGAUUUAAGAAA	Cleavage	1
sbi-miR1435a	KGN61431	3	-1	1	20	944	963	UUUCUUAAGUCAAACUUUUC	::: : :::.::::::.::	CAAAUGCUUGGCUUAAGGAA	Cleavage	1
sbi-miR5388	KGN61714	3	-1	1	22	821	842	AUCUUUGCCGGGUGUCUCUGAC	:::::.:::::::..:: :	UAAAGAGAUACCCGGCGGAGUU	Cleavage	1
sbi-miR5388	KGN56521	3	-1	1	22	206	227	AUCUUUGCCGGGUGUCUCUGAC	:::: : ::::::..:::::	CCCAGACAAACCCGGUGAAGAU	Cleavage	1
sbi-miR5388	KGN46366	3	-1	1	22	191	212	AUCUUUGCCGGGUGUCUCUGAC	::::: ::..::.::.:::	GAAAGAGAGACUUGGUAAGGAU	Cleavage	1
sbi-miR6234a-5p	KGN62775	3	-1	1	24	1230	1253	AAGUGUGUUCCUCUAUUUGACGCU	::::::.::::::. ::.::	AAAUUCAAAUGGAGGAAUUCAUUU	Cleavage	1
sbi-miR6234a-5p	KGN48270	3	-1	1	24	343	366	AAGUGUGUUCCUCUAUUUGACGCU	::.:: :::::::..:.:::	GGAUUCGAACAGAGGAAUGCGCUU	Cleavage	1
sbi-miR6234a-5p	KGN55345	3	-1	1	24	743	766	AAGUGUGUUCCUCUAUUUGACGCU	::::.::::::::.:::	UGGAAAAAAUGGAGGAACAUACUC	Cleavage	1
sbi-miR6234a-5p	KGN62418	3	-1	1	24	1214	1237	AAGUGUGUUCCUCUAUUUGACGCU	: : ::.:::::.:::::::	UUGCUAAUAUGGAGGAGCACACUU	Cleavage	1
sbi-miR6234a-5p	KGN56875	3	-1	1	24	460	483	AAGUGUGUUCCUCUAUUUGACGCU	::: :.::::.:.:::.::	ACUACCAACUGGAGGGAUACAUUU	Cleavage	1
sbi-miR6234a-5p	KGN46167	3	-1	1	24	1989	2012	AAGUGUGUUCCUCUAUUUGACGCU	.::. :::::::::..:::	UUAAAUAAGAAGAGGAACAUGCUU	Cleavage	1
sbi-miR6234a-5p	KGN51315	3	-1	1	24	1413	1436	AAGUGUGUUCCUCUAUUUGACGCU	: :: :::::::::::::	ACCAACUAACAGAGGAACACACUG	Cleavage	1
sbi-miR6234b-5p	KGN62775	3	-1	1	24	1230	1253	AAGUGUGUUCCUCUAUUUGACGCU	::::::.::::::. ::.::	AAAUUCAAAUGGAGGAAUUCAUUU	Cleavage	1
sbi-miR6234b-5p	KGN48270	3	-1	1	24	343	366	AAGUGUGUUCCUCUAUUUGACGCU	::.:: :::::::..:.:::	GGAUUCGAACAGAGGAAUGCGCUU	Cleavage	1
sbi-miR6234b-5p	KGN55345	3	-1	1	24	743	766	AAGUGUGUUCCUCUAUUUGACGCU	::::.::::::::.:::	UGGAAAAAAUGGAGGAACAUACUC	Cleavage	1
sbi-miR6234b-5p	KGN62418	3	-1	1	24	1214	1237	AAGUGUGUUCCUCUAUUUGACGCU	: : ::.:::::.:::::::	UUGCUAAUAUGGAGGAGCACACUU	Cleavage	1
sbi-miR6234b-5p	KGN56875	3	-1	1	24	460	483	AAGUGUGUUCCUCUAUUUGACGCU	::: :.::::.:.:::.::	ACUACCAACUGGAGGGAUACAUUU	Cleavage	1
sbi-miR6234b-5p	KGN46167	3	-1	1	24	1989	2012	AAGUGUGUUCCUCUAUUUGACGCU	.::. :::::::::..:::	UUAAAUAAGAAGAGGAACAUGCUU	Cleavage	1
sbi-miR6234b-5p	KGN51315	3	-1	1	24	1413	1436	AAGUGUGUUCCUCUAUUUGACGCU	: :: :::::::::::::	ACCAACUAACAGAGGAACACACUG	Cleavage	1
sbi-miR6235-5p	KGN64727	3	-1	1	24	1998	2021	UUGUGAGAGAAAAAUACUGUUGGC	: :::: .:::::::.:::::	AGCUACAGAGUUUUUCUUUCACAC	Cleavage	1
sbi-miR6235-5p	KGN45632	3	-1	1	24	3605	3628	UUGUGAGAGAAAAAUACUGUUGGC	..:.::::::::.:::::. :	UAAGGCGGUAUUUUUUUCUCAUCA	Cleavage	1
sbi-miR6235-5p	KGN61076	3	-1	1	24	900	923	UUGUGAGAGAAAAAUACUGUUGGC	::::::::::.:.::::	AUAUGGCGUAUUUUUCUUUUACAA	Cleavage	1
sbi-miR6235-5p	KGN62542	3	-1	1	24	509	532	UUGUGAGAGAAAAAUACUGUUGGC	..:: ::::::::::::.:	AUUUGUAGAAUUUUUCUCUCAUAC	Cleavage	1
sbi-miR6235-5p	KGN54349	3	-1	1	24	272	295	UUGUGAGAGAAAAAUACUGUUGGC	:.::::::::::. ::::.	AUUUCCGGUAUUUUUCUUACACAG	Cleavage	1
sbi-miR6235-5p	KGN61681	3	-1	1	24	104	127	UUGUGAGAGAAAAAUACUGUUGGC	:::: : ::::::::.:::	UGAUUCAGUUUCUUUCUCUCGCAA	Cleavage	1
sbi-miR6235-5p	KGN49522	3	-1	1	24	3410	3433	UUGUGAGAGAAAAAUACUGUUGGC	: :: :.:::::::.:.:.::	UUGACCAUUGUUUUUCUUUUAUAA	Cleavage	1
sbi-miR6235-5p	KGN43552	3	-1	1	24	94	117	UUGUGAGAGAAAAAUACUGUUGGC	: ..: ::::::.:.::::::	AAGAUUGGAAUUUUUUUUUCACAA	Cleavage	1
sly-miR9473-3p	KGN53174	3	-1	1	21	1063	1083	AAACGAGUUCAGAUUUACAGC	:: :.:::.::::.:.::::	ACUUUGAAUUUGAAUUUGUUU	Cleavage	1
sly-miR9473-3p	KGN51749	3	-1	1	21	2282	2302	AAACGAGUUCAGAUUUACAGC	.:::.: :.:::.::.::::	UUUGUGACUUUGAGCUUGUUU	Cleavage	1
sly-miR9473-3p	KGN65595	3	-1	1	21	1560	1580	AAACGAGUUCAGAUUUACAGC	: :.::::::::::.:::	AAUAUGAAUCUGAACUUGUUC	Cleavage	2
sly-miR9473-3p	KGN48635	3	-1	1	21	1229	1249	AAACGAGUUCAGAUUUACAGC	: :.:::.::.:::.::::	AAUCUGAAUUUGGACUUGUUU	Cleavage	1
sly-miR9473-3p	KGN58954	3	-1	1	21	1840	1860	AAACGAGUUCAGAUUUACAGC	:: ::::::::: :.::::	CAUGAAAAUCUGAAGUUGUUU	Cleavage	1
sly-miR9473-3p	KGN55111	3	-1	1	21	250	270	AAACGAGUUCAGAUUUACAGC	.: :.: ::::::.::::::	CUUUUGAUUCUGAAUUCGUUU	Cleavage	1
sly-miR9473-3p	KGN47094	3	-1	1	21	27	47	AAACGAGUUCAGAUUUACAGC	: :: :::.::::.::::::	GAUGACAAUUUGAAUUCGUUU	Cleavage	1
smo-miR1088-5p	KGN49904	3	-1	1	21	63	83	CAGAAGAAAGAGAGCACGCAU	:::: : ::::.:::.:::::	AUGCUUUCUCUUUUUUUUCUG	Cleavage	1
smo-miR1088-5p	KGN49231	3	-1	1	21	383	403	CAGAAGAAAGAGAGCACGCAU	::: :: ::.:.:::::::::	AUGGGUUCUUUUUUUCUUCUG	Cleavage	1
smo-miR1088-5p	KGN62682	3	-1	1	21	1592	1612	CAGAAGAAAGAGAGCACGCAU	::: ::.:::::::.::::	UUGCUUGUUCUCUUUUUUCUU	Cleavage	1
smo-miR1088-5p	KGN55740	3	-1	1	21	1888	1908	CAGAAGAAAGAGAGCACGCAU	::: ::::.:.::::::::	UUGCAUGCUUUUUUUCUUCUU	Cleavage	1
smo-miR1088-5p	KGN46200	3	-1	1	21	861	881	CAGAAGAAAGAGAGCACGCAU	::. ::::.::::::::::	CUGUUUGCUUUCUUUCUUCUC	Cleavage	1
smo-miR1088-5p	KGN45234	3	-1	1	21	493	513	CAGAAGAAAGAGAGCACGCAU	::.:: .:::.::::::.::	UUGUGUUUUCUUUUUCUUUUG	Cleavage	1
smo-miR1088-5p	KGN63473	3	-1	1	21	1041	1061	CAGAAGAAAGAGAGCACGCAU	.::::::::: :::::::	GAUUGUGCUCUCUCUCUUCUG	Cleavage	1
smo-miR1088-5p	KGN64421	3	-1	1	21	825	845	CAGAAGAAAGAGAGCACGCAU	.::::::::: :::::::	GAUUGUGCUCUCUCUCUUCUG	Cleavage	1
smo-miR1088-5p	KGN59315	3	-1	1	21	988	1008	CAGAAGAAAGAGAGCACGCAU	.::::::::: :::::::	UCUUGUGCUCUCUCUCUUCUG	Cleavage	1
smo-miR1088-5p	KGN58165	3	-1	1	21	1123	1143	CAGAAGAAAGAGAGCACGCAU	.::::::::: :::::::	GGUUGUGCUCUCUAUCUUCUG	Cleavage	1
smo-miR1088-5p	KGN46458	3	-1	1	21	1826	1846	CAGAAGAAAGAGAGCACGCAU	.::::::::: :::::::	GACUGUGCUCUCUCUCUUCUG	Cleavage	1
smo-miR1088-5p	KGN64075	3	-1	1	21	1723	1743	CAGAAGAAAGAGAGCACGCAU	.::::::::: :::::::	GGUUGUGCUCUCUCUCUUCUG	Cleavage	1
smo-miR1088-5p	KGN63774	3	-1	1	21	1626	1646	CAGAAGAAAGAGAGCACGCAU	.::::::::: :::::::	GGUUGUGCUCUCUCUCUUCUG	Cleavage	1
smo-miR1088-5p	KGN55744	3	-1	1	21	912	932	CAGAAGAAAGAGAGCACGCAU	::: : ::.::::::::.::	UUGCUUUCUUUCUUUCUUUUG	Cleavage	1
smo-miR1088-5p	KGN50643	3	-1	1	21	181	201	CAGAAGAAAGAGAGCACGCAU	::: : .:.:::::::::::	UUGCUUUUUUUCUUUCUUCUG	Cleavage	1
smo-miR1088-5p	KGN54041	3	-1	1	21	523	542	CAGAAGAAAGAGAGCACGCAU	:::: :.:.:::::::::::	CUGCG-GUUUUCUUUCUUCUG	Cleavage	1
stu-miR167d-3p	KGN56512	3	-1	1	20	426	445	GAUCAUGUGGUUGCUUCACC	::::: :::::::::.::	ACUGAAGAAACCACAUGGUC	Cleavage	1
stu-miR167d-3p	KGN55362	3	-1	1	20	176	195	GAUCAUGUGGUUGCUUCACC	:::::: :::: :::::::	UGUGAAGAAACCCCAUGAUC	Cleavage	1
stu-miR167d-3p	KGN46861	3	-1	1	20	1465	1483	GAUCAUGUGGUUGCUUCACC	:::::: ::::.:.::::::	GGUGAA-CAACUAUAUGAUC	Cleavage	1
stu-miR167d-3p	KGN51337	3	-1	1	20	266	285	GAUCAUGUGGUUGCUUCACC	::: ::.:::::::::: :	UGUGUAGUAACCACAUGAAC	Cleavage	1
stu-miR167d-3p	KGN47041	3	-1	1	20	1467	1486	GAUCAUGUGGUUGCUUCACC	:: ::: :::::.::::::	AGUUAAGGAACCAUAUGAUC	Cleavage	1
stu-miR167d-3p	KGN60271	3	-1	1	20	699	718	GAUCAUGUGGUUGCUUCACC	: ::::::....:::::::	UGAGAAGCAGUUGCAUGAUC	Cleavage	1
stu-miR171b-5p	KGN66886	3	-1	1	21	394	414	AGAUAUUGAUGUGGCUCAAUC	:: ::.::.:..:::::::::	GAGUGGGCUAUGUCAAUAUCU	Cleavage	1
stu-miR171b-5p	KGN49714	3	-1	1	21	3907	3927	AGAUAUUGAUGUGGCUCAAUC	:: ::.::.:..:::::::::	GAGUGGGCUAUGUCAAUAUCU	Cleavage	1
stu-miR171b-5p	KGN58296	3	-1	1	21	295	315	AGAUAUUGAUGUGGCUCAAUC	:::: ::::..:::::::::	GAUUUUGCCAUGUCAAUAUCU	Cleavage	1
stu-miR171b-5p	KGN66057	3	-1	1	21	95	115	AGAUAUUGAUGUGGCUCAAUC	:.: :::.:.::::..:::::	GGUGGAGUCGCAUCGGUAUCU	Cleavage	1
stu-miR171b-5p	KGN52828	3	-1	1	21	2371	2391	AGAUAUUGAUGUGGCUCAAUC	:::: :::.::.::::::	GCGUGAGACACGUCGAUAUCU	Cleavage	1
stu-miR7982a	KGN59647	3	-1	1	24	1130	1153	AAGUUGGAUGAUAAUAAUAUAUAU	::: ::::::::.::.:::::	CUAUCAAUUAUUAUUAUUCAACUG	Cleavage	1
stu-miR7982a	KGN48420	3	-1	1	24	3245	3268	AAGUUGGAUGAUAAUAAUAUAUAU	: :.:::::::::..:..:..::	UUUUGUAUUAUUAUUGUUUAGUUU	Cleavage	1
stu-miR7982a	KGN57538	3	-1	1	24	59	82	AAGUUGGAUGAUAAUAAUAUAUAU	: ::::::::::.::.: :.::	CAACAUAUUAUUAUUAUUCUAUUU	Cleavage	1
stu-miR7982a	KGN57526	3	-1	1	24	219	242	AAGUUGGAUGAUAAUAAUAUAUAU	: :: :: :.::.::.::::.:::	AAAUUUAGUGUUGUCGUCCAGCUU	Cleavage	2
stu-miR7982a	KGN48614	3	-1	1	24	2065	2088	AAGUUGGAUGAUAAUAAUAUAUAU	::.::::::::: .:::.::	CUCAAUGUUAUUAUCAAUCAAUUU	Cleavage	1
stu-miR7982a	KGN49734	3	-1	1	24	1918	1941	AAGUUGGAUGAUAAUAAUAUAUAU	::: : :::::.::.::::::	AGUUAUCUAAUUAUUAUUCAACUU	Cleavage	1
stu-miR7982a	KGN53534	3	-1	1	24	850	873	AAGUUGGAUGAUAAUAAUAUAUAU	: ::::: ::.::::::::.:	CCAAAUAUUCUUGUCAUCCAAUUG	Cleavage	1
stu-miR7982a	KGN57141	3	-1	1	24	39	62	AAGUUGGAUGAUAAUAAUAUAUAU	: .: :::::::::.::.:: .::	AAGUUUAUUAUUAUUAUUCAUUUU	Cleavage	1
stu-miR7982a	KGN59605	3	-1	1	24	955	978	AAGUUGGAUGAUAAUAAUAUAUAU	: :::::::::: ::.::::	ACUAACAUUAUUAUCAACCGACUU	Cleavage	1
stu-miR7982a	KGN45146	3	-1	1	24	1085	1107	AAGUUGGAUGAUAAUAAUAUAUAU	::: :::::::::.::.:.: ::	UUAU-UAUUAUUAUUAUUCGAAUU	Cleavage	1
stu-miR7982a	KGN59189	3	-1	1	24	1006	1029	AAGUUGGAUGAUAAUAAUAUAUAU	::::::::::::.::: :	AGAAUUAUUAUUAUCAUUCAAGUA	Cleavage	1
stu-miR7982a	KGN48749	3	-1	1	24	1539	1562	AAGUUGGAUGAUAAUAAUAUAUAU	:.:::::::.::.:::: :	CAUCUUGUUAUUAUUAUUCAACAU	Cleavage	1
stu-miR7982a	KGN62392	3	-1	1	21	1	21	AAGUUGGAUGAUAAUAAUAUA	:::::::::.::.:: .::	AUUAUUAUUAUUAUUCAUUUU	Cleavage	1
stu-miR7982b	KGN59647	3	-1	1	24	1130	1153	AAGUUGGAUGAUAAUAAUAUAUAU	::: ::::::::.::.:::::	CUAUCAAUUAUUAUUAUUCAACUG	Cleavage	1
stu-miR7982b	KGN48420	3	-1	1	24	3245	3268	AAGUUGGAUGAUAAUAAUAUAUAU	: :.:::::::::..:..:..::	UUUUGUAUUAUUAUUGUUUAGUUU	Cleavage	1
stu-miR7982b	KGN57538	3	-1	1	24	59	82	AAGUUGGAUGAUAAUAAUAUAUAU	: ::::::::::.::.: :.::	CAACAUAUUAUUAUUAUUCUAUUU	Cleavage	1
stu-miR7982b	KGN57526	3	-1	1	24	219	242	AAGUUGGAUGAUAAUAAUAUAUAU	: :: :: :.::.::.::::.:::	AAAUUUAGUGUUGUCGUCCAGCUU	Cleavage	2
stu-miR7982b	KGN48614	3	-1	1	24	2065	2088	AAGUUGGAUGAUAAUAAUAUAUAU	::.::::::::: .:::.::	CUCAAUGUUAUUAUCAAUCAAUUU	Cleavage	1
stu-miR7982b	KGN49734	3	-1	1	24	1918	1941	AAGUUGGAUGAUAAUAAUAUAUAU	::: : :::::.::.::::::	AGUUAUCUAAUUAUUAUUCAACUU	Cleavage	1
stu-miR7982b	KGN53534	3	-1	1	24	850	873	AAGUUGGAUGAUAAUAAUAUAUAU	: ::::: ::.::::::::.:	CCAAAUAUUCUUGUCAUCCAAUUG	Cleavage	1
stu-miR7982b	KGN57141	3	-1	1	24	39	62	AAGUUGGAUGAUAAUAAUAUAUAU	: .: :::::::::.::.:: .::	AAGUUUAUUAUUAUUAUUCAUUUU	Cleavage	1
stu-miR7982b	KGN59605	3	-1	1	24	955	978	AAGUUGGAUGAUAAUAAUAUAUAU	: :::::::::: ::.::::	ACUAACAUUAUUAUCAACCGACUU	Cleavage	1
stu-miR7982b	KGN45146	3	-1	1	24	1085	1107	AAGUUGGAUGAUAAUAAUAUAUAU	::: :::::::::.::.:.: ::	UUAU-UAUUAUUAUUAUUCGAAUU	Cleavage	1
stu-miR7982b	KGN59189	3	-1	1	24	1006	1029	AAGUUGGAUGAUAAUAAUAUAUAU	::::::::::::.::: :	AGAAUUAUUAUUAUCAUUCAAGUA	Cleavage	1
stu-miR7982b	KGN48749	3	-1	1	24	1539	1562	AAGUUGGAUGAUAAUAAUAUAUAU	:.:::::::.::.:::: :	CAUCUUGUUAUUAUUAUUCAACAU	Cleavage	1
stu-miR7982b	KGN62392	3	-1	1	21	1	21	AAGUUGGAUGAUAAUAAUAUA	:::::::::.::.:: .::	AUUAUUAUUAUUAUUCAUUUU	Cleavage	1
stu-miR8021	KGN57406	3	-1	1	24	585	608	AUUCAAGGCUCAAACUCGAGACCU	: .::::::: :::..:::.::	CAGCUUCGAGUUCGAGUUUUGGAU	Cleavage	1
stu-miR8021	KGN55982	3	-1	1	24	90	113	AUUCAAGGCUCAAACUCGAGACCU	.:::: ::::::..:::..:	UUUCUUCGAUUUUGAGUUUUGGGU	Cleavage	1
stu-miR8021	KGN49812	3	-1	1	24	372	395	AUUCAAGGCUCAAACUCGAGACCU	: :: ::::: :::.::::::	AAUUAUCUAGUUUAAGCUUUGAAU	Translation	1
stu-miR8021	KGN66096	3	-1	1	24	327	350	AUUCAAGGCUCAAACUCGAGACCU	: .: :: ::::.::.::::::	UUGGUUAGACUUUGGGCUUUGAAU	Cleavage	1
tae-miR5048-5p	KGN44104	3	-1	1	22	4095	4116	UUUGCAGGUUUUAGGUCUAAGU	..::.:::.::::::.::.::	GUUUGGACUUAAAACUUGUAAU	Cleavage	1
tae-miR5048-5p	KGN50504	3	-1	1	22	1105	1126	UUUGCAGGUUUUAGGUCUAAGU	:.: ::::::.:::::::::.	AUUAUGACCUAGAACCUGCAAG	Cleavage	1
tae-miR5048-5p	KGN59708	3	-1	1	22	2158	2179	UUUGCAGGUUUUAGGUCUAAGU	:: .::::::::::::: :::	ACAGGGACCUAAAACCUGAAAA	Cleavage	1
tae-miR5048-5p	KGN50670	3	-1	1	22	5138	5159	UUUGCAGGUUUUAGGUCUAAGU	:: ::::::::.:.:::::	UAUUUGACCUAAAGCUUGCAAU	Cleavage	1
tae-miR5048-5p	KGN56510	3	-1	1	22	2652	2673	UUUGCAGGUUUUAGGUCUAAGU	:::.:.:::::::::::	AUGGUGACUUGAAACCUGCAAA	Cleavage	1
tae-miR5048-5p	KGN45255	3	-1	1	22	1934	1955	UUUGCAGGUUUUAGGUCUAAGU	::::::.::::.::::..	CCCAAGACCUGAAACUUGCAGG	Cleavage	1
tae-miR5048-5p	KGN46165	3	-1	1	22	145	166	UUUGCAGGUUUUAGGUCUAAGU	::::::::.::.::: :.:	AAGUAGACCUAGAAUCUGGAGA	Cleavage	1
tae-miR5048-5p	KGN56994	3	-1	1	22	1048	1069	UUUGCAGGUUUUAGGUCUAAGU	:. :.:: ::.::.:::::::.	AUAUGGAGCUGAAGCCUGCAAG	Cleavage	1
tae-miR5048-5p	KGN49121	3	-1	1	22	1140	1161	UUUGCAGGUUUUAGGUCUAAGU	:::...::.:::.::::.:	GUAUAGGUUUAGAACUUGCAGA	Cleavage	1
tae-miR5048-5p	KGN58013	3	-1	1	22	765	786	UUUGCAGGUUUUAGGUCUAAGU	::: :::::::::::::	GUGAAGAAGUAAAACCUGCAAA	Cleavage	1
tae-miR9773	KGN66364	3	-1	1	24	680	703	UUUGUUUUUAUGUUAUUUUGUGAA	::.::::.::.::::.:::..::.	UUUACAAGAUGACAUGAAAGUAAG	Cleavage	1
tae-miR9773	KGN57930	3	-1	1	24	1363	1386	UUUGUUUUUAUGUUAUUUUGUGAA	::::::. :: :::::::::::	CCCACAAAGGAAGAUAAAAACAAA	Cleavage	1
tae-miR9773	KGN63338	3	-1	1	24	346	369	UUUGUUUUUAUGUUAUUUUGUGAA	::: : .::.:::::::::::..	GUCAAAUGAUGACAUAAAAACAGG	Cleavage	1
tae-miR9773	KGN63573	3	-1	1	24	3286	3309	UUUGUUUUUAUGUUAUUUUGUGAA	:::::: ::::::::.:::.	ACAACAAAAGAACAUAAAGACAGU	Cleavage	1
tae-miR9773	KGN51620	3	-1	1	24	392	415	UUUGUUUUUAUGUUAUUUUGUGAA	: :.:::::::::::::: :::	AUGAUAAAAUAACAUAAAAUAAAA	Cleavage	1
tae-miR9773	KGN57011	3	-1	1	24	383	406	UUUGUUUUUAUGUUAUUUUGUGAA	::: :::::::::::. ::::	AAGACACAAUAACAUAAAGCCAAA	Cleavage	1
tae-miR9773	KGN55588	3	-1	1	24	14	37	UUUGUUUUUAUGUUAUUUUGUGAA	:.::::::..:::.:::...:	AAAAUAAAAUAGUAUAGAAAUGGA	Cleavage	1
tae-miR9773	KGN56747	3	-1	1	24	2650	2673	UUUGUUUUUAUGUUAUUUUGUGAA	::.: :::: ::.:::::::::.	UUUAGAAAACCACGUAAAAACAAG	Cleavage	2
tae-miR9773	KGN62645	3	-1	1	24	60	83	UUUGUUUUUAUGUUAUUUUGUGAA	: :::::::.:: :.:::.:::	GACUCAAAAUAGCAAAGAAAUAAA	Translation	1
tae-miR9773	KGN65736	3	-1	1	24	702	725	UUUGUUUUUAUGUUAUUUUGUGAA	: ::.:::::..:::::..:.:	AACUCAGAAUAAUGUAAAAGUAGA	Cleavage	1
tae-miR9773	KGN62940	3	-1	1	24	2324	2347	UUUGUUUUUAUGUUAUUUUGUGAA	.:.:::: :::: ::::::::.	AGUAUAAAAAAACAAAAAAACAAG	Translation	1
tae-miR9773	KGN59644	3	-1	1	24	205	228	UUUGUUUUUAUGUUAUUUUGUGAA	: ::::::: ::::: ::::::	AACCCAAAAUAUCAUAAUAACAAA	Cleavage	1
tae-miR9773	KGN45456	3	-1	1	24	1346	1368	UUUGUUUUUAUGUUAUUUUGUGAA	::. ::::: .::::::::.::::	UUUUCAAAA-GACAUAAAAGCAAA	Cleavage	1
tae-miR9773	KGN46362	3	-1	1	24	432	455	UUUGUUUUUAUGUUAUUUUGUGAA	.:.: ::::: :::::::.:::	ACUAUACAAUAAAAUAAAAAUAAA	Cleavage	2
tae-miR9773	KGN56231	3	-1	1	24	841	864	UUUGUUUUUAUGUUAUUUUGUGAA	:.: :::: ::::: ::::.:::	CUUAGAAAAAAACAUUAAAAUAAA	Cleavage	1
tae-miR9773	KGN55007	3	-1	1	24	810	833	UUUGUUUUUAUGUUAUUUUGUGAA	:.::::.: :::::::.:::	AAAUCGAAAUGAGAUAAAAAUAAA	Cleavage	1
tae-miR9773	KGN50321	3	-1	1	24	133	156	UUUGUUUUUAUGUUAUUUUGUGAA	:.::::.::::.:::: :::	CAAUCGAAAUGACAUGAAAAGAAA	Cleavage	1
tae-miR9773	KGN44605	3	-1	1	24	462	485	UUUGUUUUUAUGUUAUUUUGUGAA	:::::::::: ..:::::.:	GAGCCAAAAUAACAAGGAAACAGA	Translation	1
tae-miR9773	KGN62943	3	-1	1	24	1294	1317	UUUGUUUUUAUGUUAUUUUGUGAA	:.::: :.::::.::::..::	AAAAUAAAUUGACAUGAAAAUGAA	Cleavage	1
tae-miR9773	KGN46177	3	-1	1	24	1330	1353	UUUGUUUUUAUGUUAUUUUGUGAA	::. ::::::: : :::::::::	UUUUGAAAAUAAAAAAAAAACAAA	Translation	1
tae-miR9773	KGN50450	3	-1	1	24	2679	2702	UUUGUUUUUAUGUUAUUUUGUGAA	:: : ::.: .::::..:::::::	UUGAAAAGAAGACAUGGAAACAAA	Cleavage	1
tae-miR9773	KGN54840	3	-1	1	24	2218	2241	UUUGUUUUUAUGUUAUUUUGUGAA	:: : ::::: ::::..:::..::	UUGAAAAAAUCACAUGGAAAUGAA	Cleavage	2
tae-miR9773	KGN52696	3	-1	1	24	1169	1192	UUUGUUUUUAUGUUAUUUUGUGAA	::.: ::..::::::::.:	CCGUAAAGACAAUGUAAAAACAGA	Cleavage	2
tae-miR9773	KGN61621	3	-1	1	24	109	132	UUUGUUUUUAUGUUAUUUUGUGAA	: :::.: ::::::: ::::::	GCCUCAAGAAAACAUAACAACAAA	Cleavage	1
tae-miR9773	KGN59855	3	-1	1	24	495	520	UUUGUUUUUAUGUUAUUUUG--UGAA	:::: .::: ::::::...:::.::	UUCAAGUAAAUUAACAUGGGAACGAA	Cleavage	1
vvi-miR156h	KGN65548	3	-1	1	20	24	43	UGACAGAAGAGAGAGAGCAU	:::::::::::.:::: ::	AUGCUCUCUCUUUUCUCUCU	Cleavage	1
vvi-miR156h	KGN45649	3	-1	1	20	41	60	UGACAGAAGAGAGAGAGCAU	:::.:.::::::::.:::.	AUGUUUUCUCUCUUUUGUUU	Cleavage	2
vvi-miR156h	KGN54447	3	-1	1	20	584	603	UGACAGAAGAGAGAGAGCAU	:::::::.:.:.:::::: :	AUGCUCUUUUUUUUCUGUAA	Cleavage	1
vvi-miR156h	KGN53471	3	-1	1	20	6	25	UGACAGAAGAGAGAGAGCAU	::::::::.::.:::::	CCUCUCUCUCUUUUUUGUCA	Cleavage	1
vvi-miR156h	KGN44784	3	-1	1	20	583	602	UGACAGAAGAGAGAGAGCAU	:: ::.:.:.::::::::.:	AUUCUUUUUUUCUUCUGUUA	Cleavage	1
vvi-miR156h	KGN61498	3	-1	1	20	4786	4805	UGACAGAAGAGAGAGAGCAU	.::.:. :::::::.::::.	GUGUUUGCUCUCUUUUGUCG	Cleavage	1
vvi-miR156h	KGN61720	3	-1	1	20	81	100	UGACAGAAGAGAGAGAGCAU	::::: ::::::::: :.:	CUGCUCCCUCUCUUCUCUUA	Cleavage	1
vvi-miR156h	KGN57504	3	-1	1	20	27	46	UGACAGAAGAGAGAGAGCAU	: ::::.:::::::: :::	UUUCUCUUUCUCUUCUUUCA	Cleavage	1
vvi-miR156h	KGN63709	3	-1	1	20	244	263	UGACAGAAGAGAGAGAGCAU	: .:.:.:.::::::::::	UUUUUUUUUUUCUUCUGUCA	Cleavage	1
vvi-miR156h	KGN50301	3	-1	1	20	1967	1986	UGACAGAAGAGAGAGAGCAU	::: .:.::::::::::..	UUGCCUUUUCUCUUCUGUUG	Cleavage	1
vvi-miR156h	KGN61524	3	-1	1	20	177	196	UGACAGAAGAGAGAGAGCAU	: :::::::::::.: :::	CUUCUCUCUCUCUUUUCUCA	Cleavage	1
vvi-miR156h	KGN45403	3	-1	1	20	3619	3638	UGACAGAAGAGAGAGAGCAU	: ::::::.:.::.:::.:	CUCCUCUCUUUUUUUUGUUA	Cleavage	1
vvi-miR156h	KGN43411	3	-1	1	20	246	265	UGACAGAAGAGAGAGAGCAU	: .::: ::::::::::::	CUCUUCUGUCUCUUCUGUCA	Cleavage	1
vvi-miR2111-3p	KGN55080	3	-1	1	21	1358	1378	GUCCUCUGGUUGCAGAUUACU	:.:: :::::...::::::	UUUGAUAUGCAAUUGGAGGAC	Cleavage	3
vvi-miR395n	KGN54781	3	-1	1	21	77	97	CUGAAGAGUCUGGAGGAACUC	: ::..:::::..:::::::	AACUUUUUCCAGGUUCUUCAG	Cleavage	1
vvi-miR395n	KGN52532	3	-1	1	21	4109	4129	CUGAAGAGUCUGGAGGAACUC	.::::.::.:::::: :.::	UGGUUCUUCUAGACUCCUUAG	Cleavage	1
vvi-miR395n	KGN60034	3	-1	1	21	217	237	CUGAAGAGUCUGGAGGAACUC	: ::::: ::::.: ::::::	GCGUUCCGCCAGGCACUUCAG	Cleavage	1
vvi-miR395n	KGN64835	3	-1	1	21	127	147	CUGAAGAGUCUGGAGGAACUC	:: ::::::.::.:::::	ACAUUACUCCAGGCUUUUCAG	Cleavage	1
vvi-miR395n	KGN46029	3	-1	1	21	980	1000	CUGAAGAGUCUGGAGGAACUC	.: ::. :::::.:::::::	CGGAUCUACCAGAUUCUUCAG	Cleavage	1
vvi-miR477a	KGN45996	3	-1	1	21	765	785	AUCUCCCUCAAAGGCUUCCAA	:: ::::::::::: ::::.:	UUAGAAGCCUUUGAUGGAGGU	Cleavage	1
vvi-miR477a	KGN44382	3	-1	1	21	1371	1391	AUCUCCCUCAAAGGCUUCCAA	:::::.::::: ::::::	UAAGAAGCUUUUGAAGGAGAU	Cleavage	1
vvi-miR477a	KGN46981	3	-1	1	21	1796	1816	AUCUCCCUCAAAGGCUUCCAA	:::.:.:::::. ::::::	AGGGAGGUCUUUGGAGGAGAU	Cleavage	1
vvi-miR477a	KGN63612	3	-1	1	21	1467	1487	AUCUCCCUCAAAGGCUUCCAA	:.:: .::::::::::::	AAUGGAGGUUUUGAGGGAGAU	Cleavage	1
zma-miR166j-5p	KGN62470	3	-1	1	22	129	150	GGUUUGUUUGUCUGGUUCAAGG	:::::::.:::::::.::: :.	CCUUGAAUCAGACAAGCAAUCU	Cleavage	1
zma-miR166j-5p	KGN46766	3	-1	1	22	75	96	GGUUUGUUUGUCUGGUUCAAGG	::: :::.:::::::.:::.:.	CCUGGAAUCAGACAAGCAAGCU	Cleavage	1
zma-miR166j-5p	KGN56664	3	-1	1	22	1205	1226	GGUUUGUUUGUCUGGUUCAAGG	.::::::.:::.::::..:.:.	UCUUGAAUCAGGCAAAUGAGCU	Cleavage	1
zma-miR166j-5p	KGN59059	3	-1	1	22	800	821	GGUUUGUUUGUCUGGUUCAAGG	:::::::::::.::: .:::.	GCUUGAACCAGAUAAAAGAACU	Cleavage	2
zma-miR166j-5p	KGN51979	3	-1	1	22	1824	1845	GGUUUGUUUGUCUGGUUCAAGG	.:::::::: ::.:.::.:::	GUUUGAACCAAACGAGCAGACC	Cleavage	1
zma-miR166j-5p	KGN61222	3	-1	1	22	1134	1155	GGUUUGUUUGUCUGGUUCAAGG	:: :::::::::.:::::...	CCGUGAACCAGAUAAACAGGUA	Cleavage	1
zma-miR166j-5p	KGN49241	3	-1	1	22	222	243	GGUUUGUUUGUCUGGUUCAAGG	.::: : ::::::..:::::::	UCUUCAUCCAGACGGACAAACC	Cleavage	1
zma-miR166j-5p	KGN59853	3	-1	1	22	1988	2009	GGUUUGUUUGUCUGGUUCAAGG	::::::..::.:.:::.::.	UAUUGAACUGGAUAGACAGACU	Cleavage	1
zma-miR166j-5p	KGN63141	3	-1	1	22	1172	1193	GGUUUGUUUGUCUGGUUCAAGG	:::: :..:::.:::::::.	AAUUGACCUGGACGAACAAACU	Cleavage	1
zma-miR166j-5p	KGN66064	3	-1	1	22	1477	1498	GGUUUGUUUGUCUGGUUCAAGG	:::.:: ::.::::.:.:::	AAUUGGACGAGGCAAAUAGACC	Cleavage	1
zma-miR166j-5p	KGN59913	3	-1	1	22	1200	1221	GGUUUGUUUGUCUGGUUCAAGG	: ::::..::::.:::::...	ACAUGAAUUAGACGAACAAGUU	Cleavage	1
zma-miR166j-5p	KGN51038	3	-1	1	22	323	344	GGUUUGUUUGUCUGGUUCAAGG	::.::::::::.:...:.:	CAGUGGACCAGACAGAUGGAUC	Cleavage	1
zma-miR166j-5p	KGN62334	3	-1	1	22	218	239	GGUUUGUUUGUCUGGUUCAAGG	::::::: :...:::::::	CAGUGAACCAAAUGGACAAACC	Cleavage	1
zma-miR166j-5p	KGN63844	3	-1	1	22	309	330	GGUUUGUUUGUCUGGUUCAAGG	::::.:::.::: ::::.:	AGAUGAAUCAGGCAAUCAAAUC	Cleavage	1
zma-miR166j-5p	KGN46037	3	-1	1	22	1811	1832	GGUUUGUUUGUCUGGUUCAAGG	::.::::::::.:...:.:	CAGUGGACCAGACAGAUGGAUC	Cleavage	1
zma-miR166j-5p	KGN44471	3	-1	1	22	2252	2273	GGUUUGUUUGUCUGGUUCAAGG	:::::.::::::::.....	UUGUGAACUAGACAAACGGGUU	Cleavage	1
zma-miR166j-5p	KGN46259	3	-1	1	22	1094	1115	GGUUUGUUUGUCUGGUUCAAGG	::::: ::.:::.::::::	UAUUGAAAGAGGCAAGCAAACC	Cleavage	1
zma-miR166j-5p	KGN45124	3	-1	1	22	1812	1833	GGUUUGUUUGUCUGGUUCAAGG	: :::: ::::::::::::	ACCUGAAGAAGACAAACAAACA	Cleavage	1
zma-miR2275d-5p	KGN59417	3	-1	1	21	1594	1614	AGAGUUGGAGGAAAGAAAACU	::::::.:::.::.: :::::	AGUUUUUUUUUCUUCUACUCU	Cleavage	1
zma-miR2275d-5p	KGN57499	3	-1	1	21	901	921	AGAGUUGGAGGAAAGAAAACU	::::::::::::..::.:.	UGUUUUCUUUCCUUUAAUUUG	Cleavage	1
zma-miR2275d-5p	KGN56600	3	-1	1	21	1	21	AGAGUUGGAGGAAAGAAAACU	: :::::::::.::::: ::	AUUUUUCUUUCUUCCAAGUCC	Cleavage	1
zma-miR2275d-5p	KGN51481	3	-1	1	21	597	617	AGAGUUGGAGGAAAGAAAACU	::::::::.:::::.::	UAAUUUCUUUCUUCCAAUUCA	Cleavage	1
zma-miR2275d-5p	KGN48318	3	-1	1	21	201	221	AGAGUUGGAGGAAAGAAAACU	:::.:::.:::.::.:::	UUGUUUUUUUUCUCUAAUUCU	Cleavage	1
zma-miR2275d-5p	KGN56302	3	-1	1	21	484	504	AGAGUUGGAGGAAAGAAAACU	::::::::.::::.:::	AUAUUUCUUUCUUCCAGCUCC	Cleavage	2
zma-miR2275d-5p	KGN43260	3	-1	1	21	99	119	AGAGUUGGAGGAAAGAAAACU	: ::::.::::.:.:.:.:.:	AUUUUUUUUUCUUUCGAUUUU	Cleavage	2
zma-miR2275d-5p	KGN49005	3	-1	1	21	738	758	AGAGUUGGAGGAAAGAAAACU	::::::::.::.:..:::	GCAUUUCUUUCUUCUAGUUCU	Cleavage	1
zma-miR2275d-5p	KGN62752	3	-1	1	21	1038	1058	AGAGUUGGAGGAAAGAAAACU	::::::::. ::::::::	GAAUUUCUUUCUGCCAACUCU	Cleavage	1
zma-miR2275d-5p	KGN58956	3	-1	1	21	2378	2398	AGAGUUGGAGGAAAGAAAACU	: ::::.:::.:::.:: :::	AUUUUUUUUUUCUCUAAGUCU	Cleavage	1
zma-miR2275d-5p	KGN54686	3	-1	1	21	199	219	AGAGUUGGAGGAAAGAAAACU	:::.:::..:::::::.:	UUAUUUUUUUUUUCCAACUUU	Cleavage	2
zma-miR2275d-5p	KGN52123	3	-1	1	21	2562	2582	AGAGUUGGAGGAAAGAAAACU	:::.::::::.::..:::	GAAUUUUUUUCCUUCAGUUCU	Cleavage	1
zma-miR2275d-5p	KGN64230	3	-1	1	21	244	264	AGAGUUGGAGGAAAGAAAACU	:::.::::::.:.:::.:	ACAUUUUUUUCCUUCGACUUU	Cleavage	1
zma-miR2275d-5p	KGN57103	3	-1	1	21	360	380	AGAGUUGGAGGAAAGAAAACU	::::::::.:::.::.:.	UCUUUUCUUUUCUCUAAUUUA	Cleavage	1
zma-miR2275d-5p	KGN43642	3	-1	1	21	4580	4600	AGAGUUGGAGGAAAGAAAACU	:::.::::.::.::.:::	CAAUUUUUUUCUUCUAAUUCU	Cleavage	2
zma-miR2275d-5p	KGN61504	3	-1	1	21	596	616	AGAGUUGGAGGAAAGAAAACU	::::::::.::: ::.:.:	UUUUUUCUUUUCUCAAAUUUU	Cleavage	1
zma-miR2275d-5p	KGN57748	3	-1	1	21	450	470	AGAGUUGGAGGAAAGAAAACU	::::::::::: ::..:.:	GAUUUUCUUUCCUGCAGUUUU	Cleavage	1
zma-miR2275d-5p	KGN54105	3	-1	1	21	1083	1103	AGAGUUGGAGGAAAGAAAACU	::::::::.:::.: .:::	UCUUUUCUUUUCUCUAUUUCU	Cleavage	1
zma-miR2275d-5p	KGN59505	3	-1	1	21	421	441	AGAGUUGGAGGAAAGAAAACU	::::.:::..::.::.:.:	UUUUUUUUUUUUUCUAAUUUU	Cleavage	2
zma-miR2275d-5p	KGN52910	3	-1	1	21	1180	1200	AGAGUUGGAGGAAAGAAAACU	::::.:::..:..::.:::	UUUUUUUUUUUUUUUAAUUCU	Cleavage	1
zma-miR2275d-5p	KGN55952	3	-1	1	21	62	82	AGAGUUGGAGGAAAGAAAACU	::::.:: .::::::.:::	CUUUUUUUUAUCUCCAAUUCU	Cleavage	1
zma-miR2275d-5p	KGN55559	3	-1	1	21	191	211	AGAGUUGGAGGAAAGAAAACU	::::::::..::: :.:::	CUUUUUCUUUUUUCCCAUUCU	Cleavage	1
zma-miR2275d-5p	KGN55845	3	-1	1	21	180	200	AGAGUUGGAGGAAAGAAAACU	:::::::::.::. :.:::	CAUUUUCUUUCUUCUCAUUCU	Cleavage	2
zma-miR2275d-5p	KGN60402	3	-1	1	21	122	142	AGAGUUGGAGGAAAGAAAACU	::::::::.:::. :::.:	CUUUUUCUUUUCUCUCACUUU	Cleavage	2
zma-miR2275d-5p	KGN61503	3	-1	1	21	1959	1979	AGAGUUGGAGGAAAGAAAACU	::::.::::.:::: ::.:	GUUUUUUUUUCUUCCAUCUUU	Cleavage	1
zma-miR2275d-5p	KGN52361	3	-1	1	21	180	200	AGAGUUGGAGGAAAGAAAACU	:::::::::.::.:.:: :	UCUUUUCUUUCUUCUAGCUGU	Cleavage	1
zma-miR2275d-5p	KGN50410	3	-1	1	21	537	557	AGAGUUGGAGGAAAGAAAACU	::::.::::.:.:.:.:.:	UUUUUUUUUUCUUUCGAUUUU	Cleavage	1
zma-miR2275d-5p	KGN55834	3	-1	1	21	927	947	AGAGUUGGAGGAAAGAAAACU	::::.::::.:....::::	UUUUUUUUUUCUUUUGGCUCU	Cleavage	1
zma-miR2275d-5p	KGN48657	3	-1	1	21	3476	3496	AGAGUUGGAGGAAAGAAAACU	::::::::..:..::.:.:	CUUUUUCUUUUUUUUAAUUUU	Cleavage	1
zma-miR2275d-5p	KGN56937	3	-1	1	21	126	146	AGAGUUGGAGGAAAGAAAACU	::::.::::.:: ::.:::	UUUUUUUUUUCUUCGAAUUCU	Cleavage	1
zma-miR2275d-5p	KGN47749	3	-1	1	21	425	445	AGAGUUGGAGGAAAGAAAACU	::::.::::::..:::: :	CAUUUUUUUUCCUUUAACUAU	Cleavage	1
zma-miR2275d-5p	KGN48159	3	-1	1	21	307	327	AGAGUUGGAGGAAAGAAAACU	::::::::.::.:: ::.:	CCUUUUCUUUUCUUCACCUUU	Cleavage	1
zma-miR2275d-5p	KGN44646	3	-1	1	21	133	153	AGAGUUGGAGGAAAGAAAACU	::::.:::.::.:::: ::	CUUUUUUUUUUCUUCAACACU	Cleavage	1
zma-miR2275d-5p	KGN45440	3	-1	1	21	345	365	AGAGUUGGAGGAAAGAAAACU	::::.::::.:..::.:.:	UUUUUUUUUUCUUUUAAUUUU	Cleavage	1
zma-miR2275d-5p	KGN53637	3	-1	1	21	2590	2610	AGAGUUGGAGGAAAGAAAACU	:::: : :::::..::::::	CGUUUACAUUCCUUUAACUCU	Cleavage	2
zma-miR2275d-5p	KGN63079	3	-1	1	21	291	311	AGAGUUGGAGGAAAGAAAACU	: :: ::::::::.:::::.	AAUUCUCUUUCCUUCAACUUC	Cleavage	1
zma-miR2275d-5p	KGN64145	3	-1	1	21	484	504	AGAGUUGGAGGAAAGAAAACU	:::: :::.::.:::::::	CGUUUGAUUUUCUUCAACUCU	Cleavage	1
zma-miR2275d-5p	KGN61041	3	-1	1	21	210	230	AGAGUUGGAGGAAAGAAAACU	:::: ::.::::::.:::	UCAUUUCCUUUCUCCAAUUCU	Cleavage	3
zma-miR2275d-5p	KGN64200	3	-1	1	21	604	624	AGAGUUGGAGGAAAGAAAACU	: :: :.::::.::.::.:::	AAUUCUUUUUCUUCUAAUUCU	Cleavage	1
[truncated: 3 more rows]
