# Supplementary material for: Genome wide identification of lncRNAs and circRNAs having regulatory role in fruit shelf life in health crop cucumber (Cucumis sativus L.)
Source: Front Plant Sci. 2022 Aug 3;13:884476. doi: 10.3389/fpls.2022.884476 (PMC9383263; doi:10.3389/fpls.2022.884476)
Supplement: Supplementary file 8 [file Table_8.XLSX]

## Sheet: trans targets
Supplementary Table S7. Trans targets of DElncRNA in reference assembly
Query	Length_Query	Target	Gene_name	Description	Length_Target	dG	ndG	Start_Position_Query	End_Position_Query	Start_Position_Target	End_Position_Target
TRINITY_DN10719_c0_g2_i2	278	KGN52562	Csa_5G643900	XP_011656029.1 proline-rich receptor-like protein kinase PERK8	2576	-54.95	-0.2058	1	278	1957	2234
TRINITY_DN10719_c0_g2_i2	278	KGN52590	Csa_5G645150	KGN52590.1hypothetical protein Csa_5G645150	759	-17.91	-0.2158	140	278	1	139
TRINITY_DN10719_c0_g2_i2	278	KGN52026	Csa_5G608140	XP_004135415.1 proline-rich receptor-like protein kinase PERK9 isoform X1	2922	-52.09	-0.2027	1	278	1937	2214
TRINITY_DN10719_c0_g2_i2	278	KGN52277	Csa_5G623410	XP_011655886.1 neural Wiskott-Aldrich syndrome protein-like	384	-63.95	-0.2395	1	278	99	376
TRINITY_DN10719_c0_g2_i2	278	KGN51866	Csa_5G604110	XP_004135466.1 pentatricopeptide repeat-containing protein At1g59720, mitochondrial	3339	-45.65	-0.2075	1	278	2970	3247
TRINITY_DN10719_c0_g2_i2	278	KGN50312	Csa_5G167045	XP_008437005.1 multiple organellar RNA editing factor 8, chloroplastic/mitochondrial-like	1058	-59.75	-0.2238	1	278	766	1043
TRINITY_DN10719_c0_g2_i2	278	KGN50895	Csa_5G315890	#N/A	204	-13.58	-0.2829	1	84	121	204
TRINITY_DN10719_c0_g2_i2	278	KGN50027	Csa_5G150450	KGN50027.1hypothetical protein Csa_5G150450	881	-66.23	-0.2481	1	278	470	747
TRINITY_DN10719_c0_g2_i2	278	KGN64912	Csa_1G154060	XP_008391097.1TGF-beta-activated kinase 1 and MAP3K7-binding protein 3-like	1382	-61.35	-0.2504	1	278	893	1170
TRINITY_DN10719_c0_g2_i2	278	KGN64910	Csa_1G153550	XP_008391097.1TGF-beta-activated kinase 1 and MAP3K7-binding protein 3-like	1401	-77.8	-0.2925	1	278	917	1194
TRINITY_DN10719_c0_g2_i2	278	KGN64144	Csa_1G042540	XP_011650595.1 probable receptor-like protein kinase At1g67000	1291	-67.69	-0.2453	1	278	935	1212
TRINITY_DN10719_c0_g2_i2	278	KGN65979	Csa_1G555640	XP_011659402.1 putative pentatricopeptide repeat-containing protein At1g56570	156	-14.88	-0.2157	61	216	1	156
TRINITY_DN10719_c0_g2_i2	278	KGN65364	Csa_1G383520	XP_011656430.1 leucine-rich repeat extensin-like protein 4	2906	-62.35	-0.2494	1	278	416	693
TRINITY_DN10719_c0_g2_i2	278	KGN65851	Csa_1G533580	XP_004153539.1 mitochondrial import inner membrane translocase subunit TIM22-4-like	831	-18.54	-0.2347	1	257	575	831
TRINITY_DN10719_c0_g2_i2	278	KGN64680	Csa_1G073870	XP_011653204.1PREDICTED: uncharacterized protein LOC101209711	2671	-51.3	-0.23	1	278	852	1129
TRINITY_DN10719_c0_g2_i2	278	KGN65234	Csa_1G268280	XP_004146695.1 VAMP-like protein YKT61	890	-19.18	-0.2524	1	104	787	890
TRINITY_DN10719_c0_g2_i2	278	KGN63695	Csa_1G011470	XP_011660338.1 formin-like protein 20	4598	-67.17	-0.2525	1	278	1171	1448
TRINITY_DN10719_c0_g2_i2	278	KGN64648	Csa_1G073080	XP_011648444.1PREDICTED: uncharacterized protein At4g04980	2355	-47.86	-0.2118	1	278	929	1206
TRINITY_DN10719_c0_g2_i2	278	KGN66619	Csa_1G650065	RDY14683.1ATP synthase subunit beta, chloroplastic	162	-6.62	-0.2452	1	69	94	162
TRINITY_DN10719_c0_g2_i2	278	KGN66630	Csa_1G651640	XP_004139091.1PREDICTED: uncharacterized protein LOC101206988	861	-26.02	-0.2303	116	278	1	163
TRINITY_DN10719_c0_g2_i2	278	KGN45680	Csa_6G006180	XP_011658379.1 leucine-rich repeat extensin-like protein 3	1854	-60.71	-0.2362	1	278	104	381
TRINITY_DN10719_c0_g2_i2	278	KGN45681	Csa_6G006190	XP_011658379.1 leucine-rich repeat extensin-like protein 3	2369	-76.57	-0.2979	1	278	628	905
TRINITY_DN10719_c0_g2_i2	278	KGN46155	Csa_6G058200	---NA---	1920	-57.79	-0.2312	1	278	1034	1311
TRINITY_DN10719_c0_g2_i2	278	KGN49236	Csa_6G517930	#N/A	768	-32.9	-0.2611	1	133	636	768
TRINITY_DN10719_c0_g2_i2	278	KGN46160	Csa_6G059230	#N/A	264	-32.33	-0.3439	126	278	1	153
TRINITY_DN10719_c0_g2_i2	278	KGN47605	Csa_6G363610	XP_011657382.1 extensin-like	687	-54.72	-0.2065	1	278	137	414
TRINITY_DN10719_c0_g2_i2	278	KGN47897	Csa_6G410030	XP_004140093.2 preprotein translocase subunit SCY2, chloroplastic	770	-18.37	-0.2187	179	278	1	100
TRINITY_DN10719_c0_g2_i2	278	KGN49232	Csa_6G517400	XP_004134701.1 pistil-specific extensin-like protein	1278	-56.85	-0.2203	1	278	195	472
TRINITY_DN10719_c0_g2_i2	278	KGN47676	Csa_6G373200	XP_011657414.1 transcription factor BIM2	237	-21.11	-0.4139	182	278	1	97
TRINITY_DN10719_c0_g2_i2	278	KGN45676	Csa_6G005160	XP_011658379.1 leucine-rich repeat extensin-like protein 3	1584	-60.86	-0.2323	1	278	89	366
TRINITY_DN10719_c0_g2_i2	278	KGN47639	Csa_6G366370	XP_011658445.1 probable WRKY transcription factor 57	1009	-43	-0.2118	1	278	178	455
TRINITY_DN10719_c0_g2_i2	278	KGN47465	Csa_6G335510	#N/A	165	-21.39	-0.2077	84	248	1	165
TRINITY_DN10719_c0_g2_i2	278	KGN47484	Csa_6G338160	XP_004148827.1 serine carboxypeptidase-like 42	2421	-65.33	-0.2456	1	278	1519	1796
TRINITY_DN10719_c0_g2_i2	278	KGN46325	Csa_6G084590	#N/A	232	-12.94	-0.2193	1	121	112	232
TRINITY_DN10719_c0_g2_i2	278	KGN60578	Csa_2G000850	KGN60579.1hypothetical protein Csa_2G000860	180	-16.46	-0.3048	211	278	1	68
TRINITY_DN10719_c0_g2_i2	278	KGN62998	Csa_2G382710	XP_011649848.1 probable folate-biopterin transporter 6	1783	-71.56	-0.2817	1	278	2	279
TRINITY_DN10719_c0_g2_i2	278	KGN63411	Csa_2G439190	XP_011650221.1 H/ACA ribonucleoprotein complex non-core subunit NAF1	1758	-19.65	-0.2136	171	278	1	108
TRINITY_DN10719_c0_g2_i2	278	KGN61260	Csa_2G074215	#N/A	48	-4.69	-0.2606	80	127	1	48
TRINITY_DN10719_c0_g2_i2	278	KGN63278	Csa_2G423580	---NA---	765	-53.72	-0.2115	1	278	140	417
TRINITY_DN10719_c0_g2_i2	278	KGN63036	Csa_2G385050	KGN63036.1hypothetical protein Csa_2G385050	156	-21.57	-0.2157	139	278	1	140
TRINITY_DN10719_c0_g2_i2	278	KGN61607	Csa_2G176700	---NA---	2081	-55.92	-0.2193	1	278	784	1061
TRINITY_DN10719_c0_g2_i2	278	KGN62508	Csa_2G357310	KGN62508.1hypothetical protein Csa_2G357310	210	-17.42	-0.2099	180	278	1	99
TRINITY_DN10719_c0_g2_i2	278	KGN62182	Csa_2G315900	XP_011650168.1 inactive rhomboid protein 2	1359	-83.66	-0.323	1	278	46	323
TRINITY_DN10719_c0_g2_i2	278	KGN60616	Csa_2G004170	XP_004139342.1 proline-rich receptor-like protein kinase PERK1	2439	-56.16	-0.2292	1	278	2006	2283
TRINITY_DN10719_c0_g2_i2	278	KGN61899	Csa_2G263940	XP_011649281.1 proline-rich protein 4 isoform X2	2064	-72.43	-0.2723	1	278	554	831
TRINITY_DN10719_c0_g2_i2	278	KGN60724	Csa_2G008400	OVA19190.1Anaphase-promoting complex	171	-25.19	-0.221	105	275	1	171
TRINITY_DN10719_c0_g2_i2	278	KGN63280	Csa_2G423600	XP_011650021.1 formin-like protein 3	4022	-46.9	-0.2094	1	278	1552	1829
TRINITY_DN10719_c0_g2_i2	278	KGN61733	Csa_2G234585	XP_011649199.1 leucine-rich repeat extensin-like protein 3	885	-71.33	-0.2935	1	278	521	798
TRINITY_DN10719_c0_g2_i2	278	KGN60627	Csa_2G004760	KGN60628.1hypothetical protein Csa_2G004770	2932	-80.17	-0.3014	1	278	1102	1379
TRINITY_DN10719_c0_g2_i2	278	KGN43900	Csa_7G072870	#N/A	2530	-57.73	-0.217	1	278	2001	2278
TRINITY_DN10719_c0_g2_i2	278	KGN44685	Csa_7G372310	XP_004150362.1 fimbrin-2	594	-8.27	-0.2363	200	278	1	79
TRINITY_DN10719_c0_g2_i2	278	KGN44514	Csa_7G322600	XP_011659135.1 extensin-like isoform X1	1886	-249.64	-0.9078	1	278	1106	1383
TRINITY_DN10719_c0_g2_i2	278	KGN43906	Csa_7G073420	XP_023530158.1pollen-specific leucine-rich repeat extensin-like protein 3	1715	-59.49	-0.222	1	278	1405	1682
TRINITY_DN10719_c0_g2_i2	278	KGN43547	Csa_7G044870	XP_008455396.1 proline-rich receptor-like protein kinase PERK10	1127	-58.2	-0.2328	1	278	468	745
TRINITY_DN10719_c0_g2_i2	278	KGN44518	Csa_7G324120	RVW94236.1LINE-1 retrotransposable element ORF2 protein	519	-33.06	-0.2119	115	278	1	164
TRINITY_DN10719_c0_g2_i2	278	KGN43511	Csa_7G043040	XP_004144594.1 mitogen-activated protein kinase kinase kinase NPK1	1119	-29.51	-0.3106	1	132	988	1119
TRINITY_DN10719_c0_g2_i2	278	KGN43698	Csa_7G060180	#N/A	738	-25.75	-0.222	160	278	1	119
TRINITY_DN10719_c0_g2_i2	278	KGN44490	Csa_7G312940	XP_016902777.1 extensin-3	1614	-58.52	-0.2277	1	278	790	1067
TRINITY_DN10719_c0_g2_i2	278	KGN43867	Csa_7G071560	XP_004136948.2 classical arabinogalactan protein 9	1001	-53.23	-0.2218	1	278	434	711
TRINITY_DN10719_c0_g2_i2	278	KGN43362	Csa_7G027780	---NA---	174	-9.75	-0.2031	213	278	1	66
TRINITY_DN10719_c0_g2_i2	278	KGN58213	Csa_3G592670	#N/A	565	-39.36	-0.2029	1	278	102	379
TRINITY_DN10719_c0_g2_i2	278	KGN57680	Csa_3G251900	XP_004145620.1PREDICTED: uncharacterized protein LOC101222896	216	-14.65	-0.2093	1	148	69	216
TRINITY_DN10719_c0_g2_i2	278	KGN58029	Csa_3G444570	---NA---	285	-8.92	-0.2624	1	81	205	285
TRINITY_DN10719_c0_g2_i2	278	KGN58235	Csa_3G597340	XP_004145697.1 cysteine-rich and transmembrane domain-containing protein A	678	-28.39	-0.2447	64	278	1	215
TRINITY_DN10719_c0_g2_i2	278	KGN59629	Csa_3G829190	XP_004147446.2 gibberellin-regulated protein 14	1311	-59.11	-0.23	1	278	704	981
TRINITY_DN10719_c0_g2_i2	278	KGN58395	Csa_3G636440	XP_011651683.1 formin-like protein 14	4893	-55.36	-0.2081	1	278	2089	2366
TRINITY_DN10719_c0_g2_i2	278	KGN56987	Csa_3G147210	XP_008438680.1 5'-nucleotidase SurE	924	-26.18	-0.2061	147	278	1	132
TRINITY_DN10719_c0_g2_i2	278	KGN55658	Csa_3G002770	XP_004146143.1 cold shock domain-containing protein 3-like	189	-40.87	-0.2209	70	258	1	189
TRINITY_DN10719_c0_g2_i2	278	KGN59007	Csa_3G743440	XP_004137849.1 phosphatidylinositol 4-phosphate 5-kinase 9	1333	-54.23	-0.2039	1	278	806	1083
TRINITY_DN10719_c0_g2_i2	278	KGN58511	Csa_3G653430	XP_004148590.1 ENHANCER OF AG-4 protein 2 isoform X1	4900	-59	-0.2169	1	278	3485	3762
TRINITY_DN10719_c0_g2_i2	278	KGN57171	Csa_3G166360	---NA---	1926	-55.92	-0.232	1	267	1660	1926
TRINITY_DN10719_c0_g2_i2	278	KGN56587	Csa_3G125540	XP_004133905.1 4-hydroxy-tetrahydrodipicolinate synthase, chloroplastic	516	-17.45	-0.277	190	278	1	89
TRINITY_DN10719_c0_g2_i2	278	KGN54631	Csa_4G410840	XP_004150518.1 probable receptor-like protein kinase At1g67000	825	-18.37	-0.224	148	278	1	131
TRINITY_DN10719_c0_g2_i2	278	KGN53233	Csa_4G031040	XP_011654337.1 apoptotic chromatin condensation inducer in the nucleus	2826	-51.75	-0.2138	1	278	620	897
TRINITY_DN10719_c0_g2_i2	278	KGN53485	Csa_4G056730	XP_011653250.1 VQ motif-containing protein 22-like	690	-37.05	-0.2093	54	278	1	225
TRINITY_DN10719_c0_g2_i2	278	KGN53589	Csa_4G083630	XP_008451724.1 multiple organellar RNA editing factor 8, chloroplastic/mitochondrial	1594	-68.16	-0.2592	1	278	414	691
TRINITY_DN10719_c0_g2_i2	278	KGN53174	Csa_4G025070	XP_011653099.1 NADPH-dependent diflavin oxidoreductase 1	2510	-20.08	-0.2008	129	278	1	150
TRINITY_DN10719_c0_g2_i2	278	KGN52997	Csa_4G010960	XP_004152141.1 uncharacterized GPI-anchored protein At1g61900	2728	-23.37	-0.2032	147	278	1	132
TRINITY_DN10719_c0_g2_i2	278	KGN52917	Csa_4G006240	XP_004152190.1 thymidylate kinase isoform X1	1023	-59.22	-0.226	1	278	585	862
TRINITY_DN10719_c0_g2_i2	278	KGN53117	Csa_4G017050	XP_011654331.1 extensin-2-like	4021	-86.84	-0.3289	1	278	1400	1677
TRINITY_DN10719_c0_g2_i2	278	KGN54172	Csa_4G291360	XP_011654367.1 extensin-2-like	2515	-88.8	-0.3289	1	278	1973	2250
TRINITY_DN10719_c0_g2_i2	278	KGN55223	Csa_4G641565	KGN49729.1hypothetical protein Csa_5G091390	60	-4.11	-0.5138	1	34	27	60
TRINITY_DN10752_c1_g1_i2	2432	KGN50057	Csa_5G152220	XP_004143970.1 meiotic recombination protein SPO11-2	2360	-11.88	-0.3126	2343	2432	1	90
TRINITY_DN10752_c1_g1_i2	2432	KGN51364	Csa_5G523095	#N/A	330	-11.95	-0.2298	2330	2432	1	103
TRINITY_DN10752_c1_g1_i2	2432	KGN51322	Csa_5G517200	XP_004142764.1 transcription initiation factor TFIID subunit 7	1162	-6.88	-0.43	2368	2432	1	65
TRINITY_DN10752_c1_g1_i2	2432	KGN50281	Csa_5G165270	XP_011654823.1PREDICTED: uncharacterized protein LOC105435447	1528	-10.98	-0.305	2379	2432	1	54
TRINITY_DN10752_c1_g1_i2	2432	KGN49818	Csa_5G138500	XP_011654574.1 serine/arginine-rich splicing factor SR34A isoform X1	306	-8.06	-0.403	2352	2432	1	81
TRINITY_DN10752_c1_g1_i2	2432	KGN51842	Csa_5G603390	XP_004135222.1PREDICTED: uncharacterized protein LOC101209749	2136	-9.91	-0.4719	2380	2432	1	53
TRINITY_DN10752_c1_g1_i2	2432	KGN51248	Csa_5G503610	XP_011655338.1 myosin heavy chain, non-muscle-like	3726	-5.14	-0.5711	2404	2432	1	29
TRINITY_DN10752_c1_g1_i2	2432	KGN51329	Csa_5G517760	OVA02103.1Polyketide cyclase SnoaL-like domain	858	-12.1	-0.242	2381	2432	1	52
TRINITY_DN10752_c1_g1_i2	2432	KGN52632	Csa_5G647540	XP_008459543.1 TMV resistance protein N-like	855	-7.64	-0.3056	2344	2432	1	89
TRINITY_DN10752_c1_g1_i2	2432	KGN52154	Csa_5G612830	XP_004135374.1 inactive protein RESTRICTED TEV MOVEMENT 2	1272	-14.12	-0.2434	2372	2432	1	61
TRINITY_DN10752_c1_g1_i2	2432	KGN49593	Csa_5G016915	#N/A	318	-8.16	-0.2092	2292	2432	1	141
TRINITY_DN10752_c1_g1_i2	2432	KGN49760	Csa_5G114570	XP_008466730.2 defensin J1-2-like	225	-21.14	-0.271	2323	2432	1	110
TRINITY_DN10752_c1_g1_i2	2432	KGN50363	Csa_5G168990	XP_008467303.1 probable beta-tubulin polyglutamylase	933	-9.1	-0.2459	2376	2432	1	57
TRINITY_DN10752_c1_g1_i2	2432	KGN51591	Csa_5G582240	XP_011655517.1 protein kinase 2A, chloroplastic isoform X2	1598	-8.84	-1.2629	2347	2432	1	86
TRINITY_DN10752_c1_g1_i2	2432	KGN49862	Csa_5G139400	XP_004145932.1 protein DEFECTIVE IN MERISTEM SILENCING 3-like	1302	-13.21	-0.2131	2365	2432	1	68
TRINITY_DN10752_c1_g1_i2	2432	KGN51494	Csa_5G570390	XP_022938938.1protein ESMERALDA 1-like	2208	-9.12	-0.2027	2383	2432	1	50
TRINITY_DN10752_c1_g1_i2	2432	KGN51554	Csa_5G577450	#N/A	903	-5.42	-0.2357	2393	2432	1	40
TRINITY_DN10752_c1_g1_i2	2432	KGN51609	Csa_5G584380	#N/A	1037	-10.37	-0.216	2371	2432	1	62
TRINITY_DN10752_c1_g1_i2	2432	KGN50075	Csa_5G152900	XP_004143891.2 BTB/POZ domain-containing protein At1g63850	627	-5.61	-0.2338	2391	2432	1	42
TRINITY_DN10752_c1_g1_i2	2432	KGN52125	Csa_5G611070	XP_004135073.1 sec-independent protein translocase protein TATC, chloroplastic	1599	-8.57	-0.204	2306	2432	1	127
TRINITY_DN10752_c1_g1_i2	2432	KGN51047	Csa_5G420300	#N/A	168	-10.21	-0.2553	1468	1635	1	168
TRINITY_DN10752_c1_g1_i2	2432	KGN51231	Csa_5G496470	#N/A	486	-12.35	-0.2245	2358	2432	1	75
TRINITY_DN10752_c1_g1_i2	2432	KGN51273	Csa_5G506320	XP_004151019.1 WAT1-related protein At2g39510	1269	-9.14	-0.2539	2392	2432	1	41
TRINITY_DN10752_c1_g1_i2	2432	KGN50342	Csa_5G168800	XP_004143666.1 glutamate dehydrogenase 2-like	1413	-11.32	-0.222	2335	2432	1	98
TRINITY_DN10752_c1_g1_i2	2432	KGN65587	Csa_1G467070	XP_011657517.1 alpha,alpha-trehalose-phosphate synthase [UDP-forming] 1-like	411	-7.33	-0.2932	2400	2432	1	33
TRINITY_DN10752_c1_g1_i2	2432	KGN65412	Csa_1G418780	XP_004146350.1 glutamate receptor 2.8-like	1716	-11.18	-0.26	2353	2432	1	80
TRINITY_DN10752_c1_g1_i2	2432	KGN66732	Csa_1G665930	#N/A	780	-8.2	-0.2278	2382	2432	1	51
TRINITY_DN10752_c1_g1_i2	2432	KGN66534	Csa_1G627435	XP_022973773.1PH, RCC1 and FYVE domains-containing protein 1-like	4345	-6.19	-0.2948	2352	2432	1	81
TRINITY_DN10752_c1_g1_i2	2432	KGN63590	Csa_1G005510	XP_004138114.1 serine/threonine-protein kinase HT1-like	663	-20.09	-0.3189	2286	2432	1	147
TRINITY_DN10752_c1_g1_i2	2432	KGN66909	Csa_1G713670	XP_004145461.1 protein ROOT HAIR DEFECTIVE 3 homolog 2-like	2587	-12.56	-0.2166	2356	2432	1	77
TRINITY_DN10752_c1_g1_i2	2432	KGN65722	Csa_1G521990	#N/A	369	-12.3	-0.2278	2325	2432	1	108
TRINITY_DN10752_c1_g1_i2	2432	KGN65009	Csa_1G179740	XP_011654832.1 probable galacturonosyltransferase 4	2321	-6.77	-0.2334	2362	2432	1	71
TRINITY_DN10752_c1_g1_i2	2432	KGN65730	Csa_1G523050	KGN65730.1hypothetical protein Csa_1G523050	456	-7.79	-0.4869	2362	2432	1	71
TRINITY_DN10752_c1_g1_i2	2432	KGN65871	Csa_1G534770	#N/A	262	-10.32	-0.2106	2308	2432	1	125
TRINITY_DN10752_c1_g1_i2	2432	KGN65521	Csa_1G434190	KGN65367.1hypothetical protein Csa_1G385030	2061	-6.27	-0.2726	2388	2432	1	45
TRINITY_DN10752_c1_g1_i2	2432	KGN65393	Csa_1G407170	XP_004149853.1 pentatricopeptide repeat-containing protein At5g55740, chloroplastic	3393	-13.23	-0.2405	2354	2432	1	79
TRINITY_DN10752_c1_g1_i2	2432	KGN64343	Csa_1G046870	XP_008438837.1 protein NBR1 homolog	3028	-7.37	-0.6142	1	19	3010	3028
TRINITY_DN10752_c1_g1_i2	2432	KGN63470	Csa_1G001420	XP_004138038.1 ribosomal RNA-processing protein 14-C	2340	-14.37	-0.2521	2359	2432	1	74
TRINITY_DN10752_c1_g1_i2	2432	KGN63764	Csa_1G015585	#N/A	213	-12.01	-0.2224	2349	2432	1	84
TRINITY_DN10752_c1_g1_i2	2432	KGN45787	Csa_6G011620	XP_004138423.1PREDICTED: uncharacterized protein LOC101204114	2331	-18.36	-0.2416	2337	2432	1	96
TRINITY_DN10752_c1_g1_i2	2432	KGN49229	Csa_6G517370	XP_004134955.1 pentatricopeptide repeat-containing protein At2g33760 isoform X1	1917	-10.87	-0.2131	2366	2432	1	67
TRINITY_DN10752_c1_g1_i2	2432	KGN47494	Csa_6G344230	#N/A	183	-12.35	-0.247	2278	2432	1	155
TRINITY_DN10752_c1_g1_i2	2432	KGN45851	Csa_6G014710	#N/A	258	-7.47	-0.3932	2398	2432	1	35
TRINITY_DN10752_c1_g1_i2	2432	KGN49031	Csa_6G510980	XP_011658110.1 SEC14 cytosolic factor-like	1850	-8.89	-0.3556	2384	2432	1	49
TRINITY_DN10752_c1_g1_i2	2432	KGN45773	Csa_6G010005	GAV56784.1Fasciclin domain-containing protein	760	-9.58	-0.5988	2380	2432	1	53
TRINITY_DN10752_c1_g1_i2	2432	KGN45786	Csa_6G011610	XP_008441459.1 probable LRR receptor-like serine/threonine-protein kinase At3g47570	3072	-11.05	-0.2255	2332	2432	1	101
TRINITY_DN10752_c1_g1_i2	2432	KGN49119	Csa_6G514800	#N/A	577	-7.94	-0.3308	2362	2432	1	71
TRINITY_DN10752_c1_g1_i2	2432	KGN46556	Csa_6G108540	PRQ57432.1 putative Post-SET domain-containing protein	1192	-6.42	-0.2214	2385	2432	1	48
TRINITY_DN10752_c1_g1_i2	2432	KGN47267	Csa_6G239660	KGN47267.1hypothetical protein Csa_6G239660	464	-8.82	-0.42	2349	2432	1	84
TRINITY_DN10752_c1_g1_i2	2432	KGN46457	Csa_6G094750	XP_004140536.1 probable DNA primase large subunit	1745	-8.4	-0.3	2389	2432	1	44
TRINITY_DN10752_c1_g1_i2	2432	KGN48893	Csa_6G505220	XP_004134877.1 UPF0183 protein At3g51130	1747	-9.57	-0.2036	2372	2432	1	61
TRINITY_DN10752_c1_g1_i2	2432	KGN48435	Csa_6G487560	XP_011657793.1 alkane hydroxylase MAH1-like	2001	-6.31	-0.3506	2413	2432	1	20
TRINITY_DN10752_c1_g1_i2	2432	KGN49106	Csa_6G513700	KGN49106.1hypothetical protein Csa_6G513700	183	-13.44	-0.21	2355	2432	1	78
TRINITY_DN10752_c1_g1_i2	2432	KGN49167	Csa_6G516750	KGN49167.1hypothetical protein Csa_6G516750	180	-9.87	-0.2243	2355	2432	1	78
TRINITY_DN10752_c1_g1_i2	2432	KGN46157	Csa_6G058710	#N/A	336	-15.81	-0.2108	2321	2432	1	112
TRINITY_DN10752_c1_g1_i2	2432	KGN47472	Csa_6G338040	XP_004148809.1 protein MITOFERRINLIKE 1, chloroplastic	1637	-10.9	-0.2535	1	55	1583	1637
TRINITY_DN10752_c1_g1_i2	2432	KGN47496	Csa_6G344250	XP_004144255.1 probable protein phosphatase 2C 11	1341	-10.45	-0.2322	2339	2432	1	94
TRINITY_DN10752_c1_g1_i2	2432	KGN49014	Csa_6G510320	XP_011658097.1 probable galacturonosyltransferase 4	2511	-13.5	-0.2015	2355	2432	1	78
TRINITY_DN10752_c1_g1_i2	2432	KGN45636	Csa_6G002305	#N/A	330	-9.2	-0.2044	2337	2432	1	96
TRINITY_DN10752_c1_g1_i2	2432	KGN49338	Csa_6G520360	XP_011658263.1 MACPF domain-containing protein CAD1	348	-7.22	-0.3438	2349	2432	1	84
TRINITY_DN10752_c1_g1_i2	2432	KGN49109	Csa_6G513730	XP_004134763.2 ankyrin repeat domain-containing protein 13C-like	1141	-5.54	-0.3259	2365	2432	1	68
TRINITY_DN10752_c1_g1_i2	2432	KGN61679	Csa_2G223700	XP_008449337.1 type I inositol polyphosphate 5-phosphatase 4-like isoform X1	201	-9.89	-0.2747	2319	2432	1	114
TRINITY_DN10752_c1_g1_i2	2432	KGN62132	Csa_2G301500	PON83501.1DnaJ domain containing protein	1442	-9.91	-0.2678	2365	2432	1	68
TRINITY_DN10752_c1_g1_i2	2432	KGN61271	Csa_2G075300	XP_011649003.1 probable sodium-coupled neutral amino acid transporter 6	2373	-8.79	-0.2313	2375	2432	1	58
TRINITY_DN10752_c1_g1_i2	2432	KGN61235	Csa_2G072490	XP_008441914.1 stromal processing peptidase, chloroplastic isoform X1	4824	-10.92	-0.28	2387	2432	1	46
TRINITY_DN10752_c1_g1_i2	2432	KGN61677	Csa_2G223680	XP_011649176.1 50S ribosomal protein L24, chloroplastic	276	-11.7	-0.2167	2328	2432	1	105
TRINITY_DN10752_c1_g1_i2	2432	KGN62952	Csa_2G381780	XP_004138725.1 EIN3-binding F-box protein 1	1552	-8.9	-0.4238	2359	2432	1	74
TRINITY_DN10752_c1_g1_i2	2432	KGN62818	Csa_2G374600	XP_023546622.1protein spalten-like isoform X1	943	-6.52	-0.2173	2380	2432	1	53
TRINITY_DN10752_c1_g1_i2	2432	KGN63266	Csa_2G420980	XP_011650017.1 syntaxin-132-like	930	-12.39	-0.2429	2335	2432	1	98
TRINITY_DN10752_c1_g1_i2	2432	KGN61302	Csa_2G078060	KGN61302.1hypothetical protein Csa_2G078060	351	-8.72	-0.2236	2363	2432	1	70
TRINITY_DN10752_c1_g1_i2	2432	KGN61802	Csa_2G248120	XP_004148839.1 probable pinoresinol-lariciresinol reductase 3	1392	-11.07	-0.2306	2342	2432	1	91
TRINITY_DN10752_c1_g1_i2	2432	KGN62640	Csa_2G363010	#N/A	639	-8.7	-0.3955	2374	2432	1	59
TRINITY_DN10752_c1_g1_i2	2432	KGN61968	Csa_2G277100	#N/A	177	-17.44	-0.2325	2231	2407	1	177
TRINITY_DN10752_c1_g1_i2	2432	KGN61120	Csa_2G055570	AES99445.1signal anchor, putative	261	-13.66	-0.2134	2326	2432	1	107
TRINITY_DN10752_c1_g1_i2	2432	KGN60735	Csa_2G008750	GAV79971.1Metallophos domain-containing protein	1309	-8.29	-0.4145	2347	2432	1	86
TRINITY_DN10752_c1_g1_i2	2432	KGN62619	Csa_2G361830	XP_011650191.1PREDICTED: uncharacterized protein LOC105434756	959	-12.69	-0.2188	2279	2432	1	154
TRINITY_DN10752_c1_g1_i2	2432	KGN44792	Csa_7G387760	---NA---	678	-12.14	-0.238	2334	2432	1	99
TRINITY_DN10752_c1_g1_i2	2432	KGN45242	Csa_7G432230	XP_011659518.1 probable sodium-coupled neutral amino acid transporter 6	294	-8.66	-0.5094	2379	2432	1	54
TRINITY_DN10752_c1_g1_i2	2432	KGN43889	Csa_7G072760	XP_004136959.1 triacylglycerol lipase 1	1390	-13.92	-0.2047	2288	2432	1	145
TRINITY_DN10752_c1_g1_i2	2432	KGN43659	Csa_7G051390	XP_004136851.1 dual specificity protein kinase shkC-like	2122	-8.51	-0.7736	2373	2432	1	60
TRINITY_DN10752_c1_g1_i2	2432	KGN57804	Csa_3G308200	XP_004145862.1 nijmegen breakage syndrome 1 protein isoform X2	1859	-9.61	-0.2912	2354	2432	1	79
TRINITY_DN10752_c1_g1_i2	2432	KGN59565	Csa_3G825100	KGN59565.1hypothetical protein Csa_3G825100	552	-13.52	-0.2253	2314	2432	1	119
TRINITY_DN10752_c1_g1_i2	2432	KGN60095	Csa_3G877660	XP_004136352.1 putative clathrin assembly protein At2g25430	264	-11.78	-0.2506	2331	2432	1	102
TRINITY_DN10752_c1_g1_i2	2432	KGN56031	Csa_3G047910	XP_004148258.1 RPM1-interacting protein 4	1025	-10.6	-0.2038	2309	2432	1	124
TRINITY_DN10752_c1_g1_i2	2432	KGN60456	Csa_3G912880	KGN60456.1hypothetical protein Csa_3G912880	294	-10.34	-0.211	2326	2432	1	107
TRINITY_DN10752_c1_g1_i2	2432	KGN57244	Csa_3G172990	XP_011651111.1 kinesin-like protein KIN12B	4334	-6.9	-0.3	2353	2432	1	80
TRINITY_DN10752_c1_g1_i2	2432	KGN58444	Csa_3G644830	XP_011651712.1 origin of replication complex subunit 1B-like	201	-15.36	-0.2518	2300	2432	1	133
TRINITY_DN10752_c1_g1_i2	2432	KGN56488	Csa_3G121640	XP_004133848.1 protein REVEILLE 6 isoform X2	1796	-8.74	-0.2571	2396	2432	1	37
TRINITY_DN10752_c1_g1_i2	2432	KGN59481	Csa_3G822320	PSS01686.1Protein Rev like	507	-6.95	-0.3861	2384	2432	1	49
TRINITY_DN10752_c1_g1_i2	2432	KGN56104	Csa_3G073940	#N/A	1422	-12.95	-0.2195	2342	2432	1	91
TRINITY_DN10752_c1_g1_i2	2432	KGN57871	Csa_3G357100	XP_004149455.1 plastid division protein PDV1	1133	-9.77	-0.2035	2331	2432	1	102
TRINITY_DN10752_c1_g1_i2	2432	KGN57316	Csa_3G178570	#N/A	759	-8.14	-0.2544	2342	2432	1	91
TRINITY_DN10752_c1_g1_i2	2432	KGN58926	Csa_3G736740	XP_004137958.1 protein REVEILLE 8-like isoform X2	1675	-8.05	-0.2368	2381	2432	1	52
TRINITY_DN10752_c1_g1_i2	2432	KGN57078	Csa_3G152050	XP_004134193.1 lipase	1741	-9.98	-0.2321	2344	2432	1	89
TRINITY_DN10752_c1_g1_i2	2432	KGN57451	Csa_3G187260	XP_004140732.1 nicastrin	1410	-6.68	-1.336	2387	2432	1	46
TRINITY_DN10752_c1_g1_i2	2432	KGN56957	Csa_3G146430	XP_011650966.1 pentatricopeptide repeat-containing protein At3g22690	1863	-8.62	-0.2463	2396	2432	1	37
TRINITY_DN10752_c1_g1_i2	2432	KGN55831	Csa_3G017250	XP_004147232.1 F-box protein At5g39250	2619	-6.78	-0.2421	2395	2432	1	38
TRINITY_DN10752_c1_g1_i2	2432	KGN55609	Csa_3G002300	XP_011650254.1PREDICTED: uncharacterized protein LOC101213055 isoform X1	2507	-17.75	-0.2649	2315	2432	1	118
TRINITY_DN10752_c1_g1_i2	2432	KGN58709	Csa_3G730730	PON94377.1D-alanine--D-alanine ligase	3527	-6.38	-0.2363	2389	2432	1	44
TRINITY_DN10752_c1_g1_i2	2432	KGN60144	Csa_3G881570	XP_016903513.1 DDT domain-containing protein DDR4 isoform X1	1594	-12.93	-0.244	2347	2432	1	86
TRINITY_DN10752_c1_g1_i2	2432	KGN56011	Csa_3G046230	XP_004150935.2 caffeic acid 3-O-methyltransferase-like	486	-7.67	-0.2557	2359	2432	1	74
TRINITY_DN10752_c1_g1_i2	2432	KGN59191	Csa_3G778960	#N/A	648	-9.6	-0.2462	2308	2432	1	125
TRINITY_DN10752_c1_g1_i2	2432	KGN57088	Csa_3G152640	#N/A	189	-13.04	-0.2508	2348	2432	1	85
TRINITY_DN10752_c1_g1_i2	2432	KGN55347	Csa_4G646210	XP_011654415.1PREDICTED: uncharacterized protein LOC101210762	834	-8.24	-0.2497	2308	2432	1	125
TRINITY_DN10752_c1_g1_i2	2432	KGN53725	Csa_4G111600	#N/A	340	-15.54	-0.3614	2348	2432	1	85
TRINITY_DN10752_c1_g1_i2	2432	KGN53975	Csa_4G218340	#N/A	880	-7.5	-3.75	2404	2432	1	29
TRINITY_DN10752_c1_g1_i2	2432	KGN53545	Csa_4G076240	---NA---	894	-12.41	-0.2177	2323	2432	1	110
TRINITY_DN10752_c1_g1_i2	2432	KGN53586	Csa_4G083600	XP_004137309.1 protein trichome birefringence-like 42	1116	-11.88	-0.2329	2348	2432	1	85
TRINITY_DN10752_c1_g1_i2	2432	KGN55212	Csa_4G640980	XP_011654119.1 uncharacterized acetyltransferase At3g50280-like	1457	-8.7	-0.2719	2323	2432	1	110
TRINITY_DN10752_c1_g1_i2	2432	KGN53011	Csa_4G011095	#N/A	189	-8.58	-0.2319	2318	2432	1	115
TRINITY_DN10752_c1_g1_i2	2432	KGN54466	Csa_4G336250	XP_011653731.1 acetyltransferase NSI	1182	-6.69	-0.3186	2395	2432	1	38
TRINITY_DN10752_c1_g1_i2	2432	KGN54084	Csa_4G280610	XP_004142156.1 dirigent protein 19-like	237	-12.02	-0.2932	2327	2432	1	106
TRINITY_DN10752_c1_g1_i2	2432	KGN53198	Csa_4G026260	XP_004146883.2 pentatricopeptide repeat-containing protein At1g02370, mitochondrial	1799	-8.91	-0.297	2339	2432	1	94
TRINITY_DN10752_c1_g1_i2	2432	KGN55332	Csa_4G646060	#N/A	1350	-9.31	-0.2909	2344	2432	1	89
TRINITY_DN10752_c1_g1_i2	2432	KGN55453	Csa_4G652660	XP_004149071.1 26S proteasome regulatory subunit 4 homolog B	306	-9.32	-0.2589	2341	2432	1	92
TRINITY_DN10752_c1_g1_i2	2432	KGN53826	Csa_4G153290	XP_011653424.1 sister chromatid cohesion 1 protein 3	3803	-10.07	-0.265	2323	2432	1	110
TRINITY_DN10752_c1_g1_i2	2432	KGN53413	Csa_4G052630	XP_004148993.1 dynamin-related protein 5A	2594	-6.42	-0.2791	2354	2432	1	79
TRINITY_DN10752_c1_g1_i2	2432	KGN53446	Csa_4G055410	#N/A	1305	-18.63	-0.2003	2289	2432	1	144
TRINITY_DN10752_c1_g1_i2	2432	KGN55282	Csa_4G643610	XP_004151544.2 serine carboxypeptidase-like 1 isoform X1	1385	-9.13	-0.3043	2371	2432	1	62
TRINITY_DN10752_c1_g1_i2	2432	KGN55508	Csa_4G663670	XP_023522319.1bromodomain-containing protein 9-like isoform X1	2309	-14.76	-0.246	2350	2432	1	83
TRINITY_DN10752_c1_g1_i2	2432	KGN53521	Csa_4G064040	XP_004147755.1 putative serine/threonine-protein kinase	1050	-9.71	-0.3237	2339	2432	1	94
TRINITY_DN10752_c1_g1_i2	2432	KGN54412	Csa_4G314400	KGN54412.1hypothetical protein Csa_4G314400	165	-7.73	-0.3092	1	55	111	165
TRINITY_DN10752_c1_g1_i2	2432	KGN54945	Csa_4G614190	XP_011653984.1 transmembrane protein 56-like isoform X1	297	-9.88	-0.247	2361	2432	1	72
TRINITY_DN10752_c1_g1_i2	2432	KGN55223	Csa_4G641565	KGN49729.1hypothetical protein Csa_5G091390	60	-12.76	-0.3867	2315	2374	1	60
TRINITY_DN10752_c1_g1_i2	2432	KGN53131	Csa_4G017190	XP_004152076.1 transcription factor bHLH128	1583	-8.86	-0.3692	2385	2432	1	48
TRINITY_DN10752_c1_g1_i2	2432	KGN55466	Csa_4G652780	ADN34122.1heat shock protein 70	368	-10.9	-0.4739	2389	2432	1	44
TRINITY_DN10752_c1_g1_i2	2432	KGN54459	Csa_4G334700	XP_004142678.1 thioredoxin H-type	1618	-7.75	-0.2214	2355	2432	1	78
TRINITY_DN10752_c1_g1_i2	2432	KGN55311	Csa_4G645850	XP_004141305.1 zinc finger CCCH domain-containing protein 23-like	706	-12.51	-0.2157	2372	2432	1	61
TRINITY_DN10752_c1_g1_i2	2432	KGN55076	Csa_4G627260	XP_004146030.1 probable beta-1,3-galactosyltransferase 13 isoform X1	1553	-8.52	-0.213	2322	2432	1	111
TRINITY_DN10752_c1_g1_i2	2432	KGN55013	Csa_4G622230	XP_011654016.1 cytochrome P450 CYP72A219-like	641	-11.37	-0.758	2328	2432	1	105
TRINITY_DN10873_c0_g1_i14	275	KGN50572	Csa_5G182765	#N/A	234	-14.27	-0.2504	1	89	146	234
TRINITY_DN10873_c0_g1_i14	275	KGN52280	Csa_5G623440	XP_004142489.1 aminodeoxychorismate synthase, chloroplastic isoform X1	198	-11.71	-0.2788	1	55	144	198
TRINITY_DN10873_c0_g1_i14	275	KGN52459	Csa_5G636515	XP_011655994.1 zinc-finger homeodomain protein 10-like	351	-19.29	-0.2442	1	92	260	351
TRINITY_DN10873_c0_g1_i14	275	KGN49722	Csa_5G083840	XP_008462481.1PREDICTED: uncharacterized protein LOC103500824	243	-3.74	-1.87	269	275	1	7
TRINITY_DN10873_c0_g1_i14	275	KGN49905	Csa_5G139830	ADN33781.1CAAX amino terminal protease family	195	-6.85	-0.6227	229	275	1	47
TRINITY_DN10873_c0_g1_i14	275	KGN49678	Csa_5G059140	#N/A	276	-8.57	-0.2316	1	103	174	276
TRINITY_DN10873_c0_g1_i14	275	KGN50381	Csa_5G171140	XP_004143717.1 putative pentatricopeptide repeat-containing protein At4g17915	1779	-20.24	-0.2663	1	117	1663	1779
TRINITY_DN10873_c0_g1_i14	275	KGN51353	Csa_5G522990	XP_011655393.1 NAC domain-containing protein 8	195	-4.17	-2.085	251	275	1	25
TRINITY_DN10873_c0_g1_i14	275	KGN52270	Csa_5G622850	XP_004142491.1 endoplasmic reticulum metallopeptidase 1	213	-5.82	-0.2645	191	275	1	85
TRINITY_DN10873_c0_g1_i14	275	KGN52227	Csa_5G622440	---NA---	785	-66.09	-0.2439	1	275	501	775
TRINITY_DN10873_c0_g1_i14	275	KGN49810	Csa_5G137430	XP_011654565.1 basic leucine zipper 43	810	-8.56	-0.2314	1	56	755	810
TRINITY_DN10873_c0_g1_i14	275	KGN52043	Csa_5G608310	XP_004135117.1 coiled-coil domain-containing protein 130	180	-11.96	-0.2175	190	275	1	86
TRINITY_DN10873_c0_g1_i14	275	KGN49572	Csa_5G003640	KGN49572.1hypothetical protein Csa_5G003640	222	-7.72	-0.2412	215	275	1	61
TRINITY_DN10873_c0_g1_i14	275	KGN50171	Csa_5G157300	#N/A	198	-5.39	-0.2567	238	275	1	38
TRINITY_DN10873_c0_g1_i14	275	KGN50890	Csa_5G314860	XP_004148914.1 protein TIC 40, chloroplastic isoform X1	459	-12	-0.2143	210	275	1	66
TRINITY_DN10873_c0_g1_i14	275	KGN52689	Csa_5G650540	#N/A	216	-7.89	-0.4153	1	63	154	216
TRINITY_DN10873_c0_g1_i14	275	KGN52552	Csa_5G643320	---NA---	186	-3.89	-0.6483	260	275	1	16
TRINITY_DN10873_c0_g1_i14	275	KGN52365	Csa_5G628700	XP_011655957.1 AP-3 complex subunit sigma	398	-7.3	-0.2808	160	275	1	116
TRINITY_DN10873_c0_g1_i14	275	KGN49927	Csa_5G140520	KGN49927.1hypothetical protein Csa_5G140520	168	-4.8	-0.4364	257	275	1	19
TRINITY_DN10873_c0_g1_i14	275	KGN50751	Csa_5G223090	XP_004146431.2 rhodanese-like domain-containing protein 7	207	-12.27	-0.236	152	275	1	124
TRINITY_DN10873_c0_g1_i14	275	KGN50985	Csa_5G385370	PON67773.1Zinc finger, RING/FYVE/PHD-type	333	-17.99	-0.2167	149	275	1	127
TRINITY_DN10873_c0_g1_i14	275	KGN52333	Csa_5G624440	XP_004142382.1 NADH dehydrogenase [ubiquinone] 1 alpha subcomplex subunit 6	786	-8.56	-0.2378	1	93	694	786
TRINITY_DN10873_c0_g1_i14	275	KGN52544	Csa_5G643235	XP_004141599.1 pentatricopeptide repeat-containing protein At3g02490, mitochondrial	405	-3.12	-0.4457	252	275	1	24
TRINITY_DN10873_c0_g1_i14	275	KGN52393	Csa_5G630950	KGN52393.1hypothetical protein Csa_5G630950	252	-7.26	-0.2689	1	31	222	252
TRINITY_DN10873_c0_g1_i14	275	KGN50274	Csa_5G165190	XP_004152424.2 probable glycosyltransferase At5g03795	231	-3.1	-0.62	208	275	1	68
TRINITY_DN10873_c0_g1_i14	275	KGN50438	Csa_5G174640	XP_004143621.2 probable mediator of RNA polymerase II transcription subunit 36b	1179	-46.96	-0.2668	1	188	992	1179
TRINITY_DN10873_c0_g1_i14	275	KGN52531	Csa_5G642130	XP_011656281.1 proline-rich protein 4-like	938	-11.89	-0.4573	1	52	887	938
TRINITY_DN10873_c0_g1_i14	275	KGN51104	Csa_5G450150	XP_008437676.1 protein trichome birefringence-like 38	837	-13.03	-0.2247	196	275	1	80
TRINITY_DN10873_c0_g1_i14	275	KGN49963	Csa_5G146860	XP_004145880.1 mitochondrial import inner membrane translocase subunit Tim13	264	-8.05	-0.2439	1	98	167	264
TRINITY_DN10873_c0_g1_i14	275	KGN50269	Csa_5G164650	#N/A	543	-9.23	-0.2251	1	140	404	543
TRINITY_DN10873_c0_g1_i14	275	KGN63581	Csa_1G004935	XP_004138108.1 1-deoxy-D-xylulose 5-phosphate reductoisomerase, chloroplastic	150	-11.93	-0.5965	245	275	1	31
TRINITY_DN10873_c0_g1_i14	275	KGN65587	Csa_1G467070	XP_011657517.1 alpha,alpha-trehalose-phosphate synthase [UDP-forming] 1-like	411	-3.27	-0.654	257	275	1	19
TRINITY_DN10873_c0_g1_i14	275	KGN65437	Csa_1G422460	#N/A	168	-12.16	-0.4053	1	53	116	168
TRINITY_DN10873_c0_g1_i14	275	KGN65128	Csa_1G230510	#N/A	183	-3	-0.5	1	32	152	183
TRINITY_DN10873_c0_g1_i14	275	KGN66690	Csa_1G659610	XP_011660234.1 pentatricopeptide repeat-containing protein At4g32450, mitochondrial	222	-5.83	-0.2082	1	95	128	222
TRINITY_DN10873_c0_g1_i14	275	KGN63564	Csa_1G004310	XP_011656235.1 protein MODIFIER OF SNC1 1 isoform X2	4347	-18.91	-0.2306	1	183	4165	4347
TRINITY_DN10873_c0_g1_i14	275	KGN64754	Csa_1G088440	XP_004147298.1 LOB domain-containing protein 1-like	552	-11.35	-0.264	1	112	441	552
TRINITY_DN10873_c0_g1_i14	275	KGN63609	Csa_1G005700	XP_008453125.1 calmodulin-binding protein 60 A-like isoform X1	389	-9.74	-0.2563	1	46	344	389
TRINITY_DN10873_c0_g1_i14	275	KGN65289	Csa_1G298170	#N/A	723	-2.88	-0.2215	1	33	691	723
TRINITY_DN10873_c0_g1_i14	275	KGN65852	Csa_1G533590	XP_011658817.1 transcription initiation factor TFIID subunit 15b	2851	-60.51	-0.2216	1	275	2474	2748
TRINITY_DN10873_c0_g1_i14	275	KGN63828	Csa_1G024140	GAV90336.1DUF639 domain-containing protein	288	-8.62	-0.7183	1	59	230	288
TRINITY_DN10873_c0_g1_i14	275	KGN64508	Csa_1G062340	#N/A	603	-58.11	-0.2618	1	275	164	438
TRINITY_DN10873_c0_g1_i14	275	KGN63974	Csa_1G032440	XP_011649662.1 protein REVEILLE 7-like	2433	-14.91	-0.5141	1	63	2371	2433
TRINITY_DN10873_c0_g1_i14	275	KGN64900	Csa_1G150990	XP_004139470.1PREDICTED: uncharacterized protein LOC101222629 isoform X1	213	-6.49	-0.4056	230	275	1	46
TRINITY_DN10873_c0_g1_i14	275	KGN65274	Csa_1G294050	#N/A	408	-7.78	-0.2223	203	275	1	73
TRINITY_DN10873_c0_g1_i14	275	KGN64507	Csa_1G062330	#N/A	1109	-73.54	-0.2724	1	275	268	542
TRINITY_DN10873_c0_g1_i14	275	KGN65905	Csa_1G537535	TKR91253.1ethylene-responsive nuclear family protein	303	-4.61	-0.2561	1	28	276	303
TRINITY_DN10873_c0_g1_i14	275	KGN65966	Csa_1G554530	XP_004135561.1 UDP-arabinose 4-epimerase 1	309	-4.61	-0.6586	1	59	251	309
TRINITY_DN10873_c0_g1_i14	275	KGN63730	Csa_1G013770	XP_011648448.1 glycine-rich RNA-binding protein blt801	2157	-56.01	-0.2074	1	275	1124	1398
TRINITY_DN10873_c0_g1_i14	275	KGN66474	Csa_1G613460	#N/A	1635	-97.27	-0.3576	1	274	1362	1635
TRINITY_DN10873_c0_g1_i14	275	KGN64336	Csa_1G046315	EOY20840.1S-adenosyl-L-methionine-dependent methyltransferases superfamily protein isoform 1	357	-4.65	-1.1625	232	275	1	44
TRINITY_DN10873_c0_g1_i14	275	KGN64574	Csa_1G065940	XP_016898896.1 cysteine-rich receptor-like protein kinase 28	204	-6.05	-0.605	183	275	1	93
TRINITY_DN10873_c0_g1_i14	275	KGN64041	Csa_1G039080	XP_011650117.1PREDICTED: uncharacterized protein LOC101222546	318	-8.54	-0.3558	1	46	273	318
TRINITY_DN10873_c0_g1_i14	275	KGN65216	Csa_1G265640	#N/A	303	-11.27	-0.2966	223	275	1	53
TRINITY_DN10873_c0_g1_i14	275	KGN66471	Csa_1G612940	XP_011660121.1PREDICTED: uncharacterized protein LOC101212781 isoform X1	162	-8.2	-0.2485	1	53	110	162
TRINITY_DN10873_c0_g1_i14	275	KGN65094	Csa_1G207810	#N/A	402	-6.15	-0.3844	1	49	354	402
TRINITY_DN10873_c0_g1_i14	275	KGN47466	Csa_6G336260	OTG34868.1putative zinc finger, CCHC-type	297	-4.02	-0.804	1	52	246	297
TRINITY_DN10873_c0_g1_i14	275	KGN49154	Csa_6G516620	#N/A	333	-6.16	-0.22	186	275	1	90
TRINITY_DN10873_c0_g1_i14	275	KGN48838	Csa_6G502755	XP_004143583.2 pentatricopeptide repeat-containing protein At5g66520	693	-6.03	-0.4307	213	275	1	63
TRINITY_DN10873_c0_g1_i14	275	KGN48471	Csa_6G489380	KGN48471.1hypothetical protein Csa_6G489380	594	-11.06	-0.2212	208	275	1	68
TRINITY_DN10873_c0_g1_i14	275	KGN49068	Csa_6G511840	XP_011658127.1 serine/threonine-protein kinase HT1	201	-6.54	-0.218	1	52	150	201
TRINITY_DN10873_c0_g1_i14	275	KGN47328	Csa_6G298990	XP_008460343.1 AT-rich interactive domain-containing protein 4-like	360	-8.75	-0.2734	199	275	1	77
TRINITY_DN10873_c0_g1_i14	275	KGN49388	Csa_6G522810	XP_004134633.1 60S ribosomal protein L18a	1018	-9.46	-0.3942	1	71	948	1018
TRINITY_DN10873_c0_g1_i14	275	KGN45665	Csa_6G004560	#N/A	186	-3.74	-1.87	269	275	1	7
TRINITY_DN10873_c0_g1_i14	275	KGN49435	Csa_6G524720	#N/A	288	-9.45	-0.2362	159	275	1	117
TRINITY_DN10873_c0_g1_i14	275	KGN46160	Csa_6G059230	#N/A	264	-4.4	-0.7333	1	76	189	264
TRINITY_DN10873_c0_g1_i14	275	KGN46261	Csa_6G078560	XP_004154029.1 RNA polymerase sigma factor sigB isoform X1	165	-12.57	-0.2285	165	275	1	111
TRINITY_DN10873_c0_g1_i14	275	KGN49191	Csa_6G516990	KGN49191.1hypothetical protein Csa_6G516990	159	-9.76	-0.244	1	106	54	159
TRINITY_DN10873_c0_g1_i14	275	KGN47844	Csa_6G407055	KGN47844.1hypothetical protein Csa_6G407055	294	-4.8	-0.3	1	57	238	294
TRINITY_DN10873_c0_g1_i14	275	KGN45679	Csa_6G005180	---NA---	588	-69	-0.2565	1	275	33	307
TRINITY_DN10873_c0_g1_i14	275	KGN46872	Csa_6G147650	XP_011657020.1PREDICTED: uncharacterized protein LOC101220454	661	-7.56	-0.3287	202	275	1	74
TRINITY_DN10873_c0_g1_i14	275	KGN47253	Csa_6G237080	#N/A	303	-9.7	-0.2021	203	275	1	73
TRINITY_DN10873_c0_g1_i14	275	KGN48426	Csa_6G486980	#N/A	329	-7.96	-0.6633	233	275	1	43
TRINITY_DN10873_c0_g1_i14	275	KGN45678	Csa_6G005170	#N/A	210	-1.99	-0.4975	264	275	1	12
TRINITY_DN10873_c0_g1_i14	275	KGN49493	Csa_6G526270	XP_004134548.1 UDP-arabinose 4-epimerase 1	207	-3.33	-0.555	186	275	1	90
TRINITY_DN10873_c0_g1_i14	275	KGN47769	Csa_6G401395	XP_004146768.1 protein spotted leaf 11	327	-3.01	-0.7525	1	46	282	327
TRINITY_DN10873_c0_g1_i14	275	KGN46323	Csa_6G084570	#N/A	1509	-12.13	-0.2333	219	275	1	57
TRINITY_DN10873_c0_g1_i14	275	KGN47498	Csa_6G344270	XP_011657312.1 chaperone protein dnaJ 10	1623	-12.01	-0.4141	1	87	1537	1623
TRINITY_DN10873_c0_g1_i14	275	KGN49147	Csa_6G516550	XP_004134966.2 cysteine-rich receptor-like protein kinase 10	405	-4.7	-0.2611	150	275	1	126
TRINITY_DN10873_c0_g1_i14	275	KGN48890	Csa_6G504700	---NA---	845	-54.65	-0.2169	1	275	363	637
TRINITY_DN10873_c0_g1_i14	275	KGN49384	Csa_6G522770	XP_004134634.1 high mobility group B protein 14	852	-12.55	-0.3138	1	61	792	852
TRINITY_DN10873_c0_g1_i14	275	KGN46971	Csa_6G154520	XP_008448239.1 serine/threonine-protein kinase EDR1 isoform X2	333	-6.92	-0.2662	149	275	1	127
TRINITY_DN10873_c0_g1_i14	275	KGN47475	Csa_6G338070	#N/A	438	-5.25	-0.2283	1	42	397	438
TRINITY_DN10873_c0_g1_i14	275	KGN47932	Csa_6G416850	#N/A	2736	-86.95	-0.3197	1	275	1934	2208
TRINITY_DN10873_c0_g1_i14	275	KGN47554	Csa_6G358670	#N/A	597	-7.71	-0.4535	1	94	504	597
TRINITY_DN10873_c0_g1_i14	275	KGN47040	Csa_6G179470	XP_011657112.1 mitogen-activated protein kinase 20-like isoform X2	174	-11.01	-0.256	1	85	90	174
TRINITY_DN10873_c0_g1_i14	275	KGN48011	Csa_6G424020	XP_011657571.1 protein TIME FOR COFFEE isoform X1	306	-6.85	-0.2015	183	275	1	93
TRINITY_DN10873_c0_g1_i14	275	KGN45614	Csa_6G000135	XP_011656318.1 DNA (cytosine-5)-methyltransferase DRM2 isoform X5	240	-3.89	-0.2047	236	275	1	40
TRINITY_DN10873_c0_g1_i14	275	KGN45636	Csa_6G002305	#N/A	330	-5.02	-0.2953	1	42	289	330
TRINITY_DN10873_c0_g1_i14	275	KGN49338	Csa_6G520360	XP_011658263.1 MACPF domain-containing protein CAD1	348	-4.46	-0.4956	251	275	1	25
TRINITY_DN10873_c0_g1_i14	275	KGN63186	Csa_2G407830	XP_011650209.1 glycine-rich protein DOT1-like	732	-67.25	-0.2472	1	275	175	449
TRINITY_DN10873_c0_g1_i14	275	KGN62168	Csa_2G307330	#N/A	912	-8.66	-0.3464	1	68	845	912
TRINITY_DN10873_c0_g1_i14	275	KGN61583	Csa_2G173020	---NA---	1225	-84.6	-0.3088	1	275	648	922
TRINITY_DN10873_c0_g1_i14	275	KGN61679	Csa_2G223700	XP_008449337.1 type I inositol polyphosphate 5-phosphatase 4-like isoform X1	201	-9.59	-0.2821	139	275	1	137
TRINITY_DN10873_c0_g1_i14	275	KGN61734	Csa_2G234590	XP_011649199.1 leucine-rich repeat extensin-like protein 3	417	-54.57	-0.2044	1	275	38	312
TRINITY_DN10873_c0_g1_i14	275	KGN60705	Csa_2G007980	XP_011648696.1PREDICTED: uncharacterized protein LOC101217268 isoform X1	543	-4.48	-0.4073	222	275	1	54
TRINITY_DN10873_c0_g1_i14	275	KGN63268	Csa_2G421000	XP_004151879.1 APO protein 4, mitochondrial	363	-6.78	-1.13	150	275	1	126
TRINITY_DN10873_c0_g1_i14	275	KGN61951	Csa_2G271440	XP_015893260.1zinc-regulated protein 8-like	495	-4.37	-0.2731	1	59	437	495
TRINITY_DN10873_c0_g1_i14	275	KGN62781	Csa_2G372765	XP_004148402.1 sucrose transport protein SUC4 isoform X2	204	-9.54	-0.954	249	275	1	27
TRINITY_DN10873_c0_g1_i14	275	KGN61185	Csa_2G062610	#N/A	252	-5.49	-0.3431	1	17	236	252
TRINITY_DN10873_c0_g1_i14	275	KGN61006	Csa_2G034590	XP_011648873.1 kelch repeat-containing protein 2	1993	-29.03	-0.238	145	275	1	131
TRINITY_DN10873_c0_g1_i14	275	KGN62975	Csa_2G382485	XP_011649836.1PREDICTED: uncharacterized protein LOC105434671	225	-4.2	-0.2211	1	46	180	225
TRINITY_DN10873_c0_g1_i14	275	KGN60573	Csa_2G000805	#N/A	231	-12.19	-0.3126	217	275	1	59
TRINITY_DN10873_c0_g1_i14	275	KGN63026	Csa_2G384460	XP_011649858.1 cyclin-dependent protein kinase inhibitor SMR1	877	-9.48	-0.2633	176	275	1	100
TRINITY_DN10873_c0_g1_i14	275	KGN62533	Csa_2G360010	XP_004152798.1PREDICTED: uncharacterized protein LOC101221262	1530	-20.95	-0.2034	1	120	1411	1530
TRINITY_DN10873_c0_g1_i14	275	KGN62324	Csa_2G349090	#N/A	1311	-6.87	-0.2748	1	130	1182	1311
TRINITY_DN10873_c0_g1_i14	275	KGN61651	Csa_2G213960	#N/A	321	-5.42	-0.9033	254	275	1	22
TRINITY_DN10873_c0_g1_i14	275	KGN63023	Csa_2G384430	---NA---	1014	-67.97	-0.2555	1	275	443	717
TRINITY_DN10873_c0_g1_i14	275	KGN62848	Csa_2G377350	XP_004138778.1 AIG2-like protein	747	-9.19	-0.3169	1	55	693	747
TRINITY_DN10873_c0_g1_i14	275	KGN61194	Csa_2G068180	#N/A	282	-3.92	-0.4356	1	52	231	282
TRINITY_DN10873_c0_g1_i14	275	KGN63188	Csa_2G408340	#N/A	648	-75.37	-0.2751	1	275	322	596
TRINITY_DN10873_c0_g1_i14	275	KGN63021	Csa_2G383920	XP_011650201.1 glutamate receptor 2.5-like	1893	-32.08	-0.2056	104	275	1	172
TRINITY_DN10873_c0_g1_i14	275	KGN60767	Csa_2G009540	#N/A	272	-12.79	-0.2665	185	275	1	91
TRINITY_DN10873_c0_g1_i14	275	KGN62660	Csa_2G365670	XP_004152762.1 lysine-specific histone demethylase 1 homolog 3	318	-9.29	-0.216	225	275	1	51
TRINITY_DN10873_c0_g1_i14	275	KGN63241	Csa_2G416800	KGN63241.1hypothetical protein Csa_2G416800	180	-4.1	-0.82	1	63	118	180
TRINITY_DN10873_c0_g1_i14	275	KGN60591	Csa_2G000980	XP_004139355.1 protein phosphatase 1 regulatory subunit pprA	258	-6.18	-0.2575	176	275	1	100
TRINITY_DN10873_c0_g1_i14	275	KGN61303	Csa_2G078070	KGN61303.1hypothetical protein Csa_2G078070	792	-11.36	-0.2524	1	46	747	792
TRINITY_DN10873_c0_g1_i14	275	KGN62715	Csa_2G369170	#N/A	381	-12.03	-0.2187	1	85	297	381
TRINITY_DN10873_c0_g1_i14	275	KGN60700	Csa_2G007440	XP_004139297.1 TBC1 domain family member 15	630	-6.98	-0.4653	1	38	593	630
TRINITY_DN10873_c0_g1_i14	275	KGN60535	Csa_2G000430	#N/A	423	-18.91	-0.3568	1	82	342	423
TRINITY_DN10873_c0_g1_i14	275	KGN45593	Csa_7G452970	XP_004141657.1 GATA transcription factor 9-like	290	-5.02	-2.51	266	275	1	10
TRINITY_DN10873_c0_g1_i14	275	KGN44023	Csa_7G109800	#N/A	270	-7.87	-0.3422	1	53	218	270
TRINITY_DN10873_c0_g1_i14	275	KGN43675	Csa_7G057520	XP_011658765.1 mediator of RNA polymerase II transcription subunit 15a	1359	-13.52	-0.4361	213	275	1	63
TRINITY_DN10873_c0_g1_i14	275	KGN44950	Csa_7G398120	#N/A	2518	-111.87	-0.4113	1	275	1530	1804
TRINITY_DN10873_c0_g1_i14	275	KGN44533	Csa_7G326230	#N/A	177	-12.45	-0.2147	1	85	93	177
TRINITY_DN10873_c0_g1_i14	275	KGN44964	Csa_7G398745	#N/A	516	-6.68	-0.2783	1	71	446	516
TRINITY_DN10873_c0_g1_i14	275	KGN43486	Csa_7G041315	XP_004144516.1 pentatricopeptide repeat-containing protein At3g46790, chloroplastic-like	522	-9.09	-0.2392	219	275	1	57
TRINITY_DN10873_c0_g1_i14	275	KGN45021	Csa_7G407740	XP_008451476.1 INO80 complex subunit B isoform X2	427	-13.16	-0.2123	141	275	1	135
TRINITY_DN10873_c0_g1_i14	275	KGN45160	Csa_7G428965	KGN45160.1hypothetical protein Csa_7G428965	207	-2.29	-0.458	204	275	1	72
TRINITY_DN10873_c0_g1_i14	275	KGN44856	Csa_7G392290	XP_008368885.1protein RESISTANCE TO PHYTOPHTHORA 1, chloroplastic	979	-10.28	-0.2336	1	85	895	979
TRINITY_DN10873_c0_g1_i14	275	KGN45496	Csa_7G450550	XP_011659628.1PREDICTED: uncharacterized protein LOC101203003 isoform X1	2865	-16.54	-0.2432	172	275	1	104
TRINITY_DN10873_c0_g1_i14	275	KGN43455	Csa_7G037590	NP_001267708.1glycine-rich protein-like precursor	764	-52.91	-0.2012	1	275	236	510
TRINITY_DN10873_c0_g1_i14	275	KGN45455	Csa_7G448660	KGN45455.1hypothetical protein Csa_7G448660	183	-2.54	-0.508	1	22	162	183
TRINITY_DN10873_c0_g1_i14	275	KGN44141	Csa_7G201930	XP_004139776.1 elongation factor Tu GTP-binding domain-containing protein 1	240	-4.42	-0.7367	1	32	209	240
TRINITY_DN10873_c0_g1_i14	275	KGN43294	Csa_7G018760	XP_004144874.1 L-ascorbate oxidase homolog	201	-6.74	-0.337	238	275	1	38
TRINITY_DN10873_c0_g1_i14	275	KGN43976	Csa_7G075565	#N/A	246	-9.5	-0.5278	1	88	159	246
TRINITY_DN10873_c0_g1_i14	275	KGN45318	Csa_7G434950	#N/A	795	-20.64	-0.215	152	275	1	124
TRINITY_DN10873_c0_g1_i14	275	KGN44508	Csa_7G321560	#N/A	201	-6.96	-0.2109	1	55	147	201
TRINITY_DN10873_c0_g1_i14	275	KGN44189	Csa_7G219250	KGN44189.1hypothetical protein Csa_7G219250	492	-7.8	-0.3714	1	103	390	492
TRINITY_DN10873_c0_g1_i14	275	KGN44376	Csa_7G274160	XP_004149413.1 50S ribosomal protein L21, chloroplastic	303	-8.19	-0.2214	1	64	240	303
TRINITY_DN10873_c0_g1_i14	275	KGN44152	Csa_7G207145	XP_011658968.1 uncharacterized aarF domain-containing protein kinase At1g71810, chloroplastic isoform X1	1170	-13.45	-0.2319	1	130	1041	1170
TRINITY_DN10873_c0_g1_i14	275	KGN45310	Csa_7G433390	PRQ50778.1 putative haloalkane dehalogenase	557	-14	-0.2121	117	275	1	159
TRINITY_DN10873_c0_g1_i14	275	KGN43370	Csa_7G027860	XP_004144958.1 pentatricopeptide repeat-containing protein At3g46870-like	204	-8.72	-0.2907	1	54	151	204
TRINITY_DN10873_c0_g1_i14	275	KGN43996	Csa_7G085210	XP_004151390.1 syntaxin-51-like	213	-6.6	-0.2444	1	55	159	213
TRINITY_DN10873_c0_g1_i14	275	KGN43514	Csa_7G043560	XP_011659702.1 glycine-rich cell wall structural protein 1-like	1256	-87.18	-0.3217	1	275	695	969
TRINITY_DN10873_c0_g1_i14	275	KGN43666	Csa_7G056450	#N/A	595	-52.85	-0.2738	1	275	210	484
TRINITY_DN10873_c0_g1_i14	275	KGN43237	Csa_7G010300	---NA---	1080	-64.7	-0.2479	1	275	223	497
TRINITY_DN10873_c0_g1_i14	275	KGN44566	Csa_7G336450	XP_011659762.1 glycine-rich cell wall structural protein 1	786	-58.01	-0.2206	1	275	304	578
TRINITY_DN10873_c0_g1_i14	275	KGN44124	Csa_7G197800	#N/A	294	-9.02	-0.902	1	114	181	294
TRINITY_DN10873_c0_g1_i14	275	KGN44247	Csa_7G234680	KGN44247.1hypothetical protein Csa_7G234680	216	-5.22	-0.4745	215	275	1	61
TRINITY_DN10873_c0_g1_i14	275	KGN44262	Csa_7G236790	#N/A	237	-4.22	-0.6029	245	275	1	31
TRINITY_DN10873_c0_g1_i14	275	KGN56884	Csa_3G141800	XP_004134081.1 3-hydroxybutyryl-CoA dehydratase-like protein, mitochondrial	324	-16.92	-0.2142	185	275	1	91
TRINITY_DN10873_c0_g1_i14	275	KGN56800	Csa_3G134000	#N/A	270	-8.92	-0.2877	210	275	1	66
TRINITY_DN10873_c0_g1_i14	275	KGN57680	Csa_3G251900	XP_004145620.1PREDICTED: uncharacterized protein LOC101222896	216	-1.98	-0.66	1	105	112	216
TRINITY_DN10873_c0_g1_i14	275	KGN58514	Csa_3G653460	XP_011651749.1 nucleolin 1 isoform X1	2606	-45.37	-0.2072	1	275	414	688
TRINITY_DN10873_c0_g1_i14	275	KGN60456	Csa_3G912880	KGN60456.1hypothetical protein Csa_3G912880	294	-7.67	-0.295	204	275	1	72
TRINITY_DN10873_c0_g1_i14	275	KGN58029	Csa_3G444570	---NA---	285	-5.59	-0.2662	1	228	58	285
TRINITY_DN10873_c0_g1_i14	275	KGN56124	Csa_3G077590	#N/A	354	-7.75	-0.4844	1	46	309	354
TRINITY_DN10873_c0_g1_i14	275	KGN59369	Csa_3G814360	---NA---	695	-51.02	-0.2074	1	275	97	371
TRINITY_DN10873_c0_g1_i14	275	KGN56089	Csa_3G073810	XP_004149337.1 protein HOMOLOG OF MAMMALIAN LYST-INTERACTING PROTEIN 5	1534	-7.72	-0.2144	79	275	1	197
TRINITY_DN10873_c0_g1_i14	275	KGN57983	Csa_3G418740	#N/A	366	-8.31	-0.9233	218	275	1	58
TRINITY_DN10873_c0_g1_i14	275	KGN55924	Csa_3G036500	---NA---	1132	-4.61	-0.6586	1	25	1108	1132
TRINITY_DN10873_c0_g1_i14	275	KGN55972	Csa_3G042390	XP_008448976.1 ethylene-responsive transcription factor ERF026-like	719	-8.18	-0.2639	1	51	669	719
TRINITY_DN10873_c0_g1_i14	275	KGN56923	Csa_3G144130	XP_004134430.2 CBL-interacting serine/threonine-protein kinase 7	1599	-54.87	-0.2277	1	275	246	520
TRINITY_DN10873_c0_g1_i14	275	KGN55657	Csa_3G002765	XP_004146143.1 cold shock domain-containing protein 3-like	1160	-56.73	-0.2165	1	275	493	767
TRINITY_DN10873_c0_g1_i14	275	KGN57115	Csa_3G154375	XP_004134490.1 universal stress protein A-like protein	249	-2.96	-0.592	258	275	1	18
TRINITY_DN10873_c0_g1_i14	275	KGN57651	Csa_3G238170	XP_011651313.1 thylakoid lumenal 17.4 kDa protein, chloroplastic	1009	-11.41	-0.2653	1	82	928	1009
TRINITY_DN10873_c0_g1_i14	275	KGN56074	Csa_3G064230	#N/A	414	-81.58	-0.3033	1	275	29	303
TRINITY_DN10873_c0_g1_i14	275	KGN57319	Csa_3G179090	#N/A	387	-9.58	-0.6387	211	275	1	65
TRINITY_DN10873_c0_g1_i14	275	KGN59865	Csa_3G851175	#N/A	468	-22.51	-0.2046	1	124	345	468
TRINITY_DN10873_c0_g1_i14	275	KGN57170	Csa_3G166350	---NA---	1388	-81.49	-0.3064	1	275	210	484
TRINITY_DN10873_c0_g1_i14	275	KGN56385	Csa_3G118210	XP_011650657.1 probable protein S-acyltransferase 12 isoform X1	390	-6.51	-0.2604	197	275	1	79
TRINITY_DN10873_c0_g1_i14	275	KGN59363	Csa_3G813810	XP_011652136.1PREDICTED: uncharacterized protein LOC105434989 isoform X1	322	-4.62	-0.2888	218	275	1	58
TRINITY_DN10873_c0_g1_i14	275	KGN59973	Csa_3G858120	XP_004147880.1 jacalin-related lectin 3 isoform X1	1070	-14.51	-0.2546	1	91	980	1070
TRINITY_DN10873_c0_g1_i14	275	KGN55754	Csa_3G011080	---NA---	1191	-73.89	-0.2778	1	275	369	643
TRINITY_DN10873_c0_g1_i14	275	KGN56903	Csa_3G142950	#N/A	216	-5.98	-0.6644	177	275	1	99
TRINITY_DN10873_c0_g1_i14	275	KGN56075	Csa_3G064240	XP_011650511.1 glycine-rich cell wall structural protein-like	729	-77.6	-0.2885	1	275	397	671
TRINITY_DN10873_c0_g1_i14	275	KGN55816	Csa_3G017100	---NA---	213	-44.3	-0.211	36	248	1	213
TRINITY_DN10873_c0_g1_i14	275	KGN57613	Csa_3G229390	KGN57613.1hypothetical protein Csa_3G229390	243	-4.61	-0.922	1	66	178	243
TRINITY_DN10873_c0_g1_i14	275	KGN55637	Csa_3G002570	XP_004146159.1 probable protein phosphatase 2C 46	1173	-16.83	-0.2305	153	275	1	123
TRINITY_DN10873_c0_g1_i14	275	KGN57258	Csa_3G175590	KGN57258.1hypothetical protein Csa_3G175590	252	-11.68	-0.2014	183	275	1	93
TRINITY_DN10873_c0_g1_i14	275	KGN56745	Csa_3G131980	---NA---	1382	-81.87	-0.3032	1	275	619	893
TRINITY_DN10873_c0_g1_i14	275	KGN55767	Csa_3G011690	#N/A	240	-11.06	-0.3568	1	55	186	240
TRINITY_DN10873_c0_g1_i14	275	KGN56681	Csa_3G128905	#N/A	192	-9.19	-0.2356	1	54	139	192
TRINITY_DN10873_c0_g1_i14	275	KGN57934	Csa_3G398920	#N/A	726	-26	-0.321	1	122	605	726
TRINITY_DN10873_c0_g1_i14	275	KGN58263	Csa_3G601020	KGN58263.1hypothetical protein Csa_3G601020	276	-6.52	-0.2717	221	275	1	55
TRINITY_DN10873_c0_g1_i14	275	KGN58451	Csa_3G645890	#N/A	441	-5.05	-1.01	258	275	1	18
TRINITY_DN10873_c0_g1_i14	275	KGN59088	Csa_3G765060	#N/A	360	-3.55	-0.2536	254	275	1	22
TRINITY_DN10873_c0_g1_i14	275	KGN57967	Csa_3G415120	#N/A	279	-8.18	-0.2153	189	275	1	87
TRINITY_DN10873_c0_g1_i14	275	KGN55748	Csa_3G009540	#N/A	791	-60.8	-0.2235	1	275	435	709
TRINITY_DN10873_c0_g1_i14	275	KGN56445	Csa_3G119750	#N/A	339	-8.48	-0.2174	166	275	1	110
TRINITY_DN10873_c0_g1_i14	275	KGN56843	Csa_3G134910	XP_004134058.1 dCTP pyrophosphatase 1-like	639	-11.4	-0.2235	108	275	1	168
TRINITY_DN10873_c0_g1_i14	275	KGN58401	Csa_3G636990	XP_004144407.1 isoflavone reductase homolog	855	-9.12	-0.24	220	275	1	56
TRINITY_DN10873_c0_g1_i14	275	KGN59765	Csa_3G843840	XP_004141142.1 glucan endo-1,3-beta-glucosidase 8-like	588	-10.03	-0.2866	196	275	1	80
TRINITY_DN10873_c0_g1_i14	275	KGN57402	Csa_3G183360	XP_004140765.1 mediator of RNA polymerase II transcription subunit 36a-like	1110	-48.15	-0.2058	37	275	1	239
TRINITY_DN10873_c0_g1_i14	275	KGN59210	Csa_3G781600	GAV76107.1PLAC8 domain-containing protein	609	-5.52	-0.7886	1	15	595	609
TRINITY_DN10873_c0_g1_i14	275	KGN55892	Csa_3G033730	XP_008448876.1 glycine-rich domain-containing protein 1-like	3316	-51.84	-0.2142	1	275	343	617
TRINITY_DN10873_c0_g1_i14	275	KGN56622	Csa_3G126860	XP_004133933.1 glycine-rich protein A3	255	-6.88	-0.215	161	275	1	115
TRINITY_DN10873_c0_g1_i14	275	KGN58479	Csa_3G646660	XP_011651730.1PREDICTED: uncharacterized protein LOC101209455 isoform X1	965	-8.57	-2.1425	1	74	892	965
TRINITY_DN10873_c0_g1_i14	275	KGN58571	Csa_3G687230	#N/A	237	-4.01	-0.3085	190	275	1	86
TRINITY_DN10873_c0_g1_i14	275	KGN58894	Csa_3G734945	XP_015576604.1FK506-binding protein 5	330	-6.13	-0.2189	227	275	1	49
TRINITY_DN10873_c0_g1_i14	275	KGN58355	Csa_3G627660	RVW74143.1Transposon TX1 uncharacterized 149 kDa protein	387	-6.14	-0.3837	246	275	1	30
TRINITY_DN10873_c0_g1_i14	275	KGN56683	Csa_3G128915	Q2QD30.1RecName: Full=Protein Ycf2	180	-3.23	-0.4614	1	42	139	180
TRINITY_DN10873_c0_g1_i14	275	KGN59084	Csa_3G760540	KGN59084.1hypothetical protein Csa_3G760540	301	-2.53	-0.2108	186	275	1	90
TRINITY_DN10873_c0_g1_i14	275	KGN58413	Csa_3G640550	XP_011651691.1 pumilio homolog 5	210	-4.75	-1.5833	256	275	1	20
TRINITY_DN10873_c0_g1_i14	275	KGN59839	Csa_3G849950	XP_004146832.1 NADP-specific glutamate dehydrogenase	3778	-64.92	-0.2387	1	275	2774	3048
TRINITY_DN10873_c0_g1_i14	275	KGN60379	Csa_3G902220	XP_011652648.1 glycine-rich cell wall structural protein 1.8	1173	-75.06	-0.278	1	275	518	792
TRINITY_DN10873_c0_g1_i14	275	KGN56160	Csa_3G081365	KHN32435.1Autophagy-related protein 3	249	-6.07	-0.3035	160	275	1	116
TRINITY_DN10873_c0_g1_i14	275	KGN52985	Csa_4G009370	XP_004152151.1 putative RNA polymerase II subunit B1 CTD phosphatase RPAP2 homolog	246	-12.44	-0.2764	206	275	1	70
TRINITY_DN10873_c0_g1_i14	275	KGN54295	Csa_4G297450	XP_008450026.1 glycine-rich cell wall structural protein 1.0-like	532	-66.76	-0.2558	1	275	257	531
TRINITY_DN10873_c0_g1_i14	275	KGN54844	Csa_4G539600	XP_008442291.1 RING finger protein 165-like	881	-11.12	-0.2586	202	275	1	74
TRINITY_DN10873_c0_g1_i14	275	KGN55259	Csa_4G642400	---NA---	369	-7.29	-0.2025	1	54	316	369
TRINITY_DN10873_c0_g1_i14	275	KGN53501	Csa_4G062370	XP_011653260.1 serine hydroxymethyltransferase 3, chloroplastic	225	-4.44	-0.2337	254	275	1	22
TRINITY_DN10873_c0_g1_i14	275	KGN53049	Csa_4G012450	#N/A	231	-5.65	-0.3324	1	119	113	231
TRINITY_DN10873_c0_g1_i14	275	KGN53178	Csa_4G025092	XP_004146935.2 hyoscyamine 6-dioxygenase	570	-11.4	-0.2375	221	275	1	55
TRINITY_DN10873_c0_g1_i14	275	KGN54304	Csa_4G297540	XP_004142184.1 BEL1-like homeodomain protein 9 isoform X1	1386	-7.72	-0.2271	1	50	1337	1386
TRINITY_DN10873_c0_g1_i14	275	KGN53905	Csa_4G187840	XP_004149104.1 BTB/POZ and MATH domain-containing protein 4 isoform X1	237	-7.66	-0.4256	223	275	1	53
TRINITY_DN10873_c0_g1_i14	275	KGN53285	Csa_4G045000	XP_008452114.1 probable ubiquitin-conjugating enzyme E2 16	515	-10.13	-0.3752	244	275	1	32
TRINITY_DN10873_c0_g1_i14	275	KGN55342	Csa_4G646160	#N/A	150	-17.75	-0.348	1	88	63	150
TRINITY_DN10873_c0_g1_i14	275	KGN53872	Csa_4G179080	#N/A	186	-5.09	-0.2545	206	275	1	70
TRINITY_DN10873_c0_g1_i14	275	KGN54790	Csa_4G499280	#N/A	330	-5.57	-0.4285	1	26	305	330
TRINITY_DN10873_c0_g1_i14	275	KGN53744	Csa_4G114250	KZV23775.1Cysteine-rich RLK (receptor-like protein kinase) 8	267	-14.55	-0.3096	138	275	1	138
TRINITY_DN10873_c0_g1_i14	275	KGN54985	Csa_4G618500	XP_004146061.2 anthocyanidin 3-O-glucosyltransferase 2-like	1925	-50.41	-0.2024	1	275	683	957
TRINITY_DN10873_c0_g1_i14	275	KGN53733	Csa_4G113160	XP_004133978.1 trihelix transcription factor ASIL2 isoform X1	180	-4.6	-0.3067	1	55	126	180
TRINITY_DN10873_c0_g1_i14	275	KGN53582	Csa_4G083565	XP_011654344.1 protein ROOT INITIATION DEFECTIVE 3-like	465	-5.99	-0.2396	239	275	1	37
TRINITY_DN10873_c0_g1_i14	275	KGN53902	Csa_4G187320	XP_004149102.1 cationic amino acid transporter 2, vacuolar-like	2419	-25.45	-0.2157	1	144	2276	2419
TRINITY_DN10873_c0_g1_i14	275	KGN52944	Csa_4G006510	XP_008454489.1 zinc finger protein 3-like	932	-27.45	-0.225	119	275	1	157
TRINITY_DN10873_c0_g1_i14	275	KGN54337	Csa_4G304830	XP_004147902.1 phosphatidylinositol:ceramide inositolphosphotransferase 2	312	-7.48	-0.34	1	52	261	312
TRINITY_DN10873_c0_g1_i14	275	KGN54285	Csa_4G296870	#N/A	831	-10.89	-0.2269	1	84	748	831
TRINITY_DN10873_c0_g1_i14	275	KGN53532	Csa_4G064640	XP_004147763.1 probable glutathione S-transferase	936	-15.64	-0.2896	1	107	830	936
TRINITY_DN10873_c0_g1_i14	275	KGN54057	Csa_4G279855	XP_004142253.1PREDICTED: uncharacterized protein LOC101219884	348	-4.78	-1.195	185	275	1	91
TRINITY_DN10873_c0_g1_i14	275	KGN55229	Csa_4G641620	---NA---	254	-10.54	-0.2067	175	275	1	101
TRINITY_DN10873_c0_g1_i14	275	KGN52922	Csa_4G006290	#N/A	570	-7.53	-0.2689	1	37	534	570
TRINITY_DN10873_c0_g1_i14	275	KGN53482	Csa_4G056705	XP_004147729.1PREDICTED: uncharacterized protein LOC101209793 isoform X1	447	-4.31	-0.2694	177	275	1	99
TRINITY_DN10873_c0_g1_i14	275	KGN54999	Csa_4G620620	XP_011654010.1 36.4 kDa proline-rich protein	285	-20.52	-0.2206	1	99	187	285
TRINITY_DN10873_c0_g1_i14	275	KGN54896	Csa_4G575870	XP_004144657.1 protein cornichon homolog 1	198	-7.36	-0.2726	1	41	158	198
TRINITY_DN10873_c0_g1_i14	275	KGN54296	Csa_4G297460	#N/A	228	-39.49	-0.3159	87	275	1	189
TRINITY_DN10873_c0_g1_i14	275	KGN54862	Csa_4G556180	KGN54862.1SAUR family protein	496	-8.21	-0.2648	1	76	421	496
TRINITY_DN10873_c0_g1_i14	275	KGN54792	Csa_4G499295	#N/A	333	-3.13	-0.626	255	275	1	21
TRINITY_DN10873_c0_g1_i14	275	KGN54297	Csa_4G297470	#N/A	343	-54.22	-0.2869	1	195	149	343
TRINITY_DN10873_c0_g1_i14	275	KGN53876	Csa_4G179115	#N/A	249	-2.82	-0.705	1	46	204	249
TRINITY_DN10873_c0_g1_i14	275	KGN55254	Csa_4G642350	---NA---	818	-56.06	-0.2053	1	275	295	569
TRINITY_DN10873_c0_g1_i18	203	KGN50572	Csa_5G182765	#N/A	234	-13.19	-0.2692	1	53	182	234
TRINITY_DN10873_c0_g1_i18	203	KGN50810	Csa_5G266880	#N/A	605	-7.53	-0.4429	157	203	1	47
TRINITY_DN10873_c0_g1_i18	203	KGN51039	Csa_5G416260	XP_004151212.1 cysteine-rich repeat secretory protein 60	1168	-37.5	-0.2155	1	203	625	827
TRINITY_DN10873_c0_g1_i18	203	KGN50846	Csa_5G288090	KGN50846.1hypothetical protein Csa_5G288090	165	-3.94	-0.2814	1	70	96	165
TRINITY_DN10873_c0_g1_i18	203	KGN51428	Csa_5G537530	XP_011655440.1 phosphoinositide phosphatase SAC3	276	-8.17	-0.2817	1	143	134	276
TRINITY_DN10873_c0_g1_i18	203	KGN50874	Csa_5G308790	XP_011655122.1 mitochondrial ribosome-associated GTPase 1	405	-10.64	-0.304	147	203	1	57
TRINITY_DN10873_c0_g1_i18	203	KGN52652	Csa_5G648730	#N/A	603	-15.11	-0.2477	1	73	531	603
TRINITY_DN10873_c0_g1_i18	203	KGN50309	Csa_5G167020	XP_016903723.1 protein NRT1/ PTR FAMILY 5.10-like	933	-16.42	-0.2488	1	91	843	933
TRINITY_DN10873_c0_g1_i18	203	KGN50991	Csa_5G387420	#N/A	258	-1.97	-0.394	1	53	206	258
TRINITY_DN10873_c0_g1_i18	203	KGN50518	Csa_5G180315	#N/A	336	-2.64	-0.528	1	29	308	336
TRINITY_DN10873_c0_g1_i18	203	KGN51156	Csa_5G468980	XP_008465751.1 2-alkenal reductase (NADP(+)-dependent)-like	1313	-13.06	-0.2902	1	60	1254	1313
TRINITY_DN10873_c0_g1_i18	203	KGN50776	Csa_5G256690	XP_011655068.1 cyclin-J18 isoform X1	732	-10.28	-0.4283	1	43	690	732
TRINITY_DN10873_c0_g1_i18	203	KGN50962	Csa_5G374720	XP_004140332.1 cold shock protein 2-like	1176	-41.93	-0.2291	1	203	435	637
TRINITY_DN10873_c0_g1_i18	203	KGN51270	Csa_5G505800	XP_004149824.1 F-box protein At2g39490	1299	-9.46	-0.2307	1	74	1226	1299
TRINITY_DN10873_c0_g1_i18	203	KGN52222	Csa_5G616910	#N/A	492	-8.62	-0.2873	1	62	431	492
TRINITY_DN10873_c0_g1_i18	203	KGN51701	Csa_5G590180	XP_004135301.1 mitotic spindle checkpoint protein MAD2	186	-8.73	-0.291	1	38	149	186
TRINITY_DN10873_c0_g1_i18	203	KGN52398	Csa_5G631490	XP_011655975.1 MLO-like protein 11	225	-11.67	-0.2431	106	203	1	98
TRINITY_DN10873_c0_g1_i18	203	KGN51592	Csa_5G582740	RVW28008.1Serine/threonine-protein phosphatase 7 long form-like	219	-3.46	-0.5767	161	203	1	43
TRINITY_DN10873_c0_g1_i18	203	KGN51127	Csa_5G457780	XP_011655271.1 aspartokinase 2, chloroplastic-like isoform X3	243	-4.41	-0.2756	137	203	1	67
TRINITY_DN10873_c0_g1_i18	203	KGN52270	Csa_5G622850	XP_004142491.1 endoplasmic reticulum metallopeptidase 1	213	-4.14	-0.69	104	203	1	100
TRINITY_DN10873_c0_g1_i18	203	KGN52227	Csa_5G622440	---NA---	785	-62.77	-0.3507	1	203	435	637
TRINITY_DN10873_c0_g1_i18	203	KGN51424	Csa_5G537010	XP_011655438.1 kinesin-like protein NACK2	216	-2.92	-0.584	1	81	136	216
TRINITY_DN10873_c0_g1_i18	203	KGN50839	Csa_5G285040	#N/A	222	-5.02	-0.7171	194	203	1	10
TRINITY_DN10873_c0_g1_i18	203	KGN50237	Csa_5G161860	XP_004152410.2 14 kDa proline-rich protein DC2.15-like	411	-2.84	-0.71	1	94	318	411
TRINITY_DN10873_c0_g1_i18	203	KGN51451	Csa_5G549160	#N/A	174	-16.15	-0.2097	116	203	1	88
TRINITY_DN10873_c0_g1_i18	203	KGN51680	Csa_5G589970	XP_004135312.1 nuclear pore complex protein NUP54	1671	-8.13	-0.542	160	203	1	44
TRINITY_DN10873_c0_g1_i18	203	KGN49558	Csa_5G002040	AHJ81038.1orf175 (mitochondrion)	195	-2.96	-0.592	191	203	1	13
TRINITY_DN10873_c0_g1_i18	203	KGN50393	Csa_5G171750	XP_011654884.1 DEAD-box ATP-dependent RNA helicase 7	2786	-39.82	-0.237	1	203	415	617
TRINITY_DN10873_c0_g1_i18	203	KGN52293	Csa_5G623570	PRQ54992.1 putative essential protein Yae1	309	-4.87	-0.8117	99	203	1	105
TRINITY_DN10873_c0_g1_i18	203	KGN49819	Csa_5G138510	XP_008437739.1 serine/arginine-rich splicing factor SR34A	849	-46.16	-0.2509	1	203	181	383
TRINITY_DN10873_c0_g1_i18	203	KGN50599	Csa_5G189940	XP_008456885.1 pentatricopeptide repeat-containing protein At2g03380, mitochondrial	546	-11.41	-0.4075	1	41	506	546
TRINITY_DN10873_c0_g1_i18	203	KGN52552	Csa_5G643320	---NA---	186	-4.14	-0.69	164	203	1	40
TRINITY_DN10873_c0_g1_i18	203	KGN52120	Csa_5G611020	KGN52119.1hypothetical protein Csa_5G611025	723	-2.64	-0.528	1	127	597	723
TRINITY_DN10873_c0_g1_i18	203	KGN50626	Csa_5G198160	XP_004150242.1 proliferating cell nuclear antigen-like	1190	-6.87	-3.435	158	203	1	46
TRINITY_DN10873_c0_g1_i18	203	KGN50968	Csa_5G375760	PON80834.1Zinc finger, C2H	1617	-13.52	-0.2877	108	203	1	96
TRINITY_DN10873_c0_g1_i18	203	KGN50869	Csa_5G292260	XP_004148857.1 polyol transporter 5-like	294	-12.23	-0.2184	1	75	220	294
TRINITY_DN10873_c0_g1_i18	203	KGN50552	Csa_5G182080	XP_011654951.1PREDICTED: uncharacterized protein LOC101205603	228	-5.02	-0.7171	188	203	1	16
TRINITY_DN10873_c0_g1_i18	203	KGN52277	Csa_5G623410	XP_011655886.1 neural Wiskott-Aldrich syndrome protein-like	384	-3.23	-0.323	146	203	1	58
TRINITY_DN10873_c0_g1_i18	203	KGN51114	Csa_5G453710	XP_011658828.1 dynamin-related protein 3A isoform X1	303	-3.43	-0.5717	178	203	1	26
TRINITY_DN10873_c0_g1_i18	203	KGN50539	Csa_5G181460	XP_004147697.1 serine/arginine-rich SC35-like splicing factor SCL30	1059	-28.99	-0.218	64	203	1	140
TRINITY_DN10873_c0_g1_i18	203	KGN50185	Csa_5G157925	#N/A	192	-8.8	-0.9778	1	16	177	192
TRINITY_DN10873_c0_g1_i18	203	KGN50266	Csa_5G162640	#N/A	390	-3.38	-0.3756	1	46	345	390
TRINITY_DN10873_c0_g1_i18	203	KGN49586	Csa_5G011760	XP_011654463.1 probable LRR receptor-like serine/threonine-protein kinase At1g56140 isoform X7	363	-15.58	-0.3055	134	203	1	70
TRINITY_DN10873_c0_g1_i18	203	KGN51233	Csa_5G496490	XP_011655325.1 pentatricopeptide repeat-containing protein At5g61400	201	-9.38	-0.2345	1	111	91	201
TRINITY_DN10873_c0_g1_i18	203	KGN50461	Csa_5G175840	NP_564378.1transmembrane protein	383	-12.23	-0.453	1	76	308	383
TRINITY_DN10873_c0_g1_i18	203	KGN50590	Csa_5G187880	XP_008461725.1 cucumisin-like	2115	-12.99	-0.2406	1	76	2040	2115
TRINITY_DN10873_c0_g1_i18	203	KGN51748	Csa_5G598070	KGN51748.1hypothetical protein Csa_5G598070	423	-4.81	-0.3436	1	106	318	423
TRINITY_DN10873_c0_g1_i18	203	KGN51185	Csa_5G484660	XP_011655296.1 paired amphipathic helix protein Sin3-like 4 isoform X1	258	-1.55	-0.31	193	203	1	11
TRINITY_DN10873_c0_g1_i18	203	KGN50218	Csa_5G160210	#N/A	1241	-5.91	-0.8443	126	203	1	78
TRINITY_DN10873_c0_g1_i18	203	KGN49765	Csa_5G114620	XP_022990898.1putative pentatricopeptide repeat-containing protein At2g02150 isoform X3	1656	-14.28	-0.4327	167	203	1	37
TRINITY_DN10873_c0_g1_i18	203	KGN49577	Csa_5G011670	XP_011654357.1 ribonuclease 3-like protein 2	216	-7.75	-0.9688	1	28	189	216
TRINITY_DN10873_c0_g1_i18	203	KGN50438	Csa_5G174640	XP_004143621.2 probable mediator of RNA polymerase II transcription subunit 36b	1179	-61.04	-0.3052	1	203	1	203
TRINITY_DN10873_c0_g1_i18	203	KGN51603	Csa_5G583330	KGN51603.1hypothetical protein Csa_5G583330	189	-4.56	-0.76	179	203	1	25
TRINITY_DN10873_c0_g1_i18	203	KGN49646	Csa_5G044000	#N/A	423	-8.76	-0.3129	1	55	369	423
TRINITY_DN10873_c0_g1_i18	203	KGN49965	Csa_5G146880	#N/A	192	-2.65	-0.4417	1	98	95	192
TRINITY_DN10873_c0_g1_i18	203	KGN51570	Csa_5G579565	XP_004147102.1 probable leucine-rich repeat receptor-like protein kinase At1g35710	333	-5.46	-0.2874	134	203	1	70
TRINITY_DN10873_c0_g1_i18	203	KGN50664	Csa_5G207930	#N/A	228	-5.6	-0.2667	1	91	138	228
TRINITY_DN10873_c0_g1_i18	203	KGN50075	Csa_5G152900	XP_004143891.2 BTB/POZ domain-containing protein At1g63850	627	-6.16	-3.08	1	203	355	557
TRINITY_DN10873_c0_g1_i18	203	KGN51739	Csa_5G597490	XP_004135492.1 pentatricopeptide repeat-containing protein At1g13040, mitochondrial	177	-8.85	-4.425	181	203	1	23
TRINITY_DN10873_c0_g1_i18	203	KGN51024	Csa_5G409665	XP_008460500.1 myosin-2 heavy chain	855	-9.27	-0.2649	1	47	809	855
TRINITY_DN10873_c0_g1_i18	203	KGN52665	Csa_5G649345	XP_011656085.1 succinate dehydrogenase assembly factor 1, mitochondrial	360	-5.34	-0.7629	185	203	1	19
TRINITY_DN10873_c0_g1_i18	203	KGN51500	Csa_5G570940	#N/A	270	-5.09	-0.3181	1	43	228	270
TRINITY_DN10873_c0_g1_i18	203	KGN52531	Csa_5G642130	XP_011656281.1 proline-rich protein 4-like	938	-9.86	-0.2143	146	203	1	58
TRINITY_DN10873_c0_g1_i18	203	KGN51782	Csa_5G599860	NP_001295862.1high affinity nitrate transporter 2.5	942	-12.79	-0.4263	1	40	903	942
TRINITY_DN10873_c0_g1_i18	203	KGN52353	Csa_5G627100	#N/A	252	-2.64	-1.32	1	28	225	252
TRINITY_DN10873_c0_g1_i18	203	KGN49824	Csa_5G139040	XP_004145952.1 NPL4-like protein 1 isoform X1	297	-6.99	-0.3883	1	62	236	297
TRINITY_DN10873_c0_g1_i18	203	KGN51047	Csa_5G420300	#N/A	168	-9.75	-0.5417	157	203	1	47
TRINITY_DN10873_c0_g1_i18	203	KGN49639	Csa_5G037437	#N/A	462	-8.75	-0.4375	148	203	1	56
TRINITY_DN10873_c0_g1_i18	203	KGN63581	Csa_1G004935	XP_004138108.1 1-deoxy-D-xylulose 5-phosphate reductoisomerase, chloroplastic	150	-10.76	-0.9782	161	203	1	43
TRINITY_DN10873_c0_g1_i18	203	KGN65587	Csa_1G467070	XP_011657517.1 alpha,alpha-trehalose-phosphate synthase [UDP-forming] 1-like	411	-3.28	-0.656	1	37	375	411
TRINITY_DN10873_c0_g1_i18	203	KGN66819	Csa_1G696520	XP_011660294.1 bark storage protein A	1044	-15.39	-0.2798	1	61	984	1044
TRINITY_DN10873_c0_g1_i18	203	KGN66869	Csa_1G701940	KGN66869.1Proteasome subunit alpha type	849	-11.7	-0.78	158	203	1	46
TRINITY_DN10873_c0_g1_i18	203	KGN65350	Csa_1G366970	KGN65350.1hypothetical protein Csa_1G366970	501	-5.63	-0.2681	1	92	410	501
TRINITY_DN10873_c0_g1_i18	203	KGN64718	Csa_1G077200	XP_004148791.1 yrdC domain-containing protein, mitochondrial	174	-3.97	-0.2089	128	203	1	76
TRINITY_DN10873_c0_g1_i18	203	KGN64501	Csa_1G060780	#N/A	597	-7.34	-0.2039	162	203	1	42
TRINITY_DN10873_c0_g1_i18	203	KGN64800	Csa_1G103270	XP_004147287.1 protein FAM98B-like	1377	-37.69	-0.2356	1	203	396	598
TRINITY_DN10873_c0_g1_i18	203	KGN63495	Csa_1G002150	XP_004138059.1 adenylate kinase 4-like	1194	-9.4	-0.6267	1	44	1151	1194
TRINITY_DN10873_c0_g1_i18	203	KGN65455	Csa_1G423130	XP_011656822.1PREDICTED: uncharacterized protein LOC105435774	1026	-10.25	-0.2628	1	57	970	1026
TRINITY_DN10873_c0_g1_i18	203	KGN66690	Csa_1G659610	XP_011660234.1 pentatricopeptide repeat-containing protein At4g32450, mitochondrial	222	-4.56	-0.76	1	40	183	222
TRINITY_DN10873_c0_g1_i18	203	KGN64283	Csa_1G045810	XP_004152457.1 pentatricopeptide repeat-containing protein At1g74900, mitochondrial	273	-6.56	-0.2262	167	203	1	37
TRINITY_DN10873_c0_g1_i18	203	KGN66881	Csa_1G703050	#N/A	525	-3.46	-0.5767	170	203	1	34
TRINITY_DN10873_c0_g1_i18	203	KGN63615	Csa_1G005760	#N/A	264	-3.13	-0.626	1	96	169	264
TRINITY_DN10873_c0_g1_i18	203	KGN66112	Csa_1G571840	XP_004135636.2 sugar transporter ERD6-like 5 isoform X1	1729	-11.76	-0.2178	1	203	497	699
TRINITY_DN10873_c0_g1_i18	203	KGN64618	Csa_1G071810	#N/A	517	-7.03	-0.2268	1	83	435	517
TRINITY_DN10873_c0_g1_i18	203	KGN66093	Csa_1G570180	XP_004138647.2 receptor homology region, transmembrane domain- and RING domain-containing protein 2 isoform X2	2539	-38.66	-0.2248	1	203	1139	1341
TRINITY_DN10873_c0_g1_i18	203	KGN66569	Csa_1G629750	XP_011660175.1 succinate dehydrogenase subunit 6, mitochondrial	195	-13.35	-0.2342	71	203	1	133
TRINITY_DN10873_c0_g1_i18	203	KGN64665	Csa_1G073720	XP_011653115.1 mediator of RNA polymerase II transcription subunit 16	216	-9.94	-0.2115	1	62	155	216
TRINITY_DN10873_c0_g1_i18	203	KGN63738	Csa_1G014350	XP_015883109.1MATH and LRR domain-containing protein PFE0570w-like	237	-9.45	-0.2054	1	134	104	237
TRINITY_DN10873_c0_g1_i18	203	KGN63928	Csa_1G028060	PNY05748.1eukaryotic translation initiation factor 2 subunit beta-like protein	505	-6.57	-0.2857	1	103	403	505
TRINITY_DN10873_c0_g1_i18	203	KGN63625	Csa_1G007840	KGN63625.1hypothetical protein Csa_1G007840	225	-4.42	-0.7367	149	203	1	55
TRINITY_DN10873_c0_g1_i18	203	KGN65190	Csa_1G263450	#N/A	333	-5.31	-0.2042	173	203	1	31
TRINITY_DN10873_c0_g1_i18	203	KGN65836	Csa_1G533430	XP_008457336.1 protein LIGHT-DEPENDENT SHORT HYPOCOTYLS 5-like	585	-23.14	-0.3454	1	98	488	585
TRINITY_DN10873_c0_g1_i18	203	KGN66655	Csa_1G654845	XP_004139164.1 metalloendoproteinase 1-like	180	-2.06	-0.3433	1	72	109	180
TRINITY_DN10873_c0_g1_i18	203	KGN66449	Csa_1G610770	#N/A	303	-5.85	-0.45	174	203	1	30
TRINITY_DN10873_c0_g1_i18	203	KGN65143	Csa_1G240600	#N/A	180	-12.63	-0.2429	130	203	1	74
TRINITY_DN10873_c0_g1_i18	203	KGN64585	Csa_1G066540	EOY28524.1 Eukaryotic translation initiation factor-related, putative isoform 1	351	-13.7	-0.4281	110	203	1	94
TRINITY_DN10873_c0_g1_i18	203	KGN65289	Csa_1G298170	#N/A	723	-1.82	-0.455	1	203	505	707
TRINITY_DN10873_c0_g1_i18	203	KGN64823	Csa_1G119900	#N/A	261	-7.76	-0.2097	1	64	198	261
TRINITY_DN10873_c0_g1_i18	203	KGN64590	Csa_1G070070	#N/A	261	-6.62	-0.7356	1	76	186	261
TRINITY_DN10873_c0_g1_i18	203	KGN65110	Csa_1G225400	XP_004150526.1 calmodulin-binding receptor-like cytoplasmic kinase 3	225	-11.07	-0.5271	134	203	1	70
TRINITY_DN10873_c0_g1_i18	203	KGN64844	Csa_1G126060	XP_011654038.1 50S ribosomal protein L19-2, chloroplastic isoform X1	1221	-9.02	-0.2819	1	64	1158	1221
TRINITY_DN10873_c0_g1_i18	203	KGN64813	Csa_1G109360	XP_011653861.1 polyadenylation and cleavage factor homolog 4	467	-3.05	-0.3389	1	43	425	467
TRINITY_DN10873_c0_g1_i18	203	KGN66517	Csa_1G616350	#N/A	204	-9.02	-0.3341	163	203	1	41
TRINITY_DN10873_c0_g1_i18	203	KGN65852	Csa_1G533590	XP_011658817.1 transcription initiation factor TFIID subunit 15b	2851	-44.9	-0.2551	1	203	125	327
TRINITY_DN10873_c0_g1_i18	203	KGN63828	Csa_1G024140	GAV90336.1DUF639 domain-containing protein	288	-4.44	-0.296	169	203	1	35
TRINITY_DN10873_c0_g1_i18	203	KGN63734	Csa_1G014310	XP_011648477.1 transcription factor TCP5-like	1748	-10.89	-0.2792	145	203	1	59
TRINITY_DN10873_c0_g1_i18	203	KGN64491	Csa_1G059210	XP_004145188.1 ankyrin repeat-containing protein At3g12360-like	652	-6.68	-0.3036	178	203	1	26
TRINITY_DN10873_c0_g1_i18	203	KGN66310	Csa_1G597080	KGN66310.1hypothetical protein Csa_1G597080	222	-3.87	-1.935	192	203	1	12
TRINITY_DN10873_c0_g1_i18	203	KGN64508	Csa_1G062340	#N/A	603	-47.93	-0.2693	1	203	214	416
TRINITY_DN10873_c0_g1_i18	203	KGN65151	Csa_1G250140	#N/A	537	-49.85	-0.2915	1	184	354	537
TRINITY_DN10873_c0_g1_i18	203	KGN66394	Csa_1G600840	XP_004144092.1 ABSCISIC ACID-INSENSITIVE 5-like protein 2	150	-1.51	-0.302	1	51	100	150
TRINITY_DN10873_c0_g1_i18	203	KGN65274	Csa_1G294050	#N/A	408	-8.76	-0.292	1	73	336	408
TRINITY_DN10873_c0_g1_i18	203	KGN65082	Csa_1G196245	#N/A	273	-6.69	-0.223	1	76	198	273
TRINITY_DN10873_c0_g1_i18	203	KGN63796	Csa_1G015880	#N/A	168	-22.33	-0.2376	105	203	1	99
TRINITY_DN10873_c0_g1_i18	203	KGN64408	Csa_1G050470	XP_004152595.2 exocyst complex component EXO70B1	3445	-35.28	-0.2756	1	203	3187	3389
TRINITY_DN10873_c0_g1_i18	203	KGN63542	Csa_1G004080	XP_011654700.1 DEAD-box ATP-dependent RNA helicase 30 isoform X2	1653	-46.46	-0.2471	1	203	229	431
TRINITY_DN10873_c0_g1_i18	203	KGN65677	Csa_1G495250	#N/A	674	-7.28	-0.455	1	47	628	674
TRINITY_DN10873_c0_g1_i18	203	KGN65276	Csa_1G294070	#N/A	189	-12.26	-0.201	113	203	1	91
TRINITY_DN10873_c0_g1_i18	203	KGN66252	Csa_1G589100	XP_011659986.1 chloroplastic group IIA intron splicing facilitator CRS1, chloroplastic	2907	-14.76	-0.2636	1	203	249	451
TRINITY_DN10873_c0_g1_i18	203	KGN64086	Csa_1G040000	#N/A	387	-8.95	-0.4711	1	89	299	387
TRINITY_DN10873_c0_g1_i18	203	KGN64507	Csa_1G062330	#N/A	1109	-53.81	-0.3093	1	203	256	458
TRINITY_DN10873_c0_g1_i18	203	KGN65099	Csa_1G212850	#N/A	210	-37.87	-0.2202	1	192	19	210
TRINITY_DN10873_c0_g1_i18	203	KGN66454	Csa_1G611800	XP_004151178.1 V-type proton ATPase subunit F	231	-6.03	-0.7538	108	203	1	96
TRINITY_DN10873_c0_g1_i18	203	KGN66177	Csa_1G574930	XP_008450781.1 uncharacterized tRNA/rRNA methyltransferase MSMEG_6073/MSMEI_5913	174	-4.87	-1.2175	1	43	132	174
TRINITY_DN10873_c0_g1_i18	203	KGN64832	Csa_1G123470	KGN64832.1Cystatin Hv-CPI6	605	-6.34	-0.7925	82	203	1	122
TRINITY_DN10873_c0_g1_i18	203	KGN64287	Csa_1G045850	KGN64287.1hypothetical protein Csa_1G045850	324	-6.46	-0.2019	1	104	221	324
TRINITY_DN10873_c0_g1_i18	203	KGN63957	Csa_1G031780	XP_004137385.1 bifunctional D-cysteine desulfhydrase/1-aminocyclopropane-1-carboxylate deaminase, mitochondrial	1271	-6.46	-0.2393	1	45	1227	1271
TRINITY_DN10873_c0_g1_i18	203	KGN66183	Csa_1G574990	#N/A	183	-5.94	-0.66	1	43	141	183
TRINITY_DN10873_c0_g1_i18	203	KGN65620	Csa_1G470360	#N/A	1614	-11.51	-1.151	121	203	1	83
TRINITY_DN10873_c0_g1_i18	203	KGN64186	Csa_1G042935	XP_004137511.1 probable inactive receptor kinase At1g48480	234	-5.89	-0.6544	1	12	223	234
TRINITY_DN10873_c0_g1_i18	203	KGN66820	Csa_1G696530	KGN66820.1hypothetical protein Csa_1G696530	671	-3.77	-0.6283	1	51	621	671
TRINITY_DN10873_c0_g1_i18	203	KGN65966	Csa_1G554530	XP_004135561.1 UDP-arabinose 4-epimerase 1	309	-3.1	-0.62	111	203	1	93
TRINITY_DN10873_c0_g1_i18	203	KGN65665	Csa_1G480690	XP_004149042.2 THO complex subunit 4A	1670	-33.6	-0.224	1	203	867	1069
TRINITY_DN10873_c0_g1_i18	203	KGN64405	Csa_1G050440	XP_004152525.1 UPF0235 protein At5g63440 isoform X1	321	-9.08	-0.227	1	46	276	321
TRINITY_DN10873_c0_g1_i18	203	KGN64848	Csa_1G132090	#N/A	378	-2.29	-0.458	104	203	1	100
TRINITY_DN10873_c0_g1_i18	203	KGN64995	Csa_1G173150	KGN64995.1hypothetical protein Csa_1G173150	521	-8.57	-0.4081	163	203	1	41
TRINITY_DN10873_c0_g1_i18	203	KGN64974	Csa_1G169980	#N/A	312	-2.61	-0.522	104	203	1	100
TRINITY_DN10873_c0_g1_i18	203	KGN63730	Csa_1G013770	XP_011648448.1 glycine-rich RNA-binding protein blt801	2157	-52.14	-0.2897	1	203	832	1034
TRINITY_DN10873_c0_g1_i18	203	KGN64926	Csa_1G163110	XP_004139483.1 endonuclease 4-like	1454	-10.37	-0.6481	1	106	1349	1454
TRINITY_DN10873_c0_g1_i18	203	KGN63891	Csa_1G025240	KGN63891.1hypothetical protein Csa_1G025240	902	-10.39	-0.2416	62	203	1	142
TRINITY_DN10873_c0_g1_i18	203	KGN64334	Csa_1G046305	XP_023000702.1protein LATERAL ORGAN BOUNDARIES-like	501	-5.36	-0.335	171	203	1	33
TRINITY_DN10873_c0_g1_i18	203	KGN64759	Csa_1G089480	KGN64759.1hypothetical protein Csa_1G089480	340	-5.14	-1.285	1	22	319	340
TRINITY_DN10873_c0_g1_i18	203	KGN63569	Csa_1G004360	---NA---	2268	-3.42	-0.2443	1	19	2250	2268
TRINITY_DN10873_c0_g1_i18	203	KGN65106	Csa_1G223630	KGN65105.1hypothetical protein Csa_1G222880	480	-5.52	-2.76	1	22	459	480
TRINITY_DN10873_c0_g1_i18	203	KGN65745	Csa_1G524670	XP_004153150.1 protein TOC75-3, chloroplastic	2760	-35.75	-0.2167	1	203	2369	2571
TRINITY_DN10873_c0_g1_i18	203	KGN66474	Csa_1G613460	#N/A	1635	-86.11	-0.4305	1	203	1422	1624
TRINITY_DN10873_c0_g1_i18	203	KGN65008	Csa_1G178240	XP_011654824.1 sodium/hydrogen exchanger 6-like isoform X1	1575	-9.83	-0.5461	157	203	1	47
TRINITY_DN10873_c0_g1_i18	203	KGN65596	Csa_1G467160	XP_008446758.2 endoglucanase 9-like	348	-2.23	-0.3717	190	203	1	14
TRINITY_DN10873_c0_g1_i18	203	KGN63969	Csa_1G031900	XP_011649639.1 protein argonaute 1	4497	-42.79	-0.2502	1	203	3234	3436
TRINITY_DN10873_c0_g1_i18	203	KGN66773	Csa_1G689630	#N/A	264	-2.29	-0.458	191	203	1	13
TRINITY_DN10873_c0_g1_i18	203	KGN65067	Csa_1G189180	#N/A	423	-8.28	-0.202	1	89	335	423
TRINITY_DN10873_c0_g1_i18	203	KGN64950	Csa_1G166790	RVW70235.1LINE-1 retrotransposable element ORF2 protein	321	-8.74	-0.3973	122	203	1	82
TRINITY_DN10873_c0_g1_i18	203	KGN65593	Csa_1G467130	#N/A	204	-2.63	-1.315	1	91	114	204
TRINITY_DN10873_c0_g1_i18	203	KGN65236	Csa_1G268300	#N/A	345	-4.93	-0.6162	140	203	1	64
TRINITY_DN10873_c0_g1_i18	203	KGN66844	Csa_1G701200	XP_008459132.1 protein ACCELERATED CELL DEATH 6-like	1089	-9.14	-0.247	147	203	1	57
TRINITY_DN10873_c0_g1_i18	203	KGN64041	Csa_1G039080	XP_011650117.1PREDICTED: uncharacterized protein LOC101222546	318	-10.48	-0.4367	1	34	285	318
TRINITY_DN10873_c0_g1_i18	203	KGN64737	Csa_1G084850	XP_004137258.1 receptor-like protein kinase FERONIA	675	-10.02	-0.2227	77	203	1	127
TRINITY_DN10873_c0_g1_i18	203	KGN63585	Csa_1G004970	XP_004138112.2 CASP-like protein 4A2	1152	-36.64	-0.2013	1	203	475	677
TRINITY_DN10873_c0_g1_i18	203	KGN64498	Csa_1G060260	XP_011652574.1 ankyrin repeat-containing protein At5g02620-like isoform X1	1181	-8.3	-0.9222	173	203	1	31
TRINITY_DN10873_c0_g1_i18	203	KGN65773	Csa_1G527890	XP_004145269.1 mitochondrial import inner membrane translocase subunit TIM10	258	-9.37	-0.2839	1	76	183	258
TRINITY_DN10873_c0_g1_i18	203	KGN64053	Csa_1G039190	XP_004137437.1 glycine-rich RNA-binding protein 3, mitochondrial	1577	-37.51	-0.2061	1	203	353	555
TRINITY_DN10873_c0_g1_i18	203	KGN47089	Csa_6G186360	#N/A	234	-5.84	-0.8343	156	203	1	48
TRINITY_DN10873_c0_g1_i18	203	KGN48516	Csa_6G490800	#N/A	469	-3.44	-0.4914	1	22	448	469
TRINITY_DN10873_c0_g1_i18	203	KGN46080	Csa_6G052060	XP_004140931.1 protein EPIDERMAL PATTERNING FACTOR 2	817	-31.98	-0.2317	1	203	468	670
TRINITY_DN10873_c0_g1_i18	203	KGN48629	Csa_6G495830	XP_004143407.1 ACT domain-containing protein ACR1	1999	-13.24	-0.2364	1	91	1909	1999
TRINITY_DN10873_c0_g1_i18	203	KGN47286	Csa_6G285220	XP_004148436.1 upstream activation factor subunit UAF30	276	-11.43	-0.3266	1	71	206	276
TRINITY_DN10873_c0_g1_i18	203	KGN46542	Csa_6G107915	XP_004140617.1 transcription factor MYC2-like	306	-4.02	-0.804	1	47	260	306
TRINITY_DN10873_c0_g1_i18	203	KGN47551	Csa_6G358150	#N/A	189	-9.03	-0.2822	1	34	156	189
TRINITY_DN10873_c0_g1_i18	203	KGN45881	Csa_6G016975	XP_004138373.1 ATP synthase subunit delta, chloroplastic	375	-1.82	-0.455	167	203	1	37
TRINITY_DN10873_c0_g1_i18	203	KGN47466	Csa_6G336260	OTG34868.1putative zinc finger, CCHC-type	297	-5.5	-2.75	1	76	222	297
TRINITY_DN10873_c0_g1_i18	203	KGN46703	Csa_6G124180	---NA---	2238	-11.17	-0.4654	167	203	1	37
TRINITY_DN10873_c0_g1_i18	203	KGN49068	Csa_6G511840	XP_011658127.1 serine/threonine-protein kinase HT1	201	-6.05	-0.2017	155	203	1	49
TRINITY_DN10873_c0_g1_i18	203	KGN46155	Csa_6G058200	---NA---	1920	-9.85	-0.2526	1	54	1867	1920
TRINITY_DN10873_c0_g1_i18	203	KGN47461	Csa_6G330980	XP_011657297.1 myosin light chain kinase 3 isoform X1	863	-6.3	-0.525	175	203	1	29
TRINITY_DN10873_c0_g1_i18	203	KGN46208	Csa_6G074605	XP_022156108.1protein-S-isoprenylcysteine O-methyltransferase A-like isoform X1	252	-7.43	-0.3538	1	76	177	252
TRINITY_DN10873_c0_g1_i18	203	KGN48578	Csa_6G493860	#N/A	1946	-20.95	-0.3223	1	68	1879	1946
TRINITY_DN10873_c0_g1_i18	203	KGN45701	Csa_6G006860	XP_004138472.1 UDP-D-xylose:L-fucose alpha-1,3-D-xylosyltransferase MGP4	216	-4.18	-0.209	1	24	193	216
TRINITY_DN10873_c0_g1_i18	203	KGN46529	Csa_6G106810	#N/A	1491	-11.66	-0.3239	1	119	1373	1491
TRINITY_DN10873_c0_g1_i18	203	KGN46160	Csa_6G059230	#N/A	264	-3.13	-0.626	66	203	1	138
TRINITY_DN10873_c0_g1_i18	203	KGN46604	Csa_6G111940	#N/A	402	-14.78	-0.2639	1	95	308	402
TRINITY_DN10873_c0_g1_i18	203	KGN48600	Csa_6G495050	XP_004141872.1 casein kinase II subunit alpha-like	1851	-16.23	-0.2286	1	84	1768	1851
TRINITY_DN10873_c0_g1_i18	203	KGN46956	Csa_6G152910	XP_008458572.2 ABSCISIC ACID-INSENSITIVE 5-like protein 1	198	-5.61	-0.255	140	203	1	64
TRINITY_DN10873_c0_g1_i18	203	KGN46611	Csa_6G112490	XP_004139999.1 nuclear transcription factor Y subunit B-3	1689	-37.67	-0.2165	1	203	333	535
TRINITY_DN10873_c0_g1_i18	203	KGN49415	Csa_6G524040	#N/A	351	-10.48	-0.2183	1	70	282	351
TRINITY_DN10873_c0_g1_i18	203	KGN47017	Csa_6G169330	XP_004143189.1 transcription elongation factor B polypeptide 3	779	-7.05	-0.6409	1	72	708	779
TRINITY_DN10873_c0_g1_i18	203	KGN47251	Csa_6G235830	KGN47251.1hypothetical protein Csa_6G235830	153	-6.01	-0.4293	189	203	1	15
TRINITY_DN10873_c0_g1_i18	203	KGN47365	Csa_6G303800	#N/A	363	-6.89	-0.2153	146	203	1	58
TRINITY_DN10873_c0_g1_i18	203	KGN47894	Csa_6G410000	XP_004140222.2 basic helix-loop-helix protein A isoform X1	1566	-17.06	-0.2472	1	148	1419	1566
TRINITY_DN10873_c0_g1_i18	203	KGN48377	Csa_6G484550	XP_004148643.1 autophagy-related protein 13	613	-5.22	-0.4745	1	26	588	613
TRINITY_DN10873_c0_g1_i18	203	KGN47340	Csa_6G301590	PON84174.1Nuclear factor related to kappa-B-binding protein	306	-4.31	-0.2155	1	43	264	306
TRINITY_DN10873_c0_g1_i18	203	KGN47448	Csa_6G325410	KGN47448.1hypothetical protein Csa_6G325410	318	-9.28	-0.2578	144	203	1	60
TRINITY_DN10873_c0_g1_i18	203	KGN45679	Csa_6G005180	---NA---	588	-56.63	-0.3255	1	203	144	346
TRINITY_DN10873_c0_g1_i18	203	KGN48372	Csa_6G484010	XP_004148672.1 U-box domain-containing protein 27-like	1458	-9.29	-0.3441	1	60	1399	1458
TRINITY_DN10873_c0_g1_i18	203	KGN45640	Csa_6G002340	#N/A	660	-5.5	-0.2292	1	34	627	660
TRINITY_DN10873_c0_g1_i18	203	KGN47236	Csa_6G223510	KGN47236.1hypothetical protein Csa_6G223510	204	-7.77	-0.2506	155	203	1	49
TRINITY_DN10873_c0_g1_i18	203	KGN45959	Csa_6G039145	XP_004140859.1 ethylene-responsive transcription factor ERF118	231	-6.65	-0.95	1	24	208	231
TRINITY_DN10873_c0_g1_i18	203	KGN45938	Csa_6G025440	#N/A	282	-2.96	-0.592	194	203	1	10
TRINITY_DN10873_c0_g1_i18	203	KGN46714	Csa_6G126270	#N/A	171	-3.85	-0.2265	142	203	1	62
TRINITY_DN10873_c0_g1_i18	203	KGN45638	Csa_6G002320	#N/A	336	-5.06	-0.7229	165	203	1	39
TRINITY_DN10873_c0_g1_i18	203	KGN46608	Csa_6G112460	#N/A	192	-11.17	-0.2864	1	76	117	192
TRINITY_DN10873_c0_g1_i18	203	KGN47769	Csa_6G401395	XP_004146768.1 protein spotted leaf 11	327	-2.14	-0.2378	133	203	1	71
TRINITY_DN10873_c0_g1_i18	203	KGN48861	Csa_6G504425	#N/A	225	-9.96	-0.2165	1	56	170	225
TRINITY_DN10873_c0_g1_i18	203	KGN45925	Csa_6G022365	XP_004138535.1 protein ROOT PRIMORDIUM DEFECTIVE 1	303	-6.41	-0.4579	140	203	1	64
TRINITY_DN10873_c0_g1_i18	203	KGN48452	Csa_6G487730	XP_011657807.1 50S ribosomal protein L13, chloroplastic	264	-4.84	-0.2689	1	98	167	264
TRINITY_DN10873_c0_g1_i18	203	KGN48128	Csa_6G439940	XP_011657639.1 calcium-dependent protein kinase 8-like	2766	-18.29	-0.2177	116	203	1	88
TRINITY_DN10873_c0_g1_i18	203	KGN46189	Csa_6G067960	XP_011656664.1 classical arabinogalactan protein 25	526	-3.83	-0.5471	178	203	1	26
TRINITY_DN10873_c0_g1_i18	203	KGN48942	Csa_6G507165	XP_004135020.1 pentatricopeptide repeat-containing protein At3g51320	414	-2.23	-0.5575	1	193	222	414
TRINITY_DN10873_c0_g1_i18	203	KGN47906	Csa_6G410610	PON94931.1flocculation FLO11-like protein	216	-3.28	-1.0933	1	43	174	216
TRINITY_DN10873_c0_g1_i18	203	KGN46005	Csa_6G042390	XP_011656554.1 probable serine/threonine-protein kinase GCN2 isoform X1	909	-15.31	-0.2552	1	71	839	909
TRINITY_DN10873_c0_g1_i18	203	KGN48890	Csa_6G504700	---NA---	845	-52.04	-0.2739	1	203	242	444
TRINITY_DN10873_c0_g1_i18	203	KGN49105	Csa_6G513690	XP_004134974.2 arogenate dehydratase/prephenate dehydratase 1, chloroplastic	1737	-12.89	-0.2864	151	203	1	53
TRINITY_DN10873_c0_g1_i18	203	KGN47026	Csa_6G169910	#N/A	156	-10.78	-0.2764	106	203	1	98
TRINITY_DN10873_c0_g1_i18	203	KGN45660	Csa_6G004510	---NA---	186	-6.46	-0.2485	1	41	146	186
TRINITY_DN10873_c0_g1_i18	203	KGN49195	Csa_6G517030	#N/A	231	-6.66	-1.11	1	166	66	231
TRINITY_DN10873_c0_g1_i18	203	KGN48054	Csa_6G426890	#N/A	159	-13.73	-0.9807	1	91	69	159
TRINITY_DN10873_c0_g1_i18	203	KGN49252	Csa_6G518090	XP_004134947.1 protein E6-like	1293	-7.92	-0.528	1	60	1234	1293
TRINITY_DN10873_c0_g1_i18	203	KGN46525	Csa_6G106770	#N/A	642	-50.27	-0.2923	1	203	353	555
TRINITY_DN10873_c0_g1_i18	203	KGN47386	Csa_6G309440	#N/A	204	-4.54	-0.2671	1	77	128	204
TRINITY_DN10873_c0_g1_i18	203	KGN47422	Csa_6G318690	XP_023548315.1multiple organellar RNA editing factor 3, mitochondrial	498	-13.72	-0.2048	1	118	381	498
TRINITY_DN10873_c0_g1_i18	203	KGN46943	Csa_6G151800	#N/A	540	-9.19	-0.5106	1	43	498	540
TRINITY_DN10873_c0_g1_i18	203	KGN48573	Csa_6G493320	XP_004141993.1 U-box domain-containing protein 4	228	-12.21	-0.3489	1	37	192	228
TRINITY_DN10873_c0_g1_i18	203	KGN47718	Csa_6G383550	RVW51304.1hypothetical protein CK203_075478	375	-9.57	-0.2127	125	203	1	79
TRINITY_DN10873_c0_g1_i18	203	KGN49287	Csa_6G518910	#N/A	378	-4.45	-0.4944	18	203	1	186
TRINITY_DN10873_c0_g1_i18	203	KGN45779	Csa_6G011050	AES99560.1 ubiquitin-binding WIYLD domain protein	328	-5.93	-0.2578	1	29	300	328
TRINITY_DN10873_c0_g1_i18	203	KGN47932	Csa_6G416850	#N/A	2736	-64.6	-0.3609	1	203	535	737
TRINITY_DN10873_c0_g1_i18	203	KGN49328	Csa_6G520260	XP_004134621.1 ER lumen protein-retaining receptor A	1438	-13.42	-0.2237	1	146	1293	1438
TRINITY_DN10873_c0_g1_i18	203	KGN47554	Csa_6G358670	#N/A	597	-6.33	-0.2637	1	54	544	597
TRINITY_DN10873_c0_g1_i18	203	KGN47514	Csa_6G352870	XP_008441599.1 wall-associated receptor kinase 2-like	909	-8.71	-0.2178	1	67	843	909
TRINITY_DN10873_c0_g1_i18	203	KGN45605	Csa_6G000050	XP_004138531.1 nuclear export mediator factor Nemf	363	-10.07	-1.007	1	42	322	363
TRINITY_DN10873_c0_g1_i18	203	KGN49090	Csa_6G513540	XP_004134775.1 probable WRKY transcription factor 31	252	-13.21	-0.2642	1	64	189	252
TRINITY_DN10873_c0_g1_i18	203	KGN45869	Csa_6G014890	KGN45870.1hypothetical protein Csa_6G014900	435	-7.42	-0.2005	73	203	1	131
TRINITY_DN10873_c0_g1_i18	203	KGN47764	Csa_6G401350	XP_004146803.1 putative RING-H2 finger protein ATL69	492	-4.14	-0.69	124	203	1	80
TRINITY_DN10873_c0_g1_i18	203	KGN46466	Csa_6G095330	XP_011656812.1 histidine kinase 3	3715	-15.5	-0.2067	106	203	1	98
TRINITY_DN10873_c0_g1_i18	203	KGN49007	Csa_6G510250	OVA19692.1Histidine phosphatase superfamily	309	-13.77	-0.2186	1	80	230	309
TRINITY_DN10873_c0_g1_i18	203	KGN48873	Csa_6G504540	KGN48873.1hypothetical protein Csa_6G504540	267	-5.92	-0.74	100	203	1	104
TRINITY_DN10873_c0_g1_i18	203	KGN47556	Csa_6G358690	KHG20887.1NADH-ubiquinone oxidoreductase chain 5	812	-9.08	-0.2454	1	84	729	812
TRINITY_DN10873_c0_g1_i18	203	KGN49514	Csa_6G526480	XP_011658344.1PREDICTED: uncharacterized protein LOC101204915	1097	-10.99	-0.6869	70	203	1	134
TRINITY_DN10873_c0_g1_i18	203	KGN49338	Csa_6G520360	XP_011658263.1 MACPF domain-containing protein CAD1	348	-6.31	-0.2868	1	31	318	348
TRINITY_DN10873_c0_g1_i18	203	KGN48373	Csa_6G484020	XP_010649464.1 protein IDA-LIKE 4	348	-4.19	-0.5238	190	203	1	14
TRINITY_DN10873_c0_g1_i18	203	KGN49163	Csa_6G516710	XP_023544473.1synaptonemal complex protein 1	213	-6.23	-0.7788	1	29	185	213
TRINITY_DN10873_c0_g1_i18	203	KGN63186	Csa_2G407830	XP_011650209.1 glycine-rich protein DOT1-like	732	-56.49	-0.3192	1	203	292	494
TRINITY_DN10873_c0_g1_i18	203	KGN62749	Csa_2G370480	XP_004152600.1PREDICTED: uncharacterized protein LOC101213956	553	-4.64	-0.6629	145	203	1	59
TRINITY_DN10873_c0_g1_i18	203	KGN61583	Csa_2G173020	---NA---	1225	-65.59	-0.3584	1	203	309	511
TRINITY_DN10873_c0_g1_i18	203	KGN62869	Csa_2G378515	GAV77887.1SAGA-Tad1 domain-containing protein	393	-2.96	-0.592	161	203	1	43
TRINITY_DN10873_c0_g1_i18	203	KGN61170	Csa_2G060510	XP_004242827.1subtilisin-like protease SBT2.5	261	-2.96	-0.592	192	203	1	12
TRINITY_DN10873_c0_g1_i18	203	KGN61734	Csa_2G234590	XP_011649199.1 leucine-rich repeat extensin-like protein 3	417	-53.28	-0.2927	1	203	176	378
TRINITY_DN10873_c0_g1_i18	203	KGN60705	Csa_2G007980	XP_011648696.1PREDICTED: uncharacterized protein LOC101217268 isoform X1	543	-1.95	-0.4875	194	203	1	10
TRINITY_DN10873_c0_g1_i18	203	KGN60860	Csa_2G015600	XP_011648795.1 desmoplakin	372	-1.46	-0.73	1	28	345	372
TRINITY_DN10873_c0_g1_i18	203	KGN62842	Csa_2G376810	XP_004138783.1 transcription factor JUNGBRUNNEN 1	186	-6.73	-0.2103	1	53	134	186
TRINITY_DN10873_c0_g1_i18	203	KGN62453	Csa_2G354790	#N/A	990	-9.67	-0.8058	173	203	1	31
TRINITY_DN10873_c0_g1_i18	203	KGN60657	Csa_2G006030	XP_004139422.1 cytochrome P450 734A1	1900	-12.85	-0.3295	1	76	1825	1900
TRINITY_DN10873_c0_g1_i18	203	KGN61585	Csa_2G173040	PON94807.1embryo sac development arrest protein	376	-10.56	-0.33	153	203	1	51
TRINITY_DN10873_c0_g1_i18	203	KGN61260	Csa_2G074215	#N/A	48	-4.01	-0.2506	16	63	1	48
TRINITY_DN10873_c0_g1_i18	203	KGN60799	Csa_2G010350	#N/A	198	-4.18	-1.045	1	28	171	198
TRINITY_DN10873_c0_g1_i18	203	KGN62911	Csa_2G379910	XP_004138740.1 N-alpha-acetyltransferase 50	495	-10.34	-1.4771	1	22	474	495
TRINITY_DN10873_c0_g1_i18	203	KGN61276	Csa_2G075350	XP_011649406.1 probable gamma-secretase subunit PEN-2	153	-5.59	-0.3288	137	203	1	67
TRINITY_DN10873_c0_g1_i18	203	KGN61189	Csa_2G062640	#N/A	231	-32.18	-0.3973	99	203	1	105
TRINITY_DN10873_c0_g1_i18	203	KGN62819	Csa_2G374610	XP_004150286.1 exosome complex exonuclease RRP46 homolog	168	-1.36	-0.34	195	203	1	9
TRINITY_DN10873_c0_g1_i18	203	KGN63036	Csa_2G385050	KGN63036.1hypothetical protein Csa_2G385050	156	-1.86	-0.465	1	64	93	156
TRINITY_DN10873_c0_g1_i18	203	KGN61792	Csa_2G247040	XP_004148845.2 glycine-rich RNA-binding, abscisic acid-inducible protein-like	907	-52.93	-0.2861	1	203	259	461
TRINITY_DN10873_c0_g1_i18	203	KGN61721	Csa_2G233000	XP_004145361.2PREDICTED: uncharacterized protein LOC101208760	489	-25.98	-0.2014	1	203	58	260
TRINITY_DN10873_c0_g1_i18	203	KGN62424	Csa_2G354010	#N/A	201	-3.34	-1.1133	1	29	173	201
TRINITY_DN10873_c0_g1_i18	203	KGN61857	Csa_2G252060	NP_001295829.1arginine decarboxylase	366	-9.49	-0.2636	133	203	1	71
TRINITY_DN10873_c0_g1_i18	203	KGN62847	Csa_2G376850	XP_011649749.1PREDICTED: uncharacterized protein LOC101209431	798	-7.73	-0.2973	1	84	715	798
TRINITY_DN10873_c0_g1_i18	203	KGN61934	Csa_2G270760	XP_011649290.1 receptor-like cytosolic serine/threonine-protein kinase RBK1 isoform X1	153	-12.78	-0.2061	1	91	63	153
TRINITY_DN10873_c0_g1_i18	203	KGN62741	Csa_2G370415	XP_008444906.1 protein SABRE isoform X1	231	-10.59	-0.2407	1	152	80	231
TRINITY_DN10873_c0_g1_i18	203	KGN62003	Csa_2G285380	#N/A	1146	-6.04	-0.2626	65	203	1	139
TRINITY_DN10873_c0_g1_i18	203	KGN61704	Csa_2G228400	XP_022145972.1uncharacterized protein LOC111015296	180	-6.38	-0.638	1	43	138	180
TRINITY_DN10873_c0_g1_i18	203	KGN61415	Csa_2G119370	#N/A	228	-5.02	-0.2092	1	35	194	228
TRINITY_DN10873_c0_g1_i18	203	KGN61339	Csa_2G093810	#N/A	237	-11.73	-0.2172	147	203	1	57
TRINITY_DN10873_c0_g1_i18	203	KGN62165	Csa_2G302310	#N/A	273	-15.34	-0.2515	1	91	183	273
TRINITY_DN10873_c0_g1_i18	203	KGN62508	Csa_2G357310	KGN62508.1hypothetical protein Csa_2G357310	210	-8.02	-0.3819	79	203	1	125
TRINITY_DN10873_c0_g1_i18	203	KGN63425	Csa_2G445770	XP_011650090.1PREDICTED: uncharacterized protein LOC101222662	489	-25.94	-0.2011	1	203	58	260
TRINITY_DN10873_c0_g1_i18	203	KGN61058	Csa_2G036070	XP_004144726.1 translation initiation factor IF-3, chloroplastic	1213	-7.28	-0.28	1	131	1083	1213
TRINITY_DN10873_c0_g1_i18	203	KGN61604	Csa_2G176180	ABF19725.1pathogen induced 4 protein	300	-3.88	-0.2587	160	203	1	44
TRINITY_DN10873_c0_g1_i18	203	KGN61488	Csa_2G145870	#N/A	183	-3.28	-0.656	1	80	104	183
TRINITY_DN10873_c0_g1_i18	203	KGN63023	Csa_2G384430	---NA---	1014	-48.77	-0.2553	1	203	193	395
TRINITY_DN10873_c0_g1_i18	203	KGN63188	Csa_2G408340	#N/A	648	-60.91	-0.3403	1	203	146	348
TRINITY_DN10873_c0_g1_i18	203	KGN62192	Csa_2G325960	XP_011650171.1 uncharacterized transmembrane protein DDB_G0289901	4477	-41.14	-0.2324	1	203	887	1089
TRINITY_DN10873_c0_g1_i18	203	KGN61024	Csa_2G034770	XP_019427458.1 protein NIM1-INTERACTING 1	366	-4.37	-0.5463	175	203	1	29
TRINITY_DN10873_c0_g1_i18	203	KGN60779	Csa_2G010150	XP_010102262.1sigma factor binding protein 1, chloroplastic	420	-5.44	-0.2365	1	119	302	420
TRINITY_DN10873_c0_g1_i18	203	KGN61335	Csa_2G091790	XP_004138892.1 probable E3 ubiquitin-protein ligase ARI8 isoform X1	1578	-12.18	-0.2137	1	120	1459	1578
TRINITY_DN10873_c0_g1_i18	203	KGN60929	Csa_2G025690	Q2QD30.1RecName: Full=Protein Ycf2	237	-14.17	-0.2486	1	78	160	237
TRINITY_DN10873_c0_g1_i18	203	KGN61021	Csa_2G034740	#N/A	228	-6.14	-0.614	113	203	1	91
TRINITY_DN10873_c0_g1_i18	203	KGN60747	Csa_2G009355	XP_011650096.1 NEDD8-specific protease 1	303	-17.56	-0.2311	104	203	1	100
TRINITY_DN10873_c0_g1_i18	203	KGN62138	Csa_2G302050	KGN62138.1hypothetical protein Csa_2G302050	351	-3.43	-0.5717	179	203	1	25
TRINITY_DN10873_c0_g1_i18	203	KGN61504	Csa_2G149480	---NA---	760	-7.96	-0.6633	155	203	1	49
TRINITY_DN10873_c0_g1_i18	203	KGN62110	Csa_2G298320	#N/A	252	-2.61	-0.435	1	8	245	252
TRINITY_DN10873_c0_g1_i18	203	KGN60633	Csa_2G005300	#N/A	202	-16.87	-0.4962	1	116	87	202
TRINITY_DN10873_c0_g1_i18	203	KGN60736	Csa_2G008760	#N/A	1125	-9.78	-0.3056	106	203	1	98
TRINITY_DN10873_c0_g1_i18	203	KGN62645	Csa_2G363550	XP_016899956.1 glutamate receptor 2.9-like	405	-12.6	-0.2291	98	203	1	106
TRINITY_DN10873_c0_g1_i18	203	KGN63189	Csa_2G408350	#N/A	348	-35.08	-0.2064	1	186	163	348
TRINITY_DN10873_c0_g1_i18	203	KGN62009	Csa_2G285930	XP_004148056.1 B3 domain-containing protein Os01g0234100-like isoform X1	1506	-12.6	-0.21	1	83	1424	1506
TRINITY_DN10873_c0_g1_i18	203	KGN60632	Csa_2G005290	#N/A	249	-8.55	-0.342	1	37	213	249
TRINITY_DN10873_c0_g1_i18	203	KGN61303	Csa_2G078070	KGN61303.1hypothetical protein Csa_2G078070	792	-8.7	-0.2806	1	40	753	792
TRINITY_DN10873_c0_g1_i18	203	KGN61518	Csa_2G151580	#N/A	360	-10.38	-0.346	1	55	306	360
TRINITY_DN10873_c0_g1_i18	203	KGN63158	Csa_2G406080	#N/A	210	-6.65	-0.95	1	16	195	210
TRINITY_DN10873_c0_g1_i18	203	KGN61287	Csa_2G075460	XP_011649014.1 transcription elongation factor SPT6	5591	-48.22	-0.2435	1	203	464	666
TRINITY_DN10873_c0_g1_i18	203	KGN61315	Csa_2G079910	AMM06269.1'photosystem I P700 apoprotein A1 (chloroplast)	246	-5.8	-0.2522	1	49	198	246
TRINITY_DN10873_c0_g1_i18	203	KGN62716	Csa_2G369180	#N/A	249	-3.74	-0.6233	160	203	1	44
TRINITY_DN10873_c0_g1_i18	203	KGN63162	Csa_2G406110	KGN63162.12OG-Fe(II) oxygenase	516	-9.63	-0.8755	160	203	1	44
TRINITY_DN10873_c0_g1_i18	203	KGN44007	Csa_7G098750	XP_004150789.1 two-pore potassium channel 1	192	-1.87	-0.374	144	203	1	60
TRINITY_DN10873_c0_g1_i18	203	KGN44175	Csa_7G212655	XP_011658983.1 imidazole glycerol phosphate synthase hisHF, chloroplastic isoform X1	468	-5.57	-0.557	1	44	425	468
TRINITY_DN10873_c0_g1_i18	203	KGN45593	Csa_7G452970	XP_004141657.1 GATA transcription factor 9-like	290	-3.38	-0.676	1	50	241	290
TRINITY_DN10873_c0_g1_i18	203	KGN44329	Csa_7G257330	#N/A	309	-10.94	-0.4973	1	39	271	309
TRINITY_DN10873_c0_g1_i18	203	KGN44572	Csa_7G336510	#N/A	2208	-38.67	-0.2068	1	203	803	1005
TRINITY_DN10873_c0_g1_i18	203	KGN44077	Csa_7G169580	KGN44077.1hypothetical protein Csa_7G169580	474	-3.46	-0.5767	184	203	1	20
TRINITY_DN10873_c0_g1_i18	203	KGN45155	Csa_7G428920	XP_004135913.1 putative lipid-transfer protein DIR1	369	-9.86	-0.4108	145	203	1	59
TRINITY_DN10873_c0_g1_i18	203	KGN45001	Csa_7G407540	XP_004136002.1 transcription initiation factor TFIID subunit 13	1127	-12.14	-0.2529	1	146	982	1127
TRINITY_DN10873_c0_g1_i18	203	KGN44718	Csa_7G374610	KGN44718.1hypothetical protein Csa_7G374610	348	-6.64	-0.7378	1	14	335	348
TRINITY_DN10873_c0_g1_i18	203	KGN44950	Csa_7G398120	#N/A	2518	-84.19	-0.4703	1	203	1617	1819
TRINITY_DN10873_c0_g1_i18	203	KGN44411	Csa_7G281400	XP_004150398.1 ubiquitin-conjugating enzyme E2-17 kDa-like	893	-14.98	-0.2497	1	128	766	893
TRINITY_DN10873_c0_g1_i18	203	KGN44046	Csa_7G133920	KGN44046.1hypothetical protein Csa_7G133920	486	-4.56	-0.2682	1	49	438	486
TRINITY_DN10873_c0_g1_i18	203	KGN44448	Csa_7G291190	XP_004139695.1 subtilisin-like protease SBT3.3	530	-2.6	-0.52	1	86	445	530
TRINITY_DN10873_c0_g1_i18	203	KGN44015	Csa_7G103790	XP_011658934.1 spidroin-1	3626	-34.62	-0.2073	1	203	2800	3002
TRINITY_DN10873_c0_g1_i18	203	KGN44951	Csa_7G398130	KGN44951.1hypothetical protein Csa_7G398130	297	-13.16	-0.2025	1	91	207	297
TRINITY_DN10873_c0_g1_i18	203	KGN44021	Csa_7G109300	#N/A	228	-5.94	-0.33	161	203	1	43
TRINITY_DN10873_c0_g1_i18	203	KGN45376	Csa_7G446910	XP_011659569.1PREDICTED: uncharacterized protein LOC101219007	288	-10.47	-0.361	107	203	1	97
TRINITY_DN10873_c0_g1_i18	203	KGN43523	Csa_7G043650	#N/A	372	-3.75	-1.875	1	8	365	372
TRINITY_DN10873_c0_g1_i18	203	KGN45374	Csa_7G446890	XP_004141772.1 60S ribosomal protein L37-3-like	732	-7.69	-0.2024	102	203	1	102
TRINITY_DN10873_c0_g1_i18	203	KGN43787	Csa_7G067420	---NA---	312	-9.78	-3.26	1	28	285	312
TRINITY_DN10873_c0_g1_i18	203	KGN43455	Csa_7G037590	NP_001267708.1glycine-rich protein-like precursor	764	-55.78	-0.2983	1	203	369	571
TRINITY_DN10873_c0_g1_i18	203	KGN44025	Csa_7G111310	XP_004148924.1 NAD-dependent protein deacetylase SRT1 isoform X1	288	-8.75	-0.2652	1	100	189	288
TRINITY_DN10873_c0_g1_i18	203	KGN44024	Csa_7G111300	#N/A	621	-4.87	-0.8117	1	55	567	621
TRINITY_DN10873_c0_g1_i18	203	KGN44141	Csa_7G201930	XP_004139776.1 elongation factor Tu GTP-binding domain-containing protein 1	240	-4.42	-0.7367	1	65	176	240
TRINITY_DN10873_c0_g1_i18	203	KGN44525	Csa_7G325170	XP_004144883.1 transmembrane protein 184C isoform X1	534	-12.39	-0.2213	100	203	1	104
TRINITY_DN10873_c0_g1_i18	203	KGN44001	Csa_7G089220	XP_022147060.1protein arginine methyltransferase NDUFAF7 homolog, mitochondrial	204	-8.14	-0.4522	156	203	1	48
TRINITY_DN10873_c0_g1_i18	203	KGN43250	Csa_7G012390	KGN43249.1 DNA binding protein	294	-7.52	-0.47	152	203	1	52
TRINITY_DN10873_c0_g1_i18	203	KGN44122	Csa_7G197300	XP_004134105.1 photosynthetic NDH subunit of subcomplex B 5, chloroplastic	414	-12.06	-0.3547	1	91	324	414
TRINITY_DN10873_c0_g1_i18	203	KGN45568	Csa_7G452230	KGN45568.1hypothetical protein Csa_7G452230	331	-2.14	-0.428	173	203	1	31
TRINITY_DN10873_c0_g1_i18	203	KGN44883	Csa_7G394030	#N/A	315	-5.85	-0.3441	1	33	283	315
TRINITY_DN10873_c0_g1_i18	203	KGN44839	Csa_7G390180	XP_008439186.1 probable UDP-N-acetylglucosamine--peptide N-acetylglucosaminyltransferase SPINDLY isoform X1	222	-16.04	-0.3273	44	203	1	160
TRINITY_DN10873_c0_g1_i18	203	KGN44026	Csa_7G113310	XP_023909132.1NAD-dependent protein deacetylase SRT1-like	201	-11.98	-1.0891	1	71	131	201
TRINITY_DN10873_c0_g1_i18	203	KGN45011	Csa_7G407640	XP_004136154.1 DNA mismatch repair protein MSH6	4695	-32.35	-0.2114	1	203	3852	4054
TRINITY_DN10873_c0_g1_i18	203	KGN45442	Csa_7G448040	XP_004141730.1 translation initiation factor eIF-2B subunit alpha	309	-4.42	-0.7367	1	75	235	309
TRINITY_DN10873_c0_g1_i18	203	KGN44561	Csa_7G333920	#N/A	240	-5.24	-0.7486	1	22	219	240
TRINITY_DN10873_c0_g1_i18	203	KGN43797	Csa_7G067520	XP_011658846.1 K(+) efflux antiporter 3, chloroplastic	306	-9.32	-0.2589	1	40	267	306
TRINITY_DN10873_c0_g1_i18	203	KGN44446	Csa_7G291170	XP_004139754.2 pentatricopeptide repeat-containing protein At1g76280 isoform X1	318	-10.49	-0.2141	142	203	1	62
TRINITY_DN10873_c0_g1_i18	203	KGN45463	Csa_7G448740	#N/A	294	-2.92	-0.73	1	139	156	294
TRINITY_DN10873_c0_g1_i18	203	KGN44065	Csa_7G160510	#N/A	252	-6.46	-0.2809	1	50	203	252
TRINITY_DN10873_c0_g1_i18	203	KGN45370	Csa_7G446850	XP_004141774.1 kinesin-13A	309	-7.86	-0.271	1	78	232	309
TRINITY_DN10873_c0_g1_i18	203	KGN44363	Csa_7G270570	#N/A	225	-17.9	-0.2157	113	203	1	91
TRINITY_DN10873_c0_g1_i18	203	KGN44152	Csa_7G207145	XP_011658968.1 uncharacterized aarF domain-containing protein kinase At1g71810, chloroplastic isoform X1	1170	-13.4	-0.2127	122	203	1	82
TRINITY_DN10873_c0_g1_i18	203	KGN45308	Csa_7G433370	XP_011659547.1PREDICTED: uncharacterized protein LOC101203701 isoform X3	330	-6.3	-0.252	1	77	254	330
TRINITY_DN10873_c0_g1_i18	203	KGN44991	Csa_7G405960	KGN64287.1hypothetical protein Csa_1G045850	805	-45.5	-0.2556	1	203	299	501
TRINITY_DN10873_c0_g1_i18	203	KGN44569	Csa_7G336480	XP_011659167.1 glycine-rich cell wall structural protein 1-like	596	-36.99	-0.2114	1	203	205	407
TRINITY_DN10873_c0_g1_i18	203	KGN45392	Csa_7G447070	XP_004141756.1 auxin-responsive protein IAA21-like	285	-3.22	-0.322	1	83	203	285
TRINITY_DN10873_c0_g1_i18	203	KGN44828	Csa_7G390070	XP_004148890.2 phenazine biosynthesis-like domain-containing protein 1	1030	-8.06	-0.2442	1	70	961	1030
TRINITY_DN10873_c0_g1_i18	203	KGN44150	Csa_7G207010	XP_004139864.1 putative pentatricopeptide repeat-containing protein At3g15200	234	-7.91	-0.5273	1	77	158	234
TRINITY_DN10873_c0_g1_i18	203	KGN45174	Csa_7G429600	XP_004135901.1 cyclic pyranopterin monophosphate synthase, mitochondrial	306	-10.01	-0.2705	1	91	216	306
TRINITY_DN10873_c0_g1_i18	203	KGN45138	Csa_7G428260	#N/A	1118	-12.82	-0.2249	141	203	1	63
TRINITY_DN10873_c0_g1_i18	203	KGN43456	Csa_7G037600	NP_001267708.1glycine-rich protein-like precursor	756	-38.32	-0.2254	1	203	345	547
TRINITY_DN10873_c0_g1_i18	203	KGN44057	Csa_7G146490	#N/A	276	-3.13	-0.626	148	203	1	56
TRINITY_DN10873_c0_g1_i18	203	KGN43857	Csa_7G071460	XP_018827642.1 40S ribosomal protein S29-like	330	-8.49	-1.0613	1	39	292	330
TRINITY_DN10873_c0_g1_i18	203	KGN43514	Csa_7G043560	XP_011659702.1 glycine-rich cell wall structural protein 1-like	1256	-68.92	-0.3961	1	203	242	444
TRINITY_DN10873_c0_g1_i18	203	KGN43666	Csa_7G056450	#N/A	595	-47.94	-0.2605	1	203	217	419
TRINITY_DN10873_c0_g1_i18	203	KGN44018	Csa_7G104800	XP_011658934.1 spidroin-1	2426	-34.96	-0.2093	1	203	878	1080
TRINITY_DN10873_c0_g1_i18	203	KGN45106	Csa_7G426470	XP_004135941.1 pentatricopeptide repeat-containing protein At3g53170 isoform X2	273	-5.62	-0.9367	1	16	258	273
TRINITY_DN10873_c0_g1_i18	203	KGN44016	Csa_7G104290	XP_004140898.1 nifU-like protein 4, mitochondrial	165	-3.83	-0.5471	192	203	1	12
TRINITY_DN10873_c0_g1_i18	203	KGN44390	Csa_7G278740	XP_004149406.1 heterogeneous nuclear ribonucleoprotein 1	2256	-44.9	-0.2414	1	203	1319	1521
TRINITY_DN10873_c0_g1_i18	203	KGN43237	Csa_7G010300	---NA---	1080	-62.01	-0.3298	1	203	593	795
TRINITY_DN10873_c0_g1_i18	203	KGN44816	Csa_7G389480	XP_011659309.1 probable glycosyltransferase At5g03795	2182	-7.8	-0.2889	55	203	1	149
TRINITY_DN10873_c0_g1_i18	203	KGN44566	Csa_7G336450	XP_011659762.1 glycine-rich cell wall structural protein 1	786	-50.69	-0.2913	1	203	313	515
TRINITY_DN10873_c0_g1_i18	203	KGN43500	Csa_7G041940	#N/A	828	-8.6	-0.2606	148	203	1	56
TRINITY_DN10873_c0_g1_i18	203	KGN44454	Csa_7G293230	XP_011659108.1 protein GIGANTEA isoform X1	306	-9.9	-0.2302	1	90	217	306
TRINITY_DN10873_c0_g1_i18	203	KGN44298	Csa_7G239600	XP_011659047.1 putative cyclin-B3-1	1890	-8.17	-0.3268	1	43	1848	1890
TRINITY_DN10873_c0_g1_i18	203	KGN44337	Csa_7G259370	XP_008447041.1 BURP domain-containing protein BNM2C-like	225	-6.12	-0.36	1	43	183	225
TRINITY_DN10873_c0_g1_i18	203	KGN44297	Csa_7G239590	XP_011659047.1 putative cyclin-B3-1	222	-7.92	-0.2329	112	203	1	92
TRINITY_DN10873_c0_g1_i18	203	KGN44170	Csa_7G212120	XP_011658980.1 probable tetraacyldisaccharide 4'-kinase, mitochondrial	249	-9.83	-0.3072	128	203	1	76
TRINITY_DN10873_c0_g1_i18	203	KGN43690	Csa_7G058640	XP_004137047.1 nucleolar protein 10	2452	-22.06	-0.2424	1	108	2345	2452
TRINITY_DN10873_c0_g1_i18	203	KGN44699	Csa_7G372930	#N/A	291	-6.85	-0.2854	153	203	1	51
TRINITY_DN10873_c0_g1_i18	203	KGN44834	Csa_7G390130	PON57201.1BRCT domain containing protein	2460	-9.38	-0.3026	1	50	2411	2460
TRINITY_DN10873_c0_g1_i18	203	KGN45142	Csa_7G428790	KGN45142.1hypothetical protein Csa_7G428790	494	-3.72	-0.4133	173	203	1	31
TRINITY_DN10873_c0_g1_i18	203	KGN56574	Csa_3G124925	XP_023526606.1probable carboxylesterase 8	231	-9.05	-0.6033	1	25	207	231
TRINITY_DN10873_c0_g1_i18	203	KGN56006	Csa_3G045200	XP_004148287.1 myb-related protein 308 isoform X1	191	-6.78	-0.3767	1	90	102	191
TRINITY_DN10873_c0_g1_i18	203	KGN59707	Csa_3G839850	XP_023528997.1 nuclear pore complex protein GP210	1811	-38.31	-0.238	1	203	614	816
TRINITY_DN10873_c0_g1_i18	203	KGN57760	Csa_3G282480	#N/A	237	-5.86	-0.3907	1	104	134	237
TRINITY_DN10873_c0_g1_i18	203	KGN56039	Csa_3G055940	#N/A	666	-27.78	-0.2205	1	174	493	666
TRINITY_DN10873_c0_g1_i18	203	KGN55737	Csa_3G009430	XP_004148745.1 UDP-N-acetylglucosamine transferase subunit ALG14 homolog	226	-8.39	-0.3995	1	70	157	226
TRINITY_DN10873_c0_g1_i18	203	KGN55749	Csa_3G009550	#N/A	1011	-41.99	-0.2258	1	203	290	492
TRINITY_DN10873_c0_g1_i18	203	KGN58418	Csa_3G640600	XP_004144416.1 protein FAM32A	267	-5.81	-0.415	1	28	240	267
TRINITY_DN10873_c0_g1_i18	203	KGN55918	Csa_3G036440	XP_022947841.1NEP1-interacting protein-like 1	594	-33.04	-0.2118	14	203	1	190
TRINITY_DN10873_c0_g1_i18	203	KGN57267	Csa_3G175680	#N/A	252	-6.88	-0.2372	1	45	208	252
TRINITY_DN10873_c0_g1_i18	203	KGN57380	Csa_3G182160	XP_011651154.1 DNA-directed RNA polymerase III subunit RPC3 isoform X1	264	-7.4	-0.3083	104	203	1	100
TRINITY_DN10873_c0_g1_i18	203	KGN57877	Csa_3G359140	XP_011651423.1 plastidial pyruvate kinase 2	180	-8.58	-0.2145	1	50	131	180
TRINITY_DN10873_c0_g1_i18	203	KGN58514	Csa_3G653460	XP_011651749.1 nucleolin 1 isoform X1	2606	-46.02	-0.2515	1	203	1988	2190
TRINITY_DN10873_c0_g1_i18	203	KGN58099	Csa_3G509945	PON95438.1meiosis chromosome segregation family protein	297	-11.27	-0.4025	1	50	248	297
TRINITY_DN10873_c0_g1_i18	203	KGN59924	Csa_3G854200	KGN59924.1hypothetical protein Csa_3G854200	404	-14.67	-0.2667	1	100	305	404
TRINITY_DN10873_c0_g1_i18	203	KGN59369	Csa_3G814360	---NA---	695	-46.89	-0.2679	1	203	331	533
TRINITY_DN10873_c0_g1_i18	203	KGN57147	Csa_3G165640	XP_004134235.1 GATA transcription factor 16	1330	-11.12	-0.6541	145	203	1	59
TRINITY_DN10873_c0_g1_i18	203	KGN58011	Csa_3G432440	KGN58011.1hypothetical protein Csa_3G432440	216	-5.64	-0.2256	1	85	132	216
TRINITY_DN10873_c0_g1_i18	203	KGN56605	Csa_3G126200	XP_004133917.2 tRNA 2'-phosphotransferase 1	1304	-25.89	-0.3119	1	203	61	263
TRINITY_DN10873_c0_g1_i18	203	KGN56646	Csa_3G127090	XP_004133945.1 3-hydroxyisobutyryl-CoA hydrolase 1-like	180	-3.77	-0.6283	1	27	154	180
TRINITY_DN10873_c0_g1_i18	203	KGN57849	Csa_3G353940	XP_004148282.1 lysophospholipid acyltransferase 1	205	-3.58	-0.5114	1	42	164	205
TRINITY_DN10873_c0_g1_i18	203	KGN57467	Csa_3G190370	#N/A	177	-8.04	-0.335	113	203	1	91
TRINITY_DN10873_c0_g1_i18	203	KGN57061	Csa_3G151380	XP_011651019.1 DEAD-box ATP-dependent RNA helicase 46 isoform X3	3864	-42.14	-0.2436	1	203	2956	3158
TRINITY_DN10873_c0_g1_i18	203	KGN58539	Csa_3G668600	#N/A	695	-8.97	-0.2803	135	203	1	69
TRINITY_DN10873_c0_g1_i18	203	KGN56923	Csa_3G144130	XP_004134430.2 CBL-interacting serine/threonine-protein kinase 7	1599	-50.09	-0.2798	1	203	267	469
TRINITY_DN10873_c0_g1_i18	203	KGN58831	Csa_3G733360	XP_004137925.1 putative receptor protein kinase ZmPK1	1320	-32.68	-0.2055	1	203	800	1002
TRINITY_DN10873_c0_g1_i18	203	KGN56177	Csa_3G088975	#N/A	246	-1.87	-0.374	144	203	1	60
TRINITY_DN10873_c0_g1_i18	203	KGN55597	Csa_3G000700	XP_011650249.1 DNA mismatch repair protein MLH3 isoform X2	207	-7.65	-0.255	162	203	1	42
TRINITY_DN10873_c0_g1_i18	203	KGN55657	Csa_3G002765	XP_004146143.1 cold shock domain-containing protein 3-like	1160	-42.47	-0.2373	1	203	436	638
TRINITY_DN10873_c0_g1_i18	203	KGN57115	Csa_3G154375	XP_004134490.1 universal stress protein A-like protein	249	-2.97	-0.2475	1	38	212	249
TRINITY_DN10873_c0_g1_i18	203	KGN58687	Csa_3G728040	PSS23880.1Dentin sialoprotein	333	-11.37	-0.203	1	68	266	333
TRINITY_DN10873_c0_g1_i18	203	KGN57176	Csa_3G168380	XP_004134249.1 transcription factor bHLH147-like	327	-8.4	-0.336	143	203	1	61
TRINITY_DN10873_c0_g1_i18	203	KGN56074	Csa_3G064230	#N/A	414	-69.13	-0.3996	1	203	68	270
TRINITY_DN10873_c0_g1_i18	203	KGN57452	Csa_3G187265	KGN57452.1hypothetical protein Csa_3G187265	324	-5.59	-0.7986	1	35	290	324
TRINITY_DN10873_c0_g1_i18	203	KGN57846	Csa_3G346930	#N/A	276	-17.12	-0.535	1	47	230	276
TRINITY_DN10873_c0_g1_i18	203	KGN57319	Csa_3G179090	#N/A	387	-12.58	-0.3226	124	203	1	80
TRINITY_DN10873_c0_g1_i18	203	KGN60371	Csa_3G901160	XP_004136190.2 zinc finger CCCH domain-containing protein 12 isoform X2	1859	-37.68	-0.2141	1	203	877	1079
TRINITY_DN10873_c0_g1_i18	203	KGN57634	Csa_3G236020	KGN57634.1hypothetical protein Csa_3G236020	6200	-45.06	-0.2605	1	203	4875	5077
TRINITY_DN10873_c0_g1_i18	203	KGN55821	Csa_3G017150	EXC26782.1 putative methyltransferase TARBP1	654	-8.56	-0.3424	1	58	597	654
TRINITY_DN10873_c0_g1_i18	203	KGN58752	Csa_3G731140	#N/A	240	-4.82	-0.482	1	93	148	240
TRINITY_DN10873_c0_g1_i18	203	KGN57170	Csa_3G166350	---NA---	1388	-66.21	-0.356	1	203	512	714
TRINITY_DN10873_c0_g1_i18	203	KGN57450	Csa_3G187250	XP_004140733.2 homeobox-leucine zipper protein HDG11 isoform X2	2239	-13.66	-0.2627	1	53	2187	2239
TRINITY_DN10873_c0_g1_i18	203	KGN59288	Csa_3G800710	XP_004136561.1 protein trichome birefringence	2244	-14.5	-1.1154	1	33	2212	2244
TRINITY_DN10873_c0_g1_i18	203	KGN56564	Csa_3G124830	XP_004133892.2 glyoxylate/hydroxypyruvate reductase HPR3-like	246	-4.02	-0.3092	152	203	1	52
TRINITY_DN10873_c0_g1_i18	203	KGN55911	Csa_3G035880	EEF50987.1nucleic acid binding protein, putative	1257	-14.74	-0.2168	103	203	1	101
TRINITY_DN10873_c0_g1_i18	203	KGN59363	Csa_3G813810	XP_011652136.1PREDICTED: uncharacterized protein LOC105434989 isoform X1	322	-2.31	-0.77	1	36	287	322
TRINITY_DN10873_c0_g1_i18	203	KGN56402	Csa_3G119360	XP_011650664.1 serine/arginine-rich splicing factor RS31 isoform X2	333	-9.46	-0.3504	1	76	258	333
TRINITY_DN10873_c0_g1_i18	203	KGN57523	Csa_3G203780	XP_011658165.1PREDICTED: uncharacterized protein LOC105435952	171	-15.96	-0.3011	1	92	80	171
TRINITY_DN10873_c0_g1_i18	203	KGN56274	Csa_3G110710	XP_004133729.1 COX assembly mitochondrial protein 2 homolog	318	-2.48	-0.3543	186	203	1	18
TRINITY_DN10873_c0_g1_i18	203	KGN56838	Csa_3G134860	#N/A	348	-4.92	-0.4473	1	30	319	348
TRINITY_DN10873_c0_g1_i18	203	KGN56632	Csa_3G126955	XP_008438210.1 probable glutathione S-transferase	282	-5.06	-0.7229	1	14	269	282
TRINITY_DN10873_c0_g1_i18	203	KGN55754	Csa_3G011080	---NA---	1191	-62.55	-0.3514	1	203	636	838
TRINITY_DN10873_c0_g1_i18	203	KGN56770	Csa_3G133210	#N/A	516	-40.44	-0.2234	1	203	104	306
TRINITY_DN10873_c0_g1_i18	203	KGN60324	Csa_3G895700	#N/A	276	-12.66	-0.2042	1	76	201	276
TRINITY_DN10873_c0_g1_i18	203	KGN57952	Csa_3G405520	XP_004151967.1 scarecrow-like protein 21	333	-4.14	-0.69	172	203	1	32
TRINITY_DN10873_c0_g1_i18	203	KGN56861	Csa_3G135090	#N/A	165	-28.29	-0.2065	1	151	15	165
TRINITY_DN10873_c0_g1_i18	203	KGN56075	Csa_3G064240	XP_011650511.1 glycine-rich cell wall structural protein-like	729	-69.49	-0.3882	1	203	8	210
TRINITY_DN10873_c0_g1_i18	203	KGN57950	Csa_3G405515	XP_004151967.1 scarecrow-like protein 21	402	-3.99	-0.3069	4	203	1	200
TRINITY_DN10873_c0_g1_i18	203	KGN55816	Csa_3G017100	---NA---	213	-61.65	-0.3297	6	203	1	198
TRINITY_DN10873_c0_g1_i18	203	KGN58488	Csa_3G651730	#N/A	288	-11.98	-0.2219	1	61	228	288
TRINITY_DN10873_c0_g1_i18	203	KGN57688	Csa_3G252470	XP_004145623.1 OTU domain-containing protein DDB_G0284757	315	-3.13	-0.626	1	47	269	315
TRINITY_DN10873_c0_g1_i18	203	KGN57613	Csa_3G229390	KGN57613.1hypothetical protein Csa_3G229390	243	-3.74	-0.6233	188	203	1	16
TRINITY_DN10873_c0_g1_i18	203	KGN59101	Csa_3G769660	RVW16209.1Transposon TX1 uncharacterized 149 kDa protein	312	-10.55	-0.2344	154	203	1	50
TRINITY_DN10873_c0_g1_i18	203	KGN58721	Csa_3G730850	XP_004137695.1 PRA1 family protein B4	1177	-6.32	-0.2633	1	203	143	345
TRINITY_DN10873_c0_g1_i18	203	KGN57807	Csa_3G313220	XP_011651399.1 importin-11	252	-7.84	-0.8711	1	40	213	252
TRINITY_DN10873_c0_g1_i18	203	KGN57060	Csa_3G151370	XP_011651016.1 DEAD-box ATP-dependent RNA helicase 46 isoform X1	3582	-48.46	-0.2485	1	203	533	735
TRINITY_DN10873_c0_g1_i18	203	KGN58863	Csa_3G734160	XP_022983341.1cyclin-dependent protein kinase inhibitor SMR4	502	-7.58	-0.5053	1	26	477	502
TRINITY_DN10873_c0_g1_i18	203	KGN56063	Csa_3G063630	#N/A	261	-5.66	-0.3144	1	41	221	261
TRINITY_DN10873_c0_g1_i18	203	KGN57755	Csa_3G280940	#N/A	201	-5.38	-0.2989	1	30	172	201
TRINITY_DN10873_c0_g1_i18	203	KGN57017	Csa_3G149970	#N/A	324	-38.25	-0.2035	1	203	78	280
TRINITY_DN10873_c0_g1_i18	203	KGN60008	Csa_3G865430	#N/A	276	-6.69	-0.2573	1	39	238	276
TRINITY_DN10873_c0_g1_i18	203	KGN56745	Csa_3G131980	---NA---	1382	-69.73	-0.3852	1	203	160	362
TRINITY_DN10873_c0_g1_i18	203	KGN59965	Csa_3G857060	XP_004147864.1 DNA-3-methyladenine glycosylase 1	252	-8.91	-0.405	130	203	1	74
TRINITY_DN10873_c0_g1_i18	203	KGN57470	Csa_3G193880	---NA---	276	-3.11	-0.3887	1	119	158	276
TRINITY_DN10873_c0_g1_i18	203	KGN57587	Csa_3G219220	#N/A	216	-4.19	-0.5238	190	203	1	14
TRINITY_DN10873_c0_g1_i18	203	KGN59992	Csa_3G860280	#N/A	153	-5.58	-0.3282	184	203	1	20
TRINITY_DN10873_c0_g1_i18	203	KGN58174	Csa_3G585860	XP_004145666.1 B2 protein	1546	-11.26	-0.2887	1	50	1497	1546
TRINITY_DN10873_c0_g1_i18	203	KGN56329	Csa_3G116660	XP_004133756.1 protein arv1 homolog isoform X2	1133	-10.3	-1.4714	1	34	1100	1133
TRINITY_DN10873_c0_g1_i18	203	KGN58078	Csa_3G485840	XP_019077574.1 probable plastidic glucose transporter 3 isoform X3	414	-3.6	-0.2118	122	203	1	82
TRINITY_DN10873_c0_g1_i18	203	KGN58684	Csa_3G728015	YP_005090430.1nad7 gene product (mitochondrion)	348	-13.34	-0.2838	146	203	1	58
TRINITY_DN10873_c0_g1_i18	203	KGN56568	Csa_3G124870	XP_004133895.1 MADS-box protein SOC1	483	-6.04	-0.4314	1	49	435	483
TRINITY_DN10873_c0_g1_i18	203	KGN59808	Csa_3G848180	XP_008447629.1 5'/3'-nucleotidase SurE	1610	-13.73	-0.2452	1	79	1532	1610
TRINITY_DN10873_c0_g1_i18	203	KGN59212	Csa_3G781620	#N/A	560	-4.56	-0.76	158	203	1	46
TRINITY_DN10873_c0_g1_i18	203	KGN56761	Csa_3G133120	PQM37764.1E3 ubiquitin-protein ligase RLIM isoform X2	237	-4.02	-0.3655	156	203	1	48
TRINITY_DN10873_c0_g1_i18	203	KGN59088	Csa_3G765060	#N/A	360	-4.08	-0.51	140	203	1	64
TRINITY_DN10873_c0_g1_i18	203	KGN55635	Csa_3G002550	XP_010087200.2aconitate hydratase, cytoplasmic	510	-8.71	-0.3629	122	203	1	82
TRINITY_DN10873_c0_g1_i18	203	KGN55839	Csa_3G018320	XP_004147224.1 ethylene-responsive transcription factor 6	1110	-36.28	-0.2253	1	203	116	318
TRINITY_DN10873_c0_g1_i18	203	KGN55748	Csa_3G009540	#N/A	791	-55.07	-0.2961	1	203	468	670
TRINITY_DN10873_c0_g1_i18	203	KGN56155	Csa_3G080330	#N/A	303	-7.67	-0.5479	1	54	250	303
TRINITY_DN10873_c0_g1_i18	203	KGN58171	Csa_3G576850	---NA---	305	-7.1	-0.263	1	76	230	305
TRINITY_DN10873_c0_g1_i18	203	KGN60178	Csa_3G881900	XP_004136307.1 serine/arginine-rich splicing factor RSZ22	2458	-45.57	-0.2386	1	203	1705	1907
TRINITY_DN10873_c0_g1_i18	203	KGN58250	Csa_3G599450	XP_011651589.1 RING finger protein 10 isoform X2	344	-5.57	-0.2321	157	203	1	47
TRINITY_DN10873_c0_g1_i18	203	KGN57268	Csa_3G175690	XP_004148142.1 trehalose-phosphate phosphatase A	1122	-10.94	-0.9117	122	203	1	82
TRINITY_DN10873_c0_g1_i18	203	KGN57402	Csa_3G183360	XP_004140765.1 mediator of RNA polymerase II transcription subunit 36a-like	1110	-54.92	-0.3085	1	203	10	212
TRINITY_DN10873_c0_g1_i18	203	KGN59840	Csa_3G849960	XP_004146832.1 NADP-specific glutamate dehydrogenase	597	-0.51	-0.255	1	8	590	597
TRINITY_DN10873_c0_g1_i18	203	KGN60423	Csa_3G904120	XP_004148517.1 peroxidase 20	999	-14.38	-0.2479	134	203	1	70
TRINITY_DN10873_c0_g1_i18	203	KGN57024	Csa_3G150030	XP_004134457.1 RNA-binding protein cabeza	868	-41.92	-0.2254	1	203	576	778
TRINITY_DN10873_c0_g1_i18	203	KGN59210	Csa_3G781600	GAV76107.1PLAC8 domain-containing protein	609	-5.52	-0.7886	1	30	580	609
TRINITY_DN10873_c0_g1_i18	203	KGN55892	Csa_3G033730	XP_008448876.1 glycine-rich domain-containing protein 1-like	3316	-49.41	-0.2856	1	203	358	560
TRINITY_DN10873_c0_g1_i18	203	KGN58839	Csa_3G733930	KEH22993.1 legume-specific protein	758	-10.61	-0.2257	1	87	672	758
TRINITY_DN10873_c0_g1_i18	203	KGN58038	Csa_3G455120	XP_011651488.1 ethylene-responsive transcription factor TINY-like	375	-3.44	-0.4914	1	104	272	375
TRINITY_DN10873_c0_g1_i18	203	KGN58452	Csa_3G645900	XP_004135333.2 non-specific lipid transfer protein GPI-anchored 1	444	-8.22	-0.2936	164	203	1	40
TRINITY_DN10873_c0_g1_i18	203	KGN58571	Csa_3G687230	#N/A	237	-2.29	-0.458	162	203	1	42
TRINITY_DN10873_c0_g1_i18	203	KGN59084	Csa_3G760540	KGN59084.1hypothetical protein Csa_3G760540	301	-2.29	-0.458	193	203	1	11
TRINITY_DN10873_c0_g1_i18	203	KGN57911	Csa_3G387080	#N/A	270	-2.6	-0.52	1	52	219	270
TRINITY_DN10873_c0_g1_i18	203	KGN56772	Csa_3G133230	XP_011650890.1PREDICTED: uncharacterized protein LOC101206663 isoform X1	465	-6.26	-0.2159	1	46	420	465
TRINITY_DN10873_c0_g1_i18	203	KGN56011	Csa_3G046230	XP_004150935.2 caffeic acid 3-O-methyltransferase-like	486	-9.39	-0.2762	160	203	1	44
TRINITY_DN10873_c0_g1_i18	203	KGN59731	Csa_3G842040	XP_004141127.1 double-stranded RNA-binding protein 1-like	622	-13.75	-0.7639	1	102	521	622
TRINITY_DN10873_c0_g1_i18	203	KGN55615	Csa_3G002360	XP_008448487.1 poly(A) polymerase I	255	-5.39	-1.078	1	71	185	255
TRINITY_DN10873_c0_g1_i18	203	KGN59697	Csa_3G838760	XP_004141194.1 zinc finger CCCH domain-containing protein 41	399	-9.41	-0.3035	1	91	309	399
TRINITY_DN10873_c0_g1_i18	203	KGN56227	Csa_3G104320	XP_008445187.1 UPF0481 protein At3g47200-like	306	-3.11	-0.7775	170	203	1	34
TRINITY_DN10873_c0_g1_i18	203	KGN59839	Csa_3G849950	XP_004146832.1 NADP-specific glutamate dehydrogenase	3778	-43.57	-0.2434	1	203	3082	3284
TRINITY_DN10873_c0_g1_i18	203	KGN56038	Csa_3G049440	#N/A	720	-29.02	-0.2303	1	174	547	720
TRINITY_DN10873_c0_g1_i18	203	KGN58655	Csa_3G710820	#N/A	162	-9.04	-0.2825	1	78	85	162
TRINITY_DN10873_c0_g1_i18	203	KGN56686	Csa_3G128940	XP_011650837.1 pentatricopeptide repeat-containing protein At1g09900-like	291	-2.65	-0.4417	193	203	1	11
TRINITY_DN10873_c0_g1_i18	203	KGN60379	Csa_3G902220	XP_011652648.1 glycine-rich cell wall structural protein 1.8	1173	-62.54	-0.3474	1	203	274	476
TRINITY_DN10873_c0_g1_i18	203	KGN55753	Csa_3G011070	#N/A	672	-41.37	-0.2248	1	203	26	228
TRINITY_DN10873_c0_g1_i18	203	KGN58857	Csa_3G734100	XP_004137792.1PREDICTED: uncharacterized protein LOC101209846	1032	-5.9	-0.2034	149	203	1	55
TRINITY_DN10873_c0_g1_i18	203	KGN56594	Csa_3G126095	XP_004134347.1PREDICTED: uncharacterized protein LOC101217172	330	-3.78	-0.63	1	113	218	330
TRINITY_DN10873_c0_g1_i18	203	KGN55879	Csa_3G026150	XP_004151037.2 36.4 kDa proline-rich protein	1207	-39.29	-0.2367	1	203	796	998
TRINITY_DN10873_c0_g1_i18	203	KGN58637	Csa_3G708180	XP_004153200.1 protein ECERIFERUM 1-like	388	-20.71	-0.2092	1	169	220	388
TRINITY_DN10873_c0_g1_i18	203	KGN58966	Csa_3G740100	KGN58966.1hypothetical protein Csa_3G740100	204	-5.04	-0.63	1	19	186	204
TRINITY_DN10873_c0_g1_i18	203	KGN53809	Csa_4G133200	XP_011658345.1 protein CHROMATIN REMODELING 4 isoform X1	456	-7.15	-0.2103	1	91	366	456
TRINITY_DN10873_c0_g1_i18	203	KGN53499	Csa_4G061860	XP_004147739.1 60S ribosomal protein L27	832	-12.47	-0.2078	124	203	1	80
TRINITY_DN10873_c0_g1_i18	203	KGN53275	Csa_4G043910	XP_008453715.1 cytochrome P450 84A1-like	612	-16.32	-0.3886	143	203	1	61
TRINITY_DN10873_c0_g1_i18	203	KGN53970	Csa_4G203330	#N/A	234	-7.29	-0.4288	1	35	200	234
TRINITY_DN10873_c0_g1_i18	203	KGN53937	Csa_4G192090	XP_004147536.1 glutamyl-tRNA reductase-binding protein, chloroplastic	1040	-10.15	-0.6344	1	52	989	1040
TRINITY_DN10873_c0_g1_i18	203	KGN53735	Csa_4G113180	NP_001267664.1transcription factor bHLH143-like	162	-4.37	-2.185	1	70	93	162
TRINITY_DN10873_c0_g1_i18	203	KGN54311	Csa_4G303100	#N/A	300	-6.61	-0.2361	1	39	262	300
TRINITY_DN10873_c0_g1_i18	203	KGN54726	Csa_4G435980	#N/A	183	-2.36	-0.2145	189	203	1	15
TRINITY_DN10873_c0_g1_i18	203	KGN52732	Csa_4G000530	#N/A	687	-12.07	-0.2414	1	61	627	687
TRINITY_DN10873_c0_g1_i18	203	KGN55168	Csa_4G639070	GAV69030.1Peptidase_S9 domain-containing protein	882	-11.13	-0.359	1	40	843	882
TRINITY_DN10873_c0_g1_i18	203	KGN54679	Csa_4G420200	#N/A	289	-3.43	-0.5717	111	203	1	93
TRINITY_DN10873_c0_g1_i18	203	KGN55050	Csa_4G625050	#N/A	273	-13.75	-0.2594	1	67	207	273
TRINITY_DN10873_c0_g1_i18	203	KGN53071	Csa_4G015120	KGN53071.1hypothetical protein Csa_4G015120	306	-2.29	-0.458	155	203	1	49
TRINITY_DN10873_c0_g1_i18	203	KGN54723	Csa_4G433980	XP_004144336.1 SPX and EXS domain-containing protein 1-like	207	-6.6	-0.264	1	29	179	207
TRINITY_DN10873_c0_g1_i18	203	KGN54295	Csa_4G297450	XP_008450026.1 glycine-rich cell wall structural protein 1.0-like	532	-70.33	-0.4262	1	203	23	225
TRINITY_DN10873_c0_g1_i18	203	KGN53940	Csa_4G192120	XP_004147535.1 glutamate dehydrogenase 1	955	-35.48	-0.215	1	203	497	699
TRINITY_DN10873_c0_g1_i18	203	KGN53141	Csa_4G022280	KGN53141.1hypothetical protein Csa_4G022280	258	-4.6	-0.6571	176	203	1	28
TRINITY_DN10873_c0_g1_i18	203	KGN53728	Csa_4G112620	KGN53728.1hypothetical protein Csa_4G112620	345	-3.64	-1.82	148	203	1	56
TRINITY_DN10873_c0_g1_i18	203	KGN52996	Csa_4G010950	XP_004152142.1 peroxisomal membrane protein 13	1640	-41.47	-0.2439	1	203	891	1093
TRINITY_DN10873_c0_g1_i18	203	KGN54307	Csa_4G303060	XP_018849022.1 putative DEAD-box ATP-dependent RNA helicase 33	165	-10.8	-0.2118	1	76	90	165
TRINITY_DN10873_c0_g1_i18	203	KGN55503	Csa_4G663620	#N/A	270	-10.13	-0.4052	146	203	1	58
TRINITY_DN10873_c0_g1_i18	203	KGN54826	Csa_4G508535	XP_011653910.1 E3 ubiquitin-protein ligase CHFR isoform X3	189	-6.47	-0.9243	1	27	163	189
TRINITY_DN10873_c0_g1_i18	203	KGN52766	Csa_4G000850	KGN52766.1hypothetical protein Csa_4G000850	338	-20.34	-0.226	1	120	219	338
TRINITY_DN10873_c0_g1_i18	203	KGN53501	Csa_4G062370	XP_011653260.1 serine hydroxymethyltransferase 3, chloroplastic	225	-3.63	-0.2792	1	25	201	225
TRINITY_DN10873_c0_g1_i18	203	KGN53049	Csa_4G012450	#N/A	231	-3.28	-0.656	1	68	164	231
TRINITY_DN10873_c0_g1_i18	203	KGN55387	Csa_4G648580	XP_004141349.1 G-protein coupled receptor 1	180	-7.14	-0.3245	155	203	1	49
TRINITY_DN10873_c0_g1_i18	203	KGN53865	Csa_4G172530	XP_011653438.1 dolichol-phosphate mannosyltransferase subunit 3	240	-2.46	-0.246	1	28	213	240
TRINITY_DN10873_c0_g1_i18	203	KGN54492	Csa_4G338955	XP_004142658.1 apoptosis-enhancing nuclease isoform X2	213	-3.27	-0.654	1	50	164	213
TRINITY_DN10873_c0_g1_i18	203	KGN54242	Csa_4G295470	XP_011653622.1PREDICTED: uncharacterized protein LOC101214968	730	-8.8	-0.2146	1	77	654	730
TRINITY_DN10873_c0_g1_i18	203	KGN54076	Csa_4G280530	XP_004142160.2 DEAD-box ATP-dependent RNA helicase 37	3290	-39.59	-0.2288	1	203	674	876
TRINITY_DN10873_c0_g1_i18	203	KGN54775	Csa_4G492200	XP_008449301.1 pentatricopeptide repeat-containing protein At3g23020	1272	-11.12	-0.2059	1	70	1203	1272
TRINITY_DN10873_c0_g1_i18	203	KGN54530	Csa_4G358680	XP_011653770.1 zinc finger CCCH domain-containing protein 65 isoform X1	171	-4.02	-0.804	1	16	156	171
TRINITY_DN10873_c0_g1_i18	203	KGN53550	Csa_4G081280	#N/A	490	-40.54	-0.2134	1	203	5	207
TRINITY_DN10873_c0_g1_i18	203	KGN53395	Csa_4G051470	XP_004149751.1 probable WRKY transcription factor 41	1229	-9.26	-0.2724	117	203	1	87
TRINITY_DN10873_c0_g1_i18	203	KGN53029	Csa_4G011760	#N/A	153	-14.48	-0.8518	1	75	79	153
TRINITY_DN10873_c0_g1_i18	203	KGN54742	Csa_4G441080	KGN54742.1hypothetical protein Csa_4G441080	390	-11.62	-0.2472	88	203	1	116
TRINITY_DN10873_c0_g1_i18	203	KGN53872	Csa_4G179080	#N/A	186	-3.87	-0.3225	1	38	149	186
TRINITY_DN10873_c0_g1_i18	203	KGN54418	Csa_4G314450	#N/A	339	-3.47	-0.2479	1	34	306	339
TRINITY_DN10873_c0_g1_i18	203	KGN53935	Csa_4G192070	XP_004147538.1 5'-adenylylsulfate reductase-like 5	919	-10.16	-2.032	1	22	898	919
TRINITY_DN10873_c0_g1_i18	203	KGN53964	Csa_4G194810	KGN53964.1hypothetical protein Csa_4G194810	180	-7.66	-0.8511	174	203	1	30
TRINITY_DN10873_c0_g1_i18	203	KGN54985	Csa_4G618500	XP_004146061.2 anthocyanidin 3-O-glucosyltransferase 2-like	1925	-36.1	-0.2285	1	203	1035	1237
TRINITY_DN10873_c0_g1_i18	203	KGN54903	Csa_4G593880	#N/A	648	-41.09	-0.2308	1	203	129	331
TRINITY_DN10873_c0_g1_i18	203	KGN53733	Csa_4G113160	XP_004133978.1 trihelix transcription factor ASIL2 isoform X1	180	-4.87	-2.435	1	28	153	180
TRINITY_DN10873_c0_g1_i18	203	KGN55025	Csa_4G622840	XP_004146013.1 probable sodium/metabolite cotransporter BASS1, chloroplastic	1515	-9.36	-0.24	131	203	1	73
TRINITY_DN10873_c0_g1_i18	203	KGN54367	Csa_4G308570	XP_004147920.1 probable serine/threonine-protein kinase nek3	210	-5.02	-0.7171	171	203	1	33
TRINITY_DN10873_c0_g1_i18	203	KGN52944	Csa_4G006510	XP_008454489.1 zinc finger protein 3-like	932	-25.2	-0.2377	5	203	1	199
TRINITY_DN10873_c0_g1_i18	203	KGN55214	Csa_4G641000	XP_011654119.1 uncharacterized acetyltransferase At3g50280-like	1734	-49.85	-0.2915	1	203	817	1019
TRINITY_DN10873_c0_g1_i18	203	KGN54991	Csa_4G619050	XP_004149642.1 probable lysine--tRNA ligase, cytoplasmic isoform X1	255	-7.9	-0.2079	90	203	1	114
TRINITY_DN10873_c0_g1_i18	203	KGN53532	Csa_4G064640	XP_004147763.1 probable glutathione S-transferase	936	-12.95	-0.2089	1	137	800	936
TRINITY_DN10873_c0_g1_i18	203	KGN54960	Csa_4G616790	XP_004149532.2 DEAD-box ATP-dependent RNA helicase 53-like	2215	-34.73	-0.2055	1	203	369	571
TRINITY_DN10873_c0_g1_i18	203	KGN53362	Csa_4G050175	#N/A	222	-5.94	-1.485	137	203	1	67
TRINITY_DN10873_c0_g1_i18	203	KGN54057	Csa_4G279855	XP_004142253.1PREDICTED: uncharacterized protein LOC101219884	348	-4.45	-0.2618	1	91	258	348
TRINITY_DN10873_c0_g1_i18	203	KGN54240	Csa_4G295455	EOY07553.1HSP20-like chaperones superfamily protein	333	-4.88	-1.6267	143	203	1	61
TRINITY_DN10873_c0_g1_i18	203	KGN54592	Csa_4G373120	KGN54592.1hypothetical protein Csa_4G373120	159	-5.74	-0.82	1	40	120	159
TRINITY_DN10873_c0_g1_i18	203	KGN54633	Csa_4G410860	XP_004150517.2 probable serine/threonine-protein kinase At1g18390	273	-8.18	-0.303	128	203	1	76
TRINITY_DN10873_c0_g1_i18	203	KGN52922	Csa_4G006290	#N/A	570	-4.74	-0.2963	170	203	1	34
TRINITY_DN10873_c0_g1_i26	209	KGN49706	Csa_5G077740	XP_011654507.1PREDICTED: uncharacterized protein LOC101204368 isoform X1	1281	-17.05	-0.2079	1	134	1148	1281
TRINITY_DN10873_c0_g1_i26	209	KGN49890	Csa_5G139680	PON96897.1Ribonuclease H-like domain containing protein	417	-6.94	-0.2313	145	209	1	65
TRINITY_DN10873_c0_g1_i26	209	KGN52021	Csa_5G608090	XP_011655745.1PREDICTED: uncharacterized protein LOC105435580	1209	-30.98	-0.242	1	209	837	1045
TRINITY_DN10873_c0_g1_i26	209	KGN50465	Csa_5G175880	XP_004143692.1 pentatricopeptide repeat-containing protein At2g16880	672	-9.95	-0.2163	137	209	1	73
TRINITY_DN10873_c0_g1_i26	209	KGN51364	Csa_5G523095	#N/A	330	-10.05	-0.4568	127	209	1	83
TRINITY_DN10873_c0_g1_i26	209	KGN51820	Csa_5G602190	XP_004135233.1 AP-1 complex subunit gamma-2-like isoform X2	2911	-14.34	-0.3335	1	76	2836	2911
TRINITY_DN10873_c0_g1_i26	209	KGN50962	Csa_5G374720	XP_004140332.1 cold shock protein 2-like	1176	-36.06	-0.2134	1	209	408	616
TRINITY_DN10873_c0_g1_i26	209	KGN51837	Csa_5G603340	XP_022956596.1protein PLASTID REDOX INSENSITIVE 2, chloroplastic-like	947	-15.35	-0.2843	128	209	1	82
TRINITY_DN10873_c0_g1_i26	209	KGN51701	Csa_5G590180	XP_004135301.1 mitotic spindle checkpoint protein MAD2	186	-7.48	-0.44	1	32	155	186
TRINITY_DN10873_c0_g1_i26	209	KGN52227	Csa_5G622440	---NA---	785	-50.17	-0.2521	1	209	59	267
TRINITY_DN10873_c0_g1_i26	209	KGN52402	Csa_5G631525	XP_011655976.1 U-box domain-containing protein 40	471	-14.37	-0.2083	1	99	373	471
TRINITY_DN10873_c0_g1_i26	209	KGN52043	Csa_5G608310	XP_004135117.1 coiled-coil domain-containing protein 130	180	-8.12	-0.5413	1	38	143	180
TRINITY_DN10873_c0_g1_i26	209	KGN49572	Csa_5G003640	KGN49572.1hypothetical protein Csa_5G003640	222	-6.59	-0.3661	182	209	1	28
TRINITY_DN10873_c0_g1_i26	209	KGN52601	Csa_5G646750	#N/A	1108	-13.46	-0.673	159	209	1	51
TRINITY_DN10873_c0_g1_i26	209	KGN52293	Csa_5G623570	PRQ54992.1 putative essential protein Yae1	309	-4.87	-0.8117	1	78	232	309
TRINITY_DN10873_c0_g1_i26	209	KGN51440	Csa_5G546585	KGN51440.1hypothetical protein Csa_5G546585	180	-6.54	-0.2422	152	209	1	58
TRINITY_DN10873_c0_g1_i26	209	KGN52689	Csa_5G650540	#N/A	216	-8.5	-0.3036	171	209	1	39
TRINITY_DN10873_c0_g1_i26	209	KGN49969	Csa_5G146920	#N/A	440	-3.87	-0.5529	1	44	397	440
TRINITY_DN10873_c0_g1_i26	209	KGN52120	Csa_5G611020	KGN52119.1hypothetical protein Csa_5G611025	723	-2.35	-0.2611	47	209	1	163
TRINITY_DN10873_c0_g1_i26	209	KGN50979	Csa_5G381840	#N/A	402	-8.57	-0.2449	1	94	309	402
TRINITY_DN10873_c0_g1_i26	209	KGN50869	Csa_5G292260	XP_004148857.1 polyol transporter 5-like	294	-12.24	-0.24	1	60	235	294
TRINITY_DN10873_c0_g1_i26	209	KGN49842	Csa_5G139200	#N/A	708	-24.65	-0.2325	53	209	1	157
TRINITY_DN10873_c0_g1_i26	209	KGN51241	Csa_5G497050	XP_004149822.2 leukotriene A-4 hydrolase homolog	1763	-17.19	-0.2071	89	209	1	121
TRINITY_DN10873_c0_g1_i26	209	KGN50795	Csa_5G264285	KGN50795.1hypothetical protein Csa_5G264285	299	-6.47	-0.7189	175	209	1	35
TRINITY_DN10873_c0_g1_i26	209	KGN50766	Csa_5G242140	#N/A	180	-11.79	-0.2742	1	53	128	180
TRINITY_DN10873_c0_g1_i26	209	KGN50751	Csa_5G223090	XP_004146431.2 rhodanese-like domain-containing protein 7	207	-10.25	-0.3417	167	209	1	43
TRINITY_DN10873_c0_g1_i26	209	KGN50274	Csa_5G165190	XP_004152424.2 probable glycosyltransferase At5g03795	231	-3.89	-0.2047	184	209	1	26
TRINITY_DN10873_c0_g1_i26	209	KGN50438	Csa_5G174640	XP_004143621.2 probable mediator of RNA polymerase II transcription subunit 36b	1179	-55.58	-0.3054	25	209	1	185
TRINITY_DN10873_c0_g1_i26	209	KGN52273	Csa_5G623370	XP_004142429.1 caffeoylshikimate esterase-like	332	-5.84	-0.8343	1	21	312	332
TRINITY_DN10873_c0_g1_i26	209	KGN50429	Csa_5G173560	#N/A	168	-4.69	-0.2345	1	43	126	168
TRINITY_DN10873_c0_g1_i26	209	KGN50075	Csa_5G152900	XP_004143891.2 BTB/POZ domain-containing protein At1g63850	627	-5.29	-0.8817	1	209	397	605
TRINITY_DN10873_c0_g1_i26	209	KGN50747	Csa_5G223060	XP_004146468.1 WRKY transcription factor 55	204	-29.33	-0.2507	71	209	1	139
TRINITY_DN10873_c0_g1_i26	209	KGN52353	Csa_5G627100	#N/A	252	-2.82	-0.47	1	70	183	252
TRINITY_DN10873_c0_g1_i26	209	KGN50749	Csa_5G223075	YP_009004026.1maturase K	561	-6.16	-0.22	1	66	496	561
TRINITY_DN10873_c0_g1_i26	209	KGN52568	Csa_5G643960	XP_008459707.1 F-box protein At3g07870-like	528	-7.9	-3.95	171	209	1	39
TRINITY_DN10873_c0_g1_i26	209	KGN49662	Csa_5G052560	KGN49662.1hypothetical protein Csa_5G052560	291	-4.79	-0.4355	149	209	1	61
TRINITY_DN10873_c0_g1_i26	209	KGN66666	Csa_1G655940	#N/A	177	-5.33	-0.3553	176	209	1	34
TRINITY_DN10873_c0_g1_i26	209	KGN65437	Csa_1G422460	#N/A	168	-10.77	-0.2071	1	68	101	168
TRINITY_DN10873_c0_g1_i26	209	KGN65128	Csa_1G230510	#N/A	183	-3	-0.5	1	47	137	183
TRINITY_DN10873_c0_g1_i26	209	KGN64718	Csa_1G077200	XP_004148791.1 yrdC domain-containing protein, mitochondrial	174	-3.46	-0.3844	110	209	1	100
TRINITY_DN10873_c0_g1_i26	209	KGN65361	Csa_1G373520	XP_011649204.1 phragmoplast orienting kinesin 2	333	-10.09	-0.2018	1	101	233	333
TRINITY_DN10873_c0_g1_i26	209	KGN63564	Csa_1G004310	XP_011656235.1 protein MODIFIER OF SNC1 1 isoform X2	4347	-16.8	-0.2074	1	102	4246	4347
TRINITY_DN10873_c0_g1_i26	209	KGN66784	Csa_1G690220	#N/A	204	-8.94	-0.218	1	108	97	204
TRINITY_DN10873_c0_g1_i26	209	KGN64651	Csa_1G073105	#N/A	243	-10.4	-0.2811	149	209	1	61
TRINITY_DN10873_c0_g1_i26	209	KGN66655	Csa_1G654845	XP_004139164.1 metalloendoproteinase 1-like	180	-4.01	-0.5729	1	30	151	180
TRINITY_DN10873_c0_g1_i26	209	KGN65708	Csa_1G505930	#N/A	720	-25.25	-0.2551	1	113	608	720
TRINITY_DN10873_c0_g1_i26	209	KGN64585	Csa_1G066540	EOY28524.1 Eukaryotic translation initiation factor-related, putative isoform 1	351	-11.24	-0.9367	1	49	303	351
TRINITY_DN10873_c0_g1_i26	209	KGN65473	Csa_1G423310	KGN65473.1hypothetical protein Csa_1G423310	240	-4.35	-0.2559	1	66	175	240
TRINITY_DN10873_c0_g1_i26	209	KGN64096	Csa_1G042070	XP_004137458.2 putative phospholipid-transporting ATPase 9	2601	-13.99	-0.2152	93	209	1	117
TRINITY_DN10873_c0_g1_i26	209	KGN64823	Csa_1G119900	#N/A	261	-8.31	-0.2681	1	70	192	261
TRINITY_DN10873_c0_g1_i26	209	KGN64590	Csa_1G070070	#N/A	261	-5.7	-0.38	182	209	1	28
TRINITY_DN10873_c0_g1_i26	209	KGN65110	Csa_1G225400	XP_004150526.1 calmodulin-binding receptor-like cytoplasmic kinase 3	225	-11.68	-0.3435	167	209	1	43
TRINITY_DN10873_c0_g1_i26	209	KGN64813	Csa_1G109360	XP_011653861.1 polyadenylation and cleavage factor homolog 4	467	-4.92	-0.2139	161	209	1	49
TRINITY_DN10873_c0_g1_i26	209	KGN66915	Csa_1G714720	RVX10790.1LINE-1 retrotransposable element ORF2 protein	555	-7.69	-0.2078	131	209	1	79
TRINITY_DN10873_c0_g1_i26	209	KGN65852	Csa_1G533590	XP_011658817.1 transcription initiation factor TFIID subunit 15b	2851	-48	-0.2437	1	209	98	306
TRINITY_DN10873_c0_g1_i26	209	KGN64508	Csa_1G062340	#N/A	603	-43.86	-0.2249	1	209	173	381
TRINITY_DN10873_c0_g1_i26	209	KGN63542	Csa_1G004080	XP_011654700.1 DEAD-box ATP-dependent RNA helicase 30 isoform X2	1653	-42.02	-0.2271	1	209	1211	1419
TRINITY_DN10873_c0_g1_i26	209	KGN66298	Csa_1G596480	#N/A	153	-5.31	-0.4425	1	69	85	153
TRINITY_DN10873_c0_g1_i26	209	KGN66535	Csa_1G627450	XP_004139059.1 pentatricopeptide repeat-containing protein At5g01110	195	-14.72	-0.23	143	209	1	67
TRINITY_DN10873_c0_g1_i26	209	KGN64507	Csa_1G062330	#N/A	1109	-48.61	-0.2443	1	209	394	602
TRINITY_DN10873_c0_g1_i26	209	KGN66454	Csa_1G611800	XP_004151178.1 V-type proton ATPase subunit F	231	-4.15	-0.2441	1	61	171	231
TRINITY_DN10873_c0_g1_i26	209	KGN64287	Csa_1G045850	KGN64287.1hypothetical protein Csa_1G045850	324	-4.25	-0.2125	127	209	1	83
TRINITY_DN10873_c0_g1_i26	209	KGN66157	Csa_1G574250	XP_011659939.1 cytochrome P450 CYP72A219-like	303	-4.4	-0.2588	1	49	255	303
TRINITY_DN10873_c0_g1_i26	209	KGN64575	Csa_1G065950	XP_011648430.1 cysteine-rich receptor-like protein kinase 29	947	-10.53	-0.2194	1	85	863	947
TRINITY_DN10873_c0_g1_i26	209	KGN65496	Csa_1G426970	KGN65496.1hypothetical protein Csa_1G426970	419	-7.38	-0.3209	1	135	285	419
TRINITY_DN10873_c0_g1_i26	209	KGN65966	Csa_1G554530	XP_004135561.1 UDP-arabinose 4-epimerase 1	309	-5.56	-0.7943	186	209	1	24
TRINITY_DN10873_c0_g1_i26	209	KGN66484	Csa_1G613560	KGN66484.1hypothetical protein Csa_1G613560	225	-4.23	-0.3845	122	209	1	88
TRINITY_DN10873_c0_g1_i26	209	KGN64405	Csa_1G050440	XP_004152525.1 UPF0235 protein At5g63440 isoform X1	321	-7.32	-0.8133	1	84	238	321
TRINITY_DN10873_c0_g1_i26	209	KGN63748	Csa_1G014450	XP_023515499.1protein MIS12 homolog isoform X2	826	-7.58	-0.2369	141	209	1	69
TRINITY_DN10873_c0_g1_i26	209	KGN63730	Csa_1G013770	XP_011648448.1 glycine-rich RNA-binding protein blt801	2157	-54.6	-0.2758	1	209	1130	1338
TRINITY_DN10873_c0_g1_i26	209	KGN64927	Csa_1G163120	KGN64927.1hypothetical protein Csa_1G163120	444	-10.87	-0.9882	161	209	1	49
TRINITY_DN10873_c0_g1_i26	209	KGN64334	Csa_1G046305	XP_023000702.1protein LATERAL ORGAN BOUNDARIES-like	501	-6.41	-0.3374	1	51	451	501
TRINITY_DN10873_c0_g1_i26	209	KGN63694	Csa_1G011460	XP_011660338.1 formin-like protein 20	448	-7.7	-0.2655	1	61	388	448
TRINITY_DN10873_c0_g1_i26	209	KGN65155	Csa_1G255170	XP_004146685.1 omega-6 fatty acid desaturase, chloroplastic isoform X1	2002	-10.89	-0.2094	106	209	1	104
TRINITY_DN10873_c0_g1_i26	209	KGN66474	Csa_1G613460	#N/A	1635	-70.01	-0.3911	1	209	840	1048
TRINITY_DN10873_c0_g1_i26	209	KGN64157	Csa_1G042655	XP_004137492.1 T-complex protein 1 subunit delta	390	-4.34	-0.217	1	74	317	390
TRINITY_DN10873_c0_g1_i26	209	KGN63969	Csa_1G031900	XP_011649639.1 protein argonaute 1	4497	-42.44	-0.2122	1	209	1092	1300
TRINITY_DN10873_c0_g1_i26	209	KGN65036	Csa_1G181480	KGN65036.1Thymidine kinase	1334	-11.31	-0.377	149	209	1	61
TRINITY_DN10873_c0_g1_i26	209	KGN65956	Csa_1G542470	XP_004135747.1 probable LRR receptor-like protein kinase At1g51890	333	-5.22	-0.4745	1	55	279	333
TRINITY_DN10873_c0_g1_i26	209	KGN65371	Csa_1G385560	XP_004148714.1 VIN3-like protein 1 isoform X2	2570	-15.68	-0.2119	1	209	302	510
TRINITY_DN10873_c0_g1_i26	209	KGN66174	Csa_1G574910	PON45165.1Ceramide glucosyltransferase	2086	-14.52	-0.3377	1	65	2022	2086
TRINITY_DN10873_c0_g1_i26	209	KGN66741	Csa_1G667000	KGN66741.1hypothetical protein Csa_1G667000	231	-8.92	-0.3568	1	67	165	231
TRINITY_DN10873_c0_g1_i26	209	KGN47255	Csa_6G237590	KGN47255.1hypothetical protein Csa_6G237590	255	-11.18	-0.207	136	209	1	74
TRINITY_DN10873_c0_g1_i26	209	KGN48096	Csa_6G430720	XP_004140194.1 crt homolog 1	1504	-28.81	-0.2103	1	209	187	395
TRINITY_DN10873_c0_g1_i26	209	KGN47466	Csa_6G336260	OTG34868.1putative zinc finger, CCHC-type	297	-4.02	-0.804	183	209	1	27
TRINITY_DN10873_c0_g1_i26	209	KGN45897	Csa_6G020110	XP_022930141.1IST1 homolog isoform X3	2260	-13.37	-0.2907	153	209	1	57
TRINITY_DN10873_c0_g1_i26	209	KGN47364	Csa_6G303790	RDY04557.1UNC93-like protein 3	330	-6.69	-0.8362	78	209	1	132
TRINITY_DN10873_c0_g1_i26	209	KGN48712	Csa_6G499070	XP_008441114.1 uncharacterized PE-PGRS family protein PE_PGRS46-like	572	-4.02	-0.804	166	209	1	44
TRINITY_DN10873_c0_g1_i26	209	KGN46322	Csa_6G083570	#N/A	243	-4.8	-0.5333	1	70	174	243
TRINITY_DN10873_c0_g1_i26	209	KGN45665	Csa_6G004560	#N/A	186	-5.54	-0.2131	176	209	1	34
TRINITY_DN10873_c0_g1_i26	209	KGN49435	Csa_6G524720	#N/A	288	-8.28	-4.14	174	209	1	36
TRINITY_DN10873_c0_g1_i26	209	KGN48138	Csa_6G445030	XP_004143240.1 dnaJ protein P58IPK homolog isoform X1	1908	-39.33	-0.207	1	209	1337	1545
TRINITY_DN10873_c0_g1_i26	209	KGN46611	Csa_6G112490	XP_004139999.1 nuclear transcription factor Y subunit B-3	1689	-43.66	-0.213	1	209	1089	1297
TRINITY_DN10873_c0_g1_i26	209	KGN47281	Csa_6G282700	XP_008439317.1 plastidial pyruvate kinase 2	346	-9.58	-0.3303	1	89	258	346
TRINITY_DN10873_c0_g1_i26	209	KGN46607	Csa_6G112455	#N/A	312	-7.13	-0.2742	38	209	1	172
TRINITY_DN10873_c0_g1_i26	209	KGN49517	Csa_6G526510	KGN49517.1hypothetical protein Csa_6G526510	652	-5.11	-0.73	1	88	565	652
TRINITY_DN10873_c0_g1_i26	209	KGN46567	Csa_6G109630	#N/A	265	-24.83	-0.2035	1	175	91	265
TRINITY_DN10873_c0_g1_i26	209	KGN49442	Csa_6G525290	#N/A	957	-11.27	-0.2087	1	73	885	957
TRINITY_DN10873_c0_g1_i26	209	KGN45679	Csa_6G005180	---NA---	588	-56.59	-0.2873	1	209	261	469
TRINITY_DN10873_c0_g1_i26	209	KGN46730	Csa_6G127420	XP_022963036.160S ribosomal protein L4	273	-10.68	-0.3445	173	209	1	37
TRINITY_DN10873_c0_g1_i26	209	KGN45633	Csa_6G002280	#N/A	222	-9.27	-0.3565	1	54	169	222
TRINITY_DN10873_c0_g1_i26	209	KGN49493	Csa_6G526270	XP_004134548.1 UDP-arabinose 4-epimerase 1	207	-3.33	-0.555	57	209	1	153
TRINITY_DN10873_c0_g1_i26	209	KGN47539	Csa_6G358030	XP_011657349.1PREDICTED: uncharacterized protein LOC101208160 isoform X3	231	-14.82	-0.2695	1	81	151	231
TRINITY_DN10873_c0_g1_i26	209	KGN45765	Csa_6G009440	#N/A	261	-6.89	-0.2297	171	209	1	39
TRINITY_DN10873_c0_g1_i26	209	KGN49131	Csa_6G514920	XP_011658163.1 polyubiquitin-like	495	-8.29	-0.2674	167	209	1	43
TRINITY_DN10873_c0_g1_i26	209	KGN46808	Csa_6G138100	#N/A	204	-14.06	-0.2757	1	80	125	204
TRINITY_DN10873_c0_g1_i26	209	KGN48128	Csa_6G439940	XP_011657639.1 calcium-dependent protein kinase 8-like	2766	-14.35	-0.2392	1	73	2694	2766
TRINITY_DN10873_c0_g1_i26	209	KGN46416	Csa_6G091890	XP_011656790.1 coiled-coil domain-containing protein SCD2	234	-12.66	-0.2752	1	74	161	234
TRINITY_DN10873_c0_g1_i26	209	KGN47272	Csa_6G240200	#N/A	201	-11.27	-0.2012	1	75	127	201
TRINITY_DN10873_c0_g1_i26	209	KGN47906	Csa_6G410610	PON94931.1flocculation FLO11-like protein	216	-4.01	-0.5729	163	209	1	47
TRINITY_DN10873_c0_g1_i26	209	KGN48510	Csa_6G490250	XP_004141923.1 3-ketodihydrosphingosine reductase	1258	-12.79	-0.3197	1	47	1212	1258
TRINITY_DN10873_c0_g1_i26	209	KGN48890	Csa_6G504700	---NA---	845	-45.33	-0.22	1	209	348	556
TRINITY_DN10873_c0_g1_i26	209	KGN48513	Csa_6G490770	XP_028124097.1precursor of CEP8-like	237	-8.65	-0.2703	161	209	1	49
TRINITY_DN10873_c0_g1_i26	209	KGN48142	Csa_6G445070	XP_004143242.1 putative serine/threonine-protein kinase	1426	-11.12	-0.218	1	66	1361	1426
TRINITY_DN10873_c0_g1_i26	209	KGN46971	Csa_6G154520	XP_008448239.1 serine/threonine-protein kinase EDR1 isoform X2	333	-7.68	-0.2076	70	209	1	140
TRINITY_DN10873_c0_g1_i26	209	KGN48718	Csa_6G499130	XP_004143449.1 zinc-finger homeodomain protein 1-like	1172	-12.06	-0.5482	166	209	1	44
TRINITY_DN10873_c0_g1_i26	209	KGN49195	Csa_6G517030	#N/A	231	-3.75	-0.2679	1	81	151	231
TRINITY_DN10873_c0_g1_i26	209	KGN45738	Csa_6G008690	XP_011658381.1 AT-hook motif nuclear-localized protein 15	741	-8.29	-0.5527	175	209	1	35
TRINITY_DN10873_c0_g1_i26	209	KGN48573	Csa_6G493320	XP_004141993.1 U-box domain-containing protein 4	228	-12.28	-2.0467	182	209	1	28
TRINITY_DN10873_c0_g1_i26	209	KGN48388	Csa_6G485140	XP_004148639.1 neurofilament medium polypeptide-like	636	-10.25	-0.2628	1	70	567	636
TRINITY_DN10873_c0_g1_i26	209	KGN47932	Csa_6G416850	#N/A	2736	-58.07	-0.2918	1	209	2015	2223
TRINITY_DN10873_c0_g1_i26	209	KGN48185	Csa_6G446450	XP_004143269.1 thylakoid lumenal 15.0 kDa protein 2, chloroplastic	378	-6.94	-0.2776	1	53	326	378
TRINITY_DN10873_c0_g1_i26	209	KGN46709	Csa_6G124240	#N/A	186	-5.52	-0.2509	162	209	1	48
TRINITY_DN10873_c0_g1_i26	209	KGN47125	Csa_6G188670	XP_011657141.1PREDICTED: uncharacterized protein LOC105435808	689	-13.32	-0.2467	1	209	343	551
TRINITY_DN10873_c0_g1_i26	209	KGN49007	Csa_6G510250	OVA19692.1Histidine phosphatase superfamily	309	-13.54	-0.4368	1	32	278	309
TRINITY_DN10873_c0_g1_i26	209	KGN48896	Csa_6G505250	#N/A	171	-10.61	-0.221	1	127	45	171
TRINITY_DN10873_c0_g1_i26	209	KGN47556	Csa_6G358690	KHG20887.1NADH-ubiquinone oxidoreductase chain 5	812	-10.55	-0.2153	1	79	734	812
TRINITY_DN10873_c0_g1_i26	209	KGN49514	Csa_6G526480	XP_011658344.1PREDICTED: uncharacterized protein LOC101204915	1097	-7.98	-0.347	173	209	1	37
TRINITY_DN10873_c0_g1_i26	209	KGN49338	Csa_6G520360	XP_011658263.1 MACPF domain-containing protein CAD1	348	-3.6	-0.2571	1	31	318	348
TRINITY_DN10873_c0_g1_i26	209	KGN45990	Csa_6G041750	XP_004140877.1PREDICTED: uncharacterized protein LOC101222799	594	-9.12	-0.4343	1	64	531	594
TRINITY_DN10873_c0_g1_i26	209	KGN46534	Csa_6G107840	XP_004140622.2 protein AIG1-like isoform X1	519	-9.43	-0.23	1	74	446	519
TRINITY_DN10873_c0_g1_i26	209	KGN63186	Csa_2G407830	XP_011650209.1 glycine-rich protein DOT1-like	732	-53.63	-0.2709	1	209	362	570
TRINITY_DN10873_c0_g1_i26	209	KGN61583	Csa_2G173020	---NA---	1225	-57.87	-0.2908	1	209	666	874
TRINITY_DN10873_c0_g1_i26	209	KGN60629	Csa_2G005020	XP_004139427.1 probable serine incorporator isoform X1	294	-7.4	-0.2387	123	209	1	87
TRINITY_DN10873_c0_g1_i26	209	KGN61734	Csa_2G234590	XP_011649199.1 leucine-rich repeat extensin-like protein 3	417	-51.44	-0.2611	1	209	148	356
TRINITY_DN10873_c0_g1_i26	209	KGN60705	Csa_2G007980	XP_011648696.1PREDICTED: uncharacterized protein LOC101217268 isoform X1	543	-5.52	-0.5018	184	209	1	26
TRINITY_DN10873_c0_g1_i26	209	KGN63311	Csa_2G427850	#N/A	201	-9.02	-0.3608	1	74	128	201
TRINITY_DN10873_c0_g1_i26	209	KGN61185	Csa_2G062610	#N/A	252	-5.54	-0.3259	169	209	1	41
TRINITY_DN10873_c0_g1_i26	209	KGN62911	Csa_2G379910	XP_004138740.1 N-alpha-acetyltransferase 50	495	-9.74	-0.5411	182	209	1	28
TRINITY_DN10873_c0_g1_i26	209	KGN62819	Csa_2G374610	XP_004150286.1 exosome complex exonuclease RRP46 homolog	168	-2.2	-0.44	81	209	1	129
TRINITY_DN10873_c0_g1_i26	209	KGN61739	Csa_2G236110	KGN61739.1hypothetical protein Csa_2G236110	381	-4.28	-0.7133	188	209	1	22
TRINITY_DN10873_c0_g1_i26	209	KGN60752	Csa_2G009400	#N/A	273	-18.82	-0.2115	1	138	136	273
TRINITY_DN10873_c0_g1_i26	209	KGN61792	Csa_2G247040	XP_004148845.2 glycine-rich RNA-binding, abscisic acid-inducible protein-like	907	-47.31	-0.2439	1	209	259	467
TRINITY_DN10873_c0_g1_i26	209	KGN63165	Csa_2G406630	XP_004138796.1 peroxidase 51-like	1076	-13.52	-0.2939	122	209	1	88
TRINITY_DN10873_c0_g1_i26	209	KGN60877	Csa_2G020990	XP_011650104.1 branched-chain-amino-acid aminotransferase-like protein 1	2218	-11.84	-0.2114	1	209	613	821
TRINITY_DN10873_c0_g1_i26	209	KGN62973	Csa_2G382470	KGN62973.1hypothetical protein Csa_2G382470	419	-25.96	-0.2257	90	209	1	120
TRINITY_DN10873_c0_g1_i26	209	KGN63159	Csa_2G406090	XP_008441325.2PREDICTED: uncharacterized protein LOC103485472 isoform X2	210	-15.71	-0.2014	1	112	99	210
TRINITY_DN10873_c0_g1_i26	209	KGN60924	Csa_2G023910	NP_001292695.1linoleate 9S-lipoxygenase 6-like	165	-7.97	-0.2097	1	71	95	165
TRINITY_DN10873_c0_g1_i26	209	KGN62426	Csa_2G354030	XP_004143032.1 growth-regulating factor 1-like isoform X1	2134	-16.08	-0.2772	1	103	2032	2134
TRINITY_DN10873_c0_g1_i26	209	KGN63023	Csa_2G384430	---NA---	1014	-44.75	-0.2183	1	209	169	377
TRINITY_DN10873_c0_g1_i26	209	KGN61194	Csa_2G068180	#N/A	282	-2.77	-0.2131	177	209	1	33
TRINITY_DN10873_c0_g1_i26	209	KGN63188	Csa_2G408340	#N/A	648	-54.85	-0.2729	1	209	139	347
TRINITY_DN10873_c0_g1_i26	209	KGN61716	Csa_2G231970	#N/A	198	-4.85	-0.3031	1	32	167	198
TRINITY_DN10873_c0_g1_i26	209	KGN60929	Csa_2G025690	Q2QD30.1RecName: Full=Protein Ycf2	237	-16.14	-0.2374	120	209	1	90
TRINITY_DN10873_c0_g1_i26	209	KGN62564	Csa_2G360810	XP_008444669.1 mediator of RNA polymerase II transcription subunit 18	1137	-9.54	-0.2074	1	113	1025	1137
TRINITY_DN10873_c0_g1_i26	209	KGN61135	Csa_2G058680	#N/A	243	-10.34	-0.211	1	69	175	243
TRINITY_DN10873_c0_g1_i26	209	KGN63130	Csa_2G404820	XP_004138636.1PREDICTED: uncharacterized protein LOC101215509 isoform X3	393	-9.12	-0.2682	142	209	1	68
TRINITY_DN10873_c0_g1_i26	209	KGN61825	Csa_2G249800	XP_004150067.1PREDICTED: uncharacterized protein LOC101205849	252	-14.98	-0.3942	1	47	206	252
TRINITY_DN10873_c0_g1_i26	209	KGN63241	Csa_2G416800	KGN63241.1hypothetical protein Csa_2G416800	180	-3.13	-0.626	114	209	1	96
TRINITY_DN10873_c0_g1_i26	209	KGN62645	Csa_2G363550	XP_016899956.1 glutamate receptor 2.9-like	405	-9.51	-0.2882	1	67	339	405
TRINITY_DN10873_c0_g1_i26	209	KGN63079	Csa_2G401390	XP_022938505.1SUN domain-containing protein 4-like	3190	-13.79	-0.2602	145	209	1	65
TRINITY_DN10873_c0_g1_i26	209	KGN60591	Csa_2G000980	XP_004139355.1 protein phosphatase 1 regulatory subunit pprA	258	-7.62	-0.254	128	209	1	82
TRINITY_DN10873_c0_g1_i26	209	KGN63189	Csa_2G408350	#N/A	348	-39.37	-0.2697	1	156	193	348
TRINITY_DN10873_c0_g1_i26	209	KGN61452	Csa_2G128620	XP_008441683.2 vacuolar protein sorting-associated protein 9A-like	286	-20.79	-0.21	58	209	1	152
TRINITY_DN10873_c0_g1_i26	209	KGN62307	Csa_2G348930	XP_004143064.1 homeobox protein knotted-1-like 6	778	-17.5	-0.2273	1	97	682	778
TRINITY_DN10873_c0_g1_i26	209	KGN61130	Csa_2G058630	KGN43634.1hypothetical protein Csa_7G049160	627	-7.02	-0.3343	1	55	573	627
TRINITY_DN10873_c0_g1_i26	209	KGN61287	Csa_2G075460	XP_011649014.1 transcription elongation factor SPT6	5591	-48.64	-0.2444	1	209	509	717
TRINITY_DN10873_c0_g1_i26	209	KGN62970	Csa_2G382440	XP_011649835.1 flotillin-like protein 4	1619	-18.08	-0.2546	1	209	631	839
TRINITY_DN10873_c0_g1_i26	209	KGN63190	Csa_2G408360	#N/A	264	-5.55	-0.3265	163	209	1	47
TRINITY_DN10873_c0_g1_i26	209	KGN60700	Csa_2G007440	XP_004139297.1 TBC1 domain family member 15	630	-10.87	-0.6794	1	23	608	630
TRINITY_DN10873_c0_g1_i26	209	KGN62857	Csa_2G377930	XP_004138772.1 putative UDP-sugar transporter DDB_G0278631	303	-4.87	-0.8117	1	21	283	303
TRINITY_DN10873_c0_g1_i26	209	KGN44645	Csa_7G356030	#N/A	315	-5.43	-0.2172	155	209	1	55
TRINITY_DN10873_c0_g1_i26	209	KGN44175	Csa_7G212655	XP_011658983.1 imidazole glycerol phosphate synthase hisHF, chloroplastic isoform X1	468	-7.03	-0.3515	169	209	1	41
TRINITY_DN10873_c0_g1_i26	209	KGN45155	Csa_7G428920	XP_004135913.1 putative lipid-transfer protein DIR1	369	-8.38	-0.5238	76	209	1	134
TRINITY_DN10873_c0_g1_i26	209	KGN43802	Csa_7G068060	#N/A	297	-6.29	-0.2029	1	55	243	297
TRINITY_DN10873_c0_g1_i26	209	KGN44950	Csa_7G398120	#N/A	2518	-72.79	-0.3695	1	209	841	1049
TRINITY_DN10873_c0_g1_i26	209	KGN44964	Csa_7G398745	#N/A	516	-5.16	-0.3035	178	209	1	32
TRINITY_DN10873_c0_g1_i26	209	KGN45021	Csa_7G407740	XP_008451476.1 INO80 complex subunit B isoform X2	427	-13.29	-0.211	60	209	1	150
TRINITY_DN10873_c0_g1_i26	209	KGN44822	Csa_7G390030	PSS14624.1Melanoma inhibitory activity protein	987	-9.42	-0.2479	1	92	896	987
TRINITY_DN10873_c0_g1_i26	209	KGN44856	Csa_7G392290	XP_008368885.1protein RESISTANCE TO PHYTOPHTHORA 1, chloroplastic	979	-7.85	-0.2066	1	79	901	979
TRINITY_DN10873_c0_g1_i26	209	KGN45320	Csa_7G434965	#N/A	198	-7.17	-0.5515	196	209	1	14
TRINITY_DN10873_c0_g1_i26	209	KGN45230	Csa_7G432110	#N/A	312	-8.88	-0.555	176	209	1	34
TRINITY_DN10873_c0_g1_i26	209	KGN45345	Csa_7G446630	#N/A	177	-2.96	-0.592	1	16	162	177
TRINITY_DN10873_c0_g1_i26	209	KGN43455	Csa_7G037590	NP_001267708.1glycine-rich protein-like precursor	764	-47.47	-0.2447	1	209	200	408
TRINITY_DN10873_c0_g1_i26	209	KGN44197	Csa_7G219820	XP_004139800.1 TOM1-like protein 2	243	-6.37	-0.3353	1	51	193	243
TRINITY_DN10873_c0_g1_i26	209	KGN44141	Csa_7G201930	XP_004139776.1 elongation factor Tu GTP-binding domain-containing protein 1	240	-4.42	-0.7367	1	17	224	240
TRINITY_DN10873_c0_g1_i26	209	KGN44001	Csa_7G089220	XP_022147060.1protein arginine methyltransferase NDUFAF7 homolog, mitochondrial	204	-9.06	-0.2265	135	209	1	75
TRINITY_DN10873_c0_g1_i26	209	KGN45569	Csa_7G452240	#N/A	225	-6.03	-0.2622	1	79	147	225
TRINITY_DN10873_c0_g1_i26	209	KGN44051	Csa_7G145940	PON91886.1golgin family A protein	1083	-9.51	-0.4135	127	209	1	83
TRINITY_DN10873_c0_g1_i26	209	KGN44324	Csa_7G253790	#N/A	189	-8.64	-0.2107	161	209	1	49
TRINITY_DN10873_c0_g1_i26	209	KGN44376	Csa_7G274160	XP_004149413.1 50S ribosomal protein L21, chloroplastic	303	-5.96	-0.2292	170	209	1	40
TRINITY_DN10873_c0_g1_i26	209	KGN44152	Csa_7G207145	XP_011658968.1 uncharacterized aarF domain-containing protein kinase At1g71810, chloroplastic isoform X1	1170	-12.62	-0.2214	1	145	1026	1170
TRINITY_DN10873_c0_g1_i26	209	KGN44991	Csa_7G405960	KGN64287.1hypothetical protein Csa_1G045850	805	-40.92	-0.2131	1	209	296	504
TRINITY_DN10873_c0_g1_i26	209	KGN45171	Csa_7G429570	PON81161.1ecotropic viral integration site protein	853	-7.38	-0.2545	1	111	743	853
TRINITY_DN10873_c0_g1_i26	209	KGN44228	Csa_7G232520	RVW37830.1Transposon TX1 uncharacterized 149 kDa protein	507	-28.62	-0.2327	1	165	343	507
TRINITY_DN10873_c0_g1_i26	209	KGN43679	Csa_7G058535	KGN43679.1hypothetical protein Csa_7G058535	354	-7.41	-0.239	1	33	322	354
TRINITY_DN10873_c0_g1_i26	209	KGN43575	Csa_7G046140	#N/A	237	-6.38	-0.3358	1	92	146	237
TRINITY_DN10873_c0_g1_i26	209	KGN43996	Csa_7G085210	XP_004151390.1 syntaxin-51-like	213	-6.84	-0.2533	1	70	144	213
TRINITY_DN10873_c0_g1_i26	209	KGN43514	Csa_7G043560	XP_011659702.1 glycine-rich cell wall structural protein 1-like	1256	-63.87	-0.3292	1	209	776	984
TRINITY_DN10873_c0_g1_i26	209	KGN43666	Csa_7G056450	#N/A	595	-45.4	-0.2293	1	209	232	440
TRINITY_DN10873_c0_g1_i26	209	KGN44055	Csa_7G145980	#N/A	366	-10.38	-0.3145	110	209	1	100
TRINITY_DN10873_c0_g1_i26	209	KGN43237	Csa_7G010300	---NA---	1080	-63.79	-0.3097	1	209	620	828
TRINITY_DN10873_c0_g1_i26	209	KGN44566	Csa_7G336450	XP_011659762.1 glycine-rich cell wall structural protein 1	786	-49.19	-0.251	1	209	292	500
TRINITY_DN10873_c0_g1_i26	209	KGN44124	Csa_7G197800	#N/A	294	-9.02	-0.902	1	33	262	294
TRINITY_DN10873_c0_g1_i26	209	KGN44454	Csa_7G293230	XP_011659108.1 protein GIGANTEA isoform X1	306	-9.7	-0.2771	1	87	220	306
TRINITY_DN10873_c0_g1_i26	209	KGN44535	Csa_7G327740	#N/A	573	-12.15	-0.2095	1	67	507	573
TRINITY_DN10873_c0_g1_i26	209	KGN44262	Csa_7G236790	#N/A	237	-4.71	-0.3364	1	16	222	237
TRINITY_DN10873_c0_g1_i26	209	KGN45276	Csa_7G432580	KGN45276.1hypothetical protein Csa_7G432580	507	-8.33	-0.2251	136	209	1	74
TRINITY_DN10873_c0_g1_i26	209	KGN56574	Csa_3G124925	XP_023526606.1probable carboxylesterase 8	231	-9.67	-1.0744	173	209	1	37
TRINITY_DN10873_c0_g1_i26	209	KGN57999	Csa_3G426360	XP_004149171.1PREDICTED: uncharacterized protein LOC101215948	940	-13.05	-0.3107	1	92	849	940
TRINITY_DN10873_c0_g1_i26	209	KGN59321	Csa_3G809970	XP_004136579.1 multiple C2 and transmembrane domain-containing protein 1	381	-9.57	-0.2518	43	209	1	167
TRINITY_DN10873_c0_g1_i26	209	KGN58418	Csa_3G640600	XP_004144416.1 protein FAM32A	267	-5.02	-0.502	83	209	1	127
TRINITY_DN10873_c0_g1_i26	209	KGN58943	Csa_3G736905	XP_004137966.1 pentatricopeptide repeat-containing protein At3g53360, mitochondrial	372	-5.64	-0.705	1	22	351	372
TRINITY_DN10873_c0_g1_i26	209	KGN57680	Csa_3G251900	XP_004145620.1PREDICTED: uncharacterized protein LOC101222896	216	-1.93	-0.4825	136	209	1	74
TRINITY_DN10873_c0_g1_i26	209	KGN58514	Csa_3G653460	XP_011651749.1 nucleolin 1 isoform X1	2606	-45.57	-0.2245	1	209	399	607
TRINITY_DN10873_c0_g1_i26	209	KGN59429	Csa_3G819860	KGN59429.1hypothetical protein Csa_3G819860	1509	-12.49	-0.3046	132	209	1	78
TRINITY_DN10873_c0_g1_i26	209	KGN59732	Csa_3G842050	XP_004141127.1 double-stranded RNA-binding protein 1-like	1192	-7.55	-0.2904	1	209	165	373
TRINITY_DN10873_c0_g1_i26	209	KGN59369	Csa_3G814360	---NA---	695	-46.44	-0.2382	1	209	340	548
TRINITY_DN10873_c0_g1_i26	209	KGN59586	Csa_3G827280	XP_004147464.1 V-type proton ATPase subunit d2	219	-17.04	-0.3963	1	49	171	219
TRINITY_DN10873_c0_g1_i26	209	KGN56646	Csa_3G127090	XP_004133945.1 3-hydroxyisobutyryl-CoA hydrolase 1-like	180	-3.82	-0.2011	1	112	69	180
TRINITY_DN10873_c0_g1_i26	209	KGN57467	Csa_3G190370	#N/A	177	-7.79	-0.3246	140	209	1	70
TRINITY_DN10873_c0_g1_i26	209	KGN57061	Csa_3G151380	XP_011651019.1 DEAD-box ATP-dependent RNA helicase 46 isoform X3	3864	-44.46	-0.2257	1	209	3007	3215
TRINITY_DN10873_c0_g1_i26	209	KGN55972	Csa_3G042390	XP_008448976.1 ethylene-responsive transcription factor ERF026-like	719	-8.11	-0.2458	1	101	619	719
TRINITY_DN10873_c0_g1_i26	209	KGN56923	Csa_3G144130	XP_004134430.2 CBL-interacting serine/threonine-protein kinase 7	1599	-47.69	-0.2326	1	209	1122	1330
TRINITY_DN10873_c0_g1_i26	209	KGN57257	Csa_3G175580	#N/A	511	-6.08	-0.608	1	42	470	511
TRINITY_DN10873_c0_g1_i26	209	KGN55657	Csa_3G002765	XP_004146143.1 cold shock domain-containing protein 3-like	1160	-40.48	-0.2004	1	209	478	686
TRINITY_DN10873_c0_g1_i26	209	KGN57861	Csa_3G355040	XP_004149971.2 kinetochore protein NDC80 homolog	276	-13.94	-0.2403	1	70	207	276
TRINITY_DN10873_c0_g1_i26	209	KGN56954	Csa_3G146400	#N/A	153	-7.07	-0.2719	170	209	1	40
TRINITY_DN10873_c0_g1_i26	209	KGN56074	Csa_3G064230	#N/A	414	-64.56	-0.3328	1	209	160	368
TRINITY_DN10873_c0_g1_i26	209	KGN57452	Csa_3G187265	KGN57452.1hypothetical protein Csa_3G187265	324	-6.92	-0.2307	178	209	1	32
TRINITY_DN10873_c0_g1_i26	209	KGN58262	Csa_3G600520	KGN58262.1hypothetical protein Csa_3G600520	294	-3.1	-0.62	150	209	1	60
TRINITY_DN10873_c0_g1_i26	209	KGN58192	Csa_3G588510	KGN58192.1hypothetical protein Csa_3G588510	210	-4.87	-0.8117	1	47	164	210
TRINITY_DN10873_c0_g1_i26	209	KGN57170	Csa_3G166350	---NA---	1388	-54.32	-0.273	1	209	509	717
TRINITY_DN10873_c0_g1_i26	209	KGN59459	Csa_3G822110	XP_004136645.1PREDICTED: uncharacterized protein LOC101221043 isoform X1	363	-7.67	-0.3068	1	56	308	363
TRINITY_DN10873_c0_g1_i26	209	KGN57523	Csa_3G203780	XP_011658165.1PREDICTED: uncharacterized protein LOC105435952	171	-18.36	-0.2914	1	83	89	171
TRINITY_DN10873_c0_g1_i26	209	KGN60030	Csa_3G872120	#N/A	400	-3.95	-0.2194	1	55	346	400
TRINITY_DN10873_c0_g1_i26	209	KGN58816	Csa_3G733210	KGN58816.1hypothetical protein Csa_3G733210	3688	-14.18	-0.3223	95	209	1	115
TRINITY_DN10873_c0_g1_i26	209	KGN56838	Csa_3G134860	#N/A	348	-6.58	-3.29	189	209	1	21
TRINITY_DN10873_c0_g1_i26	209	KGN55754	Csa_3G011080	---NA---	1191	-58.49	-0.2939	1	209	357	565
TRINITY_DN10873_c0_g1_i26	209	KGN57952	Csa_3G405520	XP_004151967.1 scarecrow-like protein 21	333	-4.38	-0.73	139	209	1	71
TRINITY_DN10873_c0_g1_i26	209	KGN56861	Csa_3G135090	#N/A	165	-18.62	-0.2046	95	209	1	115
TRINITY_DN10873_c0_g1_i26	209	KGN59692	Csa_3G838710	#N/A	306	-14.29	-0.2552	114	209	1	96
TRINITY_DN10873_c0_g1_i26	209	KGN56075	Csa_3G064240	XP_011650511.1 glycine-rich cell wall structural protein-like	729	-62.46	-0.3187	1	209	410	618
TRINITY_DN10873_c0_g1_i26	209	KGN55816	Csa_3G017100	---NA---	213	-47.24	-0.2374	3	209	1	207
TRINITY_DN10873_c0_g1_i26	209	KGN58488	Csa_3G651730	#N/A	288	-8.21	-0.2932	179	209	1	31
TRINITY_DN10873_c0_g1_i26	209	KGN57668	Csa_3G239320	KGN57667.1hypothetical protein Csa_3G239310	285	-22.37	-0.2071	1	129	157	285
TRINITY_DN10873_c0_g1_i26	209	KGN57708	Csa_3G258100	KGN45899.1hypothetical protein Csa_6G020130	183	-5.44	-0.272	1	33	151	183
TRINITY_DN10873_c0_g1_i26	209	KGN55967	Csa_3G040860	XP_004151461.2 (-)-germacrene D synthase-like	549	-8.06	-0.8956	1	121	429	549
TRINITY_DN10873_c0_g1_i26	209	KGN57505	Csa_3G199670	XP_004140711.1 cyclin-D3-3-like	168	-14.66	-0.2094	127	209	1	83
TRINITY_DN10873_c0_g1_i26	209	KGN56226	Csa_3G103570	#N/A	270	-5.14	-0.6425	1	12	259	270
TRINITY_DN10873_c0_g1_i26	209	KGN58386	Csa_3G635370	XP_004144398.1 pentatricopeptide repeat-containing protein At3g25210, mitochondrial	270	-6.89	-1.378	1	70	201	270
TRINITY_DN10873_c0_g1_i26	209	KGN57060	Csa_3G151370	XP_011651016.1 DEAD-box ATP-dependent RNA helicase 46 isoform X1	3582	-41.48	-0.2074	1	209	2809	3017
TRINITY_DN10873_c0_g1_i26	209	KGN60059	Csa_3G874370	XP_004136369.1 probable nucleoredoxin 2	231	-7.99	-0.2663	1	63	169	231
TRINITY_DN10873_c0_g1_i26	209	KGN60008	Csa_3G865430	#N/A	276	-6.47	-0.9243	159	209	1	51
TRINITY_DN10873_c0_g1_i26	209	KGN56745	Csa_3G131980	---NA---	1382	-58.36	-0.3008	1	209	175	383
TRINITY_DN10873_c0_g1_i26	209	KGN57934	Csa_3G398920	#N/A	726	-21.79	-0.269	1	137	590	726
TRINITY_DN10873_c0_g1_i26	209	KGN56761	Csa_3G133120	PQM37764.1E3 ubiquitin-protein ligase RLIM isoform X2	237	-4.43	-0.2606	131	209	1	79
TRINITY_DN10873_c0_g1_i26	209	KGN57794	Csa_3G305650	XP_004147322.1 60S ribosomal protein L34	234	-4.59	-0.3279	1	22	213	234
TRINITY_DN10873_c0_g1_i26	209	KGN55748	Csa_3G009540	#N/A	791	-53.44	-0.2741	1	209	516	724
TRINITY_DN10873_c0_g1_i26	209	KGN56155	Csa_3G080330	#N/A	303	-7.1	-0.2088	1	54	250	303
TRINITY_DN10873_c0_g1_i26	209	KGN57402	Csa_3G183360	XP_004140765.1 mediator of RNA polymerase II transcription subunit 36a-like	1110	-47.46	-0.2373	1	209	890	1098
TRINITY_DN10873_c0_g1_i26	209	KGN55892	Csa_3G033730	XP_008448876.1 glycine-rich domain-containing protein 1-like	3316	-38.93	-0.2007	1	209	2763	2971
TRINITY_DN10873_c0_g1_i26	209	KGN58839	Csa_3G733930	KEH22993.1 legume-specific protein	758	-15.52	-0.2316	111	209	1	99
TRINITY_DN10873_c0_g1_i26	209	KGN55715	Csa_3G006755	XP_023540434.1J protein JJJ2	321	-4.66	-0.2589	1	49	273	321
TRINITY_DN10873_c0_g1_i26	209	KGN58012	Csa_3G433690	XP_011652378.1 vesicle-associated protein 4-1	243	-5.08	-0.254	1	33	211	243
TRINITY_DN10873_c0_g1_i26	209	KGN58633	Csa_3G706670	EEF50229.1 calcium ion binding protein, putative	429	-6.3	-0.2032	1	67	363	429
TRINITY_DN10873_c0_g1_i26	209	KGN58202	Csa_3G590090	---NA---	186	-7.9	-0.2324	1	43	144	186
TRINITY_DN10873_c0_g1_i26	209	KGN58497	Csa_3G651810	#N/A	159	-5.61	-0.935	141	209	1	69
TRINITY_DN10873_c0_g1_i26	209	KGN58452	Csa_3G645900	XP_004135333.2 non-specific lipid transfer protein GPI-anchored 1	444	-6.14	-0.3612	1	37	408	444
TRINITY_DN10873_c0_g1_i26	209	KGN59878	Csa_3G851780	XP_011652383.1 transmembrane protein 184C-like	309	-4.16	-0.2971	96	209	1	114
TRINITY_DN10873_c0_g1_i26	209	KGN60155	Csa_3G881680	XP_004136458.1 protein FAM32A-like	399	-15.68	-0.245	1	88	312	399
TRINITY_DN10873_c0_g1_i26	209	KGN59084	Csa_3G760540	KGN59084.1hypothetical protein Csa_3G760540	301	-2.29	-0.458	172	209	1	38
TRINITY_DN10873_c0_g1_i26	209	KGN58923	Csa_3G736710	NP_001267637.1WRKY transcription factor 44-like	204	-6.64	-0.2213	1	83	122	204
TRINITY_DN10873_c0_g1_i26	209	KGN60428	Csa_3G910650	XP_011652671.1PREDICTED: uncharacterized protein LOC101203507	300	-7.18	-0.8975	1	33	268	300
TRINITY_DN10873_c0_g1_i26	209	KGN56011	Csa_3G046230	XP_004150935.2 caffeic acid 3-O-methyltransferase-like	486	-9.9	-0.2605	1	59	428	486
TRINITY_DN10873_c0_g1_i26	209	KGN59731	Csa_3G842040	XP_004141127.1 double-stranded RNA-binding protein 1-like	622	-12.44	-0.2108	1	99	524	622
TRINITY_DN10873_c0_g1_i26	209	KGN58569	Csa_3G686720	XP_008461823.1 protein RETICULATA-RELATED 4, chloroplastic-like	1289	-25.4	-0.2374	1	209	836	1044
TRINITY_DN10873_c0_g1_i26	209	KGN58377	Csa_3G634290	#N/A	459	-6.72	-0.3733	162	209	1	48
TRINITY_DN10873_c0_g1_i26	209	KGN58413	Csa_3G640550	XP_011651691.1 pumilio homolog 5	210	-2.85	-0.3167	1	29	182	210
TRINITY_DN10873_c0_g1_i26	209	KGN59839	Csa_3G849950	XP_004146832.1 NADP-specific glutamate dehydrogenase	3778	-48.13	-0.2325	1	209	3079	3287
TRINITY_DN10873_c0_g1_i26	209	KGN58288	Csa_3G608180	XP_004151998.1 heterogeneous nuclear ribonucleoprotein 1-like	4056	-36.44	-0.2024	1	209	2765	2973
TRINITY_DN10873_c0_g1_i26	209	KGN60379	Csa_3G902220	XP_011652648.1 glycine-rich cell wall structural protein 1.8	1173	-55.89	-0.2837	1	209	430	638
TRINITY_DN10873_c0_g1_i26	209	KGN57218	Csa_3G171750	XP_004147638.1 1,4-dihydroxy-2-naphthoyl-CoA thioesterase 1-like	237	-17.98	-0.333	109	209	1	101
TRINITY_DN10873_c0_g1_i26	209	KGN56491	Csa_3G121670	XP_004133849.1 50S ribosomal protein L5, chloroplastic	186	-8.43	-0.3665	1	72	115	186
TRINITY_DN10873_c0_g1_i26	209	KGN59745	Csa_3G842670	XP_004141206.1 pentatricopeptide repeat-containing protein At1g10910, chloroplastic	2010	-12.33	-0.5871	176	209	1	34
TRINITY_DN10873_c0_g1_i26	209	KGN56936	Csa_3G145240	#N/A	537	-5.29	-0.2645	186	209	1	24
TRINITY_DN10873_c0_g1_i26	209	KGN55879	Csa_3G026150	XP_004151037.2 36.4 kDa proline-rich protein	1207	-46.56	-0.2856	1	209	760	968
TRINITY_DN10873_c0_g1_i26	209	KGN57245	Csa_3G173000	XP_004147656.2 protein TPLATE	228	-4.38	-1.095	1	70	159	228
TRINITY_DN10873_c0_g1_i26	209	KGN54623	Csa_4G385790	#N/A	390	-14.62	-0.2397	1	70	321	390
TRINITY_DN10873_c0_g1_i26	209	KGN52957	Csa_4G007620	#N/A	393	-12.52	-0.2608	1	61	333	393
TRINITY_DN10873_c0_g1_i26	209	KGN53542	Csa_4G075230	KGN53542.1hypothetical protein Csa_4G075230	666	-9.69	-0.255	1	63	604	666
TRINITY_DN10873_c0_g1_i26	209	KGN54774	Csa_4G492190	XP_008449301.1 pentatricopeptide repeat-containing protein At3g23020	240	-6.95	-0.2317	178	209	1	32
TRINITY_DN10873_c0_g1_i26	209	KGN55168	Csa_4G639070	GAV69030.1Peptidase_S9 domain-containing protein	882	-9.51	-0.317	86	209	1	124
TRINITY_DN10873_c0_g1_i26	209	KGN52743	Csa_4G000640	PSS02633.1Cyclin-dependent kinase	573	-5.59	-0.7986	1	98	476	573
TRINITY_DN10873_c0_g1_i26	209	KGN54917	Csa_4G596000	XP_004144645.1 histone-lysine N-methyltransferase, H3 lysine-9 specific SUVH1	210	-7.98	-0.2217	74	209	1	136
TRINITY_DN10873_c0_g1_i26	209	KGN53880	Csa_4G179150	XP_004147513.1 phosphoglycerate mutase-like protein 1 isoform X1	1709	-10.19	-0.4246	148	209	1	62
TRINITY_DN10873_c0_g1_i26	209	KGN54723	Csa_4G433980	XP_004144336.1 SPX and EXS domain-containing protein 1-like	207	-7.39	-0.4927	130	209	1	80
TRINITY_DN10873_c0_g1_i26	209	KGN54295	Csa_4G297450	XP_008450026.1 glycine-rich cell wall structural protein 1.0-like	532	-61.9	-0.3111	1	209	47	255
TRINITY_DN10873_c0_g1_i26	209	KGN53940	Csa_4G192120	XP_004147535.1 glutamate dehydrogenase 1	955	-32.25	-0.2108	1	209	506	714
TRINITY_DN10873_c0_g1_i26	209	KGN53141	Csa_4G022280	KGN53141.1hypothetical protein Csa_4G022280	258	-5.78	-0.7225	155	209	1	55
TRINITY_DN10873_c0_g1_i26	209	KGN53357	Csa_4G050140	KGN53357.1hypothetical protein Csa_4G050140	5100	-14.5	-0.2164	1	209	652	860
TRINITY_DN10873_c0_g1_i26	209	KGN54510	Csa_4G343080	#N/A	384	-5.49	-0.3921	169	209	1	41
TRINITY_DN10873_c0_g1_i26	209	KGN52797	Csa_4G001640	#N/A	440	-6.47	-0.7189	196	209	1	14
TRINITY_DN10873_c0_g1_i26	209	KGN53755	Csa_4G122800	XP_004137266.1 protein GLUTAMINE DUMPER 4	336	-3.1	-0.62	179	209	1	31
TRINITY_DN10873_c0_g1_i26	209	KGN53888	Csa_4G181210	#N/A	282	-5.24	-0.3082	147	209	1	63
TRINITY_DN10873_c0_g1_i26	209	KGN55213	Csa_4G640990	XP_008438236.1 probable serine/threonine-protein kinase At4g35230	213	-7.54	-0.26	148	209	1	62
TRINITY_DN10873_c0_g1_i26	209	KGN53550	Csa_4G081280	#N/A	490	-40.5	-0.314	1	153	338	490
TRINITY_DN10873_c0_g1_i26	209	KGN54704	Csa_4G430860	XP_004144331.1PREDICTED: uncharacterized protein LOC101219097	1923	-10.89	-0.6406	185	209	1	25
TRINITY_DN10873_c0_g1_i26	209	KGN53584	Csa_4G083580	XP_008443118.1 protein transport protein Sec61 subunit alpha-like	252	-6.5	-0.2097	1	62	191	252
TRINITY_DN10873_c0_g1_i26	209	KGN53285	Csa_4G045000	XP_008452114.1 probable ubiquitin-conjugating enzyme E2 16	515	-11.39	-0.3254	1	41	475	515
TRINITY_DN10873_c0_g1_i26	209	KGN54790	Csa_4G499280	#N/A	330	-6.6	-0.2538	1	41	290	330
TRINITY_DN10873_c0_g1_i26	209	KGN53551	Csa_4G081290	#N/A	681	-21.11	-0.2199	93	209	1	117
TRINITY_DN10873_c0_g1_i26	209	KGN54111	Csa_4G286360	#N/A	504	-5.56	-0.695	105	209	1	105
TRINITY_DN10873_c0_g1_i26	209	KGN53811	Csa_4G135200	#N/A	590	-19.01	-0.229	89	209	1	121
TRINITY_DN10873_c0_g1_i26	209	KGN54367	Csa_4G308570	XP_004147920.1 probable serine/threonine-protein kinase nek3	210	-5.17	-0.3231	186	209	1	24
TRINITY_DN10873_c0_g1_i26	209	KGN52893	Csa_4G005510	XP_004152348.1 G-type lectin S-receptor-like serine/threonine-protein kinase SD2-5	2672	-32	-0.2078	1	209	141	349
TRINITY_DN10873_c0_g1_i26	209	KGN53383	Csa_4G050860	#N/A	195	-10.46	-0.2012	1	70	126	195
TRINITY_DN10873_c0_g1_i26	209	KGN54399	Csa_4G312810	XP_004148608.1 gamma-interferon-inducible lysosomal thiol reductase	324	-9.35	-0.2527	1	52	273	324
TRINITY_DN10873_c0_g1_i26	209	KGN55545	Csa_4G664520	XP_011654290.1 pyrophosphate--fructose 6-phosphate 1-phosphotransferase subunit alpha	2510	-15.22	-0.4476	1	88	2423	2510
TRINITY_DN10873_c0_g1_i26	209	KGN55051	Csa_4G625060	XP_011654035.1 ctenidin-3-like	767	-42.57	-0.2405	1	209	168	376
TRINITY_DN10873_c0_g1_i26	209	KGN54021	Csa_4G268050	XP_004149642.1 probable lysine--tRNA ligase, cytoplasmic isoform X1	2274	-13.84	-0.4325	1	57	2218	2274
TRINITY_DN10873_c0_g1_i26	209	KGN53959	Csa_4G194270	XP_008441963.1 rhomboid-like protein 15 isoform X2	1464	-11.97	-0.3235	129	209	1	81
TRINITY_DN10873_c0_g1_i26	209	KGN53592	Csa_4G083660	XP_004137219.1 UBP1-associated protein 2C	2952	-30.29	-0.2061	1	209	940	1148
TRINITY_DN10873_c0_g1_i26	209	KGN53992	Csa_4G243400	XP_018505181.1PREDICTED: uncharacterized protein LOC108867878	189	-7.74	-0.2669	154	209	1	56
TRINITY_DN10873_c0_g1_i26	209	KGN55266	Csa_4G642470	#N/A	984	-6.34	-0.2186	1	77	908	984
TRINITY_DN10873_c0_g1_i26	209	KGN54297	Csa_4G297470	#N/A	343	-48.84	-0.3256	1	162	182	343
TRINITY_DN10873_c0_g1_i26	209	KGN55254	Csa_4G642350	---NA---	818	-40.89	-0.2097	1	209	280	488
TRINITY_DN10873_c0_g1_i5	236	KGN49722	Csa_5G083840	XP_008462481.1PREDICTED: uncharacterized protein LOC103500824	243	-3.37	-0.2592	162	236	1	75
TRINITY_DN10873_c0_g1_i5	236	KGN50641	Csa_5G199290	#N/A	231	-5.47	-0.6837	202	236	1	35
TRINITY_DN10873_c0_g1_i5	236	KGN50891	Csa_5G315360	XP_004148913.1 psbQ-like protein 3, chloroplastic	837	-6.93	-0.693	168	236	1	69
TRINITY_DN10873_c0_g1_i5	236	KGN52227	Csa_5G622440	---NA---	785	-60.02	-0.2792	1	236	50	285
TRINITY_DN10873_c0_g1_i5	236	KGN51308	Csa_5G517075	XP_011656238.1PREDICTED: uncharacterized protein LOC105435689	327	-13.85	-0.2098	160	236	1	77
TRINITY_DN10873_c0_g1_i5	236	KGN50950	Csa_5G365660	#N/A	183	-6.1	-0.2179	1	57	127	183
TRINITY_DN10873_c0_g1_i5	236	KGN51424	Csa_5G537010	XP_011655438.1 kinesin-like protein NACK2	216	-4.07	-0.2544	1	41	176	216
TRINITY_DN10873_c0_g1_i5	236	KGN49731	Csa_5G091900	#N/A	210	-5.32	-0.2533	1	100	111	210
TRINITY_DN10873_c0_g1_i5	236	KGN52293	Csa_5G623570	PRQ54992.1 putative essential protein Yae1	309	-4.87	-0.8117	1	236	14	249
TRINITY_DN10873_c0_g1_i5	236	KGN52071	Csa_5G608590	XP_004135405.1 ceramide-1-phosphate transfer protein	839	-12.47	-0.2188	1	71	769	839
TRINITY_DN10873_c0_g1_i5	236	KGN52689	Csa_5G650540	#N/A	216	-6.92	-0.2162	198	236	1	39
TRINITY_DN10873_c0_g1_i5	236	KGN50036	Csa_5G151520	EOY24934.1Cox19-like CHCH family protein	452	-4.4	-2.2	197	236	1	40
TRINITY_DN10873_c0_g1_i5	236	KGN51416	Csa_5G532970	XP_011655432.1 structural maintenance of chromosomes protein 4	1347	-11.94	-0.2296	173	236	1	64
TRINITY_DN10873_c0_g1_i5	236	KGN49615	Csa_5G025940	#N/A	153	-11.54	-0.2098	141	236	1	96
TRINITY_DN10873_c0_g1_i5	236	KGN52120	Csa_5G611020	KGN52119.1hypothetical protein Csa_5G611025	723	-2.64	-0.528	1	160	564	723
TRINITY_DN10873_c0_g1_i5	236	KGN50979	Csa_5G381840	#N/A	402	-10.93	-0.3643	158	236	1	79
TRINITY_DN10873_c0_g1_i5	236	KGN51277	Csa_5G511850	XP_011652694.1 60S ribosomal protein L7-1	216	-7.53	-0.2597	155	236	1	82
TRINITY_DN10873_c0_g1_i5	236	KGN50903	Csa_5G320420	---NA---	267	-3.58	-0.358	157	236	1	80
TRINITY_DN10873_c0_g1_i5	236	KGN51114	Csa_5G453710	XP_011658828.1 dynamin-related protein 3A isoform X1	303	-3.43	-0.5717	211	236	1	26
TRINITY_DN10873_c0_g1_i5	236	KGN51553	Csa_5G577440	---NA---	496	-2.96	-1.48	1	7	490	496
TRINITY_DN10873_c0_g1_i5	236	KGN49863	Csa_5G139410	XP_004145932.1 protein DEFECTIVE IN MERISTEM SILENCING 3-like	312	-7.26	-0.2503	1	46	267	312
TRINITY_DN10873_c0_g1_i5	236	KGN50366	Csa_5G169020	XP_004143662.1 probable gluconokinase	252	-5.35	-0.2229	1	46	207	252
TRINITY_DN10873_c0_g1_i5	236	KGN49601	Csa_5G021340	XP_011654469.1 putative pentatricopeptide repeat-containing protein At5g08310, mitochondrial	231	-3.87	-0.5529	1	32	200	231
TRINITY_DN10873_c0_g1_i5	236	KGN51171	Csa_5G471100	XP_011655286.1 5'-3' exoribonuclease 3 isoform X1	393	-4.89	-0.2329	201	236	1	36
TRINITY_DN10873_c0_g1_i5	236	KGN51563	Csa_5G579010	#N/A	351	-6.71	-0.2485	1	52	300	351
TRINITY_DN10873_c0_g1_i5	236	KGN49927	Csa_5G140520	KGN49927.1hypothetical protein Csa_5G140520	168	-5.9	-0.3278	1	128	41	168
TRINITY_DN10873_c0_g1_i5	236	KGN51670	Csa_5G589380	PON32662.1Heat shock protein DnaJ, cysteine-rich domain containing protein	562	-4.64	-0.3093	1	67	496	562
TRINITY_DN10873_c0_g1_i5	236	KGN52135	Csa_5G611660	XP_004135063.1 sulfhydryl oxidase 2 isoform X1	337	-4.61	-0.6586	199	236	1	38
TRINITY_DN10873_c0_g1_i5	236	KGN50438	Csa_5G174640	XP_004143621.2 probable mediator of RNA polymerase II transcription subunit 36b	1179	-53.21	-0.2956	25	236	1	212
TRINITY_DN10873_c0_g1_i5	236	KGN52273	Csa_5G623370	XP_004142429.1 caffeoylshikimate esterase-like	332	-5.84	-0.8343	1	30	303	332
TRINITY_DN10873_c0_g1_i5	236	KGN52531	Csa_5G642130	XP_011656281.1 proline-rich protein 4-like	938	-11.75	-0.3264	183	236	1	54
TRINITY_DN10873_c0_g1_i5	236	KGN52568	Csa_5G643960	XP_008459707.1 F-box protein At3g07870-like	528	-8.89	-0.2963	177	236	1	60
TRINITY_DN10873_c0_g1_i5	236	KGN65587	Csa_1G467070	XP_011657517.1 alpha,alpha-trehalose-phosphate synthase [UDP-forming] 1-like	411	-5.5	-0.3438	179	236	1	58
TRINITY_DN10873_c0_g1_i5	236	KGN65654	Csa_1G479110	KGN65654.1hypothetical protein Csa_1G479110	397	-12.78	-0.3873	1	173	225	397
TRINITY_DN10873_c0_g1_i5	236	KGN66881	Csa_1G703050	#N/A	525	-3.46	-0.5767	203	236	1	34
TRINITY_DN10873_c0_g1_i5	236	KGN63928	Csa_1G028060	PNY05748.1eukaryotic translation initiation factor 2 subunit beta-like protein	505	-8.36	-0.3635	1	43	463	505
TRINITY_DN10873_c0_g1_i5	236	KGN64561	Csa_1G064830	XP_004153532.1 cysteine-rich receptor-like protein kinase 10	204	-2.51	-0.4183	215	236	1	22
TRINITY_DN10873_c0_g1_i5	236	KGN63932	Csa_1G029590	KGN63932.1hypothetical protein Csa_1G029590	243	-25.35	-0.2848	92	236	1	145
TRINITY_DN10873_c0_g1_i5	236	KGN64058	Csa_1G039235	XP_011650217.1 ninja-family protein 6-like	324	-17.16	-0.2319	1	124	201	324
TRINITY_DN10873_c0_g1_i5	236	KGN63554	Csa_1G004210	#N/A	363	-2.87	-0.4783	217	236	1	20
TRINITY_DN10873_c0_g1_i5	236	KGN65110	Csa_1G225400	XP_004150526.1 calmodulin-binding receptor-like cytoplasmic kinase 3	225	-7.96	-0.2843	194	236	1	43
TRINITY_DN10873_c0_g1_i5	236	KGN65817	Csa_1G532250	#N/A	210	-4.3	-0.215	1	46	165	210
TRINITY_DN10873_c0_g1_i5	236	KGN65852	Csa_1G533590	XP_011658817.1 transcription initiation factor TFIID subunit 15b	2851	-50.35	-0.2432	1	236	2549	2784
TRINITY_DN10873_c0_g1_i5	236	KGN65318	Csa_1G320360	#N/A	297	-6.84	-0.228	138	236	1	99
TRINITY_DN10873_c0_g1_i5	236	KGN64508	Csa_1G062340	#N/A	603	-52.86	-0.2298	1	236	188	423
TRINITY_DN10873_c0_g1_i5	236	KGN65151	Csa_1G250140	#N/A	537	-56.54	-0.263	1	217	321	537
TRINITY_DN10873_c0_g1_i5	236	KGN64490	Csa_1G059205	#N/A	399	-5.44	-0.2015	156	236	1	81
TRINITY_DN10873_c0_g1_i5	236	KGN65330	Csa_1G329910	XP_004150025.2 metal-nicotianamine transporter YSL3	272	-5.25	-0.75	192	236	1	45
TRINITY_DN10873_c0_g1_i5	236	KGN65725	Csa_1G522510	XP_004145296.1 protein kinase APK1B, chloroplastic-like	243	-6.87	-0.8588	1	57	187	243
TRINITY_DN10873_c0_g1_i5	236	KGN63542	Csa_1G004080	XP_011654700.1 DEAD-box ATP-dependent RNA helicase 30 isoform X2	1653	-47.46	-0.2197	1	236	1253	1488
TRINITY_DN10873_c0_g1_i5	236	KGN66298	Csa_1G596480	#N/A	153	-6.23	-0.5192	1	75	79	153
TRINITY_DN10873_c0_g1_i5	236	KGN64507	Csa_1G062330	#N/A	1109	-57.69	-0.2646	1	236	304	539
TRINITY_DN10873_c0_g1_i5	236	KGN65926	Csa_1G538240	XP_004135550.1 homeobox-leucine zipper protein ATHB-14-like	234	-20.53	-0.2095	114	236	1	123
TRINITY_DN10873_c0_g1_i5	236	KGN65200	Csa_1G264270	XP_004146710.1 uncharacterized serine-rich protein C215.13-like	306	-9.12	-0.6514	186	236	1	51
TRINITY_DN10873_c0_g1_i5	236	KGN64909	Csa_1G153540	#N/A	447	-9.18	-0.2295	188	236	1	49
TRINITY_DN10873_c0_g1_i5	236	KGN65966	Csa_1G554530	XP_004135561.1 UDP-arabinose 4-epimerase 1	309	-4.61	-0.6586	1	80	230	309
TRINITY_DN10873_c0_g1_i5	236	KGN66484	Csa_1G613560	KGN66484.1hypothetical protein Csa_1G613560	225	-5.38	-0.4138	176	236	1	61
TRINITY_DN10873_c0_g1_i5	236	KGN63730	Csa_1G013770	XP_011648448.1 glycine-rich RNA-binding protein blt801	2157	-54.86	-0.2552	1	236	1103	1338
TRINITY_DN10873_c0_g1_i5	236	KGN65054	Csa_1G185105	XP_011655023.1 U4/U6.U5 tri-snRNP-associated protein 2	255	-3.85	-0.2265	217	236	1	20
TRINITY_DN10873_c0_g1_i5	236	KGN64927	Csa_1G163120	KGN64927.1hypothetical protein Csa_1G163120	444	-8.61	-0.3189	167	236	1	70
TRINITY_DN10873_c0_g1_i5	236	KGN65772	Csa_1G527880	XP_004145268.1 17.3 kDa class I heat shock protein-like	357	-3.53	-0.3209	160	236	1	77
TRINITY_DN10873_c0_g1_i5	236	KGN63569	Csa_1G004360	---NA---	2268	-3.42	-0.3109	220	236	1	17
TRINITY_DN10873_c0_g1_i5	236	KGN65509	Csa_1G433080	XP_011657132.1 putative serine/threonine-protein kinase	297	-8.29	-0.2182	183	236	1	54
TRINITY_DN10873_c0_g1_i5	236	KGN65106	Csa_1G223630	KGN65105.1hypothetical protein Csa_1G222880	480	-5.52	-2.76	1	28	453	480
TRINITY_DN10873_c0_g1_i5	236	KGN66474	Csa_1G613460	#N/A	1635	-86.9	-0.3795	1	236	1101	1336
TRINITY_DN10873_c0_g1_i5	236	KGN65818	Csa_1G532260	XP_011658636.1 protein PSY3	228	-2.54	-0.508	208	236	1	29
TRINITY_DN10873_c0_g1_i5	236	KGN63536	Csa_1G003535	XP_004138087.1 pentatricopeptide repeat-containing protein At3g48250, chloroplastic	339	-3.92	-0.2178	1	41	299	339
TRINITY_DN10873_c0_g1_i5	236	KGN63969	Csa_1G031900	XP_011649639.1 protein argonaute 1	4497	-50	-0.2262	1	236	3201	3436
TRINITY_DN10873_c0_g1_i5	236	KGN64950	Csa_1G166790	RVW70235.1LINE-1 retrotransposable element ORF2 protein	321	-7.73	-0.3514	155	236	1	82
TRINITY_DN10873_c0_g1_i5	236	KGN64781	Csa_1G096630	XP_004141981.1 probable mediator of RNA polymerase II transcription subunit 26c	183	-6.17	-0.2285	1	55	129	183
TRINITY_DN10873_c0_g1_i5	236	KGN63594	Csa_1G005550	XP_004138116.1 probable alpha,alpha-trehalose-phosphate synthase [UDP-forming] 10	159	-3.75	-0.5357	179	236	1	58
TRINITY_DN10873_c0_g1_i5	236	KGN66913	Csa_1G714700	XP_011660325.1 cyclin-T1-3	261	-8.28	-0.2587	182	236	1	55
TRINITY_DN10873_c0_g1_i5	236	KGN64822	Csa_1G119890	#N/A	204	-2.48	-0.2255	222	236	1	15
TRINITY_DN10873_c0_g1_i5	236	KGN65593	Csa_1G467130	#N/A	204	-3.36	-0.42	1	172	33	204
TRINITY_DN10873_c0_g1_i5	236	KGN65216	Csa_1G265640	#N/A	303	-9.11	-0.2397	1	65	239	303
TRINITY_DN10873_c0_g1_i5	236	KGN66741	Csa_1G667000	KGN66741.1hypothetical protein Csa_1G667000	231	-6.7	-0.268	185	236	1	52
TRINITY_DN10873_c0_g1_i5	236	KGN65055	Csa_1G185110	#N/A	240	-8.15	-0.3543	1	25	216	240
TRINITY_DN10873_c0_g1_i5	236	KGN46703	Csa_6G124180	---NA---	2238	-11.07	-1.0064	1	64	2175	2238
TRINITY_DN10873_c0_g1_i5	236	KGN47284	Csa_6G284710	XP_022922213.1nipped-B-like protein B isoform X3	333	-12.96	-0.2492	1	55	279	333
TRINITY_DN10873_c0_g1_i5	236	KGN45670	Csa_6G004610	XP_004138586.1 AT-rich interactive domain-containing protein 1-like	261	-6.79	-0.4244	1	98	164	261
TRINITY_DN10873_c0_g1_i5	236	KGN46208	Csa_6G074605	XP_022156108.1protein-S-isoprenylcysteine O-methyltransferase A-like isoform X1	252	-7.87	-0.3148	1	76	177	252
TRINITY_DN10873_c0_g1_i5	236	KGN48178	Csa_6G446390	XP_004143267.1 transcription factor TCP11-like	297	-6.78	-3.39	1	28	270	297
TRINITY_DN10873_c0_g1_i5	236	KGN45701	Csa_6G006860	XP_004138472.1 UDP-D-xylose:L-fucose alpha-1,3-D-xylosyltransferase MGP4	216	-5.84	-0.8343	1	122	95	216
TRINITY_DN10873_c0_g1_i5	236	KGN45665	Csa_6G004560	#N/A	186	-2.33	-0.466	1	38	149	186
TRINITY_DN10873_c0_g1_i5	236	KGN47449	Csa_6G326160	KGN47448.1hypothetical protein Csa_6G325410	228	-3.13	-1.565	183	236	1	54
TRINITY_DN10873_c0_g1_i5	236	KGN46604	Csa_6G111940	#N/A	402	-11.05	-0.2762	1	56	347	402
TRINITY_DN10873_c0_g1_i5	236	KGN48897	Csa_6G505260	#N/A	267	-1.01	-0.2525	1	196	72	267
TRINITY_DN10873_c0_g1_i5	236	KGN48138	Csa_6G445030	XP_004143240.1 dnaJ protein P58IPK homolog isoform X1	1908	-40.29	-0.2121	1	236	319	554
TRINITY_DN10873_c0_g1_i5	236	KGN48764	Csa_6G500560	XP_011657976.1PREDICTED: uncharacterized protein LOC101211834	2067	-11.21	-0.3616	200	236	1	37
TRINITY_DN10873_c0_g1_i5	236	KGN46218	Csa_6G075185	KGN46218.1hypothetical protein Csa_6G075185	309	-9.17	-0.3527	189	236	1	48
TRINITY_DN10873_c0_g1_i5	236	KGN46611	Csa_6G112490	XP_004139999.1 nuclear transcription factor Y subunit B-3	1689	-47.94	-0.2058	1	236	348	583
TRINITY_DN10873_c0_g1_i5	236	KGN47612	Csa_6G365140	XP_022132170.165-kDa microtubule-associated protein 8 isoform X2	420	-7.8	-0.325	1	25	396	420
TRINITY_DN10873_c0_g1_i5	236	KGN47340	Csa_6G301590	PON84174.1Nuclear factor related to kappa-B-binding protein	306	-3.35	-1.1167	1	28	279	306
TRINITY_DN10873_c0_g1_i5	236	KGN46567	Csa_6G109630	#N/A	265	-26.78	-0.26	77	236	1	160
TRINITY_DN10873_c0_g1_i5	236	KGN45679	Csa_6G005180	---NA---	588	-58.55	-0.2661	1	236	18	253
TRINITY_DN10873_c0_g1_i5	236	KGN46487	Csa_6G102490	#N/A	626	-11.69	-0.2598	91	236	1	146
TRINITY_DN10873_c0_g1_i5	236	KGN48021	Csa_6G425090	XP_021691940.1protein disconnected-like	1024	-10.96	-0.3653	131	236	1	106
TRINITY_DN10873_c0_g1_i5	236	KGN46922	Csa_6G151100	XP_004145786.1 arogenate dehydratase/prephenate dehydratase 6, chloroplastic-like	183	-4.02	-0.804	202	236	1	35
TRINITY_DN10873_c0_g1_i5	236	KGN45678	Csa_6G005170	#N/A	210	-2.29	-0.458	221	236	1	16
TRINITY_DN10873_c0_g1_i5	236	KGN49493	Csa_6G526270	XP_004134548.1 UDP-arabinose 4-epimerase 1	207	-3.33	-0.555	111	236	1	126
TRINITY_DN10873_c0_g1_i5	236	KGN46145	Csa_6G057110	XP_008441520.1 sm-like protein LSM3B	888	-6.83	-0.2355	1	45	844	888
TRINITY_DN10873_c0_g1_i5	236	KGN45975	Csa_6G040632	XP_011656526.1 ABC transporter C family member 2-like	987	-15.46	-0.2342	1	74	914	987
TRINITY_DN10873_c0_g1_i5	236	KGN48452	Csa_6G487730	XP_011657807.1 50S ribosomal protein L13, chloroplastic	264	-6.92	-0.2232	1	53	212	264
TRINITY_DN10873_c0_g1_i5	236	KGN47297	Csa_6G290290	KGN47297.1hypothetical protein Csa_6G290290	336	-3.81	-0.635	181	236	1	56
TRINITY_DN10873_c0_g1_i5	236	KGN47101	Csa_6G187940	XP_011657130.1 josephin-like protein	303	-4.41	-0.315	1	36	268	303
TRINITY_DN10873_c0_g1_i5	236	KGN46731	Csa_6G127430	#N/A	606	-9.78	-0.2223	1	78	529	606
TRINITY_DN10873_c0_g1_i5	236	KGN48510	Csa_6G490250	XP_004141923.1 3-ketodihydrosphingosine reductase	1258	-11.42	-0.2785	1	53	1206	1258
TRINITY_DN10873_c0_g1_i5	236	KGN48890	Csa_6G504700	---NA---	845	-57.8	-0.2766	1	236	390	625
TRINITY_DN10873_c0_g1_i5	236	KGN48513	Csa_6G490770	XP_028124097.1precursor of CEP8-like	237	-9.37	-0.2342	188	236	1	49
TRINITY_DN10873_c0_g1_i5	236	KGN48151	Csa_6G445160	KGN48151.1hypothetical protein Csa_6G445160	288	-7.25	-0.2417	143	236	1	94
TRINITY_DN10873_c0_g1_i5	236	KGN46971	Csa_6G154520	XP_008448239.1 serine/threonine-protein kinase EDR1 isoform X2	333	-7.84	-0.2119	172	236	1	65
TRINITY_DN10873_c0_g1_i5	236	KGN46328	Csa_6G085105	PSS21691.1Natterin-3 like	372	-3.92	-0.6533	1	46	327	372
TRINITY_DN10873_c0_g1_i5	236	KGN45660	Csa_6G004510	---NA---	186	-7.89	-0.263	1	53	134	186
TRINITY_DN10873_c0_g1_i5	236	KGN49195	Csa_6G517030	#N/A	231	-3.83	-0.6383	181	236	1	56
TRINITY_DN10873_c0_g1_i5	236	KGN46525	Csa_6G106770	#N/A	642	-57.36	-0.2451	1	236	302	537
TRINITY_DN10873_c0_g1_i5	236	KGN45961	Csa_6G039520	XP_011656524.1 protein FLX-like 3	2535	-13.82	-0.5119	1	53	2483	2535
TRINITY_DN10873_c0_g1_i5	236	KGN46482	Csa_6G101460	#N/A	183	-16.57	-0.2959	1	90	94	183
TRINITY_DN10873_c0_g1_i5	236	KGN47637	Csa_6G366350	XP_004144264.1 putative pentatricopeptide repeat-containing protein At1g69350, mitochondrial	285	-10.08	-0.2585	181	236	1	56
TRINITY_DN10873_c0_g1_i5	236	KGN49287	Csa_6G518910	#N/A	378	-7.49	-0.2675	186	236	1	51
TRINITY_DN10873_c0_g1_i5	236	KGN45833	Csa_6G014540	XP_004138396.1 expansin-A8 isoform X2	738	-15.35	-0.2162	1	164	575	738
TRINITY_DN10873_c0_g1_i5	236	KGN47932	Csa_6G416850	#N/A	2736	-66.53	-0.3038	1	236	535	770
TRINITY_DN10873_c0_g1_i5	236	KGN49328	Csa_6G520260	XP_004134621.1 ER lumen protein-retaining receptor A	1438	-14.24	-0.2334	1	80	1359	1438
TRINITY_DN10873_c0_g1_i5	236	KGN47944	Csa_6G418920	XP_004140111.2 transcription initiation factor TFIID subunit 6	273	-5.43	-0.2715	1	48	226	273
TRINITY_DN10873_c0_g1_i5	236	KGN48424	Csa_6G486965	#N/A	246	-8.07	-0.2783	161	236	1	76
TRINITY_DN10873_c0_g1_i5	236	KGN48407	Csa_6G486800	KGN48407.1hypothetical protein Csa_6G486800	372	-4.11	-0.411	156	236	1	81
TRINITY_DN10873_c0_g1_i5	236	KGN47556	Csa_6G358690	KHG20887.1NADH-ubiquinone oxidoreductase chain 5	812	-10.61	-0.2868	176	236	1	61
TRINITY_DN10873_c0_g1_i5	236	KGN63186	Csa_2G407830	XP_011650209.1 glycine-rich protein DOT1-like	732	-56.78	-0.2629	1	236	233	468
TRINITY_DN10873_c0_g1_i5	236	KGN61299	Csa_2G077540	XP_004152811.1 INO80 complex subunit C isoform X1	644	-8.83	-0.2759	185	236	1	52
TRINITY_DN10873_c0_g1_i5	236	KGN61583	Csa_2G173020	---NA---	1225	-72.71	-0.332	1	236	355	590
TRINITY_DN10873_c0_g1_i5	236	KGN61734	Csa_2G234590	XP_011649199.1 leucine-rich repeat extensin-like protein 3	417	-53.24	-0.2476	1	236	65	300
TRINITY_DN10873_c0_g1_i5	236	KGN62842	Csa_2G376810	XP_004138783.1 transcription factor JUNGBRUNNEN 1	186	-6.15	-0.8786	1	65	122	186
TRINITY_DN10873_c0_g1_i5	236	KGN62799	Csa_2G373420	XP_011649726.1 protein cereblon isoform X1	2161	-11.29	-0.8685	202	236	1	35
TRINITY_DN10873_c0_g1_i5	236	KGN62734	Csa_2G369850	XP_011649676.1 transcription factor bHLH145-like	2730	-13.03	-0.3522	1	55	2676	2730
TRINITY_DN10873_c0_g1_i5	236	KGN61622	Csa_2G190790	YP_247581.1ribosomal protein S16	387	-4.86	-0.2113	1	35	353	387
TRINITY_DN10873_c0_g1_i5	236	KGN60557	Csa_2G000650	XP_011648618.1PREDICTED: uncharacterized protein LOC101212069 isoform X1	4866	-42.59	-0.2057	1	236	3780	4015
TRINITY_DN10873_c0_g1_i5	236	KGN62819	Csa_2G374610	XP_004150286.1 exosome complex exonuclease RRP46 homolog	168	-1.5	-0.375	196	236	1	41
TRINITY_DN10873_c0_g1_i5	236	KGN61796	Csa_2G247080	KGN61796.1hypothetical protein Csa_2G247080	228	-14.39	-0.4111	1	44	185	228
TRINITY_DN10873_c0_g1_i5	236	KGN60824	Csa_2G011570	XP_004139225.1 serine/threonine-protein kinase Nek2 isoform X1	304	-5.59	-0.3993	1	45	260	304
TRINITY_DN10873_c0_g1_i5	236	KGN61792	Csa_2G247040	XP_004148845.2 glycine-rich RNA-binding, abscisic acid-inducible protein-like	907	-60.89	-0.29	1	236	253	488
TRINITY_DN10873_c0_g1_i5	236	KGN62602	Csa_2G361670	XP_004152695.1 sugar transporter ERD6-like 6	1099	-6.89	-0.9843	211	236	1	26
TRINITY_DN10873_c0_g1_i5	236	KGN60924	Csa_2G023910	NP_001292695.1linoleate 9S-lipoxygenase 6-like	165	-7.97	-0.2214	1	77	89	165
TRINITY_DN10873_c0_g1_i5	236	KGN63023	Csa_2G384430	---NA---	1014	-50.01	-0.2294	1	236	470	705
TRINITY_DN10873_c0_g1_i5	236	KGN63387	Csa_2G435505	XP_011650072.1 pentatricopeptide repeat-containing protein At1g10270	354	-5.29	-0.8817	177	236	1	60
TRINITY_DN10873_c0_g1_i5	236	KGN63133	Csa_2G404845	PON39136.150S ribosomal protein-like protein	303	-9.36	-0.2836	1	65	239	303
TRINITY_DN10873_c0_g1_i5	236	KGN62969	Csa_2G382430	XP_022996631.140S ribosomal protein S11-like	902	-9.86	-0.58	202	236	1	35
TRINITY_DN10873_c0_g1_i5	236	KGN62848	Csa_2G377350	XP_004138778.1 AIG2-like protein	747	-9.31	-0.321	1	76	672	747
TRINITY_DN10873_c0_g1_i5	236	KGN61508	Csa_2G150010	KGN61508.1hypothetical protein Csa_2G150010	354	-9.71	-0.2624	91	236	1	146
TRINITY_DN10873_c0_g1_i5	236	KGN61194	Csa_2G068180	#N/A	282	-2.33	-0.466	193	236	1	44
TRINITY_DN10873_c0_g1_i5	236	KGN62237	Csa_2G338810	XP_004147330.1 transport protein particle 20 kDa subunit isoform X2	168	-4.87	-0.5411	150	236	1	87
TRINITY_DN10873_c0_g1_i5	236	KGN63188	Csa_2G408340	#N/A	648	-68.46	-0.314	1	236	277	512
TRINITY_DN10873_c0_g1_i5	236	KGN62606	Csa_2G361700	XP_011649626.1 zinc-finger homeodomain protein 5	1261	-41.84	-0.2051	1	236	827	1062
TRINITY_DN10873_c0_g1_i5	236	KGN60779	Csa_2G010150	XP_010102262.1sigma factor binding protein 1, chloroplastic	420	-6.72	-0.3733	1	29	392	420
TRINITY_DN10873_c0_g1_i5	236	KGN61825	Csa_2G249800	XP_004150067.1PREDICTED: uncharacterized protein LOC101205849	252	-15.05	-0.212	139	236	1	98
TRINITY_DN10873_c0_g1_i5	236	KGN62138	Csa_2G302050	KGN62138.1hypothetical protein Csa_2G302050	351	-3.43	-0.5717	212	236	1	25
TRINITY_DN10873_c0_g1_i5	236	KGN62679	Csa_2G368800	XP_022132069.1protein MLP1-like isoform X1	432	-8.4	-0.336	107	236	1	130
TRINITY_DN10873_c0_g1_i5	236	KGN63241	Csa_2G416800	KGN63241.1hypothetical protein Csa_2G416800	180	-3.13	-0.626	168	236	1	69
TRINITY_DN10873_c0_g1_i5	236	KGN62140	Csa_2G302070	XP_004147352.1 60S ribosomal protein L2, mitochondrial	368	-8.94	-0.3576	166	236	1	71
TRINITY_DN10873_c0_g1_i5	236	KGN63198	Csa_2G408930	---NA---	168	-3.1	-0.62	1	44	125	168
TRINITY_DN10873_c0_g1_i5	236	KGN60591	Csa_2G000980	XP_004139355.1 protein phosphatase 1 regulatory subunit pprA	258	-8.27	-0.3308	149	236	1	88
TRINITY_DN10873_c0_g1_i5	236	KGN63189	Csa_2G408350	#N/A	348	-35.54	-0.2987	1	150	199	348
TRINITY_DN10873_c0_g1_i5	236	KGN61287	Csa_2G075460	XP_011649014.1 transcription elongation factor SPT6	5591	-53.17	-0.2263	1	236	4902	5137
TRINITY_DN10873_c0_g1_i5	236	KGN60700	Csa_2G007440	XP_004139297.1 TBC1 domain family member 15	630	-7.37	-0.4606	1	29	602	630
TRINITY_DN10873_c0_g1_i5	236	KGN62789	Csa_2G372840	XP_004148428.1PREDICTED: uncharacterized protein LOC101205923	450	-9.12	-0.3508	170	236	1	67
TRINITY_DN10873_c0_g1_i5	236	KGN62113	Csa_2G299340	#N/A	252	-4.77	-0.2385	138	236	1	99
TRINITY_DN10873_c0_g1_i5	236	KGN60656	Csa_2G006020	#N/A	246	-16.07	-0.2172	1	97	150	246
TRINITY_DN10873_c0_g1_i5	236	KGN63162	Csa_2G406110	KGN63162.12OG-Fe(II) oxygenase	516	-9.5	-0.2969	1	41	476	516
TRINITY_DN10873_c0_g1_i5	236	KGN44360	Csa_7G270050	#N/A	447	-6.31	-0.3944	1	76	372	447
TRINITY_DN10873_c0_g1_i5	236	KGN44329	Csa_7G257330	#N/A	309	-11.04	-0.2567	171	236	1	66
TRINITY_DN10873_c0_g1_i5	236	KGN45265	Csa_7G432470	NP_001267496.1cucumber peeling cupredoxin-like precursor	1151	-7.84	-0.2703	191	236	1	46
TRINITY_DN10873_c0_g1_i5	236	KGN45155	Csa_7G428920	XP_004135913.1 putative lipid-transfer protein DIR1	369	-8.32	-0.3467	178	236	1	59
TRINITY_DN10873_c0_g1_i5	236	KGN43520	Csa_7G043620	XP_004144496.1 aconitate hydratase, cytoplasmic	243	-21.73	-0.2217	1	109	135	243
TRINITY_DN10873_c0_g1_i5	236	KGN44950	Csa_7G398120	#N/A	2518	-124.19	-0.5697	1	236	808	1043
TRINITY_DN10873_c0_g1_i5	236	KGN44685	Csa_7G372310	XP_004150362.1 fimbrin-2	594	-4	-0.6667	1	19	576	594
TRINITY_DN10873_c0_g1_i5	236	KGN44856	Csa_7G392290	XP_008368885.1protein RESISTANCE TO PHYTOPHTHORA 1, chloroplastic	979	-9.28	-0.2109	1	58	922	979
TRINITY_DN10873_c0_g1_i5	236	KGN44022	Csa_7G109550	KGN44022.1hypothetical protein Csa_7G109550	324	-8.61	-0.246	148	236	1	89
TRINITY_DN10873_c0_g1_i5	236	KGN43523	Csa_7G043650	#N/A	372	-3	-0.5	167	236	1	70
TRINITY_DN10873_c0_g1_i5	236	KGN43455	Csa_7G037590	NP_001267708.1glycine-rich protein-like precursor	764	-57.45	-0.2672	1	236	191	426
TRINITY_DN10873_c0_g1_i5	236	KGN44141	Csa_7G201930	XP_004139776.1 elongation factor Tu GTP-binding domain-containing protein 1	240	-3.76	-0.2089	1	104	137	240
TRINITY_DN10873_c0_g1_i5	236	KGN44218	Csa_7G230930	#N/A	282	-4.23	-0.2226	1	124	159	282
TRINITY_DN10873_c0_g1_i5	236	KGN44001	Csa_7G089220	XP_022147060.1protein arginine methyltransferase NDUFAF7 homolog, mitochondrial	204	-8.25	-0.4342	189	236	1	48
TRINITY_DN10873_c0_g1_i5	236	KGN43294	Csa_7G018760	XP_004144874.1 L-ascorbate oxidase homolog	201	-5.15	-0.2861	211	236	1	26
TRINITY_DN10873_c0_g1_i5	236	KGN44173	Csa_7G212640	KGN44173.1hypothetical protein Csa_7G212640	192	-4.4	-2.2	216	236	1	21
TRINITY_DN10873_c0_g1_i5	236	KGN44478	Csa_7G305380	XP_004137308.1 probable LRR receptor-like serine/threonine-protein kinase At1g53430 isoform X1	342	-7.82	-0.2058	1	47	296	342
TRINITY_DN10873_c0_g1_i5	236	KGN44561	Csa_7G333920	#N/A	240	-4.43	-0.7383	1	28	213	240
TRINITY_DN10873_c0_g1_i5	236	KGN45108	Csa_7G426490	CDY31007.1 BnaC04g24170D	821	-6.63	-0.2456	191	236	1	46
TRINITY_DN10873_c0_g1_i5	236	KGN43461	Csa_7G037640	XP_004144526.2 transcription initiation factor TFIID subunit 6	327	-7.38	-0.205	197	236	1	40
TRINITY_DN10873_c0_g1_i5	236	KGN44324	Csa_7G253790	#N/A	189	-8.46	-0.235	1	76	114	189
TRINITY_DN10873_c0_g1_i5	236	KGN44569	Csa_7G336480	XP_011659167.1 glycine-rich cell wall structural protein 1-like	596	-43.57	-0.2008	1	236	208	443
TRINITY_DN10873_c0_g1_i5	236	KGN43370	Csa_7G027860	XP_004144958.1 pentatricopeptide repeat-containing protein At3g46870-like	204	-5.85	-0.3441	1	27	178	204
TRINITY_DN10873_c0_g1_i5	236	KGN43216	Csa_7G009120	XP_011658582.1 auxin-induced protein 15A-like	324	-6.12	-0.306	179	236	1	58
TRINITY_DN10873_c0_g1_i5	236	KGN43514	Csa_7G043560	XP_011659702.1 glycine-rich cell wall structural protein 1-like	1256	-80.2	-0.3662	1	236	296	531
TRINITY_DN10873_c0_g1_i5	236	KGN43666	Csa_7G056450	#N/A	595	-45.14	-0.2119	1	236	225	460
TRINITY_DN10873_c0_g1_i5	236	KGN43237	Csa_7G010300	---NA---	1080	-72.98	-0.3106	1	236	226	461
TRINITY_DN10873_c0_g1_i5	236	KGN44566	Csa_7G336450	XP_011659762.1 glycine-rich cell wall structural protein 1	786	-61.53	-0.2916	1	236	283	518
TRINITY_DN10873_c0_g1_i5	236	KGN44146	Csa_7G206970	#N/A	273	-10.59	-0.2037	1	56	218	273
TRINITY_DN10873_c0_g1_i5	236	KGN44170	Csa_7G212120	XP_011658980.1 probable tetraacyldisaccharide 4'-kinase, mitochondrial	249	-8.37	-0.2092	170	236	1	67
TRINITY_DN10873_c0_g1_i5	236	KGN44262	Csa_7G236790	#N/A	237	-2.96	-0.592	1	7	231	237
TRINITY_DN10873_c0_g1_i5	236	KGN43690	Csa_7G058640	XP_004137047.1 nucleolar protein 10	2452	-17.86	-0.2077	1	108	2345	2452
TRINITY_DN10873_c0_g1_i5	236	KGN44967	Csa_7G398770	#N/A	285	-4.66	-0.2026	199	236	1	38
TRINITY_DN10873_c0_g1_i5	236	KGN56801	Csa_3G134010	#N/A	327	-10.18	-0.2424	1	66	262	327
TRINITY_DN10873_c0_g1_i5	236	KGN57999	Csa_3G426360	XP_004149171.1PREDICTED: uncharacterized protein LOC101215948	940	-13.19	-0.2398	112	236	1	125
TRINITY_DN10873_c0_g1_i5	236	KGN55749	Csa_3G009550	#N/A	1011	-47.4	-0.2043	1	236	287	522
TRINITY_DN10873_c0_g1_i5	236	KGN59044	Csa_3G748240	XP_008442785.1 ESF1 homolog	1867	-24.95	-0.2399	1	236	1544	1779
TRINITY_DN10873_c0_g1_i5	236	KGN58925	Csa_3G736730	XP_004137799.1PREDICTED: uncharacterized protein LOC101211971	679	-7.61	-0.5854	211	236	1	26
TRINITY_DN10873_c0_g1_i5	236	KGN57877	Csa_3G359140	XP_011651423.1 plastidial pyruvate kinase 2	180	-7.9	-0.4158	198	236	1	39
TRINITY_DN10873_c0_g1_i5	236	KGN57680	Csa_3G251900	XP_004145620.1PREDICTED: uncharacterized protein LOC101222896	216	-3.1	-0.62	176	236	1	61
TRINITY_DN10873_c0_g1_i5	236	KGN58514	Csa_3G653460	XP_011651749.1 nucleolin 1 isoform X1	2606	-49.93	-0.227	1	236	393	628
TRINITY_DN10873_c0_g1_i5	236	KGN58094	Csa_3G509410	#N/A	282	-6.82	-0.5683	184	236	1	53
TRINITY_DN10873_c0_g1_i5	236	KGN58279	Csa_3G606870	XP_011651604.1 cyclic nucleotide-gated ion channel 1-like isoform X2	987	-10.4	-0.4522	150	236	1	87
TRINITY_DN10873_c0_g1_i5	236	KGN60456	Csa_3G912880	KGN60456.1hypothetical protein Csa_3G912880	294	-8.38	-0.399	192	236	1	45
TRINITY_DN10873_c0_g1_i5	236	KGN58029	Csa_3G444570	---NA---	285	-4.8	-0.24	1	97	189	285
TRINITY_DN10873_c0_g1_i5	236	KGN59725	Csa_3G841490	KGN59725.1hypothetical protein Csa_3G841490	321	-3.33	-0.3027	1	47	275	321
TRINITY_DN10873_c0_g1_i5	236	KGN59369	Csa_3G814360	---NA---	695	-52.82	-0.2348	1	236	103	338
TRINITY_DN10873_c0_g1_i5	236	KGN59306	Csa_3G808350	#N/A	180	-8.43	-0.2907	190	236	1	47
TRINITY_DN10873_c0_g1_i5	236	KGN58105	Csa_3G511980	#N/A	207	-5.42	-0.7743	173	236	1	64
TRINITY_DN10873_c0_g1_i5	236	KGN57061	Csa_3G151380	XP_011651019.1 DEAD-box ATP-dependent RNA helicase 46 isoform X3	3864	-49.78	-0.2359	1	236	2896	3131
TRINITY_DN10873_c0_g1_i5	236	KGN59468	Csa_3G822200	XP_004136650.1 DNA-directed RNA polymerase V subunit 5A-like	1256	-10.48	-0.2015	1	113	1144	1256
TRINITY_DN10873_c0_g1_i5	236	KGN56923	Csa_3G144130	XP_004134430.2 CBL-interacting serine/threonine-protein kinase 7	1599	-49.5	-0.2592	1	236	231	466
TRINITY_DN10873_c0_g1_i5	236	KGN55657	Csa_3G002765	XP_004146143.1 cold shock domain-containing protein 3-like	1160	-55.35	-0.2563	1	236	424	659
TRINITY_DN10873_c0_g1_i5	236	KGN59755	Csa_3G843740	PSS21098.1Vacuolar fusion protein	279	-5.21	-1.7367	1	76	204	279
TRINITY_DN10873_c0_g1_i5	236	KGN57208	Csa_3G171160	XP_004147667.1 SWI/SNF-related matrix-associated actin-dependent regulator of chromatin subfamily A-like protein 1	396	-6.82	-0.2273	1	80	317	396
TRINITY_DN10873_c0_g1_i5	236	KGN57861	Csa_3G355040	XP_004149971.2 kinetochore protein NDC80 homolog	276	-14.04	-0.3052	1	124	153	276
TRINITY_DN10873_c0_g1_i5	236	KGN57115	Csa_3G154375	XP_004134490.1 universal stress protein A-like protein	249	-2.99	-0.3738	189	236	1	48
TRINITY_DN10873_c0_g1_i5	236	KGN59182	Csa_3G778380	#N/A	494	-14.57	-0.2175	1	91	404	494
TRINITY_DN10873_c0_g1_i5	236	KGN55765	Csa_3G011670	XP_004148735.1 mitochondrial carnitine/acylcarnitine carrier-like protein	570	-5.27	-0.7529	1	34	537	570
TRINITY_DN10873_c0_g1_i5	236	KGN57176	Csa_3G168380	XP_004134249.1 transcription factor bHLH147-like	327	-10.01	-0.2176	170	236	1	67
TRINITY_DN10873_c0_g1_i5	236	KGN56074	Csa_3G064230	#N/A	414	-77.23	-0.3526	1	236	32	267
TRINITY_DN10873_c0_g1_i5	236	KGN57319	Csa_3G179090	#N/A	387	-10.17	-0.248	190	236	1	47
TRINITY_DN10873_c0_g1_i5	236	KGN57170	Csa_3G166350	---NA---	1388	-85.96	-0.3943	1	236	435	670
TRINITY_DN10873_c0_g1_i5	236	KGN59905	Csa_3G852540	XP_004150161.2 60S ribosomal protein L6-1-like	288	-7.02	-0.8775	1	122	167	288
TRINITY_DN10873_c0_g1_i5	236	KGN57575	Csa_3G215630	XP_011651273.1 nucleolar complex protein 2 homolog	213	-5.18	-0.3047	1	36	178	213
TRINITY_DN10873_c0_g1_i5	236	KGN57733	Csa_3G270280	XP_004145656.2 GDSL esterase/lipase At1g71691	1472	-12.04	-0.4816	118	236	1	119
TRINITY_DN10873_c0_g1_i5	236	KGN56838	Csa_3G134860	#N/A	348	-5.04	-0.2016	195	236	1	42
TRINITY_DN10873_c0_g1_i5	236	KGN55754	Csa_3G011080	---NA---	1191	-68.76	-0.3111	1	236	804	1039
TRINITY_DN10873_c0_g1_i5	236	KGN56482	Csa_3G121580	NP_001267594.1WRKY transcription factor 22-like	1543	-15.57	-0.3178	177	236	1	60
TRINITY_DN10873_c0_g1_i5	236	KGN56967	Csa_3G146525	---NA---	258	-1.92	-0.64	1	124	135	258
TRINITY_DN10873_c0_g1_i5	236	KGN56075	Csa_3G064240	XP_011650511.1 glycine-rich cell wall structural protein-like	729	-77.97	-0.356	1	236	287	522
TRINITY_DN10873_c0_g1_i5	236	KGN55758	Csa_3G011610	#N/A	216	-7.52	-0.3133	134	236	1	103
TRINITY_DN10873_c0_g1_i5	236	KGN55816	Csa_3G017100	---NA---	213	-47.58	-0.2643	33	236	1	204
TRINITY_DN10873_c0_g1_i5	236	KGN58488	Csa_3G651730	#N/A	288	-9.62	-0.4183	1	76	213	288
TRINITY_DN10873_c0_g1_i5	236	KGN57708	Csa_3G258100	KGN45899.1hypothetical protein Csa_6G020130	183	-4.65	-0.2906	1	39	145	183
TRINITY_DN10873_c0_g1_i5	236	KGN57807	Csa_3G313220	XP_011651399.1 importin-11	252	-7.58	-0.2297	173	236	1	64
TRINITY_DN10873_c0_g1_i5	236	KGN57060	Csa_3G151370	XP_011651016.1 DEAD-box ATP-dependent RNA helicase 46 isoform X1	3582	-47.67	-0.2217	1	236	2764	2999
TRINITY_DN10873_c0_g1_i5	236	KGN56745	Csa_3G131980	---NA---	1382	-76.07	-0.3605	1	236	1000	1235
TRINITY_DN10873_c0_g1_i5	236	KGN59965	Csa_3G857060	XP_004147864.1 DNA-3-methyladenine glycosylase 1	252	-9.11	-0.4141	160	236	1	77
TRINITY_DN10873_c0_g1_i5	236	KGN59992	Csa_3G860280	#N/A	153	-3.98	-0.2487	217	236	1	20
TRINITY_DN10873_c0_g1_i5	236	KGN58078	Csa_3G485840	XP_019077574.1 probable plastidic glucose transporter 3 isoform X3	414	-3.1	-0.62	1	52	363	414
TRINITY_DN10873_c0_g1_i5	236	KGN59028	Csa_3G746600	#N/A	282	-7.21	-0.3433	1	48	235	282
TRINITY_DN10873_c0_g1_i5	236	KGN56568	Csa_3G124870	XP_004133895.1 MADS-box protein SOC1	483	-6.92	-0.3295	1	34	450	483
TRINITY_DN10873_c0_g1_i5	236	KGN56992	Csa_3G147750	KGN56992.1hypothetical protein Csa_3G147750	204	-4.39	-0.2195	1	42	163	204
TRINITY_DN10873_c0_g1_i5	236	KGN55752	Csa_3G011060	#N/A	225	-30.83	-0.2069	1	190	36	225
TRINITY_DN10873_c0_g1_i5	236	KGN56761	Csa_3G133120	PQM37764.1E3 ubiquitin-protein ligase RLIM isoform X2	237	-4.08	-0.3709	1	72	166	237
TRINITY_DN10873_c0_g1_i5	236	KGN55748	Csa_3G009540	#N/A	791	-59.24	-0.2705	1	236	74	309
TRINITY_DN10873_c0_g1_i5	236	KGN56445	Csa_3G119750	#N/A	339	-6.63	-0.2009	103	236	1	134
TRINITY_DN10873_c0_g1_i5	236	KGN58171	Csa_3G576850	---NA---	305	-11.23	-0.2441	186	236	1	51
TRINITY_DN10873_c0_g1_i5	236	KGN59282	Csa_3G800650	PSS13774.1Kynurenine formamidase	1390	-15.12	-0.2362	1	76	1315	1390
TRINITY_DN10873_c0_g1_i5	236	KGN58401	Csa_3G636990	XP_004144407.1 isoflavone reductase homolog	855	-9.15	-0.3268	198	236	1	39
TRINITY_DN10873_c0_g1_i5	236	KGN57402	Csa_3G183360	XP_004140765.1 mediator of RNA polymerase II transcription subunit 36a-like	1110	-56.69	-0.2937	16	236	1	221
TRINITY_DN10873_c0_g1_i5	236	KGN60423	Csa_3G904120	XP_004148517.1 peroxidase 20	999	-15.9	-0.2409	167	236	1	70
TRINITY_DN10873_c0_g1_i5	236	KGN55892	Csa_3G033730	XP_008448876.1 glycine-rich domain-containing protein 1-like	3316	-50.59	-0.2555	1	236	322	557
TRINITY_DN10873_c0_g1_i5	236	KGN56896	Csa_3G142410	KGN56895.1Protease inhibitor protein	216	-4.79	-0.2281	1	81	136	216
TRINITY_DN10873_c0_g1_i5	236	KGN56529	Csa_3G122530	KGN56529.1hypothetical protein Csa_3G122530	576	-11.72	-0.2392	1	100	477	576
TRINITY_DN10873_c0_g1_i5	236	KGN58894	Csa_3G734945	XP_015576604.1FK506-binding protein 5	330	-6.05	-0.263	207	236	1	30
TRINITY_DN10873_c0_g1_i5	236	KGN60155	Csa_3G881680	XP_004136458.1 protein FAM32A-like	399	-14.54	-0.2203	167	236	1	70
TRINITY_DN10873_c0_g1_i5	236	KGN60428	Csa_3G910650	XP_011652671.1PREDICTED: uncharacterized protein LOC101203507	300	-5.91	-0.8443	1	42	259	300
TRINITY_DN10873_c0_g1_i5	236	KGN55706	Csa_3G006675	XP_004146107.1 protein LTV1 homolog isoform X2	186	-10.4	-1.04	183	236	1	54
TRINITY_DN10873_c0_g1_i5	236	KGN58413	Csa_3G640550	XP_011651691.1 pumilio homolog 5	210	-2.96	-0.592	185	236	1	52
TRINITY_DN10873_c0_g1_i5	236	KGN59839	Csa_3G849950	XP_004146832.1 NADP-specific glutamate dehydrogenase	3778	-54.81	-0.2352	1	236	3049	3284
TRINITY_DN10873_c0_g1_i5	236	KGN56686	Csa_3G128940	XP_011650837.1 pentatricopeptide repeat-containing protein At1g09900-like	291	-2.86	-0.22	129	236	1	108
TRINITY_DN10873_c0_g1_i5	236	KGN60379	Csa_3G902220	XP_011652648.1 glycine-rich cell wall structural protein 1.8	1173	-72.47	-0.3309	1	236	671	906
TRINITY_DN10873_c0_g1_i5	236	KGN55753	Csa_3G011070	#N/A	672	-44.24	-0.202	1	236	89	324
TRINITY_DN10873_c0_g1_i5	236	KGN56936	Csa_3G145240	#N/A	537	-4.04	-0.3108	1	32	506	537
TRINITY_DN10873_c0_g1_i5	236	KGN55879	Csa_3G026150	XP_004151037.2 36.4 kDa proline-rich protein	1207	-46.98	-0.2145	1	236	195	430
TRINITY_DN10873_c0_g1_i5	236	KGN53608	Csa_4G089780	XP_004137302.1 homeobox-leucine zipper protein ATHB-7-like	531	-13.42	-0.5592	1	25	507	531
TRINITY_DN10873_c0_g1_i5	236	KGN52985	Csa_4G009370	XP_004152151.1 putative RNA polymerase II subunit B1 CTD phosphatase RPAP2 homolog	246	-8.33	-0.2032	179	236	1	58
TRINITY_DN10873_c0_g1_i5	236	KGN54726	Csa_4G435980	#N/A	183	-3.47	-0.2892	222	236	1	15
TRINITY_DN10873_c0_g1_i5	236	KGN52957	Csa_4G007620	#N/A	393	-12.62	-0.2629	1	49	345	393
TRINITY_DN10873_c0_g1_i5	236	KGN53542	Csa_4G075230	KGN53542.1hypothetical protein Csa_4G075230	666	-8.09	-0.2528	189	236	1	48
TRINITY_DN10873_c0_g1_i5	236	KGN52732	Csa_4G000530	#N/A	687	-8.72	-0.6708	134	236	1	103
TRINITY_DN10873_c0_g1_i5	236	KGN55132	Csa_4G637720	XP_022936831.1uncharacterized protein LOC111443300	183	-5.24	-0.2495	1	38	146	183
TRINITY_DN10873_c0_g1_i5	236	KGN53011	Csa_4G011095	#N/A	189	-8.96	-0.256	1	73	117	189
TRINITY_DN10873_c0_g1_i5	236	KGN53880	Csa_4G179150	XP_004147513.1 phosphoglycerate mutase-like protein 1 isoform X1	1709	-10.19	-0.4246	202	236	1	35
TRINITY_DN10873_c0_g1_i5	236	KGN54295	Csa_4G297450	XP_008450026.1 glycine-rich cell wall structural protein 1.0-like	532	-80.68	-0.3936	1	236	35	270
TRINITY_DN10873_c0_g1_i5	236	KGN53940	Csa_4G192120	XP_004147535.1 glutamate dehydrogenase 1	955	-41.34	-0.2616	1	236	245	480
TRINITY_DN10873_c0_g1_i5	236	KGN53655	Csa_4G097620	#N/A	261	-2.87	-1.435	1	13	249	261
TRINITY_DN10873_c0_g1_i5	236	KGN53501	Csa_4G062370	XP_011653260.1 serine hydroxymethyltransferase 3, chloroplastic	225	-2.96	-0.592	1	57	169	225
TRINITY_DN10873_c0_g1_i5	236	KGN53049	Csa_4G012450	#N/A	231	-5.65	-0.3324	1	92	140	231
TRINITY_DN10873_c0_g1_i5	236	KGN52797	Csa_4G001640	#N/A	440	-6.47	-0.7189	202	236	1	35
TRINITY_DN10873_c0_g1_i5	236	KGN53846	Csa_4G165910	#N/A	702	-10.97	-0.4219	126	236	1	111
TRINITY_DN10873_c0_g1_i5	236	KGN55184	Csa_4G639230	KGN55184.1hypothetical protein Csa_4G639230	288	-10.16	-0.2822	1	85	204	288
TRINITY_DN10873_c0_g1_i5	236	KGN54711	Csa_4G431910	#N/A	258	-6.84	-0.6218	220	236	1	17
TRINITY_DN10873_c0_g1_i5	236	KGN53717	Csa_4G110040	#N/A	429	-6.4	-0.4923	1	65	365	429
TRINITY_DN10873_c0_g1_i5	236	KGN55213	Csa_4G640990	XP_008438236.1 probable serine/threonine-protein kinase At4g35230	213	-7.54	-0.26	202	236	1	35
TRINITY_DN10873_c0_g1_i5	236	KGN53550	Csa_4G081280	#N/A	490	-42.3	-0.2839	1	159	332	490
TRINITY_DN10873_c0_g1_i5	236	KGN53905	Csa_4G187840	XP_004149104.1 BTB/POZ and MATH domain-containing protein 4 isoform X1	237	-5.72	-0.44	196	236	1	41
TRINITY_DN10873_c0_g1_i5	236	KGN54593	Csa_4G374120	#N/A	888	-8.32	-0.2249	1	148	741	888
TRINITY_DN10873_c0_g1_i5	236	KGN54903	Csa_4G593880	#N/A	648	-54.19	-0.2306	1	236	402	637
TRINITY_DN10873_c0_g1_i5	236	KGN53733	Csa_4G113160	XP_004133978.1 trihelix transcription factor ASIL2 isoform X1	180	-4.4	-0.275	1	46	135	180
TRINITY_DN10873_c0_g1_i5	236	KGN54486	Csa_4G337920	XP_004142661.1 alcohol dehydrogenase 1B	964	-18.27	-0.2076	138	236	1	99
TRINITY_DN10873_c0_g1_i5	236	KGN55214	Csa_4G641000	XP_011654119.1 uncharacterized acetyltransferase At3g50280-like	1734	-47.49	-0.2567	1	236	838	1073
TRINITY_DN10873_c0_g1_i5	236	KGN54057	Csa_4G279855	XP_004142253.1PREDICTED: uncharacterized protein LOC101219884	348	-2.96	-0.592	1	7	342	348
TRINITY_DN10873_c0_g1_i5	236	KGN54816	Csa_4G507950	XP_011653902.1 E3 ubiquitin-protein ligase ORTHRUS 2-like	2389	-32.8	-0.2201	1	236	1779	2014
TRINITY_DN10873_c0_g1_i5	236	KGN55545	Csa_4G664520	XP_011654290.1 pyrophosphate--fructose 6-phosphate 1-phosphotransferase subunit alpha	2510	-14.08	-0.4141	1	46	2465	2510
TRINITY_DN10873_c0_g1_i5	236	KGN52752	Csa_4G000730	KGN52752.1hypothetical protein Csa_4G000730	207	-3.84	-0.4267	1	44	164	207
TRINITY_DN10873_c0_g1_i5	236	KGN52922	Csa_4G006290	#N/A	570	-5.51	-0.3936	1	31	540	570
TRINITY_DN10873_c0_g1_i5	236	KGN54945	Csa_4G614190	XP_011653984.1 transmembrane protein 56-like isoform X1	297	-4.05	-0.225	1	72	226	297
TRINITY_DN10873_c0_g1_i5	236	KGN55051	Csa_4G625060	XP_011654035.1 ctenidin-3-like	767	-45.53	-0.2079	1	236	207	442
TRINITY_DN10873_c0_g1_i5	236	KGN54896	Csa_4G575870	XP_004144657.1 protein cornichon homolog 1	198	-7.93	-0.2937	1	62	137	198
TRINITY_DN10873_c0_g1_i5	236	KGN52898	Csa_4G006050	XP_008454223.1 palmitoyl-monogalactosyldiacylglycerol delta-7 desaturase, chloroplastic-like	1089	-16.71	-0.2228	119	236	1	118
TRINITY_DN10873_c0_g1_i5	236	KGN54296	Csa_4G297460	#N/A	228	-39.87	-0.302	1	150	79	228
TRINITY_DN10873_c0_g1_i5	236	KGN52767	Csa_4G000860	KGN52767.1hypothetical protein Csa_4G000860	322	-13.51	-0.237	1	73	250	322
TRINITY_DN10873_c0_g1_i5	236	KGN55440	Csa_4G652045	XP_004145587.1 cytochrome b561, DM13 and DOMON domain-containing protein At5g54830	312	-6.55	-0.2977	180	236	1	57
TRINITY_DN10873_c0_g1_i5	236	KGN55266	Csa_4G642470	#N/A	984	-8.85	-0.2058	181	236	1	56
TRINITY_DN10873_c0_g1_i5	236	KGN54297	Csa_4G297470	#N/A	343	-52.27	-0.264	1	210	134	343
TRINITY_DN10873_c0_g1_i5	236	KGN55254	Csa_4G642350	---NA---	818	-58.2	-0.2658	1	236	382	617
TRINITY_DN10874_c3_g1_i1	1069	KGN52440	Csa_5G634360	XP_011655985.1 inositol hexakisphosphate and diphosphoinositol-pentakisphosphate kinase 2 isoform X1	240	-9.23	-0.2429	1022	1069	1	48
TRINITY_DN10874_c3_g1_i1	1069	KGN51490	Csa_5G569370	#N/A	180	-11.85	-0.3038	1012	1069	1	58
TRINITY_DN10874_c3_g1_i1	1069	KGN52217	Csa_5G616370	XP_004142451.1 mitochondrial arginine transporter BAC2	195	-10.71	-0.238	1008	1069	1	62
TRINITY_DN10874_c3_g1_i1	1069	KGN50869	Csa_5G292260	XP_004148857.1 polyol transporter 5-like	294	-17.51	-0.2216	965	1069	1	105
TRINITY_DN10874_c3_g1_i1	1069	KGN50861	Csa_5G292180	XP_011655117.1 pentatricopeptide repeat-containing protein At5g39680	384	-14.01	-0.3184	1013	1069	1	57
TRINITY_DN10874_c3_g1_i1	1069	KGN51548	Csa_5G577390	XP_021910044.1protein IDA-like	237	-11.39	-0.3559	1014	1069	1	56
TRINITY_DN10874_c3_g1_i1	1069	KGN49839	Csa_5G139175	XP_011654597.1PREDICTED: uncharacterized protein LOC101207351 isoform X1	261	-14.99	-0.2141	944	1069	1	126
TRINITY_DN10874_c3_g1_i1	1069	KGN63571	Csa_1G004870	XP_004138104.1 homeobox protein knotted-1-like 2 isoform X2	1150	-17.79	-0.2252	935	1069	1	135
TRINITY_DN10874_c3_g1_i1	1069	KGN65552	Csa_1G445885	XP_011653671.1 calmodulin-binding transcription activator 3-like isoform X1	408	-12.08	-0.2369	1012	1069	1	58
TRINITY_DN10874_c3_g1_i1	1069	KGN46003	Csa_6G042375	XP_004140886.1 tetrapyrrole-binding protein, chloroplastic	348	-11.52	-0.2679	1017	1069	1	53
TRINITY_DN10874_c3_g1_i1	1069	KGN49045	Csa_6G511360	#N/A	195	-9.18	-0.459	1040	1069	1	30
TRINITY_DN10874_c3_g1_i1	1069	KGN46819	Csa_6G139190	XP_008456334.1 transcription factor JUNGBRUNNEN 1-like	981	-12.54	-0.2322	1003	1069	1	67
TRINITY_DN10874_c3_g1_i1	1069	KGN45915	Csa_6G022270	#N/A	165	-13.45	-0.2862	1010	1069	1	60
TRINITY_DN10874_c3_g1_i1	1069	KGN48513	Csa_6G490770	XP_028124097.1precursor of CEP8-like	237	-10.15	-0.406	966	1069	1	104
TRINITY_DN10874_c3_g1_i1	1069	KGN62842	Csa_2G376810	XP_004138783.1 transcription factor JUNGBRUNNEN 1	186	-10.07	-0.5924	1	53	134	186
TRINITY_DN10874_c3_g1_i1	1069	KGN61920	Csa_2G270130	#N/A	396	-10.71	-0.3693	1005	1069	1	65
TRINITY_DN10874_c3_g1_i1	1069	KGN63342	Csa_2G431110	XP_011650047.1 septin and tuftelin-interacting protein 1 homolog 1	252	-12.19	-0.254	1016	1069	1	54
TRINITY_DN10874_c3_g1_i1	1069	KGN63341	Csa_2G431105	XP_011650047.1 septin and tuftelin-interacting protein 1 homolog 1	579	-13.72	-0.245	997	1069	1	73
TRINITY_DN10874_c3_g1_i1	1069	KGN45271	Csa_7G432530	---NA---	222	-8.87	-0.887	1050	1069	1	20
TRINITY_DN10874_c3_g1_i1	1069	KGN45568	Csa_7G452230	KGN45568.1hypothetical protein Csa_7G452230	331	-12.39	-0.2753	998	1069	1	72
TRINITY_DN10874_c3_g1_i1	1069	KGN43827	Csa_7G070235	#N/A	486	-15.66	-0.3012	1010	1069	1	60
TRINITY_DN10874_c3_g1_i1	1069	KGN43761	Csa_7G066190	KGN43761.1hypothetical protein Csa_7G066190	264	-18.74	-0.2082	921	1069	1	149
TRINITY_DN10874_c3_g1_i1	1069	KGN45257	Csa_7G432390	XP_008461135.1 haloalkane dehalogenase	1426	-15.59	-0.2835	922	1069	1	148
TRINITY_DN10874_c3_g1_i1	1069	KGN59872	Csa_3G851730	#N/A	183	-8.8	-0.2146	946	1069	1	124
TRINITY_DN10874_c3_g1_i1	1069	KGN60030	Csa_3G872120	#N/A	400	-9.07	-0.3488	1034	1069	1	36
TRINITY_DN10874_c3_g1_i1	1069	KGN58267	Csa_3G603050	XP_004145710.1 vesicle transport protein SFT2B	709	-12.9	-0.2263	958	1069	1	112
TRINITY_DN10874_c3_g1_i1	1069	KGN55658	Csa_3G002770	XP_004146143.1 cold shock domain-containing protein 3-like	189	-11.67	-0.2779	984	1069	1	86
TRINITY_DN10874_c3_g1_i1	1069	KGN56930	Csa_3G144200	#N/A	894	-15.23	-0.2115	962	1069	1	108
TRINITY_DN10874_c3_g1_i1	1069	KGN58975	Csa_3G740180	XP_004137834.1 transcription initiation factor TFIID subunit 8-like	183	-9.68	-0.2766	1008	1069	1	62
TRINITY_DN10874_c3_g1_i1	1069	KGN55914	Csa_3G036400	KGN55914.1hypothetical protein Csa_3G036400	414	-10.01	-0.2224	1023	1069	1	47
TRINITY_DN10874_c3_g1_i1	1069	KGN53897	Csa_4G182280	#N/A	483	-12.36	-0.2747	1005	1069	1	65
TRINITY_DN10874_c3_g1_i1	1069	KGN55387	Csa_4G648580	XP_004141349.1 G-protein coupled receptor 1	180	-7.75	-0.287	1008	1069	1	62
TRINITY_DN10874_c3_g1_i1	1069	KGN54001	Csa_4G255430	#N/A	348	-18.2	-0.2275	965	1069	1	105
TRINITY_DN10874_c3_g1_i1	1069	KGN53884	Csa_4G179680	XP_008454447.1 zinc transport protein ZntB isoform X1	342	-9.44	-0.944	1041	1069	1	29
TRINITY_DN10874_c3_g1_i1	1069	KGN52741	Csa_4G000620	XP_004150263.1 phytosulfokines 3	600	-12.39	-0.2636	1013	1069	1	57
TRINITY_DN10874_c3_g1_i1	1069	KGN54991	Csa_4G619050	XP_004149642.1 probable lysine--tRNA ligase, cytoplasmic isoform X1	255	-10.33	-0.2066	966	1069	1	104
TRINITY_DN10874_c3_g1_i1	1069	KGN54399	Csa_4G312810	XP_004148608.1 gamma-interferon-inducible lysosomal thiol reductase	324	-10.57	-0.6606	1052	1069	1	18
TRINITY_DN10874_c3_g1_i1	1069	KGN54549	Csa_4G361840	XP_022936134.1protein CELLULOSE SYNTHASE INTERACTIVE 3-like	433	-11.58	-0.2105	991	1069	1	79
TRINITY_DN10874_c3_g1_i1	1069	KGN55223	Csa_4G641565	KGN49729.1hypothetical protein Csa_5G091390	60	-6.27	-0.2612	1007	1066	1	60
TRINITY_DN10874_c3_g1_i1	1069	KGN55317	Csa_4G645905	#N/A	339	-11.87	-0.2327	1008	1069	1	62
TRINITY_DN10874_c3_g1_i1	1069	KGN53876	Csa_4G179115	#N/A	249	-10.98	-0.3327	997	1069	1	73
TRINITY_DN10903_c4_g5_i4	1724	KGN50344	Csa_5G168815	XP_004143729.1 pentatricopeptide repeat-containing protein At1g26900, mitochondrial	321	-9.49	-0.2876	1	53	269	321
TRINITY_DN10903_c4_g5_i4	1724	KGN52267	Csa_5G622820	XP_004142408.1 dolichyl-diphosphooligosaccharide--protein glycosyltransferase subunit 1B	2142	-9.66	-0.2415	1	74	2069	2142
TRINITY_DN10903_c4_g5_i4	1724	KGN52664	Csa_5G649340	XP_004141543.1 molybdopterin synthase sulfur carrier subunit	159	-12.57	-0.2285	1	107	53	159
TRINITY_DN10903_c4_g5_i4	1724	KGN49558	Csa_5G002040	AHJ81038.1orf175 (mitochondrion)	195	-9.39	-0.6707	1	42	154	195
TRINITY_DN10903_c4_g5_i4	1724	KGN51609	Csa_5G584380	#N/A	1037	-10.82	-0.4162	1	41	997	1037
TRINITY_DN10903_c4_g5_i4	1724	KGN50075	Csa_5G152900	XP_004143891.2 BTB/POZ domain-containing protein At1g63850	627	-8.5	-0.4474	1	78	550	627
TRINITY_DN10903_c4_g5_i4	1724	KGN66268	Csa_1G589750	XP_004144014.1 mitogen-activated protein kinase kinase 2-like	2592	-8.4	-0.2897	1	33	2560	2592
TRINITY_DN10903_c4_g5_i4	1724	KGN66655	Csa_1G654845	XP_004139164.1 metalloendoproteinase 1-like	180	-10.02	-0.2863	1	69	112	180
TRINITY_DN10903_c4_g5_i4	1724	KGN66467	Csa_1G612910	#N/A	375	-12.59	-0.3147	1	51	325	375
TRINITY_DN10903_c4_g5_i4	1724	KGN66183	Csa_1G574990	#N/A	183	-11.52	-0.2215	1	96	88	183
TRINITY_DN10903_c4_g5_i4	1724	KGN63822	Csa_1G023590	XP_004138244.2 chloroplastic group IIA intron splicing facilitator CRS1, chloroplastic	240	-12.41	-0.2585	1	79	162	240
TRINITY_DN10903_c4_g5_i4	1724	KGN64658	Csa_1G073660	#N/A	495	-11.8	-0.3933	1	63	433	495
TRINITY_DN10903_c4_g5_i4	1724	KGN66910	Csa_1G713680	XP_008459077.1 protein ROOT HAIR DEFECTIVE 3 homolog 2 isoform X1	2206	-12.8	-0.2246	1	66	2141	2206
TRINITY_DN10903_c4_g5_i4	1724	KGN48913	Csa_6G505915	XP_004134863.1 calcium-dependent protein kinase 28-like	210	-12.06	-0.2116	1	80	131	210
TRINITY_DN10903_c4_g5_i4	1724	KGN48519	Csa_6G490830	KGN48519.1hypothetical protein Csa_6G490830	971	-10.96	-0.281	1	63	909	971
TRINITY_DN10903_c4_g5_i4	1724	KGN45769	Csa_6G009480	XP_004138434.1 LIM domain-containing protein WLIM2b	1774	-9.99	-0.4163	1	39	1736	1774
TRINITY_DN10903_c4_g5_i4	1724	KGN46843	Csa_6G141400	---NA---	1937	-9.5	-0.3065	1	64	1874	1937
TRINITY_DN10903_c4_g5_i4	1724	KGN49174	Csa_6G516820	XP_004134737.2 equilibrative nucleotide transporter 3 isoform X2	2411	-9.73	-0.4423	1	31	2381	2411
TRINITY_DN10903_c4_g5_i4	1724	KGN49420	Csa_6G524100	XP_004134592.1 putative ALA-interacting subunit 2	255	-10.81	-0.2162	1	68	188	255
TRINITY_DN10903_c4_g5_i4	1724	KGN47637	Csa_6G366350	XP_004144264.1 putative pentatricopeptide repeat-containing protein At1g69350, mitochondrial	285	-14.35	-0.2208	1	86	200	285
TRINITY_DN10903_c4_g5_i4	1724	KGN47174	Csa_6G193600	XP_004143092.1 THO complex subunit 4A-like	1124	-11.62	-0.2421	1	68	1057	1124
TRINITY_DN10903_c4_g5_i4	1724	KGN61028	Csa_2G034810	PSS00344.1Plancitoxin-1 subunit beta like	1465	-11.87	-0.2473	1	80	1386	1465
TRINITY_DN10903_c4_g5_i4	1724	KGN61326	Csa_2G083730	#N/A	1068	-9.49	-0.2157	1	77	992	1068
TRINITY_DN10903_c4_g5_i4	1724	KGN61260	Csa_2G074215	#N/A	48	-5.46	-0.2022	472	519	1	48
TRINITY_DN10903_c4_g5_i4	1724	KGN62992	Csa_2G382650	NP_001267528.1probable WRKY transcription factor 40-like	1130	-13.07	-0.3961	1	90	1041	1130
TRINITY_DN10903_c4_g5_i4	1724	KGN60645	Csa_2G005910	#N/A	189	-15.19	-0.211	1	96	94	189
TRINITY_DN10903_c4_g5_i4	1724	KGN62670	Csa_2G367240	XP_004152759.1 transcription factor E2FC isoform X1	1583	-9.17	-0.3821	1	64	1520	1583
TRINITY_DN10903_c4_g5_i4	1724	KGN62253	Csa_2G345940	XP_004143007.1 DNA-directed RNA polymerase I subunit RPA12	1671	-10.59	-0.2583	1	67	1605	1671
TRINITY_DN10903_c4_g5_i4	1724	KGN44340	Csa_7G262890	#N/A	1319	-10.14	-0.2253	1	54	1266	1319
TRINITY_DN10903_c4_g5_i4	1724	KGN45251	Csa_7G432330	XP_011659791.1 LRR receptor-like serine/threonine-protein kinase ERL2	2979	-11.63	-0.2423	1	56	2924	2979
TRINITY_DN10903_c4_g5_i4	1724	KGN45264	Csa_7G432460	XP_011659522.1 protein LURP-one-related 12	1201	-13.17	-0.2802	1	66	1136	1201
TRINITY_DN10903_c4_g5_i4	1724	KGN59780	Csa_3G845470	#N/A	1416	-10.47	-0.2493	1	79	1338	1416
TRINITY_DN10903_c4_g5_i4	1724	KGN58903	Csa_3G735030	XP_004137948.1 exocyst complex component EXO70B1-like	2029	-10.05	-0.2513	1	105	1925	2029
TRINITY_DN10903_c4_g5_i4	1724	KGN59449	Csa_3G821035	#N/A	201	-15.22	-0.2144	489	689	1	201
TRINITY_DN10903_c4_g5_i4	1724	KGN55658	Csa_3G002770	XP_004146143.1 cold shock domain-containing protein 3-like	189	-11.55	-0.2265	1	74	116	189
TRINITY_DN10903_c4_g5_i4	1724	KGN54510	Csa_4G343080	#N/A	384	-11.85	-0.2236	1	78	307	384
TRINITY_DN10903_c4_g5_i4	1724	KGN54671	Csa_4G420120	KGN54671.1hypothetical protein Csa_4G420120	156	-13.23	-0.378	1	79	78	156
TRINITY_DN10903_c4_g5_i4	1724	KGN53884	Csa_4G179680	XP_008454447.1 zinc transport protein ZntB isoform X1	342	-12.11	-0.346	1	55	288	342
TRINITY_DN10903_c4_g5_i4	1724	KGN54945	Csa_4G614190	XP_011653984.1 transmembrane protein 56-like isoform X1	297	-10.37	-0.2357	1	92	206	297
TRINITY_DN10903_c4_g5_i4	1724	KGN53484	Csa_4G056720	#N/A	252	-12.87	-0.3064	1	93	160	252
TRINITY_DN10903_c4_g5_i4	1724	KGN53509	Csa_4G063430	XP_011653261.1 reticulon-like protein B8	1945	-10.69	-0.2227	1	87	1859	1945
TRINITY_DN11049_c1_g1_i2	1021	KGN50335	Csa_5G168740	XP_004143731.2 receptor-like protein 12	2379	-11.07	-0.4612	976	1021	1	46
TRINITY_DN11049_c1_g1_i2	1021	KGN51185	Csa_5G484660	XP_011655296.1 paired amphipathic helix protein Sin3-like 4 isoform X1	258	-9.68	-0.2017	965	1021	1	57
TRINITY_DN11049_c1_g1_i2	1021	KGN64310	Csa_1G046080	XP_004152476.1 dof zinc finger protein DOF5.6	964	-11.56	-0.2627	934	1021	1	88
TRINITY_DN11049_c1_g1_i2	1021	KGN65353	Csa_1G368490	#N/A	156	-9.65	-1.6083	946	1021	1	76
TRINITY_DN11049_c1_g1_i2	1021	KGN48069	Csa_6G428020	XP_004140179.1 G2/mitotic-specific cyclin S13-7	213	-9.68	-0.2847	1	89	125	213
TRINITY_DN11049_c1_g1_i2	1021	KGN47882	Csa_6G409390	KGN47883.1hypothetical protein Csa_6G409400	198	-9.24	-0.2009	1	95	104	198
TRINITY_DN11049_c1_g1_i2	1021	KGN48100	Csa_6G431750	XP_004140196.1 ABC transporter G family member 23	192	-11.35	-0.2027	932	1021	1	90
TRINITY_DN11049_c1_g1_i2	1021	KGN60926	Csa_2G023930	#N/A	219	-13	-0.2453	1	107	113	219
TRINITY_DN11049_c1_g1_i2	1021	KGN62518	Csa_2G358885	KGN62518.1hypothetical protein Csa_2G358885	249	-11.09	-0.2918	961	1021	1	61
TRINITY_DN11049_c1_g1_i2	1021	KGN61859	Csa_2G252080	XP_004148502.1 expansin-like B1	180	-9.95	-0.2031	1	57	124	180
TRINITY_DN11049_c1_g1_i2	1021	KGN43787	Csa_7G067420	---NA---	312	-13.11	-0.2081	937	1021	1	85
TRINITY_DN11049_c1_g1_i2	1021	KGN57777	Csa_3G298060	XP_004139182.2 mitochondrial Rho GTPase 1-like	291	-13.24	-0.2006	934	1021	1	88
TRINITY_DN11049_c1_g1_i2	1021	KGN56622	Csa_3G126860	XP_004133933.1 glycine-rich protein A3	255	-11.75	-0.2026	931	1021	1	91
TRINITY_DN11049_c1_g1_i2	1021	KGN53954	Csa_4G193240	XP_004147526.1 extensin	1305	-277.35	-0.2727	1	1021	72	1092
TRINITY_DN11049_c1_g1_i2	1021	KGN53678	Csa_4G101780	#N/A	225	-13.03	-0.2327	944	1021	1	78
TRINITY_DN11450_c3_g1_i1	1590	KGN51306	Csa_5G516570	XP_011656237.1PREDICTED: uncharacterized protein LOC105435688	1276	-13.22	-0.2938	1	77	1200	1276
TRINITY_DN11450_c3_g1_i1	1590	KGN50075	Csa_5G152900	XP_004143891.2 BTB/POZ domain-containing protein At1g63850	627	-4.78	-0.239	1	24	604	627
TRINITY_DN11450_c3_g1_i1	1590	KGN65055	Csa_1G185110	#N/A	240	-10.35	-0.7962	1	28	213	240
TRINITY_DN11450_c3_g1_i1	1590	KGN61260	Csa_2G074215	#N/A	48	-4.87	-0.2029	837	884	1	48
TRINITY_DN11450_c3_g1_i1	1590	KGN62120	Csa_2G299900	XP_011649391.1 terpene synthase 10	246	-11.03	-0.2451	1	71	176	246
TRINITY_DN11450_c3_g1_i1	1590	KGN55089	Csa_4G628860	XP_004146035.2 glutamate receptor 2.8-like isoform X2	1794	-14.51	-0.2303	1	102	1693	1794
TRINITY_DN11450_c3_g1_i1	1590	KGN55223	Csa_4G641565	KGN49729.1hypothetical protein Csa_5G091390	60	-7.75	-0.2153	930	989	1	60
TRINITY_DN11450_c3_g1_i1	1590	KGN54332	Csa_4G304780	XP_004147906.2 pyruvate dehydrogenase (acetyl-transferring) kinase, mitochondrial	159	-12.34	-0.242	299	457	1	159
TRINITY_DN11608_c3_g1_i1	765	KGN49671	Csa_5G056110	XP_004142292.1 anthranilate synthase beta subunit 2, chloroplastic-like	279	-15.46	-0.3361	1	59	221	279
TRINITY_DN11608_c3_g1_i1	765	KGN47818	Csa_6G405315	XP_016902005.1 tyrosine-specific transport protein 1-like isoform X1	234	-12.2	-0.5304	725	765	1	41
TRINITY_DN11608_c3_g1_i1	765	KGN45993	Csa_6G041780	XP_024045574.1gamma-secretase subunit APH1-like isoform X2	524	-11.48	-0.2014	1	59	466	524
TRINITY_DN11608_c3_g1_i1	765	KGN47061	Csa_6G182150	#N/A	693	-13.87	-0.204	1	83	611	693
TRINITY_DN11608_c3_g1_i1	765	KGN62247	Csa_2G340400	XP_016902617.1 defensin-like protein 1	613	-15.68	-0.392	681	765	1	85
TRINITY_DN11608_c3_g1_i1	765	KGN43261	Csa_7G014470	#N/A	549	-10.48	-0.3082	720	765	1	46
TRINITY_DN11608_c3_g1_i1	765	KGN59099	Csa_3G769645	#N/A	189	-8.69	-0.212	1	159	31	189
TRINITY_DN11608_c3_g1_i1	765	KGN52743	Csa_4G000640	PSS02633.1Cyclin-dependent kinase	573	-8.9	-0.2225	705	765	1	61
TRINITY_DN11608_c3_g1_i1	765	KGN53781	Csa_4G127000	#N/A	156	-14.39	-0.2027	280	435	1	156
TRINITY_DN11625_c4_g1_i1	1397	KGN63820	Csa_1G023080	XP_004138345.1PREDICTED: uncharacterized protein LOC101203868	2323	-8.09	-0.3517	1332	1397	1	66
TRINITY_DN11625_c4_g1_i1	1397	KGN65548	Csa_1G445360	XP_004147439.2 probable purine permease 10	1461	-11.84	-0.3383	1351	1397	1	47
TRINITY_DN11625_c4_g1_i1	1397	KGN48362	Csa_6G483430	XP_004148650.1 cell wall / vacuolar inhibitor of fructosidase 2	1574	-9.29	-0.3871	1353	1397	1	45
TRINITY_DN11625_c4_g1_i1	1397	KGN47374	Csa_6G307350	#N/A	738	-15.04	-0.2686	1276	1397	1	122
TRINITY_DN11625_c4_g1_i1	1397	KGN61260	Csa_2G074215	#N/A	48	-4.83	-0.2195	746	793	1	48
TRINITY_DN11625_c4_g1_i1	1397	KGN61622	Csa_2G190790	YP_247581.1ribosomal protein S16	387	-7.09	-0.3083	1335	1397	1	63
TRINITY_DN11625_c4_g1_i1	1397	KGN62585	Csa_2G361510	XP_023536738.1dentin sialophosphoprotein-like	330	-13.68	-0.2137	1311	1397	1	87
TRINITY_DN11625_c4_g1_i1	1397	KGN44685	Csa_7G372310	XP_004150362.1 fimbrin-2	594	-6.35	-0.2442	1369	1397	1	29
TRINITY_DN11625_c4_g1_i1	1397	KGN55597	Csa_3G000700	XP_011650249.1 DNA mismatch repair protein MLH3 isoform X2	207	-17.16	-0.2172	210	416	1	207
TRINITY_DN11625_c4_g1_i1	1397	KGN57023	Csa_3G150020	#N/A	186	-10.37	-0.2592	1337	1397	1	61
TRINITY_DN11625_c4_g1_i1	1397	KGN58293	Csa_3G608720	KGN58293.1hypothetical protein Csa_3G608720	649	-9.53	-0.6807	1340	1397	1	58
TRINITY_DN11625_c4_g1_i1	1397	KGN54760	Csa_4G455670	#N/A	333	-10.33	-0.2296	1345	1397	1	53
TRINITY_DN11625_c4_g1_i1	1397	KGN55223	Csa_4G641565	KGN49729.1hypothetical protein Csa_5G091390	60	-9.44	-0.2421	1	56	5	60
TRINITY_DN11625_c4_g1_i1	1397	KGN53698	Csa_4G107400	XP_004137170.1PREDICTED: uncharacterized protein LOC101215901	288	-12.49	-0.2715	1	84	205	288
TRINITY_DN11738_c3_g2_i3	1716	KGN50069	Csa_5G152840	PRQ17610.1putative NTF2-like domain-containing protein	920	-10.68	-0.3445	1664	1716	1	53
TRINITY_DN11738_c3_g2_i3	1716	KGN51937	Csa_5G606290	XP_004135166.1 methyltransferase-like protein 7A isoform X1	1845	-21.71	-0.2616	1622	1716	1	95
TRINITY_DN11738_c3_g2_i3	1716	KGN50075	Csa_5G152900	XP_004143891.2 BTB/POZ domain-containing protein At1g63850	627	-4.05	-0.2132	1688	1716	1	29
TRINITY_DN11738_c3_g2_i3	1716	KGN50566	Csa_5G182710	#N/A	195	-12.37	-0.2028	1588	1716	1	129
TRINITY_DN11738_c3_g2_i3	1716	KGN65587	Csa_1G467070	XP_011657517.1 alpha,alpha-trehalose-phosphate synthase [UDP-forming] 1-like	411	-4.73	-0.2365	1	32	380	411
TRINITY_DN11738_c3_g2_i3	1716	KGN65387	Csa_1G399640	XP_004149862.2 tudor domain-containing protein 3	420	-10.85	-0.2932	1	72	349	420
TRINITY_DN11738_c3_g2_i3	1716	KGN47284	Csa_6G284710	XP_022922213.1nipped-B-like protein B isoform X3	333	-9.82	-0.6138	1690	1716	1	27
TRINITY_DN11738_c3_g2_i3	1716	KGN46832	Csa_6G140800	XP_004145738.2 F-box/kelch-repeat protein At5g60570-like	255	-12.68	-0.3729	1	68	188	255
TRINITY_DN11738_c3_g2_i3	1716	KGN46652	Csa_6G118320	PON92940.1dimethylallyl, adenosine tRNA methylthiotransferase	267	-9.48	-0.2562	1	63	205	267
TRINITY_DN11738_c3_g2_i3	1716	KGN47554	Csa_6G358670	#N/A	597	-7.71	-0.2754	1	79	519	597
TRINITY_DN11738_c3_g2_i3	1716	KGN47556	Csa_6G358690	KHG20887.1NADH-ubiquinone oxidoreductase chain 5	812	-8.69	-0.6207	1681	1716	1	36
TRINITY_DN11738_c3_g2_i3	1716	KGN61951	Csa_2G271440	XP_015893260.1zinc-regulated protein 8-like	495	-7.82	-0.2793	1624	1716	1	93
TRINITY_DN11738_c3_g2_i3	1716	KGN44685	Csa_7G372310	XP_004150362.1 fimbrin-2	594	-4.67	-0.6671	1628	1716	1	89
TRINITY_DN11738_c3_g2_i3	1716	KGN45227	Csa_7G432080	XP_011659507.1 ethylene-responsive transcription factor ERF003-like	626	-9.21	-0.3411	1	86	541	626
TRINITY_DN11738_c3_g2_i3	1716	KGN56934	Csa_3G144730	XP_004134114.1 protein argonaute 10	384	-9.47	-0.2785	1	63	322	384
TRINITY_DN11738_c3_g2_i3	1716	KGN57394	Csa_3G182790	XP_004140769.1 putative transporter arsB	255	-13.03	-0.2102	1	86	170	255
TRINITY_DN11738_c3_g2_i3	1716	KGN54811	Csa_4G507410	#N/A	1236	-5.66	-0.3329	1	40	1197	1236
TRINITY_DN11738_c3_g2_i3	1716	KGN55259	Csa_4G642400	---NA---	369	-13.73	-0.6865	1	57	313	369
TRINITY_DN11821_c2_g4_i1	1047	KGN65076	Csa_1G194710	#N/A	582	-4.99	-0.7129	1022	1047	1	26
TRINITY_DN11821_c2_g4_i1	1047	KGN61620	Csa_2G190770	#N/A	540	-6.49	-0.2704	991	1047	1	57
TRINITY_DN11821_c2_g4_i1	1047	KGN62455	Csa_2G354810	KGN62455.1hypothetical protein Csa_2G354810	966	-4.83	-0.4391	997	1047	1	51
TRINITY_DN11821_c2_g4_i1	1047	KGN62298	Csa_2G348850	KGN62298.1hypothetical protein Csa_2G348850	903	-12.9	-0.2434	1	186	718	903
TRINITY_DN11821_c2_g4_i1	1047	KGN45320	Csa_7G434965	#N/A	198	-7.32	-0.8133	1026	1047	1	22
TRINITY_DN11821_c2_g4_i1	1047	KGN59765	Csa_3G843840	XP_004141142.1 glucan endo-1,3-beta-glucosidase 8-like	588	-7.64	-0.3322	995	1047	1	53
TRINITY_DN11934_c0_g6_i1	1935	KGN49731	Csa_5G091900	#N/A	210	-9.24	-0.2432	1	48	163	210
TRINITY_DN11934_c0_g6_i1	1935	KGN61260	Csa_2G074215	#N/A	48	-6.28	-0.4187	606	653	1	48
TRINITY_DN11934_c0_g6_i1	1935	KGN44549	Csa_7G329345	PHU30032.1Photosystem II protein D1	288	-11.36	-0.2705	1	72	217	288
TRINITY_DN11934_c0_g6_i1	1935	KGN57639	Csa_3G236560	#N/A	714	-6.63	-3.315	1	22	693	714
TRINITY_DN11934_c0_g6_i1	1935	KGN55956	Csa_3G038780	#N/A	252	-11.4	-0.456	1	46	207	252
TRINITY_DN11934_c0_g6_i1	1935	KGN53908	Csa_4G187870	XP_004149462.2 WD repeat-containing protein 91-like	348	-13.6	-0.2159	1	100	249	348
TRINITY_DN11934_c0_g6_i3	1923	KGN49731	Csa_5G091900	#N/A	210	-9.24	-0.2432	1	48	163	210
TRINITY_DN11934_c0_g6_i3	1923	KGN61260	Csa_2G074215	#N/A	48	-6.28	-0.4187	594	641	1	48
TRINITY_DN11934_c0_g6_i3	1923	KGN44549	Csa_7G329345	PHU30032.1Photosystem II protein D1	288	-11.36	-0.2705	1	72	217	288
TRINITY_DN11934_c0_g6_i3	1923	KGN57639	Csa_3G236560	#N/A	714	-6.63	-3.315	1	22	693	714
TRINITY_DN11934_c0_g6_i3	1923	KGN55956	Csa_3G038780	#N/A	252	-11.4	-0.456	1	46	207	252
TRINITY_DN11934_c0_g6_i3	1923	KGN53908	Csa_4G187870	XP_004149462.2 WD repeat-containing protein 91-like	348	-13.6	-0.2159	1	100	249	348
TRINITY_DN12270_c5_g6_i2	963	KGN51952	Csa_5G606430	XP_022956567.1CSC1-like protein At1g69450 isoform X1	216	-7.84	-0.3136	928	963	1	36
TRINITY_DN12270_c5_g6_i2	963	KGN49842	Csa_5G139200	#N/A	708	-9.38	-0.5863	1	23	686	708
TRINITY_DN12270_c5_g6_i2	963	KGN50741	Csa_5G223000	XP_004146470.1 probably inactive leucine-rich repeat receptor-like protein kinase At3g28040	198	-13.66	-0.207	839	963	1	125
TRINITY_DN12270_c5_g6_i2	963	KGN66108	Csa_1G571800	KGN66108.1hypothetical protein Csa_1G571800	243	-12.11	-0.2954	915	963	1	49
TRINITY_DN12270_c5_g6_i2	963	KGN66655	Csa_1G654845	XP_004139164.1 metalloendoproteinase 1-like	180	-9.06	-0.3775	851	963	1	113
TRINITY_DN12270_c5_g6_i2	963	KGN65099	Csa_1G212850	#N/A	210	-9.56	-0.3297	1	45	166	210
TRINITY_DN12270_c5_g6_i2	963	KGN65300	Csa_1G305730	KGN65300.1hypothetical protein Csa_1G305730	246	-13.13	-0.4528	1	55	192	246
TRINITY_DN12270_c5_g6_i2	963	KGN66077	Csa_1G569530	#N/A	357	-11.78	-0.2067	1	66	292	357
TRINITY_DN12270_c5_g6_i2	963	KGN47745	Csa_6G398220	XP_011657881.1 probable receptor-like protein kinase At2g23200	669	-14.84	-0.212	886	963	1	78
TRINITY_DN12270_c5_g6_i2	963	KGN45906	Csa_6G020200	#N/A	195	-10.77	-0.2071	707	901	1	195
TRINITY_DN12270_c5_g6_i2	963	KGN60629	Csa_2G005020	XP_004139427.1 probable serine incorporator isoform X1	294	-9.16	-0.7046	928	963	1	36
TRINITY_DN12270_c5_g6_i2	963	KGN44258	Csa_7G236260	#N/A	234	-11.82	-0.3195	917	963	1	47
TRINITY_DN12270_c5_g6_i2	963	KGN58417	Csa_3G640590	XP_004144416.1 protein FAM32A	1131	-15.79	-0.2322	845	963	1	119
TRINITY_DN12270_c5_g6_i2	963	KGN55575	Csa_4G675250	XP_004151183.1 translation initiation factor IF-2, chloroplastic	285	-9.64	-0.241	846	963	1	118
TRINITY_DN12270_c5_g6_i2	963	KGN54140	Csa_4G288110	XP_004142235.1 linoleate 13S-lipoxygenase 2-1, chloroplastic-like	492	-12.85	-0.2216	896	963	1	68
TRINITY_DN12270_c5_g6_i2	963	KGN55180	Csa_4G639190	XP_008452530.1 putative dihydroflavonol-4-reductase	1227	-20.37	-0.3339	886	963	1	78
TRINITY_DN12270_c5_g6_i2	963	KGN53814	Csa_4G141220	#N/A	225	-11.93	-0.2169	864	963	1	100
TRINITY_DN12616_c1_g4_i4	1120	KGN64451	Csa_1G051880	XP_011652339.1 LRR receptor-like serine/threonine-protein kinase FLS2	2655	-8.42	-0.3661	1066	1120	1	55
TRINITY_DN12616_c1_g4_i4	1120	KGN65979	Csa_1G555640	XP_011659402.1 putative pentatricopeptide repeat-containing protein At1g56570	156	-12.01	-0.2224	1049	1120	1	72
TRINITY_DN12616_c1_g4_i4	1120	KGN65290	Csa_1G302170	#N/A	267	-10.66	-0.4442	1088	1120	1	33
TRINITY_DN12616_c1_g4_i4	1120	KGN66913	Csa_1G714700	XP_011660325.1 cyclin-T1-3	261	-12.76	-0.29	1061	1120	1	60
TRINITY_DN12616_c1_g4_i4	1120	KGN46840	Csa_6G141370	XP_004145743.1 CASP-like protein 5A2	858	-12.45	-0.211	989	1120	1	132
TRINITY_DN12616_c1_g4_i4	1120	KGN46550	Csa_6G108480	KGN46550.1hypothetical protein Csa_6G108480	315	-16	-0.2105	1006	1120	1	115
TRINITY_DN12616_c1_g4_i4	1120	KGN48873	Csa_6G504540	KGN48873.1hypothetical protein Csa_6G504540	267	-8.31	-0.2078	1036	1120	1	85
TRINITY_DN12616_c1_g4_i4	1120	KGN62169	Csa_2G307340	XP_004150660.1 probable trehalose-phosphate phosphatase J isoform X1	1205	-16.01	-0.232	1049	1120	1	72
TRINITY_DN12616_c1_g4_i4	1120	KGN60629	Csa_2G005020	XP_004139427.1 probable serine incorporator isoform X1	294	-8.83	-0.4014	1086	1120	1	35
TRINITY_DN12616_c1_g4_i4	1120	KGN60725	Csa_2G008650	OVA19190.1Anaphase-promoting complex	207	-10.37	-0.3457	1057	1120	1	64
TRINITY_DN12616_c1_g4_i4	1120	KGN62687	Csa_2G368880	XP_004152644.1 endoplasmin homolog	2871	-466.92	-1.7358	663	1120	1	458
TRINITY_DN12616_c1_g4_i4	1120	KGN62934	Csa_2G380630	XP_011650198.1 UPF0481 protein At3g47200-like	1214	-11.28	-0.2968	1055	1120	1	66
TRINITY_DN12616_c1_g4_i4	1120	KGN44324	Csa_7G253790	#N/A	189	-9.21	-0.2878	1057	1120	1	64
TRINITY_DN12616_c1_g4_i4	1120	KGN43527	Csa_7G043690	XP_011658583.1 condensin-2 complex subunit H2	246	-8.27	-0.2954	1066	1120	1	55
TRINITY_DN12616_c1_g4_i4	1120	KGN58443	Csa_3G644820	XP_011651712.1 origin of replication complex subunit 1B-like	259	-15.65	-0.2953	1013	1120	1	108
TRINITY_DN12616_c1_g4_i4	1120	KGN58029	Csa_3G444570	---NA---	285	-7.35	-0.294	1044	1120	1	77
TRINITY_DN12616_c1_g4_i4	1120	KGN55814	Csa_3G017080	XP_004147242.1 calcineurin B-like protein 1	204	-12.49	-0.2191	1027	1120	1	94
TRINITY_DN12616_c1_g4_i4	1120	KGN55752	Csa_3G011060	#N/A	225	-18.59	-0.2446	1010	1120	1	111
TRINITY_DN12616_c1_g4_i4	1120	KGN57656	Csa_3G238220	XP_011651315.1 KH domain-containing protein At4g18375	507	-7.69	-0.4524	1085	1120	1	36
TRINITY_DN12616_c1_g4_i4	1120	KGN58516	Csa_3G653970	KGN58516.1hypothetical protein Csa_3G653970	240	-14.32	-0.217	1040	1120	1	81
TRINITY_DN12616_c1_g4_i4	1120	KGN53793	Csa_4G129590	#N/A	291	-10.22	-0.2493	1049	1120	1	72
TRINITY_DN12616_c1_g4_i4	1120	KGN55223	Csa_4G641565	KGN49729.1hypothetical protein Csa_5G091390	60	-7.7	-0.2333	1045	1104	1	60
TRINITY_DN12651_c0_g2_i1	960	KGN66543	Csa_1G629000	XP_011660165.1PREDICTED: uncharacterized protein LOC101217581	342	-10.91	-0.202	1	63	280	342
TRINITY_DN12651_c0_g2_i1	960	KGN49195	Csa_6G517030	#N/A	231	-7.71	-0.2487	898	960	1	63
TRINITY_DN12651_c0_g2_i1	960	KGN62480	Csa_2G356050	#N/A	713	-13.35	-0.2519	1	69	645	713
TRINITY_DN12651_c0_g2_i1	960	KGN60924	Csa_2G023910	NP_001292695.1linoleate 9S-lipoxygenase 6-like	165	-9.21	-0.5756	1	39	127	165
TRINITY_DN12651_c0_g2_i1	960	KGN43457	Csa_7G037610	AAB71340.1 pathogen-induced protein CuPi1	560	-12.16	-0.2097	1	88	473	560
TRINITY_DN12651_c0_g2_i1	960	KGN45320	Csa_7G434965	#N/A	198	-11.55	-0.5022	1	33	166	198
TRINITY_DN12651_c0_g2_i1	960	KGN45442	Csa_7G448040	XP_004141730.1 translation initiation factor eIF-2B subunit alpha	309	-8.66	-0.2341	907	960	1	54
TRINITY_DN12651_c0_g2_i1	960	KGN57901	Csa_3G383770	#N/A	195	-9.3	-0.3444	1	57	139	195
TRINITY_DN12651_c0_g2_i1	960	KGN56936	Csa_3G145240	#N/A	537	-8.01	-0.3204	1	35	503	537
TRINITY_DN12651_c0_g2_i1	960	KGN54947	Csa_4G614205	#N/A	219	-12.26	-0.2114	1	80	140	219
TRINITY_DN12651_c0_g2_i1	960	KGN52904	Csa_4G006110	#N/A	186	-12.46	-0.201	1	70	117	186
TRINITY_DN12901_c4_g4_i2	1225	KGN51988	Csa_5G606780	#N/A	917	-12.17	-0.2173	1	74	844	917
TRINITY_DN12901_c4_g4_i2	1225	KGN52317	Csa_5G623800	XP_004142431.1 two-component response regulator ARR9-like	649	-13.67	-0.3695	1	49	601	649
TRINITY_DN12901_c4_g4_i2	1225	KGN50934	Csa_5G349580	XP_008463831.1 phagocyte signaling-impaired protein isoform X2	365	-16.45	-0.2006	1105	1225	1	121
TRINITY_DN12901_c4_g4_i2	1225	KGN52689	Csa_5G650540	#N/A	216	-11.14	-0.2856	1	61	156	216
TRINITY_DN12901_c4_g4_i2	1225	KGN50185	Csa_5G157925	#N/A	192	-14.59	-0.2055	1	98	95	192
TRINITY_DN12901_c4_g4_i2	1225	KGN52112	Csa_5G610460	#N/A	228	-10.36	-0.2031	1	83	146	228
TRINITY_DN12901_c4_g4_i2	1225	KGN51750	Csa_5G598090	NP_001295782.1uncharacterized LOC101222690	150	-10.35	-0.3569	1186	1225	1	40
TRINITY_DN12901_c4_g4_i2	1225	KGN51008	Csa_5G403040	KGN51008.1hypothetical protein Csa_5G403040	393	-12.23	-0.2265	1162	1225	1	64
TRINITY_DN12901_c4_g4_i2	1225	KGN51739	Csa_5G597490	XP_004135492.1 pentatricopeptide repeat-containing protein At1g13040, mitochondrial	177	-8.68	-0.2553	1	67	111	177
TRINITY_DN12901_c4_g4_i2	1225	KGN66230	Csa_1G587410	XP_004135817.1 PRA1 family protein F2	882	-13.23	-0.21	1	120	763	882
TRINITY_DN12901_c4_g4_i2	1225	KGN64588	Csa_1G066570	XP_004153857.1 (3S,6E)-nerolidol synthase 1-like	463	-15.74	-0.2539	1	71	393	463
TRINITY_DN12901_c4_g4_i2	1225	KGN66423	Csa_1G604090	NP_001267706.1metal tolerance protein 4-like	150	-11.01	-0.5505	1157	1225	1	69
TRINITY_DN12901_c4_g4_i2	1225	KGN64493	Csa_1G059720	XP_022954810.1serine/arginine repetitive matrix protein 1-like	744	-11.19	-0.2381	1	49	696	744
TRINITY_DN12901_c4_g4_i2	1225	KGN65725	Csa_1G522510	XP_004145296.1 protein kinase APK1B, chloroplastic-like	243	-8.65	-0.2012	1	68	176	243
TRINITY_DN12901_c4_g4_i2	1225	KGN66701	Csa_1G660700	#N/A	387	-14.58	-0.2176	1	115	273	387
TRINITY_DN12901_c4_g4_i2	1225	KGN66307	Csa_1G597050	XP_011660020.1 guanine nucleotide-binding protein subunit gamma 3-like	713	-16.05	-0.2326	1	87	627	713
TRINITY_DN12901_c4_g4_i2	1225	KGN63802	Csa_1G021920	---NA---	1200	-11.61	-0.2037	1146	1225	1	80
TRINITY_DN12901_c4_g4_i2	1225	KGN49045	Csa_6G511360	#N/A	195	-10.23	-0.2224	1149	1225	1	77
TRINITY_DN12901_c4_g4_i2	1225	KGN45871	Csa_6G016900	#N/A	183	-14.92	-0.2331	1	118	66	183
TRINITY_DN12901_c4_g4_i2	1225	KGN48361	Csa_6G483420	XP_016648306.1 probable cysteine desulfurase	354	-20.13	-0.2033	1	121	234	354
TRINITY_DN12901_c4_g4_i2	1225	KGN49106	Csa_6G513700	KGN49106.1hypothetical protein Csa_6G513700	183	-14.57	-0.2208	1	94	90	183
TRINITY_DN12901_c4_g4_i2	1225	KGN46159	Csa_6G058730	#N/A	282	-12.08	-0.2876	1	56	227	282
TRINITY_DN12901_c4_g4_i2	1225	KGN60546	Csa_2G000540	POO00627.1ATPase, F0 complex, subunit G, mitochondrial	279	-13.05	-0.2139	1	73	207	279
TRINITY_DN12901_c4_g4_i2	1225	KGN60678	Csa_2G006240	EOY31062.1DnaJ/Hsp40 cysteine-rich domain superfamily protein isoform 1	897	-15.88	-0.2836	1	80	818	897
TRINITY_DN12901_c4_g4_i2	1225	KGN63159	Csa_2G406090	XP_008441325.2PREDICTED: uncharacterized protein LOC103485472 isoform X2	210	-13.05	-0.2462	1	61	150	210
TRINITY_DN12901_c4_g4_i2	1225	KGN63130	Csa_2G404820	XP_004138636.1PREDICTED: uncharacterized protein LOC101215509 isoform X3	393	-11.09	-0.231	1	68	326	393
TRINITY_DN12901_c4_g4_i2	1225	KGN60597	Csa_2G002520	XP_011648644.1 sugar transport protein 14 isoform X2	303	-11.43	-0.2658	1	82	222	303
TRINITY_DN12901_c4_g4_i2	1225	KGN61481	Csa_2G139830	#N/A	159	-10.26	-0.2443	1	64	96	159
TRINITY_DN12901_c4_g4_i2	1225	KGN44718	Csa_7G374610	KGN44718.1hypothetical protein Csa_7G374610	348	-12.17	-0.2063	1158	1225	1	68
TRINITY_DN12901_c4_g4_i2	1225	KGN45524	Csa_7G451300	---NA---	1173	-16.66	-0.2082	1141	1225	1	85
TRINITY_DN12901_c4_g4_i2	1225	KGN45349	Csa_7G446660	XP_011659560.1 coatomer subunit beta'-2 isoform X1	198	-10.9	-0.2137	1	55	144	198
TRINITY_DN12901_c4_g4_i2	1225	KGN44241	Csa_7G234130	XP_004139881.1 late embryogenesis abundant protein D-34-like isoform X1	438	-11.43	-0.3175	1	79	360	438
TRINITY_DN12901_c4_g4_i2	1225	KGN57962	Csa_3G414080	#N/A	204	-11.97	-0.2138	1	73	132	204
TRINITY_DN12901_c4_g4_i2	1225	KGN58628	Csa_3G702660	GAV77618.1zf-C3HC4_2 domain-containing protein	198	-11.07	-0.2214	1	76	123	198
TRINITY_DN12901_c4_g4_i2	1225	KGN58765	Csa_3G731760	KGN58765.1hypothetical protein Csa_3G731760	216	-14.37	-0.2318	1	108	109	216
TRINITY_DN12901_c4_g4_i2	1225	KGN54597	Csa_4G374890	#N/A	354	-12.04	-0.3254	1	46	309	354
TRINITY_DN12901_c4_g4_i2	1225	KGN54726	Csa_4G435980	#N/A	183	-9.24	-0.22	1	100	84	183
TRINITY_DN12901_c4_g4_i2	1225	KGN54273	Csa_4G296270	XP_022155011.1large ribosomal RNA subunit accumulation protein YCED homolog 1, chloroplastic	258	-7.61	-0.6918	1	53	206	258
TRINITY_DN12901_c4_g4_i2	1225	KGN53274	Csa_4G043900	#N/A	198	-12.54	-0.2726	1	71	128	198
TRINITY_DN12901_c4_g4_i2	1225	KGN53118	Csa_4G017060	#N/A	153	-9.5	-0.2159	1	55	99	153
TRINITY_DN12901_c4_g4_i2	1225	KGN53619	Csa_4G090870	XP_004148661.2 SAL1 phosphatase-like	201	-12.76	-0.22	1152	1225	1	74
TRINITY_DN12901_c4_g4_i2	1225	KGN54718	Csa_4G432470	#N/A	294	-7.93	-0.2643	1	94	201	294
TRINITY_DN12901_c4_g4_i2	1225	KGN55223	Csa_4G641565	KGN49729.1hypothetical protein Csa_5G091390	60	-6.53	-0.2252	587	646	1	60
TRINITY_DN12904_c5_g2_i9	419	KGN50991	Csa_5G387420	#N/A	258	-17.49	-0.2034	1	106	153	258
TRINITY_DN12904_c5_g2_i9	419	KGN51800	Csa_5G601500	#N/A	1133	-24.08	-0.2617	1	146	988	1133
TRINITY_DN12904_c5_g2_i9	419	KGN51451	Csa_5G549160	#N/A	174	-9.11	-0.2939	343	419	1	77
TRINITY_DN12904_c5_g2_i9	419	KGN50497	Csa_5G177655	#N/A	228	-12.2	-0.244	1	77	152	228
TRINITY_DN12904_c5_g2_i9	419	KGN66761	Csa_1G680080	KYP41477.1Retrovirus-related Pol polyprotein from transposon TNT 1-94	387	-19.96	-0.2193	1	153	235	387
TRINITY_DN12904_c5_g2_i9	419	KGN64226	Csa_1G043285	XP_004137539.1 serine/threonine-protein kinase RIO1-like	297	-19.8	-0.225	1	153	145	297
TRINITY_DN12904_c5_g2_i9	419	KGN64036	Csa_1G039030	XP_004137424.1 SNAP25 homologous protein SNAP33	621	-91.12	-2.0249	1	112	510	621
TRINITY_DN12904_c5_g2_i9	419	KGN47366	Csa_6G304300	#N/A	240	-25.38	-0.2115	1	159	82	240
TRINITY_DN12904_c5_g2_i9	419	KGN46641	Csa_6G117720	#N/A	228	-14.34	-0.2206	1	112	117	228
TRINITY_DN12904_c5_g2_i9	419	KGN46978	Csa_6G156550	XP_008456416.2 transcription factor TCP4-like	336	-20.8	-0.2213	1	112	225	336
TRINITY_DN12904_c5_g2_i9	419	KGN46950	Csa_6G152360	XP_004149257.1 CEN-like protein 2	587	-18.79	-0.261	1	83	505	587
TRINITY_DN12904_c5_g2_i9	419	KGN45756	Csa_6G009110	XP_011656396.1 immediate early response 3-interacting protein 1-like	222	-24.56	-0.2432	1	115	108	222
TRINITY_DN12904_c5_g2_i9	419	KGN47795	Csa_6G403610	XP_004146755.1 zinc finger HIT domain-containing protein 3 isoform X1	402	-17.18	-0.2045	1	124	279	402
TRINITY_DN12904_c5_g2_i9	419	KGN60617	Csa_2G004670	#N/A	186	-20.37	-0.2612	1	137	50	186
TRINITY_DN12904_c5_g2_i9	419	KGN44132	Csa_7G201840	XP_011658958.1 pentatricopeptide repeat-containing protein At5g65560-like isoform X1	267	-15.73	-0.2383	1	99	169	267
TRINITY_DN12904_c5_g2_i9	419	KGN45455	Csa_7G448660	KGN45455.1hypothetical protein Csa_7G448660	183	-10.52	-0.2566	1	67	117	183
TRINITY_DN12904_c5_g2_i9	419	KGN44271	Csa_7G237860	#N/A	312	-16.35	-0.207	1	92	221	312
TRINITY_DN12904_c5_g2_i9	419	KGN59384	Csa_3G815480	XP_022718802.1zinc finger protein VAR3, chloroplastic-like	165	-8.85	-0.2213	1	47	119	165
TRINITY_DN12904_c5_g2_i9	419	KGN56067	Csa_3G063670	XP_011650502.1 serine/arginine-rich splicing factor RS40-like isoform X1	288	-25.92	-0.2074	1	180	109	288
TRINITY_DN12904_c5_g2_i9	419	KGN59375	Csa_3G815400	XP_004136758.2 putative disease resistance protein RGA1	2949	-19.6	-0.239	1	99	2851	2949
TRINITY_DN12904_c5_g2_i9	419	KGN56498	Csa_3G121735	XP_004134320.1 UDP-glycosyltransferase 91A1-like	324	-18.13	-0.2014	1	124	201	324
TRINITY_DN12904_c5_g2_i9	419	KGN57435	Csa_3G185150	XP_004140740.1 heavy metal-associated isoprenylated plant protein 26	535	-13.94	-0.2285	1	68	468	535
TRINITY_DN12904_c5_g2_i9	419	KGN59747	Csa_3G842685	#N/A	189	-19.83	-0.2066	1	148	42	189
TRINITY_DN12904_c5_g2_i9	419	KGN55445	Csa_4G652090	XP_004145510.1 two-component response regulator ARR12-like	1350	-23.84	-0.2003	1	153	1198	1350
TRINITY_DN12904_c5_g2_i9	419	KGN54911	Csa_4G594450	XP_004144648.1 mediator of RNA polymerase II transcription subunit 11	1754	-15.84	-0.2731	1	126	1629	1754
TRINITY_DN12904_c5_g2_i9	419	KGN55452	Csa_4G652650	PON37200.1Ribosomal protein	522	-17.11	-0.2376	1	164	359	522
TRINITY_DN12904_c5_g2_i9	419	KGN55223	Csa_4G641565	KGN49729.1hypothetical protein Csa_5G091390	60	-6.11	-0.235	1	53	8	60
TRINITY_DN13143_c2_g7_i1	635	KGN61260	Csa_2G074215	#N/A	48	-6.24	-0.78	487	534	1	48
TRINITY_DN13143_c2_g7_i1	635	KGN44106	Csa_7G191190	#N/A	192	-16.63	-0.2132	524	635	1	112
TRINITY_DN13143_c2_g7_i1	635	KGN59278	Csa_3G799620	YP_247645.1ribosomal protein S7	255	-31.35	-0.234	484	635	1	152
TRINITY_DN13143_c2_g7_i1	635	KGN57564	Csa_3G214040	#N/A	207	-16.57	-0.227	511	635	1	125
TRINITY_DN13143_c2_g7_i1	635	KGN56896	Csa_3G142410	KGN56895.1Protease inhibitor protein	216	-12.63	-0.2141	1	66	151	216
TRINITY_DN13143_c2_g7_i1	635	KGN57656	Csa_3G238220	XP_011651315.1 KH domain-containing protein At4g18375	507	-7.78	-0.3112	583	635	1	53
TRINITY_DN13143_c2_g7_i1	635	KGN54772	Csa_4G488690	XP_011653887.1 splicing factor U2AF-associated protein 2	159	-11.33	-0.2138	460	618	1	159
TRINITY_DN13143_c2_g7_i1	635	KGN55223	Csa_4G641565	KGN49729.1hypothetical protein Csa_5G091390	60	-8.11	-0.5407	70	129	1	60
TRINITY_DN13265_c2_g1_i4	1317	KGN51428	Csa_5G537530	XP_011655440.1 phosphoinositide phosphatase SAC3	276	-10.05	-0.2792	1244	1317	1	74
TRINITY_DN13265_c2_g1_i4	1317	KGN49572	Csa_5G003640	KGN49572.1hypothetical protein Csa_5G003640	222	-10.11	-0.5055	1284	1317	1	34
TRINITY_DN13265_c2_g1_i4	1317	KGN49626	Csa_5G031950	XP_008461703.1 protein HESO1 isoform X1	327	-12.63	-0.2255	1	125	203	327
TRINITY_DN13265_c2_g1_i4	1317	KGN51415	Csa_5G532470	XP_011655432.1 structural maintenance of chromosomes protein 4	657	-15.43	-0.2085	1	113	545	657
TRINITY_DN13265_c2_g1_i4	1317	KGN64761	Csa_1G089495	XP_004147271.1 tetraspanin-3-like	408	-16.55	-0.2207	1231	1317	1	87
TRINITY_DN13265_c2_g1_i4	1317	KGN64713	Csa_1G077140	---NA---	1310	-12.03	-0.2506	1262	1317	1	56
TRINITY_DN13265_c2_g1_i4	1317	KGN65836	Csa_1G533430	XP_008457336.1 protein LIGHT-DEPENDENT SHORT HYPOCOTYLS 5-like	585	-17.82	-0.2228	1224	1317	1	94
TRINITY_DN13265_c2_g1_i4	1317	KGN64585	Csa_1G066540	EOY28524.1 Eukaryotic translation initiation factor-related, putative isoform 1	351	-11.63	-0.2237	1	67	285	351
TRINITY_DN13265_c2_g1_i4	1317	KGN65703	Csa_1G503400	XP_008457496.1 ubiquitin-conjugating enzyme E2 7	504	-12.9	-0.2081	1244	1317	1	74
TRINITY_DN13265_c2_g1_i4	1317	KGN66467	Csa_1G612910	#N/A	375	-5.57	-0.7957	1	120	256	375
TRINITY_DN13265_c2_g1_i4	1317	KGN65276	Csa_1G294070	#N/A	189	-9.56	-0.3414	1	46	144	189
TRINITY_DN13265_c2_g1_i4	1317	KGN66543	Csa_1G629000	XP_011660165.1PREDICTED: uncharacterized protein LOC101217581	342	-12.56	-0.2284	1254	1317	1	64
TRINITY_DN13265_c2_g1_i4	1317	KGN65896	Csa_1G537460	#N/A	192	-13.24	-0.3152	1228	1317	1	90
TRINITY_DN13265_c2_g1_i4	1317	KGN49347	Csa_6G520450	XP_011658268.1 transcription factor GTE12 isoform X2	339	-9.53	-0.2508	1	66	274	339
TRINITY_DN13265_c2_g1_i4	1317	KGN48546	Csa_6G491090	XP_004141904.1 probable beta-1,4-xylosyltransferase IRX14	261	-13.22	-0.3672	1248	1317	1	70
TRINITY_DN13265_c2_g1_i4	1317	KGN48069	Csa_6G428020	XP_004140179.1 G2/mitotic-specific cyclin S13-7	213	-12.21	-0.4696	1208	1317	1	110
TRINITY_DN13265_c2_g1_i4	1317	KGN47492	Csa_6G344210	XP_004138987.1 transcription factor MYB44	930	-13.14	-0.2737	1	103	828	930
TRINITY_DN13265_c2_g1_i4	1317	KGN46971	Csa_6G154520	XP_008448239.1 serine/threonine-protein kinase EDR1 isoform X2	333	-8.36	-0.2144	1261	1317	1	57
TRINITY_DN13265_c2_g1_i4	1317	KGN47530	Csa_6G355980	XP_011657336.1 pentatricopeptide repeat-containing protein At5g65560	153	-9.53	-0.2028	1232	1317	1	86
TRINITY_DN13265_c2_g1_i4	1317	KGN47554	Csa_6G358670	#N/A	597	-8.77	-0.9744	1	25	573	597
TRINITY_DN13265_c2_g1_i4	1317	KGN49090	Csa_6G513540	XP_004134775.1 probable WRKY transcription factor 31	252	-18.99	-0.2064	1205	1317	1	113
TRINITY_DN13265_c2_g1_i4	1317	KGN49431	Csa_6G524680	XP_022935447.1ribonucleoside-diphosphate reductase small chain	339	-13.67	-0.2485	1257	1317	1	61
TRINITY_DN13265_c2_g1_i4	1317	KGN61260	Csa_2G074215	#N/A	48	-7.22	-0.2777	196	243	1	48
TRINITY_DN13265_c2_g1_i4	1317	KGN60721	Csa_2G008120	XP_004139287.1 monogalactosyldiacylglycerol synthase 2, chloroplastic	228	-14.23	-0.2259	1	80	149	228
TRINITY_DN13265_c2_g1_i4	1317	KGN60717	Csa_2G008090	XP_004139406.1 ubiquitin carboxyl-terminal hydrolase 22-like isoform X1	156	-11.22	-0.255	1	64	93	156
TRINITY_DN13265_c2_g1_i4	1317	KGN62662	Csa_2G365690	XP_008444781.1 multidrug resistance protein EbrB	777	-15.01	-0.2345	1	114	664	777
TRINITY_DN13265_c2_g1_i4	1317	KGN60858	Csa_2G015340	#N/A	267	-13.86	-1.0662	1285	1317	1	33
TRINITY_DN13265_c2_g1_i4	1317	KGN61481	Csa_2G139830	#N/A	159	-16.4	-0.2187	1	83	77	159
TRINITY_DN13265_c2_g1_i4	1317	KGN63149	Csa_2G405000	XP_004138628.1 probable histone chaperone ASF1A	198	-11.53	-0.3603	1	106	93	198
TRINITY_DN13265_c2_g1_i4	1317	KGN43222	Csa_7G009180	XP_011658589.1 5'-methylthioadenosine/S-adenosylhomocysteine nucleosidase 2	351	-13.57	-0.3571	1265	1317	1	53
TRINITY_DN13265_c2_g1_i4	1317	KGN43253	Csa_7G012420	#N/A	156	-15.12	-0.2224	1237	1317	1	81
TRINITY_DN13265_c2_g1_i4	1317	KGN45240	Csa_7G432210	EOY31261.1Serine-rich protein-related	318	-10.54	-0.2774	1	136	183	318
TRINITY_DN13265_c2_g1_i4	1317	KGN43586	Csa_7G047225	XP_004136812.1 protein ULTRAPETALA 1-like	207	-11.8	-0.2878	1261	1317	1	57
TRINITY_DN13265_c2_g1_i4	1317	KGN44337	Csa_7G259370	XP_008447041.1 BURP domain-containing protein BNM2C-like	225	-8.73	-0.485	1284	1317	1	34
TRINITY_DN13265_c2_g1_i4	1317	KGN57683	Csa_3G251930	XP_004145621.2 probable magnesium transporter NIPA8	342	-12.37	-0.217	1	66	277	342
TRINITY_DN13265_c2_g1_i4	1317	KGN57765	Csa_3G284010	#N/A	237	-13.62	-0.2197	1248	1317	1	70
TRINITY_DN13265_c2_g1_i4	1317	KGN56771	Csa_3G133220	#N/A	225	-17.1	-0.2375	1219	1317	1	99
TRINITY_DN13265_c2_g1_i4	1317	KGN57818	Csa_3G319300	XP_011652694.1 60S ribosomal protein L7-1	228	-11.72	-0.2056	1	102	127	228
TRINITY_DN13265_c2_g1_i4	1317	KGN58570	Csa_3G687220	#N/A	612	-12.88	-0.322	1226	1317	1	92
TRINITY_DN13265_c2_g1_i4	1317	KGN56397	Csa_3G119315	XP_011650663.1 gibberellin-regulated protein 14-like	312	-12.86	-0.2009	1213	1317	1	105
TRINITY_DN13265_c2_g1_i4	1317	KGN60441	Csa_3G911270	#N/A	237	-15.47	-0.2456	1253	1317	1	65
TRINITY_DN13265_c2_g1_i4	1317	KGN56294	Csa_3G113360	RVW51122.1putative ribonuclease H protein	2440	-17.51	-0.2918	1227	1317	1	91
TRINITY_DN13265_c2_g1_i4	1317	KGN58628	Csa_3G702660	GAV77618.1zf-C3HC4_2 domain-containing protein	198	-10.97	-0.2151	1258	1317	1	60
TRINITY_DN13265_c2_g1_i4	1317	KGN60442	Csa_3G911280	KHG21598.1 Altered inheritance of mitochondria 39, mitochondrial	593	-13.06	-0.3185	1	71	523	593
TRINITY_DN13265_c2_g1_i4	1317	KGN56491	Csa_3G121670	XP_004133849.1 50S ribosomal protein L5, chloroplastic	186	-13.99	-0.2544	1255	1317	1	63
TRINITY_DN13265_c2_g1_i4	1317	KGN56003	Csa_3G045170	XP_011650464.1PREDICTED: uncharacterized protein LOC105434787	389	-13.35	-0.445	1243	1317	1	75
TRINITY_DN13265_c2_g1_i4	1317	KGN53841	Csa_4G165860	#N/A	438	-16.08	-0.3655	1270	1317	1	48
TRINITY_DN13265_c2_g1_i4	1317	KGN54741	Csa_4G439080	---NA---	641	-11.79	-0.2105	1233	1317	1	85
TRINITY_DN13265_c2_g1_i4	1317	KGN55467	Csa_4G652790	XP_004145522.1 calcium uptake protein 1, mitochondrial	1852	-16.19	-0.3765	1244	1317	1	74
TRINITY_DN13265_c2_g1_i4	1317	KGN53065	Csa_4G014080	#N/A	216	-12.47	-0.2711	1254	1317	1	64
TRINITY_DN13265_c2_g1_i4	1317	KGN53076	Csa_4G015170	#N/A	216	-12.36	-0.2026	1235	1317	1	83
TRINITY_DN13265_c2_g1_i4	1317	KGN55223	Csa_4G641565	KGN49729.1hypothetical protein Csa_5G091390	60	-9.89	-0.2412	854	913	1	60
TRINITY_DN13265_c2_g1_i4	1317	KGN54896	Csa_4G575870	XP_004144657.1 protein cornichon homolog 1	198	-9.48	-0.4514	1280	1317	1	38
TRINITY_DN13265_c2_g1_i4	1317	KGN54296	Csa_4G297460	#N/A	228	-18.83	-0.2942	1237	1317	1	81
TRINITY_DN13265_c2_g1_i4	1317	KGN53765	Csa_4G124870	XP_022936930.1uncharacterized RING finger protein P4H10.07-like isoform X1	183	-10.61	-0.2122	1	82	102	183
TRINITY_DN13265_c2_g1_i4	1317	KGN54907	Csa_4G593920	XP_011653953.1 cleavage stimulation factor subunit 77 isoform X1	237	-12.96	-0.2025	1205	1317	1	113
TRINITY_DN13265_c2_g1_i4	1317	KGN53982	Csa_4G233360	#N/A	177	-7.87	-0.2385	1257	1317	1	61
TRINITY_DN13328_c1_g12_i1	1126	KGN63247	Csa_2G418340	GAV66982.1Atg8 domain-containing protein	706	-29.27	-0.5973	1	108	599	706
TRINITY_DN13328_c1_g12_i1	1126	KGN62633	Csa_2G362460	#N/A	156	-17.33	-0.2088	458	613	1	156
[truncated: 2,436 more rows]

## Sheet: cis targets
Supplementary Table S8. Cis targets of DElncRNA in reference assembly
DElncRNA	chromosome	lncRNA start	lncRNA end	target start	target end	target id
TRINITY_DN13541_c1_g2_i2	1	21944441	21947022	21841526	21844643	Csa_1G575120
TRINITY_DN13541_c1_g2_i2	1	21944441	21947022	21845890	21848374	Csa_1G575130
TRINITY_DN13541_c1_g2_i2	1	21944441	21947022	21858222	21861744	Csa_1G575150
TRINITY_DN13541_c1_g2_i2	1	21944441	21947022	21862130	21865060	Csa_1G575160
TRINITY_DN13541_c1_g2_i2	1	21944441	21947022	21865627	21868080	Csa_1G575170
TRINITY_DN13541_c1_g2_i2	1	21944441	21947022	21879405	21880553	Csa_1G575190
TRINITY_DN13541_c1_g2_i2	1	21944441	21947022	21891630	21894134	Csa_1G580190
TRINITY_DN13541_c1_g2_i2	1	21944441	21947022	21894843	21896391	Csa_1G580200
TRINITY_DN13541_c1_g2_i2	1	21944441	21947022	21897134	21901958	Csa_1G580210
TRINITY_DN13541_c1_g2_i2	1	21944441	21947022	21909995	21914750	Csa_1G580230
TRINITY_DN13541_c1_g2_i2	1	21944441	21947022	21917697	21919871	Csa_1G580240
TRINITY_DN13541_c1_g2_i2	1	21944441	21947022	21924833	21928394	Csa_1G580250
TRINITY_DN13541_c1_g2_i2	1	21944441	21947022	21938379	21940714	Csa_1G580750
TRINITY_DN13541_c1_g2_i2	1	21944441	21947022	21947251	21948829	Csa_1G586250
TRINITY_DN13541_c1_g2_i2	1	21944441	21947022	21959152	21966208	Csa_1G586750
TRINITY_DN13541_c1_g2_i2	1	21944441	21947022	21973151	21976351	Csa_1G586770
TRINITY_DN13541_c1_g2_i2	1	21944441	21947022	21977625	21981556	Csa_1G586780
TRINITY_DN13541_c1_g2_i2	1	21944441	21947022	21991617	21994163	Csa_1G586800
TRINITY_DN13541_c1_g2_i2	1	21944441	21947022	21996006	22000029	Csa_1G586810
TRINITY_DN13541_c1_g2_i2	1	21944441	21947022	22007931	22012424	Csa_1G586830
TRINITY_DN13541_c1_g2_i2	1	21944441	21947022	22014215	22019819	Csa_1G586840
TRINITY_DN13541_c1_g2_i2	1	21944441	21947022	22024967	22025497	Csa_1G586850
TRINITY_DN13541_c1_g2_i2	1	21944441	21947022	22026016	22027545	Csa_1G586860
TRINITY_DN13541_c1_g2_i2	1	21944441	21947022	22034124	22034653	Csa_1G586870
TRINITY_DN13541_c1_g2_i2	1	21944441	21947022	21855870	21856741	Csa_1G575140
TRINITY_DN13541_c1_g2_i2	1	21944441	21947022	21872186	21873437	Csa_1G575180
TRINITY_DN13541_c1_g2_i2	1	21944441	21947022	21903726	21907780	Csa_1G580220
TRINITY_DN13541_c1_g2_i2	1	21944441	21947022	21968427	21972646	Csa_1G586760
TRINITY_DN13541_c1_g2_i2	1	21944441	21947022	21986032	21989533	Csa_1G586790
TRINITY_DN13541_c1_g2_i2	1	21944441	21947022	22000542	22003844	Csa_1G586820
TRINITY_DN13541_c1_g2_i2	1	21944441	21947022	22034792	22044906	Csa_1G586880
TRINITY_DN13953_c2_g3_i10	7	6297206	6299607	6205710	6208911	Csa_7G154490
TRINITY_DN13953_c2_g3_i10	7	6297206	6299607	6224294	6225685	Csa_7G154990
TRINITY_DN13953_c2_g3_i10	7	6297206	6299607	6231468	6234461	Csa_7G155000
TRINITY_DN13953_c2_g3_i10	7	6297206	6299607	6279026	6280388	Csa_7G157500
TRINITY_DN13953_c2_g3_i10	7	6297206	6299607	6283934	6284581	Csa_7G157510
TRINITY_DN13953_c2_g3_i10	7	6297206	6299607	6313133	6313526	Csa_7G159510
TRINITY_DN13953_c2_g3_i10	7	6297206	6299607	6324695	6324967	Csa_7G160010
TRINITY_DN13953_c2_g3_i10	7	6297206	6299607	6336196	6336530	Csa_7G160510
TRINITY_DN13953_c2_g3_i10	7	6297206	6299607	6343519	6349689	Csa_7G160520
TRINITY_DN13953_c2_g3_i10	7	6297206	6299607	6360004	6363700	Csa_7G160530
TRINITY_DN13953_c2_g3_i10	7	6297206	6299607	6370049	6373201	Csa_7G161030
TRINITY_DN13953_c2_g3_i10	7	6297206	6299607	6391666	6391969	Csa_7G162530
TRINITY_DN13953_c2_g3_i10	7	6297206	6299607	6393583	6397697	Csa_7G162540
TRINITY_DN13953_c2_g3_i10	7	6297206	6299607	6398512	6402063	Csa_7G162550
TRINITY_DN13984_c2_g1_i1	1	23492445	23494389	23414908	23418591	Csa_1G601530
TRINITY_DN13984_c2_g1_i1	1	23492445	23494389	23419693	23419776	ENSRNA049758422
TRINITY_DN13984_c2_g1_i1	1	23492445	23494389	23427009	23427092	ENSRNA049758423
TRINITY_DN13984_c2_g1_i1	1	23492445	23494389	23431854	23433626	Csa_1G602030
TRINITY_DN13984_c2_g1_i1	1	23492445	23494389	23452856	23456105	Csa_1G602530
TRINITY_DN13984_c2_g1_i1	1	23492445	23494389	23517582	23523195	Csa_1G604050
TRINITY_DN13984_c2_g1_i1	1	23492445	23494389	23524150	23526443	Csa_1G604060
TRINITY_DN13984_c2_g1_i1	1	23492445	23494389	23538453	23538788	Csa_1G604070
TRINITY_DN13984_c2_g1_i1	1	23492445	23494389	23554573	23554794	Csa_1G604090
TRINITY_DN13984_c2_g1_i1	1	23492445	23494389	23554857	23558189	Csa_1G604100
TRINITY_DN13984_c2_g1_i1	1	23492445	23494389	23570829	23570901	ENSRNA049758424
TRINITY_DN13984_c2_g1_i1	1	23492445	23494389	23571234	23576034	Csa_1G604600
TRINITY_DN13984_c2_g1_i1	1	23492445	23494389	23577609	23589826	Csa_1G604850
TRINITY_DN13984_c2_g1_i1	1	23492445	23494389	23487966	23495000	Csa_1G604040
TRINITY_DN13984_c2_g1_i1	1	23492445	23494389	23542191	23551178	Csa_1G604080
TRINITY_DN13984_c2_g1_i1	1	23492445	23494389	23460999	23465053	Csa_1G602540
TRINITY_DN11450_c3_g1_i1	1	9305916	9307341	9243584	9248006	Csa_1G124000
TRINITY_DN11450_c3_g1_i1	1	9305916	9307341	9253675	9254025	Csa_1G124010
TRINITY_DN11450_c3_g1_i1	1	9305916	9307341	9256288	9256716	Csa_1G124020
TRINITY_DN11450_c3_g1_i1	1	9305916	9307341	9264483	9268143	Csa_1G124520
TRINITY_DN11450_c3_g1_i1	1	9305916	9307341	9281370	9288930	Csa_1G126020
TRINITY_DN11450_c3_g1_i1	1	9305916	9307341	9307746	9308437	Csa_1G126030
TRINITY_DN11450_c3_g1_i1	1	9305916	9307341	9317160	9317494	Csa_1G126040
TRINITY_DN11450_c3_g1_i1	1	9305916	9307341	9317711	9317932	Csa_1G126050
TRINITY_DN11450_c3_g1_i1	1	9305916	9307341	9349097	9353236	Csa_1G132060
TRINITY_DN11450_c3_g1_i1	1	9305916	9307341	9393136	9393604	Csa_1G132090
TRINITY_DN11450_c3_g1_i1	1	9305916	9307341	9396156	9402481	Csa_1G132100
TRINITY_DN11450_c3_g1_i1	1	9305916	9307341	9406775	9407895	Csa_1G132110
TRINITY_DN11450_c3_g1_i1	1	9305916	9307341	9189426	9214652	Csa_1G123490
TRINITY_DN11450_c3_g1_i1	1	9305916	9307341	9221163	9231129	Csa_1G123500
TRINITY_DN11450_c3_g1_i1	1	9305916	9307341	9321020	9327732	Csa_1G126060
TRINITY_DN11450_c3_g1_i1	1	9305916	9307341	9369657	9372729	Csa_1G132070
TRINITY_DN11450_c3_g1_i1	1	9305916	9307341	9380127	9388272	Csa_1G132080
TRINITY_DN11625_c4_g1_i1	6	3534354	3535722	3457939	3460940	Csa_6G043490
TRINITY_DN11625_c4_g1_i1	6	3534354	3535722	3514645	3519725	Csa_6G043990
TRINITY_DN11625_c4_g1_i1	6	3534354	3535722	3531515	3532503	Csa_6G044020
TRINITY_DN11625_c4_g1_i1	6	3534354	3535722	3531515	3533973	Csa_6G044010
TRINITY_DN11625_c4_g1_i1	6	3534354	3535722	3549043	3550684	Csa_6G044530
TRINITY_DN11625_c4_g1_i1	6	3534354	3535722	3575547	3579183	Csa_6G045050
TRINITY_DN11625_c4_g1_i1	6	3534354	3535722	3580901	3583930	Csa_6G045060
TRINITY_DN11625_c4_g1_i1	6	3534354	3535722	3593289	3597305	Csa_6G045080
TRINITY_DN11625_c4_g1_i1	6	3534354	3535722	3598801	3604038	Csa_6G045090
TRINITY_DN11625_c4_g1_i1	6	3534354	3535722	3606809	3611769	Csa_6G045100
TRINITY_DN11625_c4_g1_i1	6	3534354	3535722	3628175	3630070	Csa_6G045120
TRINITY_DN11625_c4_g1_i1	6	3534354	3535722	3522390	3526555	Csa_6G044000
TRINITY_DN11625_c4_g1_i1	6	3534354	3535722	3553776	3558546	Csa_6G044540
TRINITY_DN11625_c4_g1_i1	6	3534354	3535722	3565919	3572028	Csa_6G045040
TRINITY_DN11625_c4_g1_i1	6	3534354	3535722	3586965	3591087	Csa_6G045070
TRINITY_DN11625_c4_g1_i1	6	3534354	3535722	3613457	3623130	Csa_6G045110
TRINITY_DN11625_c4_g1_i1	6	3534354	3535722	3630165	3645790	Csa_6G045130
TRINITY_DN11625_c4_g1_i1	6	3534354	3535722	3538006	3541055	Csa_6G044030
TRINITY_DN13953_c2_g7_i2	2	21232329	21233618	21132989	21133291	Csa_2G408330
TRINITY_DN13953_c2_g7_i2	2	21232329	21233618	21142646	21142993	Csa_2G408350
TRINITY_DN13953_c2_g7_i2	2	21232329	21233618	21143807	21144070	Csa_2G408360
TRINITY_DN13953_c2_g7_i2	2	21232329	21233618	21153978	21159666	Csa_2G408370
TRINITY_DN13953_c2_g7_i2	2	21232329	21233618	21160149	21164372	Csa_2G408380
TRINITY_DN13953_c2_g7_i2	2	21232329	21233618	21168427	21168896	Csa_2G408390
TRINITY_DN13953_c2_g7_i2	2	21232329	21233618	21169438	21169989	Csa_2G408400
TRINITY_DN13953_c2_g7_i2	2	21232329	21233618	21176232	21179615	Csa_2G408410
TRINITY_DN13953_c2_g7_i2	2	21232329	21233618	21187268	21187868	Csa_2G408420
TRINITY_DN13953_c2_g7_i2	2	21232329	21233618	21201456	21205110	Csa_2G408430
TRINITY_DN13953_c2_g7_i2	2	21232329	21233618	21216426	21216682	Csa_2G408930
TRINITY_DN13953_c2_g7_i2	2	21232329	21233618	21231171	21231940	Csa_2G408940
TRINITY_DN13953_c2_g7_i2	2	21232329	21233618	21233928	21236619	Csa_2G408950
TRINITY_DN13953_c2_g7_i2	2	21232329	21233618	21235610	21236269	Csa_2G408960
TRINITY_DN13953_c2_g7_i2	2	21232329	21233618	21242475	21244961	Csa_2G408970
TRINITY_DN13953_c2_g7_i2	2	21232329	21233618	21246243	21247305	Csa_2G408980
TRINITY_DN13953_c2_g7_i2	2	21232329	21233618	21255652	21257314	Csa_2G409480
TRINITY_DN13953_c2_g7_i2	2	21232329	21233618	21275508	21275871	Csa_2G409490
TRINITY_DN13953_c2_g7_i2	2	21232329	21233618	21287399	21288078	Csa_2G409500
TRINITY_DN13953_c2_g7_i2	2	21232329	21233618	21287582	21287971	Csa_2G412500
TRINITY_DN13953_c2_g7_i2	2	21232329	21233618	21315840	21321067	Csa_2G415500
TRINITY_DN13953_c2_g7_i2	2	21232329	21233618	21321744	21322577	Csa_2G415510
TRINITY_DN13953_c2_g7_i2	2	21232329	21233618	21326728	21328843	Csa_2G415520
TRINITY_DN13953_c2_g7_i2	2	21232329	21233618	21134933	21135580	Csa_2G408340
TRINITY_DN13265_c2_g1_i4	4	8992913	8994166	8901748	8906143	Csa_4G179060
TRINITY_DN13265_c2_g1_i4	4	8992913	8994166	8907703	8909004	Csa_4G179070
TRINITY_DN13265_c2_g1_i4	4	8992913	8994166	8910275	8910460	Csa_4G179080
TRINITY_DN13265_c2_g1_i4	4	8992913	8994166	8920506	8923999	Csa_4G179100
TRINITY_DN13265_c2_g1_i4	4	8992913	8994166	8932460	8932533	ENSRNA049758475
TRINITY_DN13265_c2_g1_i4	4	8992913	8994166	8933235	8933483	Csa_4G179115
TRINITY_DN13265_c2_g1_i4	4	8992913	8994166	8950019	8951486	Csa_4G179130
TRINITY_DN13265_c2_g1_i4	4	8992913	8994166	8951423	8952307	Csa_4G179140
TRINITY_DN13265_c2_g1_i4	4	8992913	8994166	8954093	8959751	Csa_4G179150
TRINITY_DN13265_c2_g1_i4	4	8992913	8994166	8962579	8965182	Csa_4G179160
TRINITY_DN13265_c2_g1_i4	4	8992913	8994166	8965693	8969625	Csa_4G179170
TRINITY_DN13265_c2_g1_i4	4	8992913	8994166	8971424	8974694	Csa_4G179670
TRINITY_DN13265_c2_g1_i4	4	8992913	8994166	8974746	8975087	Csa_4G179680
TRINITY_DN13265_c2_g1_i4	4	8992913	8994166	8976930	8977490	Csa_4G179690
TRINITY_DN13265_c2_g1_i4	4	8992913	8994166	8978588	8986078	Csa_4G179700
TRINITY_DN13265_c2_g1_i4	4	8992913	8994166	9001038	9009953	Csa_4G181200
TRINITY_DN13265_c2_g1_i4	4	8992913	8994166	9014182	9014463	Csa_4G181210
TRINITY_DN13265_c2_g1_i4	4	8992913	8994166	9023310	9024420	Csa_4G181710
TRINITY_DN13265_c2_g1_i4	4	8992913	8994166	9028199	9032302	Csa_4G181720
TRINITY_DN13265_c2_g1_i4	4	8992913	8994166	9036045	9041581	Csa_4G182220
TRINITY_DN13265_c2_g1_i4	4	8992913	8994166	9047876	9049237	Csa_4G182230
TRINITY_DN13265_c2_g1_i4	4	8992913	8994166	9050764	9052981	Csa_4G182240
TRINITY_DN13265_c2_g1_i4	4	8992913	8994166	9053611	9059044	Csa_4G182250
TRINITY_DN13265_c2_g1_i4	4	8992913	8994166	9061141	9069683	Csa_4G182260
TRINITY_DN13265_c2_g1_i4	4	8992913	8994166	9078671	9079153	Csa_4G182280
TRINITY_DN13265_c2_g1_i4	4	8992913	8994166	9081363	9081893	Csa_4G182290
TRINITY_DN13265_c2_g1_i4	4	8992913	8994166	8924945	8931772	Csa_4G179110
TRINITY_DN13265_c2_g1_i4	4	8992913	8994166	8934163	8948413	Csa_4G179120
TRINITY_DN13265_c2_g1_i4	4	8992913	8994166	9074165	9077685	Csa_4G182270
TRINITY_DN13265_c2_g1_i4	4	8992913	8994166	8912498	8919132	Csa_4G179090
TRINITY_DN12901_c4_g4_i2	3	459345	460568	364833	367641	Csa_3G002570
TRINITY_DN12901_c4_g4_i2	3	459345	460568	368777	369094	Csa_3G002580
TRINITY_DN12901_c4_g4_i2	3	459345	460568	379165	381615	Csa_3G002600
TRINITY_DN12901_c4_g4_i2	3	459345	460568	388895	389936	Csa_3G002610
TRINITY_DN12901_c4_g4_i2	3	459345	460568	395038	395512	Csa_3G002620
TRINITY_DN12901_c4_g4_i2	3	459345	460568	396199	398292	Csa_3G002630
TRINITY_DN12901_c4_g4_i2	3	459345	460568	399227	403297	Csa_3G002640
TRINITY_DN12901_c4_g4_i2	3	459345	460568	411132	413885	Csa_3G002650
TRINITY_DN12901_c4_g4_i2	3	459345	460568	414572	425624	Csa_3G002660
TRINITY_DN12901_c4_g4_i2	3	459345	460568	427318	431972	Csa_3G002670
TRINITY_DN12901_c4_g4_i2	3	459345	460568	433306	436772	Csa_3G002680
TRINITY_DN12901_c4_g4_i2	3	459345	460568	439026	440364	Csa_3G002690
TRINITY_DN12901_c4_g4_i2	3	459345	460568	442863	445436	Csa_3G002700
TRINITY_DN12901_c4_g4_i2	3	459345	460568	445965	452757	Csa_3G002710
TRINITY_DN12901_c4_g4_i2	3	459345	460568	462080	465856	Csa_3G002730
TRINITY_DN12901_c4_g4_i2	3	459345	460568	466457	470782	Csa_3G002740
TRINITY_DN12901_c4_g4_i2	3	459345	460568	472647	474692	Csa_3G002750
TRINITY_DN12901_c4_g4_i2	3	459345	460568	482764	483713	Csa_3G002760
TRINITY_DN12901_c4_g4_i2	3	459345	460568	487230	488389	Csa_3G002765
TRINITY_DN12901_c4_g4_i2	3	459345	460568	487721	487909	Csa_3G002770
TRINITY_DN12901_c4_g4_i2	3	459345	460568	493921	497600	Csa_3G002790
TRINITY_DN12901_c4_g4_i2	3	459345	460568	497977	500119	Csa_3G002800
TRINITY_DN12901_c4_g4_i2	3	459345	460568	501909	503575	Csa_3G002810
TRINITY_DN12901_c4_g4_i2	3	459345	460568	503667	506679	Csa_3G002820
TRINITY_DN12901_c4_g4_i2	3	459345	460568	508189	508653	Csa_3G002835
TRINITY_DN12901_c4_g4_i2	3	459345	460568	517124	520374	Csa_3G002850
TRINITY_DN12901_c4_g4_i2	3	459345	460568	540151	540351	Csa_3G002870
TRINITY_DN12901_c4_g4_i2	3	459345	460568	545184	550541	Csa_3G002880
TRINITY_DN12901_c4_g4_i2	3	459345	460568	550561	553515	Csa_3G002890
TRINITY_DN12901_c4_g4_i2	3	459345	460568	360130	361807	Csa_3G002560
TRINITY_DN12901_c4_g4_i2	3	459345	460568	374633	378756	Csa_3G002590
TRINITY_DN12901_c4_g4_i2	3	459345	460568	457494	461735	Csa_3G002720
TRINITY_DN12901_c4_g4_i2	3	459345	460568	490327	492870	Csa_3G002780
TRINITY_DN12901_c4_g4_i2	3	459345	460568	507228	509084	Csa_3G002830
TRINITY_DN12901_c4_g4_i2	3	459345	460568	522560	524726	Csa_3G002860
TRINITY_DN12616_c1_g4_i4	2	17845669	17846782	17745174	17750219	Csa_2G367740
TRINITY_DN12616_c1_g4_i4	2	17845669	17846782	17753246	17753635	Csa_2G368240
TRINITY_DN12616_c1_g4_i4	2	17845669	17846782	17755418	17756260	Csa_2G368250
TRINITY_DN12616_c1_g4_i4	2	17845669	17846782	17758877	17759342	Csa_2G368260
TRINITY_DN12616_c1_g4_i4	2	17845669	17846782	17761336	17763934	Csa_2G368270
TRINITY_DN12616_c1_g4_i4	2	17845669	17846782	17764155	17767795	Csa_2G368280
TRINITY_DN12616_c1_g4_i4	2	17845669	17846782	17781359	17784407	Csa_2G368790
TRINITY_DN12616_c1_g4_i4	2	17845669	17846782	17783759	17784190	Csa_2G368800
TRINITY_DN12616_c1_g4_i4	2	17845669	17846782	17788353	17789492	Csa_2G368810
TRINITY_DN12616_c1_g4_i4	2	17845669	17846782	17791476	17792867	Csa_2G368820
TRINITY_DN12616_c1_g4_i4	2	17845669	17846782	17796605	17800379	Csa_2G368830
TRINITY_DN12616_c1_g4_i4	2	17845669	17846782	17812398	17812503	ENSRNA049989724
TRINITY_DN12616_c1_g4_i4	2	17845669	17846782	17817613	17819814	Csa_2G368850
TRINITY_DN12616_c1_g4_i4	2	17845669	17846782	17826120	17827737	Csa_2G368860
TRINITY_DN12616_c1_g4_i4	2	17845669	17846782	17829689	17838957	Csa_2G368870
TRINITY_DN12616_c1_g4_i4	2	17845669	17846782	17848023	17852191	Csa_2G368890
TRINITY_DN12616_c1_g4_i4	2	17845669	17846782	17864199	17865158	Csa_2G368900
TRINITY_DN12616_c1_g4_i4	2	17845669	17846782	17867685	17871935	Csa_2G368910
TRINITY_DN12616_c1_g4_i4	2	17845669	17846782	17879768	17882112	Csa_2G368930
TRINITY_DN12616_c1_g4_i4	2	17845669	17846782	17884014	17885959	Csa_2G368940
TRINITY_DN12616_c1_g4_i4	2	17845669	17846782	17885938	17888634	Csa_2G368950
TRINITY_DN12616_c1_g4_i4	2	17845669	17846782	17894476	17897431	Csa_2G368970
TRINITY_DN12616_c1_g4_i4	2	17845669	17846782	17910641	17911369	Csa_2G368980
TRINITY_DN12616_c1_g4_i4	2	17845669	17846782	17916642	17920451	Csa_2G368990
TRINITY_DN12616_c1_g4_i4	2	17845669	17846782	17921467	17923016	Csa_2G369000
TRINITY_DN12616_c1_g4_i4	2	17845669	17846782	17930675	17931186	Csa_2G369010
TRINITY_DN12616_c1_g4_i4	2	17845669	17846782	17931849	17933167	Csa_2G369020
TRINITY_DN12616_c1_g4_i4	2	17845669	17846782	17934974	17940262	Csa_2G369030
TRINITY_DN12616_c1_g4_i4	2	17845669	17846782	17945855	17949375	Csa_2G369040
TRINITY_DN12616_c1_g4_i4	2	17845669	17846782	17769846	17778365	Csa_2G368290
TRINITY_DN12616_c1_g4_i4	2	17845669	17846782	17808393	17812220	Csa_2G368840
TRINITY_DN12616_c1_g4_i4	2	17845669	17846782	17841192	17846126	Csa_2G368880
TRINITY_DN12616_c1_g4_i4	2	17845669	17846782	17873679	17878986	Csa_2G368920
TRINITY_DN12616_c1_g4_i4	2	17845669	17846782	17889818	17894293	Csa_2G368960
TRINITY_DN14219_c1_g4_i2	4	7088201	7089271	6989499	6991727	Csa_4G109010
TRINITY_DN14219_c1_g4_i2	4	7088201	7089271	7003868	7008881	Csa_4G109020
TRINITY_DN14219_c1_g4_i2	4	7088201	7089271	7036045	7043297	Csa_4G109040
TRINITY_DN14219_c1_g4_i2	4	7088201	7089271	7048996	7051854	Csa_4G109540
TRINITY_DN14219_c1_g4_i2	4	7088201	7089271	7083586	7084375	Csa_4G110040
TRINITY_DN14219_c1_g4_i2	4	7088201	7089271	7087034	7088240	Csa_4G110050
TRINITY_DN14219_c1_g4_i2	4	7088201	7089271	7089933	7094257	Csa_4G110060
TRINITY_DN14219_c1_g4_i2	4	7088201	7089271	7095480	7099961	Csa_4G110070
TRINITY_DN14219_c1_g4_i2	4	7088201	7089271	7102227	7103024	Csa_4G110080
TRINITY_DN14219_c1_g4_i2	4	7088201	7089271	7111362	7115284	Csa_4G110580
TRINITY_DN14219_c1_g4_i2	4	7088201	7089271	7139820	7143119	Csa_4G111580
TRINITY_DN14219_c1_g4_i2	4	7088201	7089271	7153614	7158249	Csa_4G111590
TRINITY_DN14219_c1_g4_i2	4	7088201	7089271	7164833	7165405	Csa_4G111610
TRINITY_DN14219_c1_g4_i2	4	7088201	7089271	7180692	7181314	Csa_4G111620
TRINITY_DN14219_c1_g4_i2	4	7088201	7089271	7025368	7029017	Csa_4G109030
TRINITY_DN14219_c1_g4_i2	4	7088201	7089271	7159606	7159945	Csa_4G111600
TRINITY_DN10874_c3_g1_i1	2	7644490	7645557	7555381	7557160	Csa_2G100590
TRINITY_DN10874_c3_g1_i1	2	7644490	7645557	7564736	7565989	Csa_2G100840
TRINITY_DN10874_c3_g1_i1	2	7644490	7645557	7591157	7591549	Csa_2G101100
TRINITY_DN10874_c3_g1_i1	2	7644490	7645557	7616160	7616417	Csa_2G103600
TRINITY_DN10874_c3_g1_i1	2	7644490	7645557	7629965	7631576	Csa_2G108600
TRINITY_DN10874_c3_g1_i1	2	7644490	7645557	7643777	7648451	Csa_2G108610
TRINITY_DN10874_c3_g1_i1	2	7644490	7645557	7662998	7664713	Csa_2G108620
TRINITY_DN10874_c3_g1_i1	2	7644490	7645557	7672756	7672971	Csa_2G108630
TRINITY_DN10874_c3_g1_i1	2	7644490	7645557	7679070	7680847	Csa_2G108640
TRINITY_DN10874_c3_g1_i1	2	7644490	7645557	7687428	7687844	Csa_2G108650
TRINITY_DN10874_c3_g1_i1	2	7644490	7645557	7688119	7688638	Csa_2G108660
TRINITY_DN10874_c3_g1_i1	2	7644490	7645557	7696419	7696864	Csa_2G108670
TRINITY_DN10874_c3_g1_i1	2	7644490	7645557	7704769	7708193	Csa_2G108690
TRINITY_DN10874_c3_g1_i1	2	7644490	7645557	7714113	7716310	Csa_2G108700
TRINITY_DN10874_c3_g1_i1	2	7644490	7645557	7724938	7730346	Csa_2G109700
TRINITY_DN10874_c3_g1_i1	2	7644490	7645557	7731741	7732193	Csa_2G109710
TRINITY_DN10874_c3_g1_i1	2	7644490	7645557	7738419	7738727	Csa_2G110210
TRINITY_DN10874_c3_g1_i1	2	7644490	7645557	7741828	7746233	Csa_2G110220
TRINITY_DN10874_c3_g1_i1	2	7644490	7645557	7551266	7555350	Csa_2G100580
TRINITY_DN10874_c3_g1_i1	2	7644490	7645557	7583780	7586401	Csa_2G101090
TRINITY_DN10874_c3_g1_i1	2	7644490	7645557	7698155	7701296	Csa_2G108680
TRINITY_DN13469_c0_g1_i17	1	2970715	2971750	2874123	2876122	Csa_1G025810
TRINITY_DN13469_c0_g1_i17	1	2970715	2971750	2876552	2876998	Csa_1G025820
TRINITY_DN13469_c0_g1_i17	1	2970715	2971750	2884199	2887901	Csa_1G025840
TRINITY_DN13469_c0_g1_i17	1	2970715	2971750	2890120	2892156	Csa_1G025850
TRINITY_DN13469_c0_g1_i17	1	2970715	2971750	2892542	2892754	Csa_1G025855
TRINITY_DN13469_c0_g1_i17	1	2970715	2971750	2894728	2897162	Csa_1G025860
TRINITY_DN13469_c0_g1_i17	1	2970715	2971750	2900571	2903201	Csa_1G025870
TRINITY_DN13469_c0_g1_i17	1	2970715	2971750	2903542	2905726	Csa_1G025880
TRINITY_DN13469_c0_g1_i17	1	2970715	2971750	2906467	2914249	Csa_1G025890
TRINITY_DN13469_c0_g1_i17	1	2970715	2971750	2922153	2924390	Csa_1G025900
TRINITY_DN13469_c0_g1_i17	1	2970715	2971750	2934894	2935180	ENSRNA049990100
TRINITY_DN13469_c0_g1_i17	1	2970715	2971750	2936749	2939005	Csa_1G025920
TRINITY_DN13469_c0_g1_i17	1	2970715	2971750	2938924	2939223	Csa_1G025925
TRINITY_DN13469_c0_g1_i17	1	2970715	2971750	2939094	2939456	Csa_1G025930
TRINITY_DN13469_c0_g1_i17	1	2970715	2971750	2953526	2957717	Csa_1G025940
TRINITY_DN13469_c0_g1_i17	1	2970715	2971750	2968077	2970765	Csa_1G025960
TRINITY_DN13469_c0_g1_i17	1	2970715	2971750	2971926	2974600	Csa_1G025970
TRINITY_DN13469_c0_g1_i17	1	2970715	2971750	2983085	2992841	Csa_1G025990
TRINITY_DN13469_c0_g1_i17	1	2970715	2971750	3000102	3001283	Csa_1G026000
TRINITY_DN13469_c0_g1_i17	1	2970715	2971750	3029311	3030999	Csa_1G027510
TRINITY_DN13469_c0_g1_i17	1	2970715	2971750	2932028	2936728	Csa_1G025910
TRINITY_DN13469_c0_g1_i17	1	2970715	2971750	2962538	2965916	Csa_1G025950
TRINITY_DN13469_c0_g1_i17	1	2970715	2971750	2978604	2982482	Csa_1G025980
TRINITY_DN13469_c0_g1_i17	1	2970715	2971750	3042080	3055990	Csa_1G027520
TRINITY_DN13469_c0_g1_i17	1	2970715	2971750	3062446	3069658	Csa_1G028020
TRINITY_DN13469_c0_g1_i17	1	2970715	2971750	2878454	2884197	Csa_1G025830
TRINITY_DN13469_c0_g1_i17	1	2970715	2971750	3001584	3023568	Csa_1G027500
TRINITY_DN14148_c2_g9_i1	1	18405247	18406270	18304957	18305420	Csa_1G524730
TRINITY_DN14148_c2_g9_i1	1	18405247	18406270	18307153	18309552	Csa_1G524740
TRINITY_DN14148_c2_g9_i1	1	18405247	18406270	18312845	18316876	Csa_1G524750
TRINITY_DN14148_c2_g9_i1	1	18405247	18406270	18320481	18322456	Csa_1G524760
TRINITY_DN14148_c2_g9_i1	1	18405247	18406270	18328808	18329111	Csa_1G525260
TRINITY_DN14148_c2_g9_i1	1	18405247	18406270	18337352	18339308	Csa_1G525280
TRINITY_DN14148_c2_g9_i1	1	18405247	18406270	18340409	18344044	Csa_1G525290
TRINITY_DN14148_c2_g9_i1	1	18405247	18406270	18344814	18344895	ENSRNA049758418
TRINITY_DN14148_c2_g9_i1	1	18405247	18406270	18354032	18354573	Csa_1G525310
TRINITY_DN14148_c2_g9_i1	1	18405247	18406270	18363873	18366134	Csa_1G525320
TRINITY_DN14148_c2_g9_i1	1	18405247	18406270	18376050	18376768	Csa_1G526820
TRINITY_DN14148_c2_g9_i1	1	18405247	18406270	18379966	18380976	Csa_1G526830
TRINITY_DN14148_c2_g9_i1	1	18405247	18406270	18386535	18387038	Csa_1G526835
TRINITY_DN14148_c2_g9_i1	1	18405247	18406270	18393506	18395506	Csa_1G526840
TRINITY_DN14148_c2_g9_i1	1	18405247	18406270	18397665	18398162	Csa_1G526850
TRINITY_DN14148_c2_g9_i1	1	18405247	18406270	18399357	18400235	Csa_1G527350
TRINITY_DN14148_c2_g9_i1	1	18405247	18406270	18402492	18404092	Csa_1G527850
TRINITY_DN14148_c2_g9_i1	1	18405247	18406270	18407905	18408871	Csa_1G527860
TRINITY_DN14148_c2_g9_i1	1	18405247	18406270	18410460	18411458	Csa_1G527870
TRINITY_DN14148_c2_g9_i1	1	18405247	18406270	18413143	18413847	Csa_1G527875
TRINITY_DN14148_c2_g9_i1	1	18405247	18406270	18413398	18413754	Csa_1G527880
TRINITY_DN14148_c2_g9_i1	1	18405247	18406270	18416840	18417141	Csa_1G527900
TRINITY_DN14148_c2_g9_i1	1	18405247	18406270	18418546	18420632	Csa_1G527910
TRINITY_DN14148_c2_g9_i1	1	18405247	18406270	18421282	18423540	Csa_1G527920
TRINITY_DN14148_c2_g9_i1	1	18405247	18406270	18439991	18441808	Csa_1G527940
TRINITY_DN14148_c2_g9_i1	1	18405247	18406270	18454220	18454447	Csa_1G527960
TRINITY_DN14148_c2_g9_i1	1	18405247	18406270	18468077	18470302	Csa_1G528470
TRINITY_DN14148_c2_g9_i1	1	18405247	18406270	18471573	18475507	Csa_1G528480
TRINITY_DN14148_c2_g9_i1	1	18405247	18406270	18475848	18479111	Csa_1G528490
TRINITY_DN14148_c2_g9_i1	1	18405247	18406270	18333360	18334921	Csa_1G525270
TRINITY_DN14148_c2_g9_i1	1	18405247	18406270	18414243	18416728	Csa_1G527890
TRINITY_DN14148_c2_g9_i1	1	18405247	18406270	18428482	18435745	Csa_1G527930
TRINITY_DN14148_c2_g9_i1	1	18405247	18406270	18448255	18454179	Csa_1G527950
TRINITY_DN14148_c2_g9_i1	1	18405247	18406270	18459271	18466407	Csa_1G528460
TRINITY_DN14148_c2_g9_i1	1	18405247	18406270	18493874	18518770	Csa_1G528500
TRINITY_DN14148_c2_g9_i1	1	18405247	18406270	18349394	18353259	Csa_1G525300
TRINITY_DN11049_c1_g1_i2	4	9571493	9572499	9470876	9471521	Csa_4G192100
TRINITY_DN11049_c1_g1_i2	4	9571493	9572499	9480764	9484628	Csa_4G192110
TRINITY_DN11049_c1_g1_i2	4	9571493	9572499	9489083	9489424	Csa_4G192130
TRINITY_DN11049_c1_g1_i2	4	9571493	9572499	9511286	9514585	Csa_4G192150
TRINITY_DN11049_c1_g1_i2	4	9571493	9572499	9514935	9517898	Csa_4G192160
TRINITY_DN11049_c1_g1_i2	4	9571493	9572499	9521129	9527716	Csa_4G192170
TRINITY_DN11049_c1_g1_i2	4	9571493	9572499	9528335	9529111	Csa_4G192180
TRINITY_DN11049_c1_g1_i2	4	9571493	9572499	9529660	9530484	Csa_4G192190
TRINITY_DN11049_c1_g1_i2	4	9571493	9572499	9545053	9549140	Csa_4G192210
TRINITY_DN11049_c1_g1_i2	4	9571493	9572499	9559584	9561641	Csa_4G192230
TRINITY_DN11049_c1_g1_i2	4	9571493	9572499	9563328	9564273	Csa_4G192730
TRINITY_DN11049_c1_g1_i2	4	9571493	9572499	9565728	9567242	Csa_4G193230
TRINITY_DN11049_c1_g1_i2	4	9571493	9572499	9568797	9572570	Csa_4G193240
TRINITY_DN11049_c1_g1_i2	4	9571493	9572499	9588228	9589831	Csa_4G193250
TRINITY_DN11049_c1_g1_i2	4	9571493	9572499	9594762	9596938	Csa_4G193260
TRINITY_DN11049_c1_g1_i2	4	9571493	9572499	9610082	9613001	Csa_4G193760
TRINITY_DN11049_c1_g1_i2	4	9571493	9572499	9626676	9627500	Csa_4G194260
TRINITY_DN11049_c1_g1_i2	4	9571493	9572499	9659412	9660881	Csa_4G194780
TRINITY_DN11049_c1_g1_i2	4	9571493	9572499	9484949	9487013	Csa_4G192120
TRINITY_DN11049_c1_g1_i2	4	9571493	9572499	9496051	9503210	Csa_4G192140
TRINITY_DN11049_c1_g1_i2	4	9571493	9572499	9535208	9536632	Csa_4G192200
TRINITY_DN11049_c1_g1_i2	4	9571493	9572499	9550873	9555444	Csa_4G192220
TRINITY_DN11049_c1_g1_i2	4	9571493	9572499	9628911	9639719	Csa_4G194270
TRINITY_DN11049_c1_g1_i2	4	9571493	9572499	9650162	9652144	Csa_4G194280
TRINITY_DN12651_c0_g2_i1	3	37689125	37690084	37596415	37598449	Csa_3G888570
TRINITY_DN12651_c0_g2_i1	3	37689125	37690084	37604615	37609033	Csa_3G888580
TRINITY_DN12651_c0_g2_i1	3	37689125	37690084	37611180	37611375	ENSRNA049990026
TRINITY_DN12651_c0_g2_i1	3	37689125	37690084	37618976	37626507	Csa_3G889080
TRINITY_DN12651_c0_g2_i1	3	37689125	37690084	37627569	37629584	Csa_3G889090
TRINITY_DN12651_c0_g2_i1	3	37689125	37690084	37632670	37633317	Csa_3G889100
TRINITY_DN12651_c0_g2_i1	3	37689125	37690084	37634678	37639502	Csa_3G889110
TRINITY_DN12651_c0_g2_i1	3	37689125	37690084	37641990	37648029	Csa_3G889120
TRINITY_DN12651_c0_g2_i1	3	37689125	37690084	37656045	37661376	Csa_3G889130
TRINITY_DN12651_c0_g2_i1	3	37689125	37690084	37670313	37675846	Csa_3G889150
TRINITY_DN12651_c0_g2_i1	3	37689125	37690084	37675602	37681522	Csa_3G889160
TRINITY_DN12651_c0_g2_i1	3	37689125	37690084	37685414	37686324	Csa_3G889170
TRINITY_DN12651_c0_g2_i1	3	37689125	37690084	37701209	37701358	Csa_3G889680
TRINITY_DN12651_c0_g2_i1	3	37689125	37690084	37708802	37711898	Csa_3G889690
TRINITY_DN12651_c0_g2_i1	3	37689125	37690084	37714582	37714767	Csa_3G889700
TRINITY_DN12651_c0_g2_i1	3	37689125	37690084	37728247	37731769	Csa_3G889720
TRINITY_DN12651_c0_g2_i1	3	37689125	37690084	37733786	37739248	Csa_3G889740
TRINITY_DN12651_c0_g2_i1	3	37689125	37690084	37754604	37757559	Csa_3G889750
TRINITY_DN12651_c0_g2_i1	3	37689125	37690084	37761161	37763391	Csa_3G889760
TRINITY_DN12651_c0_g2_i1	3	37689125	37690084	37771275	37772216	Csa_3G889770
TRINITY_DN12651_c0_g2_i1	3	37689125	37690084	37774688	37775830	Csa_3G889780
TRINITY_DN12651_c0_g2_i1	3	37689125	37690084	37777325	37780648	Csa_3G889790
TRINITY_DN12651_c0_g2_i1	3	37689125	37690084	37781529	37784014	Csa_3G889800
TRINITY_DN12651_c0_g2_i1	3	37689125	37690084	37785028	37787847	Csa_3G889810
TRINITY_DN12651_c0_g2_i1	3	37689125	37690084	37789436	37791027	Csa_3G889820
TRINITY_DN12651_c0_g2_i1	3	37689125	37690084	37583156	37594085	Csa_3G888560
TRINITY_DN12651_c0_g2_i1	3	37689125	37690084	37664808	37668073	Csa_3G889140
TRINITY_DN12651_c0_g2_i1	3	37689125	37690084	37695950	37700577	Csa_3G889670
TRINITY_DN12651_c0_g2_i1	3	37689125	37690084	37714827	37719519	Csa_3G889710
TRINITY_DN12651_c0_g2_i1	3	37689125	37690084	37731865	37733205	Csa_3G889730
TRINITY_DN12651_c0_g2_i1	3	37689125	37690084	37732002	37733220	Csa_3G889735
TRINITY_DN14419_c2_g2_i4	3	29284968	29285927	29186350	29189343	Csa_3G750930
TRINITY_DN14419_c2_g2_i4	3	29284968	29285927	29203977	29204528	Csa_3G751430
TRINITY_DN14419_c2_g2_i4	3	29284968	29285927	29211463	29212077	Csa_3G751440
TRINITY_DN14419_c2_g2_i4	3	29284968	29285927	29218069	29221592	Csa_3G751450
TRINITY_DN14419_c2_g2_i4	3	29284968	29285927	29229293	29231720	Csa_3G751460
TRINITY_DN14419_c2_g2_i4	3	29284968	29285927	29246154	29248293	Csa_3G751470
TRINITY_DN14419_c2_g2_i4	3	29284968	29285927	29269659	29273625	Csa_3G751980
TRINITY_DN14419_c2_g2_i4	3	29284968	29285927	29274606	29277890	Csa_3G751990
TRINITY_DN14419_c2_g2_i4	3	29284968	29285927	29278237	29282647	Csa_3G752490
TRINITY_DN14419_c2_g2_i4	3	29284968	29285927	29296863	29301265	Csa_3G758990
TRINITY_DN14419_c2_g2_i4	3	29284968	29285927	29320640	29320840	Csa_3G760000
TRINITY_DN14419_c2_g2_i4	3	29284968	29285927	29327492	29328520	Csa_3G760500
TRINITY_DN14419_c2_g2_i4	3	29284968	29285927	29331803	29333110	Csa_3G760510
TRINITY_DN14419_c2_g2_i4	3	29284968	29285927	29334285	29337537	Csa_3G760520
TRINITY_DN14419_c2_g2_i4	3	29284968	29285927	29371338	29371638	Csa_3G760540
TRINITY_DN14419_c2_g2_i4	3	29284968	29285927	29377081	29377172	ENSRNA049989994
TRINITY_DN14419_c2_g2_i4	3	29284968	29285927	29377230	29377316	ENSRNA049989986
TRINITY_DN14419_c2_g2_i4	3	29284968	29285927	29377531	29377674	ENSRNA049989984
TRINITY_DN14419_c2_g2_i4	3	29284968	29285927	29384519	29387935	Csa_3G760550
TRINITY_DN14419_c2_g2_i4	3	29284968	29285927	29249390	29265144	Csa_3G751970
TRINITY_DN14419_c2_g2_i4	3	29284968	29285927	29310439	29310997	Csa_3G759990
TRINITY_DN14419_c2_g2_i4	3	29284968	29285927	29357424	29364842	Csa_3G760530
TRINITY_DN14419_c2_g2_i4	3	29284968	29285801	29186350	29189343	Csa_3G750930
TRINITY_DN14419_c2_g2_i4	3	29284968	29285801	29203977	29204528	Csa_3G751430
TRINITY_DN14419_c2_g2_i4	3	29284968	29285801	29211463	29212077	Csa_3G751440
TRINITY_DN14419_c2_g2_i4	3	29284968	29285801	29218069	29221592	Csa_3G751450
TRINITY_DN14419_c2_g2_i4	3	29284968	29285801	29229293	29231720	Csa_3G751460
TRINITY_DN14419_c2_g2_i4	3	29284968	29285801	29246154	29248293	Csa_3G751470
TRINITY_DN14419_c2_g2_i4	3	29284968	29285801	29269659	29273625	Csa_3G751980
TRINITY_DN14419_c2_g2_i4	3	29284968	29285801	29274606	29277890	Csa_3G751990
TRINITY_DN14419_c2_g2_i4	3	29284968	29285801	29278237	29282647	Csa_3G752490
TRINITY_DN14419_c2_g2_i4	3	29284968	29285801	29296863	29301265	Csa_3G758990
TRINITY_DN14419_c2_g2_i4	3	29284968	29285801	29320640	29320840	Csa_3G760000
TRINITY_DN14419_c2_g2_i4	3	29284968	29285801	29327492	29328520	Csa_3G760500
TRINITY_DN14419_c2_g2_i4	3	29284968	29285801	29331803	29333110	Csa_3G760510
TRINITY_DN14419_c2_g2_i4	3	29284968	29285801	29334285	29337537	Csa_3G760520
TRINITY_DN14419_c2_g2_i4	3	29284968	29285801	29371338	29371638	Csa_3G760540
TRINITY_DN14419_c2_g2_i4	3	29284968	29285801	29377081	29377172	ENSRNA049989994
TRINITY_DN14419_c2_g2_i4	3	29284968	29285801	29377230	29377316	ENSRNA049989986
TRINITY_DN14419_c2_g2_i4	3	29284968	29285801	29377531	29377674	ENSRNA049989984
TRINITY_DN14419_c2_g2_i4	3	29284968	29285801	29384519	29387935	Csa_3G760550
TRINITY_DN14419_c2_g2_i4	3	29284968	29285801	29249390	29265144	Csa_3G751970
TRINITY_DN14419_c2_g2_i4	3	29284968	29285801	29310439	29310997	Csa_3G759990
TRINITY_DN14419_c2_g2_i4	3	29284968	29285801	29357424	29364842	Csa_3G760530
TRINITY_DN13541_c1_g1_i6	1	21941627	21942437	21841526	21844643	Csa_1G575120
TRINITY_DN13541_c1_g1_i6	1	21941627	21942437	21845890	21848374	Csa_1G575130
TRINITY_DN13541_c1_g1_i6	1	21941627	21942437	21858222	21861744	Csa_1G575150
TRINITY_DN13541_c1_g1_i6	1	21941627	21942437	21862130	21865060	Csa_1G575160
TRINITY_DN13541_c1_g1_i6	1	21941627	21942437	21865627	21868080	Csa_1G575170
TRINITY_DN13541_c1_g1_i6	1	21941627	21942437	21879405	21880553	Csa_1G575190
TRINITY_DN13541_c1_g1_i6	1	21941627	21942437	21891630	21894134	Csa_1G580190
TRINITY_DN13541_c1_g1_i6	1	21941627	21942437	21894843	21896391	Csa_1G580200
TRINITY_DN13541_c1_g1_i6	1	21941627	21942437	21897134	21901958	Csa_1G580210
TRINITY_DN13541_c1_g1_i6	1	21941627	21942437	21909995	21914750	Csa_1G580230
TRINITY_DN13541_c1_g1_i6	1	21941627	21942437	21917697	21919871	Csa_1G580240
TRINITY_DN13541_c1_g1_i6	1	21941627	21942437	21924833	21928394	Csa_1G580250
TRINITY_DN13541_c1_g1_i6	1	21941627	21942437	21938379	21940714	Csa_1G580750
TRINITY_DN13541_c1_g1_i6	1	21941627	21942437	21947251	21948829	Csa_1G586250
TRINITY_DN13541_c1_g1_i6	1	21941627	21942437	21959152	21966208	Csa_1G586750
TRINITY_DN13541_c1_g1_i6	1	21941627	21942437	21973151	21976351	Csa_1G586770
TRINITY_DN13541_c1_g1_i6	1	21941627	21942437	21977625	21981556	Csa_1G586780
TRINITY_DN13541_c1_g1_i6	1	21941627	21942437	21991617	21994163	Csa_1G586800
TRINITY_DN13541_c1_g1_i6	1	21941627	21942437	21996006	22000029	Csa_1G586810
TRINITY_DN13541_c1_g1_i6	1	21941627	21942437	22007931	22012424	Csa_1G586830
TRINITY_DN13541_c1_g1_i6	1	21941627	21942437	22014215	22019819	Csa_1G586840
TRINITY_DN13541_c1_g1_i6	1	21941627	21942437	22024967	22025497	Csa_1G586850
TRINITY_DN13541_c1_g1_i6	1	21941627	21942437	22026016	22027545	Csa_1G586860
TRINITY_DN13541_c1_g1_i6	1	21941627	21942437	22034124	22034653	Csa_1G586870
TRINITY_DN13541_c1_g1_i6	1	21941627	21942437	21855870	21856741	Csa_1G575140
TRINITY_DN13541_c1_g1_i6	1	21941627	21942437	21872186	21873437	Csa_1G575180
TRINITY_DN13541_c1_g1_i6	1	21941627	21942437	21903726	21907780	Csa_1G580220
TRINITY_DN13541_c1_g1_i6	1	21941627	21942437	21968427	21972646	Csa_1G586760
TRINITY_DN13541_c1_g1_i6	1	21941627	21942437	21986032	21989533	Csa_1G586790
TRINITY_DN13541_c1_g1_i6	1	21941627	21942437	22000542	22003844	Csa_1G586820
TRINITY_DN13541_c1_g1_i6	1	21941627	21942437	22034792	22044906	Csa_1G586880
TRINITY_DN13760_c0_g4_i1	4	15144116	15144587	15054268	15055930	Csa_4G376150
TRINITY_DN13760_c0_g4_i1	4	15144116	15144587	15069091	15069422	Csa_4G377150
TRINITY_DN13760_c0_g4_i1	4	15144116	15144587	15069571	15072460	Csa_4G377160
TRINITY_DN13760_c0_g4_i1	4	15144116	15144587	15079083	15080118	Csa_4G377170
TRINITY_DN13760_c0_g4_i1	4	15144116	15144587	15084406	15088827	Csa_4G377180
TRINITY_DN13760_c0_g4_i1	4	15144116	15144587	15097216	15098963	Csa_4G377200
TRINITY_DN13760_c0_g4_i1	4	15144116	15144587	15100513	15102120	Csa_4G377700
TRINITY_DN13760_c0_g4_i1	4	15144116	15144587	15109568	15113552	Csa_4G377710
TRINITY_DN13760_c0_g4_i1	4	15144116	15144587	15114339	15115310	Csa_4G377720
TRINITY_DN13760_c0_g4_i1	4	15144116	15144587	15115726	15119747	Csa_4G377730
TRINITY_DN13760_c0_g4_i1	4	15144116	15144587	15127070	15130275	Csa_4G377740
TRINITY_DN13760_c0_g4_i1	4	15144116	15144587	15131049	15132261	Csa_4G377750
TRINITY_DN13760_c0_g4_i1	4	15144116	15144587	15142626	15144051	Csa_4G378010
TRINITY_DN13760_c0_g4_i1	4	15144116	15144587	15163545	15167119	Csa_4G378260
TRINITY_DN13760_c0_g4_i1	4	15144116	15144587	15226719	15227471	Csa_4G378780
TRINITY_DN13760_c0_g4_i1	4	15144116	15144587	15089488	15090302	Csa_4G377190
TRINITY_DN13760_c0_g4_i1	4	15144116	15144587	15137902	15141988	Csa_4G377760
TRINITY_DN13760_c0_g4_i1	4	15144116	15144587	15220717	15224011	Csa_4G378770
TRINITY_DN13760_c0_g4_i1	4	15144116	15144587	15198061	15206901	Csa_4G378760
TRINITY_DN32149_c0_g1_i1	3	28995142	28995585	28906834	28909383	Csa_3G745520
TRINITY_DN32149_c0_g1_i1	3	28995142	28995585	28912467	28913323	Csa_3G745530
TRINITY_DN32149_c0_g1_i1	3	28995142	28995585	28914256	28915093	Csa_3G745540
TRINITY_DN32149_c0_g1_i1	3	28995142	28995585	28924577	28928934	Csa_3G746540
TRINITY_DN32149_c0_g1_i1	3	28995142	28995585	28935793	28938713	Csa_3G746560
TRINITY_DN32149_c0_g1_i1	3	28995142	28995585	28939324	28939910	Csa_3G746570
TRINITY_DN32149_c0_g1_i1	3	28995142	28995585	28940507	28942667	Csa_3G746580
TRINITY_DN32149_c0_g1_i1	3	28995142	28995585	28943535	28949070	Csa_3G746590
TRINITY_DN32149_c0_g1_i1	3	28995142	28995585	28956304	28956585	Csa_3G746600
TRINITY_DN32149_c0_g1_i1	3	28995142	28995585	28956689	28958192	Csa_3G746610
TRINITY_DN32149_c0_g1_i1	3	28995142	28995585	28963433	28965343	Csa_3G746620
TRINITY_DN32149_c0_g1_i1	3	28995142	28995585	28974214	28976919	Csa_3G747620
TRINITY_DN32149_c0_g1_i1	3	28995142	28995585	28987689	28994369	Csa_3G747640
TRINITY_DN32149_c0_g1_i1	3	28995142	28995585	28998913	28999119	Csa_3G748140
TRINITY_DN32149_c0_g1_i1	3	28995142	28995585	29003238	29008064	Csa_3G748150
TRINITY_DN32149_c0_g1_i1	3	28995142	28995585	29010154	29012149	Csa_3G748160
TRINITY_DN32149_c0_g1_i1	3	28995142	28995585	29017766	29019584	Csa_3G748180
TRINITY_DN32149_c0_g1_i1	3	28995142	28995585	29020681	29031534	Csa_3G748190
TRINITY_DN32149_c0_g1_i1	3	28995142	28995585	29033622	29035470	Csa_3G748200
TRINITY_DN32149_c0_g1_i1	3	28995142	28995585	29036994	29039209	Csa_3G748210
TRINITY_DN32149_c0_g1_i1	3	28995142	28995585	29041903	29044832	Csa_3G748220
TRINITY_DN32149_c0_g1_i1	3	28995142	28995585	29055770	29058956	Csa_3G748230
TRINITY_DN32149_c0_g1_i1	3	28995142	28995585	29062154	29064020	Csa_3G748240
TRINITY_DN32149_c0_g1_i1	3	28995142	28995585	29071168	29073968	Csa_3G748260
TRINITY_DN32149_c0_g1_i1	3	28995142	28995585	29084172	29085857	Csa_3G748280
TRINITY_DN32149_c0_g1_i1	3	28995142	28995585	29088269	29089046	Csa_3G748780
TRINITY_DN32149_c0_g1_i1	3	28995142	28995585	29089474	29092936	Csa_3G748790
TRINITY_DN32149_c0_g1_i1	3	28995142	28995585	29093275	29094402	Csa_3G748800
TRINITY_DN32149_c0_g1_i1	3	28995142	28995585	28895967	28903251	Csa_3G745020
TRINITY_DN32149_c0_g1_i1	3	28995142	28995585	28930236	28935178	Csa_3G746550
TRINITY_DN32149_c0_g1_i1	3	28995142	28995585	28982773	28985293	Csa_3G747630
TRINITY_DN32149_c0_g1_i1	3	28995142	28995585	29012523	29017266	Csa_3G748170
TRINITY_DN32149_c0_g1_i1	3	28995142	28995585	29064629	29069521	Csa_3G748250
TRINITY_DN32149_c0_g1_i1	3	28995142	28995585	29080216	29082990	Csa_3G748270
TRINITY_DN13474_c2_g4_i1	3	20631205	20631524	20540249	20543351	Csa_3G442050
TRINITY_DN13474_c2_g4_i1	3	20631205	20631524	20560199	20560369	Csa_3G444550
TRINITY_DN13474_c2_g4_i1	3	20631205	20631524	20565522	20568661	Csa_3G444560
TRINITY_DN13474_c2_g4_i1	3	20631205	20631524	20568765	20569222	Csa_3G444570
TRINITY_DN13474_c2_g4_i1	3	20631205	20631524	20610130	20610469	Csa_3G444580
TRINITY_DN13474_c2_g4_i1	3	20631205	20631524	20616784	20619870	Csa_3G444600
TRINITY_DN13474_c2_g4_i1	3	20631205	20631524	20621567	20623109	Csa_3G444610
TRINITY_DN13474_c2_g4_i1	3	20631205	20631524	20660805	20668124	Csa_3G446120
TRINITY_DN13474_c2_g4_i1	3	20631205	20631524	20700051	20700480	Csa_3G449120
TRINITY_DN13474_c2_g4_i1	3	20631205	20631524	20721882	20722337	Csa_3G455120
TRINITY_DN13474_c2_g4_i1	3	20631205	20631524	20722387	20722816	Csa_3G455130
TRINITY_DN13474_c2_g4_i1	3	20631205	20631524	20730812	20731149	Csa_3G455630
TRINITY_DN13474_c2_g4_i1	3	20631205	20631524	20610506	20615661	Csa_3G444590
TRINITY_DN13474_c2_g4_i1	3	20631205	20631524	20625910	20631231	Csa_3G444620
TRINITY_DN13474_c2_g4_i1	3	20631205	20631524	20708731	20712452	Csa_3G454120
TRINITY_DN9807_c0_g1_i2	2	10095318	10095575	9995039	9995370	Csa_2G174650
TRINITY_DN9807_c0_g1_i2	2	10095318	10095575	9996924	9997531	Csa_2G174660
TRINITY_DN9807_c0_g1_i2	2	10095318	10095575	9997937	9998587	Csa_2G174670
TRINITY_DN9807_c0_g1_i2	2	10095318	10095575	10027807	10029672	Csa_2G175170
TRINITY_DN9807_c0_g1_i2	2	10095318	10095575	10051444	10051746	Csa_2G176170
TRINITY_DN9807_c0_g1_i2	2	10095318	10095575	10067314	10067613	Csa_2G176180
TRINITY_DN9807_c0_g1_i2	2	10095318	10095575	10074138	10074577	Csa_2G176190
TRINITY_DN9807_c0_g1_i2	2	10095318	10095575	10086755	10087324	Csa_2G176690
TRINITY_DN9807_c0_g1_i2	2	10095318	10095575	10094399	10096479	Csa_2G176700
TRINITY_DN9807_c0_g1_i2	2	10095318	10095575	10111551	10111883	Csa_2G177200
TRINITY_DN9807_c0_g1_i2	2	10095318	10095575	10113647	10114542	Csa_2G177210
TRINITY_DN9807_c0_g1_i2	2	10095318	10095575	10149832	10150212	Csa_2G177220
TRINITY_DN9807_c0_g1_i2	2	10095318	10095575	10167291	10168436	Csa_2G178720
TRINITY_DN9807_c0_g1_i2	2	10095318	10095575	10176227	10179423	Csa_2G179220
TRINITY_DN9807_c0_g1_i2	2	10095318	10095575	10180762	10182951	Csa_2G179230
TRINITY_DN9807_c0_g1_i2	2	10095318	10095575	10189088	10191234	Csa_2G179730
TRINITY_DN10873_c0_g1_i14	4	2224374	2224609	2125105	2125676	Csa_4G016380
TRINITY_DN10873_c0_g1_i14	4	2224374	2224609	2125692	2128971	Csa_4G016390
TRINITY_DN10873_c0_g1_i14	4	2224374	2224609	2132473	2137770	Csa_4G016410
TRINITY_DN10873_c0_g1_i14	4	2224374	2224609	2139662	2145697	Csa_4G016420
TRINITY_DN10873_c0_g1_i14	4	2224374	2224609	2146414	2149099	Csa_4G016430
TRINITY_DN10873_c0_g1_i14	4	2224374	2224609	2149173	2149589	Csa_4G016440
TRINITY_DN10873_c0_g1_i14	4	2224374	2224609	2151030	2152650	Csa_4G016450
TRINITY_DN10873_c0_g1_i14	4	2224374	2224609	2153828	2157080	Csa_4G016460
TRINITY_DN10873_c0_g1_i14	4	2224374	2224609	2158685	2160007	Csa_4G016470
TRINITY_DN10873_c0_g1_i14	4	2224374	2224609	2166629	2169870	Csa_4G016490
TRINITY_DN10873_c0_g1_i14	4	2224374	2224609	2176491	2176910	Csa_4G016500
TRINITY_DN10873_c0_g1_i14	4	2224374	2224609	2177427	2178884	Csa_4G016510
TRINITY_DN10873_c0_g1_i14	4	2224374	2224609	2181318	2187685	Csa_4G017010
TRINITY_DN10873_c0_g1_i14	4	2224374	2224609	2195819	2204267	Csa_4G017030
TRINITY_DN10873_c0_g1_i14	4	2224374	2224609	2204973	2205043	ENSRNA049758477
TRINITY_DN10873_c0_g1_i14	4	2224374	2224609	2223050	2227810	Csa_4G017050
TRINITY_DN10873_c0_g1_i14	4	2224374	2224609	2239771	2239958	Csa_4G017060
TRINITY_DN10873_c0_g1_i14	4	2224374	2224609	2253381	2254055	Csa_4G017070
TRINITY_DN10873_c0_g1_i14	4	2224374	2224609	2263706	2268092	Csa_4G017090
TRINITY_DN10873_c0_g1_i14	4	2224374	2224609	2283413	2285478	Csa_4G017110
TRINITY_DN10873_c0_g1_i14	4	2224374	2224609	2286686	2292799	Csa_4G017120
TRINITY_DN10873_c0_g1_i14	4	2224374	2224609	2297133	2308176	Csa_4G017130
TRINITY_DN10873_c0_g1_i14	4	2224374	2224609	2315826	2317646	Csa_4G017150
TRINITY_DN10873_c0_g1_i14	4	2224374	2224609	2319977	2323001	Csa_4G017160
TRINITY_DN10873_c0_g1_i14	4	2224374	2224609	2129775	2132056	Csa_4G016400
TRINITY_DN10873_c0_g1_i14	4	2224374	2224609	2162458	2163891	Csa_4G016480
TRINITY_DN10873_c0_g1_i14	4	2224374	2224609	2188360	2195649	Csa_4G017020
TRINITY_DN10873_c0_g1_i14	4	2224374	2224609	2205976	2214592	Csa_4G017040
TRINITY_DN10873_c0_g1_i14	4	2224374	2224609	2254885	2261100	Csa_4G017080
TRINITY_DN10873_c0_g1_i14	4	2224374	2224609	2269310	2281361	Csa_4G017100
TRINITY_DN10873_c0_g1_i14	4	2224374	2224609	2309503	2310319	Csa_4G017140
TRINITY_DN14714_c1_g1_i1	4	14963295	14963518	14860678	14865360	Csa_4G365550
TRINITY_DN14714_c1_g1_i1	4	14963295	14963518	14883896	14888005	Csa_4G370560
TRINITY_DN14714_c1_g1_i1	4	14963295	14963518	14887899	14889945	Csa_4G370570
TRINITY_DN14714_c1_g1_i1	4	14963295	14963518	14912409	14915624	Csa_4G371570
TRINITY_DN14714_c1_g1_i1	4	14963295	14963518	14926358	14927088	Csa_4G371820
TRINITY_DN14714_c1_g1_i1	4	14963295	14963518	14927910	14931774	Csa_4G371945
TRINITY_DN14714_c1_g1_i1	4	14963295	14963518	14943812	14944049	Csa_4G372070
TRINITY_DN14714_c1_g1_i1	4	14963295	14963518	14944459	14944830	Csa_4G372075
TRINITY_DN14714_c1_g1_i1	4	14963295	14963518	14946179	14947390	Csa_4G372080
TRINITY_DN14714_c1_g1_i1	4	14963295	14963518	14963979	14964462	Csa_4G372100
TRINITY_DN14714_c1_g1_i1	4	14963295	14963518	14971069	14971296	Csa_4G372600
TRINITY_DN14714_c1_g1_i1	4	14963295	14963518	14972215	14972487	Csa_4G372610
TRINITY_DN14714_c1_g1_i1	4	14963295	14963518	14993618	14993776	Csa_4G373120
TRINITY_DN14714_c1_g1_i1	4	14963295	14963518	15003476	15005305	Csa_4G374120
TRINITY_DN14714_c1_g1_i1	4	14963295	14963518	15017259	15017597	Csa_4G374620
TRINITY_DN14714_c1_g1_i1	4	14963295	14963518	15018110	15018408	Csa_4G374630
TRINITY_DN14714_c1_g1_i1	4	14963295	14963518	15022176	15022514	Csa_4G374640
TRINITY_DN14714_c1_g1_i1	4	14963295	14963518	15022204	15022557	Csa_4G374890
TRINITY_DN14714_c1_g1_i1	4	14963295	14963518	15026191	15026496	Csa_4G375140
TRINITY_DN14714_c1_g1_i1	4	14963295	14963518	15029739	15029864	ENSRNA049989583
TRINITY_DN14714_c1_g1_i1	4	14963295	14963518	15029739	15029864	ENSRNA049989584
TRINITY_DN14714_c1_g1_i1	4	14963295	14963518	15041496	15042277	Csa_4G376140
TRINITY_DN14714_c1_g1_i1	4	14963295	14963518	15054268	15055930	Csa_4G376150
TRINITY_DN14714_c1_g1_i1	4	14963295	14963518	14876658	14877515	Csa_4G370550
TRINITY_DN14714_c1_g1_i1	4	14963295	14963518	14907700	14910084	Csa_4G371070
TRINITY_DN14714_c1_g1_i1	4	14963295	14963518	14956809	14962144	Csa_4G372090
TRINITY_DN14714_c1_g1_i1	4	14963295	14963518	14974880	14979595	Csa_4G372620
TRINITY_DN14508_c2_g1_i1	4	18052822	18053042	17974154	17974354	Csa_4G515290
TRINITY_DN14508_c2_g1_i1	4	18052822	18053042	17979404	17985486	Csa_4G515540
TRINITY_DN14508_c2_g1_i1	4	18052822	18053042	18019336	18019746	Csa_4G525540
TRINITY_DN14508_c2_g1_i1	4	18052822	18053042	18021898	18022113	Csa_4G525550
TRINITY_DN14508_c2_g1_i1	4	18052822	18053042	18027358	18036309	Csa_4G526050
TRINITY_DN14508_c2_g1_i1	4	18052822	18053042	18042875	18043233	Csa_4G526550
TRINITY_DN14508_c2_g1_i1	4	18052822	18053042	18043341	18048253	Csa_4G526560
TRINITY_DN14508_c2_g1_i1	4	18052822	18053042	18053403	18053841	Csa_4G526570
TRINITY_DN14508_c2_g1_i1	4	18052822	18053042	18053855	18054241	Csa_4G526580
TRINITY_DN14508_c2_g1_i1	4	18052822	18053042	18138013	18147142	Csa_4G538580
TRINITY_DN14508_c2_g1_i1	4	18052822	18053042	18148565	18150556	Csa_4G538590
TRINITY_DN14508_c2_g1_i1	4	18052822	18053042	18097956	18110949	Csa_4G538080
TRINITY_DN14508_c2_g1_i1	4	18052822	18053042	18082563	18102092	Csa_4G532330
TRINITY_DN14508_c2_g1_i1	4	18052822	18053042	17974154	17974354	Csa_4G515290
TRINITY_DN14508_c2_g1_i1	4	18052822	18053042	17979404	17985486	Csa_4G515540
TRINITY_DN14508_c2_g1_i1	4	18052822	18053042	18019336	18019746	Csa_4G525540
TRINITY_DN14508_c2_g1_i1	4	18052822	18053042	18021898	18022113	Csa_4G525550
TRINITY_DN14508_c2_g1_i1	4	18052822	18053042	18027358	18036309	Csa_4G526050
TRINITY_DN14508_c2_g1_i1	4	18052822	18053042	18042875	18043233	Csa_4G526550
TRINITY_DN14508_c2_g1_i1	4	18052822	18053042	18043341	18048253	Csa_4G526560
TRINITY_DN14508_c2_g1_i1	4	18052822	18053042	18053403	18053841	Csa_4G526570
TRINITY_DN14508_c2_g1_i1	4	18052822	18053042	18053855	18054241	Csa_4G526580
TRINITY_DN14508_c2_g1_i1	4	18052822	18053042	18138013	18147142	Csa_4G538580
TRINITY_DN14508_c2_g1_i1	4	18052822	18053042	18148565	18150556	Csa_4G538590
TRINITY_DN14508_c2_g1_i1	4	18052822	18053042	18097956	18110949	Csa_4G538080
TRINITY_DN14508_c2_g1_i1	4	18052822	18053042	18082563	18102092	Csa_4G532330
TRINITY_DN10873_c0_g1_i18	4	2226581	2226783	2125692	2128971	Csa_4G016390
TRINITY_DN10873_c0_g1_i18	4	2226581	2226783	2132473	2137770	Csa_4G016410
TRINITY_DN10873_c0_g1_i18	4	2226581	2226783	2139662	2145697	Csa_4G016420
TRINITY_DN10873_c0_g1_i18	4	2226581	2226783	2146414	2149099	Csa_4G016430
TRINITY_DN10873_c0_g1_i18	4	2226581	2226783	2149173	2149589	Csa_4G016440
TRINITY_DN10873_c0_g1_i18	4	2226581	2226783	2151030	2152650	Csa_4G016450
TRINITY_DN10873_c0_g1_i18	4	2226581	2226783	2153828	2157080	Csa_4G016460
TRINITY_DN10873_c0_g1_i18	4	2226581	2226783	2158685	2160007	Csa_4G016470
TRINITY_DN10873_c0_g1_i18	4	2226581	2226783	2166629	2169870	Csa_4G016490
TRINITY_DN10873_c0_g1_i18	4	2226581	2226783	2176491	2176910	Csa_4G016500
TRINITY_DN10873_c0_g1_i18	4	2226581	2226783	2177427	2178884	Csa_4G016510
TRINITY_DN10873_c0_g1_i18	4	2226581	2226783	2181318	2187685	Csa_4G017010
TRINITY_DN10873_c0_g1_i18	4	2226581	2226783	2195819	2204267	Csa_4G017030
TRINITY_DN10873_c0_g1_i18	4	2226581	2226783	2204973	2205043	ENSRNA049758477
TRINITY_DN10873_c0_g1_i18	4	2226581	2226783	2223050	2227810	Csa_4G017050
TRINITY_DN10873_c0_g1_i18	4	2226581	2226783	2239771	2239958	Csa_4G017060
TRINITY_DN10873_c0_g1_i18	4	2226581	2226783	2253381	2254055	Csa_4G017070
TRINITY_DN10873_c0_g1_i18	4	2226581	2226783	2263706	2268092	Csa_4G017090
TRINITY_DN10873_c0_g1_i18	4	2226581	2226783	2283413	2285478	Csa_4G017110
TRINITY_DN10873_c0_g1_i18	4	2226581	2226783	2286686	2292799	Csa_4G017120
TRINITY_DN10873_c0_g1_i18	4	2226581	2226783	2297133	2308176	Csa_4G017130
TRINITY_DN10873_c0_g1_i18	4	2226581	2226783	2315826	2317646	Csa_4G017150
TRINITY_DN10873_c0_g1_i18	4	2226581	2226783	2319977	2323001	Csa_4G017160
TRINITY_DN10873_c0_g1_i18	4	2226581	2226783	2129775	2132056	Csa_4G016400
TRINITY_DN10873_c0_g1_i18	4	2226581	2226783	2162458	2163891	Csa_4G016480
TRINITY_DN10873_c0_g1_i18	4	2226581	2226783	2188360	2195649	Csa_4G017020
TRINITY_DN10873_c0_g1_i18	4	2226581	2226783	2205976	2214592	Csa_4G017040
TRINITY_DN10873_c0_g1_i18	4	2226581	2226783	2254885	2261100	Csa_4G017080
TRINITY_DN10873_c0_g1_i18	4	2226581	2226783	2269310	2281361	Csa_4G017100
TRINITY_DN10873_c0_g1_i18	4	2226581	2226783	2309503	2310319	Csa_4G017140
TRINITY_DN13328_c1_g12_i1	5	9605264	9605411	9504583	9509110	Csa_5G215110
TRINITY_DN13328_c1_g12_i1	5	9605264	9605411	9510526	9512982	Csa_5G215120
TRINITY_DN13328_c1_g12_i1	5	9605264	9605411	9514704	9517060	Csa_5G215130
TRINITY_DN13328_c1_g12_i1	5	9605264	9605411	9548497	9549129	Csa_5G215140
TRINITY_DN13328_c1_g12_i1	5	9605264	9605411	9625680	9629856	Csa_5G217150
TRINITY_DN13328_c1_g12_i1	5	9605264	9605411	9633816	9647321	Csa_5G217160
TRINITY_DN13328_c1_g12_i1	5	9605264	9605411	9676543	9677461	Csa_5G217670
TRINITY_DN13328_c1_g12_i1	5	9605264	9605411	9704625	9711522	Csa_5G217680
TRINITY_DN13328_c1_g12_i1	5	9605264	9605411	9614598	9619111	Csa_5G217140
TRINITY_DN13328_c1_g12_i1	5	9605264	9605411	9649770	9653911	Csa_5G217170
TRINITY_DN10873_c0_g1_i26	4	2224473	2224612	2125105	2125676	Csa_4G016380
TRINITY_DN10873_c0_g1_i26	4	2224473	2224612	2125692	2128971	Csa_4G016390
TRINITY_DN10873_c0_g1_i26	4	2224473	2224612	2132473	2137770	Csa_4G016410
TRINITY_DN10873_c0_g1_i26	4	2224473	2224612	2139662	2145697	Csa_4G016420
TRINITY_DN10873_c0_g1_i26	4	2224473	2224612	2146414	2149099	Csa_4G016430
TRINITY_DN10873_c0_g1_i26	4	2224473	2224612	2149173	2149589	Csa_4G016440
TRINITY_DN10873_c0_g1_i26	4	2224473	2224612	2151030	2152650	Csa_4G016450
TRINITY_DN10873_c0_g1_i26	4	2224473	2224612	2153828	2157080	Csa_4G016460
TRINITY_DN10873_c0_g1_i26	4	2224473	2224612	2158685	2160007	Csa_4G016470
TRINITY_DN10873_c0_g1_i26	4	2224473	2224612	2166629	2169870	Csa_4G016490
TRINITY_DN10873_c0_g1_i26	4	2224473	2224612	2176491	2176910	Csa_4G016500
TRINITY_DN10873_c0_g1_i26	4	2224473	2224612	2177427	2178884	Csa_4G016510
TRINITY_DN10873_c0_g1_i26	4	2224473	2224612	2181318	2187685	Csa_4G017010
TRINITY_DN10873_c0_g1_i26	4	2224473	2224612	2195819	2204267	Csa_4G017030
TRINITY_DN10873_c0_g1_i26	4	2224473	2224612	2204973	2205043	ENSRNA049758477
TRINITY_DN10873_c0_g1_i26	4	2224473	2224612	2223050	2227810	Csa_4G017050
TRINITY_DN10873_c0_g1_i26	4	2224473	2224612	2239771	2239958	Csa_4G017060
TRINITY_DN10873_c0_g1_i26	4	2224473	2224612	2253381	2254055	Csa_4G017070
TRINITY_DN10873_c0_g1_i26	4	2224473	2224612	2263706	2268092	Csa_4G017090
TRINITY_DN10873_c0_g1_i26	4	2224473	2224612	2283413	2285478	Csa_4G017110
TRINITY_DN10873_c0_g1_i26	4	2224473	2224612	2286686	2292799	Csa_4G017120
TRINITY_DN10873_c0_g1_i26	4	2224473	2224612	2297133	2308176	Csa_4G017130
TRINITY_DN10873_c0_g1_i26	4	2224473	2224612	2315826	2317646	Csa_4G017150
TRINITY_DN10873_c0_g1_i26	4	2224473	2224612	2319977	2323001	Csa_4G017160
TRINITY_DN10873_c0_g1_i26	4	2224473	2224612	2129775	2132056	Csa_4G016400
TRINITY_DN10873_c0_g1_i26	4	2224473	2224612	2162458	2163891	Csa_4G016480
TRINITY_DN10873_c0_g1_i26	4	2224473	2224612	2188360	2195649	Csa_4G017020
TRINITY_DN10873_c0_g1_i26	4	2224473	2224612	2205976	2214592	Csa_4G017040
TRINITY_DN10873_c0_g1_i26	4	2224473	2224612	2254885	2261100	Csa_4G017080
TRINITY_DN10873_c0_g1_i26	4	2224473	2224612	2269310	2281361	Csa_4G017100
TRINITY_DN10873_c0_g1_i26	4	2224473	2224612	2309503	2310319	Csa_4G017140
TRINITY_DN14071_c1_g1_i1	1	24069235	24069347	23970792	23971640	Csa_1G612910
TRINITY_DN14071_c1_g1_i1	1	24069235	24069347	23971766	23975283	Csa_1G612920
TRINITY_DN14071_c1_g1_i1	1	24069235	24069347	23978035	23978849	Csa_1G612925
TRINITY_DN14071_c1_g1_i1	1	24069235	24069347	23993048	23993209	Csa_1G612940
TRINITY_DN14071_c1_g1_i1	1	24069235	24069347	24003627	24003956	Csa_1G612960
TRINITY_DN14071_c1_g1_i1	1	24069235	24069347	24031788	24034502	Csa_1G613460
TRINITY_DN14071_c1_g1_i1	1	24069235	24069347	24039932	24045205	Csa_1G613470
TRINITY_DN14071_c1_g1_i1	1	24069235	24069347	24059182	24061666	Csa_1G613480
TRINITY_DN14071_c1_g1_i1	1	24069235	24069347	24063892	24065251	Csa_1G613490
TRINITY_DN14071_c1_g1_i1	1	24069235	24069347	24067277	24067767	Csa_1G613500
TRINITY_DN14071_c1_g1_i1	1	24069235	24069347	24072778	24075994	Csa_1G613510
TRINITY_DN14071_c1_g1_i1	1	24069235	24069347	24077740	24078297	Csa_1G613520
TRINITY_DN14071_c1_g1_i1	1	24069235	24069347	24079957	24081323	Csa_1G613530
TRINITY_DN14071_c1_g1_i1	1	24069235	24069347	24086429	24099209	Csa_1G613540
TRINITY_DN14071_c1_g1_i1	1	24069235	24069347	24102532	24104343	Csa_1G613560
TRINITY_DN14071_c1_g1_i1	1	24069235	24069347	24105954	24110969	Csa_1G613570
TRINITY_DN14071_c1_g1_i1	1	24069235	24069347	24143589	24144234	Csa_1G613590
TRINITY_DN14071_c1_g1_i1	1	24069235	24069347	23999790	24003406	Csa_1G612950
TRINITY_DN14071_c1_g1_i1	1	24069235	24069347	24100545	24102350	Csa_1G613550
TRINITY_DN14071_c1_g1_i1	1	24069235	24069347	24149795	24154109	Csa_1G613600
TRINITY_DN14071_c1_g1_i1	1	24069235	24069347	24160189	24166415	Csa_1G613610
TRINITY_DN14071_c1_g1_i1	1	24069235	24069347	23979020	23992939	Csa_1G612930
TRINITY_DN14071_c1_g1_i1	1	24069235	24069347	24112521	24117512	Csa_1G613580
TRINITY_DN13143_c2_g7_i1	6	3265349	3265440	3164048	3171292	Csa_6G041770
TRINITY_DN13143_c2_g7_i1	6	3265349	3265440	3173986	3174509	Csa_6G041780
TRINITY_DN13143_c2_g7_i1	6	3265349	3265440	3196025	3202835	Csa_6G042290
TRINITY_DN13143_c2_g7_i1	6	3265349	3265440	3219776	3222143	Csa_6G042310
TRINITY_DN13143_c2_g7_i1	6	3265349	3265440	3226416	3226634	Csa_6G042320
TRINITY_DN13143_c2_g7_i1	6	3265349	3265440	3228218	3239132	Csa_6G042330
TRINITY_DN13143_c2_g7_i1	6	3265349	3265440	3271856	3274248	Csa_6G042350
TRINITY_DN13143_c2_g7_i1	6	3265349	3265440	3276889	3277543	Csa_6G042360
TRINITY_DN13143_c2_g7_i1	6	3265349	3265440	3282170	3283254	Csa_6G042370
TRINITY_DN13143_c2_g7_i1	6	3265349	3265440	3282639	3282986	Csa_6G042375
TRINITY_DN13143_c2_g7_i1	6	3265349	3265440	3286718	3287129	Csa_6G042380
TRINITY_DN13143_c2_g7_i1	6	3265349	3265440	3333077	3339918	Csa_6G042420
TRINITY_DN13143_c2_g7_i1	6	3265349	3265440	3345939	3347097	Csa_6G042430
TRINITY_DN13143_c2_g7_i1	6	3265349	3265440	3350608	3357652	Csa_6G042440
TRINITY_DN13143_c2_g7_i1	6	3265349	3265440	3361225	3361956	Csa_6G042450
TRINITY_DN13143_c2_g7_i1	6	3265349	3265440	3174672	3182805	Csa_6G041790
TRINITY_DN13143_c2_g7_i1	6	3265349	3265440	3208999	3215165	Csa_6G042300
TRINITY_DN13143_c2_g7_i1	6	3265349	3265440	3287239	3297346	Csa_6G042390
TRINITY_DN13143_c2_g7_i1	6	3265349	3265440	3303057	3317625	Csa_6G042400
TRINITY_DN13143_c2_g7_i1	6	3265349	3265440	3323752	3333032	Csa_6G042410
TRINITY_DN14727_c1_g3_i1	6	13873670	13873761	13774385	13775055	Csa_6G263200
TRINITY_DN14727_c1_g3_i1	6	13873670	13873761	13775014	13778467	Csa_6G271450
TRINITY_DN14727_c1_g3_i1	6	13873670	13873761	13794607	13795293	Csa_6G279700
TRINITY_DN14727_c1_g3_i1	6	13873670	13873761	13808500	13808813	Csa_6G280200
TRINITY_DN14727_c1_g3_i1	6	13873670	13873761	13846822	13849601	Csa_6G282700
TRINITY_DN14727_c1_g3_i1	6	13873670	13873761	13873588	13874216	Csa_6G282710
TRINITY_DN14727_c1_g3_i1	6	13873670	13873761	13885248	13885612	Csa_6G283210
TRINITY_DN14727_c1_g3_i1	6	13873670	13873761	13896923	13899135	Csa_6G284710
TRINITY_DN14727_c1_g3_i1	6	13873670	13873761	13903675	13904121	Csa_6G284720
TRINITY_DN14727_c1_g3_i1	6	13873670	13873761	13907759	13908147	Csa_6G285220
TRINITY_DN14727_c1_g3_i1	6	13873670	13873761	13914208	13915072	Csa_6G286720
TRINITY_DN14727_c1_g3_i1	6	13873670	13873761	13951071	13951781	Csa_6G289720
TRINITY_DN14727_c1_g3_i1	6	13873670	13873761	13955138	13958858	Csa_6G289730
TRINITY_DN14727_c1_g3_i1	6	13873670	13873761	13923015	13933590	Csa_6G288220
TRINITY_DN10873_c0_g1_i5	4	2224530	2224612	2125105	2125676	Csa_4G016380
TRINITY_DN10873_c0_g1_i5	4	2224530	2224612	2125692	2128971	Csa_4G016390
TRINITY_DN10873_c0_g1_i5	4	2224530	2224612	2132473	2137770	Csa_4G016410
TRINITY_DN10873_c0_g1_i5	4	2224530	2224612	2139662	2145697	Csa_4G016420
TRINITY_DN10873_c0_g1_i5	4	2224530	2224612	2146414	2149099	Csa_4G016430
TRINITY_DN10873_c0_g1_i5	4	2224530	2224612	2149173	2149589	Csa_4G016440
TRINITY_DN10873_c0_g1_i5	4	2224530	2224612	2151030	2152650	Csa_4G016450
TRINITY_DN10873_c0_g1_i5	4	2224530	2224612	2153828	2157080	Csa_4G016460
TRINITY_DN10873_c0_g1_i5	4	2224530	2224612	2158685	2160007	Csa_4G016470
TRINITY_DN10873_c0_g1_i5	4	2224530	2224612	2166629	2169870	Csa_4G016490
TRINITY_DN10873_c0_g1_i5	4	2224530	2224612	2176491	2176910	Csa_4G016500
TRINITY_DN10873_c0_g1_i5	4	2224530	2224612	2177427	2178884	Csa_4G016510
TRINITY_DN10873_c0_g1_i5	4	2224530	2224612	2181318	2187685	Csa_4G017010
TRINITY_DN10873_c0_g1_i5	4	2224530	2224612	2195819	2204267	Csa_4G017030
TRINITY_DN10873_c0_g1_i5	4	2224530	2224612	2204973	2205043	ENSRNA049758477
TRINITY_DN10873_c0_g1_i5	4	2224530	2224612	2223050	2227810	Csa_4G017050
TRINITY_DN10873_c0_g1_i5	4	2224530	2224612	2239771	2239958	Csa_4G017060
TRINITY_DN10873_c0_g1_i5	4	2224530	2224612	2253381	2254055	Csa_4G017070
TRINITY_DN10873_c0_g1_i5	4	2224530	2224612	2263706	2268092	Csa_4G017090
TRINITY_DN10873_c0_g1_i5	4	2224530	2224612	2283413	2285478	Csa_4G017110
TRINITY_DN10873_c0_g1_i5	4	2224530	2224612	2286686	2292799	Csa_4G017120
TRINITY_DN10873_c0_g1_i5	4	2224530	2224612	2297133	2308176	Csa_4G017130
TRINITY_DN10873_c0_g1_i5	4	2224530	2224612	2315826	2317646	Csa_4G017150
TRINITY_DN10873_c0_g1_i5	4	2224530	2224612	2319977	2323001	Csa_4G017160
TRINITY_DN10873_c0_g1_i5	4	2224530	2224612	2129775	2132056	Csa_4G016400
TRINITY_DN10873_c0_g1_i5	4	2224530	2224612	2162458	2163891	Csa_4G016480
TRINITY_DN10873_c0_g1_i5	4	2224530	2224612	2188360	2195649	Csa_4G017020
TRINITY_DN10873_c0_g1_i5	4	2224530	2224612	2205976	2214592	Csa_4G017040
TRINITY_DN10873_c0_g1_i5	4	2224530	2224612	2254885	2261100	Csa_4G017080
TRINITY_DN10873_c0_g1_i5	4	2224530	2224612	2269310	2281361	Csa_4G017100
TRINITY_DN10873_c0_g1_i5	4	2224530	2224612	2309503	2310319	Csa_4G017140
TRINITY_DN14523_c0_g2_i1	6	12569559	12569638	12470909	12473592	Csa_6G190480
TRINITY_DN14523_c0_g2_i1	6	12569559	12569638	12477707	12479816	Csa_6G190490
TRINITY_DN14523_c0_g2_i1	6	12569559	12569638	12485408	12488504	Csa_6G190990
TRINITY_DN14523_c0_g2_i1	6	12569559	12569638	12492807	12496832	Csa_6G191000
TRINITY_DN14523_c0_g2_i1	6	12569559	12569638	12499558	12499746	Csa_6G191010
TRINITY_DN14523_c0_g2_i1	6	12569559	12569638	12505616	12510004	Csa_6G191020
TRINITY_DN14523_c0_g2_i1	6	12569559	12569638	12514874	12516795	Csa_6G191030
TRINITY_DN14523_c0_g2_i1	6	12569559	12569638	12527844	12528731	Csa_6G191280
TRINITY_DN14523_c0_g2_i1	6	12569559	12569638	12530977	12531315	Csa_6G191530
TRINITY_DN14523_c0_g2_i1	6	12569559	12569638	12531628	12533213	Csa_6G191540
TRINITY_DN14523_c0_g2_i1	6	12569559	12569638	12536653	12537470	Csa_6G191550
TRINITY_DN14523_c0_g2_i1	6	12569559	12569638	12539073	12544595	Csa_6G191560
TRINITY_DN14523_c0_g2_i1	6	12569559	12569638	12549075	12549821	Csa_6G191570
TRINITY_DN14523_c0_g2_i1	6	12569559	12569638	12551626	12552698	Csa_6G191580
TRINITY_DN14523_c0_g2_i1	6	12569559	12569638	12562461	12563252	Csa_6G192080
TRINITY_DN14523_c0_g2_i1	6	12569559	12569638	12574368	12575056	Csa_6G193580
TRINITY_DN14523_c0_g2_i1	6	12569559	12569638	12579820	12580651	Csa_6G193590
TRINITY_DN14523_c0_g2_i1	6	12569559	12569638	12583806	12585383	Csa_6G193610
TRINITY_DN14523_c0_g2_i1	6	12569559	12569638	12586497	12587416	Csa_6G193620
TRINITY_DN14523_c0_g2_i1	6	12569559	12569638	12592976	12593519	Csa_6G193630
TRINITY_DN14523_c0_g2_i1	6	12569559	12569638	12603826	12604079	Csa_6G194140
TRINITY_DN14523_c0_g2_i1	6	12569559	12569638	12607090	12607858	Csa_6G194150
TRINITY_DN14523_c0_g2_i1	6	12569559	12569638	12619801	12622564	Csa_6G194170
TRINITY_DN14523_c0_g2_i1	6	12569559	12569638	12628430	12628836	Csa_6G194670
TRINITY_DN14523_c0_g2_i1	6	12569559	12569638	12633460	12634770	Csa_6G194680
TRINITY_DN14523_c0_g2_i1	6	12569559	12569638	12636285	12636737	Csa_6G194690
TRINITY_DN14523_c0_g2_i1	6	12569559	12569638	12637343	12637609	Csa_6G194700
TRINITY_DN14523_c0_g2_i1	6	12569559	12569638	12650685	12655595	Csa_6G196700
TRINITY_DN14523_c0_g2_i1	6	12569559	12569638	12656299	12659230	Csa_6G196710
TRINITY_DN14523_c0_g2_i1	6	12569559	12569638	12661494	12661826	Csa_6G197215
TRINITY_DN14523_c0_g2_i1	6	12569559	12569638	12662031	12662897	Csa_6G197217
TRINITY_DN14523_c0_g2_i1	6	12569559	12569638	12596181	12601969	Csa_6G194130
TRINITY_DN14523_c0_g2_i1	6	12569559	12569638	12615465	12617471	Csa_6G194160
TRINITY_DN14523_c0_g2_i1	6	12569559	12569638	12661326	12666334	Csa_6G197210
TRINITY_DN14523_c0_g2_i1	6	12569559	12569638	12582067	12583288	Csa_6G193600
TRINITY_DN13761_c1_g1_i3	7	13500328	13500398	13418918	13419695	Csa_7G373460
TRINITY_DN13761_c1_g1_i3	7	13500328	13500398	13437761	13442674	Csa_7G373470
TRINITY_DN13761_c1_g1_i3	7	13500328	13500398	13454094	13459042	Csa_7G373490
TRINITY_DN13761_c1_g1_i3	7	13500328	13500398	13474613	13483219	Csa_7G373510
TRINITY_DN13761_c1_g1_i3	7	13500328	13500398	13489146	13490176	Csa_7G373520
TRINITY_DN13761_c1_g1_i3	7	13500328	13500398	13493019	13495714	Csa_7G373530
TRINITY_DN13761_c1_g1_i3	7	13500328	13500398	13501464	13505530	Csa_7G373540
TRINITY_DN13761_c1_g1_i3	7	13500328	13500398	13509200	13513759	Csa_7G374540
TRINITY_DN13761_c1_g1_i3	7	13500328	13500398	13521314	13528014	Csa_7G374560
TRINITY_DN13761_c1_g1_i3	7	13500328	13500398	13534306	13540845	Csa_7G374570
TRINITY_DN13761_c1_g1_i3	7	13500328	13500398	13552567	13560122	Csa_7G374580
TRINITY_DN13761_c1_g1_i3	7	13500328	13500398	13561854	13565368	Csa_7G374590
TRINITY_DN13761_c1_g1_i3	7	13500328	13500398	13575257	13575668	Csa_7G374610
TRINITY_DN13761_c1_g1_i3	7	13500328	13500398	13584811	13585757	Csa_7G374630
TRINITY_DN13761_c1_g1_i3	7	13500328	13500398	13586025	13594188	Csa_7G374640
TRINITY_DN13761_c1_g1_i3	7	13500328	13500398	13595684	13596564	Csa_7G374650
TRINITY_DN13761_c1_g1_i3	7	13500328	13500398	13399356	13402441	Csa_7G372960
TRINITY_DN13761_c1_g1_i3	7	13500328	13500398	13448988	13453421	Csa_7G373480
TRINITY_DN13761_c1_g1_i3	7	13500328	13500398	13460958	13474387	Csa_7G373500
TRINITY_DN13761_c1_g1_i3	7	13500328	13500398	13514241	13518690	Csa_7G374550
TRINITY_DN13761_c1_g1_i3	7	13500328	13500398	13577974	13584154	Csa_7G374620
TRINITY_DN14468_c5_g16_i2	5	5231119	5231175	5132774	5138228	Csa_5G154210
TRINITY_DN14468_c5_g16_i2	5	5231119	5231175	5148444	5150920	Csa_5G154230
TRINITY_DN14468_c5_g16_i2	5	5231119	5231175	5156457	5156782	Csa_5G154730
TRINITY_DN14468_c5_g16_i2	5	5231119	5231175	5158101	5158510	Csa_5G154740
TRINITY_DN14468_c5_g16_i2	5	5231119	5231175	5164804	5168183	Csa_5G154760
TRINITY_DN14468_c5_g16_i2	5	5231119	5231175	5169040	5173322	Csa_5G154770
TRINITY_DN14468_c5_g16_i2	5	5231119	5231175	5178251	5181718	Csa_5G154780
TRINITY_DN14468_c5_g16_i2	5	5231119	5231175	5190323	5191374	Csa_5G154790
TRINITY_DN14468_c5_g16_i2	5	5231119	5231175	5197841	5198795	Csa_5G154800
TRINITY_DN14468_c5_g16_i2	5	5231119	5231175	5199474	5204704	Csa_5G154810
TRINITY_DN14468_c5_g16_i2	5	5231119	5231175	5213583	5213795	Csa_5G154820
TRINITY_DN14468_c5_g16_i2	5	5231119	5231175	5216611	5219424	Csa_5G154830
TRINITY_DN14468_c5_g16_i2	5	5231119	5231175	5219478	5224205	Csa_5G154840
TRINITY_DN14468_c5_g16_i2	5	5231119	5231175	5233057	5237146	Csa_5G154860
TRINITY_DN14468_c5_g16_i2	5	5231119	5231175	5242310	5242678	Csa_5G154870
TRINITY_DN14468_c5_g16_i2	5	5231119	5231175	5246135	5246432	Csa_5G154880
TRINITY_DN14468_c5_g16_i2	5	5231119	5231175	5246482	5246846	Csa_5G154890
TRINITY_DN14468_c5_g16_i2	5	5231119	5231175	5247954	5255278	Csa_5G154900
TRINITY_DN14468_c5_g16_i2	5	5231119	5231175	5253584	5257904	Csa_5G154910
TRINITY_DN14468_c5_g16_i2	5	5231119	5231175	5259657	5259899	Csa_5G155410
TRINITY_DN14468_c5_g16_i2	5	5231119	5231175	5263093	5263335	Csa_5G155420
TRINITY_DN14468_c5_g16_i2	5	5231119	5231175	5265480	5265665	Csa_5G155430
TRINITY_DN14468_c5_g16_i2	5	5231119	5231175	5267755	5268268	Csa_5G155440
TRINITY_DN14468_c5_g16_i2	5	5231119	5231175	5269758	5270788	Csa_5G155450
TRINITY_DN14468_c5_g16_i2	5	5231119	5231175	5273090	5273855	Csa_5G155460
TRINITY_DN14468_c5_g16_i2	5	5231119	5231175	5276449	5278759	Csa_5G155470
TRINITY_DN14468_c5_g16_i2	5	5231119	5231175	5279779	5282215	Csa_5G155480
TRINITY_DN14468_c5_g16_i2	5	5231119	5231175	5284173	5284667	Csa_5G155490
TRINITY_DN14468_c5_g16_i2	5	5231119	5231175	5288357	5291323	Csa_5G155500
TRINITY_DN14468_c5_g16_i2	5	5231119	5231175	5297904	5302126	Csa_5G155520
TRINITY_DN14468_c5_g16_i2	5	5231119	5231175	5316946	5318594	Csa_5G155540
TRINITY_DN14468_c5_g16_i2	5	5231119	5231175	5325855	5328250	Csa_5G155550
TRINITY_DN14468_c5_g16_i2	5	5231119	5231175	5328987	5329060	ENSRNA049758523
TRINITY_DN14468_c5_g16_i2	5	5231119	5231175	5143505	5145232	Csa_5G154220
TRINITY_DN14468_c5_g16_i2	5	5231119	5231175	5159807	5163511	Csa_5G154750
TRINITY_DN14468_c5_g16_i2	5	5231119	5231175	5226062	5232029	Csa_5G154850
TRINITY_DN14468_c5_g16_i2	5	5231119	5231175	5290991	5294557	Csa_5G155510
TRINITY_DN14468_c5_g16_i2	5	5231119	5231175	5303274	5310771	Csa_5G155530
TRINITY_DN14508_c2_g11_i1	1	17776836	17776869	17695904	17700551	Csa_1G499330
TRINITY_DN14508_c2_g11_i1	1	17776836	17776869	17714859	17715764	Csa_1G501830
TRINITY_DN14508_c2_g11_i1	1	17776836	17776869	17732416	17735061	Csa_1G501850
TRINITY_DN14508_c2_g11_i1	1	17776836	17776869	17752889	17757617	Csa_1G502350
TRINITY_DN14508_c2_g11_i1	1	17776836	17776869	17798201	17798368	Csa_1G502870
TRINITY_DN14508_c2_g11_i1	1	17776836	17776869	17826200	17826605	Csa_1G502890
TRINITY_DN14508_c2_g11_i1	1	17776836	17776869	17842210	17846968	Csa_1G503390
TRINITY_DN14508_c2_g11_i1	1	17776836	17776869	17848274	17854185	Csa_1G503400
TRINITY_DN14508_c2_g11_i1	1	17776836	17776869	17875007	17876022	Csa_1G505400
TRINITY_DN14508_c2_g11_i1	1	17776836	17776869	17675208	17678677	Csa_1G499320
TRINITY_DN14508_c2_g11_i1	1	17776836	17776869	17725007	17729662	Csa_1G501840
TRINITY_DN14508_c2_g11_i1	1	17776836	17776869	17760147	17766475	Csa_1G502360
TRINITY_DN14508_c2_g11_i1	1	17776836	17776869	17778799	17795673	Csa_1G502860
TRINITY_DN14508_c2_g11_i1	1	17776836	17776869	17807980	17812174	Csa_1G502880
TRINITY_DN14508_c2_g11_i1	1	17776836	17776869	17695904	17700551	Csa_1G499330
TRINITY_DN14508_c2_g11_i1	1	17776836	17776869	17714859	17715764	Csa_1G501830
TRINITY_DN14508_c2_g11_i1	1	17776836	17776869	17732416	17735061	Csa_1G501850
TRINITY_DN14508_c2_g11_i1	1	17776836	17776869	17752889	17757617	Csa_1G502350
TRINITY_DN14508_c2_g11_i1	1	17776836	17776869	17798201	17798368	Csa_1G502870
TRINITY_DN14508_c2_g11_i1	1	17776836	17776869	17826200	17826605	Csa_1G502890
TRINITY_DN14508_c2_g11_i1	1	17776836	17776869	17842210	17846968	Csa_1G503390
TRINITY_DN14508_c2_g11_i1	1	17776836	17776869	17848274	17854185	Csa_1G503400
TRINITY_DN14508_c2_g11_i1	1	17776836	17776869	17875007	17876022	Csa_1G505400
TRINITY_DN14508_c2_g11_i1	1	17776836	17776869	17675208	17678677	Csa_1G499320
TRINITY_DN14508_c2_g11_i1	1	17776836	17776869	17725007	17729662	Csa_1G501840
TRINITY_DN14508_c2_g11_i1	1	17776836	17776869	17760147	17766475	Csa_1G502360
TRINITY_DN14508_c2_g11_i1	1	17776836	17776869	17778799	17795673	Csa_1G502860
TRINITY_DN14508_c2_g11_i1	1	17776836	17776869	17807980	17812174	Csa_1G502880
TRINITY_DN13617_c2_g3_i1	2	8006555	8006593	7906037	7906645	Csa_2G118300
TRINITY_DN13617_c2_g3_i1	2	8006555	8006593	7924719	7926540	Csa_2G118320
TRINITY_DN13617_c2_g3_i1	2	8006555	8006593	7931756	7940826	Csa_2G118330
TRINITY_DN13617_c2_g3_i1	2	8006555	8006593	7943458	7943616	Csa_2G118340
TRINITY_DN13617_c2_g3_i1	2	8006555	8006593	7953917	7960570	Csa_2G119340
TRINITY_DN13617_c2_g3_i1	2	8006555	8006593	7970004	7971203	Csa_2G119350
TRINITY_DN13617_c2_g3_i1	2	8006555	8006593	7977803	7978652	Csa_2G119360
TRINITY_DN13617_c2_g3_i1	2	8006555	8006593	7986079	7986306	Csa_2G119370
TRINITY_DN13617_c2_g3_i1	2	8006555	8006593	7987807	7990741	Csa_2G119380
TRINITY_DN13617_c2_g3_i1	2	8006555	8006593	7997468	7997803	Csa_2G119880
TRINITY_DN13617_c2_g3_i1	2	8006555	8006593	7998056	7998625	Csa_2G120005
TRINITY_DN13617_c2_g3_i1	2	8006555	8006593	8000356	8003311	Csa_2G120130
TRINITY_DN13617_c2_g3_i1	2	8006555	8006593	8012091	8012953	Csa_2G120255
TRINITY_DN13617_c2_g3_i1	2	8006555	8006593	8023344	8024515	Csa_2G120380
TRINITY_DN13617_c2_g3_i1	2	8006555	8006593	8025333	8026337	Csa_2G120390
TRINITY_DN13617_c2_g3_i1	2	8006555	8006593	8028921	8031454	Csa_2G120400
TRINITY_DN13617_c2_g3_i1	2	8006555	8006593	8032133	8034369	Csa_2G120410
TRINITY_DN13617_c2_g3_i1	2	8006555	8006593	8036792	8037018	Csa_2G120910
TRINITY_DN13617_c2_g3_i1	2	8006555	8006593	8039094	8043140	Csa_2G120920
TRINITY_DN13617_c2_g3_i1	2	8006555	8006593	8050115	8054296	Csa_2G120930
TRINITY_DN13617_c2_g3_i1	2	8006555	8006593	8063984	8067813	Csa_2G120940
TRINITY_DN13617_c2_g3_i1	2	8006555	8006593	8085444	8085532	ENSRNA049758358
TRINITY_DN13617_c2_g3_i1	2	8006555	8006593	8085540	8091061	Csa_2G120960
TRINITY_DN13617_c2_g3_i1	2	8006555	8006593	8103724	8108033	Csa_2G121970
TRINITY_DN13617_c2_g3_i1	2	8006555	8006593	7912704	7921506	Csa_2G118310
TRINITY_DN13617_c2_g3_i1	2	8006555	8006593	8077008	8084492	Csa_2G120950
TRINITY_DN13617_c2_g3_i1	2	8006555	8006593	8092059	8099136	Csa_2G120970
TRINITY_DN14071_c2_g1_i6	4	10563041	10563082	10472512	10473717	Csa_4G260430
TRINITY_DN14071_c2_g1_i6	4	10563041	10563082	10478164	10479718	Csa_4G260440
TRINITY_DN14071_c2_g1_i6	4	10563041	10563082	10490220	10498751	Csa_4G266940
TRINITY_DN14071_c2_g1_i6	4	10563041	10563082	10500403	10501962	Csa_4G267440
TRINITY_DN14071_c2_g1_i6	4	10563041	10563082	10503408	10503698	Csa_4G267450
TRINITY_DN14071_c2_g1_i6	4	10563041	10563082	10509505	10513891	Csa_4G267460
TRINITY_DN14071_c2_g1_i6	4	10563041	10563082	10515334	10517549	Csa_4G267470
TRINITY_DN14071_c2_g1_i6	4	10563041	10563082	10520878	10522871	Csa_4G267480
TRINITY_DN14071_c2_g1_i6	4	10563041	10563082	10525617	10527446	Csa_4G267980
TRINITY_DN14071_c2_g1_i6	4	10563041	10563082	10532306	10533853	Csa_4G267990
TRINITY_DN14071_c2_g1_i6	4	10563041	10563082	10539326	10548593	Csa_4G268010
TRINITY_DN14071_c2_g1_i6	4	10563041	10563082	10564037	10566604	Csa_4G268030
TRINITY_DN14071_c2_g1_i6	4	10563041	10563082	10569544	10572498	Csa_4G268040
TRINITY_DN14071_c2_g1_i6	4	10563041	10563082	10585536	10586002	Csa_4G268060
TRINITY_DN14071_c2_g1_i6	4	10563041	10563082	10590701	10594134	Csa_4G268070
TRINITY_DN14071_c2_g1_i6	4	10563041	10563082	10595463	10599325	Csa_4G268080
TRINITY_DN14071_c2_g1_i6	4	10563041	10563082	10600540	10603636	Csa_4G268090
TRINITY_DN14071_c2_g1_i6	4	10563041	10563082	10604009	10604644	Csa_4G268100
TRINITY_DN14071_c2_g1_i6	4	10563041	10563082	10622055	10630658	Csa_4G269110
TRINITY_DN14071_c2_g1_i6	4	10563041	10563082	10651377	10652306	Csa_4G269140
TRINITY_DN14071_c2_g1_i6	4	10563041	10563082	10652867	10653725	Csa_4G269150
TRINITY_DN14071_c2_g1_i6	4	10563041	10563082	10654148	10655591	Csa_4G269160
TRINITY_DN14071_c2_g1_i6	4	10563041	10563082	10656222	10661025	Csa_4G269170
TRINITY_DN14071_c2_g1_i6	4	10563041	10563082	10659477	10660847	Csa_4G269180
TRINITY_DN14071_c2_g1_i6	4	10563041	10563082	10661117	10662356	Csa_4G269190
TRINITY_DN14071_c2_g1_i6	4	10563041	10563082	10534723	10538254	Csa_4G268000
TRINITY_DN14071_c2_g1_i6	4	10563041	10563082	10549369	10560469	Csa_4G268020
TRINITY_DN14071_c2_g1_i6	4	10563041	10563082	10573144	10584587	Csa_4G268050
TRINITY_DN14071_c2_g1_i6	4	10563041	10563082	10631119	10638214	Csa_4G269120
TRINITY_DN14071_c2_g1_i6	4	10563041	10563082	10639971	10650006	Csa_4G269130
TRINITY_DN14071_c2_g1_i6	4	10563041	10563082	10605131	10619977	Csa_4G268110
TRINITY_DN10719_c0_g2_i2	7	11192881	11193155	11095920	11096519	Csa_7G320040
TRINITY_DN10719_c0_g2_i2	7	11192881	11193155	11100405	11103269	Csa_7G320050
TRINITY_DN10719_c0_g2_i2	7	11192881	11193155	11108837	11109288	Csa_7G321550
TRINITY_DN10719_c0_g2_i2	7	11192881	11193155	11115029	11115600	Csa_7G321560
TRINITY_DN10719_c0_g2_i2	7	11192881	11193155	11134688	11137007	Csa_7G322060
TRINITY_DN10719_c0_g2_i2	7	11192881	11193155	11142793	11142873	ENSRNA049758329
TRINITY_DN10719_c0_g2_i2	7	11192881	11193155	11147606	11149318	Csa_7G322070
TRINITY_DN10719_c0_g2_i2	7	11192881	11193155	11149361	11150737	Csa_7G322080
TRINITY_DN10719_c0_g2_i2	7	11192881	11193155	11154379	11154597	Csa_7G322090
TRINITY_DN10719_c0_g2_i2	7	11192881	11193155	11168416	11171210	Csa_7G322590
TRINITY_DN10719_c0_g2_i2	7	11192881	11193155	11191776	11193661	Csa_7G322600
TRINITY_DN10719_c0_g2_i2	7	11192881	11193155	11226044	11226115	ENSRNA049758330
TRINITY_DN10719_c0_g2_i2	7	11192881	11193155	11279367	11279885	Csa_7G324120
TRINITY_DN10719_c0_g2_i2	7	11192881	11193155	11280018	11283713	Csa_7G324130
TRINITY_DN10719_c0_g2_i2	7	11192881	11193155	11222472	11224642	Csa_7G323100
TRINITY_DN10719_c0_g2_i2	7	11192881	11193155	11238204	11241289	Csa_7G323110
TRINITY_DN10719_c0_g2_i2	7	11192881	11193155	11257533	11274855	Csa_7G324110
TRINITY_DN9700_c0_g1_i4	6	4548697	4548977	4448186	4450229	Csa_6G057110
TRINITY_DN9700_c0_g1_i4	6	4548697	4548977	4451109	4452608	Csa_6G057120
TRINITY_DN9700_c0_g1_i4	6	4548697	4548977	4463501	4464305	Csa_6G057130
TRINITY_DN9700_c0_g1_i4	6	4548697	4548977	4467984	4468956	Csa_6G057140
TRINITY_DN9700_c0_g1_i4	6	4548697	4548977	4489621	4494348	Csa_6G057160
TRINITY_DN9700_c0_g1_i4	6	4548697	4548977	4506317	4508282	Csa_6G057170
TRINITY_DN9700_c0_g1_i4	6	4548697	4548977	4516367	4517169	Csa_6G057180
TRINITY_DN9700_c0_g1_i4	6	4548697	4548977	4547631	4549550	Csa_6G058200
TRINITY_DN9700_c0_g1_i4	6	4548697	4548977	4571513	4571848	Csa_6G058700
TRINITY_DN9700_c0_g1_i4	6	4548697	4548977	4581968	4582303	Csa_6G058710
TRINITY_DN9700_c0_g1_i4	6	4548697	4548977	4590532	4590819	Csa_6G058720
TRINITY_DN9700_c0_g1_i4	6	4548697	4548977	4593097	4593378	Csa_6G058730
TRINITY_DN9700_c0_g1_i4	6	4548697	4548977	4612050	4612313	Csa_6G059230
TRINITY_DN9700_c0_g1_i4	6	4548697	4548977	4625969	4631542	Csa_6G061230
TRINITY_DN9700_c0_g1_i4	6	4548697	4548977	4487275	4490033	Csa_6G057150
TRINITY_DN9700_c0_g1_i4	6	4548697	4548977	4521245	4522681	Csa_6G058180
TRINITY_DN9700_c0_g1_i4	6	4548697	4548977	4524341	4538622	Csa_6G058190
TRINITY_DN9700_c0_g1_i4	6	4548697	4548977	4632581	4636969	Csa_6G061240
TRINITY_DN9700_c0_g1_i4	6	4548697	4548977	4643014	4654614	Csa_6G061740
TRINITY_DN14126_c0_g1_i9	7	10044975	10045287	9945874	9948965	Csa_7G281390
TRINITY_DN14126_c0_g1_i9	7	10044975	10045287	9952588	9957701	Csa_7G281400
TRINITY_DN14126_c0_g1_i9	7	10044975	10045287	9979084	9985158	Csa_7G282410
TRINITY_DN14126_c0_g1_i9	7	10044975	10045287	9999232	9999792	Csa_7G283910
TRINITY_DN14126_c0_g1_i9	7	10044975	10045287	10011327	10014952	Csa_7G284420
TRINITY_DN14126_c0_g1_i9	7	10044975	10045287	10016575	10020636	Csa_7G284430
TRINITY_DN14126_c0_g1_i9	7	10044975	10045287	10031049	10036696	Csa_7G284440
TRINITY_DN14126_c0_g1_i9	7	10044975	10045287	10043965	10045146	Csa_7G284940
TRINITY_DN14126_c0_g1_i9	7	10044975	10045287	10046342	10048061	Csa_7G290440
TRINITY_DN14126_c0_g1_i9	7	10044975	10045287	10051038	10053698	Csa_7G290450
TRINITY_DN14126_c0_g1_i9	7	10044975	10045287	10058212	10058766	Csa_7G290460
TRINITY_DN14126_c0_g1_i9	7	10044975	10045287	10058507	10058713	Csa_7G290465
TRINITY_DN14126_c0_g1_i9	7	10044975	10045287	10062280	10066148	Csa_7G290470
TRINITY_DN14126_c0_g1_i9	7	10044975	10045287	10103493	10103951	Csa_7G290490
TRINITY_DN14126_c0_g1_i9	7	10044975	10045287	10105064	10106520	Csa_7G290500
TRINITY_DN14126_c0_g1_i9	7	10044975	10045287	10112767	10116154	Csa_7G290510
TRINITY_DN14126_c0_g1_i9	7	10044975	10045287	10117376	10117988	Csa_7G290520
TRINITY_DN14126_c0_g1_i9	7	10044975	10045287	10118802	10122355	Csa_7G290530
TRINITY_DN14126_c0_g1_i9	7	10044975	10045287	10134664	10141272	Csa_7G290540
TRINITY_DN14126_c0_g1_i9	7	10044975	10045287	10010216	10010927	Csa_7G284410
TRINITY_DN14126_c0_g1_i9	7	10044975	10045287	10070632	10080920	Csa_7G290480
TRINITY_DN14126_c0_g1_i9	7	10044975	10045287	9959764	9968627	Csa_7G282400
TRINITY_DN12904_c5_g2_i9	1	3718973	3719373	3622961	3624424	Csa_1G038340
TRINITY_DN12904_c5_g2_i9	1	3718973	3719373	3627226	3630296	Csa_1G038350
TRINITY_DN12904_c5_g2_i9	1	3718973	3719373	3631109	3634759	Csa_1G038360
TRINITY_DN12904_c5_g2_i9	1	3718973	3719373	3635039	3636863	Csa_1G038370
TRINITY_DN12904_c5_g2_i9	1	3718973	3719373	3637425	3642856	Csa_1G038380
TRINITY_DN12904_c5_g2_i9	1	3718973	3719373	3642566	3644177	Csa_1G038390
TRINITY_DN12904_c5_g2_i9	1	3718973	3719373	3647870	3648977	Csa_1G038890
TRINITY_DN12904_c5_g2_i9	1	3718973	3719373	3661666	3666177	Csa_1G038910
TRINITY_DN12904_c5_g2_i9	1	3718973	3719373	3666461	3666744	Csa_1G038920
TRINITY_DN12904_c5_g2_i9	1	3718973	3719373	3673070	3673928	Csa_1G038930
TRINITY_DN12904_c5_g2_i9	1	3718973	3719373	3675857	3679423	Csa_1G038940
TRINITY_DN12904_c5_g2_i9	1	3718973	3719373	3679720	3682825	Csa_1G038950
TRINITY_DN12904_c5_g2_i9	1	3718973	3719373	3689044	3691039	Csa_1G038960
TRINITY_DN12904_c5_g2_i9	1	3718973	3719373	3692104	3694248	Csa_1G038970
TRINITY_DN12904_c5_g2_i9	1	3718973	3719373	3695075	3699917	Csa_1G038980
TRINITY_DN12904_c5_g2_i9	1	3718973	3719373	3706754	3710565	Csa_1G039000
TRINITY_DN12904_c5_g2_i9	1	3718973	3719373	3712451	3712717	Csa_1G039010
TRINITY_DN12904_c5_g2_i9	1	3718973	3719373	3713306	3715903	Csa_1G039020
TRINITY_DN12904_c5_g2_i9	1	3718973	3719373	3716795	3719067	Csa_1G039030
TRINITY_DN12904_c5_g2_i9	1	3718973	3719373	3721898	3726104	Csa_1G039040
TRINITY_DN12904_c5_g2_i9	1	3718973	3719373	3728645	3730721	Csa_1G039050
TRINITY_DN12904_c5_g2_i9	1	3718973	3719373	3736518	3743355	Csa_1G039060
TRINITY_DN12904_c5_g2_i9	1	3718973	3719373	3756354	3756811	Csa_1G039080
TRINITY_DN12904_c5_g2_i9	1	3718973	3719373	3759666	3765608	Csa_1G039090
TRINITY_DN12904_c5_g2_i9	1	3718973	3719373	3771852	3774993	Csa_1G039110
TRINITY_DN12904_c5_g2_i9	1	3718973	3719373	3775652	3777675	Csa_1G039120
TRINITY_DN12904_c5_g2_i9	1	3718973	3719373	3777076	3777654	Csa_1G039125
TRINITY_DN12904_c5_g2_i9	1	3718973	3719373	3618569	3621749	Csa_1G038330
TRINITY_DN12904_c5_g2_i9	1	3718973	3719373	3649948	3658263	Csa_1G038900
TRINITY_DN12904_c5_g2_i9	1	3718973	3719373	3701939	3703819	Csa_1G038990
TRINITY_DN12904_c5_g2_i9	1	3718973	3719373	3745989	3754219	Csa_1G039070
TRINITY_DN12904_c5_g2_i9	1	3718973	3719373	3767322	3770816	Csa_1G039100
TRINITY_DN12904_c5_g2_i9	1	3718973	3719373	3779317	3784934	Csa_1G039130
TRINITY_DN12904_c5_g2_i9	1	3718973	3719373	3804678	3817606	Csa_1G039150
TRINITY_DN12904_c5_g2_i9	1	3718973	3719373	3785027	3802667	Csa_1G039140
TRINITY_DN14058_c0_g1_i5	3	29646152	29646584	29561961	29563303	Csa_3G769110
TRINITY_DN14058_c0_g1_i5	3	29646152	29646584	29591218	29591535	Csa_3G769630
TRINITY_DN14058_c0_g1_i5	3	29646152	29646584	29592768	29592959	Csa_3G769640
TRINITY_DN14058_c0_g1_i5	3	29646152	29646584	29593068	29593256	Csa_3G769645
TRINITY_DN14058_c0_g1_i5	3	29646152	29646584	29610904	29611215	Csa_3G769660
TRINITY_DN14058_c0_g1_i5	3	29646152	29646584	29612768	29619418	Csa_3G769670
TRINITY_DN14058_c0_g1_i5	3	29646152	29646584	29619533	29619907	Csa_3G769680
TRINITY_DN14058_c0_g1_i5	3	29646152	29646584	29619985	29620322	Csa_3G769690
TRINITY_DN14058_c0_g1_i5	3	29646152	29646584	29627679	29628020	Csa_3G769700
TRINITY_DN14058_c0_g1_i5	3	29646152	29646584	29629790	29631571	Csa_3G769710
TRINITY_DN14058_c0_g1_i5	3	29646152	29646584	29641209	29641805	Csa_3G774710
TRINITY_DN14058_c0_g1_i5	3	29646152	29646584	29641818	29642134	Csa_3G774720
TRINITY_DN14058_c0_g1_i5	3	29646152	29646584	29642652	29649300	Csa_3G774730
TRINITY_DN14058_c0_g1_i5	3	29646152	29646584	29665649	29671378	Csa_3G775240
TRINITY_DN14058_c0_g1_i5	3	29646152	29646584	29678967	29683176	Csa_3G775250
TRINITY_DN14058_c0_g1_i5	3	29646152	29646584	29689140	29691855	Csa_3G775270
TRINITY_DN14058_c0_g1_i5	3	29646152	29646584	29692282	29692556	Csa_3G775280
TRINITY_DN14058_c0_g1_i5	3	29646152	29646584	29693485	29702113	Csa_3G775290
TRINITY_DN14058_c0_g1_i5	3	29646152	29646584	29711775	29717458	Csa_3G775310
TRINITY_DN14058_c0_g1_i5	3	29646152	29646584	29730949	29732565	Csa_3G776310
TRINITY_DN14058_c0_g1_i5	3	29646152	29646584	29741377	29742504	Csa_3G776330
TRINITY_DN14058_c0_g1_i5	3	29646152	29646584	29745563	29745909	Csa_3G776340
TRINITY_DN14058_c0_g1_i5	3	29646152	29646584	29571634	29577170	Csa_3G769610
TRINITY_DN14058_c0_g1_i5	3	29646152	29646584	29586253	29591494	Csa_3G769620
TRINITY_DN14058_c0_g1_i5	3	29646152	29646584	29603537	29609962	Csa_3G769650
TRINITY_DN14058_c0_g1_i5	3	29646152	29646584	29649536	29656906	Csa_3G774740
TRINITY_DN14058_c0_g1_i5	3	29646152	29646584	29683998	29688591	Csa_3G775260
TRINITY_DN14058_c0_g1_i5	3	29646152	29646584	29703063	29705008	Csa_3G775300
TRINITY_DN14058_c0_g1_i5	3	29646152	29646584	29735097	29740346	Csa_3G776320
TRINITY_DN14004_c1_g1_i7	6	17380414	17380926	17287859	17290250	Csa_6G382970
TRINITY_DN14004_c1_g1_i7	6	17380414	17380926	17294281	17294760	Csa_6G382980
TRINITY_DN14004_c1_g1_i7	6	17380414	17380926	17323415	17326510	Csa_6G383000
TRINITY_DN14004_c1_g1_i7	6	17380414	17380926	17342928	17343164	Csa_6G383020
TRINITY_DN14004_c1_g1_i7	6	17380414	17380926	17361797	17366968	Csa_6G383520
TRINITY_DN14004_c1_g1_i7	6	17380414	17380926	17377317	17380422	Csa_6G383530
TRINITY_DN14004_c1_g1_i7	6	17380414	17380926	17391474	17392298	Csa_6G383540
TRINITY_DN14004_c1_g1_i7	6	17380414	17380926	17403256	17403539	Csa_6G383560
TRINITY_DN14004_c1_g1_i7	6	17380414	17380926	17404119	17410671	Csa_6G384060
TRINITY_DN14004_c1_g1_i7	6	17380414	17380926	17425080	17425325	Csa_6G384560
TRINITY_DN14004_c1_g1_i7	6	17380414	17380926	17433824	17436456	Csa_6G385060
TRINITY_DN14004_c1_g1_i7	6	17380414	17380926	17441149	17441829	Csa_6G385070
TRINITY_DN14004_c1_g1_i7	6	17380414	17380926	17443595	17444001	Csa_6G385080
TRINITY_DN14004_c1_g1_i7	6	17380414	17380926	17449447	17453800	Csa_6G385090
TRINITY_DN14004_c1_g1_i7	6	17380414	17380926	17449497	17449832	Csa_6G385100
TRINITY_DN14004_c1_g1_i7	6	17380414	17380926	17454874	17458445	Csa_6G385110
TRINITY_DN14004_c1_g1_i7	6	17380414	17380926	17460022	17465216	Csa_6G385120
TRINITY_DN14004_c1_g1_i7	6	17380414	17380926	17331331	17339940	Csa_6G383010
TRINITY_DN14004_c1_g1_i7	6	17380414	17380926	17399675	17400808	Csa_6G383550
TRINITY_DN14004_c1_g1_i7	6	17380414	17380926	17480202	17481800	Csa_6G390120
TRINITY_DN14004_c1_g1_i7	6	17380414	17380926	17296830	17309967	Csa_6G382990
TRINITY_DN14004_c1_g1_i6	6	17380349	17380926	17287859	17290250	Csa_6G382970
TRINITY_DN14004_c1_g1_i6	6	17380349	17380926	17294281	17294760	Csa_6G382980
TRINITY_DN14004_c1_g1_i6	6	17380349	17380926	17323415	17326510	Csa_6G383000
TRINITY_DN14004_c1_g1_i6	6	17380349	17380926	17342928	17343164	Csa_6G383020
TRINITY_DN14004_c1_g1_i6	6	17380349	17380926	17361797	17366968	Csa_6G383520
TRINITY_DN14004_c1_g1_i6	6	17380349	17380926	17377317	17380422	Csa_6G383530
TRINITY_DN14004_c1_g1_i6	6	17380349	17380926	17391474	17392298	Csa_6G383540
TRINITY_DN14004_c1_g1_i6	6	17380349	17380926	17403256	17403539	Csa_6G383560
TRINITY_DN14004_c1_g1_i6	6	17380349	17380926	17404119	17410671	Csa_6G384060
TRINITY_DN14004_c1_g1_i6	6	17380349	17380926	17425080	17425325	Csa_6G384560
TRINITY_DN14004_c1_g1_i6	6	17380349	17380926	17433824	17436456	Csa_6G385060
TRINITY_DN14004_c1_g1_i6	6	17380349	17380926	17441149	17441829	Csa_6G385070
TRINITY_DN14004_c1_g1_i6	6	17380349	17380926	17443595	17444001	Csa_6G385080
TRINITY_DN14004_c1_g1_i6	6	17380349	17380926	17449447	17453800	Csa_6G385090
TRINITY_DN14004_c1_g1_i6	6	17380349	17380926	17449497	17449832	Csa_6G385100
TRINITY_DN14004_c1_g1_i6	6	17380349	17380926	17454874	17458445	Csa_6G385110
TRINITY_DN14004_c1_g1_i6	6	17380349	17380926	17460022	17465216	Csa_6G385120
TRINITY_DN14004_c1_g1_i6	6	17380349	17380926	17331331	17339940	Csa_6G383010
TRINITY_DN14004_c1_g1_i6	6	17380349	17380926	17399675	17400808	Csa_6G383550
TRINITY_DN14004_c1_g1_i6	6	17380349	17380926	17480202	17481800	Csa_6G390120
TRINITY_DN14004_c1_g1_i6	6	17380349	17380926	17296830	17309967	Csa_6G382990
TRINITY_DN9700_c0_g1_i3	6	4547318	4547978	4448186	4450229	Csa_6G057110
TRINITY_DN9700_c0_g1_i3	6	4547318	4547978	4451109	4452608	Csa_6G057120
TRINITY_DN9700_c0_g1_i3	6	4547318	4547978	4463501	4464305	Csa_6G057130
TRINITY_DN9700_c0_g1_i3	6	4547318	4547978	4467984	4468956	Csa_6G057140
TRINITY_DN9700_c0_g1_i3	6	4547318	4547978	4489621	4494348	Csa_6G057160
TRINITY_DN9700_c0_g1_i3	6	4547318	4547978	4506317	4508282	Csa_6G057170
TRINITY_DN9700_c0_g1_i3	6	4547318	4547978	4516367	4517169	Csa_6G057180
TRINITY_DN9700_c0_g1_i3	6	4547318	4547978	4547631	4549550	Csa_6G058200
TRINITY_DN9700_c0_g1_i3	6	4547318	4547978	4571513	4571848	Csa_6G058700
TRINITY_DN9700_c0_g1_i3	6	4547318	4547978	4581968	4582303	Csa_6G058710
TRINITY_DN9700_c0_g1_i3	6	4547318	4547978	4590532	4590819	Csa_6G058720
TRINITY_DN9700_c0_g1_i3	6	4547318	4547978	4593097	4593378	Csa_6G058730
TRINITY_DN9700_c0_g1_i3	6	4547318	4547978	4612050	4612313	Csa_6G059230
TRINITY_DN9700_c0_g1_i3	6	4547318	4547978	4625969	4631542	Csa_6G061230
TRINITY_DN9700_c0_g1_i3	6	4547318	4547978	4487275	4490033	Csa_6G057150
TRINITY_DN9700_c0_g1_i3	6	4547318	4547978	4521245	4522681	Csa_6G058180
TRINITY_DN9700_c0_g1_i3	6	4547318	4547978	4524341	4538622	Csa_6G058190
TRINITY_DN9700_c0_g1_i3	6	4547318	4547978	4632581	4636969	Csa_6G061240
TRINITY_DN9700_c0_g1_i3	6	4547318	4547978	4643014	4654614	Csa_6G061740
TRINITY_DN10903_c4_g5_i4	1	9297512	9298198	9243584	9248006	Csa_1G124000
TRINITY_DN10903_c4_g5_i4	1	9297512	9298198	9253675	9254025	Csa_1G124010
TRINITY_DN10903_c4_g5_i4	1	9297512	9298198	9256288	9256716	Csa_1G124020
TRINITY_DN10903_c4_g5_i4	1	9297512	9298198	9264483	9268143	Csa_1G124520
TRINITY_DN10903_c4_g5_i4	1	9297512	9298198	9281370	9288930	Csa_1G126020
TRINITY_DN10903_c4_g5_i4	1	9297512	9298198	9307746	9308437	Csa_1G126030
TRINITY_DN10903_c4_g5_i4	1	9297512	9298198	9317160	9317494	Csa_1G126040
TRINITY_DN10903_c4_g5_i4	1	9297512	9298198	9317711	9317932	Csa_1G126050
TRINITY_DN10903_c4_g5_i4	1	9297512	9298198	9349097	9353236	Csa_1G132060
TRINITY_DN10903_c4_g5_i4	1	9297512	9298198	9393136	9393604	Csa_1G132090
TRINITY_DN10903_c4_g5_i4	1	9297512	9298198	9396156	9402481	Csa_1G132100
TRINITY_DN10903_c4_g5_i4	1	9297512	9298198	9189426	9214652	Csa_1G123490
TRINITY_DN10903_c4_g5_i4	1	9297512	9298198	9221163	9231129	Csa_1G123500
TRINITY_DN10903_c4_g5_i4	1	9297512	9298198	9321020	9327732	Csa_1G126060
TRINITY_DN10903_c4_g5_i4	1	9297512	9298198	9369657	9372729	Csa_1G132070
TRINITY_DN10903_c4_g5_i4	1	9297512	9298198	9380127	9388272	Csa_1G132080
TRINITY_DN13552_c3_g2_i1	4	9849509	9850233	9802590	9807081	Csa_4G197830
TRINITY_DN13552_c3_g2_i1	4	9849509	9850233	9815254	9816686	Csa_4G198330
TRINITY_DN13552_c3_g2_i1	4	9849509	9850233	9822395	9822756	Csa_4G203330
TRINITY_DN13552_c3_g2_i1	4	9849509	9850233	9837477	9840911	Csa_4G209330
TRINITY_DN13552_c3_g2_i1	4	9849509	9850233	9848594	9849919	Csa_4G214830
TRINITY_DN13552_c3_g2_i1	4	9849509	9850233	9862420	9862638	Csa_4G214840
TRINITY_DN13552_c3_g2_i1	4	9849509	9850233	9900058	9900937	Csa_4G218340
TRINITY_DN13552_c3_g2_i1	4	9849509	9850233	9905228	9907287	Csa_4G218350
TRINITY_DN13552_c3_g2_i1	4	9849509	9850233	9932033	9937361	Csa_4G219360
TRINITY_DN13552_c3_g2_i1	4	9849509	9850233	9764292	9768734	Csa_4G197810
TRINITY_DN13552_c3_g2_i1	4	9849509	9850233	9770129	9788139	Csa_4G197820
TRINITY_DN13552_c3_g2_i1	4	9849509	9850233	9876627	9882402	Csa_4G215340
TRINITY_DN13552_c3_g2_i1	4	9849509	9850233	9927144	9931498	Csa_4G219350
TRINITY_DN11608_c3_g1_i1	4	2697736	2698501	2605780	2608110	Csa_4G023030
TRINITY_DN11608_c3_g1_i1	4	2697736	2698501	2610886	2612241	Csa_4G023040
TRINITY_DN11608_c3_g1_i1	4	2697736	2698501	2614623	2615100	Csa_4G023050
TRINITY_DN11608_c3_g1_i1	4	2697736	2698501	2660280	2664190	Csa_4G025050
TRINITY_DN11608_c3_g1_i1	4	2697736	2698501	2666669	2670054	Csa_4G025060
TRINITY_DN11608_c3_g1_i1	4	2697736	2698501	2671237	2677586	Csa_4G025070
TRINITY_DN11608_c3_g1_i1	4	2697736	2698501	2679571	2681892	Csa_4G025080
TRINITY_DN11608_c3_g1_i1	4	2697736	2698501	2683619	2685642	Csa_4G025085
TRINITY_DN11608_c3_g1_i1	4	2697736	2698501	2687806	2688457	Csa_4G025095
TRINITY_DN11608_c3_g1_i1	4	2697736	2698501	2695353	2698868	Csa_4G025100
TRINITY_DN11608_c3_g1_i1	4	2697736	2698501	2703655	2704557	Csa_4G025110
TRINITY_DN11608_c3_g1_i1	4	2697736	2698501	2707011	2707840	Csa_4G025120
TRINITY_DN11608_c3_g1_i1	4	2697736	2698501	2715362	2716755	Csa_4G025130
TRINITY_DN11608_c3_g1_i1	4	2697736	2698501	2728884	2730642	Csa_4G025150
TRINITY_DN11608_c3_g1_i1	4	2697736	2698501	2731369	2734500	Csa_4G025160
TRINITY_DN11608_c3_g1_i1	4	2697736	2698501	2743403	2747828	Csa_4G025180
TRINITY_DN11608_c3_g1_i1	4	2697736	2698501	2754505	2756952	Csa_4G025200
TRINITY_DN11608_c3_g1_i1	4	2697736	2698501	2758722	2761700	Csa_4G025700
TRINITY_DN11608_c3_g1_i1	4	2697736	2698501	2761767	2762369	Csa_4G025710
TRINITY_DN11608_c3_g1_i1	4	2697736	2698501	2764212	2764984	Csa_4G025720
TRINITY_DN11608_c3_g1_i1	4	2697736	2698501	2774366	2775651	Csa_4G025730
TRINITY_DN11608_c3_g1_i1	4	2697736	2698501	2776994	2779883	Csa_4G025740
TRINITY_DN11608_c3_g1_i1	4	2697736	2698501	2788729	2794359	Csa_4G026250
TRINITY_DN11608_c3_g1_i1	4	2697736	2698501	2795920	2798197	Csa_4G026260
TRINITY_DN11608_c3_g1_i1	4	2697736	2698501	2627515	2653352	Csa_4G024050
TRINITY_DN11608_c3_g1_i1	4	2697736	2698501	2685643	2687203	Csa_4G025090
TRINITY_DN11608_c3_g1_i1	4	2697736	2698501	2686626	2687195	Csa_4G025092
TRINITY_DN11608_c3_g1_i1	4	2697736	2698501	2717301	2720710	Csa_4G025140
TRINITY_DN11608_c3_g1_i1	4	2697736	2698501	2735207	2740737	Csa_4G025170
TRINITY_DN11608_c3_g1_i1	4	2697736	2698501	2784321	2786254	Csa_4G025750
TRINITY_DN11608_c3_g1_i1	4	2697736	2698501	2749409	2753321	Csa_4G025190
TRINITY_DN13667_c0_g4_i1	6	25358503	25359269	25268057	25269640	Csa_6G502060
TRINITY_DN13667_c0_g4_i1	6	25358503	25359269	25270907	25273439	Csa_6G502070
TRINITY_DN13667_c0_g4_i1	6	25358503	25359269	25274828	25276535	Csa_6G502080
TRINITY_DN13667_c0_g4_i1	6	25358503	25359269	25282456	25285346	Csa_6G502590
TRINITY_DN13667_c0_g4_i1	6	25358503	25359269	25286080	25286562	Csa_6G502600
TRINITY_DN13667_c0_g4_i1	6	25358503	25359269	25287867	25293097	Csa_6G502610
TRINITY_DN13667_c0_g4_i1	6	25358503	25359269	25293754	25293825	ENSRNA049758559
TRINITY_DN13667_c0_g4_i1	6	25358503	25359269	25301221	25303526	Csa_6G502620
TRINITY_DN13667_c0_g4_i1	6	25358503	25359269	25305720	25305808	ENSRNA049758547
TRINITY_DN13667_c0_g4_i1	6	25358503	25359269	25306037	25306946	Csa_6G502630
TRINITY_DN13667_c0_g4_i1	6	25358503	25359269	25313759	25318959	Csa_6G502640
TRINITY_DN13667_c0_g4_i1	6	25358503	25359269	25318973	25320117	Csa_6G502650
TRINITY_DN13667_c0_g4_i1	6	25358503	25359269	25320610	25326096	Csa_6G502660
TRINITY_DN13667_c0_g4_i1	6	25358503	25359269	25328914	25329444	Csa_6G502670
TRINITY_DN13667_c0_g4_i1	6	25358503	25359269	25333872	25334886	Csa_6G502690
TRINITY_DN13667_c0_g4_i1	6	25358503	25359269	25337427	25338242	Csa_6G502700
TRINITY_DN13667_c0_g4_i1	6	25358503	25359269	25353472	25355868	Csa_6G502710
TRINITY_DN13667_c0_g4_i1	6	25358503	25359269	25356164	25358134	Csa_6G502720
TRINITY_DN13667_c0_g4_i1	6	25358503	25359269	25364817	25368276	Csa_6G502740
TRINITY_DN13667_c0_g4_i1	6	25358503	25359269	25372227	25374660	Csa_6G502750
TRINITY_DN13667_c0_g4_i1	6	25358503	25359269	25373632	25374324	Csa_6G502755
TRINITY_DN13667_c0_g4_i1	6	25358503	25359269	25376428	25377345	Csa_6G502760
TRINITY_DN13667_c0_g4_i1	6	25358503	25359269	25382206	25382394	Csa_6G502775
TRINITY_DN13667_c0_g4_i1	6	25358503	25359269	25385623	25386003	Csa_6G502780
TRINITY_DN13667_c0_g4_i1	6	25358503	25359269	25389947	25390502	Csa_6G502790
TRINITY_DN13667_c0_g4_i1	6	25358503	25359269	25390534	25393895	Csa_6G502800
TRINITY_DN13667_c0_g4_i1	6	25358503	25359269	25395357	25398567	Csa_6G502810
TRINITY_DN13667_c0_g4_i1	6	25358503	25359269	25402473	25408232	Csa_6G502820
TRINITY_DN13667_c0_g4_i1	6	25358503	25359269	25408976	25409332	Csa_6G502830
TRINITY_DN13667_c0_g4_i1	6	25358503	25359269	25412060	25416940	Csa_6G502840
TRINITY_DN13667_c0_g4_i1	6	25358503	25359269	25418157	25421066	Csa_6G502850
TRINITY_DN13667_c0_g4_i1	6	25358503	25359269	25421169	25424093	Csa_6G502860
TRINITY_DN13667_c0_g4_i1	6	25358503	25359269	25426178	25426941	Csa_6G502870
TRINITY_DN13667_c0_g4_i1	6	25358503	25359269	25437254	25438970	Csa_6G503870
TRINITY_DN13667_c0_g4_i1	6	25358503	25359269	25444707	25446436	Csa_6G503880
TRINITY_DN13667_c0_g4_i1	6	25358503	25359269	25448224	25449127	Csa_6G504130
TRINITY_DN13667_c0_g4_i1	6	25358503	25359269	25278350	25281412	Csa_6G502580
TRINITY_DN13667_c0_g4_i1	6	25358503	25359269	25329589	25332256	Csa_6G502680
TRINITY_DN13667_c0_g4_i1	6	25358503	25359269	25359777	25363871	Csa_6G502730
TRINITY_DN13667_c0_g4_i1	6	25358503	25359269	25378189	25380811	Csa_6G502770
TRINITY_DN13667_c0_g4_i1	6	25358503	25359269	25459184	25460871	Csa_6G504380
TRINITY_DN13667_c0_g4_i1	6	25358503	25359269	25427438	25430901	Csa_6G503370
TRINITY_DN12270_c5_g6_i2	4	17244161	17245123	17142489	17145452	Csa_4G494210
TRINITY_DN12270_c5_g6_i2	4	17244161	17245123	17177071	17181823	Csa_4G495210
TRINITY_DN12270_c5_g6_i2	4	17244161	17245123	17260105	17261350	Csa_4G496240
TRINITY_DN12270_c5_g6_i2	4	17244161	17245123	17262845	17262916	ENSRNA049758466
TRINITY_DN12270_c5_g6_i2	4	17244161	17245123	17270413	17273453	Csa_4G496250
TRINITY_DN12270_c5_g6_i2	4	17244161	17245123	17344561	17349599	Csa_4G496760
TRINITY_DN12270_c5_g6_i2	4	17244161	17245123	17190249	17204997	Csa_4G495220
TRINITY_DN12270_c5_g6_i2	4	17244161	17245123	17219185	17231073	Csa_4G495230
TRINITY_DN12270_c5_g6_i2	4	17244161	17245123	17239028	17254688	Csa_4G496230
TRINITY_DN12270_c5_g6_i2	4	17244161	17245123	17293149	17303290	Csa_4G496260
TRINITY_DN11821_c2_g4_i1	4	9005458	9006496	8901748	8906143	Csa_4G179060
TRINITY_DN11821_c2_g4_i1	4	9005458	9006496	8907703	8909004	Csa_4G179070
TRINITY_DN11821_c2_g4_i1	4	9005458	9006496	8910275	8910460	Csa_4G179080
TRINITY_DN11821_c2_g4_i1	4	9005458	9006496	8920506	8923999	Csa_4G179100
TRINITY_DN11821_c2_g4_i1	4	9005458	9006496	8932460	8932533	ENSRNA049758475
TRINITY_DN11821_c2_g4_i1	4	9005458	9006496	8933235	8933483	Csa_4G179115
TRINITY_DN11821_c2_g4_i1	4	9005458	9006496	8950019	8951486	Csa_4G179130
TRINITY_DN11821_c2_g4_i1	4	9005458	9006496	8951423	8952307	Csa_4G179140
TRINITY_DN11821_c2_g4_i1	4	9005458	9006496	8954093	8959751	Csa_4G179150
TRINITY_DN11821_c2_g4_i1	4	9005458	9006496	8962579	8965182	Csa_4G179160
TRINITY_DN11821_c2_g4_i1	4	9005458	9006496	8965693	8969625	Csa_4G179170
TRINITY_DN11821_c2_g4_i1	4	9005458	9006496	8971424	8974694	Csa_4G179670
TRINITY_DN11821_c2_g4_i1	4	9005458	9006496	8974746	8975087	Csa_4G179680
TRINITY_DN11821_c2_g4_i1	4	9005458	9006496	8976930	8977490	Csa_4G179690
TRINITY_DN11821_c2_g4_i1	4	9005458	9006496	8978588	8986078	Csa_4G179700
TRINITY_DN11821_c2_g4_i1	4	9005458	9006496	9001038	9009953	Csa_4G181200
TRINITY_DN11821_c2_g4_i1	4	9005458	9006496	9014182	9014463	Csa_4G181210
TRINITY_DN11821_c2_g4_i1	4	9005458	9006496	9023310	9024420	Csa_4G181710
TRINITY_DN11821_c2_g4_i1	4	9005458	9006496	9028199	9032302	Csa_4G181720
TRINITY_DN11821_c2_g4_i1	4	9005458	9006496	9036045	9041581	Csa_4G182220
TRINITY_DN11821_c2_g4_i1	4	9005458	9006496	9047876	9049237	Csa_4G182230
TRINITY_DN11821_c2_g4_i1	4	9005458	9006496	9050764	9052981	Csa_4G182240
TRINITY_DN11821_c2_g4_i1	4	9005458	9006496	9053611	9059044	Csa_4G182250
TRINITY_DN11821_c2_g4_i1	4	9005458	9006496	9061141	9069683	Csa_4G182260
TRINITY_DN11821_c2_g4_i1	4	9005458	9006496	9078671	9079153	Csa_4G182280
TRINITY_DN11821_c2_g4_i1	4	9005458	9006496	9081363	9081893	Csa_4G182290
TRINITY_DN11821_c2_g4_i1	4	9005458	9006496	9098972	9104661	Csa_4G187290
TRINITY_DN11821_c2_g4_i1	4	9005458	9006496	8924945	8931772	Csa_4G179110
TRINITY_DN11821_c2_g4_i1	4	9005458	9006496	8934163	8948413	Csa_4G179120
TRINITY_DN11821_c2_g4_i1	4	9005458	9006496	9074165	9077685	Csa_4G182270
TRINITY_DN11821_c2_g4_i1	4	9005458	9006496	8912498	8919132	Csa_4G179090
TRINITY_DN14212_c1_g8_i1	4	22742565	22743844	22645810	22650502	Csa_4G652060
TRINITY_DN14212_c1_g8_i1	4	22742565	22743844	22654311	22657652	Csa_4G652070
TRINITY_DN14212_c1_g8_i1	4	22742565	22743844	22680613	22684116	Csa_4G652090
TRINITY_DN14212_c1_g8_i1	4	22742565	22743844	22684027	22688972	Csa_4G652100
TRINITY_DN14212_c1_g8_i1	4	22742565	22743844	22697189	22697946	Csa_4G652110
TRINITY_DN14212_c1_g8_i1	4	22742565	22743844	22701991	22704196	Csa_4G652120
TRINITY_DN14212_c1_g8_i1	4	22742565	22743844	22711967	22713579	Csa_4G652140
TRINITY_DN14212_c1_g8_i1	4	22742565	22743844	22720394	22721235	Csa_4G652640
TRINITY_DN14212_c1_g8_i1	4	22742565	22743844	22725242	22725547	Csa_4G652660
TRINITY_DN14212_c1_g8_i1	4	22742565	22743844	22726999	22732262	Csa_4G652670
TRINITY_DN14212_c1_g8_i1	4	22742565	22743844	22742283	22745900	Csa_4G652680
TRINITY_DN14212_c1_g8_i1	4	22742565	22743844	22746681	22747348	Csa_4G652690
TRINITY_DN14212_c1_g8_i1	4	22742565	22743844	22747642	22752473	Csa_4G652700
TRINITY_DN14212_c1_g8_i1	4	22742565	22743844	22752478	22752678	Csa_4G652705
TRINITY_DN14212_c1_g8_i1	4	22742565	22743844	22774122	22774389	Csa_4G652720
TRINITY_DN14212_c1_g8_i1	4	22742565	22743844	22778556	22782578	Csa_4G652730
TRINITY_DN14212_c1_g8_i1	4	22742565	22743844	22784247	22784789	Csa_4G652740
TRINITY_DN14212_c1_g8_i1	4	22742565	22743844	22796317	22798861	Csa_4G652760
TRINITY_DN14212_c1_g8_i1	4	22742565	22743844	22799627	22803004	Csa_4G652770
TRINITY_DN14212_c1_g8_i1	4	22742565	22743844	22803015	22803382	Csa_4G652780
TRINITY_DN14212_c1_g8_i1	4	22742565	22743844	22812822	22813102	Csa_4G652800
TRINITY_DN14212_c1_g8_i1	4	22742565	22743844	22813635	22814279	Csa_4G652810
TRINITY_DN14212_c1_g8_i1	4	22742565	22743844	22826126	22827202	Csa_4G652830
TRINITY_DN14212_c1_g8_i1	4	22742565	22743844	22831836	22833149	Csa_4G652840
TRINITY_DN14212_c1_g8_i1	4	22742565	22743844	22833778	22835551	Csa_4G652850
TRINITY_DN14212_c1_g8_i1	4	22742565	22743844	22840739	22842112	Csa_4G652860
TRINITY_DN14212_c1_g8_i1	4	22742565	22743844	22842677	22844745	Csa_4G652870
TRINITY_DN14212_c1_g8_i1	4	22742565	22743844	22638178	22643702	Csa_4G652050
TRINITY_DN14212_c1_g8_i1	4	22742565	22743844	22707544	22710096	Csa_4G652130
TRINITY_DN14212_c1_g8_i1	4	22742565	22743844	22724073	22724822	Csa_4G652650
TRINITY_DN14212_c1_g8_i1	4	22742565	22743844	22753882	22761710	Csa_4G652710
TRINITY_DN14212_c1_g8_i1	4	22742565	22743844	22787493	22795041	Csa_4G652750
TRINITY_DN14212_c1_g8_i1	4	22742565	22743844	22820040	22823426	Csa_4G652820
TRINITY_DN14212_c1_g8_i1	4	22742565	22743844	22659661	22675802	Csa_4G652080
TRINITY_DN14212_c1_g8_i1	4	22742565	22743844	22805885	22809596	Csa_4G652790
TRINITY_DN11738_c3_g2_i3	5	12801689	12803114	12706886	12710760	Csa_5G313340
TRINITY_DN11738_c3_g2_i3	5	12801689	12803114	12731888	12735093	Csa_5G314340
TRINITY_DN11738_c3_g2_i3	5	12801689	12803114	12744970	12745317	Csa_5G314840
TRINITY_DN11738_c3_g2_i3	5	12801689	12803114	12747832	12751973	Csa_5G314860
TRINITY_DN11738_c3_g2_i3	5	12801689	12803114	12770661	12771615	Csa_5G315360
TRINITY_DN11738_c3_g2_i3	5	12801689	12803114	12824176	12827034	Csa_5G315380
TRINITY_DN11738_c3_g2_i3	5	12801689	12803114	12846643	12846892	Csa_5G315890
TRINITY_DN11738_c3_g2_i3	5	12801689	12803114	12871079	12873209	Csa_5G317890
TRINITY_DN11738_c3_g2_i3	5	12801689	12803114	12872394	12872918	Csa_5G318140
TRINITY_DN11738_c3_g2_i3	5	12801689	12803114	12746131	12747483	Csa_5G314850
TRINITY_DN11738_c3_g2_i3	5	12801689	12803114	12784117	12806542	Csa_5G315370
TRINITY_DN11738_c3_g2_i3	5	12801689	12803114	12827866	12832605	Csa_5G315390
TRINITY_DN14076_c4_g7_i1	6	29055419	29057017	28954454	28957331	Csa_6G538630
TRINITY_DN14076_c4_g7_i1	6	29055419	29057017	28958065	28962125	Csa_6G538640
TRINITY_DN14076_c4_g7_i1	6	29055419	29057017	28959508	28959606	ENSRNA049989667
TRINITY_DN14076_c4_g7_i1	6	29055419	29057017	28962215	28962613	Csa_6G538650
TRINITY_DN14076_c4_g7_i1	6	29055419	29057017	28968986	28971448	Csa_6G538670
TRINITY_DN14076_c4_g7_i1	6	29055419	29057017	28973182	28974696	Csa_6G538680
TRINITY_DN14076_c4_g7_i1	6	29055419	29057017	28975419	28977152	Csa_6G538690
TRINITY_DN14076_c4_g7_i1	6	29055419	29057017	28978973	28979963	Csa_6G538700
TRINITY_DN14076_c4_g7_i1	6	29055419	29057017	28995598	28998813	Csa_6G538720
TRINITY_DN14076_c4_g7_i1	6	29055419	29057017	29000078	29003803	Csa_6G538730
TRINITY_DN14076_c4_g7_i1	6	29055419	29057017	29008618	29009035	Csa_6G538740
TRINITY_DN14076_c4_g7_i1	6	29055419	29057017	29009450	29011680	Csa_6G538750
TRINITY_DN14076_c4_g7_i1	6	29055419	29057017	29013697	29014735	Csa_6G538760
TRINITY_DN14076_c4_g7_i1	6	29055419	29057017	29019066	29026153	Csa_6G538780
TRINITY_DN14076_c4_g7_i1	6	29055419	29057017	29049600	29060604	Csa_6G538800
TRINITY_DN14076_c4_g7_i1	6	29055419	29057017	28981119	28992910	Csa_6G538710
TRINITY_DN14076_c4_g7_i1	6	29055419	29057017	29014749	29018202	Csa_6G538770
TRINITY_DN14076_c4_g7_i1	6	29055419	29057017	29026896	29040480	Csa_6G538790
TRINITY_DN14076_c4_g7_i1	6	29055419	29057017	28962922	28966921	Csa_6G538660
TRINITY_DN13337_c1_g4_i2	1	26159312	26161226	26088635	26092260	Csa_1G653330
TRINITY_DN13337_c1_g4_i2	1	26159312	26161226	26092924	26093163	Csa_1G653340
TRINITY_DN13337_c1_g4_i2	1	26159312	26161226	26133155	26133334	Csa_1G654845
TRINITY_DN13337_c1_g4_i2	1	26159312	26161226	26138384	26138884	Csa_1G654850
TRINITY_DN13337_c1_g4_i2	1	26159312	26161226	26147300	26148244	Csa_1G654860
TRINITY_DN13337_c1_g4_i2	1	26159312	26161226	26182813	26183759	Csa_1G654880
TRINITY_DN13337_c1_g4_i2	1	26159312	26161226	26188659	26189829	Csa_1G654890
TRINITY_DN13337_c1_g4_i2	1	26159312	26161226	26198926	26206651	Csa_1G654900
TRINITY_DN13337_c1_g4_i2	1	26159312	26161226	26215100	26215446	Csa_1G654910
TRINITY_DN13337_c1_g4_i2	1	26159312	26161226	26223550	26227046	Csa_1G654920
TRINITY_DN13337_c1_g4_i2	1	26159312	26161226	26232787	26238195	Csa_1G655920
TRINITY_DN13337_c1_g4_i2	1	26159312	26161226	26239770	26240247	Csa_1G655930
TRINITY_DN13337_c1_g4_i2	1	26159312	26161226	26242850	26243150	Csa_1G655940
TRINITY_DN13337_c1_g4_i2	1	26159312	26161226	26132427	26133374	Csa_1G654840
TRINITY_DN13337_c1_g4_i2	1	26159312	26161226	26154333	26178614	Csa_1G654870
TRINITY_DN13337_c1_g4_i2	1	26159312	26161226	26244719	26249442	Csa_1G655950
TRINITY_DN13337_c1_g4_i2	1	26159312	26161226	26071117	26086796	Csa_1G653320
TRINITY_DN11934_c0_g6_i1	4	9002329	9004251	8901748	8906143	Csa_4G179060
TRINITY_DN11934_c0_g6_i1	4	9002329	9004251	8907703	8909004	Csa_4G179070
TRINITY_DN11934_c0_g6_i1	4	9002329	9004251	8910275	8910460	Csa_4G179080
TRINITY_DN11934_c0_g6_i1	4	9002329	9004251	8920506	8923999	Csa_4G179100
TRINITY_DN11934_c0_g6_i1	4	9002329	9004251	8932460	8932533	ENSRNA049758475
TRINITY_DN11934_c0_g6_i1	4	9002329	9004251	8933235	8933483	Csa_4G179115
TRINITY_DN11934_c0_g6_i1	4	9002329	9004251	8950019	8951486	Csa_4G179130
TRINITY_DN11934_c0_g6_i1	4	9002329	9004251	8951423	8952307	Csa_4G179140
TRINITY_DN11934_c0_g6_i1	4	9002329	9004251	8954093	8959751	Csa_4G179150
TRINITY_DN11934_c0_g6_i1	4	9002329	9004251	8962579	8965182	Csa_4G179160
TRINITY_DN11934_c0_g6_i1	4	9002329	9004251	8965693	8969625	Csa_4G179170
TRINITY_DN11934_c0_g6_i1	4	9002329	9004251	8971424	8974694	Csa_4G179670
TRINITY_DN11934_c0_g6_i1	4	9002329	9004251	8974746	8975087	Csa_4G179680
TRINITY_DN11934_c0_g6_i1	4	9002329	9004251	8976930	8977490	Csa_4G179690
TRINITY_DN11934_c0_g6_i1	4	9002329	9004251	8978588	8986078	Csa_4G179700
TRINITY_DN11934_c0_g6_i1	4	9002329	9004251	9001038	9009953	Csa_4G181200
TRINITY_DN11934_c0_g6_i1	4	9002329	9004251	9014182	9014463	Csa_4G181210
TRINITY_DN11934_c0_g6_i1	4	9002329	9004251	9023310	9024420	Csa_4G181710
TRINITY_DN11934_c0_g6_i1	4	9002329	9004251	9028199	9032302	Csa_4G181720
TRINITY_DN11934_c0_g6_i1	4	9002329	9004251	9036045	9041581	Csa_4G182220
TRINITY_DN11934_c0_g6_i1	4	9002329	9004251	9047876	9049237	Csa_4G182230
TRINITY_DN11934_c0_g6_i1	4	9002329	9004251	9050764	9052981	Csa_4G182240
TRINITY_DN11934_c0_g6_i1	4	9002329	9004251	9053611	9059044	Csa_4G182250
TRINITY_DN11934_c0_g6_i1	4	9002329	9004251	9061141	9069683	Csa_4G182260
TRINITY_DN11934_c0_g6_i1	4	9002329	9004251	9078671	9079153	Csa_4G182280
TRINITY_DN11934_c0_g6_i1	4	9002329	9004251	9081363	9081893	Csa_4G182290
TRINITY_DN11934_c0_g6_i1	4	9002329	9004251	9098972	9104661	Csa_4G187290
TRINITY_DN11934_c0_g6_i1	4	9002329	9004251	8924945	8931772	Csa_4G179110
TRINITY_DN11934_c0_g6_i1	4	9002329	9004251	8934163	8948413	Csa_4G179120
TRINITY_DN11934_c0_g6_i1	4	9002329	9004251	9074165	9077685	Csa_4G182270
TRINITY_DN11934_c0_g6_i1	4	9002329	9004251	8912498	8919132	Csa_4G179090
TRINITY_DN11934_c0_g6_i1	4	9002329	9004251	8901748	8906143	Csa_4G179060
TRINITY_DN11934_c0_g6_i1	4	9002329	9004251	8907703	8909004	Csa_4G179070
TRINITY_DN11934_c0_g6_i1	4	9002329	9004251	8910275	8910460	Csa_4G179080
TRINITY_DN11934_c0_g6_i1	4	9002329	9004251	8920506	8923999	Csa_4G179100
TRINITY_DN11934_c0_g6_i1	4	9002329	9004251	8932460	8932533	ENSRNA049758475
TRINITY_DN11934_c0_g6_i1	4	9002329	9004251	8933235	8933483	Csa_4G179115
TRINITY_DN11934_c0_g6_i1	4	9002329	9004251	8950019	8951486	Csa_4G179130
TRINITY_DN11934_c0_g6_i1	4	9002329	9004251	8951423	8952307	Csa_4G179140
TRINITY_DN11934_c0_g6_i1	4	9002329	9004251	8954093	8959751	Csa_4G179150
TRINITY_DN11934_c0_g6_i1	4	9002329	9004251	8962579	8965182	Csa_4G179160
TRINITY_DN11934_c0_g6_i1	4	9002329	9004251	8965693	8969625	Csa_4G179170
TRINITY_DN11934_c0_g6_i1	4	9002329	9004251	8971424	8974694	Csa_4G179670
TRINITY_DN11934_c0_g6_i1	4	9002329	9004251	8974746	8975087	Csa_4G179680
TRINITY_DN11934_c0_g6_i1	4	9002329	9004251	8976930	8977490	Csa_4G179690
TRINITY_DN11934_c0_g6_i1	4	9002329	9004251	8978588	8986078	Csa_4G179700
TRINITY_DN11934_c0_g6_i1	4	9002329	9004251	9001038	9009953	Csa_4G181200
TRINITY_DN11934_c0_g6_i1	4	9002329	9004251	9014182	9014463	Csa_4G181210
TRINITY_DN11934_c0_g6_i1	4	9002329	9004251	9023310	9024420	Csa_4G181710
TRINITY_DN11934_c0_g6_i1	4	9002329	9004251	9028199	9032302	Csa_4G181720
TRINITY_DN11934_c0_g6_i1	4	9002329	9004251	9036045	9041581	Csa_4G182220
TRINITY_DN11934_c0_g6_i1	4	9002329	9004251	9047876	9049237	Csa_4G182230
TRINITY_DN11934_c0_g6_i1	4	9002329	9004251	9050764	9052981	Csa_4G182240
TRINITY_DN11934_c0_g6_i1	4	9002329	9004251	9053611	9059044	Csa_4G182250
TRINITY_DN11934_c0_g6_i1	4	9002329	9004251	9061141	9069683	Csa_4G182260
TRINITY_DN11934_c0_g6_i1	4	9002329	9004251	9078671	9079153	Csa_4G182280
TRINITY_DN11934_c0_g6_i1	4	9002329	9004251	9081363	9081893	Csa_4G182290
TRINITY_DN11934_c0_g6_i1	4	9002329	9004251	9098972	9104661	Csa_4G187290
TRINITY_DN11934_c0_g6_i1	4	9002329	9004251	8924945	8931772	Csa_4G179110
TRINITY_DN11934_c0_g6_i1	4	9002329	9004251	8934163	8948413	Csa_4G179120
TRINITY_DN11934_c0_g6_i1	4	9002329	9004251	9074165	9077685	Csa_4G182270
TRINITY_DN11934_c0_g6_i1	4	9002329	9004251	8912498	8919132	Csa_4G179090
TRINITY_DN10752_c1_g1_i2	1	23489989	23492423	23414908	23418591	Csa_1G601530
TRINITY_DN10752_c1_g1_i2	1	23489989	23492423	23419693	23419776	ENSRNA049758422
TRINITY_DN10752_c1_g1_i2	1	23489989	23492423	23427009	23427092	ENSRNA049758423
TRINITY_DN10752_c1_g1_i2	1	23489989	23492423	23431854	23433626	Csa_1G602030
TRINITY_DN10752_c1_g1_i2	1	23489989	23492423	23452856	23456105	Csa_1G602530
TRINITY_DN10752_c1_g1_i2	1	23489989	23492423	23517582	23523195	Csa_1G604050
TRINITY_DN10752_c1_g1_i2	1	23489989	23492423	23524150	23526443	Csa_1G604060
TRINITY_DN10752_c1_g1_i2	1	23489989	23492423	23538453	23538788	Csa_1G604070
TRINITY_DN10752_c1_g1_i2	1	23489989	23492423	23554573	23554794	Csa_1G604090
TRINITY_DN10752_c1_g1_i2	1	23489989	23492423	23554857	23558189	Csa_1G604100
TRINITY_DN10752_c1_g1_i2	1	23489989	23492423	23570829	23570901	ENSRNA049758424
TRINITY_DN10752_c1_g1_i2	1	23489989	23492423	23571234	23576034	Csa_1G604600
TRINITY_DN10752_c1_g1_i2	1	23489989	23492423	23577609	23589826	Csa_1G604850
TRINITY_DN10752_c1_g1_i2	1	23489989	23492423	23487966	23495000	Csa_1G604040
TRINITY_DN10752_c1_g1_i2	1	23489989	23492423	23542191	23551178	Csa_1G604080
TRINITY_DN10752_c1_g1_i2	1	23489989	23492423	23460999	23465053	Csa_1G602540
TRINITY_DN14709_c1_g2_i3	4	17768464	17771388	17666663	17673193	Csa_4G507380
TRINITY_DN14709_c1_g2_i3	4	17768464	17771388	17685269	17685689	Csa_4G507400
TRINITY_DN14709_c1_g2_i3	4	17768464	17771388	17687043	17688372	Csa_4G507410
TRINITY_DN14709_c1_g2_i3	4	17768464	17771388	17691662	17692140	Csa_4G507420
TRINITY_DN14709_c1_g2_i3	4	17768464	17771388	17697643	17708250	Csa_4G507430
TRINITY_DN14709_c1_g2_i3	4	17768464	17771388	17715139	17719035	Csa_4G507440
TRINITY_DN14709_c1_g2_i3	4	17768464	17771388	17729143	17731948	Csa_4G507450
TRINITY_DN14709_c1_g2_i3	4	17768464	17771388	17750251	17758553	Csa_4G507950
TRINITY_DN14709_c1_g2_i3	4	17768464	17771388	17764590	17773982	Csa_4G507960
TRINITY_DN14709_c1_g2_i3	4	17768464	17771388	17784849	17786278	Csa_4G507970
TRINITY_DN14709_c1_g2_i3	4	17768464	17771388	17798576	17802950	Csa_4G507980
TRINITY_DN14709_c1_g2_i3	4	17768464	17771388	17821219	17821694	Csa_4G508490
TRINITY_DN14709_c1_g2_i3	4	17768464	17771388	17834552	17834884	Csa_4G508510
TRINITY_DN14709_c1_g2_i3	4	17768464	17771388	17837957	17838292	Csa_4G508520
TRINITY_DN14709_c1_g2_i3	4	17768464	17771388	17676915	17679112	Csa_4G507390
TRINITY_DN14709_c1_g2_i3	4	17768464	17771388	17808482	17816037	Csa_4G508480
TRINITY_DN14709_c1_g2_i3	4	17768464	17771388	17848839	17886248	Csa_4G508530
TRINITY_DN14709_c1_g2_i3	4	17768464	17771388	17823654	17825999	Csa_4G508500
