# Supplementary material for: Genome wide identification of lncRNAs and circRNAs having regulatory role in fruit shelf life in health crop cucumber (Cucumis sativus L.)
Source: Front Plant Sci. 2022 Aug 3;13:884476. doi: 10.3389/fpls.2022.884476 (PMC9383263; doi:10.3389/fpls.2022.884476)
Supplement: Supplementary file 9 [file Table_9.XLSX]

## Sheet: Identified circRNA
Supplementary Table 9. Identified circular RNAs in Cucumber
circRNA_ID	chr	circRNA_start	circRNA_end	#junction_reads	SM_MS_SMS	#non_junction_reads	junction_reads_ratio	circRNA_type	gene_id	Description	strand	junction_reads_ID
1:75721|77643	1	75721	77643	6	3_3_0	45	0.211	exon	Csa_1G000610,	40S ribosomal protein S30; contains IPR006846 (Ribosomal protein S30)	-	E00592:263:H7VTFCCX2:8:2123:13453:18256,E00592:263:H7VTFCCX2:8:2123:13362:18274,E00592:263:H7VTFCCX2:8:2123:13362:18379,E00592:263:H7VTFCCX2:8:1222:13514:47615,E00592:263:H7VTFCCX2:8:1222:13585:47878,E00592:263:H7VTFCCX2:8:2206:19350:53539,
1:208643|208816	1	208643	208816	2	1_2_0	690	0.006	exon	Csa_1G001380,	Protein DEK; contains IPR009057 (Homeodomain-like), IPR014876 (DEK, C-terminal)	-	E00592:263:H7VTFCCX2:8:1206:8471:43097,E00592:263:H7VTFCCX2:8:1117:13859:23179,
1:621278|621849	1	621278	621849	2	2_2_0	229	0.017	exon	Csa_1G004080,	RNA-binding protein, putative; contains IPR012677 (Nucleotide-binding, alpha-beta plait)	+	E00592:263:H7VTFCCX2:8:1211:14255:16270,E00592:263:H7VTFCCX2:8:2214:10145:66707,
1:874288|877943	1	874288	877943	3	3_1_2	59	0.092	intergenic_region	n/a		+	E00592:263:H7VTFCCX2:8:2118:7273:59095,E00592:263:H7VTFCCX2:8:1106:24525:11453,E00592:263:H7VTFCCX2:8:1205:20628:72033,
1:1595439|1595693	1	1595439	1595693	2	2_1_0	17	0.19	exon	Csa_1G011470,	Calcium-binding EF hand family protein; contains IPR002048 (EF-hand domain)	+	E00592:263:H7VTFCCX2:8:1214:24647:61943,E00592:263:H7VTFCCX2:8:2108:20720:7216,
1:3079900|3082891	1	3079900	3082891	4	2_0_3	90	0.082	exon	Csa_1G028040,	Putative leucine-rich repeat receptor-like protein kinase family protein; contains IPR001611 (Leucine-rich repeat), IPR013210 (Leucine-rich repeat-containing N-terminal, type 2), IPR025875 (Leucine rich repeat 4)	-	E00592:263:H7VTFCCX2:8:2224:30208:17289,E00592:263:H7VTFCCX2:8:2110:15595:45452,E00592:263:H7VTFCCX2:8:1123:27783:57706,E00592:263:H7VTFCCX2:8:1123:27570:58145,
1:3525989|3528933	1	3525989	3528933	2	2_2_0	372	0.011	intergenic_region	n/a		+	E00592:263:H7VTFCCX2:8:1214:4198:47123,E00592:263:H7VTFCCX2:8:2114:2646:4843,
1:5753317|5755836	1	5753317	5755836	5	3_4_0	84	0.106	exon	Csa_1G050140,	WD repeat-containing protein 7; contains IPR015943 (WD40/YVTN repeat-like-containing domain), IPR016024 (Armadillo-type fold)	-	E00592:263:H7VTFCCX2:8:1122:5436:7146,E00592:263:H7VTFCCX2:8:2105:14935:58971,E00592:263:H7VTFCCX2:8:2105:14255:59165,E00592:263:H7VTFCCX2:8:2118:3112:5018,E00592:263:H7VTFCCX2:8:2104:21014:13844,
1:5845734|5851317	1	5845734	5851317	14	0_1_4	9	0.757	intergenic_region	n/a		-	E00592:263:H7VTFCCX2:8:2123:8988:33023,E00592:263:H7VTFCCX2:8:2218:12449:19926,E00592:263:H7VTFCCX2:8:2218:11190:25903,E00592:263:H7VTFCCX2:8:1102:24170:15268,E00592:263:H7VTFCCX2:8:1107:13636:27398,E00592:263:H7VTFCCX2:8:1109:12043:10749,E00592:263:H7VTFCCX2:8:1123:20314:65265,E00592:263:H7VTFCCX2:8:1123:20496:65476,E00592:263:H7VTFCCX2:8:2222:27143:38737,E00592:263:H7VTFCCX2:8:1104:22698:42183,…
1:10727729|10731997	1	10727729	10731997	2	2_2_0	165	0.024	exon	Csa_1G172630,	Sister chromatid cohesion protein PDS5; contains IPR016024 (Armadillo-type fold)	-	E00592:263:H7VTFCCX2:8:2220:11180:4825,E00592:263:H7VTFCCX2:8:1102:6654:66812,
1:11991284|11991777	1	11991284	11991777	3	2_2_0	132	0.043	exon	Csa_1G228970,	CCR4-NOT transcription complex subunit 10-B; contains IPR011990 (Tetratricopeptide-like helical)	-	E00592:263:H7VTFCCX2:8:1123:22364:61292,E00592:263:H7VTFCCX2:8:1123:22008:62822,E00592:263:H7VTFCCX2:8:2210:27864:61679,
1:15910214|15923336	1	15910214	15923336	2	2_1_1	124	0.031	intergenic_region	n/a		+	E00592:263:H7VTFCCX2:8:1115:24799:58725,E00592:263:H7VTFCCX2:8:2206:22171:70029,
1:15962484|15969396	1	15962484	15969396	2	1_0_2	64	0.059	intergenic_region	n/a		+	E00592:263:H7VTFCCX2:8:1111:16589:67427,E00592:263:H7VTFCCX2:8:1214:27397:3278,
1:20009720|20053365	1	20009720	20053365	33	1_19_21	29	0.695	intergenic_region	n/a		-	E00592:263:H7VTFCCX2:8:1209:28879:7251,E00592:263:H7VTFCCX2:8:1217:15168:31002,E00592:263:H7VTFCCX2:8:1106:25428:57671,E00592:263:H7VTFCCX2:8:1210:4929:40653,E00592:263:H7VTFCCX2:8:1210:26910:49654,E00592:263:H7VTFCCX2:8:2123:30299:41884,E00592:263:H7VTFCCX2:8:1112:26778:12402,E00592:263:H7VTFCCX2:8:1123:5375:23636,E00592:263:H7VTFCCX2:8:1123:4401:24198,E00592:263:H7VTFCCX2:8:1210:12053:50357,E00…
1:20458665|20464986	1	20458665	20464986	2	2_0_2	192	0.02	exon	Csa_1G560800,	Enhancer of polycomb-like protein; contains IPR019542 (Enhancer of polycomb-like, N-terminal), IPR024943 (Enhancer of polycomb protein)	+	E00592:263:H7VTFCCX2:8:1208:30097:65265,E00592:263:H7VTFCCX2:8:2215:20953:60360,
1:21585843|21592717	1	21585843	21592717	2	1_0_2	82	0.047	intergenic_region	n/a		+	E00592:263:H7VTFCCX2:8:1116:11749:66566,E00592:263:H7VTFCCX2:8:1119:24718:49267,
1:22169416|22175129	1	22169416	22175129	13	3_9_0	6	0.812	intergenic_region	n/a		+	E00592:263:H7VTFCCX2:8:2122:6400:66970,E00592:263:H7VTFCCX2:8:1216:29467:37946,E00592:263:H7VTFCCX2:8:1221:8359:34676,E00592:263:H7VTFCCX2:8:1111:26382:68219,E00592:263:H7VTFCCX2:8:1111:26423:68465,E00592:263:H7VTFCCX2:8:1212:24698:31265,E00592:263:H7VTFCCX2:8:2202:19989:37594,E00592:263:H7VTFCCX2:8:2206:7801:71330,E00592:263:H7VTFCCX2:8:1109:10693:26413,E00592:263:H7VTFCCX2:8:2120:24008:45892,E0…
1:22171594|22176429	1	22171594	22176429	2	0_2_2	45	0.082	intergenic_region	n/a		+	E00592:263:H7VTFCCX2:8:2101:18365:44907,E00592:263:H7VTFCCX2:8:2213:9536:59007,
1:22999632|23000074	1	22999632	23000074	3	1_1_1	236	0.025	exon	Csa_1G599520,	Calpain, putative; contains IPR008985 (Concanavalin A-like lectin/glucanases superfamily), IPR022684 (Peptidase C2, calpain family)	+	E00592:263:H7VTFCCX2:8:1224:8653:54383,E00592:263:H7VTFCCX2:8:1224:8410:54418,E00592:263:H7VTFCCX2:8:2211:15473:69150,
1:23488924|23489073	1	23488924	23489073	2	2_1_0	11561	0	exon	Csa_1G604040,	Phospholipid-transporting ATPase, putative; contains IPR001757 (Cation-transporting P-type ATPase), IPR023214 (HAD-like domain)	+	E00592:263:H7VTFCCX2:8:2106:12023:10996,E00592:263:H7VTFCCX2:8:1117:12154:6196,
1:23588746|23591085	1	23588746	23591085	4	4_4_0	211	0.037	intergenic_region	n/a		-	E00592:263:H7VTFCCX2:8:2213:19603:65687,E00592:263:H7VTFCCX2:8:2122:22232:5194,E00592:263:H7VTFCCX2:8:2119:18477:39229,E00592:263:H7VTFCCX2:8:1119:15057:32426,
1:23653300|23658476	1	23653300	23658476	4	1_0_4	358	0.022	exon	Csa_1G605110,	Callose synthase; contains IPR003440 (Glycosyl transferase, family 48), IPR023175 (Vacuolar protein sorting-associate protein Vta1/Callose synthase, N-terminal domain), IPR026899 (1,3-beta-glucan synthase subunit FKS1-like, domain-1), IPR026953 (Callose synthase)	-	E00592:263:H7VTFCCX2:8:2202:7638:66267,E00592:263:H7VTFCCX2:8:2106:19238:23460,E00592:263:H7VTFCCX2:8:1212:16417:59604,E00592:263:H7VTFCCX2:8:2221:30269:34693,
1:23899507|23909518	1	23899507	23909518	6	4_4_1	0	1	intergenic_region	n/a		+	E00592:263:H7VTFCCX2:8:2206:20973:6741,E00592:263:H7VTFCCX2:8:1120:4148:10644,E00592:263:H7VTFCCX2:8:1120:5396:24620,E00592:263:H7VTFCCX2:8:1120:5375:24726,E00592:263:H7VTFCCX2:8:1222:16325:45663,E00592:263:H7VTFCCX2:8:1112:13464:28365,
1:25808976|25813195	1	25808976	25813195	4	3_3_2	201	0.038	exon	Csa_1G651670,	Coiled-coil domain-containing protein MTMR15; contains IPR014883 (VRR-NUC domain)	+	E00592:263:H7VTFCCX2:8:2116:23449:14195,E00592:263:H7VTFCCX2:8:2116:26971:12490,E00592:263:H7VTFCCX2:8:1123:28209:7778,E00592:263:H7VTFCCX2:8:2108:4716:53047,
1:25812319|25815578	1	25812319	25815578	2	2_2_0	161	0.024	exon	Csa_1G651670,		+	E00592:263:H7VTFCCX2:8:1222:3640:36698,E00592:263:H7VTFCCX2:8:1224:18477:48336,
1:26114871|26127491	1	26114871	26127491	3	2_0_3	50	0.107	intergenic_region	n/a		+	E00592:263:H7VTFCCX2:8:2222:10348:45083,E00592:263:H7VTFCCX2:8:2203:15727:42481,E00592:263:H7VTFCCX2:8:2204:16204:29982,
1:27165294|27166311	1	27165294	27166311	7	2_3_6	117	0.107	intergenic_region	n/a		-	E00592:263:H7VTFCCX2:8:1103:16325:64650,E00592:263:H7VTFCCX2:8:2221:28706:35643,E00592:263:H7VTFCCX2:8:1219:29579:17992,E00592:263:H7VTFCCX2:8:1219:30990:18291,E00592:263:H7VTFCCX2:8:2213:18588:58725,E00592:263:H7VTFCCX2:8:1222:12652:48933,E00592:263:H7VTFCCX2:8:1213:19887:68359,
1:27194627|27201835	1	27194627	27201835	2	2_1_0	71	0.053	intergenic_region	n/a		-	E00592:263:H7VTFCCX2:8:1219:7253:54313,E00592:263:H7VTFCCX2:8:1108:1489:2838,
2:938393|938552	2	938393	938552	2	1_2_0	501	0.008	exon	Csa_2G005890,	ABC transporter G family member; contains IPR013525 (ABC-2 type transporter), IPR013581 (Plant PDR ABC transporter associated), IPR027417 (P-loop containing nucleoside triphosphate hydrolase)	+	E00592:263:H7VTFCCX2:8:2211:32004:49197,E00592:263:H7VTFCCX2:8:1217:13200:35678,
2:1524236|1525777	2	1524236	1525777	14	1_7_12	76	0.269	exon	Csa_2G008770,	Phenylalanine ammonia-lyase; contains IPR001106 (Aromatic amino acid lyase), IPR023144 (Phenylalanine ammonia-lyase, shielding domain), IPR024083 (Fumarase/histidase, N-terminal)	+	E00592:263:H7VTFCCX2:8:2124:6542:41866,E00592:263:H7VTFCCX2:8:1113:12428:35291,E00592:263:H7VTFCCX2:8:1218:25824:18485,E00592:263:H7VTFCCX2:8:2110:7963:40917,E00592:263:H7VTFCCX2:8:2202:12784:16428,E00592:263:H7VTFCCX2:8:2202:12784:16463,E00592:263:H7VTFCCX2:8:2123:6461:52766,E00592:263:H7VTFCCX2:8:2221:30908:65582,E00592:263:H7VTFCCX2:8:1109:12530:41304,E00592:263:H7VTFCCX2:8:2110:24890:22001,E0…
2:2369610|2407115	2	2369610	2407115	206	24_24_3	524	0.44	intergenic_region	n/a		-	E00592:263:H7VTFCCX2:8:1101:13484:43554,E00592:263:H7VTFCCX2:8:1101:13839:44239,E00592:263:H7VTFCCX2:8:1106:17868:7198,E00592:263:H7VTFCCX2:8:1117:14174:46402,E00592:263:H7VTFCCX2:8:1206:10125:50322,E00592:263:H7VTFCCX2:8:1210:3407:43923,E00592:263:H7VTFCCX2:8:1218:9739:26027,E00592:263:H7VTFCCX2:8:1221:14245:4403,E00592:263:H7VTFCCX2:8:1224:30249:42534,E00592:263:H7VTFCCX2:8:2107:11830:10837,E00…
2:4994269|4995074	2	4994269	4995074	5	0_0_4	77	0.115	exon	Csa_2G061590,	CLEC16A-like protein; contains IPR019155 (Uncharacterised protein family FPL)	+	E00592:263:H7VTFCCX2:8:2215:20892:13211,E00592:263:H7VTFCCX2:8:2205:19136:21737,E00592:263:H7VTFCCX2:8:2211:3457:8359,E00592:263:H7VTFCCX2:8:2211:3244:8587,E00592:263:H7VTFCCX2:8:1202:24271:60870,
2:4994280|4994897	2	4994280	4994897	3	0_1_2	70	0.079	exon	Csa_2G061590,		+	E00592:263:H7VTFCCX2:8:1222:15737:8710,E00592:263:H7VTFCCX2:8:1222:13656:10486,E00592:263:H7VTFCCX2:8:2101:16528:39510,
2:6238622|6240027	2	6238622	6240027	3	2_1_0	253	0.023	exon	Csa_2G075460,	Transcription elongation factor SPT6; contains IPR010994 (RuvA domain 2-like), IPR012337 (Ribonuclease H-like domain), IPR012340 (Nucleic acid-binding, OB-fold), IPR017072 (Transcription elongation factor Spt6), IPR023097 (Tex RuvX-like domain), IPR023323 (Tex-like domain)	-	E00592:263:H7VTFCCX2:8:1121:28899:15127,E00592:263:H7VTFCCX2:8:1124:2331:36082,E00592:263:H7VTFCCX2:8:1124:3153:36346,
2:6551448|6552098	2	6551448	6552098	3	2_1_1	187	0.031	exon	Csa_2G079640,	Translational activator GCN1; contains IPR016024 (Armadillo-type fold), IPR026827 (Proteasome component ECM29/Translational activator GCN1)	-	E00592:263:H7VTFCCX2:8:1202:19410:55157,E00592:263:H7VTFCCX2:8:1112:23703:4649,E00592:263:H7VTFCCX2:8:1112:23612:4667,
2:7148320|7148900	2	7148320	7148900	6	4_4_1	46	0.207	exon	Csa_2G094360,	ALBINO3-like protein; contains IPR011990 (Tetratricopeptide-like helical)	+	E00592:263:H7VTFCCX2:8:1110:3153:32584,E00592:263:H7VTFCCX2:8:1220:16122:7198,E00592:263:H7VTFCCX2:8:2222:9059:15074,E00592:263:H7VTFCCX2:8:2114:21207:66531,E00592:263:H7VTFCCX2:8:2221:17523:71154,E00592:263:H7VTFCCX2:8:1124:20547:15320,
2:8929503|8932155	2	8929503	8932155	2	2_2_0	747	0.005	exon	Csa_2G149470,	Methylenetetrahydrofolate reductase; contains IPR003171 (Methylenetetrahydrofolate reductase)	+	E00592:263:H7VTFCCX2:8:2106:8055:3735,E00592:263:H7VTFCCX2:8:1222:20232:16358,
2:9018086|9019265	2	9018086	9019265	12	4_4_9	211	0.102	exon	Csa_2G150510,	Syntaxin binding protein 1; contains IPR001619 (Sec1-like protein), IPR027482 (Sec1-like, domain 2)	+	E00592:263:H7VTFCCX2:8:2220:6664:28540,E00592:263:H7VTFCCX2:8:1110:11221:61608,E00592:263:H7VTFCCX2:8:1201:7923:48898,E00592:263:H7VTFCCX2:8:2217:25743:51078,E00592:263:H7VTFCCX2:8:1108:21755:26835,E00592:263:H7VTFCCX2:8:1202:5426:9484,E00592:263:H7VTFCCX2:8:2109:23774:26572,E00592:263:H7VTFCCX2:8:2202:24008:33938,E00592:263:H7VTFCCX2:8:2124:10186:56545,E00592:263:H7VTFCCX2:8:1207:31974:63630,E00…
2:9518818|9522357	2	9518818	9522357	2	2_2_0	151	0.026	exon	Csa_2G169700,	Heavy meromyosin-like	-	E00592:263:H7VTFCCX2:8:1109:16670:26255,E00592:263:H7VTFCCX2:8:1124:7080:67375,
2:9567963|9570258	2	9567963	9570258	3	0_3_3	297	0.02	exon	Csa_2G169730,	Protein transport protein Sec24-like; contains IPR002035 (von Willebrand factor, type A), IPR006895 (Zinc finger, Sec23/Sec24-type), IPR006896 (Sec23/Sec24, trunk domain), IPR006900 (Sec23/Sec24, helical domain), IPR007123 (Gelsolin domain), IPR012990 (Sec23/Sec24 beta-sandwich)	-	E00592:263:H7VTFCCX2:8:1122:14316:22704,E00592:263:H7VTFCCX2:8:2214:16538:70434,E00592:263:H7VTFCCX2:8:2101:13362:68306,
2:14102878|14106749	2	14102878	14106749	3	3_3_0	94	0.06	exon	Csa_2G297130,	Developmentally regulated GTP-binding protein, putative; contains IPR005225 (Small GTP-binding protein domain), IPR012676 (TGS-like), IPR027417 (P-loop containing nucleoside triphosphate hydrolase)	+	E00592:263:H7VTFCCX2:8:1120:16528:29419,E00592:263:H7VTFCCX2:8:1121:5720:6267,E00592:263:H7VTFCCX2:8:2118:31436:26202,
2:14887744|14950635	2	14887744	14950635	7	1_1_5	91	0.133	intergenic_region	n/a		+	E00592:263:H7VTFCCX2:8:1215:15321:17483,E00592:263:H7VTFCCX2:8:1112:8532:13879,E00592:263:H7VTFCCX2:8:1101:18556:171989,E00592:263:H7VTFCCX2:8:1117:24566:17008,E00592:263:H7VTFCCX2:8:2109:24779:37664,E00592:263:H7VTFCCX2:8:2113:27773:25868,E00592:263:H7VTFCCX2:8:2213:18223:43079,
2:16189662|16191680	2	16189662	16191680	3	2_0_2	179	0.032	exon	Csa_2G351730,	Glutathione-regulated potassium-efflux system protein kefB; contains IPR006153 (Cation/H+ exchanger)	+	E00592:263:H7VTFCCX2:8:1210:31761:67129,E00592:263:H7VTFCCX2:8:2104:23013:58725,E00592:263:H7VTFCCX2:8:2104:23490:60044,
2:16249521|16250904	2	16249521	16250904	2	1_2_0	173	0.023	exon	Csa_2G351830,	Putative uncharacterized protein OJ1362_G11.13; contains IPR012438 (Protein of unknown function DUF1639)	+	E00592:263:H7VTFCCX2:8:2219:8247:9308,E00592:263:H7VTFCCX2:8:2112:8633:24814,
2:16687356|16689306	2	16687356	16689306	13	4_2_10	223	0.104	exon	Csa_2G356080,	Mannose-P-dolichol utilization defect 1 protein; contains IPR016817 (Mannose-P-dolichol utilization defect 1 protein)	-	E00592:263:H7VTFCCX2:8:1202:14712:55315,E00592:263:H7VTFCCX2:8:1113:2422:39827,E00592:263:H7VTFCCX2:8:1123:14539:67709,E00592:263:H7VTFCCX2:8:2124:15219:36645,E00592:263:H7VTFCCX2:8:2119:3660:14652,E00592:263:H7VTFCCX2:8:2211:22181:64070,E00592:263:H7VTFCCX2:8:1117:14062:11541,E00592:263:H7VTFCCX2:8:1212:17137:32935,E00592:263:H7VTFCCX2:8:1212:18913:33269,E00592:263:H7VTFCCX2:8:2124:22181:49232,E…
2:18070699|18078880	2	18070699	18078880	2	2_0_2	106	0.036	exon	Csa_2G369750,	Chaperone protein DNAj, putative; contains IPR012724 (Chaperone DnaJ)	-	E00592:263:H7VTFCCX2:8:2210:18416:66584,E00592:263:H7VTFCCX2:8:1213:9820:10662,
2:20240715|20241360	2	20240715	20241360	2	2_2_0	149	0.026	intergenic_region	n/a		-	E00592:263:H7VTFCCX2:8:1214:26047:45523,E00592:263:H7VTFCCX2:8:2102:4026:28540,
2:21168435|21177140	2	21168435	21177140	2	1_2_0	38	0.095	intergenic_region	n/a		-	E00592:263:H7VTFCCX2:8:2109:7060:61116,E00592:263:H7VTFCCX2:8:2123:5071:10626,
3:1324437|1338829	3	1324437	1338829	20	5_11_8	9	0.816	intergenic_region	n/a		-	E00592:263:H7VTFCCX2:8:1209:28828:52836,E00592:263:H7VTFCCX2:8:1216:3346:40477,E00592:263:H7VTFCCX2:8:2203:29315:19118,E00592:263:H7VTFCCX2:8:1218:19116:70469,E00592:263:H7VTFCCX2:8:1106:20831:41936,E00592:263:H7VTFCCX2:8:1214:4310:5581,E00592:263:H7VTFCCX2:8:2110:11160:57565,E00592:263:H7VTFCCX2:8:2111:24241:29209,E00592:263:H7VTFCCX2:8:2117:10927:62892,E00592:263:H7VTFCCX2:8:2124:8430:37225,E00…
3:1324437|1371652	3	1324437	1371652	2	0_2_2	5	0.444	intergenic_region	n/a		-	E00592:263:H7VTFCCX2:8:1206:14884:17992,E00592:263:H7VTFCCX2:8:1218:30178:24304,
3:5658702|5661953	3	5658702	5661953	2	2_2_0	163	0.024	exon	Csa_3G112260,	Cullin-associated NEDD8-dissociated protein; contains IPR016024 (Armadillo-type fold)	-	E00592:263:H7VTFCCX2:8:2118:20902:18010,E00592:263:H7VTFCCX2:8:1113:6705:61556,
3:7001267|7003096	3	7001267	7003096	2	2_2_0	140	0.028	exon	Csa_3G120490,	Protein ABIL1, putative	+	E00592:263:H7VTFCCX2:8:2112:19705:21280,E00592:263:H7VTFCCX2:8:2223:10247:32390,
3:7782611|7782810	3	7782611	7782810	2	2_2_0	6	0.4	exon	Csa_3G126250,	DNA repair and recombination protein radA, putative; contains IPR016467 (DNA recombination and repair protein, RecA-like), IPR027417 (P-loop containing nucleoside triphosphate hydrolase)	-	E00592:263:H7VTFCCX2:8:1112:7567:52854,E00592:263:H7VTFCCX2:8:2210:24150:28980,
3:8314575|8318513	3	8314575	8318513	8	7_8_0	876	0.018	exon	Csa_3G129610,	RNA binding protein, putative; contains IPR012677 (Nucleotide-binding, alpha-beta plait)	-	E00592:263:H7VTFCCX2:8:1212:26829:30527,E00592:263:H7VTFCCX2:8:1124:16153:20753,E00592:263:H7VTFCCX2:8:2111:14864:68377,E00592:263:H7VTFCCX2:8:1213:22475:41479,E00592:263:H7VTFCCX2:8:1220:26281:21702,E00592:263:H7VTFCCX2:8:1213:11911:66707,E00592:263:H7VTFCCX2:8:2213:19106:71295,E00592:263:H7VTFCCX2:8:2206:16204:37788,
3:8316761|8317837	3	8316761	8317837	3	1_3_0	418	0.014	exon	Csa_3G129610,		-	E00592:263:H7VTFCCX2:8:2223:19796:7796,E00592:263:H7VTFCCX2:8:2222:24322:7515,E00592:263:H7VTFCCX2:8:1204:3549:31687,
3:8553668|8557481	3	8553668	8557481	2	2_2_0	202	0.019	exon	Csa_3G131970,	Transcriptional corepressor LEUNIG; contains IPR006594 (LisH dimerisation motif), IPR015943 (WD40/YVTN repeat-like-containing domain), IPR020472 (G-protein beta WD-40 repeat)	-	E00592:263:H7VTFCCX2:8:1215:23784:24796,E00592:263:H7VTFCCX2:8:2123:23196:35906,
3:8586908|8593382	3	8586908	8593382	4	2_1_2	128	0.059	intron	Csa_3G132010,	Glutathione reductase; contains IPR006324 (Glutathione-disulphide reductase), IPR013027 (FAD-dependent pyridine nucleotide-disulphide oxidoreductase), IPR016156 (FAD/NAD-linked reductase, dimerisation), IPR023753 (Pyridine nucleotide-disulphide oxidoreductase, FAD/NAD(P)-binding domain)	-	E00592:263:H7VTFCCX2:8:2112:4137:21174,E00592:263:H7VTFCCX2:8:1115:19898:13562,E00592:263:H7VTFCCX2:8:1205:21125:55245,E00592:263:H7VTFCCX2:8:1205:20882:55491,
3:8587365|8593382	3	8587365	8593382	4	2_2_0	177	0.043	intron	Csa_3G132010,		-	E00592:263:H7VTFCCX2:8:2105:21856:16990,E00592:263:H7VTFCCX2:8:2105:22059:17518,E00592:263:H7VTFCCX2:8:1109:3224:36821,E00592:263:H7VTFCCX2:8:1101:4652:103725,
3:8589038|8593382	3	8589038	8593382	2	1_0_2	294	0.013	intron	Csa_3G132010,		-	E00592:263:H7VTFCCX2:8:2223:25855:34324,E00592:263:H7VTFCCX2:8:2109:28402:43237,
3:8607513|8609772	3	8607513	8609772	4	4_4_0	20	0.286	intergenic_region	n/a		+	E00592:263:H7VTFCCX2:8:2108:20699:26624,E00592:263:H7VTFCCX2:8:2116:12073:27081,E00592:263:H7VTFCCX2:8:2124:23115:61398,E00592:263:H7VTFCCX2:8:2105:13362:18028,
3:13041746|13044121	3	13041746	13044121	4	2_3_0	74	0.098	exon	Csa_3G185140,	Putative uncharacterized protein K3M16_30	-	E00592:263:H7VTFCCX2:8:2224:25570:21456,E00592:263:H7VTFCCX2:8:2224:25347:22194,E00592:263:H7VTFCCX2:8:1201:23104:42323,E00592:263:H7VTFCCX2:8:1224:6258:56985,
3:14953696|14959832	3	14953696	14959832	2	2_2_0	88	0.043	exon	Csa_3G228870,	ATP-dependent RNA helicase, putative; contains IPR014001 (Helicase, superfamily 1/2, ATP-binding domain), IPR027417 (P-loop containing nucleoside triphosphate hydrolase)	-	E00592:263:H7VTFCCX2:8:2113:5720:36293,E00592:263:H7VTFCCX2:8:1210:5406:3436,
3:18115419|18116053	3	18115419	18116053	2	2_2_0	90	0.043	intron	Csa_3G346890,	Pro-apoptotic serine protease nma111-like protein; contains IPR001478 (PDZ domain), IPR025926 (PDZ-like domain)	+	E00592:263:H7VTFCCX2:8:2117:1438:31265,E00592:263:H7VTFCCX2:8:1118:15940:29279,
3:18423296|18426962	3	18423296	18426962	2	2_2_0	79	0.048	exon	Csa_3G360140,	WD repeat-containing protein; contains IPR015943 (WD40/YVTN repeat-like-containing domain)	-	E00592:263:H7VTFCCX2:8:1120:2980:15900,E00592:263:H7VTFCCX2:8:2113:25347:63226,
3:20827778|20828725	3	20827778	20828725	7	3_7_0	198	0.066	exon	Csa_3G462690,	AP-4 complex accessory subunit tepsin; contains IPR008942 (ENTH/VHS), IPR016024 (Armadillo-type fold)	-	E00592:263:H7VTFCCX2:8:1106:16264:49461,E00592:263:H7VTFCCX2:8:1212:20293:58163,E00592:263:H7VTFCCX2:8:2224:17685:46156,E00592:263:H7VTFCCX2:8:2203:8065:69783,E00592:263:H7VTFCCX2:8:2202:6735:6935,E00592:263:H7VTFCCX2:8:1208:29051:48336,E00592:263:H7VTFCCX2:8:1216:14884:38104,
3:23151080|23151398	3	23151080	23151398	7	6_7_0	219	0.06	exon	Csa_3G599480,	Leucine-rich repeat receptor-like protein kinase; contains IPR001611 (Leucine-rich repeat), IPR003591 (Leucine-rich repeat, typical subtype), IPR013210 (Leucine-rich repeat-containing N-terminal, type 2)	-	E00592:263:H7VTFCCX2:8:1211:27884:73211,E00592:263:H7VTFCCX2:8:2112:7456:61732,E00592:263:H7VTFCCX2:8:2101:6877:14002,E00592:263:H7VTFCCX2:8:1214:23277:36926,E00592:263:H7VTFCCX2:8:2217:10307:28382,E00592:263:H7VTFCCX2:8:2205:16498:26589,E00592:263:H7VTFCCX2:8:2102:30868:36926,
3:23151087|23151398	3	23151087	23151398	206	54_56_0	222	0.65	exon	Csa_3G599480,		-	E00592:263:H7VTFCCX2:8:1104:17442:13386,E00592:263:H7VTFCCX2:8:1112:14986:18203,E00592:263:H7VTFCCX2:8:1112:4371:18344,E00592:263:H7VTFCCX2:8:1122:20202:46718,E00592:263:H7VTFCCX2:8:1205:27651:36416,E00592:263:H7VTFCCX2:8:1205:5761:43818,E00592:263:H7VTFCCX2:8:1212:24637:11541,E00592:263:H7VTFCCX2:8:2103:15645:4544,E00592:263:H7VTFCCX2:8:2114:10105:22827,E00592:263:H7VTFCCX2:8:2217:22252:35572,E0…
3:25808391|25808702	3	25808391	25808702	2	1_1_1	853	0.005	exon	Csa_3G653460,	Polyadenylate-binding protein 5; contains IPR012677 (Nucleotide-binding, alpha-beta plait)	-	E00592:263:H7VTFCCX2:8:1120:24515:7919,E00592:263:H7VTFCCX2:8:1108:28625:39264,
3:25884681|25885290	3	25884681	25885290	5	4_4_0	375	0.026	exon	Csa_3G656490,	Alanine-tRNA ligase; contains IPR002318 (Alanine-tRNA ligase, class IIc), IPR009000 (Translation elongation/initiation factor/Ribosomal, beta-barrel)	-	E00592:263:H7VTFCCX2:8:2212:2666:50410,E00592:263:H7VTFCCX2:8:1114:16610:13422,E00592:263:H7VTFCCX2:8:1218:30502:58128,E00592:263:H7VTFCCX2:8:2216:25002:32672,E00592:263:H7VTFCCX2:8:1218:9485:33041,
3:27103065|27106009	3	27103065	27106009	4	2_1_3	75	0.096	exon	Csa_3G727900,	Ethanolamine-phosphate cytidylyltransferase; contains IPR014729 (Rossmann-like alpha/beta/alpha sandwich fold)	-	E00592:263:H7VTFCCX2:8:1205:3295:50867,E00592:263:H7VTFCCX2:8:1212:21978:21350,E00592:263:H7VTFCCX2:8:1106:24870:47773,E00592:263:H7VTFCCX2:8:2108:31781:27011,
3:30496679|30497853	3	30496679	30497853	2	1_2_0	183	0.021	exon	Csa_3G784390,	ABC transporter G family member; contains IPR013525 (ABC-2 type transporter), IPR027417 (P-loop containing nucleoside triphosphate hydrolase)	-	E00592:263:H7VTFCCX2:8:1224:25621:32232,E00592:263:H7VTFCCX2:8:1220:26616:34272,
3:33546887|33547868	3	33546887	33547868	4	2_2_0	58	0.121	exon	Csa_3G838650,	Putative DNA cytosine 5-methyltransferase; contains IPR001525 (C-5 cytosine methyltransferase)	+	E00592:263:H7VTFCCX2:8:2208:31395:38579,E00592:263:H7VTFCCX2:8:2218:10236:15813,E00592:263:H7VTFCCX2:8:1204:13220:48265,E00592:263:H7VTFCCX2:8:1204:13119:48441,
3:35175006|35175457	3	35175006	35175457	3	2_1_0	325	0.018	exon	Csa_3G851770,	Arf-GAP with GTPase, ANK repeat and PH domain-containing protein 1; contains IPR001164 (Arf GTPase activating protein)	-	E00592:263:H7VTFCCX2:8:2207:9303:3260,E00592:263:H7VTFCCX2:8:2215:11190:33182,E00592:263:H7VTFCCX2:8:2215:10795:33516,
3:35564311|35567265	3	35564311	35567265	2	1_2_1	113	0.034	intergenic_region	n/a		+	E00592:263:H7VTFCCX2:8:1204:6299:6706,E00592:263:H7VTFCCX2:8:2202:24962:54471,
3:35564908|35567265	3	35564908	35567265	4	4_2_0	98	0.075	intergenic_region	n/a		+	E00592:263:H7VTFCCX2:8:2222:2696:70750,E00592:263:H7VTFCCX2:8:1202:21257:14230,E00592:263:H7VTFCCX2:8:1204:11170:68201,E00592:263:H7VTFCCX2:8:2110:25956:67691,
3:37513450|37518445	3	37513450	37518445	2	2_2_0	43	0.085	exon	Csa_3G883000,	Galactokinase, putative; contains IPR006206 (Mevalonate/galactokinase)	-	E00592:263:H7VTFCCX2:8:1113:17239:46613,E00592:263:H7VTFCCX2:8:2217:6867:69643,
3:38002148|38003472	3	38002148	38003472	3	3_3_0	114	0.05	exon	Csa_3G890070,	AT5g65440/MNA5_17	+	E00592:263:H7VTFCCX2:8:1107:27265:34834,E00592:263:H7VTFCCX2:8:2216:30563:47615,E00592:263:H7VTFCCX2:8:2110:17005:12631,
3:38169173|38171281	3	38169173	38171281	2	2_1_0	197	0.02	intergenic_region	n/a		+	E00592:263:H7VTFCCX2:8:1112:13200:57653,E00592:263:H7VTFCCX2:8:1219:6228:6442,
3:39337788|39338275	3	39337788	39338275	16	10_11_2	82	0.281	exon	Csa_3G910740,	Glycine-rich protein	+	E00592:263:H7VTFCCX2:8:2105:3011:69045,E00592:263:H7VTFCCX2:8:2213:25723:54875,E00592:263:H7VTFCCX2:8:2112:3528:3243,E00592:263:H7VTFCCX2:8:2208:15919:29349,E00592:263:H7VTFCCX2:8:1210:15737:39897,E00592:263:H7VTFCCX2:8:2121:22242:30281,E00592:263:H7VTFCCX2:8:2203:26291:70170,E00592:263:H7VTFCCX2:8:2211:10216:43413,E00592:263:H7VTFCCX2:8:2213:17249:42130,E00592:263:H7VTFCCX2:8:1101:16995:71260,E0…
3:39447683|39448599	3	39447683	39448599	8	3_4_0	193	0.077	exon	Csa_3G912290,	Vacuolar protein sorting-associated protein, putative; contains IPR009291 (Vacuolar protein sorting-associated protein 62), IPR009543 (Vacuolar protein sorting-associated protein 13 domain), IPR010482 (Peroxin/Dysferlin domain), IPR011993 (Pleckstrin homology-like domain), IPR026847 (Vacuolar protein sorting-associated protein 13)	+	E00592:263:H7VTFCCX2:8:1206:14976:59112,E00592:263:H7VTFCCX2:8:2219:25784:37471,E00592:263:H7VTFCCX2:8:1216:12439:44204,E00592:263:H7VTFCCX2:8:2206:11373:49812,E00592:263:H7VTFCCX2:8:2206:11343:50146,E00592:263:H7VTFCCX2:8:2104:29914:24550,E00592:263:H7VTFCCX2:8:1107:13636:70258,E00592:263:H7VTFCCX2:8:2113:13555:59534,
3:39753566|39754904	3	39753566	39754904	4	3_3_0	69	0.104	exon	Csa_3G915150,	(RAP Annotation release2) NERD domain containing protein; contains IPR011528 (NERD)	+	E00592:263:H7VTFCCX2:8:1207:9029:22511,E00592:263:H7VTFCCX2:8:2210:8674:66056,E00592:263:H7VTFCCX2:8:2104:20486:9027,E00592:263:H7VTFCCX2:8:2218:6898:28136,
4:51083|51264	4	51083	51264	2	1_2_0	5432	0.001	exon	Csa_4G000580,	Tubulin alpha chain; contains IPR000217 (Tubulin), IPR023123 (Tubulin, C-terminal)	-	E00592:263:H7VTFCCX2:8:1213:16995:46929,E00592:263:H7VTFCCX2:8:1216:23835:10539,
4:1089886|1091100	4	1089886	1091100	6	3_3_1	19	0.387	intergenic_region	n/a		-	E00592:263:H7VTFCCX2:8:1207:19766:32531,E00592:263:H7VTFCCX2:8:2112:22079:16393,E00592:263:H7VTFCCX2:8:1212:11809:35696,E00592:263:H7VTFCCX2:8:2217:23602:39212,E00592:263:H7VTFCCX2:8:2217:24667:39616,E00592:263:H7VTFCCX2:8:2117:5183:52695,
4:1406947|1407437	4	1406947	1407437	2	1_2_0	5	0.444	intergenic_region	n/a		+	E00592:263:H7VTFCCX2:8:1223:19441:63964,E00592:263:H7VTFCCX2:8:1122:6583:49777,
4:1591936|1594918	4	1591936	1594918	2	1_1_1	38	0.095	exon	Csa_4G011000,	utative mitochondrial complex I intermediate-associated protein 30; contains IPR008979 (Galactose-binding domain-like), IPR013857 (NADH:ubiquinone oxidoreductase intermediate-associated protein 30)	+	E00592:263:H7VTFCCX2:8:1210:24190:71699,E00592:263:H7VTFCCX2:8:2220:12753:25271,
4:3410613|3411340	4	3410613	3411340	2	0_2_1	178	0.022	exon	Csa_4G043920,	Fas-associated factor 1-like protein; contains IPR001012 (UBX), IPR009060 (UBA-like)	-	E00592:263:H7VTFCCX2:8:1212:18791:33305,E00592:263:H7VTFCCX2:8:2117:1834:72948,
4:5874655|5875078	4	5874655	5875078	5	3_2_0	202	0.047	intergenic_region	n/a		-	E00592:263:H7VTFCCX2:8:1221:22049:33498,E00592:263:H7VTFCCX2:8:1221:22049:34623,E00592:263:H7VTFCCX2:8:2109:24840:40055,E00592:263:H7VTFCCX2:8:2109:24535:41251,E00592:263:H7VTFCCX2:8:1106:8663:51307,
4:5903100|5906077	4	5903100	5906077	2	1_2_1	77	0.049	intergenic_region	n/a		-	E00592:263:H7VTFCCX2:8:2104:16701:13017,E00592:263:H7VTFCCX2:8:1104:9749:47914,
4:7330718|7330970	4	7330718	7330970	4	4_4_0	35	0.186	exon	Csa_4G114240,	MutS2 protein; contains IPR000432 (DNA mismatch repair protein MutS, C-terminal), IPR027417 (P-loop containing nucleoside triphosphate hydrolase)	-	E00592:263:H7VTFCCX2:8:2117:12165:33850,E00592:263:H7VTFCCX2:8:2121:26463:64456,E00592:263:H7VTFCCX2:8:2219:15158:12736,E00592:263:H7VTFCCX2:8:2121:27306:21087,
4:8805232|8810419	4	8805232	8810419	3	2_1_2	92	0.061	exon	Csa_4G172020,	ATP-binding cassette; contains IPR026082 (ABC transporter A, ABCA), IPR027417 (P-loop containing nucleoside triphosphate hydrolase)	-	E00592:263:H7VTFCCX2:8:2122:26362:55702,E00592:263:H7VTFCCX2:8:1224:15361:37629,E00592:263:H7VTFCCX2:8:2110:3782:72209,
4:9292573|9306324	4	9292573	9306324	2	2_2_0	5	0.444	intergenic_region	n/a		-	E00592:263:H7VTFCCX2:8:1208:20841:29964,E00592:263:H7VTFCCX2:8:2207:17827:53821,
4:10159397|10165623	4	10159397	10165623	12	5_8_0	2709194	0	intergenic_region	n/a		-	E00592:263:H7VTFCCX2:8:2111:26890:66496,E00592:263:H7VTFCCX2:8:1210:21440:67849,E00592:263:H7VTFCCX2:8:2112:29630:29507,E00592:263:H7VTFCCX2:8:1119:23104:72104,E00592:263:H7VTFCCX2:8:1123:25692:51693,E00592:263:H7VTFCCX2:8:1115:15574:32654,E00592:263:H7VTFCCX2:8:1114:27448:59974,E00592:263:H7VTFCCX2:8:1102:13971:38315,E00592:263:H7VTFCCX2:8:1123:9364:57337,E00592:263:H7VTFCCX2:8:2107:14407:34676,…
4:10159397|10165728	4	10159397	10165728	26	2_18_0	551028	0	intergenic_region	n/a		-	E00592:263:H7VTFCCX2:8:1203:9414:52643,E00592:263:H7VTFCCX2:8:2206:14306:29296,E00592:263:H7VTFCCX2:8:2216:17300:11769,E00592:263:H7VTFCCX2:8:1109:11880:45734,E00592:263:H7VTFCCX2:8:1101:4579:116709,E00592:263:H7VTFCCX2:8:1112:14093:25728,E00592:263:H7VTFCCX2:8:1120:17817:64175,E00592:263:H7VTFCCX2:8:1218:17107:5106,E00592:263:H7VTFCCX2:8:2103:19766:43360,E00592:263:H7VTFCCX2:8:2217:11160:41181,E…
4:10159461|10166430	4	10159461	10166430	3	2_0_1	2938662	0	intergenic_region	n/a		-	E00592:263:H7VTFCCX2:8:2218:24008:67058,E00592:263:H7VTFCCX2:8:1101:7537:15883,E00592:263:H7VTFCCX2:8:1105:11048:16481,
4:10159563|10159762	4	10159563	10159762	5	4_2_0	4296294	0	exon	ENSRNA049989624,		-	E00592:263:H7VTFCCX2:8:2215:23439:39071,E00592:263:H7VTFCCX2:8:1117:12946:49373,E00592:263:H7VTFCCX2:8:2111:5457:2434,E00592:263:H7VTFCCX2:8:1105:17097:53082,E00592:263:H7VTFCCX2:8:2123:13788:17149,
4:10159563|10159781	4	10159563	10159781	3	1_2_0	3996527	0	exon	ENSRNA049989624,		-	E00592:263:H7VTFCCX2:8:2112:28067:71102,E00592:263:H7VTFCCX2:8:1211:20791:22880,E00592:263:H7VTFCCX2:8:1211:19471:23583,
4:10159563|10159787	4	10159563	10159787	4	3_2_0	3953030	0	exon	ENSRNA049989624,		-	E00592:263:H7VTFCCX2:8:1123:14164:38051,E00592:263:H7VTFCCX2:8:1223:2686:51922,E00592:263:H7VTFCCX2:8:1113:13717:48494,E00592:263:H7VTFCCX2:8:2110:17401:69150,
4:10159602|10159781	4	10159602	10159781	5	1_5_1	4162622	0	exon	ENSRNA049989624,		-	E00592:263:H7VTFCCX2:8:2207:18791:36750,E00592:263:H7VTFCCX2:8:1114:19167:3753,E00592:263:H7VTFCCX2:8:2117:9404:56458,E00592:263:H7VTFCCX2:8:2205:2169:38544,E00592:263:H7VTFCCX2:8:2221:14813:17237,
4:10160402|10160546	4	10160402	10160546	10	1_9_0	6086607	0	intergenic_region	n/a		+	E00592:263:H7VTFCCX2:8:2207:31406:56036,E00592:263:H7VTFCCX2:8:2109:9008:65300,E00592:263:H7VTFCCX2:8:2210:31588:34096,E00592:263:H7VTFCCX2:8:1113:17472:62066,E00592:263:H7VTFCCX2:8:2224:18243:41391,E00592:263:H7VTFCCX2:8:2202:10866:9097,E00592:263:H7VTFCCX2:8:2202:19045:25200,E00592:263:H7VTFCCX2:8:1121:12094:49197,E00592:263:H7VTFCCX2:8:1212:25266:40829,E00592:263:H7VTFCCX2:8:2218:4229:3225,
4:10160402|10160557	4	10160402	10160557	11	2_9_0	5865706	0	intergenic_region	n/a		+	E00592:263:H7VTFCCX2:8:2120:5639:33727,E00592:263:H7VTFCCX2:8:1104:22881:27275,E00592:263:H7VTFCCX2:8:2119:28970:66056,E00592:263:H7VTFCCX2:8:1101:4848:40091,E00592:263:H7VTFCCX2:8:2222:5426:14758,E00592:263:H7VTFCCX2:8:2106:2503:52520,E00592:263:H7VTFCCX2:8:2205:16620:64843,E00592:263:H7VTFCCX2:8:1117:30005:47386,E00592:263:H7VTFCCX2:8:1124:21714:59429,E00592:263:H7VTFCCX2:8:1203:31872:65318,E00…
4:10160414|10160586	4	10160414	10160586	69	3_5_0	7134101	0	intergenic_region	n/a		-	E00592:263:H7VTFCCX2:8:1203:18446:49865,E00592:263:H7VTFCCX2:8:1105:21176:8288,E00592:263:H7VTFCCX2:8:1108:8471:57231,E00592:263:H7VTFCCX2:8:1211:19471:55403,E00592:263:H7VTFCCX2:8:1223:24769:22423,E00592:263:H7VTFCCX2:8:2111:19421:48037,E00592:263:H7VTFCCX2:8:1102:6725:73159,E00592:263:H7VTFCCX2:8:1122:5720:27363,E00592:263:H7VTFCCX2:8:1204:22932:66566,E00592:263:H7VTFCCX2:8:2115:5568:35608,E005…
4:10160432|10160579	4	10160432	10160579	19	5_9_0	7074737	0	intergenic_region	n/a		-	E00592:263:H7VTFCCX2:8:1206:18203:28171,E00592:263:H7VTFCCX2:8:2104:6248:25218,E00592:263:H7VTFCCX2:8:1212:3721:68799,E00592:263:H7VTFCCX2:8:1215:12702:24198,E00592:263:H7VTFCCX2:8:1111:22252:59411,E00592:263:H7VTFCCX2:8:2108:20598:55842,E00592:263:H7VTFCCX2:8:2208:3325:3805,E00592:263:H7VTFCCX2:8:2115:24931:51887,E00592:263:H7VTFCCX2:8:1205:7781:24321,E00592:263:H7VTFCCX2:8:2214:24759:3665,E0059…
4:10160432|10160586	4	10160432	10160586	9	6_3_0	7628823	0	intergenic_region	n/a		-	E00592:263:H7VTFCCX2:8:1121:29214:50867,E00592:263:H7VTFCCX2:8:1117:23612:7550,E00592:263:H7VTFCCX2:8:1202:3559:31177,E00592:263:H7VTFCCX2:8:1220:22069:15953,E00592:263:H7VTFCCX2:8:1220:22090:15953,E00592:263:H7VTFCCX2:8:2105:1996:65072,E00592:263:H7VTFCCX2:8:2206:27600:34817,E00592:263:H7VTFCCX2:8:2207:22577:56211,E00592:263:H7VTFCCX2:8:2115:2169:27820,
4:10160432|10160596	4	10160432	10160596	9	3_3_0	7484377	0	intergenic_region	n/a		-	E00592:263:H7VTFCCX2:8:2107:25093:55825,E00592:263:H7VTFCCX2:8:2105:20456:48986,E00592:263:H7VTFCCX2:8:1124:8958:14758,E00592:263:H7VTFCCX2:8:1219:20780:11084,E00592:263:H7VTFCCX2:8:1113:20598:48845,E00592:263:H7VTFCCX2:8:1222:19979:56387,E00592:263:H7VTFCCX2:8:2210:7019:42130,E00592:263:H7VTFCCX2:8:2211:31994:8851,E00592:263:H7VTFCCX2:8:2211:32004:9115,
4:10160432|10160612	4	10160432	10160612	10	6_3_0	6712634	0	intergenic_region	n/a		-	E00592:263:H7VTFCCX2:8:2109:11414:11628,E00592:263:H7VTFCCX2:8:1103:14509:53873,E00592:263:H7VTFCCX2:8:2207:10592:26378,E00592:263:H7VTFCCX2:8:1220:5446:31388,E00592:263:H7VTFCCX2:8:2202:9496:70047,E00592:263:H7VTFCCX2:8:1219:12357:52080,E00592:263:H7VTFCCX2:8:1219:11931:52221,E00592:263:H7VTFCCX2:8:2104:7375:68975,E00592:263:H7VTFCCX2:8:2121:26930:5212,E00592:263:H7VTFCCX2:8:2204:31314:62206,
4:10160432|10160872	4	10160432	10160872	2	2_1_0	6503652	0	intergenic_region	n/a		-	E00592:263:H7VTFCCX2:8:2204:14174:31494,E00592:263:H7VTFCCX2:8:2123:11789:57530,
4:10160450|10160596	4	10160450	10160596	29	10_11_0	7853575	0	intergenic_region	n/a		-	E00592:263:H7VTFCCX2:8:1117:9810:33533,E00592:263:H7VTFCCX2:8:1220:4350:5054,E00592:263:H7VTFCCX2:8:2118:20334:58057,E00592:263:H7VTFCCX2:8:2118:19553:59587,E00592:263:H7VTFCCX2:8:1215:24850:46437,E00592:263:H7VTFCCX2:8:2211:9891:59235,E00592:263:H7VTFCCX2:8:1206:13311:19452,E00592:263:H7VTFCCX2:8:2213:12449:26747,E00592:263:H7VTFCCX2:8:1206:30442:51553,E00592:263:H7VTFCCX2:8:1208:17198:11699,E00…
4:10160450|10160612	4	10160450	10160612	28	12_13_0	7277088	0	intergenic_region	n/a		-	E00592:263:H7VTFCCX2:8:2207:8937:20981,E00592:263:H7VTFCCX2:8:1120:20912:19786,E00592:263:H7VTFCCX2:8:2110:25195:4948,E00592:263:H7VTFCCX2:8:2204:1722:15830,E00592:263:H7VTFCCX2:8:1213:26748:63788,E00592:263:H7VTFCCX2:8:1116:2930:58216,E00592:263:H7VTFCCX2:8:2103:21816:50041,E00592:263:H7VTFCCX2:8:2121:13717:29156,E00592:263:H7VTFCCX2:8:1121:20273:38930,E00592:263:H7VTFCCX2:8:1121:20273:39352,E00…
4:10160450|10160628	4	10160450	10160628	17	2_10_0	6919192	0	intergenic_region	n/a		-	E00592:263:H7VTFCCX2:8:2111:3508:67972,E00592:263:H7VTFCCX2:8:2212:20435:26062,E00592:263:H7VTFCCX2:8:1220:30188:59130,E00592:263:H7VTFCCX2:8:2113:16193:39493,E00592:263:H7VTFCCX2:8:1103:20740:37243,E00592:263:H7VTFCCX2:8:1113:25337:40776,E00592:263:H7VTFCCX2:8:1203:16650:30158,E00592:263:H7VTFCCX2:8:1219:10186:45505,E00592:263:H7VTFCCX2:8:1111:3873:51975,E00592:263:H7VTFCCX2:8:1121:14915:48775,E…
4:10160450|10160643	4	10160450	10160643	21	13_6_0	6773099	0	intergenic_region	n/a		-	E00592:263:H7VTFCCX2:8:1110:29954:73176,E00592:263:H7VTFCCX2:8:2206:27407:70240,E00592:263:H7VTFCCX2:8:1110:22435:55262,E00592:263:H7VTFCCX2:8:1110:22191:55368,E00592:263:H7VTFCCX2:8:2107:19938:63419,E00592:263:H7VTFCCX2:8:1205:17919:5810,E00592:263:H7VTFCCX2:8:2119:24231:17026,E00592:263:H7VTFCCX2:8:2103:10297:17817,E00592:263:H7VTFCCX2:8:2111:23155:59007,E00592:263:H7VTFCCX2:8:2211:11343:38192,…
4:10160450|10160654	4	10160450	10160654	17	12_4_0	6643433	0	intergenic_region	n/a		-	E00592:263:H7VTFCCX2:8:1204:23815:51922,E00592:263:H7VTFCCX2:8:1204:23632:51957,E00592:263:H7VTFCCX2:8:1212:4026:45945,E00592:263:H7VTFCCX2:8:2204:21075:26114,E00592:263:H7VTFCCX2:8:2209:26129:35819,E00592:263:H7VTFCCX2:8:1122:25347:14846,E00592:263:H7VTFCCX2:8:2112:18081:29437,E00592:263:H7VTFCCX2:8:1202:25104:68887,E00592:263:H7VTFCCX2:8:2111:10074:66267,E00592:263:H7VTFCCX2:8:1202:19573:19434,…
4:10160450|10160794	4	10160450	10160794	11	6_2_0	6783159	0	intergenic_region	n/a		-	E00592:263:H7VTFCCX2:8:2202:25418:62857,E00592:263:H7VTFCCX2:8:2202:26403:63824,E00592:263:H7VTFCCX2:8:2222:28067:45365,E00592:263:H7VTFCCX2:8:1105:11464:61573,E00592:263:H7VTFCCX2:8:1221:7486:3946,E00592:263:H7VTFCCX2:8:2104:12611:53680,E00592:263:H7VTFCCX2:8:1109:19380:11189,E00592:263:H7VTFCCX2:8:1214:25834:11576,E00592:263:H7VTFCCX2:8:2214:24738:13369,E00592:263:H7VTFCCX2:8:2216:19583:21561,E…
4:10160554|10160834	4	10160554	10160834	11	8_1_4	9359504	0	exon	Csa_4G243140,		+	E00592:263:H7VTFCCX2:8:2101:13504:12472,E00592:263:H7VTFCCX2:8:2118:9993:67568,E00592:263:H7VTFCCX2:8:2105:4097:43607,E00592:263:H7VTFCCX2:8:1103:21288:31406,E00592:263:H7VTFCCX2:8:1218:13971:44538,E00592:263:H7VTFCCX2:8:2113:9617:36961,E00592:263:H7VTFCCX2:8:2212:7557:66091,E00592:263:H7VTFCCX2:8:1119:23541:22686,E00592:263:H7VTFCCX2:8:1119:24840:6056,E00592:263:H7VTFCCX2:8:1221:17553:42587,E005…
4:10160554|10160875	4	10160554	10160875	467	4_34_31	8720783	0	exon	Csa_4G243140,		+	E00592:263:H7VTFCCX2:8:1214:25276:71612,E00592:263:H7VTFCCX2:8:2220:31538:2118,E00592:263:H7VTFCCX2:8:1215:28615:29648,E00592:263:H7VTFCCX2:8:1110:23531:16621,E00592:263:H7VTFCCX2:8:1112:3356:15320,E00592:263:H7VTFCCX2:8:1113:25581:33639,E00592:263:H7VTFCCX2:8:1114:22161:36750,E00592:263:H7VTFCCX2:8:1117:24860:7392,E00592:263:H7VTFCCX2:8:1117:11627:39141,E00592:263:H7VTFCCX2:8:1117:28087:55526,E0…
4:10160554|10160888	4	10160554	10160888	9	2_4_3	8238975	0	exon	Csa_4G243140,		+	E00592:263:H7VTFCCX2:8:1104:16792:19118,E00592:263:H7VTFCCX2:8:1215:28452:36786,E00592:263:H7VTFCCX2:8:1107:15767:39598,E00592:263:H7VTFCCX2:8:1114:18152:30088,E00592:263:H7VTFCCX2:8:1122:2696:25991,E00592:263:H7VTFCCX2:8:1212:17168:55596,E00592:263:H7VTFCCX2:8:1223:27042:70557,E00592:263:H7VTFCCX2:8:2120:22140:3454,E00592:263:H7VTFCCX2:8:2120:22120:3770,
4:10160620|10160872	4	10160620	10160872	10	1_5_0	6710946	0	exon	Csa_4G243140,		-	E00592:263:H7VTFCCX2:8:2220:20090:31265,E00592:263:H7VTFCCX2:8:1208:25236:38667,E00592:263:H7VTFCCX2:8:1224:30299:23811,E00592:263:H7VTFCCX2:8:1224:27630:31107,E00592:263:H7VTFCCX2:8:2112:3163:24128,E00592:263:H7VTFCCX2:8:1123:18933:11787,E00592:263:H7VTFCCX2:8:2202:18416:35045,E00592:263:H7VTFCCX2:8:2108:6228:49021,E00592:263:H7VTFCCX2:8:2112:23470:45136,E00592:263:H7VTFCCX2:8:2112:24150:45400,
4:10165223|10165717	4	10165223	10165717	14	1_11_0	803321	0	intergenic_region	n/a		+	E00592:263:H7VTFCCX2:8:2221:13839:32531,E00592:263:H7VTFCCX2:8:2109:6705:5194,E00592:263:H7VTFCCX2:8:1103:17371:42376,E00592:263:H7VTFCCX2:8:1207:13250:16393,E00592:263:H7VTFCCX2:8:2123:7902:22001,E00592:263:H7VTFCCX2:8:1209:20994:64263,E00592:263:H7VTFCCX2:8:1118:6948:18520,E00592:263:H7VTFCCX2:8:2224:23673:20243,E00592:263:H7VTFCCX2:8:1210:18913:50568,E00592:263:H7VTFCCX2:8:2103:20415:68465,E00…
4:10165292|10165683	4	10165292	10165683	4	3_2_0	1886518	0	intergenic_region	n/a		+	E00592:263:H7VTFCCX2:8:1211:10348:22300,E00592:263:H7VTFCCX2:8:2122:19187:40214,E00592:263:H7VTFCCX2:8:2223:20324:17465,E00592:263:H7VTFCCX2:8:1112:12236:47298,
4:10165478|10165683	4	10165478	10165683	3	1_3_0	4331523	0	intergenic_region	n/a		+	E00592:263:H7VTFCCX2:8:2210:16051:25851,E00592:263:H7VTFCCX2:8:1106:6705:52344,E00592:263:H7VTFCCX2:8:2208:7649:22511,
4:10165523|10165679	4	10165523	10165679	133	24_38_0	4548597	0	intergenic_region	n/a		-	E00592:263:H7VTFCCX2:8:1113:22293:20348,E00592:263:H7VTFCCX2:8:1201:6421:47914,E00592:263:H7VTFCCX2:8:1124:25256:12894,E00592:263:H7VTFCCX2:8:1210:15534:19891,E00592:263:H7VTFCCX2:8:1223:16264:67006,E00592:263:H7VTFCCX2:8:2201:21197:29982,E00592:263:H7VTFCCX2:8:2205:25154:22774,E00592:263:H7VTFCCX2:8:2205:20446:33604,E00592:263:H7VTFCCX2:8:2210:27854:47105,E00592:263:H7VTFCCX2:8:1124:20801:32988,…
4:10165547|10165683	4	10165547	10165683	6	2_4_0	4609616	0	intergenic_region	n/a		+	E00592:263:H7VTFCCX2:8:2201:29812:38368,E00592:263:H7VTFCCX2:8:2219:29711:29085,E00592:263:H7VTFCCX2:8:2219:27651:30615,E00592:263:H7VTFCCX2:8:2216:4898:58602,E00592:263:H7VTFCCX2:8:2118:21004:67023,E00592:263:H7VTFCCX2:8:2108:30655:73123,
4:10165714|10165891	4	10165714	10165891	5	1_4_0	1911572	0	intron	Csa_4G243390,	RRNA intron-encoded homing endonuclease	+	E00592:263:H7VTFCCX2:8:2209:20791:61415,E00592:263:H7VTFCCX2:8:2205:23896:24778,E00592:263:H7VTFCCX2:8:2122:13250:21139,E00592:263:H7VTFCCX2:8:2203:12205:63279,E00592:263:H7VTFCCX2:8:1202:12540:34852,
4:10232775|10237471	4	10232775	10237471	6	4_5_0	9	0.571	intergenic_region	n/a		+	E00592:263:H7VTFCCX2:8:1215:20872:17184,E00592:263:H7VTFCCX2:8:1108:29954:56299,E00592:263:H7VTFCCX2:8:2102:28767:58532,E00592:263:H7VTFCCX2:8:1206:19218:34746,E00592:263:H7VTFCCX2:8:2211:30289:54735,E00592:263:H7VTFCCX2:8:2118:14519:53117,
4:11099760|11142309	4	11099760	11142309	28	10_11_19	46	0.549	intergenic_region	n/a		-	E00592:263:H7VTFCCX2:8:1119:29467:7814,E00592:263:H7VTFCCX2:8:1215:7821:3753,E00592:263:H7VTFCCX2:8:2116:20161:28400,E00592:263:H7VTFCCX2:8:2117:25043:20120,E00592:263:H7VTFCCX2:8:1208:10084:23143,E00592:263:H7VTFCCX2:8:1118:4726:51658,E00592:263:H7VTFCCX2:8:2124:19969:65160,E00592:263:H7VTFCCX2:8:1124:8734:37999,E00592:263:H7VTFCCX2:8:1209:29082:34711,E00592:263:H7VTFCCX2:8:1222:7436:63560,E0059…
4:11099760|11167641	4	11099760	11167641	6	2_5_4	49	0.197	intergenic_region	n/a		-	E00592:263:H7VTFCCX2:8:1103:7293:6741,E00592:263:H7VTFCCX2:8:1103:8582:15619,E00592:263:H7VTFCCX2:8:1220:12845:15689,E00592:263:H7VTFCCX2:8:2204:32278:11382,E00592:263:H7VTFCCX2:8:2102:15047:8429,E00592:263:H7VTFCCX2:8:2221:14174:67357,
4:13055757|13061310	4	13055757	13061310	2	2_2_0	256	0.015	intergenic_region	n/a		+	E00592:263:H7VTFCCX2:8:2209:4127:23688,E00592:263:H7VTFCCX2:8:1112:22008:30580,
4:13577748|13579836	4	13577748	13579836	3	2_2_0	123	0.047	exon	Csa_4G334700,	Thioredoxin; contains IPR005746 (Thioredoxin), IPR012336 (Thioredoxin-like fold)	-	E00592:263:H7VTFCCX2:8:1103:16944:11998,E00592:263:H7VTFCCX2:8:2207:21816:24304,E00592:263:H7VTFCCX2:8:2207:22922:24638,
4:13794643|13795435	4	13794643	13795435	2	1_0_2	132	0.029	exon	Csa_4G337860,	Singapore isolate B (sub-type 7) whole genome shotgun sequence assembly, scaffold_0; contains IPR015943 (WD40/YVTN repeat-like-containing domain)	+	E00592:263:H7VTFCCX2:8:2120:4645:33375,E00592:263:H7VTFCCX2:8:1215:19015:9818,
4:13836857|13837022	4	13836857	13837022	3	2_3_0	12	0.333	intron	Csa_4G337870,	S-formylglutathione hydrolase; contains IPR000801 (Putative esterase)	+	E00592:263:H7VTFCCX2:8:2216:5649:33287,E00592:263:H7VTFCCX2:8:1116:12611:23618,E00592:263:H7VTFCCX2:8:2218:9130:8517,
4:13857934|13859833	4	13857934	13859833	2	1_2_0	135	0.029	exon	Csa_4G337880,	DNA helicase INO80; contains IPR000330 (SNF2-related), IPR001650 (Helicase, C-terminal), IPR020838 (DBINO domain), IPR027417 (P-loop containing nucleoside triphosphate hydrolase)	-	E00592:263:H7VTFCCX2:8:1102:28178:20137,E00592:263:H7VTFCCX2:8:2206:23429:58251,
4:13910288|13911600	4	13910288	13911600	2	2_0_2	63	0.06	exon	Csa_4G338420,	General transcription factor IIH subunit; contains IPR005607 (BSD)	-	E00592:263:H7VTFCCX2:8:2112:15899:19223,E00592:263:H7VTFCCX2:8:1211:25560:34201,
4:14533911|14534254	4	14533911	14534254	9	8_0_2	2031106	0	exon	ENSRNA049989619,		-	E00592:263:H7VTFCCX2:8:1211:8400:51729,E00592:263:H7VTFCCX2:8:1119:13332:25218,E00592:263:H7VTFCCX2:8:2106:20882:2504,E00592:263:H7VTFCCX2:8:1203:11028:63841,E00592:263:H7VTFCCX2:8:1216:18954:8517,E00592:263:H7VTFCCX2:8:1212:25581:33182,E00592:263:H7VTFCCX2:8:2213:16396:4579,E00592:263:H7VTFCCX2:8:2122:28757:15725,E00592:263:H7VTFCCX2:8:2217:24261:30650,
4:14543700|14545059	4	14543700	14545059	84	37_21_16	1816	0.085	intergenic_region	n/a		+	E00592:263:H7VTFCCX2:8:1204:28260:3049,E00592:263:H7VTFCCX2:8:1205:27935:30545,E00592:263:H7VTFCCX2:8:1205:28107:31617,E00592:263:H7VTFCCX2:8:2103:21430:6161,E00592:263:H7VTFCCX2:8:2103:20740:7357,E00592:263:H7VTFCCX2:8:2114:3518:14160,E00592:263:H7VTFCCX2:8:2117:21339:15742,E00592:263:H7VTFCCX2:8:1218:12398:71488,E00592:263:H7VTFCCX2:8:2210:21115:9273,E00592:263:H7VTFCCX2:8:1206:18152:9167,E0059…
4:15055859|15085954	4	15055859	15085954	3	1_2_0	48	0.111	intergenic_region	n/a		-	E00592:263:H7VTFCCX2:8:1112:31071:16393,E00592:263:H7VTFCCX2:8:2207:4482:60167,E00592:263:H7VTFCCX2:8:1118:16214:21878,
4:15419492|15431249	4	15419492	15431249	4	3_0_3	18	0.308	intergenic_region	n/a		-	E00592:263:H7VTFCCX2:8:2119:27093:6513,E00592:263:H7VTFCCX2:8:2222:29914:31441,E00592:263:H7VTFCCX2:8:2222:31172:32390,E00592:263:H7VTFCCX2:8:1208:19502:3173,
4:15817381|15821734	4	15817381	15821734	2	0_1_2	244	0.016	exon	Csa_4G420150,	4-alpha-glucanotransferase; contains IPR003385 (Glycoside hydrolase, family 77), IPR013783 (Immunoglobulin-like fold), IPR013784 (Carbohydrate-binding-like fold), IPR017853 (Glycoside hydrolase, superfamily)	+	E00592:263:H7VTFCCX2:8:1217:13727:46437,E00592:263:H7VTFCCX2:8:1211:26961:7269,
4:16538020|16539456	4	16538020	16539456	5	3_3_3	89	0.101	exon	Csa_4G437010,	Elongation factor 4; contains IPR006297 (Elongation factor 4)	-	E00592:263:H7VTFCCX2:8:1207:15047:73123,E00592:263:H7VTFCCX2:8:1119:22912:65863,E00592:263:H7VTFCCX2:8:1210:20344:55860,E00592:263:H7VTFCCX2:8:2214:15869:68781,E00592:263:H7VTFCCX2:8:1204:21684:32689,
4:17196263|17196561	4	17196263	17196561	4	3_3_0	137	0.055	exon	Csa_4G495220,	CBS domain-containing protein; contains IPR000270 (Phox/Bem1p), IPR000644 (Cystathionine beta-synthase, core)	-	E00592:263:H7VTFCCX2:8:2222:13088:5669,E00592:263:H7VTFCCX2:8:1203:10764:51992,E00592:263:H7VTFCCX2:8:1113:4005:6214,E00592:263:H7VTFCCX2:8:1113:3873:9747,
4:17196263|17198682	4	17196263	17198682	3	1_1_2	106	0.054	exon	Csa_4G495220,		-	E00592:263:H7VTFCCX2:8:1203:11708:36539,E00592:263:H7VTFCCX2:8:1217:7385:15795,E00592:263:H7VTFCCX2:8:1223:19248:51816,
4:18601699|18605049	4	18601699	18605049	6	2_3_0	125	0.088	intergenic_region	n/a		+	E00592:263:H7VTFCCX2:8:2211:16102:7515,E00592:263:H7VTFCCX2:8:1216:13545:10292,E00592:263:H7VTFCCX2:8:1223:5091:48986,E00592:263:H7VTFCCX2:8:2108:30097:29156,E00592:263:H7VTFCCX2:8:1117:19360:39704,E00592:263:H7VTFCCX2:8:2107:22709:41673,
4:19939369|19955580	4	19939369	19955580	2	2_1_0	111	0.035	intergenic_region	n/a		+	E00592:263:H7VTFCCX2:8:1118:16305:13668,E00592:263:H7VTFCCX2:8:2210:22688:5634,
4:20999252|21009762	4	20999252	21009762	8	6_1_1	37	0.302	intergenic_region	n/a		+	E00592:263:H7VTFCCX2:8:2218:22536:42007,E00592:263:H7VTFCCX2:8:2223:20466:17324,E00592:263:H7VTFCCX2:8:1223:23175:52115,E00592:263:H7VTFCCX2:8:2123:2260:63911,E00592:263:H7VTFCCX2:8:2116:21440:28857,E00592:263:H7VTFCCX2:8:2118:15767:41427,E00592:263:H7VTFCCX2:8:2220:12083:71084,E00592:263:H7VTFCCX2:8:1106:18487:17518,
4:21000504|21010746	4	21000504	21010746	20	6_9_6	21	0.656	intergenic_region	n/a		+	E00592:263:H7VTFCCX2:8:1112:20638:7708,E00592:263:H7VTFCCX2:8:1114:4249:14617,E00592:263:H7VTFCCX2:8:1215:28067:59147,E00592:263:H7VTFCCX2:8:2121:10612:28593,E00592:263:H7VTFCCX2:8:2101:5710:16621,E00592:263:H7VTFCCX2:8:2101:4838:17465,E00592:263:H7VTFCCX2:8:1216:6877:48951,E00592:263:H7VTFCCX2:8:1216:7385:48951,E00592:263:H7VTFCCX2:8:2203:2909:33920,E00592:263:H7VTFCCX2:8:1111:23663:56510,E00592…
4:21647736|21653316	4	21647736	21653316	9	0_4_5	47	0.277	intergenic_region	n/a		-	E00592:263:H7VTFCCX2:8:2112:1661:28804,E00592:263:H7VTFCCX2:8:1101:19796:21649,E00592:263:H7VTFCCX2:8:2121:22465:10591,E00592:263:H7VTFCCX2:8:1101:2634:147635,E00592:263:H7VTFCCX2:8:1224:12702:48951,E00592:263:H7VTFCCX2:8:2210:24992:70522,E00592:263:H7VTFCCX2:8:1109:30310:19434,E00592:263:H7VTFCCX2:8:1209:19603:38086,E00592:263:H7VTFCCX2:8:1212:5558:55737,
4:21648254|21653882	4	21648254	21653882	6	2_2_3	74	0.14	intergenic_region	n/a		-	E00592:263:H7VTFCCX2:8:1216:25378:21403,E00592:263:H7VTFCCX2:8:2220:6542:53574,E00592:263:H7VTFCCX2:8:2220:5781:53768,E00592:263:H7VTFCCX2:8:2124:14935:71629,E00592:263:H7VTFCCX2:8:2118:10927:14617,E00592:263:H7VTFCCX2:8:2215:19157:52854,
4:21742310|21742491	4	21742310	21742491	2	1_2_0	582	0.007	exon	Csa_4G645250,	Cellulose synthase-like protein	+	E00592:263:H7VTFCCX2:8:1123:18852:14178,E00592:263:H7VTFCCX2:8:1205:30624:36469,
4:22066800|22067521	4	22066800	22067521	2	0_1_2	541	0.007	exon	Csa_4G646290,	Protein kinase; contains IPR000961 (AGC-kinase, C-terminal), IPR011009 (Protein kinase-like domain)	+	E00592:263:H7VTFCCX2:8:2112:27752:31564,E00592:263:H7VTFCCX2:8:1202:20811:17676,
4:22069756|22087579	4	22069756	22087579	4	0_1_4	78	0.093	intergenic_region	n/a		-	E00592:263:H7VTFCCX2:8:2217:15940:70311,E00592:263:H7VTFCCX2:8:1120:28290:49900,E00592:263:H7VTFCCX2:8:2116:18619:58321,E00592:263:H7VTFCCX2:8:1220:30127:34623,
4:22148876|22154649	4	22148876	22154649	2	2_2_0	28	0.125	intergenic_region	n/a		+	E00592:263:H7VTFCCX2:8:1114:6756:18467,E00592:263:H7VTFCCX2:8:1116:24637:47685,
4:22848765|22853406	4	22848765	22853406	3	2_1_2	29	0.171	intergenic_region	n/a		+	E00592:263:H7VTFCCX2:8:1202:12246:38069,E00592:263:H7VTFCCX2:8:2119:17634:52080,E00592:263:H7VTFCCX2:8:2117:10693:49302,
4:22849032|22853406	4	22849032	22853406	5	4_2_4	42	0.192	intergenic_region	n/a		+	E00592:263:H7VTFCCX2:8:2123:15240:69555,E00592:263:H7VTFCCX2:8:1121:5893:34764,E00592:263:H7VTFCCX2:8:2203:1753:53434,E00592:263:H7VTFCCX2:8:1216:23500:71910,E00592:263:H7VTFCCX2:8:1112:18355:67322,
4:22973518|22974289	4	22973518	22974289	4	1_1_3	56	0.125	exon	Csa_4G658580,	Cyclin B, putative; contains IPR014400 (Cyclin A/B/D/E)	-	E00592:263:H7VTFCCX2:8:1102:27123:8534,E00592:263:H7VTFCCX2:8:1107:11241:10380,E00592:263:H7VTFCCX2:8:1217:28493:68887,E00592:263:H7VTFCCX2:8:1217:28513:68887,
5:1240448|1257494	5	1240448	1257494	11	5_6_0	47	0.319	intergenic_region	n/a		-	E00592:263:H7VTFCCX2:8:2113:10247:61398,E00592:263:H7VTFCCX2:8:2111:22150:52379,E00592:263:H7VTFCCX2:8:1108:20872:56000,E00592:263:H7VTFCCX2:8:1110:22161:64773,E00592:263:H7VTFCCX2:8:2110:17827:28857,E00592:263:H7VTFCCX2:8:1119:14255:3471,E00592:263:H7VTFCCX2:8:1119:14245:3489,E00592:263:H7VTFCCX2:8:2211:7781:61732,E00592:263:H7VTFCCX2:8:2214:16447:58286,E00592:263:H7VTFCCX2:8:1205:17949:14195,E0…
5:6254664|6256295	5	6254664	6256295	11	9_8_0	126	0.149	exon	Csa_5G165230,	NAC-domain protein; contains IPR003441 (No apical meristem (NAM) protein)	-	E00592:263:H7VTFCCX2:8:1208:4594:20489,E00592:263:H7VTFCCX2:8:1120:9069:46384,E00592:263:H7VTFCCX2:8:1203:5132:58409,E00592:263:H7VTFCCX2:8:2105:11535:54383,E00592:263:H7VTFCCX2:8:1204:21298:65212,E00592:263:H7VTFCCX2:8:2117:21734:60976,E00592:263:H7VTFCCX2:8:1206:10074:7409,E00592:263:H7VTFCCX2:8:2202:15260:16358,E00592:263:H7VTFCCX2:8:1121:6147:60413,E00592:263:H7VTFCCX2:8:2201:6766:51676,E0059…
5:7818523|7818756	5	7818523	7818756	2	1_2_0	292	0.014	exon	Csa_5G179780,	Metal tolerance protein; contains IPR002524 (Cation efflux protein), IPR027469 (Cation efflux protein transmembrane domain), IPR027470 (Cation efflux protein cytoplasmic domain)	-	E00592:263:H7VTFCCX2:8:2111:8785:47404,E00592:263:H7VTFCCX2:8:1207:29498:52766,
5:9275710|9277165	5	9275710	9277165	3	2_2_0	99	0.057	exon	Csa_5G208480,	Anaphase-promoting complex subunit; contains IPR024990 (Anaphase-promoting complex subunit 1)	-	E00592:263:H7VTFCCX2:8:2107:13900:38860,E00592:263:H7VTFCCX2:8:1201:23734:18098,E00592:263:H7VTFCCX2:8:1201:23602:18467,
5:10985111|10990712	5	10985111	10990712	8	2_5_0	76	0.174	intergenic_region	n/a		+	E00592:263:H7VTFCCX2:8:2215:17279:63736,E00592:263:H7VTFCCX2:8:1117:7649:12842,E00592:263:H7VTFCCX2:8:1221:15595:51781,E00592:263:H7VTFCCX2:8:1218:13027:45118,E00592:263:H7VTFCCX2:8:2218:26869:60729,E00592:263:H7VTFCCX2:8:2218:26321:60765,E00592:263:H7VTFCCX2:8:1212:6867:71963,E00592:263:H7VTFCCX2:8:1212:6877:71981,
5:10989699|10990712	5	10989699	10990712	2	0_2_1	67	0.056	intergenic_region	n/a		+	E00592:263:H7VTFCCX2:8:1220:18629:52045,E00592:263:H7VTFCCX2:8:1110:17289:72086,
5:11462844|11470391	5	11462844	11470391	2	2_0_2	62	0.061	exon	Csa_5G272400,	Putative DNA helicase INO80; contains IPR000330 (SNF2-related), IPR001650 (Helicase, C-terminal), IPR027417 (P-loop containing nucleoside triphosphate hydrolase)	-	E00592:263:H7VTFCCX2:8:2212:1448:17887,E00592:263:H7VTFCCX2:8:1206:7638:69994,
5:15440700|15442005	5	15440700	15442005	8	5_4_0	69	0.188	exon	Csa_5G426400,	AT5g16610/MTG13_5	-	E00592:263:H7VTFCCX2:8:2203:10845:35748,E00592:263:H7VTFCCX2:8:2107:22120:23636,E00592:263:H7VTFCCX2:8:2107:8197:26308,E00592:263:H7VTFCCX2:8:2107:8085:26607,E00592:263:H7VTFCCX2:8:2107:8268:26642,E00592:263:H7VTFCCX2:8:1214:20456:18537,E00592:263:H7VTFCCX2:8:2122:9607:33428,E00592:263:H7VTFCCX2:8:1113:31223:56000,
5:16399986|16402759	5	16399986	16402759	6	3_2_5	89	0.119	exon	Csa_5G467390,	NACHT, LRR and PYD domains-containing protein 13; contains IPR003590 (Leucine-rich repeat, ribonuclease inhibitor subtype)	+	E00592:263:H7VTFCCX2:8:2214:4797:55403,E00592:263:H7VTFCCX2:8:1205:8004:56985,E00592:263:H7VTFCCX2:8:2106:27001:17149,E00592:263:H7VTFCCX2:8:1210:3681:25376,E00592:263:H7VTFCCX2:8:2206:11860:53715,E00592:263:H7VTFCCX2:8:2206:12043:54453,
5:16621559|16622525	5	16621559	16622525	2	1_1_1	87	0.044	exon	Csa_5G471070,	Anaphase-promoting complex subunit; contains IPR001373 (Cullin, N-terminal), IPR016024 (Armadillo-type fold)	-	E00592:263:H7VTFCCX2:8:1209:19928:66812,E00592:263:H7VTFCCX2:8:1214:29173:62505,
5:17045389|17052313	5	17045389	17052313	2	2_2_0	67	0.056	intergenic_region	n/a		+	E00592:263:H7VTFCCX2:8:2106:22729:67410,E00592:263:H7VTFCCX2:8:1124:16518:67058,
5:18083534|18083985	5	18083534	18083985	2	2_2_0	15	0.211	exon	Csa_5G517110,	Unknown protein	-	E00592:263:H7VTFCCX2:8:1108:27864:28242,E00592:263:H7VTFCCX2:8:2106:13058:22598,
5:18339316|18340107	5	18339316	18340107	4	4_4_0	230	0.034	exon	Csa_5G522930,	Methyltransferase; contains IPR004159 (Putative S-adenosyl-L-methionine-dependent methyltransferase), IPR007877 (Protein of unknown function DUF707)	+	E00592:263:H7VTFCCX2:8:2218:29244:15197,E00592:263:H7VTFCCX2:8:2112:10054:9589,E00592:263:H7VTFCCX2:8:2122:12144:25024,E00592:263:H7VTFCCX2:8:2124:6319:34623,
5:19187650|19188327	5	19187650	19188327	10	2_6_7	153	0.116	exon	Csa_5G538050,	Polyphosphoinositide phosphatase; contains IPR002013 (Synaptojanin, N-terminal)	-	E00592:263:H7VTFCCX2:8:1114:14935:11787,E00592:263:H7VTFCCX2:8:2210:28595:60097,E00592:263:H7VTFCCX2:8:1103:24353:14072,E00592:263:H7VTFCCX2:8:2216:6066:48564,E00592:263:H7VTFCCX2:8:1203:31121:2979,E00592:263:H7VTFCCX2:8:2102:5193:28031,E00592:263:H7VTFCCX2:8:1121:23378:4298,E00592:263:H7VTFCCX2:8:2124:21227:33973,E00592:263:H7VTFCCX2:8:1219:12479:23987,E00592:263:H7VTFCCX2:8:1220:5335:46560,
5:19474707|19480942	5	19474707	19480942	2	2_2_0	135	0.029	exon	Csa_5G550190,	THO complex subunit 2; contains IPR021418 (THO complex, subunitTHOC2, C-terminal), IPR021726 (THO complex, subunitTHOC2, N-terminal)	+	E00592:263:H7VTFCCX2:8:2201:15250:42253,E00592:263:H7VTFCCX2:8:2218:21582:66724,
5:19642661|19647365	5	19642661	19647365	3	3_1_0	29	0.171	exon	Csa_5G564790,	Mediator of RNA polymerase II transcription subunit 23; contains IPR021629 (Mediator complex, subunit Med23)	-	E00592:263:H7VTFCCX2:8:1112:20649:13211,E00592:263:H7VTFCCX2:8:1211:19248:16727,E00592:263:H7VTFCCX2:8:1201:10967:6144,
5:19648752|19653266	5	19648752	19653266	2	1_2_0	130	0.03	intergenic_region	n/a		-	E00592:263:H7VTFCCX2:8:2209:31761:35309,E00592:263:H7VTFCCX2:8:2203:18528:56721,
5:23729884|23735645	5	23729884	23735645	5	0_3_1	33	0.233	intergenic_region	n/a		-	E00592:263:H7VTFCCX2:8:1112:28757:31336,E00592:263:H7VTFCCX2:8:1204:10307:72121,E00592:263:H7VTFCCX2:8:1204:10247:72156,E00592:263:H7VTFCCX2:8:1102:22942:43765,E00592:263:H7VTFCCX2:8:2119:14407:59007,
5:23742924|23743245	5	23742924	23743245	2	2_2_0	123	0.031	exon	Csa_5G610390,	AT4g03420/F9H3_4; contains IPR008507 (Protein of unknown function DUF789)	+	E00592:263:H7VTFCCX2:8:1116:6654:70398,E00592:263:H7VTFCCX2:8:2124:30594:3753,
5:26593654|26597241	5	26593654	26597241	2	2_2_0	7	0.364	intergenic_region	n/a		+	E00592:263:H7VTFCCX2:8:2207:16812:31740,E00592:263:H7VTFCCX2:8:2112:24515:65652,
5:26593654|26601991	5	26593654	26601991	2	1_1_1	12	0.25	intergenic_region	n/a		+	E00592:263:H7VTFCCX2:8:2112:24596:65793,E00592:263:H7VTFCCX2:8:1119:6786:5265,
6:388270|389452	6	388270	389452	3	1_0_2	389	0.015	exon	Csa_6G004530,	Unknown protein; contains IPR008480 (Protein of unknown function DUF761, plant)	+	E00592:263:H7VTFCCX2:8:2113:1905:56756,E00592:263:H7VTFCCX2:8:2220:11525:64245,E00592:263:H7VTFCCX2:8:2220:11586:64245,
6:429413|430723	6	429413	430723	15	6_9_7	55	0.353	exon	Csa_6G004590,	Haloacid dehalogenase-like hydrolase, putative; contains IPR023214 (HAD-like domain)	+	E00592:263:H7VTFCCX2:8:1122:16366:21895,E00592:263:H7VTFCCX2:8:1224:14702:42253,E00592:263:H7VTFCCX2:8:1122:17706:55579,E00592:263:H7VTFCCX2:8:1206:26626:45154,E00592:263:H7VTFCCX2:8:2109:9577:62804,E00592:263:H7VTFCCX2:8:2119:22851:15760,E00592:263:H7VTFCCX2:8:1218:13179:6706,E00592:263:H7VTFCCX2:8:2113:29660:27697,E00592:263:H7VTFCCX2:8:1103:13393:2962,E00592:263:H7VTFCCX2:8:1218:26707:39352,E0…
6:2994849|2995408	6	2994849	2995408	6	2_6_3	121	0.09	intergenic_region	n/a		-	E00592:263:H7VTFCCX2:8:2210:29873:18045,E00592:263:H7VTFCCX2:8:2122:15980:4315,E00592:263:H7VTFCCX2:8:2123:18426:54717,E00592:263:H7VTFCCX2:8:1111:21734:40372,E00592:263:H7VTFCCX2:8:1215:30776:47035,E00592:263:H7VTFCCX2:8:2110:6116:2803,
6:6561135|6561843	6	6561135	6561843	8	4_3_4	293	0.052	intergenic_region	n/a		+	E00592:263:H7VTFCCX2:8:2123:29721:67392,E00592:263:H7VTFCCX2:8:2108:16833:23864,E00592:263:H7VTFCCX2:8:1107:9293:17342,E00592:263:H7VTFCCX2:8:1109:15930:39317,E00592:263:H7VTFCCX2:8:2208:3295:13386,E00592:263:H7VTFCCX2:8:1124:6847:55930,E00592:263:H7VTFCCX2:8:1124:6329:56967,E00592:263:H7VTFCCX2:8:2221:23074:67656,
6:6732970|6736174	6	6732970	6736174	11	8_8_1	72	0.234	intergenic_region	n/a		-	E00592:263:H7VTFCCX2:8:1108:25083:29789,E00592:263:H7VTFCCX2:8:1108:24911:31213,E00592:263:H7VTFCCX2:8:1224:14702:20770,E00592:263:H7VTFCCX2:8:1117:4097:8833,E00592:263:H7VTFCCX2:8:1117:4026:8956,E00592:263:H7VTFCCX2:8:1218:23409:50621,E00592:263:H7VTFCCX2:8:1221:15341:39493,E00592:263:H7VTFCCX2:8:1107:6076:51500,E00592:263:H7VTFCCX2:8:1204:25794:61855,E00592:263:H7VTFCCX2:8:2114:7121:60835,E0059…
6:7460152|7460292	6	7460152	7460292	2	2_1_0	1457	0.003	exon	Csa_6G109780,	Unknown protein	+	E00592:263:H7VTFCCX2:8:1103:24231:44802,E00592:263:H7VTFCCX2:8:2116:7831:58655,
6:8539243|8541067	6	8539243	8541067	9	7_6_0	38	0.321	exon	Csa_6G124080,	Glutamate formiminotransferase; contains IPR022384 (Formiminotransferas, N- and C-terminal subdomains)	+	E00592:263:H7VTFCCX2:8:1211:20293:43818,E00592:263:H7VTFCCX2:8:1213:28899:72578,E00592:263:H7VTFCCX2:8:2109:9140:65669,E00592:263:H7VTFCCX2:8:2201:13078:70451,E00592:263:H7VTFCCX2:8:1219:29670:5317,E00592:263:H7VTFCCX2:8:1219:27935:6249,E00592:263:H7VTFCCX2:8:2102:20182:27943,E00592:263:H7VTFCCX2:8:1121:28615:19874,E00592:263:H7VTFCCX2:8:1223:7720:11875,
6:10514666|10515759	6	10514666	10515759	2	1_0_2	156	0.025	exon	Csa_6G150480,	AP-2 complex subunit alpha, putative; contains IPR009028 (Coatomer/calthrin adaptor appendage, C-terminal subdomain), IPR013041 (Coatomer/clathrin adaptor appendage, Ig-like subdomain), IPR016024 (Armadillo-type fold), IPR017104 (Adaptor protein complex AP-2, alpha subunit)	+	E00592:263:H7VTFCCX2:8:2213:23531:23618,E00592:263:H7VTFCCX2:8:1115:21968:64439,
6:11259594|11261100	6	11259594	11261100	2	2_1_0	114	0.034	exon	Csa_6G161200,	Ubiquitin ligase protein cop1, putative; contains IPR013083 (Zinc finger, RING/FYVE/PHD-type), IPR015943 (WD40/YVTN repeat-like-containing domain), IPR020472 (G-protein beta WD-40 repeat)	+	E00592:263:H7VTFCCX2:8:1121:10419:42253,E00592:263:H7VTFCCX2:8:1106:7933:69344,
6:11642317|11642901	6	11642317	11642901	4	2_4_0	123	0.061	exon	Csa_6G177440,	Probable galacturonosyltransferase 15; contains IPR002495 (Glycosyl transferase, family 8)	-	E00592:263:H7VTFCCX2:8:1118:19928:26062,E00592:263:H7VTFCCX2:8:2213:19086:59270,E00592:263:H7VTFCCX2:8:2107:11505:48248,E00592:263:H7VTFCCX2:8:2215:28564:55121,
6:13602068|13602385	6	13602068	13602385	2	1_2_0	5852777	0	intergenic_region	n/a		+	E00592:263:H7VTFCCX2:8:2212:7050:65810,E00592:263:H7VTFCCX2:8:2219:28412:61222,
6:13602576|13602757	6	13602576	13602757	3	1_3_0	3185756	0	intergenic_region	n/a		-	E00592:263:H7VTFCCX2:8:2224:23926:71981,E00592:263:H7VTFCCX2:8:2221:6482:37260,E00592:263:H7VTFCCX2:8:2112:29609:8657,
6:13602630|13602795	6	13602630	13602795	7	3_3_0	4074832	0	intergenic_region	n/a		-	E00592:263:H7VTFCCX2:8:2119:23957:17219,E00592:263:H7VTFCCX2:8:2222:12601:34219,E00592:263:H7VTFCCX2:8:1103:15838:68447,E00592:263:H7VTFCCX2:8:2215:13869:38737,E00592:263:H7VTFCCX2:8:1219:7202:40829,E00592:263:H7VTFCCX2:8:1219:6441:41479,E00592:263:H7VTFCCX2:8:1209:19877:53082,
6:13602666|13603023	6	13602666	13603023	2	2_1_0	6997341	0	intergenic_region	n/a		+	E00592:263:H7VTFCCX2:8:2224:12418:15092,E00592:263:H7VTFCCX2:8:1113:14235:62857,
6:13602735|13603023	6	13602735	13603023	5	1_4_0	6175475	0	intergenic_region	n/a		+	E00592:263:H7VTFCCX2:8:1213:8511:33428,E00592:263:H7VTFCCX2:8:2117:12987:29085,E00592:263:H7VTFCCX2:8:1114:12591:11734,E00592:263:H7VTFCCX2:8:1112:11982:15637,E00592:263:H7VTFCCX2:8:2214:13301:35643,
6:13602859|13603023	6	13602859	13603023	8	6_2_0	5961935	0	intergenic_region	n/a		+	E00592:263:H7VTFCCX2:8:2217:29528:51342,E00592:263:H7VTFCCX2:8:2102:29985:20770,E00592:263:H7VTFCCX2:8:2104:5507:23372,E00592:263:H7VTFCCX2:8:2104:5913:24356,E00592:263:H7VTFCCX2:8:1108:30198:43220,E00592:263:H7VTFCCX2:8:1118:12063:31353,E00592:263:H7VTFCCX2:8:1215:30076:45435,E00592:263:H7VTFCCX2:8:2104:24332:43360,
6:13602872|13603023	6	13602872	13603023	9	7_6_0	6116399	0	intergenic_region	n/a		+	E00592:263:H7VTFCCX2:8:2203:28270:45224,E00592:263:H7VTFCCX2:8:1108:25784:40671,E00592:263:H7VTFCCX2:8:2215:28442:19118,E00592:263:H7VTFCCX2:8:1120:23957:68904,E00592:263:H7VTFCCX2:8:1120:22232:70697,E00592:263:H7VTFCCX2:8:1210:23206:39897,E00592:263:H7VTFCCX2:8:2206:12185:65318,E00592:263:H7VTFCCX2:8:1221:11475:60079,E00592:263:H7VTFCCX2:8:1208:26463:22124,
6:13602872|13603029	6	13602872	13603029	3	2_2_0	6258024	0	intergenic_region	n/a		+	E00592:263:H7VTFCCX2:8:2203:20811:27345,E00592:263:H7VTFCCX2:8:2202:16944:31160,E00592:263:H7VTFCCX2:8:2109:23084:44890,
6:13602872|13603092	6	13602872	13603092	8	5_2_0	5670202	0	intergenic_region	n/a		+	E00592:263:H7VTFCCX2:8:1102:11322:53240,E00592:263:H7VTFCCX2:8:2208:23033:49127,E00592:263:H7VTFCCX2:8:1202:17746:33182,E00592:263:H7VTFCCX2:8:2201:30787:63718,E00592:263:H7VTFCCX2:8:2201:31142:63841,E00592:263:H7VTFCCX2:8:2113:18487:50885,E00592:263:H7VTFCCX2:8:2205:14052:24216,E00592:263:H7VTFCCX2:8:2205:13210:25042,
6:13602872|13603095	6	13602872	13603095	6	5_3_0	5648269	0	intergenic_region	n/a		+	E00592:263:H7VTFCCX2:8:1103:17218:3049,E00592:263:H7VTFCCX2:8:1203:21745:59903,E00592:263:H7VTFCCX2:8:1217:27884:46349,E00592:263:H7VTFCCX2:8:2214:9891:56739,E00592:263:H7VTFCCX2:8:1213:15493:40811,E00592:263:H7VTFCCX2:8:2218:24139:39581,
6:13602918|13603092	6	13602918	13603092	18	12_6_0	6463288	0	intergenic_region	n/a		+	E00592:263:H7VTFCCX2:8:2209:4117:18678,E00592:263:H7VTFCCX2:8:1117:26301:68816,E00592:263:H7VTFCCX2:8:2122:19268:32760,E00592:263:H7VTFCCX2:8:1222:23734:20559,E00592:263:H7VTFCCX2:8:1222:23713:20594,E00592:263:H7VTFCCX2:8:1107:14174:20454,E00592:263:H7VTFCCX2:8:1204:20080:71014,E00592:263:H7VTFCCX2:8:1102:24068:7497,E00592:263:H7VTFCCX2:8:1209:23033:64597,E00592:263:H7VTFCCX2:8:2114:16295:19487,E…
6:13602918|13603095	6	13602918	13603095	7	7_1_0	6446635	0	intergenic_region	n/a		+	E00592:263:H7VTFCCX2:8:1113:6309:55737,E00592:263:H7VTFCCX2:8:1104:18071:3155,E00592:263:H7VTFCCX2:8:1102:16285:55649,E00592:263:H7VTFCCX2:8:1216:25814:61187,E00592:263:H7VTFCCX2:8:1124:21937:48388,E00592:263:H7VTFCCX2:8:1219:17817:63999,E00592:263:H7VTFCCX2:8:1222:14671:32285,
6:13602922|13603095	6	13602922	13603095	8	7_2_0	6444952	0	intergenic_region	n/a		+	E00592:263:H7VTFCCX2:8:1203:6218:34342,E00592:263:H7VTFCCX2:8:1209:2087:71946,E00592:263:H7VTFCCX2:8:1112:29751:29578,E00592:263:H7VTFCCX2:8:2117:9688:44327,E00592:263:H7VTFCCX2:8:1203:7628:3454,E00592:263:H7VTFCCX2:8:2206:16376:37383,E00592:263:H7VTFCCX2:8:1117:22191:54418,E00592:263:H7VTFCCX2:8:2222:25317:10890,
6:13602945|13603092	6	13602945	13603092	20	14_2_0	6799772	0	intergenic_region	n/a		+	E00592:263:H7VTFCCX2:8:1106:22221:13439,E00592:263:H7VTFCCX2:8:1113:26403:60589,E00592:263:H7VTFCCX2:8:2124:11363:3700,E00592:263:H7VTFCCX2:8:1114:26220:71559,E00592:263:H7VTFCCX2:8:1101:17183:153505,E00592:263:H7VTFCCX2:8:1222:31121:6847,E00592:263:H7VTFCCX2:8:1209:28158:48722,E00592:263:H7VTFCCX2:8:1209:5883:41356,E00592:263:H7VTFCCX2:8:2101:17005:60554,E00592:263:H7VTFCCX2:8:1115:22597:42464,E…
6:15074725|15075123	6	15074725	15075123	2	0_1_2	1836	0.002	exon	Csa_6G319770,	Fatty acid oxidation complex subunit alpha; contains IPR001753 (Crotonase superfamily), IPR008927 (6-phosphogluconate dehydrogenase, C-terminal-like), IPR016040 (NAD(P)-binding domain), IPR018376 (Enoyl-CoA hydratase/isomerase, conserved site)	+	E00592:263:H7VTFCCX2:8:2122:22404:13931,E00592:263:H7VTFCCX2:8:2119:21755:15760,
6:16108429|16108566	6	16108429	16108566	2	1_2_0	2293	0.002	exon	Csa_6G358710,	Pentatricopeptide repeat-containing protein, putative; contains IPR002885 (Pentatricopeptide repeat), IPR011990 (Tetratricopeptide-like helical)	+	E00592:263:H7VTFCCX2:8:1204:20821:10943,E00592:263:H7VTFCCX2:8:1215:8207:55860,
6:17827258|17828553	6	17827258	17828553	2	2_2_0	52	0.071	intergenic_region	n/a		-	E00592:263:H7VTFCCX2:8:2115:3731:22792,E00592:263:H7VTFCCX2:8:1209:20395:6970,
6:18533137|18533274	6	18533137	18533274	2	2_2_0	181	0.022	exon	Csa_6G407070,	Zinc finger CCCH domain-containing protein 15	-	E00592:263:H7VTFCCX2:8:1205:25002:29402,E00592:263:H7VTFCCX2:8:1219:22374:6847,
6:19198688|19200632	6	19198688	19200632	4	3_1_0	160	0.048	intergenic_region	n/a		-	E00592:263:H7VTFCCX2:8:2119:5792:22036,E00592:263:H7VTFCCX2:8:2119:5822:22089,E00592:263:H7VTFCCX2:8:1222:7781:68517,E00592:263:H7VTFCCX2:8:2115:2311:12420,
6:22890556|22891518	6	22890556	22891518	2	2_0_2	421	0.009	exon	Csa_6G487630,	Ubiquitin-conjugating enzyme m, putative; contains IPR016135 (Ubiquitin-conjugating enzyme/RWD-like), IPR023313 (Ubiquitin-conjugating enzyme, active site)	-	E00592:263:H7VTFCCX2:8:2214:15990:6970,E00592:263:H7VTFCCX2:8:2222:3671:40934,
6:23135813|23136273	6	23135813	23136273	2	2_0_2	30	0.118	intron	Csa_6G489950,	B3 domain-containing protein; contains IPR015300 (DNA-binding pseudobarrel domain), IPR015410 (Domain of unknown function DUF1985)	-	E00592:263:H7VTFCCX2:8:1208:7050:25095,E00592:263:H7VTFCCX2:8:1111:17218:25939,
6:27973511|27974143	6	27973511	27974143	3	2_1_0	704	0.008	exon	Csa_6G522710,	Transcription factor bHLH144; contains IPR011598 (Myc-type, basic helix-loop-helix (bHLH) domain)	+	E00592:263:H7VTFCCX2:8:2214:20963:53381,E00592:263:H7VTFCCX2:8:2214:19451:53574,E00592:263:H7VTFCCX2:8:1120:22820:70064,
6:28446071|28447038	6	28446071	28447038	9	4_5_0	254	0.066	intergenic_region	n/a		-	E00592:263:H7VTFCCX2:8:1116:7608:65687,E00592:263:H7VTFCCX2:8:1117:25976:33727,E00592:263:H7VTFCCX2:8:1117:24911:33990,E00592:263:H7VTFCCX2:8:2104:17594:24339,E00592:263:H7VTFCCX2:8:1101:16934:155130,E00592:263:H7VTFCCX2:8:2122:18122:43044,E00592:263:H7VTFCCX2:8:2122:17827:48652,E00592:263:H7VTFCCX2:8:1110:25449:50357,E00592:263:H7VTFCCX2:8:1101:12799:146489,
6:28735638|28735968	6	28735638	28735968	5	3_4_0	207	0.046	exon	Csa_6G526350,	Cytoskeleton-associated protein 5; contains IPR016024 (Armadillo-type fold), IPR024395 (CLASP N-terminal domain)	-	E00592:263:H7VTFCCX2:8:2101:7496:67674,E00592:263:H7VTFCCX2:8:2116:24474:52783,E00592:263:H7VTFCCX2:8:1215:12165:51465,E00592:263:H7VTFCCX2:8:1205:17259:7374,E00592:263:H7VTFCCX2:8:1205:17837:7497,
6:29059174|29059620	6	29059174	29059620	2	1_1_1	1578	0.003	exon	Csa_6G538800,	50S ribosomal protein L33; contains IPR001705 (Ribosomal protein L33), IPR011332 (Ribosomal protein, zinc-binding domain)	-	E00592:263:H7VTFCCX2:8:1221:29731:34500,E00592:263:H7VTFCCX2:8:1211:31172:51553,
7:3018146|3018612	7	3018146	3018612	2	2_2_0	2411	0.002	exon	Csa_7G048090,	14-3-3-like protein GF14 Epsilon; contains IPR000308 (14-3-3 protein), IPR023409 (14-3-3 protein, conserved site), IPR023410 (14-3-3 domain)	-	E00592:263:H7VTFCCX2:8:1114:4909:5985,E00592:263:H7VTFCCX2:8:1123:10642:57020,
7:3714483|3728300	7	3714483	3728300	7	4_2_0	83	0.144	intergenic_region	n/a		+	E00592:263:H7VTFCCX2:8:2218:7821:69748,E00592:263:H7VTFCCX2:8:1121:26616:12367,E00592:263:H7VTFCCX2:8:1217:19918:44644,E00592:263:H7VTFCCX2:8:2218:6603:68025,E00592:263:H7VTFCCX2:8:2218:7831:69766,E00592:263:H7VTFCCX2:8:1218:30543:67164,E00592:263:H7VTFCCX2:8:1218:30411:67322,
7:3830539|3833275	7	3830539	3833275	29	12_15_2	27	0.682	exon	Csa_7G064040,	Putative receptor-like protein kinase; contains IPR011009 (Protein kinase-like domain)	+	E00592:263:H7VTFCCX2:8:1210:26342:13545,E00592:263:H7VTFCCX2:8:1210:25712:15021,E00592:263:H7VTFCCX2:8:1105:11464:10099,E00592:263:H7VTFCCX2:8:2207:15625:33480,E00592:263:H7VTFCCX2:8:2220:15595:38983,E00592:263:H7VTFCCX2:8:1221:21552:31265,E00592:263:H7VTFCCX2:8:2112:22424:38719,E00592:263:H7VTFCCX2:8:1215:14955:2223,E00592:263:H7VTFCCX2:8:1215:20344:29630,E00592:263:H7VTFCCX2:8:2103:29975:43993,…
7:7165669|7166079	7	7165669	7166079	194	23_37_40	2910	0.118	intergenic_region	n/a		-	E00592:263:H7VTFCCX2:8:1114:7131:62435,E00592:263:H7VTFCCX2:8:1124:31233:28136,E00592:263:H7VTFCCX2:8:1205:7273:58391,E00592:263:H7VTFCCX2:8:1216:15351:65037,E00592:263:H7VTFCCX2:8:2103:28442:25693,E00592:263:H7VTFCCX2:8:2112:27255:26062,E00592:263:H7VTFCCX2:8:2114:23307:72912,E00592:263:H7VTFCCX2:8:2115:25824:57055,E00592:263:H7VTFCCX2:8:2124:13443:19575,E00592:263:H7VTFCCX2:8:1104:8846:47263,E0…
7:8316323|8316630	7	8316323	8316630	2	2_1_0	95	0.04	exon	Csa_7G234660,	Suppressor of silencing; contains IPR005380 (XS domain)	-	E00592:263:H7VTFCCX2:8:2104:19380:66144,E00592:263:H7VTFCCX2:8:1215:18111:64755,
7:8942516|8951817	7	8942516	8951817	3	2_0_2	171	0.034	exon	Csa_7G251650,	Myosin-9	+	E00592:263:H7VTFCCX2:8:2112:4655:31037,E00592:263:H7VTFCCX2:8:2112:4411:31213,E00592:263:H7VTFCCX2:8:2213:12753:24778,
7:8943498|8953951	7	8943498	8953951	4	3_2_2	145	0.052	exon	Csa_7G251650,		+	E00592:263:H7VTFCCX2:8:1109:17158:34834,E00592:263:H7VTFCCX2:8:1112:2676:17307,E00592:263:H7VTFCCX2:8:2224:12550:39335,E00592:263:H7VTFCCX2:8:1220:24454:41075,
7:10360628|10361215	7	10360628	10361215	7	1_2_2	490	0.028	intergenic_region	n/a		+	E00592:263:H7VTFCCX2:8:1221:9019:8640,E00592:263:H7VTFCCX2:8:1221:9364:9519,E00592:263:H7VTFCCX2:8:2207:25479:9835,E00592:263:H7VTFCCX2:8:2207:24413:11822,E00592:263:H7VTFCCX2:8:2207:20334:45997,E00592:263:H7VTFCCX2:8:1124:22130:25130,E00592:263:H7VTFCCX2:8:1124:19492:36768,
7:11264363|11265377	7	11264363	11265377	3	0_1_2	135	0.043	exon	Csa_7G324110,	Vacuolar protein sorting-associated protein 51 homolog; contains IPR014812 (Vacuolar protein sorting-associated protein 51)	+	E00592:263:H7VTFCCX2:8:1211:12215:61925,E00592:263:H7VTFCCX2:8:1211:12246:61943,E00592:263:H7VTFCCX2:8:1218:1570:25200,
7:12399468|12400460	7	12399468	12400460	4	2_0_2	35	0.186	exon	Csa_7G342790,	Spindle and kinetochore-associated protein 1 homolog; contains IPR009829 (Protein of unknown function DUF1395)	+	E00592:263:H7VTFCCX2:8:2223:2940:52326,E00592:263:H7VTFCCX2:8:2223:3366:52432,E00592:263:H7VTFCCX2:8:2212:28006:6583,E00592:263:H7VTFCCX2:8:2212:21359:64158,
7:12491833|12499233	7	12491833	12499233	2	0_2_1	2343	0.002	intergenic_region	n/a		-	E00592:263:H7VTFCCX2:8:2110:8917:38631,E00592:263:H7VTFCCX2:8:2213:11586:34500,
7:13224577|13227148	7	13224577	13227148	2	1_1_1	186	0.021	intergenic_region	n/a		+	E00592:263:H7VTFCCX2:8:2103:12672:49179,E00592:263:H7VTFCCX2:8:2215:27570:46683,
7:13523849|13526799	7	13523849	13526799	2	2_1_1	102	0.038	intron	Csa_7G374560,	Mediator of RNA polymerase II transcription subunit 19a; contains IPR019403 (Mediator complex, subunit Med19, metazoa)	-	E00592:263:H7VTFCCX2:8:2101:2372:64738,E00592:263:H7VTFCCX2:8:2204:28503:31388,
7:13675237|13676136	7	13675237	13676136	2	2_2_0	81	0.047	intergenic_region	n/a		+	E00592:263:H7VTFCCX2:8:1203:10521:30088,E00592:263:H7VTFCCX2:8:2214:19816:60395,
7:14720159|14723746	7	14720159	14723746	2	1_2_1	136	0.029	exon	Csa_7G391250,	Putative WD-repeat protein; contains IPR015943 (WD40/YVTN repeat-like-containing domain), IPR020472 (G-protein beta WD-40 repeat)	+	E00592:263:H7VTFCCX2:8:1122:11840:49496,E00592:263:H7VTFCCX2:8:2122:17442:29912,
7:15448736|15448881	7	15448736	15448881	100	35_42_4	113	0.639	intergenic_region	n/a		-	E00592:263:H7VTFCCX2:8:1115:21156:10117,E00592:263:H7VTFCCX2:8:1121:25986:23407,E00592:263:H7VTFCCX2:8:1201:19603:42798,E00592:263:H7VTFCCX2:8:2111:6664:17887,E00592:263:H7VTFCCX2:8:1116:20923:10802,E00592:263:H7VTFCCX2:8:1224:13656:28136,E00592:263:H7VTFCCX2:8:2121:7902:28576,E00592:263:H7VTFCCX2:8:1118:20375:42165,E00592:263:H7VTFCCX2:8:2107:9272:49830,E00592:263:H7VTFCCX2:8:2222:26047:24567,E0…
7:15448761|15454630	7	15448761	15454630	14	8_10_2	121	0.188	intergenic_region	n/a		-	E00592:263:H7VTFCCX2:8:1205:4716:68377,E00592:263:H7VTFCCX2:8:2105:11434:67111,E00592:263:H7VTFCCX2:8:2210:20101:8886,E00592:263:H7VTFCCX2:8:1118:27367:20067,E00592:263:H7VTFCCX2:8:1214:3244:8939,E00592:263:H7VTFCCX2:8:2213:6289:67551,E00592:263:H7VTFCCX2:8:2118:18964:58110,E00592:263:H7VTFCCX2:8:1205:20243:26712,E00592:263:H7VTFCCX2:8:1205:24322:50551,E00592:263:H7VTFCCX2:8:2106:24068:10837,E005…
7:16919858|16936587	7	16919858	16936587	2	1_2_1	61	0.062	intergenic_region	n/a		-	E00592:263:H7VTFCCX2:8:2221:24840:31090,E00592:263:H7VTFCCX2:8:2208:32319:44046,
7:16922696|16940606	7	16922696	16940606	7	0_4_4	66	0.175	intergenic_region	n/a		-	E00592:263:H7VTFCCX2:8:1221:13687:71471,E00592:263:H7VTFCCX2:8:1221:13626:71541,E00592:263:H7VTFCCX2:8:2203:18578:51500,E00592:263:H7VTFCCX2:8:1206:17026:23706,E00592:263:H7VTFCCX2:8:1223:29701:30615,E00592:263:H7VTFCCX2:8:2114:23602:5388,E00592:263:H7VTFCCX2:8:2204:8897:62575,
7:17904469|17907312	7	17904469	17907312	3	1_1_2	333	0.018	intron	Csa_7G447170,	Cycloartenol synthase; contains IPR008930 (Terpenoid cyclases/protein prenyltransferase alpha-alpha toroid)	+	E00592:263:H7VTFCCX2:8:1107:10389:45716,E00592:263:H7VTFCCX2:8:2218:2006:24620,E00592:263:H7VTFCCX2:8:1206:8795:13035,
7:17969512|17972232	7	17969512	17972232	5	4_4_0	170	0.056	exon	Csa_7G447710,	Transcription elongation regulator; contains IPR001202 (WW domain), IPR002713 (FF domain)	-	E00592:263:H7VTFCCX2:8:2210:21816:45365,E00592:263:H7VTFCCX2:8:2117:22069:9624,E00592:263:H7VTFCCX2:8:2203:23043:26220,E00592:263:H7VTFCCX2:8:1115:11424:34430,E00592:263:H7VTFCCX2:8:2201:27032:44275,
7:18081610|18082396	7	18081610	18082396	2	1_1_1	448	0.009	exon	Csa_7G447860,	Growth regulator-related protein; contains IPR019378 (GDP-fucose protein O-fucosyltransferase)	-	E00592:263:H7VTFCCX2:8:1220:20040:47035,E00592:263:H7VTFCCX2:8:2222:29985:19469,
7:18141409|18142791	7	18141409	18142791	2	0_2_1	140	0.028	exon	Csa_7G447950,	Probable receptor-like protein kinase; contains IPR001611 (Leucine-rich repeat), IPR011009 (Protein kinase-like domain), IPR013210 (Leucine-rich repeat-containing N-terminal, type 2), IPR013320 (Concanavalin A-like lectin/glucanase, subgroup), IPR025875 (Leucine rich repeat 4)	+	E00592:263:H7VTFCCX2:8:2222:25246:23108,E00592:263:H7VTFCCX2:8:2206:11951:23249,
7:18866773|18867977	7	18866773	18867977	2	2_2_0	43	0.085	exon	Csa_7G451960,	Tudor/PWWP/MBT superfamily protein; contains IPR000313 (PWWP)	+	E00592:263:H7VTFCCX2:8:2106:14864:13844,E00592:263:H7VTFCCX2:8:2104:13058:3647,
7:19170370|19170906	7	19170370	19170906	2	2_1_1	77	0.049	intergenic_region	n/a		+	E00592:263:H7VTFCCX2:8:1222:6674:71664,E00592:263:H7VTFCCX2:8:2206:16934:51394,
7:19170370|19177883	7	19170370	19177883	4	3_0_4	49	0.14	intergenic_region	n/a		+	E00592:263:H7VTFCCX2:8:1204:12520:37981,E00592:263:H7VTFCCX2:8:1224:19035:38297,E00592:263:H7VTFCCX2:8:2106:23937:5265,E00592:263:H7VTFCCX2:8:1205:11048:10187,
Scaffold000113:86805|97935	Scaffold000113	86805	97935	2	2_0_1	60	0.062	intergenic_region	n/a		-	E00592:263:H7VTFCCX2:8:2205:22282:13510,E00592:263:H7VTFCCX2:8:1104:6512:45224,
Scaffold000113:283337|283650	Scaffold000113	283337	283650	3	2_1_2	112	0.051	intergenic_region	n/a		-	E00592:263:H7VTFCCX2:8:2204:24373:17237,E00592:263:H7VTFCCX2:8:1104:11119:16358,E00592:263:H7VTFCCX2:8:1122:12479:67269,
Scaffold000113:283337|286431	Scaffold000113	283337	286431	3	2_0_2	105	0.054	intergenic_region	n/a		-	E00592:263:H7VTFCCX2:8:1120:23490:32584,E00592:263:H7VTFCCX2:8:2120:26606:34254,E00592:263:H7VTFCCX2:8:2203:18081:27679,
Scaffold000191:175|725	Scaffold000191	175	725	4	3_1_0	1688	0.005	intergenic_region	n/a		+	E00592:263:H7VTFCCX2:8:1222:10206:67199,E00592:263:H7VTFCCX2:8:1104:26463:67234,E00592:263:H7VTFCCX2:8:2117:16721:48705,E00592:263:H7VTFCCX2:8:1101:10161:35437,
