# Supplementary material for: Genome wide identification of lncRNAs and circRNAs having regulatory role in fruit shelf life in health crop cucumber (Cucumis sativus L.)
Source: Front Plant Sci. 2022 Aug 3;13:884476. doi: 10.3389/fpls.2022.884476 (PMC9383263; doi:10.3389/fpls.2022.884476)
Supplement: Supplementary file 10 [file Table_10.XLSX]

## Sheet: psRNATarget_circRNA
	Supplementary Table S10. MiRNAs targeting circRNA
miRNA_Acc.	Target_Acc.	Expectation	UPE$	miRNA_start	miRNA_end	Target_start	Target_end	miRNA_aligned_fragment	alignment	Target_aligned_fragment	Inhibition	Target_Desc.	Multiplicity
ath-miR5021	stout_113#7:10982810|10982937	1.5	-1	1	20	98	117	UGAGAAGAAGAAGAAGAAAA	::::::::::.:::::::..	UUUUCUUCUUUUUCUUCUUG	Cleavage	length=128 1/1 +	2
ghr-miR7504b	stout_39#3:35175006|35175457	1.5	-1	1	24	154	176	AGGAGGAAAAAUCUGAUUUGUCAU	:::: ::: :::.:::::::::::	AUGA-AAAGCAGGUUUUUCCUCCU	Cleavage	length=241 3/3 -	1
stu-miR8015-3p	stout_150#1:27194627|27201835	1.5	-1	1	24	83	106	GUUUCAUUUUCAAGGUCCAAUAGC	:.::::::.:::::.::::::.	UGUGUUGGACUUUGAAGAUGAAAU	Cleavage	length=338 2/2 -	1
stu-miR8022	stout_215#4:10160450|10160654	1.5	-1	1	24	134	157	UUUAAAUGAGAAUUUUGGACUAUU	:.::::.:::::::::.::	CGGCCUUCAAAGUUCUCAUUUGAA	Cleavage	length=205 17/17 -	1
stu-miR8022	stout_143#4:10160432|10160612	1.5	-1	1	24	152	175	UUUAAAUGAGAAUUUUGGACUAUU	:.::::.:::::::::.::	CGGCCUUCAAAGUUCUCAUUUGAA	Cleavage	length=181 10/10 -	1
stu-miR8022	stout_165#4:10160450|10160643	1.5	-1	1	24	134	157	UUUAAAUGAGAAUUUUGGACUAUU	:.::::.:::::::::.::	CGGCCUUCAAAGUUCUCAUUUGAA	Cleavage	length=194 21/21 -	1
stu-miR8022	stout_147#4:10160450|10160612	1.5	-1	1	24	134	157	UUUAAAUGAGAAUUUUGGACUAUU	:.::::.:::::::::.::	CGGCCUUCAAAGUUCUCAUUUGAA	Cleavage	length=163 28/28 -	1
stu-miR8022	stout_170#4:10160450|10160628	1.5	-1	1	24	134	157	UUUAAAUGAGAAUUUUGGACUAUU	:.::::.:::::::::.::	CGGCCUUCAAAGUUCUCAUUUGAA	Cleavage	length=179 17/17 -	1
aly-miR846-5p	stout_26#6:18533137|18533274	2	-1	1	19	1	19	UUCAGGGACUUCAAUUCAG	::::::::::::. :::::	CUGAAUUGAAGUUACUGAA	Cleavage	length=138 2/2 -	1
bcy-miR529	stout_179#1:344736|344831	2	-1	1	20	57	76	GAAGAAGAGAGAUGGUAGAG	.::::::::.::::::::	UCUUACCAUCUUUCUUCUUC	Cleavage	length=96 1/1 +	1
bgy-miR529	stout_179#1:344736|344831	2	-1	1	20	57	76	GAAGAAGAGAGAUGGUAGAG	.::::::::.::::::::	UCUUACCAUCUUUCUUCUUC	Cleavage	length=96 1/1 +	1
hbr-miR482b	stout_108#7:8316323|8316630	2	-1	1	21	25	45	GAAUGGGCGGUUUGGGAAAGA	: ::::::::::: .::::::	UGUUUCCCAAACCCUCCAUUC	Cleavage	length=308 2/2 -	1
smo-miR1103-3p	stout_99#4:16538020|16539456	2	-1	1	24	149	172	UGGAAAAAGGAGGUGCAUUCUUGU	::: ::::::::::::::	UCUUCAAUUGACCUCCUUUUUCCA	Cleavage	length=294 2/5 -	1
smo-miR1103-3p	stout_99#4:16538020|16539456	2	-1	1	24	100	123	UGGAAAAAGGAGGUGCAUUCUUGU	::: ::::::::::::::	UCUUCAAUUGACCUCCUUUUUCCA	Cleavage	length=245 2/5 -	1
ath-miR5658	stout_179#1:344736|344831	2.5	-1	1	20	1	20	AUGAUGAUGAUGAUGAUGAA	:::::::: ::.::.::::	CUCAUCAUCUUCGUCGUCAU	Translation	length=96 1/1 +	1
bdi-miR7738-5p	stout_99#4:16538020|16539456	2.5	-1	1	21	82	102	AGAGUCGUUUGUCAAGCUCGG	:.:::::: :::::.:.::::	CUGAGCUUCACAAAUGGCUCU	Cleavage	length=245 2/5 -	1
gra-miR7494b	stout_113#7:10982810|10982937	2.5	-1	1	23	78	100	AGAGGGAGAAGCAGAAGAGAAUA	:::.:::::::.::::.:.:.:	AAUUUUCUUCUGUUUCUUCUUUU	Cleavage	length=128 1/1 +	1
hvu-miR6192	stout_10#6:7460152|7460292	2.5	-1	1	22	86	107	UAGGAGAGGGGGGAAGGGAUCU	:::.::.::.:.:::.:::	UCUUCCUUUUCCUCUUCUUCUA	Cleavage	length=141 2/2 +	1
osa-miR5081	stout_150#1:27194627|27201835	2.5	-1	1	22	139	160	UAAUUUGUAGCAAAUUGAUAGU	::::::::::: ::::::	GUCAUCAAUUUGCUUCAAAUUC	Cleavage	length=338 2/2 -	1
osa-miR5501	stout_45#Scaffold000113:283337|286431	2.5	-1	1	21	137	157	UCUUGUGGCUAGAAGGGUGAG	:::::::. :::.::::::	GCCACCCUUUCAGCUACAAGA	Translation	length=173 3/3 -	1
aly-miR395b-3p	stout_120#7:13224577|13227148	3	-1	1	21	42	62	CUGAAGUGUUUGGGGGGACUC	: :::.::::.:..::::::	UAAUCCUCCCAGAUGCUUCAG	Cleavage	length=146 2/2 +	1
aly-miR395c-3p	stout_120#7:13224577|13227148	3	-1	1	21	42	62	CUGAAGUGUUUGGGGGGACUU	: :::.::::.:..::::::	UAAUCCUCCCAGAUGCUUCAG	Cleavage	length=146 2/2 +	1
aly-miR395f-3p	stout_120#7:13224577|13227148	3	-1	1	21	42	62	CUGAAGUGUUUGGGGGGACUC	: :::.::::.:..::::::	UAAUCCUCCCAGAUGCUUCAG	Cleavage	length=146 2/2 +	1
aly-miR395h-3p	stout_120#7:13224577|13227148	3	-1	1	21	42	62	CUGAAGUGUUUGGGGGGACUC	: :::.::::.:..::::::	UAAUCCUCCCAGAUGCUUCAG	Cleavage	length=146 2/2 +	1
ata-miR9674b-5p	stout_213#3:8316761|8317837	3	-1	1	21	100	120	GGUGCUAUGGAUAGCUUCAAC	:::::: ::::::::::.:	CUUGAAGGCAUCCAUAGCAUC	Cleavage	length=246 3/3 -	1
ath-miR395b	stout_120#7:13224577|13227148	3	-1	1	21	42	62	CUGAAGUGUUUGGGGGGACUC	: :::.::::.:..::::::	UAAUCCUCCCAGAUGCUUCAG	Cleavage	length=146 2/2 +	1
ath-miR395c	stout_120#7:13224577|13227148	3	-1	1	21	42	62	CUGAAGUGUUUGGGGGGACUC	: :::.::::.:..::::::	UAAUCCUCCCAGAUGCUUCAG	Cleavage	length=146 2/2 +	1
ath-miR395f	stout_120#7:13224577|13227148	3	-1	1	21	42	62	CUGAAGUGUUUGGGGGGACUC	: :::.::::.:..::::::	UAAUCCUCCCAGAUGCUUCAG	Cleavage	length=146 2/2 +	1
ath-miR5021	stout_65#7:7165669|7166079	3	-1	1	20	21	40	UGAGAAGAAGAAGAAGAAAA	::: .::::::::: :::::	UUUCUUUCUUCUUCAUCUCA	Cleavage	length=238 2/195 -	1
ath-miR5021	stout_65#7:7165669|7166079	3	-1	1	20	21	40	UGAGAAGAAGAAGAAGAAAA	::: .::::::::: :::::	UUUCUUUCUUCUUCAUCUCA	Cleavage	length=325 43/195 -	1
ath-miR5021	stout_65#7:7165669|7166079	3	-1	1	20	21	40	UGAGAAGAAGAAGAAGAAAA	::: .::::::::: :::::	UUUCUUUCUUCUUCAUCUCA	Cleavage	length=250 148/195 -	1
bdi-miR5165-5p	stout_83#7:16922696|16940606	3	-1	1	21	130	150	AUCUUGGGCUCUAGGUAGGUU	: :: ::.:::::.::::::	AUCCAACUUAGAGUCCAAGAC	Cleavage	length=150 7/7 -	1
bdi-miR5198	stout_179#1:344736|344831	3	-1	1	21	37	57	GGGGAAAAGAGAUUGAGGGAG	::.::::..:.::::::::..	CUUCCUCGGUUUCUUUUCCUU	Cleavage	length=96 1/1 +	1
bna-miR395d	stout_120#7:13224577|13227148	3	-1	1	21	42	62	CUGAAGUGUUUGGGGGGACUC	: :::.::::.:..::::::	UAAUCCUCCCAGAUGCUUCAG	Cleavage	length=146 2/2 +	1
bna-miR395e	stout_120#7:13224577|13227148	3	-1	1	21	42	62	CUGAAGUGUUUGGGGGGACUC	: :::.::::.:..::::::	UAAUCCUCCCAGAUGCUUCAG	Cleavage	length=146 2/2 +	1
bna-miR395f	stout_120#7:13224577|13227148	3	-1	1	21	42	62	CUGAAGUGUUUGGGGGGACUC	: :::.::::.:..::::::	UAAUCCUCCCAGAUGCUUCAG	Cleavage	length=146 2/2 +	1
cca-miR6108f	stout_179#1:344736|344831	3	-1	1	21	46	66	UAUGGUGAGAAGGGUAAGAAG	.::::: .::::::.:::::	UUUCUUUUCCUUCUUACCAUC	Cleavage	length=96 1/1 +	1
cre-miR1158	stout_194#4:18601699|18605049	3	-1	1	20	230	249	ACUUGGAGGAGGCCACUGGC	.:::::::.:.: ::::::	AUCAGUGGCUUUCACCAAGU	Cleavage	length=349 6/6 +	1
gma-miR5677	stout_245#5:23742924|23743245	3	-1	1	21	89	109	UUUGGUCUUUAAUCAAGCUGA	.::::: :: :.::::::::	GUAGCUUCAUCAGAGACCAAA	Translation	length=322 2/2 +	1
osa-miR5830	stout_98#3:27103065|27106009	3	-1	1	24	27	50	AUGUAGAUGAGGUGAUGUUACACA	: .::::::::::: ::::	CACCGAUUAUCACCUCAUCCACAU	Cleavage	length=189 4/4 -	1
ppt-miR529g	stout_148#7:11264363|11265377	3	-1	1	21	218	238	CGAAGAGAGAGAGCACAGUCC	: ::::::::::.:.:::	UCAAUGUGCUCUCUUUUUUCA	Cleavage	length=340 3/3 +	1
sbi-miR5568d-3p	stout_118#5:6254664|6256295	3	-1	1	21	136	156	AAAGUUGUGUAUCUAGAAAAG	::::::::: :..:::.:::	AUUUUCUAGAGAUGCAAUUUU	Translation	length=716 11/11 -	1
aly-miR3447-3p	stout_194#4:18601699|18605049	3.5	-1	1	21	33	53	UUUGAGUGUGUUUGUUAUGAA	: :::.:: .:::.::::::.	UACAUGACCGACAUACUCAAG	Cleavage	length=349 6/6 +	1
aly-miR774b-5p	stout_127#5:15440700|15442005	3.5	-1	1	21	49	69	UGAGAUGAAGAUUUGGAUGAC	:::::.:.::::::::: :	CUCAUCUAGAUCUUCAUCACU	Cleavage	length=181 8/8 -	1
aly-miR851-3p	stout_39#3:35175006|35175457	3.5	-1	1	24	188	211	UGUGGGUGGCAAACAAAGACGACA	:: :::: ::::::::.:: .:	GGUGAUCUUGGUUUGCCAUCCUUA	Cleavage	length=241 3/3 -	1
ata-miR2275b-5p	stout_7#4:14543700|14545059	3.5	-1	1	21	76	96	AGAGUUGGAGGAAAACAAACA	:: :::::.:.::.::::	AUCUUCUUUUCUUUCAGCUCU	Cleavage	length=633 84/84 +	1
ath-miR2938	stout_12#1:20458665|20464986	3.5	-1	1	21	3	23	GAUCUUUUGAGAGGGUUCCAG	::: :.:.:::::::::.	GGCGAAGCUUUUCAAAAGAUU	Cleavage	length=253 2/2 +	1
ath-miR5648-5p	stout_118#5:6254664|6256295	3.5	-1	1	22	57	78	UUUGGAAAUAUUUGGCUUGACU	::: ::.:: ::::.::::	CAGCAACCCGAAGAUUUUCAAA	Translation	length=716 11/11 -	1
ath-miR865-5p	stout_120#7:13224577|13227148	3.5	-1	1	21	81	101	AUGAAUUUGGAUCUAAUUGAG	::: : : :::::::.:::::	CUCUAAUUGAUCCAAGUUCAU	Cleavage	length=146 2/2 +	1
bdi-miR7757-3p.1	stout_94#1:2266698|2266852	3.5	-1	1	21	56	76	GGUAGUUGAAUGUUUUGUUUA	::::: ::::::::.: ::.	AAAACAUAACAUUCAGCAACU	Cleavage	length=155 1/1 -	1
bna-miR6029	stout_231#7:12399468|12400460	3.5	-1	1	21	73	93	UGGGGUUGUGAUUUCAGGCUU	::: ::::::::::: .:.::	AAGACUGAAAUCACAUUCUCA	Cleavage	length=260 4/4 +	1
cca-miR395a	stout_120#7:13224577|13227148	3.5	-1	1	21	42	62	UUGAAGUGUUUGGGGGGACUC	: :::.::::.:..:::::.	UAAUCCUCCCAGAUGCUUCAG	Cleavage	length=146 2/2 +	1
cpa-miR164d	stout_148#7:11264363|11265377	3.5	-1	1	21	218	238	UGGAGAAGGGGAGCACGUGCA	:.::::::.:.::.:.::	UCAAUGUGCUCUCUUUUUUCA	Cleavage	length=340 3/3 +	1
cpa-miR164e	stout_148#7:11264363|11265377	3.5	-1	1	21	218	238	UGGAGAAGGGGAGCACGUGCA	:.::::::.:.::.:.::	UCAAUGUGCUCUCUUUUUUCA	Cleavage	length=340 3/3 +	1
cpa-miR172a	stout_118#5:6254664|6256295	3.5	-1	1	21	188	207	GGGAAUCUUGAUGAUGCUGCA	::: :.: :::::::::::::	UGCUGUA-CAUCAAGAUUCCC	Cleavage	length=716 11/11 -	1
cpa-miR172b	stout_118#5:6254664|6256295	3.5	-1	1	21	188	207	GGGAAUCUUGAUGAUGCUGCA	::: :.: :::::::::::::	UGCUGUA-CAUCAAGAUUCCC	Cleavage	length=716 11/11 -	1
cre-miR9897-5p	stout_34#3:7782611|7782810	3.5	-1	1	22	173	194	UACCGGGCGUGGGGAGGGCAGG	::...: ::.:.::::::::	UGUGUUUUACCUAUGCCCGGUA	Cleavage	length=200 2/2 -	1
gma-miR1508c	stout_120#7:13224577|13227148	3.5	-1	1	21	115	135	UAGAAAGGGAAAUAGCAGUUG	:::::: ::::..:::::	AUACUGCUCUUUCUUUUUCUU	Cleavage	length=146 2/2 +	1
gma-miR1510a-3p	stout_243#4:10159563|10159762	3.5	-1	1	23	152	174	UUGUUGUUUUACCUAUUCCACCC	:::::: ::::::.:::.	UCACGGAAUAAGUAAAAUAACGU	Cleavage	length=200 5/5 -	1
gma-miR1510a-3p	stout_207#4:10159563|10159787	3.5	-1	1	23	152	174	UUGUUGUUUUACCUAUUCCACCC	:::::: ::::::.:::.	UCACGGAAUAAGUAAAAUAACGU	Cleavage	length=225 4/4 -	1
gma-miR1510a-3p	stout_204#4:10159563|10159781	3.5	-1	1	23	152	174	UUGUUGUUUUACCUAUUCCACCC	:::::: ::::::.:::.	UCACGGAAUAAGUAAAAUAACGU	Cleavage	length=219 3/3 -	1
gma-miR1510a-3p	stout_249#4:10159602|10159781	3.5	-1	1	23	113	135	UUGUUGUUUUACCUAUUCCACCC	:::::: ::::::.:::.	UCACGGAAUAAGUAAAAUAACGU	Cleavage	length=180 5/5 -	1
gma-miR1510b-3p	stout_207#4:10159563|10159787	3.5	-1	1	21	153	173	UGUUGUUUUACCUAUUCCACC	:::::: ::::::.:::.	CACGGAAUAAGUAAAAUAACG	Cleavage	length=225 4/4 -	1
gma-miR1510b-3p	stout_204#4:10159563|10159781	3.5	-1	1	21	153	173	UGUUGUUUUACCUAUUCCACC	:::::: ::::::.:::.	CACGGAAUAAGUAAAAUAACG	Cleavage	length=219 3/3 -	1
gma-miR1510b-3p	stout_243#4:10159563|10159762	3.5	-1	1	21	153	173	UGUUGUUUUACCUAUUCCACC	:::::: ::::::.:::.	CACGGAAUAAGUAAAAUAACG	Cleavage	length=200 5/5 -	1
gma-miR1510b-3p	stout_249#4:10159602|10159781	3.5	-1	1	21	114	134	UGUUGUUUUACCUAUUCCACC	:::::: ::::::.:::.	CACGGAAUAAGUAAAAUAACG	Cleavage	length=180 5/5 -	1
gma-miR4396	stout_217#3:25808391|25808702	3.5	-1	1	24	182	205	UGUAGUUUCUAAGACGAUGCUGAC	: :: :::::::::: :::	GAACUCUUCUUCUUAGAAACAACA	Cleavage	length=228 2/2 -	1
gma-miR5766	stout_160#3:23151087|23151398	3.5	-1	1	21	72	92	UUGAGGCUGAGAAGAGGCAAG	::.::::::::::::. :	GAAGCUUCUUCUCAGCCUUCA	Cleavage	length=312 206/206 -	1
gma-miR5766	stout_142#3:23151080|23151398	3.5	-1	1	21	79	99	UUGAGGCUGAGAAGAGGCAAG	::.::::::::::::. :	GAAGCUUCUUCUCAGCCUUCA	Cleavage	length=319 7/7 -	1
gma-miR5777	stout_159#5:26593654|26597241	3.5	-1	1	21	1	21	CUAGCAAUAAUGUUGGAUGCA	.:::::...::::::::.	CUUAUCCAGUGUUAUUGCUGA	Cleavage	length=95 2/2 +	1
gra-miR7484l	stout_20#4:51083|51264	3.5	-1	1	23	98	120	UUUGAUCUAAUGUAUGGAGACUA	:.: ::::::: :::::.::	CGCUUUGCAUACAUCAGAUCGAA	Cleavage	length=182 2/2 -	1
gra-miR8663a	stout_132#2:7148320|7148900	3.5	-1	1	24	161	184	UUUGAACUUGGCAACUUUUUUCAC	:.:::: ::.::::::.::	GGACAGAAAGCUGUCAAGUUUAAC	Cleavage	length=445 6/6 +	1
gra-miR8701	stout_25#2:9018086|9019265	3.5	-1	1	21	353	373	AGGGGCUUAGAAAGAUGGGAC	::::.: .: :::::::::::	GUCCUAGUUCUCUAAGCCCCU	Cleavage	length=504 4/12 +	1
gra-miR8701	stout_25#2:9018086|9019265	3.5	-1	1	21	366	386	AGGGGCUUAGAAAGAUGGGAC	::::.: .: :::::::::::	GUCCUAGUUCUCUAAGCCCCU	Cleavage	length=517 7/12 +	1
gso-miR1508a	stout_120#7:13224577|13227148	3.5	-1	1	21	115	135	UAGAAAGGGAAAUAGCAGUUG	:::::: ::::..:::::	AUACUGCUCUUUCUUUUUCUU	Cleavage	length=146 2/2 +	1
gso-miR1510a	stout_249#4:10159602|10159781	3.5	-1	1	21	114	134	UGUUGUUUUACCUAUUCCACC	:::::: ::::::.:::.	CACGGAAUAAGUAAAAUAACG	Cleavage	length=180 5/5 -	1
gso-miR1510a	stout_243#4:10159563|10159762	3.5	-1	1	21	153	173	UGUUGUUUUACCUAUUCCACC	:::::: ::::::.:::.	CACGGAAUAAGUAAAAUAACG	Cleavage	length=200 5/5 -	1
gso-miR1510a	stout_207#4:10159563|10159787	3.5	-1	1	21	153	173	UGUUGUUUUACCUAUUCCACC	:::::: ::::::.:::.	CACGGAAUAAGUAAAAUAACG	Cleavage	length=225 4/4 -	1
gso-miR1510a	stout_204#4:10159563|10159781	3.5	-1	1	21	153	173	UGUUGUUUUACCUAUUCCACC	:::::: ::::::.:::.	CACGGAAUAAGUAAAAUAACG	Cleavage	length=219 3/3 -	1
gso-miR1510b	stout_249#4:10159602|10159781	3.5	-1	1	21	114	134	UGUUGUUUUACCUAUUCCACC	:::::: ::::::.:::.	CACGGAAUAAGUAAAAUAACG	Cleavage	length=180 5/5 -	1
gso-miR1510b	stout_243#4:10159563|10159762	3.5	-1	1	21	153	173	UGUUGUUUUACCUAUUCCACC	:::::: ::::::.:::.	CACGGAAUAAGUAAAAUAACG	Cleavage	length=200 5/5 -	1
gso-miR1510b	stout_207#4:10159563|10159787	3.5	-1	1	21	153	173	UGUUGUUUUACCUAUUCCACC	:::::: ::::::.:::.	CACGGAAUAAGUAAAAUAACG	Cleavage	length=225 4/4 -	1
gso-miR1510b	stout_204#4:10159563|10159781	3.5	-1	1	21	153	173	UGUUGUUUUACCUAUUCCACC	:::::: ::::::.:::.	CACGGAAUAAGUAAAAUAACG	Cleavage	length=219 3/3 -	1
hvu-miR6192	stout_81#6:16108429|16108566	3.5	-1	1	22	65	86	UAGGAGAGGGGGGAAGGGAUCU	:.:.::.::.:.::::::	UCCUUCUUUUCCUCUUCUCCUC	Cleavage	length=138 2/2 +	1
mes-miR171e	stout_29#6:29059174|29059620	3.5	-1	1	21	136	156	AGAUUGAGCCGCGCCAAUAUC	::::: ::.:: :::::.:	AUUAUUGUCGUGGGUCAAUUU	Cleavage	length=198 2/2 -	1
mes-miR171f	stout_29#6:29059174|29059620	3.5	-1	1	21	136	156	AGAUUGAGCCGCGCCAAUAUC	::::: ::.:: :::::.:	AUUAUUGUCGUGGGUCAAUUU	Cleavage	length=198 2/2 -	1
mtr-miR171e-3p	stout_29#6:29059174|29059620	3.5	-1	1	21	136	156	AGAUUGAGCCGCGCCAAUAUC	::::: ::.:: :::::.:	AUUAUUGUCGUGGGUCAAUUU	Cleavage	length=198 2/2 -	1
mtr-miR399b	stout_142#3:23151080|23151398	3.5	-1	1	21	243	263	UGCCAAAGGAGAGCUGCCCUG	:::::::::: ::::::	GAAUGCAGCUCUCCAUUGGCA	Cleavage	length=319 7/7 -	1
mtr-miR399b	stout_160#3:23151087|23151398	3.5	-1	1	21	236	256	UGCCAAAGGAGAGCUGCCCUG	:::::::::: ::::::	GAAUGCAGCUCUCCAUUGGCA	Cleavage	length=312 206/206 -	1
mtr-miR399d	stout_142#3:23151080|23151398	3.5	-1	1	21	243	263	UGCCAAAGGAGAGCUGCCCUA	:::::::::: ::::::	GAAUGCAGCUCUCCAUUGGCA	Cleavage	length=319 7/7 -	1
mtr-miR399d	stout_160#3:23151087|23151398	3.5	-1	1	21	236	256	UGCCAAAGGAGAGCUGCCCUA	:::::::::: ::::::	GAAUGCAGCUCUCCAUUGGCA	Cleavage	length=312 206/206 -	1
mtr-miR399m	stout_142#3:23151080|23151398	3.5	-1	1	21	243	263	UGCCAAAGGAGAGCUGCCCUA	:::::::::: ::::::	GAAUGCAGCUCUCCAUUGGCA	Cleavage	length=319 7/7 -	1
mtr-miR399m	stout_160#3:23151087|23151398	3.5	-1	1	21	236	256	UGCCAAAGGAGAGCUGCCCUA	:::::::::: ::::::	GAAUGCAGCUCUCCAUUGGCA	Cleavage	length=312 206/206 -	1
mtr-miR399n	stout_142#3:23151080|23151398	3.5	-1	1	21	243	263	UGCCAAAGGAGAGCUGCCCUA	:::::::::: ::::::	GAAUGCAGCUCUCCAUUGGCA	Cleavage	length=319 7/7 -	1
mtr-miR399n	stout_160#3:23151087|23151398	3.5	-1	1	21	236	256	UGCCAAAGGAGAGCUGCCCUA	:::::::::: ::::::	GAAUGCAGCUCUCCAUUGGCA	Cleavage	length=312 206/206 -	1
mtr-miR399o	stout_160#3:23151087|23151398	3.5	-1	1	21	236	256	UGCCAAAGGAGAGCUGCCCUG	:::::::::: ::::::	GAAUGCAGCUCUCCAUUGGCA	Cleavage	length=312 206/206 -	1
mtr-miR399o	stout_142#3:23151080|23151398	3.5	-1	1	21	243	263	UGCCAAAGGAGAGCUGCCCUG	:::::::::: ::::::	GAAUGCAGCUCUCCAUUGGCA	Cleavage	length=319 7/7 -	1
mtr-miR5222	stout_179#1:344736|344831	3.5	-1	1	22	61	81	UUACAGGAGAAGAAUGUAUGGC	:::: : :::::::.::::::	ACCAU-CUUUCUUCUUCUGUAA	Cleavage	length=96 1/1 +	1
mtr-miR5235a	stout_177#6:13602735|13603023	3.5	-1	1	21	151	171	AUAAGGUCAAUGAUUGGCGUG	: :.::::::::.:.:::	GCCUCUAAUCAUUGGCUUUAC	Cleavage	length=289 5/5 +	1
mtr-miR5235b	stout_177#6:13602735|13603023	3.5	-1	1	21	151	171	AUAAGGUCAAUGAUUGGCGUG	: :.::::::::.:.:::	GCCUCUAAUCAUUGGCUUUAC	Cleavage	length=289 5/5 +	1
mtr-miR5291a	stout_191#2:20240715|20241360	3.5	-1	1	24	286	309	GUUUGAUGGAUGGAUUGGAUGGAU	.:.:.:.::::: ::..::::::.	GUUCGUUCAAUCAAUUUAUCAAAU	Cleavage	length=405 2/2 -	1
mtr-miR5291b	stout_191#2:20240715|20241360	3.5	-1	1	24	286	309	GUUUGAUGGAUGGAUUGGAUGGAU	.:.:.:.::::: ::..::::::.	GUUCGUUCAAUCAAUUUAUCAAAU	Cleavage	length=405 2/2 -	1
mtr-miR5291c	stout_191#2:20240715|20241360	3.5	-1	1	24	286	309	GUUUGAUGGAUGGAUUGGAUGGAU	.:.:.:.::::: ::..::::::.	GUUCGUUCAAUCAAUUUAUCAAAU	Cleavage	length=405 2/2 -	1
mtr-miR5745a	stout_197#4:7330718|7330970	3.5	-1	1	24	19	42	CGUGACAACACAUCAUUGGAUGCA	:: .: ::::::::::::..:	AGCUCUCCAUGAUGUGUUGUUGCA	Cleavage	length=253 4/4 -	1
nta-miR6145b	stout_108#7:8316323|8316630	3.5	-1	1	21	67	87	UUAUCAUACGUAGCACUAGCC	:::::.::.: :::::::	UAAUAGUGUUAUGGAUGAUAA	Cleavage	length=308 2/2 -	1
nta-miR6148b	stout_135#5:19642661|19647365	3.5	-1	1	21	88	108	UGUGUUAAUCGUUUGUUCUCA	::::..:: ::::..::::	AAAGAAUGAAAGAUUGGCACA	Translation	length=246 3/3 -	1
nta-miR6157	stout_141#3:37513450|37518445	3.5	-1	1	22	64	85	UGGUAGACGUAGGAUUUGAAGA	.: :::: ::::.::.:::.:	CUUCCAAAGCCUAUGUUUACUA	Cleavage	length=216 2/2 -	1
osa-miR399i	stout_142#3:23151080|23151398	3.5	-1	1	21	243	263	UGCCAAAGGAGAGCUGCCCUG	:::::::::: ::::::	GAAUGCAGCUCUCCAUUGGCA	Cleavage	length=319 7/7 -	1
osa-miR399i	stout_160#3:23151087|23151398	3.5	-1	1	21	236	256	UGCCAAAGGAGAGCUGCCCUG	:::::::::: ::::::	GAAUGCAGCUCUCCAUUGGCA	Cleavage	length=312 206/206 -	1
ppt-miR395	stout_120#7:13224577|13227148	3.5	-1	1	20	43	62	CUGAAGCGUUUGGGGGAAGG	: :.::::.:.:::::::	AAUCCUCCCAGAUGCUUCAG	Cleavage	length=146 2/2 +	1
ptc-miR171c	stout_29#6:29059174|29059620	3.5	-1	1	21	136	156	AGAUUGAGCCGCGCCAAUAUC	::::: ::.:: :::::.:	AUUAUUGUCGUGGGUCAAUUU	Cleavage	length=198 2/2 -	1
ptc-miR171d	stout_29#6:29059174|29059620	3.5	-1	1	21	136	156	AGAUUGAGCCGCGCCAAUAUC	::::: ::.:: :::::.:	AUUAUUGUCGUGGGUCAAUUU	Cleavage	length=198 2/2 -	1
ptc-miR6442	stout_128#5:16399986|16402759	3.5	-1	1	21	12	32	CUGAACGGCUUGAAGGGCACG	.:: :::::::::.: ::.::	UGUUCCCUUCAAGUCCUUUAG	Cleavage	length=291 6/6 +	1
rco-miR171g	stout_29#6:29059174|29059620	3.5	-1	1	21	136	156	AGAUUGAGCCGCGCCAAUAUC	::::: ::.:: :::::.:	AUUAUUGUCGUGGGUCAAUUU	Cleavage	length=198 2/2 -	1
rco-miR399d	stout_142#3:23151080|23151398	3.5	-1	1	21	243	263	UGCCAAAGGAGAGCUGCCCUG	:::::::::: ::::::	GAAUGCAGCUCUCCAUUGGCA	Cleavage	length=319 7/7 -	1
rco-miR399d	stout_160#3:23151087|23151398	3.5	-1	1	21	236	256	UGCCAAAGGAGAGCUGCCCUG	:::::::::: ::::::	GAAUGCAGCUCUCCAUUGGCA	Cleavage	length=312 206/206 -	1
sbi-miR399b	stout_142#3:23151080|23151398	3.5	-1	1	21	243	263	UGCCAAAGGAGAGCUGCCCUG	:::::::::: ::::::	GAAUGCAGCUCUCCAUUGGCA	Cleavage	length=319 7/7 -	1
sbi-miR399b	stout_160#3:23151087|23151398	3.5	-1	1	21	236	256	UGCCAAAGGAGAGCUGCCCUG	:::::::::: ::::::	GAAUGCAGCUCUCCAUUGGCA	Cleavage	length=312 206/206 -	1
smo-miR1101-3p	stout_212#1:15962484|15969396	3.5	-1	1	21	148	168	UUGUUUGCAGAGAAUGCCCAA	::..:::::::.:::.:.	AAUGGUGUUCUCUGUAAAUAG	Cleavage	length=186 2/2 +	1
smo-miR1102	stout_79#3:39447683|39448599	3.5	-1	1	21	26	46	AGCUAUUGCCAGCGUCAAGCA	:::: .:::::.:::: ::	GACUUGUUGCUGGUAAUAUCU	Cleavage	length=183 8/8 +	1
stu-miR399a-3p	stout_160#3:23151087|23151398	3.5	-1	1	21	236	256	UGCCAAAGGAGAGCUGCCCUG	:::::::::: ::::::	GAAUGCAGCUCUCCAUUGGCA	Cleavage	length=312 206/206 -	1
stu-miR399a-3p	stout_142#3:23151080|23151398	3.5	-1	1	21	243	263	UGCCAAAGGAGAGCUGCCCUG	:::::::::: ::::::	GAAUGCAGCUCUCCAUUGGCA	Cleavage	length=319 7/7 -	1
stu-miR399b-3p	stout_160#3:23151087|23151398	3.5	-1	1	21	236	256	UGCCAAAGGAGAGCUGCCCUG	:::::::::: ::::::	GAAUGCAGCUCUCCAUUGGCA	Cleavage	length=312 206/206 -	1
stu-miR399b-3p	stout_142#3:23151080|23151398	3.5	-1	1	21	243	263	UGCCAAAGGAGAGCUGCCCUG	:::::::::: ::::::	GAAUGCAGCUCUCCAUUGGCA	Cleavage	length=319 7/7 -	1
stu-miR399c-3p	stout_160#3:23151087|23151398	3.5	-1	1	21	236	256	UGCCAAAGGAGAGCUGCCCUG	:::::::::: ::::::	GAAUGCAGCUCUCCAUUGGCA	Cleavage	length=312 206/206 -	1
stu-miR399c-3p	stout_142#3:23151080|23151398	3.5	-1	1	21	243	263	UGCCAAAGGAGAGCUGCCCUG	:::::::::: ::::::	GAAUGCAGCUCUCCAUUGGCA	Cleavage	length=319 7/7 -	1
stu-miR399d-3p	stout_142#3:23151080|23151398	3.5	-1	1	21	243	263	UGCCAAAGGAGAGCUGCCCUG	:::::::::: ::::::	GAAUGCAGCUCUCCAUUGGCA	Cleavage	length=319 7/7 -	1
stu-miR399d-3p	stout_160#3:23151087|23151398	3.5	-1	1	21	236	256	UGCCAAAGGAGAGCUGCCCUG	:::::::::: ::::::	GAAUGCAGCUCUCCAUUGGCA	Cleavage	length=312 206/206 -	1
stu-miR399e-3p	stout_142#3:23151080|23151398	3.5	-1	1	21	243	263	UGCCAAAGGAGAGCUGCCCUG	:::::::::: ::::::	GAAUGCAGCUCUCCAUUGGCA	Cleavage	length=319 7/7 -	1
stu-miR399e-3p	stout_160#3:23151087|23151398	3.5	-1	1	21	236	256	UGCCAAAGGAGAGCUGCCCUG	:::::::::: ::::::	GAAUGCAGCUCUCCAUUGGCA	Cleavage	length=312 206/206 -	1
stu-miR399f-3p	stout_142#3:23151080|23151398	3.5	-1	1	21	243	263	UGCCAAAGGAGAGCUGCCCUG	:::::::::: ::::::	GAAUGCAGCUCUCCAUUGGCA	Cleavage	length=319 7/7 -	1
stu-miR399f-3p	stout_160#3:23151087|23151398	3.5	-1	1	21	236	256	UGCCAAAGGAGAGCUGCCCUG	:::::::::: ::::::	GAAUGCAGCUCUCCAUUGGCA	Cleavage	length=312 206/206 -	1
stu-miR8024a-3p	stout_40#6:20560904|20561071	3.5	-1	1	24	20	43	UUGGAGGAUUUGAAGAUUUCAACU	::: ::::::: ::::::	AUCUUCAAUGUUCAAAUGCUCCAA	Cleavage	length=168 1/1 -	1
stu-miR8024b	stout_40#6:20560904|20561071	3.5	-1	1	24	20	43	UUGGAGGAUUUGAAGAUUUCAACU	::: ::::::: ::::::	AUCUUCAAUGUUCAAAUGCUCCAA	Cleavage	length=168 1/1 -	1
tcc-miR171b	stout_29#6:29059174|29059620	3.5	-1	1	21	136	156	AGAUUGAGCCGCGCCAAUAUC	::::: ::.:: :::::.:	AUUAUUGUCGUGGGUCAAUUU	Cleavage	length=198 2/2 -	1
tcc-miR171c	stout_29#6:29059174|29059620	3.5	-1	1	21	136	156	AGAUUGAGCCGCGCCAAUAUC	::::: ::.:: :::::.:	AUUAUUGUCGUGGGUCAAUUU	Cleavage	length=198 2/2 -	1
vun-miR164	stout_148#7:11264363|11265377	3.5	-1	1	21	218	238	UGGAGAAGGGGAGCACGUGCA	:.::::::.:.::.:.::	UCAAUGUGCUCUCUUUUUUCA	Cleavage	length=340 3/3 +	1
zma-miR159g-3p	stout_130#6:28735638|28735968	3.5	-1	1	21	160	180	UUUGGAGUGAAGGGAGUUCUG	.:::: :.::..:::::::	AGGAACAACUUUUGCUCCAAA	Cleavage	length=184 5/5 -	1
zma-miR399d-3p	stout_142#3:23151080|23151398	3.5	-1	1	21	243	263	UGCCAAAGGAGAGCUGCCCUG	:::::::::: ::::::	GAAUGCAGCUCUCCAUUGGCA	Cleavage	length=319 7/7 -	1
zma-miR399d-3p	stout_160#3:23151087|23151398	3.5	-1	1	21	236	256	UGCCAAAGGAGAGCUGCCCUG	:::::::::: ::::::	GAAUGCAGCUCUCCAUUGGCA	Cleavage	length=312 206/206 -	1
aly-miR395d-3p	stout_120#7:13224577|13227148	4	-1	1	21	42	62	CUGAAGUGUUUGGGGGAACUC	: : :.::::.:..::::::	UAAUCCUCCCAGAUGCUUCAG	Cleavage	length=146 2/2 +	1
aly-miR395e-3p	stout_120#7:13224577|13227148	4	-1	1	21	42	62	CUGAAGUGUUUGGGGGAACUC	: : :.::::.:..::::::	UAAUCCUCCCAGAUGCUUCAG	Cleavage	length=146 2/2 +	1
aly-miR395g-3p	stout_120#7:13224577|13227148	4	-1	1	21	42	62	CUGAAGUGUUUGGGGGAACUC	: : :.::::.:..::::::	UAAUCCUCCCAGAUGCUUCAG	Cleavage	length=146 2/2 +	1
aly-miR399b-3p	stout_142#3:23151080|23151398	4	-1	1	21	243	263	UGCCAAAGGAGAGUUGCCCUG	:::.:::::: ::::::	GAAUGCAGCUCUCCAUUGGCA	Cleavage	length=319 7/7 -	1
aly-miR399b-3p	stout_160#3:23151087|23151398	4	-1	1	21	236	256	UGCCAAAGGAGAGUUGCCCUG	:::.:::::: ::::::	GAAUGCAGCUCUCCAUUGGCA	Cleavage	length=312 206/206 -	1
aly-miR399c-3p	stout_142#3:23151080|23151398	4	-1	1	21	243	263	UGCCAAAGGAGAGUUGCCCUG	:::.:::::: ::::::	GAAUGCAGCUCUCCAUUGGCA	Cleavage	length=319 7/7 -	1
aly-miR399c-3p	stout_160#3:23151087|23151398	4	-1	1	21	236	256	UGCCAAAGGAGAGUUGCCCUG	:::.:::::: ::::::	GAAUGCAGCUCUCCAUUGGCA	Cleavage	length=312 206/206 -	1
aly-miR4226	stout_106#4:1406947|1407437	4	-1	1	22	190	211	UACAAGAUGCAUUCGAGCAAUA	: ::: ::.::::::::: :	GAGUGCCAGAGUGCAUCUUGAA	Cleavage	length=342 2/2 +	1
aly-miR4248a	stout_63#3:8553668|8557481	4	-1	1	21	1	21	ACAUUUUAUUUUUGGCAAUCA	: :::::.:. :.::::::	CUAAUGCCAGAGUUGAAAUGU	Cleavage	length=179 2/2 -	1
aly-miR4248b	stout_63#3:8553668|8557481	4	-1	1	21	1	21	ACAUUUUAUUUUUGGCAAUCA	: :::::.:. :.::::::	CUAAUGCCAGAGUUGAAAUGU	Cleavage	length=179 2/2 -	1
aly-miR4248c	stout_63#3:8553668|8557481	4	-1	1	21	1	21	ACAUUUUAUUUUUGGCAAUCA	: :::::.:. :.::::::	CUAAUGCCAGAGUUGAAAUGU	Cleavage	length=179 2/2 -	1
aly-miR4249	stout_201#2:14102878|14106749	4	-1	1	21	290	310	UGAAUUUGAGAAGUUGAGGUA	:: .:::::: :::.::.:	CUCCGUAACUUCGCAAGUUUA	Cleavage	length=312 3/3 +	1
aly-miR781-5p	stout_13#5:18083534|18083985	4	-1	1	21	217	237	UUAGAGUUUUCUGGAUACUUA	:: : ::...:::::::::.:	UACGAAUUUGGAAAACUCUGA	Cleavage	length=452 2/2 -	1
aly-miR831-5p	stout_113#7:10982810|10982937	4	-1	1	23	75	97	AGAAGAGGUACAAGGAGAUGAGA	.: ::.:.::: :...::::::	CUUAAUUUUCUUCUGUUUCUUCU	Translation	length=128 1/1 +	1
aqc-miR395a	stout_128#5:16399986|16402759	4	-1	1	21	12	32	CUGAAGGGUUUGGAGGAACUC	: :::.:::..::::.::	UGUUCCCUUCAAGUCCUUUAG	Cleavage	length=291 6/6 +	1
aqc-miR395b	stout_128#5:16399986|16402759	4	-1	1	21	12	32	CUGAAGGGUUUGGAGGAACUC	: :::.:::..::::.::	UGUUCCCUUCAAGUCCUUUAG	Cleavage	length=291 6/6 +	1
aqc-miR399	stout_160#3:23151087|23151398	4	-1	1	21	236	256	UGCCAAAGGAGAGUUGCCCUA	:::.:::::: ::::::	GAAUGCAGCUCUCCAUUGGCA	Cleavage	length=312 206/206 -	1
aqc-miR399	stout_142#3:23151080|23151398	4	-1	1	21	243	263	UGCCAAAGGAGAGUUGCCCUA	:::.:::::: ::::::	GAAUGCAGCUCUCCAUUGGCA	Cleavage	length=319 7/7 -	1
aqc-miR529	stout_148#7:11264363|11265377	4	-1	1	21	218	238	AGAAGAGAGAGAGCACAACCC	::::::::::.:.:::	UCAAUGUGCUCUCUUUUUUCA	Cleavage	length=340 3/3 +	1
ata-miR167c-3p	stout_185#4:10159397|10165728	4	-1	1	22	186	207	GAUCAUGACUGACAGCCUCAUU	::::: :::::::: :::	UUAGAGGCGUUCAGUCAUAAUC	Cleavage	length=335 26/26 -	1
ata-miR167c-3p	stout_14#4:10165523|10165679	4	-1	1	22	57	78	GAUCAUGACUGACAGCCUCAUU	::::: :::::::: :::	UUAGAGGCGUUCAGUCAUAAUC	Cleavage	length=157 133/133 -	1
ata-miR395a-3p	stout_120#7:13224577|13227148	4	-1	1	20	42	61	UGAAGUGUUUGGGGGAACUC	: : :.::::.:..:::::	UAAUCCUCCCAGAUGCUUCA	Cleavage	length=146 2/2 +	1
ata-miR395c-3p	stout_120#7:13224577|13227148	4	-1	1	20	42	61	UGAAGUGUUUGGGGGAACUC	: : :.::::.:..:::::	UAAUCCUCCCAGAUGCUUCA	Cleavage	length=146 2/2 +	1
ata-miR395d-3p	stout_120#7:13224577|13227148	4	-1	1	20	42	61	UGAAGUGUUUGGGGGAACUC	: : :.::::.:..:::::	UAAUCCUCCCAGAUGCUUCA	Cleavage	length=146 2/2 +	1
ata-miR395e-3p	stout_120#7:13224577|13227148	4	-1	1	20	42	61	UGAAGUGUUUGGGGGAACUC	: : :.::::.:..:::::	UAAUCCUCCCAGAUGCUUCA	Cleavage	length=146 2/2 +	1
ata-miR395f-3p	stout_120#7:13224577|13227148	4	-1	1	20	42	61	UGAAGUGUUUGGGGGAACUC	: : :.::::.:..:::::	UAAUCCUCCCAGAUGCUUCA	Cleavage	length=146 2/2 +	1
ata-miR396a-5p	stout_245#5:23742924|23743245	4	-1	1	21	109	129	UCCACAGGCUUUCUUGAACUG	: :::::...:: ::::::	ACGGUCAAGGGGGCGUGUGGA	Cleavage	length=322 2/2 +	1
ata-miR396b-5p	stout_245#5:23742924|23743245	4	-1	1	21	109	129	UCCACAGGCUUUCUUGAACUG	: :::::...:: ::::::	ACGGUCAAGGGGGCGUGUGGA	Cleavage	length=322 2/2 +	1
ata-miR396d-5p	stout_245#5:23742924|23743245	4	-1	1	21	109	129	UCCACAGGCUUUCUUGAACUG	: :::::...:: ::::::	ACGGUCAAGGGGGCGUGUGGA	Cleavage	length=322 2/2 +	1
ata-miR9674c-3p	stout_213#3:8316761|8317837	4	-1	1	21	100	120	GGUGCUAUGGAUAAAUUCAAC	::::: ::::::::::.:	CUUGAAGGCAUCCAUAGCAUC	Cleavage	length=246 3/3 -	1
ath-miR395a	stout_120#7:13224577|13227148	4	-1	1	21	42	62	CUGAAGUGUUUGGGGGAACUC	: : :.::::.:..::::::	UAAUCCUCCCAGAUGCUUCAG	Cleavage	length=146 2/2 +	1
ath-miR395d	stout_120#7:13224577|13227148	4	-1	1	21	42	62	CUGAAGUGUUUGGGGGAACUC	: : :.::::.:..::::::	UAAUCCUCCCAGAUGCUUCAG	Cleavage	length=146 2/2 +	1
ath-miR395e	stout_120#7:13224577|13227148	4	-1	1	21	42	62	CUGAAGUGUUUGGGGGAACUC	: : :.::::.:..::::::	UAAUCCUCCCAGAUGCUUCAG	Cleavage	length=146 2/2 +	1
ath-miR399b	stout_160#3:23151087|23151398	4	-1	1	21	236	256	UGCCAAAGGAGAGUUGCCCUG	:::.:::::: ::::::	GAAUGCAGCUCUCCAUUGGCA	Cleavage	length=312 206/206 -	1
ath-miR399b	stout_142#3:23151080|23151398	4	-1	1	21	243	263	UGCCAAAGGAGAGUUGCCCUG	:::.:::::: ::::::	GAAUGCAGCUCUCCAUUGGCA	Cleavage	length=319 7/7 -	1
ath-miR399c-3p	stout_160#3:23151087|23151398	4	-1	1	21	236	256	UGCCAAAGGAGAGUUGCCCUG	:::.:::::: ::::::	GAAUGCAGCUCUCCAUUGGCA	Cleavage	length=312 206/206 -	1
ath-miR399c-3p	stout_142#3:23151080|23151398	4	-1	1	21	243	263	UGCCAAAGGAGAGUUGCCCUG	:::.:::::: ::::::	GAAUGCAGCUCUCCAUUGGCA	Cleavage	length=319 7/7 -	1
ath-miR403-5p	stout_7#4:14543700|14545059	4	-1	1	22	474	495	UGUUUUGUGCUUGAAUCUAAUU	: ::.: ::::.::::::::	ACUUGGCCCCAAGUACAAAACA	Cleavage	length=633 84/84 +	1
ath-miR4221	stout_94#1:2266698|2266852	4	-1	1	22	127	148	UUUUCCUCUGUUGAAUUCUUGC	::: : :::::::: ::.:	CUCAGACUCCAACAGAGUAAGA	Cleavage	length=155 1/1 -	1
ath-miR426	stout_92#4:1591936|1594918	4	-1	1	21	71	91	UUUUGGAAAUUUGUCCUUACG	::::: :.:::::::.:.	UCCAAGGAGAGAUUUCCAGAG	Cleavage	length=149 1/2 +	1
ath-miR5019	stout_35#6:2994849|2995408	4	-1	1	21	244	264	UGUUGGGAAAGAAAAACUCUU	..::::::::: : :.::.::	GGGAGUUUUUCAUACUCAGCA	Translation	length=353 2/6 -	1
ath-miR5019	stout_35#6:2994849|2995408	4	-1	1	21	249	269	UGUUGGGAAAGAAAAACUCUU	..::::::::: : :.::.::	GGGAGUUUUUCAUACUCAGCA	Translation	length=358 3/6 -	1
ath-miR5029	stout_150#1:27194627|27201835	4	-1	1	21	57	77	AAUGAGAGAGAACACUGCAAA	::::.::: ::.:::::: ::	UUUGUAGUAUUUUCUCUCUUU	Cleavage	length=338 2/2 -	1
ath-miR5630a	stout_217#3:25808391|25808702	4	-1	1	21	61	81	GCUAAGAGCGGUUCUGAUGGA	::::.:::.:::::::	AGCUGCAGAGCCGUUCUUAGC	Cleavage	length=228 2/2 -	2
ath-miR5630b	stout_217#3:25808391|25808702	4	-1	1	21	61	81	GCUAAGAGCGGUUCUGAUGGA	::::.:::.:::::::	AGCUGCAGAGCCGUUCUUAGC	Cleavage	length=228 2/2 -	2
ath-miR5648-5p	stout_168#4:8805232|8810419	4	-1	1	22	237	261	UUUGGAAAUAUUUGGC---UUGACU	:::: : ::::::::::::::	UUUCAAUGUGGCAAAUAUUUCCAAA	Cleavage	length=335 3/3 -	1
ath-miR773b-3p	stout_153#6:15074725|15075123	4	-1	1	20	1	20	UUUGAUUCCAGCUUUUGUCU	::::: :::::::.:::	CUCCAAAACCUGGAAUUAAA	Cleavage	length=207 2/2 +	1
ath-miR781a	stout_13#5:18083534|18083985	4	-1	1	21	217	237	UUAGAGUUUUCUGGAUACUUA	:: : ::...:::::::::.:	UACGAAUUUGGAAAACUCUGA	Cleavage	length=452 2/2 -	1
ath-miR781b	stout_13#5:18083534|18083985	4	-1	1	21	217	237	UUAGAGUUUUCUGGAUACUUA	:: : ::...:::::::::.:	UACGAAUUUGGAAAACUCUGA	Cleavage	length=452 2/2 -	1
bdi-miR395a	stout_120#7:13224577|13227148	4	-1	1	20	42	61	UGAAGUGUUUGGGGGAACUC	: : :.::::.:..:::::	UAAUCCUCCCAGAUGCUUCA	Cleavage	length=146 2/2 +	1
bdi-miR395b	stout_120#7:13224577|13227148	4	-1	1	20	42	61	UGAAGUGUUUGGGGGAACUC	: : :.::::.:..:::::	UAAUCCUCCCAGAUGCUUCA	Cleavage	length=146 2/2 +	1
bdi-miR395c-3p	stout_120#7:13224577|13227148	4	-1	1	20	42	61	UGAAGUGUUUGGGGGAACUC	: : :.::::.:..:::::	UAAUCCUCCCAGAUGCUUCA	Cleavage	length=146 2/2 +	1
bdi-miR395e-3p	stout_120#7:13224577|13227148	4	-1	1	20	42	61	UGAAGUGUUUGGGGGAACUC	: : :.::::.:..:::::	UAAUCCUCCCAGAUGCUUCA	Cleavage	length=146 2/2 +	1
bdi-miR395f-3p	stout_120#7:13224577|13227148	4	-1	1	20	42	61	UGAAGUGUUUGGGGGAACUC	: : :.::::.:..:::::	UAAUCCUCCCAGAUGCUUCA	Cleavage	length=146 2/2 +	1
bdi-miR395g-3p	stout_120#7:13224577|13227148	4	-1	1	20	42	61	UGAAGUGUUUGGGGGAACUC	: : :.::::.:..:::::	UAAUCCUCCCAGAUGCUUCA	Cleavage	length=146 2/2 +	1
bdi-miR395h-3p	stout_120#7:13224577|13227148	4	-1	1	20	42	61	UGAAGUGUUUGGGGGAACUC	: : :.::::.:..:::::	UAAUCCUCCCAGAUGCUUCA	Cleavage	length=146 2/2 +	1
bdi-miR395j-3p	stout_120#7:13224577|13227148	4	-1	1	20	42	61	UGAAGUGUUUGGGGGAACUC	: : :.::::.:..:::::	UAAUCCUCCCAGAUGCUUCA	Cleavage	length=146 2/2 +	1
bdi-miR395k-3p	stout_120#7:13224577|13227148	4	-1	1	20	42	61	UGAAGUGUUUGGGGGAACUC	: : :.::::.:..:::::	UAAUCCUCCCAGAUGCUUCA	Cleavage	length=146 2/2 +	1
bdi-miR395l-3p	stout_120#7:13224577|13227148	4	-1	1	20	42	61	UGAAGUGUUUGGGGGAACUC	: : :.::::.:..:::::	UAAUCCUCCCAGAUGCUUCA	Cleavage	length=146 2/2 +	1
bdi-miR395m	stout_120#7:13224577|13227148	4	-1	1	20	42	61	UGAAGUGUUUGGGGGAACUC	: : :.::::.:..:::::	UAAUCCUCCCAGAUGCUUCA	Cleavage	length=146 2/2 +	1
bdi-miR395n-3p	stout_120#7:13224577|13227148	4	-1	1	20	42	61	UGAAGUGUUUGGGGGAACUC	: : :.::::.:..:::::	UAAUCCUCCCAGAUGCUUCA	Cleavage	length=146 2/2 +	1
bdi-miR395o-3p	stout_120#7:13224577|13227148	4	-1	1	20	42	61	UGAAGUGUUUGGGGGAACUC	: : :.::::.:..:::::	UAAUCCUCCCAGAUGCUUCA	Cleavage	length=146 2/2 +	1
bdi-miR395q	stout_120#7:13224577|13227148	4	-1	1	20	42	61	UGAAGUGUUUGGGGGAACUC	: : :.::::.:..:::::	UAAUCCUCCCAGAUGCUUCA	Cleavage	length=146 2/2 +	1
bdi-miR396a-5p	stout_245#5:23742924|23743245	4	-1	1	21	109	129	UCCACAGGCUUUCUUGAACUG	: :::::...:: ::::::	ACGGUCAAGGGGGCGUGUGGA	Cleavage	length=322 2/2 +	1
bdi-miR396b-5p	stout_245#5:23742924|23743245	4	-1	1	21	109	129	UCCACAGGCUUUCUUGAACUG	: :::::...:: ::::::	ACGGUCAAGGGGGCGUGUGGA	Cleavage	length=322 2/2 +	1
bdi-miR5163a-3p	stout_217#3:25808391|25808702	4	-1	1	21	157	177	UUAGGUAUUUCAGGUUAGGUG	::: .:::::.::.::.:	GUCCUCUUCUGAAGUAUCUGA	Cleavage	length=228 2/2 -	1
bdi-miR5185m-5p	stout_214#4:21000504|21010746	4	-1	1	21	95	115	UUCUAGUUCAUUUUUCGAAUC	:::: ::.::: ::::.::.	CAUUCAAAGAAUAAACUGGAG	Cleavage	length=143 20/20 +	1
bdi-miR529-5p	stout_150#1:27194627|27201835	4	-1	1	21	58	78	AGAAGAGAGAGAGUACAGCCU	:. :::.:.::::::::.	UUGUAGUAUUUUCUCUCUUUC	Cleavage	length=338 2/2 -	1
bdi-miR7711-3p.1	stout_65#7:7165669|7166079	4	-1	1	24	141	164	AGAUUGUUAAAGAGGCCAAGUAUU	.:::::.::: : .::::::	UACCUUUGGCUUCUGUUGCAAUCU	Translation	length=238 2/195 -	1
bdi-miR7722-3p	stout_147#4:10160450|10160612	4	-1	1	21	14	34	GAAGGGUAUCGGGAUGAGAGG	:.:.: :::::: :::::.	AAUUUUAACCCGAUUCCCUUU	Cleavage	length=163 28/28 -	1
bdi-miR7722-3p	stout_143#4:10160432|10160612	4	-1	1	21	32	52	GAAGGGUAUCGGGAUGAGAGG	:.:.: :::::: :::::.	AAUUUUAACCCGAUUCCCUUU	Cleavage	length=181 10/10 -	1
bdi-miR7722-3p	stout_215#4:10160450|10160654	4	-1	1	21	14	34	GAAGGGUAUCGGGAUGAGAGG	:.:.: :::::: :::::.	AAUUUUAACCCGAUUCCCUUU	Cleavage	length=205 17/17 -	1
bdi-miR7722-3p	stout_56#4:10160450|10160596	4	-1	1	21	14	34	GAAGGGUAUCGGGAUGAGAGG	:.:.: :::::: :::::.	AAUUUUAACCCGAUUCCCUUU	Cleavage	length=147 29/29 -	1
bdi-miR7722-3p	stout_1#4:10160432|10160586	4	-1	1	21	32	52	GAAGGGUAUCGGGAUGAGAGG	:.:.: :::::: :::::.	AAUUUUAACCCGAUUCCCUUU	Cleavage	length=155 9/9 -	1
bdi-miR7722-3p	stout_8#4:10160414|10160586	4	-1	1	21	50	70	GAAGGGUAUCGGGAUGAGAGG	:.:.: :::::: :::::.	AAUUUUAACCCGAUUCCCUUU	Cleavage	length=173 69/69 -	1
bdi-miR7722-3p	stout_240#4:10160432|10160596	4	-1	1	21	32	52	GAAGGGUAUCGGGAUGAGAGG	:.:.: :::::: :::::.	AAUUUUAACCCGAUUCCCUUU	Cleavage	length=165 9/9 -	1
bdi-miR7722-3p	stout_19#4:10160432|10160579	4	-1	1	21	32	52	GAAGGGUAUCGGGAUGAGAGG	:.:.: :::::: :::::.	AAUUUUAACCCGAUUCCCUUU	Cleavage	length=148 19/19 -	1
bdi-miR7722-3p	stout_170#4:10160450|10160628	4	-1	1	21	14	34	GAAGGGUAUCGGGAUGAGAGG	:.:.: :::::: :::::.	AAUUUUAACCCGAUUCCCUUU	Cleavage	length=179 17/17 -	1
bdi-miR7722-3p	stout_165#4:10160450|10160643	4	-1	1	21	14	34	GAAGGGUAUCGGGAUGAGAGG	:.:.: :::::: :::::.	AAUUUUAACCCGAUUCCCUUU	Cleavage	length=194 21/21 -	1
bdi-miR7787-3p	stout_172#5:19474707|19480942	4	-1	1	24	53	76	UGCUUCGGUCUGUGCUUGGGCACG	:..::::.: .:.::::::	AUCAACUGAGCAUAAGCUGAAGCA	Translation	length=187 2/2 +	1
bdi-miR827-5p	stout_239#3:14953696|14959832	4	-1	1	22	73	94	UUUUGUUGGUUGUCAUCUAACC	: ::::.::::::: :::	ACGAACAUGAUAACCAACUAAA	Cleavage	length=165 2/2 -	1
bdi-miR9480a	stout_172#5:19474707|19480942	4	-1	1	21	142	162	UAUGUGAGGGUGGUAACUGAA	::: : ::::.:.:.:.:::	CUCACUGACCAUCUUUAUAUA	Cleavage	length=187 2/2 +	1
bdi-miR9480b	stout_172#5:19474707|19480942	4	-1	1	21	142	162	UAUGUGAGGGUGGUAACUGAA	::: : ::::.:.:.:.:::	CUCACUGACCAUCUUUAUAUA	Cleavage	length=187 2/2 +	1
bna-miR395a	stout_120#7:13224577|13227148	4	-1	1	21	42	62	CUGAAGUGUUUGGGGGAACUC	: : :.::::.:..::::::	UAAUCCUCCCAGAUGCUUCAG	Cleavage	length=146 2/2 +	1
bna-miR395b	stout_120#7:13224577|13227148	4	-1	1	21	42	62	CUGAAGUGUUUGGGGGAACUC	: : :.::::.:..::::::	UAAUCCUCCCAGAUGCUUCAG	Cleavage	length=146 2/2 +	1
bna-miR395c	stout_120#7:13224577|13227148	4	-1	1	21	42	62	CUGAAGUGUUUGGGGGAACUC	: : :.::::.:..::::::	UAAUCCUCCCAGAUGCUUCAG	Cleavage	length=146 2/2 +	1
bra-miR395a-3p	stout_120#7:13224577|13227148	4	-1	1	21	42	62	CUGAAGUGUUUGGGGGAACUC	: : :.::::.:..::::::	UAAUCCUCCCAGAUGCUUCAG	Cleavage	length=146 2/2 +	1
bra-miR395b-3p	stout_120#7:13224577|13227148	4	-1	1	21	42	62	CUGAAGUGUUUGGGGGAACUC	: : :.::::.:..::::::	UAAUCCUCCCAGAUGCUUCAG	Cleavage	length=146 2/2 +	1
bra-miR395c-3p	stout_120#7:13224577|13227148	4	-1	1	21	42	62	CUGAAGUGUUUGGGGGAACUC	: : :.::::.:..::::::	UAAUCCUCCCAGAUGCUUCAG	Cleavage	length=146 2/2 +	1
bra-miR395d-3p	stout_120#7:13224577|13227148	4	-1	1	21	42	62	CUGAAGUGUUUGGGGGAACUC	: : :.::::.:..::::::	UAAUCCUCCCAGAUGCUUCAG	Cleavage	length=146 2/2 +	1
cme-miR395a	stout_120#7:13224577|13227148	4	-1	1	21	42	62	CUGAAGUGUUUGGGGGAACUC	: : :.::::.:..::::::	UAAUCCUCCCAGAUGCUUCAG	Cleavage	length=146 2/2 +	1
cme-miR395d	stout_120#7:13224577|13227148	4	-1	1	21	42	62	CUGAAGUGUUUGGGGGAACUC	: : :.::::.:..::::::	UAAUCCUCCCAGAUGCUUCAG	Cleavage	length=146 2/2 +	1
cme-miR395e	stout_120#7:13224577|13227148	4	-1	1	21	42	62	CUGAAGUGUUUGGGGGAACUC	: : :.::::.:..::::::	UAAUCCUCCCAGAUGCUUCAG	Cleavage	length=146 2/2 +	1
cme-miR395f	stout_120#7:13224577|13227148	4	-1	1	21	42	62	CUGAAGUGUUUGGGGGAACUC	: : :.::::.:..::::::	UAAUCCUCCCAGAUGCUUCAG	Cleavage	length=146 2/2 +	1
cme-miR399b	stout_142#3:23151080|23151398	4	-1	1	21	243	263	UGCCAAAGGAGAGUUGCCCUA	:::.:::::: ::::::	GAAUGCAGCUCUCCAUUGGCA	Cleavage	length=319 7/7 -	1
cme-miR399b	stout_160#3:23151087|23151398	4	-1	1	21	236	256	UGCCAAAGGAGAGUUGCCCUA	:::.:::::: ::::::	GAAUGCAGCUCUCCAUUGGCA	Cleavage	length=312 206/206 -	1
cme-miR399d	stout_160#3:23151087|23151398	4	-1	1	21	236	256	UGCCAAAGGAGAGUUGCCCUU	:::.:::::: ::::::	GAAUGCAGCUCUCCAUUGGCA	Cleavage	length=312 206/206 -	1
cme-miR399d	stout_142#3:23151080|23151398	4	-1	1	21	243	263	UGCCAAAGGAGAGUUGCCCUU	:::.:::::: ::::::	GAAUGCAGCUCUCCAUUGGCA	Cleavage	length=319 7/7 -	1
cme-miR399e	stout_160#3:23151087|23151398	4	-1	1	21	236	256	UGCCAAAGGAGAGUUGCCCUU	:::.:::::: ::::::	GAAUGCAGCUCUCCAUUGGCA	Cleavage	length=312 206/206 -	1
cme-miR399e	stout_142#3:23151080|23151398	4	-1	1	21	243	263	UGCCAAAGGAGAGUUGCCCUU	:::.:::::: ::::::	GAAUGCAGCUCUCCAUUGGCA	Cleavage	length=319 7/7 -	1
cpa-miR395a	stout_120#7:13224577|13227148	4	-1	1	20	42	61	UGAAGUGUUUGGGGGAACUC	: : :.::::.:..:::::	UAAUCCUCCCAGAUGCUUCA	Cleavage	length=146 2/2 +	1
cpa-miR395b	stout_120#7:13224577|13227148	4	-1	1	20	42	61	UGAAGUGUUUGGGGGAACUC	: : :.::::.:..:::::	UAAUCCUCCCAGAUGCUUCA	Cleavage	length=146 2/2 +	1
cpa-miR395c	stout_120#7:13224577|13227148	4	-1	1	20	42	61	UGAAGUGUUUGGGGGAACUC	: : :.::::.:..:::::	UAAUCCUCCCAGAUGCUUCA	Cleavage	length=146 2/2 +	1
cpa-miR395d	stout_120#7:13224577|13227148	4	-1	1	20	42	61	UGAAGUGUUUGGGGGAACUC	: : :.::::.:..:::::	UAAUCCUCCCAGAUGCUUCA	Cleavage	length=146 2/2 +	1
cpa-miR395e	stout_120#7:13224577|13227148	4	-1	1	20	42	61	UGAAGUGUUUGGGGGAACUC	: : :.::::.:..:::::	UAAUCCUCCCAGAUGCUUCA	Cleavage	length=146 2/2 +	1
cpa-miR8138	stout_179#1:344736|344831	4	-1	1	22	49	70	UAAAGAUGGUAACAAAGGAUAA	: :.: :: :::::::::::	CUUUUCCUUCUUACCAUCUUUC	Cleavage	length=96 1/1 +	1
csi-miR395	stout_120#7:13224577|13227148	4	-1	1	21	42	62	CUGAAGUGUUUGGGGGAACUC	: : :.::::.:..::::::	UAAUCCUCCCAGAUGCUUCAG	Cleavage	length=146 2/2 +	1
csi-miR399b	stout_142#3:23151080|23151398	4	-1	1	21	243	263	UGCCAAAGGAGAGUUGCCCUA	:::.:::::: ::::::	GAAUGCAGCUCUCCAUUGGCA	Cleavage	length=319 7/7 -	1
csi-miR399b	stout_160#3:23151087|23151398	4	-1	1	21	236	256	UGCCAAAGGAGAGUUGCCCUA	:::.:::::: ::::::	GAAUGCAGCUCUCCAUUGGCA	Cleavage	length=312 206/206 -	1
csi-miR399d	stout_160#3:23151087|23151398	4	-1	1	21	236	256	UGCCAAAGGAGAGUUGCCCUG	:::.:::::: ::::::	GAAUGCAGCUCUCCAUUGGCA	Cleavage	length=312 206/206 -	1
csi-miR399d	stout_142#3:23151080|23151398	4	-1	1	21	243	263	UGCCAAAGGAGAGUUGCCCUG	:::.:::::: ::::::	GAAUGCAGCUCUCCAUUGGCA	Cleavage	length=319 7/7 -	1
far-miR396	stout_245#5:23742924|23743245	4	-1	1	21	109	129	UCCACAGGCUUUCUUGAACUG	: :::::...:: ::::::	ACGGUCAAGGGGGCGUGUGGA	Cleavage	length=322 2/2 +	1
far-miR529	stout_148#7:11264363|11265377	4	-1	1	21	218	238	AGAAGAGAGAGAGCACAGCUU	::::::::::.:.:::	UCAAUGUGCUCUCUUUUUUCA	Cleavage	length=340 3/3 +	1
gma-miR1508b	stout_120#7:13224577|13227148	4	-1	1	21	115	135	UAGAAAGGGGAAUAGCAGUUG	:::::: ::.:..:::::	AUACUGCUCUUUCUUUUUCUU	Cleavage	length=146 2/2 +	1
gma-miR2119	stout_7#4:14543700|14545059	4	-1	1	21	82	102	UCAAAGGGAGUUGUAGGGGAA	::..:.: ::.:::..:::::	UUUUCUUUCAGCUCUUUUUGA	Cleavage	length=633 84/84 +	1
gma-miR395a	stout_120#7:13224577|13227148	4	-1	1	21	42	62	CUGAAGUGUUUGGGGGAACUC	: : :.::::.:..::::::	UAAUCCUCCCAGAUGCUUCAG	Cleavage	length=146 2/2 +	1
gma-miR395b	stout_120#7:13224577|13227148	4	-1	1	21	42	62	CUGAAGUGUUUGGGGGAACUC	: : :.::::.:..::::::	UAAUCCUCCCAGAUGCUUCAG	Cleavage	length=146 2/2 +	1
gma-miR395c	stout_120#7:13224577|13227148	4	-1	1	21	42	62	CUGAAGUGUUUGGGGGAACUC	: : :.::::.:..::::::	UAAUCCUCCCAGAUGCUUCAG	Cleavage	length=146 2/2 +	1
gma-miR395d	stout_120#7:13224577|13227148	4	-1	1	21	41	61	UGAAGUGUUUGGGGGAACUUU	: : :.::::.:..:::::	CUAAUCCUCCCAGAUGCUUCA	Cleavage	length=146 2/2 +	1
gma-miR395e	stout_120#7:13224577|13227148	4	-1	1	21	41	61	UGAAGUGUUUGGGGGAACUUU	: : :.::::.:..:::::	CUAAUCCUCCCAGAUGCUUCA	Cleavage	length=146 2/2 +	1
gma-miR395f	stout_120#7:13224577|13227148	4	-1	1	21	41	61	UGAAGUGUUUGGGGGAACUUU	: : :.::::.:..:::::	CUAAUCCUCCCAGAUGCUUCA	Cleavage	length=146 2/2 +	1
gma-miR395g	stout_120#7:13224577|13227148	4	-1	1	21	41	61	UGAAGUGUUUGGGGGAACUUU	: : :.::::.:..:::::	CUAAUCCUCCCAGAUGCUUCA	Cleavage	length=146 2/2 +	1
gma-miR399a	stout_160#3:23151087|23151398	4	-1	1	21	236	256	UGCCAAAGGAGAGUUGCCCUG	:::.:::::: ::::::	GAAUGCAGCUCUCCAUUGGCA	Cleavage	length=312 206/206 -	1
gma-miR399a	stout_142#3:23151080|23151398	4	-1	1	21	243	263	UGCCAAAGGAGAGUUGCCCUG	:::.:::::: ::::::	GAAUGCAGCUCUCCAUUGGCA	Cleavage	length=319 7/7 -	1
gma-miR399b	stout_160#3:23151087|23151398	4	-1	1	21	236	256	UGCCAAAGGAGAGUUGCCCUG	:::.:::::: ::::::	GAAUGCAGCUCUCCAUUGGCA	Cleavage	length=312 206/206 -	1
gma-miR399b	stout_142#3:23151080|23151398	4	-1	1	21	243	263	UGCCAAAGGAGAGUUGCCCUG	:::.:::::: ::::::	GAAUGCAGCUCUCCAUUGGCA	Cleavage	length=319 7/7 -	1
gma-miR399c	stout_160#3:23151087|23151398	4	-1	1	21	236	256	UGCCAAAGGAGAGUUGCCCUG	:::.:::::: ::::::	GAAUGCAGCUCUCCAUUGGCA	Cleavage	length=312 206/206 -	1
gma-miR399c	stout_142#3:23151080|23151398	4	-1	1	21	243	263	UGCCAAAGGAGAGUUGCCCUG	:::.:::::: ::::::	GAAUGCAGCUCUCCAUUGGCA	Cleavage	length=319 7/7 -	1
gma-miR399h	stout_142#3:23151080|23151398	4	-1	1	21	243	263	UGCCAAAGGAGAGUUGCCCUG	:::.:::::: ::::::	GAAUGCAGCUCUCCAUUGGCA	Cleavage	length=319 7/7 -	1
gma-miR399h	stout_160#3:23151087|23151398	4	-1	1	21	236	256	UGCCAAAGGAGAGUUGCCCUG	:::.:::::: ::::::	GAAUGCAGCUCUCCAUUGGCA	Cleavage	length=312 206/206 -	1
gma-miR4348b	stout_178#4:17196263|17196561	4	-1	1	21	29	49	UCUUUUGAAUUUGACUAUUAG	: .:: :::::::.:::::	CAGAUCCUCAAAUUUAAAAGC	Cleavage	length=226 4/4 -	1
gma-miR482b-5p	stout_28#1:27165294|27166311	4	-1	1	22	36	57	UAUGGGGGGAUUGGGAAGGAAU	::.:: ::.:::.::.::::	CUUUCUCCCUAAUUCCUCCAUU	Cleavage	length=249 7/7 -	1
gma-miR482b-5p	stout_16#6:27973511|27974143	4	-1	1	22	51	72	UAUGGGGGGAUUGGGAAGGAAU	:.:::::::::.::.::	UAACUUUCCCAAUCUCCUCAAC	Cleavage	length=331 3/3 +	1
gma-miR482d-5p	stout_28#1:27165294|27166311	4	-1	1	22	36	57	UAUGGGGGGAUUGGGAAGGAAU	::.:: ::.:::.::.::::	CUUUCUCCCUAAUUCCUCCAUU	Cleavage	length=249 7/7 -	1
gma-miR482d-5p	stout_16#6:27973511|27974143	4	-1	1	22	51	72	UAUGGGGGGAUUGGGAAGGAAU	:.:::::::::.::.::	UAACUUUCCCAAUCUCCUCAAC	Cleavage	length=331 3/3 +	1
gma-miR482e	stout_28#1:27165294|27166311	4	-1	1	21	37	57	UAUGGGGGGAUUGGGAAGGAA	::.:: ::.:::.::.::::	UUUCUCCCUAAUUCCUCCAUU	Cleavage	length=249 7/7 -	1
gma-miR482e	stout_16#6:27973511|27974143	4	-1	1	21	52	72	UAUGGGGGGAUUGGGAAGGAA	:.:::::::::.::.::	AACUUUCCCAAUCUCCUCAAC	Cleavage	length=331 3/3 +	1
gma-miR5369	stout_65#7:7165669|7166079	4	-1	1	19	9	27	UGAGAAAAGGAGGAUGUCA	:::..: ::::::::::.	UGAUGUACUCCUUUUCUUU	Cleavage	length=325 43/195 -	1
gma-miR5369	stout_65#7:7165669|7166079	4	-1	1	19	9	27	UGAGAAAAGGAGGAUGUCA	:::..: ::::::::::.	UGAUGUACUCCUUUUCUUU	Cleavage	length=238 2/195 -	1
gma-miR5369	stout_65#7:7165669|7166079	4	-1	1	19	9	27	UGAGAAAAGGAGGAUGUCA	:::..: ::::::::::.	UGAUGUACUCCUUUUCUUU	Cleavage	length=250 148/195 -	1
gma-miR5380c	stout_142#3:23151080|23151398	4	-1	1	21	93	113	AUGAAUGGUGAAGAUGAAGAG	:::::::::.:. ::::.	GCCUUCAUCUUUAUGAUUCGA	Cleavage	length=319 7/7 -	1
gma-miR5380c	stout_160#3:23151087|23151398	4	-1	1	21	86	106	AUGAAUGGUGAAGAUGAAGAG	:::::::::.:. ::::.	GCCUUCAUCUUUAUGAUUCGA	Cleavage	length=312 206/206 -	1
gma-miR9722	stout_160#3:23151087|23151398	4	-1	1	21	8	28	UAAUAGAGGGAAGAAGAUGAA	:::.:::::::::.:.:. :.	UUCGUCUUCUUCCUUUUGCUG	Cleavage	length=312 206/206 -	1
gma-miR9722	stout_142#3:23151080|23151398	4	-1	1	21	15	35	UAAUAGAGGGAAGAAGAUGAA	:::.:::::::::.:.:. :.	UUCGUCUUCUUCCUUUUGCUG	Cleavage	length=319 7/7 -	1
gma-miR9722	stout_81#6:16108429|16108566	4	-1	1	21	55	75	UAAUAGAGGGAAGAAGAUGAA	: :::::::::.::: ::	AGCUUCUUCUUCCUUCUUUUC	Cleavage	length=138 2/2 +	1
gma-miR9740	stout_141#3:37513450|37518445	4	-1	1	21	117	137	UGUAGGUUCCAGUGAGGGAAA	:::.::.:.::: :.::.::	CUUCUCUUAUUGGCAUCUGCA	Cleavage	length=216 2/2 -	1
gra-miR7486i	stout_7#4:14543700|14545059	4	-1	1	23	441	463	GCUGACGUGGAAGGAAAUCGCUA	:.:: :::::. .::::::	GAUGGGUUACCUUCUUUGUCAGC	Cleavage	length=633 84/84 +	1
gra-miR7494b	stout_81#6:16108429|16108566	4	-1	1	23	115	137	AGAGGGAGAAGCAGAAGAGAAUA	: :: ::::: :::::.:.:.:	CAAUCCCUUCUUCUUCUUCUUUU	Cleavage	length=138 2/2 +	2
gra-miR7494c	stout_106#4:1406947|1407437	4	-1	1	24	305	327	AUGGAGGAAAACAGAGGGAGAAGC	:::::.:: ::::::: ::::::	UCUUCUUCC-CUGUUUUGCUCCAU	Cleavage	length=342 2/2 +	1
gra-miR8672	stout_60#1:874288|877943	4	-1	1	24	116	139	AAGAGAAAUGAUUGUAUGAAACAG	: ::.: ::::.::::.:: :	GAAUCUCGUUCAAUUAUUUUUCCU	Cleavage	length=237 3/3 +	1
gra-miR8675b	stout_118#5:6254664|6256295	4	-1	1	24	375	398	AGGUGAUGAUGUGGUACAAUCUCA	:: :::::::::: :.::	GUCUUAUGCACCACAUCAUAAUCU	Cleavage	length=716 11/11 -	1
gra-miR8675c	stout_118#5:6254664|6256295	4	-1	1	24	375	398	AGGUGAUGAUGUGGUACAAUCUUA	:: :::::::::: :.::	GUCUUAUGCACCACAUCAUAAUCU	Cleavage	length=716 11/11 -	1
gra-miR8691	stout_179#1:344736|344831	4	-1	1	24	44	67	AGAUGAUGAGAAAGGAAAGUCAAG	::::.: ::::.: :::::	GGUUUCUUUUCCUUCUUACCAUCU	Cleavage	length=96 1/1 +	1
gra-miR8760	stout_140#4:22148876|22154649	4	-1	1	24	60	83	UGUGACAUCGUCAAAUUCGGCCAU	::::: ::::.::::::	GAUUGAGAAUUCGACGGUGUCACC	Cleavage	length=209 2/2 +	1
gra-miR8771d	stout_153#6:15074725|15075123	4	-1	1	21	59	79	UGCCAUGUAGGAUUGUCGUUA	.::.:::: :.:::::::	GGUUGAUAAUCGUGCAUGGCA	Translation	length=207 2/2 +	1
gso-miR3522a	stout_40#6:20560904|20561071	4	-1	1	21	102	123	UGAGACCAAAUGAGCA-GCUGA	:.::: ::.::::::: :::::	UUAGCCUGUUCAUUUGAUCUCA	Cleavage	length=168 1/1 -	1
gso-miR3522b	stout_40#6:20560904|20561071	4	-1	1	22	101	123	UGAGACCAAAUGAGCA-GCUGAC	:.::: ::.::::::: :::::	UUUAGCCUGUUCAUUUGAUCUCA	Cleavage	length=168 1/1 -	1
han-miR3630-3p	stout_35#6:2994849|2995408	4	-1	1	22	236	257	UGUGGGAAUCUCUCUGAUGCUU	:.::::.::: ::..::.:	CUCCGUCAGGGAGUUUUUCAUA	Cleavage	length=353 2/6 -	1
han-miR3630-3p	stout_35#6:2994849|2995408	4	-1	1	22	241	262	UGUGGGAAUCUCUCUGAUGCUU	:.::::.::: ::..::.:	CUCCGUCAGGGAGUUUUUCAUA	Cleavage	length=358 3/6 -	1
hbr-miR476	stout_148#7:11264363|11265377	4	-1	1	20	181	200	UAAUCCUUCUUUGCAAAGUC	::::: :.::::::: ::	AACUUUACGAAGAAGGUUUC	Cleavage	length=340 3/3 +	1
hbr-miR6168	stout_100#3:7001267|7003096	4	-1	1	21	80	100	UCUUGGUGCGGUGGACUGCUG	:.: ::::.:.::::::.	UUGUAUGCCACUGUACCAAGG	Cleavage	length=157 2/2 +	1
hbr-miR6170	stout_113#7:10982810|10982937	4	-1	1	21	94	114	CAAGAAACAGAAGAGAGGGAU	::..:.:::::: ::::::	UUCUUUUUCUUCUUUUUCUUC	Cleavage	length=128 1/1 +	1
hbr-miR6175	stout_65#7:7165669|7166079	4	-1	1	21	120	140	UGGUGGCUUUUAGGGCUCAAG	.::::::..::::::: .::	UUUGAGCUUUAAAAGCAGCCU	Cleavage	length=238 2/195 -	1
hbr-miR6175	stout_65#7:7165669|7166079	4	-1	1	21	120	140	UGGUGGCUUUUAGGGCUCAAG	.::::::..::::::: .::	UUUGAGCUUUAAAAGCAGCCU	Cleavage	length=250 148/195 -	1
hbr-miR6175	stout_65#7:7165669|7166079	4	-1	1	21	120	140	UGGUGGCUUUUAGGGCUCAAG	.::::::..::::::: .::	UUUGAGCUUUAAAAGCAGCCU	Cleavage	length=325 43/195 -	1
hme-miR-33	stout_7#4:14543700|14545059	4	-1	1	22	361	382	GUGCAUUGUAGUUGCAUUGCAC	: :: ::.::..::::::.	UAUCCAUUCAGCUGUAAUGCAU	Cleavage	length=633 84/84 +	1
hme-miR-9a	stout_142#3:23151080|23151398	4	-1	1	22	158	179	UAAAGUUAUGGUACCGAAGUUA	:: ::::.::. :.:::::	UCCCUCCGGUGCCGCAGCUUUA	Cleavage	length=319 7/7 -	1
hme-miR-9a	stout_160#3:23151087|23151398	4	-1	1	22	151	172	UAAAGUUAUGGUACCGAAGUUA	:: ::::.::. :.:::::	UCCCUCCGGUGCCGCAGCUUUA	Cleavage	length=312 206/206 -	1
hvu-miR6191	stout_63#3:8553668|8557481	4	-1	1	20	35	54	UAGAUUUGUCUAGAUAUGAA	: ::::::: :::..::::.	UCCAUAUCUUGACGGAUCUG	Translation	length=179 2/2 -	1
hvu-miR6205	stout_60#1:874288|877943	4	-1	1	23	70	92	AGGAUGUUUGGAUACGUUUUAGU	:::.:: :::::::::.:	AAAUAAAUGUUCCCAAACAUCUU	Cleavage	length=237 3/3 +	1
lja-miR7520	stout_201#2:14102878|14106749	4	-1	1	21	6	26	GAGGGGGAAGGUGAUGACAUC	:::: :: .::::::..::	ACUGUCUUCCUCUUCCCUUUC	Cleavage	length=312 3/3 +	1
mdm-miR395a	stout_120#7:13224577|13227148	4	-1	1	21	42	62	CUGAAGUGUUUGGGGGAACUC	: : :.::::.:..::::::	UAAUCCUCCCAGAUGCUUCAG	Cleavage	length=146 2/2 +	1
mdm-miR395b	stout_120#7:13224577|13227148	4	-1	1	21	42	62	CUGAAGUGUUUGGGGGAACUC	: : :.::::.:..::::::	UAAUCCUCCCAGAUGCUUCAG	Cleavage	length=146 2/2 +	1
mdm-miR395c	stout_120#7:13224577|13227148	4	-1	1	21	42	62	CUGAAGUGUUUGGGGGAACUC	: : :.::::.:..::::::	UAAUCCUCCCAGAUGCUUCAG	Cleavage	length=146 2/2 +	1
mdm-miR395d	stout_120#7:13224577|13227148	4	-1	1	21	42	62	CUGAAGUGUUUGGGGGAACUC	: : :.::::.:..::::::	UAAUCCUCCCAGAUGCUUCAG	Cleavage	length=146 2/2 +	1
mdm-miR395e	stout_120#7:13224577|13227148	4	-1	1	21	42	62	CUGAAGUGUUUGGGGGAACUC	: : :.::::.:..::::::	UAAUCCUCCCAGAUGCUUCAG	Cleavage	length=146 2/2 +	1
mdm-miR395f	stout_120#7:13224577|13227148	4	-1	1	21	42	62	CUGAAGUGUUUGGGGGAACUC	: : :.::::.:..::::::	UAAUCCUCCCAGAUGCUUCAG	Cleavage	length=146 2/2 +	1
mdm-miR395g	stout_120#7:13224577|13227148	4	-1	1	21	42	62	CUGAAGUGUUUGGGGGAACUC	: : :.::::.:..::::::	UAAUCCUCCCAGAUGCUUCAG	Cleavage	length=146 2/2 +	1
mdm-miR395h	stout_120#7:13224577|13227148	4	-1	1	21	42	62	CUGAAGUGUUUGGGGGAACUC	: : :.::::.:..::::::	UAAUCCUCCCAGAUGCUUCAG	Cleavage	length=146 2/2 +	1
mdm-miR395i	stout_120#7:13224577|13227148	4	-1	1	21	42	62	CUGAAGUGUUUGGGGGAACUC	: : :.::::.:..::::::	UAAUCCUCCCAGAUGCUUCAG	Cleavage	length=146 2/2 +	1
mdm-miR399d	stout_142#3:23151080|23151398	4	-1	1	21	243	263	UGCCAAAGGAGAGUUGCCCUA	:::.:::::: ::::::	GAAUGCAGCUCUCCAUUGGCA	Cleavage	length=319 7/7 -	1
mdm-miR399d	stout_160#3:23151087|23151398	4	-1	1	21	236	256	UGCCAAAGGAGAGUUGCCCUA	:::.:::::: ::::::	GAAUGCAGCUCUCCAUUGGCA	Cleavage	length=312 206/206 -	1
mdm-miR399i	stout_160#3:23151087|23151398	4	-1	1	21	236	256	UGCCAAAGGAGAGUUGCCCUG	:::.:::::: ::::::	GAAUGCAGCUCUCCAUUGGCA	Cleavage	length=312 206/206 -	1
mdm-miR399i	stout_142#3:23151080|23151398	4	-1	1	21	243	263	UGCCAAAGGAGAGUUGCCCUG	:::.:::::: ::::::	GAAUGCAGCUCUCCAUUGGCA	Cleavage	length=319 7/7 -	1
mdm-miR399j	stout_160#3:23151087|23151398	4	-1	1	21	236	256	UGCCAAAGGAGAGUUGCCCUG	:::.:::::: ::::::	GAAUGCAGCUCUCCAUUGGCA	Cleavage	length=312 206/206 -	1
mdm-miR399j	stout_142#3:23151080|23151398	4	-1	1	21	243	263	UGCCAAAGGAGAGUUGCCCUG	:::.:::::: ::::::	GAAUGCAGCUCUCCAUUGGCA	Cleavage	length=319 7/7 -	1
mes-miR171a	stout_29#6:29059174|29059620	4	-1	1	21	136	156	GGAUUGAGCCGCGUCAAUAUC	::::: ::.:: :::::..	AUUAUUGUCGUGGGUCAAUUU	Cleavage	length=198 2/2 -	1
mes-miR395a	stout_120#7:13224577|13227148	4	-1	1	21	42	62	CUGAAGUGUUUGGGGGAACUC	: : :.::::.:..::::::	UAAUCCUCCCAGAUGCUUCAG	Cleavage	length=146 2/2 +	1
mes-miR395b	stout_120#7:13224577|13227148	4	-1	1	21	42	62	CUGAAGUGUUUGGGGGAACUC	: : :.::::.:..::::::	UAAUCCUCCCAGAUGCUUCAG	Cleavage	length=146 2/2 +	1
mes-miR395c	stout_120#7:13224577|13227148	4	-1	1	21	42	62	CUGAAGUGUUUGGGGGAACUC	: : :.::::.:..::::::	UAAUCCUCCCAGAUGCUUCAG	Cleavage	length=146 2/2 +	1
mes-miR395d	stout_120#7:13224577|13227148	4	-1	1	21	42	62	CUGAAGUGUUUGGGGGAACUC	: : :.::::.:..::::::	UAAUCCUCCCAGAUGCUUCAG	Cleavage	length=146 2/2 +	1
mes-miR395e	stout_128#5:16399986|16402759	4	-1	1	21	12	32	CUGAAGGGUUUGGAGGAACUC	: :::.:::..::::.::	UGUUCCCUUCAAGUCCUUUAG	Cleavage	length=291 6/6 +	1
mes-miR399f	stout_160#3:23151087|23151398	4	-1	1	21	236	256	UGCCAAAGGAGAGUUGCCCUG	:::.:::::: ::::::	GAAUGCAGCUCUCCAUUGGCA	Cleavage	length=312 206/206 -	1
mes-miR399f	stout_142#3:23151080|23151398	4	-1	1	21	243	263	UGCCAAAGGAGAGUUGCCCUG	:::.:::::: ::::::	GAAUGCAGCUCUCCAUUGGCA	Cleavage	length=319 7/7 -	1
mtr-miR2087-3p	stout_245#5:23742924|23743245	4	-1	1	21	25	45	CUGCAGUCGGUUUCUUACUUC	::: .:: :::::::::::	AAAGGGAGUAACCGACUGCAA	Cleavage	length=322 2/2 +	1
mtr-miR2089-3p	stout_118#5:6254664|6256295	4	-1	1	22	614	635	AGGAUUGGUGUAAUAGGUAAAA	:: :::::::::::::	GAGGCCCGCUUACACCAAUCCU	Cleavage	length=716 11/11 -	1
mtr-miR2604	stout_118#5:6254664|6256295	4	-1	1	21	419	439	UAAUUUUUAUGUGGGAGUGUU	::.:.:::: :.:.::.::::	AAUAUUCCCUCGUGAAGAUUA	Cleavage	length=716 11/11 -	1
mtr-miR319c-5p	stout_192#7:3830539|3833275	4	-1	1	21	25	45	GGAGUUCCUUGCAGCCCAAAG	:::: ::::::: :.:::	AAUUGGAGUGCAAGGCAUUCC	Cleavage	length=501 29/29 +	1
mtr-miR395k	stout_120#7:13224577|13227148	4	-1	1	21	42	62	UUGAAGCGUUUGGGGGAACUC	: : :.::::.:.::::::.	UAAUCCUCCCAGAUGCUUCAG	Cleavage	length=146 2/2 +	1
mtr-miR399l	stout_142#3:23151080|23151398	4	-1	1	21	243	263	UGCCAAAGGAGAGUUGCCCUG	:::.:::::: ::::::	GAAUGCAGCUCUCCAUUGGCA	Cleavage	length=319 7/7 -	1
mtr-miR399l	stout_160#3:23151087|23151398	4	-1	1	21	236	256	UGCCAAAGGAGAGUUGCCCUG	:::.:::::: ::::::	GAAUGCAGCUCUCCAUUGGCA	Cleavage	length=312 206/206 -	1
mtr-miR399p	stout_160#3:23151087|23151398	4	-1	1	21	236	256	UGCCAAAGGAGAGUUGCCCUG	:::.:::::: ::::::	GAAUGCAGCUCUCCAUUGGCA	Cleavage	length=312 206/206 -	1
mtr-miR399p	stout_142#3:23151080|23151398	4	-1	1	21	243	263	UGCCAAAGGAGAGUUGCCCUG	:::.:::::: ::::::	GAAUGCAGCUCUCCAUUGGCA	Cleavage	length=319 7/7 -	1
mtr-miR399q	stout_160#3:23151087|23151398	4	-1	1	21	234	256	UGCCAAAGGAGAGCUGC--UCUU	.::: :::::::::: ::::::	GAGAAUGCAGCUCUCCAUUGGCA	Cleavage	length=312 206/206 -	1
mtr-miR399q	stout_142#3:23151080|23151398	4	-1	1	21	241	263	UGCCAAAGGAGAGCUGC--UCUU	.::: :::::::::: ::::::	GAGAAUGCAGCUCUCCAUUGGCA	Cleavage	length=319 7/7 -	1
mtr-miR5210	stout_68#2:18070699|18078880	4	-1	1	22	95	116	UAAAUGUGUUGGAAUUAAGGUU	: ::: ::.:.:..::::::	CAGCUUCUUUUCGAUGCAUUUA	Cleavage	length=134 2/2 -	1
mtr-miR5239	stout_106#4:1406947|1407437	4	-1	1	21	11	31	UGGGAGAAAAGAUAGAAUGUG	:::::: :.:: :::.:::	ACCAUUCUUUUUUCUCUUCCA	Cleavage	length=342 2/2 +	1
mtr-miR5254	stout_10#6:7460152|7460292	4	-1	1	21	27	47	AGGAGGUGGAAGCAUUUGUGA	::: ..:::::.:..:::.:	CCACCGGUGCUUUCGUCUCUU	Cleavage	length=141 2/2 +	1
mtr-miR5269b	stout_237#6:10325217|10325332	4	-1	1	24	52	75	AAAGUGGUGGGACAUACAUUGAUU	:: :: :: ::::::.::: ::	UUUCUAUCUACGUCCCAUCACAUU	Cleavage	length=116 1/1 +	1
mtr-miR5291a	stout_60#1:874288|877943	4	-1	1	24	183	206	GUUUGAUGGAUGGAUUGGAUGGAU	::.::::: ::::::::	ACAUGGGCAGUCCAUGCAUCAAAC	Cleavage	length=237 3/3 +	1
mtr-miR5291a	stout_172#5:19474707|19480942	4	-1	1	24	116	139	GUUUGAUGGAUGGAUUGGAUGGAU	:::: ::::.:::::::	AGAGUUCCAUGACAUCUAUCAAAC	Cleavage	length=187 2/2 +	1
mtr-miR5291b	stout_60#1:874288|877943	4	-1	1	24	183	206	GUUUGAUGGAUGGAUUGGAUGGAU	::.::::: ::::::::	ACAUGGGCAGUCCAUGCAUCAAAC	Cleavage	length=237 3/3 +	1
mtr-miR5291b	stout_172#5:19474707|19480942	4	-1	1	24	116	139	GUUUGAUGGAUGGAUUGGAUGGAU	:::: ::::.:::::::	AGAGUUCCAUGACAUCUAUCAAAC	Cleavage	length=187 2/2 +	1
mtr-miR5291c	stout_60#1:874288|877943	4	-1	1	24	183	206	GUUUGAUGGAUGGAUUGGAUGGAU	::.::::: ::::::::	ACAUGGGCAGUCCAUGCAUCAAAC	Cleavage	length=237 3/3 +	1
mtr-miR5291c	stout_172#5:19474707|19480942	4	-1	1	24	116	139	GUUUGAUGGAUGGAUUGGAUGGAU	:::: ::::.:::::::	AGAGUUCCAUGACAUCUAUCAAAC	Cleavage	length=187 2/2 +	1
mtr-miR5747	stout_137#3:8587365|8593382	4	-1	1	24	30	53	AAAAGAAUACUCAUACAUAACAUU	::::.::.::.: :::::	AGUAAAAUGUGUGGGUGUGCUUUU	Cleavage	length=221 4/4 -	1
nta-miR171a	stout_29#6:29059174|29059620	4	-1	1	21	26	46	UAUUGGUGCGGUUCAAUGAGA	:. :::::..::..::.::	CAUUCUUGAAUUGCGUCAGUA	Cleavage	length=198 2/2 -	1
nta-miR395a	stout_120#7:13224577|13227148	4	-1	1	21	42	62	CUGAAGUGUUUGGGGGAACUC	: : :.::::.:..::::::	UAAUCCUCCCAGAUGCUUCAG	Cleavage	length=146 2/2 +	1
nta-miR395b	stout_120#7:13224577|13227148	4	-1	1	21	42	62	CUGAAGUGUUUGGGGGAACUC	: : :.::::.:..::::::	UAAUCCUCCCAGAUGCUUCAG	Cleavage	length=146 2/2 +	1
nta-miR395c	stout_120#7:13224577|13227148	4	-1	1	21	42	62	CUGAAGUGUUUGGGGGAACUC	: : :.::::.:..::::::	UAAUCCUCCCAGAUGCUUCAG	Cleavage	length=146 2/2 +	1
nta-miR6146a	stout_79#3:39447683|39448599	4	-1	1	22	60	81	UUUGUCCAAUGAAACACUUAUC	:.:: : :::.::::::::	CUUGAGAGCUUCGUUGGACAAC	Cleavage	length=183 8/8 +	1
osa-miR1428a-5p	stout_13#5:18083534|18083985	4	-1	1	21	213	233	CGUUUUGCAAAUUCGCAGGCC	.:: :::::::: :::::	AAUCUACGAAUUUGGAAAACU	Cleavage	length=452 2/2 -	1
osa-miR171i-3p	stout_29#6:29059174|29059620	4	-1	1	21	136	156	GGAUUGAGCCGCGUCAAUAUC	::::: ::.:: :::::..	AUUAUUGUCGUGGGUCAAUUU	Cleavage	length=198 2/2 -	1
osa-miR1858a	stout_201#2:14102878|14106749	4	-1	1	19	1	19	GAGAGGAGGACGGAGUGGG	:. :: :.:::.::::::.	CUGACACUGUCUUCCUCUU	Cleavage	length=312 3/3 +	1
osa-miR1858b	stout_201#2:14102878|14106749	4	-1	1	19	1	19	GAGAGGAGGACGGAGUGGG	:. :: :.:::.::::::.	CUGACACUGUCUUCCUCUU	Cleavage	length=312 3/3 +	1
osa-miR2918	stout_168#4:8805232|8810419	4	-1	1	21	131	151	AUCCGUGUUGUCUGCGCUUUA	: ::::::: : ::.:.::::	UCAAGCGCAUAGAAUAUGGAU	Translation	length=335 3/3 -	1
osa-miR396d	stout_245#5:23742924|23743245	4	-1	1	21	109	129	UCCACAGGCUUUCUUGAACGG	:: :::::...:: ::::::	ACGGUCAAGGGGGCGUGUGGA	Cleavage	length=322 2/2 +	1
osa-miR396e-5p	stout_245#5:23742924|23743245	4	-1	1	21	109	129	UCCACAGGCUUUCUUGAACUG	: :::::...:: ::::::	ACGGUCAAGGGGGCGUGUGGA	Cleavage	length=322 2/2 +	1
osa-miR396g	stout_245#5:23742924|23743245	4	-1	1	21	109	129	UCCACAGGCUUUCUUGAACGG	:: :::::...:: ::::::	ACGGUCAAGGGGGCGUGUGGA	Cleavage	length=322 2/2 +	1
osa-miR396h	stout_245#5:23742924|23743245	4	-1	1	21	109	129	UCCACAGGCUUUCUUGAACGG	:: :::::...:: ::::::	ACGGUCAAGGGGGCGUGUGGA	Cleavage	length=322 2/2 +	1
osa-miR3979-3p	stout_217#3:25808391|25808702	4	-1	1	20	151	170	CUUCGGGGGAGGAGAGAAGC	::: .: :::::..:.::::	GCUGUUGUCCUCUUCUGAAG	Cleavage	length=228 2/2 -	1
osa-miR399d	stout_142#3:23151080|23151398	4	-1	1	21	243	263	UGCCAAAGGAGAGUUGCCCUG	:::.:::::: ::::::	GAAUGCAGCUCUCCAUUGGCA	Cleavage	length=319 7/7 -	1
osa-miR399d	stout_160#3:23151087|23151398	4	-1	1	21	236	256	UGCCAAAGGAGAGUUGCCCUG	:::.:::::: ::::::	GAAUGCAGCUCUCCAUUGGCA	Cleavage	length=312 206/206 -	1
osa-miR399j	stout_160#3:23151087|23151398	4	-1	1	21	236	256	UGCCAAAGGAGAGUUGCCCUA	:::.:::::: ::::::	GAAUGCAGCUCUCCAUUGGCA	Cleavage	length=312 206/206 -	1
osa-miR399j	stout_142#3:23151080|23151398	4	-1	1	21	243	263	UGCCAAAGGAGAGUUGCCCUA	:::.:::::: ::::::	GAAUGCAGCUCUCCAUUGGCA	Cleavage	length=319 7/7 -	1
osa-miR435	stout_177#6:13602735|13603023	4	-1	1	20	189	208	UUAUCCGGUAUUGGAGUUGA	..:::::::::: ::::.	CGGGCUCCAAUACCCGAUAG	Cleavage	length=289 5/5 +	1
osa-miR5149	stout_227#4:5874655|5875078	4	-1	1	22	93	114	GAGGAGCUGUGACGAUUUGGGA	:::: :::..::.::.::	AAAAAAAUGGUCGUAGUUCUUC	Cleavage	length=114 5/5 -	1
osa-miR5150-5p	stout_172#5:19474707|19480942	4	-1	1	24	78	101	AGCUUCUGACAGCUGCAGUUUCUC	: : ::::::::.::: :::: .:	GCGUAACUGCAGUUGUAAGAAAUU	Cleavage	length=187 2/2 +	1
osa-miR529b	stout_150#1:27194627|27201835	4	-1	1	21	58	78	AGAAGAGAGAGAGUACAGCUU	:. :::.:.::::::::.	UUGUAGUAUUUUCUCUCUUUC	Cleavage	length=338 2/2 -	1
osa-miR5490	stout_35#6:2994849|2995408	4	-1	1	21	299	319	UUGGAUUUUUAUUUAGGACGG	.: :: ..::::..::::::	AUGACCAGGAUAAGGAUCCAA	Cleavage	length=358 3/6 -	1
osa-miR5490	stout_35#6:2994849|2995408	4	-1	1	21	294	314	UUGGAUUUUUAUUUAGGACGG	.: :: ..::::..::::::	AUGACCAGGAUAAGGAUCCAA	Cleavage	length=353 2/6 -	1
osa-miR5512a	stout_255#3:39337788|39338275	4	-1	1	21	76	96	UAGGAUAUGGUAAUGCUAAAA	::::::.::::::.::	AAGCAGCAUUGCCAUAUUCUU	Cleavage	length=328 16/16 +	1
osa-miR5512a	stout_12#1:20458665|20464986	4	-1	1	21	132	152	UAGGAUAUGGUAAUGCUAAAA	::::::::.:::.:. ::	CAAUAGCAUUAUCAUGUUGUA	Cleavage	length=253 2/2 +	1
osa-miR5512b	stout_255#3:39337788|39338275	4	-1	1	21	76	96	UAGGAUAUGGUAAUGCUAAAA	::::::.::::::.::	AAGCAGCAUUGCCAUAUUCUU	Cleavage	length=328 16/16 +	1
osa-miR5512b	stout_12#1:20458665|20464986	4	-1	1	21	132	152	UAGGAUAUGGUAAUGCUAAAA	::::::::.:::.:. ::	CAAUAGCAUUAUCAUGUUGUA	Cleavage	length=253 2/2 +	1
osa-miR5802	stout_21#1:3079900|3082891	4	-1	1	24	180	203	AUGGACUGUACUUUGUAAAGCGGA	: ::.:::.:::::::.: :	UGACCCUUGCAAGGUACAGUUCCU	Cleavage	length=285 4/4 -	1
osa-miR815a	stout_113#7:10982810|10982937	4	-1	1	21	66	86	AAGGGGAUUGAGGAGAUUGGG	.:: :: :::.:::...:::	AUCAUUCCCCUUAAUUUUCUU	Cleavage	length=128 1/1 +	1
osa-miR815b	stout_113#7:10982810|10982937	4	-1	1	21	66	86	AAGGGGAUUGAGGAGAUUGGG	.:: :: :::.:::...:::	AUCAUUCCCCUUAAUUUUCUU	Cleavage	length=128 1/1 +	1
osa-miR815c	stout_113#7:10982810|10982937	4	-1	1	21	66	86	AAGGGGAUUGAGGAGAUUGGG	.:: :: :::.:::...:::	AUCAUUCCCCUUAAUUUUCUU	Cleavage	length=128 1/1 +	1
ppt-miR1053-5p	stout_192#7:3830539|3833275	4	-1	1	24	235	258	GAUGGGUUAUCUCAAAGUGGACUU	.: ::::::::::....:.	GAUAAUAGUUUGAGAUAAUUUGUU	Cleavage	length=501 29/29 +	1
ppt-miR1220a	stout_252#5:8005998|8006153	4	-1	1	21	121	141	UUCCGGUGGUGAGGAAGAUAG	:::: :.:::.: :.::::	ACAUCUCCUUCAUCCCUGGAA	Cleavage	length=156 2/2 -	1
ppt-miR1220a	stout_116#6:22890556|22891518	4	-1	1	21	52	72	UUCCGGUGGUGAGGAAGAUAG	.:: ::::..:::..::.:	AGGUCAUCCUUGCCAUUGGGA	Cleavage	length=115 2/2 -	1
ppt-miR1220b	stout_116#6:22890556|22891518	4	-1	1	21	52	72	UUCCGGUGGUGAGGAAGAUAG	.:: ::::..:::..::.:	AGGUCAUCCUUGCCAUUGGGA	Cleavage	length=115 2/2 -	1
ppt-miR1220b	stout_252#5:8005998|8006153	4	-1	1	21	121	141	UUCCGGUGGUGAGGAAGAUAG	:::: :.:::.: :.::::	ACAUCUCCUUCAUCCCUGGAA	Cleavage	length=156 2/2 -	1
ppt-miR529a	stout_148#7:11264363|11265377	4	-1	1	21	218	238	CGAAGAGAGAGAGCACAGCCC	::::::::::.:.:::	UCAAUGUGCUCUCUUUUUUCA	Cleavage	length=340 3/3 +	1
ppt-miR529b	stout_148#7:11264363|11265377	4	-1	1	21	218	238	CGAAGAGAGAGAGCACAGCCC	::::::::::.:.:::	UCAAUGUGCUCUCUUUUUUCA	Cleavage	length=340 3/3 +	1
ppt-miR529c	stout_148#7:11264363|11265377	4	-1	1	21	218	238	CGAAGAGAGAGAGCACAGCCC	::::::::::.:.:::	UCAAUGUGCUCUCUUUUUUCA	Cleavage	length=340 3/3 +	1
ppt-miR529d	stout_148#7:11264363|11265377	4	-1	1	21	218	238	AGAAGAGAGAGAGCACAGCCC	::::::::::.:.:::	UCAAUGUGCUCUCUUUUUUCA	Cleavage	length=340 3/3 +	1
ppt-miR529e	stout_150#1:27194627|27201835	4	-1	1	21	58	78	AGAAGAGAGAGAGUACAGCCC	:. :::.:.::::::::.	UUGUAGUAUUUUCUCUCUUUC	Cleavage	length=338 2/2 -	1
ppt-miR529f	stout_150#1:27194627|27201835	4	-1	1	21	58	78	AGAAGAGAGAGAGUACAGCCC	:. :::.:.::::::::.	UUGUAGUAUUUUCUCUCUUUC	Cleavage	length=338 2/2 -	1
ppt-miR904a	stout_164#4:13836857|13837022	4	-1	1	21	111	131	UCUUGUCAAUGUUUAGGGGCA	: ::: : :::: :::.::::	UUCCCAUCAACACUGAUAAGA	Cleavage	length=166 3/3 +	1
ppt-miR904b	stout_164#4:13836857|13837022	4	-1	1	21	111	131	UCUUGUCAAUGUUUAGGGGCA	: ::: : :::: :::.::::	UUCCCAUCAACACUGAUAAGA	Cleavage	length=166 3/3 +	1
pta-miR1315	stout_141#3:37513450|37518445	4	-1	1	21	102	122	UGGAGGCCUGUCAGGUUCCCA	: ::: ::::::::.::.	GUGCAACGUGACAGGCUUCUC	Cleavage	length=216 2/2 -	1
ptc-miR171k	stout_29#6:29059174|29059620	4	-1	1	21	136	156	GGAUUGAGCCGCGCCAAUAUC	::::: ::.:: :::::..	AUUAUUGUCGUGGGUCAAUUU	Cleavage	length=198 2/2 -	1
ptc-miR395a	stout_128#5:16399986|16402759	4	-1	1	21	12	32	CUGAAGGGUUUGGAGGAACUC	: :::.:::..::::.::	UGUUCCCUUCAAGUCCUUUAG	Cleavage	length=291 6/6 +	1
ptc-miR395b	stout_120#7:13224577|13227148	4	-1	1	21	42	62	CUGAAGUGUUUGGGGGAACUC	: : :.::::.:..::::::	UAAUCCUCCCAGAUGCUUCAG	Cleavage	length=146 2/2 +	1
ptc-miR395c	stout_120#7:13224577|13227148	4	-1	1	21	42	62	CUGAAGUGUUUGGGGGAACUC	: : :.::::.:..::::::	UAAUCCUCCCAGAUGCUUCAG	Cleavage	length=146 2/2 +	1
ptc-miR395d	stout_120#7:13224577|13227148	4	-1	1	21	42	62	CUGAAGUGUUUGGGGGAACUC	: : :.::::.:..::::::	UAAUCCUCCCAGAUGCUUCAG	Cleavage	length=146 2/2 +	1
ptc-miR395e	stout_120#7:13224577|13227148	4	-1	1	21	42	62	CUGAAGUGUUUGGGGGAACUC	: : :.::::.:..::::::	UAAUCCUCCCAGAUGCUUCAG	Cleavage	length=146 2/2 +	1
ptc-miR395f	stout_120#7:13224577|13227148	4	-1	1	21	42	62	CUGAAGUGUUUGGGGGAACUC	: : :.::::.:..::::::	UAAUCCUCCCAGAUGCUUCAG	Cleavage	length=146 2/2 +	1
ptc-miR395g	stout_120#7:13224577|13227148	4	-1	1	21	42	62	CUGAAGUGUUUGGGGGAACUC	: : :.::::.:..::::::	UAAUCCUCCCAGAUGCUUCAG	Cleavage	length=146 2/2 +	1
ptc-miR395h	stout_120#7:13224577|13227148	4	-1	1	21	42	62	CUGAAGUGUUUGGGGGAACUC	: : :.::::.:..::::::	UAAUCCUCCCAGAUGCUUCAG	Cleavage	length=146 2/2 +	1
ptc-miR395i	stout_120#7:13224577|13227148	4	-1	1	21	42	62	CUGAAGUGUUUGGGGGAACUC	: : :.::::.:..::::::	UAAUCCUCCCAGAUGCUUCAG	Cleavage	length=146 2/2 +	1
ptc-miR395j	stout_120#7:13224577|13227148	4	-1	1	21	42	62	CUGAAGUGUUUGGGGGAACUC	: : :.::::.:..::::::	UAAUCCUCCCAGAUGCUUCAG	Cleavage	length=146 2/2 +	1
ptc-miR395k	stout_120#7:13224577|13227148	4	-1	1	21	42	62	CUGAAGUGUUUGGGGGAACUC	: : :.::::.:..::::::	UAAUCCUCCCAGAUGCUUCAG	Cleavage	length=146 2/2 +	1
ptc-miR399i	stout_160#3:23151087|23151398	4	-1	1	21	236	256	UGCCAAAGGAGAGUUGCCCUA	:::.:::::: ::::::	GAAUGCAGCUCUCCAUUGGCA	Cleavage	length=312 206/206 -	1
ptc-miR399i	stout_142#3:23151080|23151398	4	-1	1	21	243	263	UGCCAAAGGAGAGUUGCCCUA	:::.:::::: ::::::	GAAUGCAGCUCUCCAUUGGCA	Cleavage	length=319 7/7 -	1
ptc-miR482c-3p	stout_28#1:27165294|27166311	4	-1	1	22	4	25	UCUUUCCGAGUCCUCCCAUACC	::: : :: :.:::::::::	UCUAUCGUAGUAUUCGGAAAGA	Cleavage	length=249 7/7 -	1
ptc-miR6464	stout_132#2:7148320|7148900	4	-1	1	21	260	280	UGAUUGCUUGUUGGAUAUUAU	::::: : ::.::::::::.	AUAAUUUACAGCAAGCAAUUC	Cleavage	length=445 6/6 +	1
pti-miR5475	stout_37#6:13602576|13602757	4	-1	1	21	1	21	UCGGAGGAUUAACGUCGUUUU	.: :::: ::.:::.::.::	CGACCGACCUUGAUCUUCUGA	Cleavage	length=182 3/3 -	1
pti-miR5479	stout_122#4:21648254|21653882	4	-1	1	22	18	39	GACGAUGAUUAAGAUUGGAAAG	::::.:.: :::..::::.::.	CUUUUCGAACUUGGUCAUUGUU	Cleavage	length=180 6/6 -	1
pvu-miR2119	stout_7#4:14543700|14545059	4	-1	1	21	82	102	UCAAAGGGAGUUGUAGGGGAA	::..:.: ::.:::..:::::	UUUUCUUUCAGCUCUUUUUGA	Cleavage	length=633 84/84 +	1
pvu-miR399a	stout_142#3:23151080|23151398	4	-1	1	21	243	263	UGCCAAAGGAGAGUUGCCCUG	:::.:::::: ::::::	GAAUGCAGCUCUCCAUUGGCA	Cleavage	length=319 7/7 -	1
pvu-miR399a	stout_160#3:23151087|23151398	4	-1	1	21	236	256	UGCCAAAGGAGAGUUGCCCUG	:::.:::::: ::::::	GAAUGCAGCUCUCCAUUGGCA	Cleavage	length=312 206/206 -	1
rco-miR395a	stout_120#7:13224577|13227148	4	-1	1	21	42	62	CUGAAGUGUUUGGGGGAACUC	: : :.::::.:..::::::	UAAUCCUCCCAGAUGCUUCAG	Cleavage	length=146 2/2 +	1
rco-miR395b	stout_120#7:13224577|13227148	4	-1	1	21	42	62	CUGAAGUGUUUGGGGGAACUC	: : :.::::.:..::::::	UAAUCCUCCCAGAUGCUUCAG	Cleavage	length=146 2/2 +	1
rco-miR395c	stout_120#7:13224577|13227148	4	-1	1	21	42	62	CUGAAGUGUUUGGGGGAACUC	: : :.::::.:..::::::	UAAUCCUCCCAGAUGCUUCAG	Cleavage	length=146 2/2 +	1
rco-miR395d	stout_120#7:13224577|13227148	4	-1	1	21	42	62	CUGAAGUGUUUGGGGGAACUC	: : :.::::.:..::::::	UAAUCCUCCCAGAUGCUUCAG	Cleavage	length=146 2/2 +	1
rco-miR395e	stout_120#7:13224577|13227148	4	-1	1	21	42	62	CUGAAGUGUUUGGGGGAACUC	: : :.::::.:..::::::	UAAUCCUCCCAGAUGCUUCAG	Cleavage	length=146 2/2 +	1
rco-miR399a	stout_142#3:23151080|23151398	4	-1	1	21	243	263	UGCCAAAGGAGAGUUGCCCUG	:::.:::::: ::::::	GAAUGCAGCUCUCCAUUGGCA	Cleavage	length=319 7/7 -	1
rco-miR399a	stout_160#3:23151087|23151398	4	-1	1	21	236	256	UGCCAAAGGAGAGUUGCCCUG	:::.:::::: ::::::	GAAUGCAGCUCUCCAUUGGCA	Cleavage	length=312 206/206 -	1
rgl-miR7807b-3p	stout_213#3:8316761|8317837	4	-1	1	22	120	141	UUGAGAUUUUCAUAUAGUUACU	::: : ::::::::. :::	CUGAACGAGAUGAAAAUUCCAA	Cleavage	length=246 3/3 -	1
rgl-miR7810	stout_179#1:344736|344831	4	-1	1	21	14	34	AGAGGAAGAGUUUUCUGGCUC	:.:: :.:.:::::.:::	UCGUCAUCAGAUUCUUCUUCU	Cleavage	length=96 1/1 +	1
sbi-miR171h	stout_29#6:29059174|29059620	4	-1	1	21	136	156	GGAUUGAGCCGCGUCAAUAUC	::::: ::.:: :::::..	AUUAUUGUCGUGGGUCAAUUU	Cleavage	length=198 2/2 -	1
sbi-miR396e	stout_245#5:23742924|23743245	4	-1	1	22	109	130	UUCCACAGGCUUUCUUGAACUG	: :::::...:: :::::::	ACGGUCAAGGGGGCGUGUGGAA	Cleavage	length=322 2/2 +	1
sbi-miR399d	stout_160#3:23151087|23151398	4	-1	1	21	236	256	UGCCAAAGGAGAGUUGCCCUG	:::.:::::: ::::::	GAAUGCAGCUCUCCAUUGGCA	Cleavage	length=312 206/206 -	1
sbi-miR399d	stout_142#3:23151080|23151398	4	-1	1	21	243	263	UGCCAAAGGAGAGUUGCCCUG	:::.:::::: ::::::	GAAUGCAGCUCUCCAUUGGCA	Cleavage	length=319 7/7 -	1
sbi-miR399i	stout_142#3:23151080|23151398	4	-1	1	21	243	263	UGCCAAAGGAGAGUUGCCCUG	:::.:::::: ::::::	GAAUGCAGCUCUCCAUUGGCA	Cleavage	length=319 7/7 -	1
sbi-miR399i	stout_160#3:23151087|23151398	4	-1	1	21	236	256	UGCCAAAGGAGAGUUGCCCUG	:::.:::::: ::::::	GAAUGCAGCUCUCCAUUGGCA	Cleavage	length=312 206/206 -	1
sly-miR171c	stout_29#6:29059174|29059620	4	-1	1	21	26	46	UAUUGGUGCGGUUCAAUGAGA	:. :::::..::..::.::	CAUUCUUGAAUUGCGUCAGUA	Cleavage	length=198 2/2 -	1
sly-miR395a	stout_120#7:13224577|13227148	4	-1	1	22	41	62	CUGAAGUGUUUGGGGGAACUCC	: : :.::::.:..::::::	CUAAUCCUCCCAGAUGCUUCAG	Cleavage	length=146 2/2 +	1
sly-miR395b	stout_120#7:13224577|13227148	4	-1	1	22	41	62	CUGAAGUGUUUGGGGGAACUCC	: : :.::::.:..::::::	CUAAUCCUCCCAGAUGCUUCAG	Cleavage	length=146 2/2 +	1
sly-miR399	stout_142#3:23151080|23151398	4	-1	1	21	243	263	UGCCAAAGGAGAGUUGCCCUA	:::.:::::: ::::::	GAAUGCAGCUCUCCAUUGGCA	Cleavage	length=319 7/7 -	1
sly-miR399	stout_160#3:23151087|23151398	4	-1	1	21	236	256	UGCCAAAGGAGAGUUGCCCUA	:::.:::::: ::::::	GAAUGCAGCUCUCCAUUGGCA	Cleavage	length=312 206/206 -	1
sly-miR482d-5p	stout_45#Scaffold000113:283337|286431	4	-1	1	21	100	120	GGAGUGGGUGGGAUGGAAAAA	:: : ::.::::.::.::.	AGUUGCAAUUCCACUCAUUCU	Cleavage	length=173 3/3 -	1
sly-miR9477-3p	stout_225#Scaffold000113:283337|283650	4	-1	1	24	181	204	UUGGGAAAGGGAACAACUGAUAGU	: ::::: :::.: ::.:::.	UGGAGCAGUUUUUCUCGUUUCCAG	Cleavage	length=237 3/3 -	1
sly-miR9477-3p	stout_45#Scaffold000113:283337|286431	4	-1	1	24	34	57	UUGGGAAAGGGAACAACUGAUAGU	: ::::: :::.: ::.:::.	UGGAGCAGUUUUUCUCGUUUCCAG	Cleavage	length=173 3/3 -	1
smo-miR1102	stout_192#7:3830539|3833275	4	-1	1	21	224	244	AGCUAUUGCCAGCGUCAAGCA	: .:::: :::: .:::::.:	UCUUUGAAGCUGAUAAUAGUU	Cleavage	length=501 29/29 +	1
smo-miR1103-3p	stout_148#7:11264363|11265377	4	-1	1	24	215	238	UGGAAAAAGGAGGUGCAUUCUUGU	::::..:. .::::::.::	UUCUCAAUGUGCUCUCUUUUUUCA	Translation	length=340 3/3 +	1
ssp-miR437b	stout_25#2:9018086|9019265	4	-1	1	21	392	412	AAAGUUAGACAAGUUUGACAU	:: ..::.::::.::..:::	UUGAUGAAUUUGUUUAGUUUU	Cleavage	length=517 7/12 +	1
ssp-miR437b	stout_25#2:9018086|9019265	4	-1	1	21	379	399	AAAGUUAGACAAGUUUGACAU	:: ..::.::::.::..:::	UUGAUGAAUUUGUUUAGUUUU	Cleavage	length=504 4/12 +	1
stu-miR395a	stout_120#7:13224577|13227148	4	-1	1	21	42	62	CUGAAGUGUUUGGGGGAACUC	: : :.::::.:..::::::	UAAUCCUCCCAGAUGCUUCAG	Cleavage	length=146 2/2 +	1
stu-miR395b	stout_120#7:13224577|13227148	4	-1	1	21	42	62	CUGAAGUGUUUGGGGGAACUC	: : :.::::.:..::::::	UAAUCCUCCCAGAUGCUUCAG	Cleavage	length=146 2/2 +	1
stu-miR395c	stout_120#7:13224577|13227148	4	-1	1	21	42	62	CUGAAGUGUUUGGGGGAACUC	: : :.::::.:..::::::	UAAUCCUCCCAGAUGCUUCAG	Cleavage	length=146 2/2 +	1
stu-miR395d	stout_120#7:13224577|13227148	4	-1	1	21	42	62	CUGAAGUGUUUGGGGGAACUC	: : :.::::.:..::::::	UAAUCCUCCCAGAUGCUUCAG	Cleavage	length=146 2/2 +	1
stu-miR395e	stout_120#7:13224577|13227148	4	-1	1	21	42	62	CUGAAGUGUUUGGGGGAACUC	: : :.::::.:..::::::	UAAUCCUCCCAGAUGCUUCAG	Cleavage	length=146 2/2 +	1
stu-miR395f	stout_120#7:13224577|13227148	4	-1	1	21	42	62	CUGAAGUGUUUGGGGGAACUC	: : :.::::.:..::::::	UAAUCCUCCCAGAUGCUUCAG	Cleavage	length=146 2/2 +	1
stu-miR395g	stout_120#7:13224577|13227148	4	-1	1	21	42	62	CUGAAGUGUUUGGGGGAACUC	: : :.::::.:..::::::	UAAUCCUCCCAGAUGCUUCAG	Cleavage	length=146 2/2 +	1
stu-miR395h	stout_120#7:13224577|13227148	4	-1	1	21	42	62	CUGAAGUGUUUGGGGGAACUC	: : :.::::.:..::::::	UAAUCCUCCCAGAUGCUUCAG	Cleavage	length=146 2/2 +	1
stu-miR395i	stout_120#7:13224577|13227148	4	-1	1	21	42	62	CUGAAGUGUUUGGGGGAACUC	: : :.::::.:..::::::	UAAUCCUCCCAGAUGCUUCAG	Cleavage	length=146 2/2 +	1
stu-miR395j	stout_120#7:13224577|13227148	4	-1	1	21	42	62	CUGAAGUGUUUGGGGGAACUC	: : :.::::.:..::::::	UAAUCCUCCCAGAUGCUUCAG	Cleavage	length=146 2/2 +	1
stu-miR399i-3p	stout_160#3:23151087|23151398	4	-1	1	21	236	256	UGCCAAAGGAGAGUUGCCCUA	:::.:::::: ::::::	GAAUGCAGCUCUCCAUUGGCA	Cleavage	length=312 206/206 -	1
stu-miR399i-3p	stout_142#3:23151080|23151398	4	-1	1	21	243	263	UGCCAAAGGAGAGUUGCCCUA	:::.:::::: ::::::	GAAUGCAGCUCUCCAUUGGCA	Cleavage	length=319 7/7 -	1
stu-miR5303f	stout_7#4:14543700|14545059	4	-1	1	24	452	475	AUUUUUGGAGAAUCUGACACGGGU	.:. :::::: ::::::: :::	UUCUUUGUCAGCUUCUCCACAAAC	Cleavage	length=633 84/84 +	1
stu-miR6023	stout_60#1:874288|877943	4	-1	1	22	97	118	UUCCAUGAAAGUGUUUUUGGAU	: .:: : :::. :::::::::	AAUCACACACAUCUUCAUGGAA	Translation	length=237 3/3 +	1
stu-miR8024a-5p	stout_194#4:18601699|18605049	4	-1	1	24	46	69	UUGAAGAAUUUAAAGACUUCAACU	: ::::: ::::: ::::::	UACUCAAGUCAUUAAAAACUUCAA	Cleavage	length=349 6/6 +	1
tae-miR395b	stout_120#7:13224577|13227148	4	-1	1	20	42	61	UGAAGUGUUUGGGGGAACUC	: : :.::::.:..:::::	UAAUCCUCCCAGAUGCUUCA	Cleavage	length=146 2/2 +	1
tae-miR9773	stout_13#5:18083534|18083985	4	-1	1	24	35	58	UUUGUUUUUAUGUUAUUUUGUGAA	::.::::: ::::.::::	UGUUGAAGAUAACUAAAAAGCAAA	Translation	length=452 2/2 -	1
tcc-miR395a	stout_120#7:13224577|13227148	4	-1	1	21	42	62	CUGAAGUGUUUGGGGGAACUC	: : :.::::.:..::::::	UAAUCCUCCCAGAUGCUUCAG	Cleavage	length=146 2/2 +	1
tcc-miR395b	stout_120#7:13224577|13227148	4	-1	1	21	42	62	CUGAAGUGUUUGGGGGAACUC	: : :.::::.:..::::::	UAAUCCUCCCAGAUGCUUCAG	Cleavage	length=146 2/2 +	1
tcc-miR399c	stout_142#3:23151080|23151398	4	-1	1	21	243	263	UGCCAAUGGAGAUUUGCCCAG	:::. ::::::::::::	GAAUGCAGCUCUCCAUUGGCA	Cleavage	length=319 7/7 -	1
tcc-miR399c	stout_160#3:23151087|23151398	4	-1	1	21	236	256	UGCCAAUGGAGAUUUGCCCAG	:::. ::::::::::::	GAAUGCAGCUCUCCAUUGGCA	Cleavage	length=312 206/206 -	1
tcc-miR399i	stout_142#3:23151080|23151398	4	-1	1	21	243	263	UGCCAAAGGAGAGUUGCCCUG	:::.:::::: ::::::	GAAUGCAGCUCUCCAUUGGCA	Cleavage	length=319 7/7 -	1
tcc-miR399i	stout_160#3:23151087|23151398	4	-1	1	21	236	256	UGCCAAAGGAGAGUUGCCCUG	:::.:::::: ::::::	GAAUGCAGCUCUCCAUUGGCA	Cleavage	length=312 206/206 -	1
vun-miR395	stout_120#7:13224577|13227148	4	-1	1	21	42	62	CUGAAGUGUUUGGGGGAACUC	: : :.::::.:..::::::	UAAUCCUCCCAGAUGCUUCAG	Cleavage	length=146 2/2 +	1
vun-miR399a	stout_160#3:23151087|23151398	4	-1	1	21	236	256	UGCCAAAGGAGAGUUGCCCUG	:::.:::::: ::::::	GAAUGCAGCUCUCCAUUGGCA	Cleavage	length=312 206/206 -	1
vun-miR399a	stout_142#3:23151080|23151398	4	-1	1	21	243	263	UGCCAAAGGAGAGUUGCCCUG	:::.:::::: ::::::	GAAUGCAGCUCUCCAUUGGCA	Cleavage	length=319 7/7 -	1
vvi-miR3640-5p	stout_220#7:10360628|10361215	4	-1	1	24	4	27	ACCUGAUUGGUGAUGCUUUUUUGG	::: :::::.::: ::::	AAUCUAAAACAUCAUCAAACAGGC	Cleavage	length=133 7/7 +	1
vvi-miR395a	stout_120#7:13224577|13227148	4	-1	1	21	42	62	CUGAAGUGUUUGGGGGAACUC	: : :.::::.:..::::::	UAAUCCUCCCAGAUGCUUCAG	Cleavage	length=146 2/2 +	1
vvi-miR395b	stout_120#7:13224577|13227148	4	-1	1	21	42	62	CUGAAGUGUUUGGGGGAACUC	: : :.::::.:..::::::	UAAUCCUCCCAGAUGCUUCAG	Cleavage	length=146 2/2 +	1
vvi-miR395c	stout_120#7:13224577|13227148	4	-1	1	21	42	62	CUGAAGUGUUUGGGGGAACUC	: : :.::::.:..::::::	UAAUCCUCCCAGAUGCUUCAG	Cleavage	length=146 2/2 +	1
vvi-miR395d	stout_120#7:13224577|13227148	4	-1	1	21	42	62	CUGAAGUGUUUGGGGGAACUC	: : :.::::.:..::::::	UAAUCCUCCCAGAUGCUUCAG	Cleavage	length=146 2/2 +	1
vvi-miR395e	stout_120#7:13224577|13227148	4	-1	1	21	42	62	CUGAAGUGUUUGGGGGAACUC	: : :.::::.:..::::::	UAAUCCUCCCAGAUGCUUCAG	Cleavage	length=146 2/2 +	1
vvi-miR395f	stout_120#7:13224577|13227148	4	-1	1	21	42	62	CUGAAGUGUUUGGGGGAACUC	: : :.::::.:..::::::	UAAUCCUCCCAGAUGCUUCAG	Cleavage	length=146 2/2 +	1
vvi-miR395g	stout_120#7:13224577|13227148	4	-1	1	21	42	62	CUGAAGUGUUUGGGGGAACUC	: : :.::::.:..::::::	UAAUCCUCCCAGAUGCUUCAG	Cleavage	length=146 2/2 +	1
vvi-miR395h	stout_120#7:13224577|13227148	4	-1	1	21	42	62	CUGAAGUGUUUGGGGGAACUC	: : :.::::.:..::::::	UAAUCCUCCCAGAUGCUUCAG	Cleavage	length=146 2/2 +	1
vvi-miR395i	stout_120#7:13224577|13227148	4	-1	1	21	42	62	CUGAAGUGUUUGGGGGAACUC	: : :.::::.:..::::::	UAAUCCUCCCAGAUGCUUCAG	Cleavage	length=146 2/2 +	1
vvi-miR395j	stout_120#7:13224577|13227148	4	-1	1	21	42	62	CUGAAGUGUUUGGGGGAACUC	: : :.::::.:..::::::	UAAUCCUCCCAGAUGCUUCAG	Cleavage	length=146 2/2 +	1
vvi-miR395k	stout_120#7:13224577|13227148	4	-1	1	21	42	62	CUGAAGUGUUUGGGGGAACUC	: : :.::::.:..::::::	UAAUCCUCCCAGAUGCUUCAG	Cleavage	length=146 2/2 +	1
vvi-miR395l	stout_120#7:13224577|13227148	4	-1	1	21	42	62	CUGAAGUGUUUGGGGGAACUC	: : :.::::.:..::::::	UAAUCCUCCCAGAUGCUUCAG	Cleavage	length=146 2/2 +	1
vvi-miR395m	stout_120#7:13224577|13227148	4	-1	1	21	42	62	CUGAAGUGUUUGGGGGAACUC	: : :.::::.:..::::::	UAAUCCUCCCAGAUGCUUCAG	Cleavage	length=146 2/2 +	1
vvi-miR399b	stout_142#3:23151080|23151398	4	-1	1	21	243	263	UGCCAAAGGAGAGUUGCCCUG	:::.:::::: ::::::	GAAUGCAGCUCUCCAUUGGCA	Cleavage	length=319 7/7 -	1
vvi-miR399b	stout_160#3:23151087|23151398	4	-1	1	21	236	256	UGCCAAAGGAGAGUUGCCCUG	:::.:::::: ::::::	GAAUGCAGCUCUCCAUUGGCA	Cleavage	length=312 206/206 -	1
vvi-miR399c	stout_160#3:23151087|23151398	4	-1	1	21	236	256	UGCCAAAGGAGAGUUGCCCUG	:::.:::::: ::::::	GAAUGCAGCUCUCCAUUGGCA	Cleavage	length=312 206/206 -	1
vvi-miR399c	stout_142#3:23151080|23151398	4	-1	1	21	243	263	UGCCAAAGGAGAGUUGCCCUG	:::.:::::: ::::::	GAAUGCAGCUCUCCAUUGGCA	Cleavage	length=319 7/7 -	1
zma-miR171l-3p	stout_29#6:29059174|29059620	4	-1	1	21	136	156	GGAUUGAGCCGCGUCAAUAUC	::::: ::.:: :::::..	AUUAUUGUCGUGGGUCAAUUU	Cleavage	length=198 2/2 -	1
zma-miR171m-3p	stout_29#6:29059174|29059620	4	-1	1	21	136	156	GGAUUGAGCCGCGUCAAUAUC	::::: ::.:: :::::..	AUUAUUGUCGUGGGUCAAUUU	Cleavage	length=198 2/2 -	1
zma-miR2275a-5p	stout_7#4:14543700|14545059	4	-1	1	21	76	96	AGAGUUGGAGGAAAGCAAACC	:: .::::.:.::.::::	AUCUUCUUUUCUUUCAGCUCU	Cleavage	length=633 84/84 +	1
zma-miR2275d-5p	stout_7#4:14543700|14545059	4	-1	1	21	76	96	AGAGUUGGAGGAAAGAAAACU	:: .::::.:.::.::::	AUCUUCUUUUCUUUCAGCUCU	Cleavage	length=633 84/84 +	1
zma-miR396c	stout_245#5:23742924|23743245	4	-1	1	22	109	130	UUCCACAGGCUUUCUUGAACUG	: :::::...:: :::::::	ACGGUCAAGGGGGCGUGUGGAA	Cleavage	length=322 2/2 +	1
zma-miR396d	stout_245#5:23742924|23743245	4	-1	1	22	109	130	UUCCACAGGCUUUCUUGAACUG	: :::::...:: :::::::	ACGGUCAAGGGGGCGUGUGGAA	Cleavage	length=322 2/2 +	1
zma-miR397a-5p	stout_118#5:6254664|6256295	4	-1	1	21	447	466	UCAUUGAGCGCAGCGUUGAUG	: :::: ::::.::: :::::	CCUCAA-GCUGUGCUGAAUGA	Cleavage	length=716 11/11 -	1
zma-miR397b-5p	stout_118#5:6254664|6256295	4	-1	1	21	447	466	UCAUUGAGCGCAGCGUUGAUG	: :::: ::::.::: :::::	CCUCAA-GCUGUGCUGAAUGA	Cleavage	length=716 11/11 -	1
zma-miR399b-3p	stout_142#3:23151080|23151398	4	-1	1	21	243	263	UGCCAAAGGAGAGCUGUCCUG	.::::::::: ::::::	GAAUGCAGCUCUCCAUUGGCA	Cleavage	length=319 7/7 -	1
zma-miR399b-3p	stout_160#3:23151087|23151398	4	-1	1	21	236	256	UGCCAAAGGAGAGCUGUCCUG	.::::::::: ::::::	GAAUGCAGCUCUCCAUUGGCA	Cleavage	length=312 206/206 -	1
zma-miR399e-3p	stout_142#3:23151080|23151398	4	-1	1	21	243	263	UGCCAAAGGAGAGUUGCCCUG	:::.:::::: ::::::	GAAUGCAGCUCUCCAUUGGCA	Cleavage	length=319 7/7 -	1
zma-miR399e-3p	stout_160#3:23151087|23151398	4	-1	1	21	236	256	UGCCAAAGGAGAGUUGCCCUG	:::.:::::: ::::::	GAAUGCAGCUCUCCAUUGGCA	Cleavage	length=312 206/206 -	1
zma-miR399i-3p	stout_160#3:23151087|23151398	4	-1	1	21	236	256	UGCCAAAGGAGAGUUGCCCUG	:::.:::::: ::::::	GAAUGCAGCUCUCCAUUGGCA	Cleavage	length=312 206/206 -	1
zma-miR399i-3p	stout_142#3:23151080|23151398	4	-1	1	21	243	263	UGCCAAAGGAGAGUUGCCCUG	:::.:::::: ::::::	GAAUGCAGCUCUCCAUUGGCA	Cleavage	length=319 7/7 -	1
zma-miR399j-3p	stout_160#3:23151087|23151398	4	-1	1	21	236	256	UGCCAAAGGAGAGUUGCCCUG	:::.:::::: ::::::	GAAUGCAGCUCUCCAUUGGCA	Cleavage	length=312 206/206 -	1
zma-miR399j-3p	stout_142#3:23151080|23151398	4	-1	1	21	243	263	UGCCAAAGGAGAGUUGCCCUG	:::.:::::: ::::::	GAAUGCAGCUCUCCAUUGGCA	Cleavage	length=319 7/7 -	1
zma-miR529-5p	stout_150#1:27194627|27201835	4	-1	1	21	58	78	AGAAGAGAGAGAGUACAGCCU	:. :::.:.::::::::.	UUGUAGUAUUUUCUCUCUUUC	Cleavage	length=338 2/2 -	1
ahy-miR394	stout_132#2:7148320|7148900	4.5	-1	1	20	155	174	UUGGCAUUCUGUCCACCUCC	:::: ::::::::: ::..	GGAGUUGGACAGAAAGCUGU	Cleavage	length=445 6/6 +	1
aly-miR171a-3p	stout_29#6:29059174|29059620	4.5	-1	1	21	136	156	UGAUUGAGCCGCGCCAAUAUC	::::: ::.:: :::::.	AUUAUUGUCGUGGGUCAAUUU	Cleavage	length=198 2/2 -	1
aly-miR172e-3p	stout_118#5:6254664|6256295	4.5	-1	1	20	187	205	GAAUCUUGAUGAUGCUGCAU	::: :.: :::::::::::	CUGCUGUA-CAUCAAGAUUC	Cleavage	length=716 11/11 -	1
aly-miR173a-3p	stout_122#4:21648254|21653882	4.5	-1	1	21	128	148	GAUUCUCUGUGCAAGUGGAAG	.::.::::::::.. .::::	UUUUCACUUGCAUGAGGAAUA	Cleavage	length=180 6/6 -	1
aly-miR173b-3p	stout_122#4:21648254|21653882	4.5	-1	1	21	128	148	GAUUCUCUGUGCAAGUGGAAG	.::.::::::::.. .::::	UUUUCACUUGCAUGAGGAAUA	Cleavage	length=180 6/6 -	1
aly-miR3436-3p	stout_12#1:20458665|20464986	4.5	-1	1	22	167	188	CAACAACGAUUUUUGGGUCGUU	...:: ::::.:.: ::::::	GGUGAACCAAGAGUAGUUGUUA	Cleavage	length=253 2/2 +	1
aly-miR3436-5p	stout_45#Scaffold000113:283337|286431	4.5	-1	1	21	151	171	CGAGCAAAAAUCAUUGUUGAU	::: :::: ::: ::::.:	UACAAGAAUGCUUUGUGCUUG	Translation	length=173 3/3 -	1
aly-miR3444a-5p	stout_20#4:51083|51264	4.5	-1	1	21	28	48	UUGGGAGCUCGAUGAGAUCGA	:::: . :::.:::.::.:	AAGAUCCUCUCGGGCUUCCGA	Cleavage	length=182 2/2 -	1
aly-miR3445-3p.2	stout_25#2:9018086|9019265	4.5	-1	1	21	115	135	CUUGAUAGUGAGAAAGACCCA	:: : .:::.:..::::::.:	UGAGCUUUUUUUGCUAUCAGG	Cleavage	length=517 7/12 +	1
aly-miR3445-3p.2	stout_25#2:9018086|9019265	4.5	-1	1	21	102	122	CUUGAUAGUGAGAAAGACCCA	:: : .:::.:..::::::.:	UGAGCUUUUUUUGCUAUCAGG	Cleavage	length=504 4/12 +	1
aly-miR394a-5p	stout_132#2:7148320|7148900	4.5	-1	1	20	155	174	UUGGCAUUCUGUCCACCUCC	:::: ::::::::: ::..	GGAGUUGGACAGAAAGCUGU	Cleavage	length=445 6/6 +	1
aly-miR394b-5p	stout_132#2:7148320|7148900	4.5	-1	1	20	155	174	UUGGCAUUCUGUCCACCUCC	:::: ::::::::: ::..	GGAGUUGGACAGAAAGCUGU	Cleavage	length=445 6/6 +	1
aly-miR396a-3p	stout_63#3:8553668|8557481	4.5	-1	1	21	155	175	GUUCAAUAAAGCUGUGGGAAG	:.:::::::: :: ::::	UGUUCCACAGCUCUAAUGAAA	Cleavage	length=179 2/2 -	1
aly-miR397a-5p	stout_118#5:6254664|6256295	4.5	-1	1	21	447	466	UCAUUGAGUGCAGCGUUGAUG	: :::: ::::..:: :::::	CCUCAA-GCUGUGCUGAAUGA	Cleavage	length=716 11/11 -	1
aly-miR397b-5p	stout_118#5:6254664|6256295	4.5	-1	1	21	447	466	UCAUUGAGUGCAGCGUUGAUG	: :::: ::::..:: :::::	CCUCAA-GCUGUGCUGAAUGA	Cleavage	length=716 11/11 -	1
aly-miR399e-3p	stout_160#3:23151087|23151398	4.5	-1	1	21	236	256	UGCCAAAGGAGAUUUGCCUCG	: :::. ::::: ::::::	GAAUGCAGCUCUCCAUUGGCA	Cleavage	length=312 206/206 -	1
aly-miR399e-3p	stout_142#3:23151080|23151398	4.5	-1	1	21	243	263	UGCCAAAGGAGAUUUGCCUCG	: :::. ::::: ::::::	GAAUGCAGCUCUCCAUUGGCA	Cleavage	length=319 7/7 -	1
aly-miR4249	stout_178#4:17196263|17196561	4.5	-1	1	21	24	44	UGAAUUUGAGAAGUUGAGGUA	:.:::. : ::::::::.:	CCCUUCAGAUCCUCAAAUUUA	Translation	length=226 4/4 -	1
aly-miR822-5p	stout_13#5:18083534|18083985	4.5	-1	1	21	310	330	AUGUAACGCAUGUUGUUUUCU	: ::::. :::::. :::..:	AAAAAAUUACAUGUUUUAUGU	Cleavage	length=452 2/2 -	1
aly-miR823-3p	stout_40#6:20560904|20561071	4.5	-1	1	22	61	82	UAGGUUGGUGAUCAUAUAGGAU	::::: :::.:.:::: :	AAACUAUAGGAUUAUCAACAUU	Cleavage	length=168 1/1 -	1
aly-miR835-3p	stout_113#7:10982810|10982937	4.5	-1	1	21	80	100	UGAAGAAGAUACGCAAGAAAG	.:::::: .:: :::::::.	UUUUCUUCUGUUUCUUCUUUU	Translation	length=128 1/1 +	1
aly-miR846-3p	stout_173#4:3410613|3411340	4.5	-1	1	21	44	64	UUGAAUUGAAGUGCUUGAAUU	: .: ::.::::::::.:	UCCUGGAUCAUUUCAAUUCGA	Cleavage	length=66 2/2 -	1
aqc-miR171f	stout_29#6:29059174|29059620	4.5	-1	1	21	136	156	UAAUUGAGCCGUGCCAAUAUC	::::: :..:: ::::::	AUUAUUGUCGUGGGUCAAUUU	Cleavage	length=198 2/2 -	1
aqc-miR172b	stout_118#5:6254664|6256295	4.5	-1	1	21	187	206	GGAAUCUUGAUGAUGCUGCAU	::: :.: ::::::::::::	CUGCUGUA-CAUCAAGAUUCC	Cleavage	length=716 11/11 -	1
aqc-miR529	stout_150#1:27194627|27201835	4.5	-1	1	21	58	78	AGAAGAGAGAGAGCACAACCC	:: :: .:.::::::::.	UUGUAGUAUUUUCUCUCUUUC	Cleavage	length=338 2/2 -	1
aqc-miR529	stout_113#7:10982810|10982937	4.5	-1	1	21	95	115	AGAAGAGAGAGAGCACAACCC	:: : .:::.:.::::::	UCUUUUUCUUCUUUUUCUUCU	Cleavage	length=128 1/1 +	1
aqu-miR-2019-5p	stout_118#5:6254664|6256295	4.5	-1	1	22	53	74	AAAGUGAUCGGGUUGCCGUCUG	:: ::::::::: :.:::	UCAACAGCAACCCGAAGAUUUU	Cleavage	length=716 11/11 -	1
aqu-miR-2021-3p	stout_98#3:27103065|27106009	4.5	-1	1	21	18	38	UGGUGGUCGGUGUUUCGUGGA	::: :. .::::::..:.::	CCCAAGGUGCACCGAUUAUCA	Cleavage	length=189 4/4 -	1
ata-miR172a-5p	stout_118#5:6254664|6256295	4.5	-1	1	21	112	132	GCGGCACCAUCAAGAUUCACA	:::: .:::: :::::: :	ACUGAAGUUUGACGGUGCCCC	Cleavage	length=716 11/11 -	1
ata-miR172c-3p	stout_118#5:6254664|6256295	4.5	-1	1	21	187	206	GGAAUCUUGAUGAUGCUGCAU	::: :.: ::::::::::::	CUGCUGUA-CAUCAAGAUUCC	Cleavage	length=716 11/11 -	1
ata-miR394-5p	stout_132#2:7148320|7148900	4.5	-1	1	20	155	174	UUGGCAUUCUGUCCACCUCC	:::: ::::::::: ::..	GGAGUUGGACAGAAAGCUGU	Cleavage	length=445 6/6 +	1
ata-miR396e-3p	stout_63#3:8553668|8557481	4.5	-1	1	21	155	175	GUUCAAUAAAGCUGUGGGAAA	: :.:::::::: :: ::::	UGUUCCACAGCUCUAAUGAAA	Cleavage	length=179 2/2 -	1
ata-miR6201-3p	stout_123#3:34650946|34651072	4.5	-1	1	21	5	25	GUACGAGUGUCUCAGGGCCAA	: :: :::.::: :::::.:	UCGGGACUGGGACCCUCGUGC	Cleavage	length=127 2/2 +	1
ata-miR6201-3p	stout_158#3:34650955|34651083	4.5	-1	1	21	16	36	GUACGAGUGUCUCAGGGCCAA	: :: :::.::: :::::.:	UCGGGACUGGGACCCUCGUGC	Cleavage	length=129 12/12 +	1
ata-miR9674b-5p	stout_16#6:27973511|27974143	4.5	-1	1	21	264	284	GGUGCUAUGGAUAGCUUCAAC	::.:::.:::: .:::.:	AAAGAGGCUGUCCACGGCAUC	Cleavage	length=331 3/3 +	1
ath-miR167c-3p	stout_39#3:35175006|35175457	4.5	-1	1	23	94	116	UAGGUCAUGCUGGUAGUUUCACC	:::.: .::: :::.:::.	GAACAAAUUUUCAGAAUGGCCUG	Cleavage	length=241 3/3 -	1
ath-miR171a-3p	stout_29#6:29059174|29059620	4.5	-1	1	21	136	156	UGAUUGAGCCGCGCCAAUAUC	::::: ::.:: :::::.	AUUAUUGUCGUGGGUCAAUUU	Cleavage	length=198 2/2 -	1
ath-miR172e-3p	stout_118#5:6254664|6256295	4.5	-1	1	21	187	206	GGAAUCUUGAUGAUGCUGCAU	::: :.: ::::::::::::	CUGCUGUA-CAUCAAGAUUCC	Cleavage	length=716 11/11 -	1
ath-miR2937	stout_106#4:1406947|1407437	4.5	-1	1	21	68	88	AUAAGAGCUGUUGAAGGAGUC	.::.::..::: .::::.:	CUUUCUUUUGACAUUUCUUGU	Cleavage	length=342 2/2 +	1
ath-miR3440b-3p	stout_255#3:39337788|39338275	4.5	-1	1	21	279	299	UGGAUUGGUCAAGGGAAGCGU	:. ::::::::::. : ::::	AUACUUCCCUUGAUAAUUCCA	Cleavage	length=328 16/16 +	1
ath-miR3933	stout_150#1:27194627|27201835	4.5	-1	1	21	135	155	AGAAGCAAAAUGACGACUCGG	: ::: ::: ::::::::	AAGCGUCAUCAAUUUGCUUCA	Translation	length=338 2/2 -	1
ath-miR394a	stout_132#2:7148320|7148900	4.5	-1	1	20	155	174	UUGGCAUUCUGUCCACCUCC	:::: ::::::::: ::..	GGAGUUGGACAGAAAGCUGU	Cleavage	length=445 6/6 +	1
ath-miR394b-5p	stout_132#2:7148320|7148900	4.5	-1	1	20	155	174	UUGGCAUUCUGUCCACCUCC	:::: ::::::::: ::..	GGAGUUGGACAGAAAGCUGU	Cleavage	length=445 6/6 +	1
ath-miR396a-3p	stout_63#3:8553668|8557481	4.5	-1	1	21	155	175	GUUCAAUAAAGCUGUGGGAAG	:.:::::::: :: ::::	UGUUCCACAGCUCUAAUGAAA	Cleavage	length=179 2/2 -	1
ath-miR397a	stout_118#5:6254664|6256295	4.5	-1	1	21	447	466	UCAUUGAGUGCAGCGUUGAUG	: :::: ::::..:: :::::	CCUCAA-GCUGUGCUGAAUGA	Cleavage	length=716 11/11 -	1
ath-miR398b-5p	stout_12#1:20458665|20464986	4.5	-1	1	21	181	201	AGGGUUGAUAUGAGAACACAC	:::: :.::: ::.::::	AGUUGUUAUUAUACCAGCCCU	Cleavage	length=253 2/2 +	1
ath-miR398c-5p	stout_12#1:20458665|20464986	4.5	-1	1	21	181	201	AGGGUUGAUAUGAGAACACAC	:::: :.::: ::.::::	AGUUGUUAUUAUACCAGCCCU	Cleavage	length=253 2/2 +	1
ath-miR399e	stout_160#3:23151087|23151398	4.5	-1	1	21	236	256	UGCCAAAGGAGAUUUGCCUCG	: :::. ::::: ::::::	GAAUGCAGCUCUCCAUUGGCA	Cleavage	length=312 206/206 -	1
ath-miR399e	stout_142#3:23151080|23151398	4.5	-1	1	21	243	263	UGCCAAAGGAGAUUUGCCUCG	: :::. ::::: ::::::	GAAUGCAGCUCUCCAUUGGCA	Cleavage	length=319 7/7 -	1
ath-miR417	stout_35#6:2994849|2995408	4.5	-1	1	21	267	287	GAAGGUAGUGAAUUUGUUCGA	::::.:::::::::.:	AUCAACAGAUUCACUACUUAA	Cleavage	length=353 2/6 -	1
ath-miR417	stout_35#6:2994849|2995408	4.5	-1	1	21	272	292	GAAGGUAGUGAAUUUGUUCGA	::::.:::::::::.:	AUCAACAGAUUCACUACUUAA	Cleavage	length=358 3/6 -	1
ath-miR4243	stout_13#5:18083534|18083985	4.5	-1	1	21	207	227	UUGAAAUUGUAGAUUUCGUAC	:: :::::::::.: ::...	UUAAGAAAUCUACGAAUUUGG	Cleavage	length=452 2/2 -	1
ath-miR5017-5p	stout_118#5:6254664|6256295	4.5	-1	1	21	70	90	AUUUGUUACUAAUUUGGAAUG	::.::::: .:::.::: :	AUUUUCAAAUGGGUAGCAACU	Translation	length=716 11/11 -	1
ath-miR5021	stout_113#7:10982810|10982937	4.5	-1	1	20	80	99	UGAGAAGAAGAAGAAGAAAA	::::::::: .:::::::	UUUUCUUCUGUUUCUUCUUU	Translation	length=128 1/1 +	2
ath-miR5021	stout_120#7:13224577|13227148	4.5	-1	1	20	117	136	UGAGAAGAAGAAGAAGAAAA	: :: .:::::.::::.:	ACUGCUCUUUCUUUUUCUUA	Cleavage	length=146 2/2 +	1
ath-miR5023	stout_192#7:3830539|3833275	4.5	-1	1	21	201	221	AUUGGUAGUGGAUAAGGGGGC	::. : :::::::.:.:..::	GCUGCAUUAUCCAUUGCUGAU	Cleavage	length=501 29/29 +	1
ath-miR5632-5p	stout_172#5:19474707|19480942	4.5	-1	1	21	37	57	UUGAUUCUCUUAUCCAACUGU	::: .:.::.:::::::	CUCAUUGAGUGAGGGAAUCAA	Cleavage	length=187 2/2 +	1
ath-miR5649a	stout_220#7:10360628|10361215	4.5	-1	1	21	104	124	AUUGAAUAUGUUGGUUACUAU	:::: .:::::::: ::.	CAAGUACUCAACAUAUGCAGA	Cleavage	length=133 7/7 +	1
ath-miR5649b	stout_220#7:10360628|10361215	4.5	-1	1	21	104	124	AUUGAAUAUGUUGGUUACUAU	:::: .:::::::: ::.	CAAGUACUCAACAUAUGCAGA	Cleavage	length=133 7/7 +	1
ath-miR5654-3p	stout_127#5:15440700|15442005	4.5	-1	1	23	130	152	UGGAAGAUGCUUUGGGAUUUAUU	.: ::. :: ..::::::::::	GAGAAGGCCAGGAGCAUCUUCCU	Cleavage	length=181 8/8 -	1
ath-miR773a	stout_135#5:19642661|19647365	4.5	-1	1	21	35	55	UUUGCUUCCAGCUUUUGUCUC	:..:::::: :.::::.:	UCAAUGAAAGCUAGGAGCAGA	Cleavage	length=246 3/3 -	1
ath-miR779.1	stout_62#5:7818523|7818756	4.5	-1	1	21	49	69	UUCUGCUAUGUUGCUGCUCAU	::::::::::: .:: ::	GAGAGCAGCAACAAGGCCGAU	Cleavage	length=234 2/2 -	1
ath-miR8165	stout_148#7:11264363|11265377	4.5	-1	1	21	299	319	AAUGGAGGCAAGUGUGAAGGA	: .: ::...:::.::::::	UGUUCCAUGUUUGUCUCCAUC	Cleavage	length=340 3/3 +	1
ath-miR8174	stout_201#2:14102878|14106749	4.5	-1	1	21	72	92	AUGUGUAUAGGGAAGCUAAUC	:::::: :.:::::: ::	UUUUAGCUCCUCUAUACCCAA	Cleavage	length=312 3/3 +	1
ath-miR8178	stout_194#4:18601699|18605049	4.5	-1	1	20	1	20	UAACAGAGUAAUUGUACAGU	:: :.::::.::: ::::	CAUGCAUAAUUGCUCGGUUA	Cleavage	length=349 6/6 +	1
ath-miR822-3p	stout_172#5:19474707|19480942	4.5	-1	1	21	157	177	UGUGCAAAUGCUUUCUACAGG	: :: ..::::::::::.	UAUAUAAGGAGCAUUUGCAUU	Cleavage	length=187 2/2 +	1
ath-miR829-5p	stout_83#7:16922696|16940606	4.5	-1	1	21	54	74	ACUUUGAAGCUUUGAUUUGAA	::: ::: :::::::::::	UUCCAAUGAAAGCUUCAAACG	Cleavage	length=150 7/7 -	1
ath-miR844-5p	stout_65#7:7165669|7166079	4.5	-1	1	21	125	145	UGGUAAGAUUGCUUAUAAGCU	.::: :::::. ::::::	GCUUUAAAAGCAGCCUUACCU	Cleavage	length=325 43/195 -	1
ath-miR844-5p	stout_65#7:7165669|7166079	4.5	-1	1	21	125	145	UGGUAAGAUUGCUUAUAAGCU	.::: :::::. ::::::	GCUUUAAAAGCAGCCUUACCU	Cleavage	length=238 2/195 -	1
ath-miR844-5p	stout_65#7:7165669|7166079	4.5	-1	1	21	125	145	UGGUAAGAUUGCUUAUAAGCU	.::: :::::. ::::::	GCUUUAAAAGCAGCCUUACCU	Cleavage	length=250 148/195 -	1
ath-miR846-3p	stout_173#4:3410613|3411340	4.5	-1	1	21	44	64	UUGAAUUGAAGUGCUUGAAUU	: .: ::.::::::::.:	UCCUGGAUCAUUUCAAUUCGA	Cleavage	length=66 2/2 -	1
ath-miR854a	stout_81#6:16108429|16108566	4.5	-1	1	21	61	81	GAUGAGGAUAGGGAGGAGGAG	.::.::::.:.: ::::: ::	UUCUUCCUUCUUUUCCUCUUC	Cleavage	length=138 2/2 +	1
ath-miR854a	stout_10#6:7460152|7460292	4.5	-1	1	21	82	102	GAUGAGGAUAGGGAGGAGGAG	:.:::.:::.: ::::: ::	AUUCUCUUCCUUUUCCUCUUC	Cleavage	length=141 2/2 +	1
ath-miR854b	stout_81#6:16108429|16108566	4.5	-1	1	21	61	81	GAUGAGGAUAGGGAGGAGGAG	.::.::::.:.: ::::: ::	UUCUUCCUUCUUUUCCUCUUC	Cleavage	length=138 2/2 +	1
ath-miR854b	stout_10#6:7460152|7460292	4.5	-1	1	21	82	102	GAUGAGGAUAGGGAGGAGGAG	:.:::.:::.: ::::: ::	AUUCUCUUCCUUUUCCUCUUC	Cleavage	length=141 2/2 +	1
ath-miR854c	stout_81#6:16108429|16108566	4.5	-1	1	21	61	81	GAUGAGGAUAGGGAGGAGGAG	.::.::::.:.: ::::: ::	UUCUUCCUUCUUUUCCUCUUC	Cleavage	length=138 2/2 +	1
ath-miR854c	stout_10#6:7460152|7460292	4.5	-1	1	21	82	102	GAUGAGGAUAGGGAGGAGGAG	:.:::.:::.: ::::: ::	AUUCUCUUCCUUUUCCUCUUC	Cleavage	length=141 2/2 +	1
ath-miR854d	stout_81#6:16108429|16108566	4.5	-1	1	21	61	81	GAUGAGGAUAGGGAGGAGGAG	.::.::::.:.: ::::: ::	UUCUUCCUUCUUUUCCUCUUC	Cleavage	length=138 2/2 +	1
ath-miR854d	stout_10#6:7460152|7460292	4.5	-1	1	21	82	102	GAUGAGGAUAGGGAGGAGGAG	:.:::.:::.: ::::: ::	AUUCUCUUCCUUUUCCUCUUC	Cleavage	length=141 2/2 +	1
ath-miR854e	stout_81#6:16108429|16108566	4.5	-1	1	21	61	81	GAUGAGGAUAGGGAGGAGGAG	.::.::::.:.: ::::: ::	UUCUUCCUUCUUUUCCUCUUC	Cleavage	length=138 2/2 +	1
ath-miR854e	stout_10#6:7460152|7460292	4.5	-1	1	21	82	102	GAUGAGGAUAGGGAGGAGGAG	:.:::.:::.: ::::: ::	AUUCUCUUCCUUUUCCUCUUC	Cleavage	length=141 2/2 +	1
ath-miR861-5p	stout_148#7:11264363|11265377	4.5	-1	1	21	276	295	CCUUGGAGAAAUAUGCGUCAA	:::: .:::::.:.:::::	CUGACA-GUAUUUUUUCAAGG	Cleavage	length=340 3/3 +	1
ath-miR866-5p	stout_213#3:8316761|8317837	4.5	-1	1	21	74	94	UCAAGGAACGGAUUUUGUUAA	:::: :::: ::..::::	AAUACAACAUCCCUUUUUUGA	Cleavage	length=246 3/3 -	1
ath-miR869.1	stout_132#2:7148320|7148900	4.5	-1	1	21	217	236	AUUGGUUCAAUUCUGGUGUUG	::::.: :::::::::::	UUACACUA-AAUUGAACCAAC	Cleavage	length=445 6/6 +	1
bdi-miR164f	stout_148#7:11264363|11265377	4.5	-1	1	21	218	238	UGGAGAAGAAGGGCACAUGCA	::::::.:: .::.:.::	UCAAUGUGCUCUCUUUUUUCA	Cleavage	length=340 3/3 +	1
bdi-miR166h-5p	stout_100#3:7001267|7003096	4.5	-1	1	21	5	25	GGUUUGUUGUCUGGCUCGGGG	:.:: ..:::::: ::::.	AGCUGAUUUAGACAAGAAACU	Cleavage	length=157 2/2 +	1
bdi-miR169j-3p	stout_185#4:10159397|10165728	4.5	-1	1	22	73	94	UGGUCAAGCCUUCCUGACUAGG	:::: ::.::::: .:::	AUCCGUCACGAGGGCUUUGCCA	Cleavage	length=335 26/26 -	1
bdi-miR171a	stout_29#6:29059174|29059620	4.5	-1	1	21	136	156	UGAUUGAGCCGCGCCAAUAUC	::::: ::.:: :::::.	AUUAUUGUCGUGGGUCAAUUU	Cleavage	length=198 2/2 -	1
bdi-miR172b	stout_118#5:6254664|6256295	4.5	-1	1	21	187	206	GGAAUCUUGAUGAUGCUGCAU	::: :.: ::::::::::::	CUGCUGUA-CAUCAAGAUUCC	Cleavage	length=716 11/11 -	1
bdi-miR319a	stout_191#2:20240715|20241360	4.5	-1	1	21	32	52	UGAGGGAGCUUUCUUCUGUCC	..:::::::::.:. .:.:	CAGUAGAAGAAAGUUUGUUUA	Cleavage	length=405 2/2 -	1
bdi-miR394	stout_132#2:7148320|7148900	4.5	-1	1	20	155	174	UUGGCAUUCUGUCCACCUCC	:::: ::::::::: ::..	GGAGUUGGACAGAAAGCUGU	Cleavage	length=445 6/6 +	1
bdi-miR396c-3p	stout_63#3:8553668|8557481	4.5	-1	1	21	155	175	GUUCAAUAAAGCUGUGGGAAA	: :.:::::::: :: ::::	UGUUCCACAGCUCUAAUGAAA	Cleavage	length=179 2/2 -	1
bdi-miR396d-3p	stout_63#3:8553668|8557481	4.5	-1	1	21	155	175	GUUCAAUAAAGCUGUGGGAAA	: :.:::::::: :: ::::	UGUUCCACAGCUCUAAUGAAA	Cleavage	length=179 2/2 -	1
bdi-miR397a	stout_118#5:6254664|6256295	4.5	-1	1	21	447	466	UCAUUGAGUGCAGCGUUGAUG	: :::: ::::..:: :::::	CCUCAA-GCUGUGCUGAAUGA	Cleavage	length=716 11/11 -	1
bdi-miR5167a-5p	stout_197#4:7330718|7330970	4.5	-1	1	21	78	98	CCACUUUGGGUGUCAUUGGUA	: ::.:::::.:: :::::	CAGCAGUGACAUCCCAAGUGC	Cleavage	length=253 4/4 -	1
bdi-miR5175a	stout_217#3:25808391|25808702	4.5	-1	1	21	121	140	AAGAAUUUAGGAACGGAGGGA	:.:::. :::..::..:::::	UUCCUU-GUUUUUAGGUUCUU	Cleavage	length=228 2/2 -	1
bdi-miR529-5p	stout_148#7:11264363|11265377	4.5	-1	1	21	218	238	AGAAGAGAGAGAGUACAGCCU	:::.::::::.:.:::	UCAAUGUGCUCUCUUUUUUCA	Cleavage	length=340 3/3 +	1
bdi-miR529-5p	stout_10#6:7460152|7460292	4.5	-1	1	21	75	95	AGAAGAGAGAGAGUACAGCCU	:.: ::.:::::. :::.:	CUGUUUUAUUCUCUUCCUUUU	Cleavage	length=141 2/2 +	1
bdi-miR7716-5p	stout_62#5:7818523|7818756	4.5	-1	1	24	154	177	UCAGUUGCUAGAGAAGAACGAAAC	: :::. :: :::.::::::	GACUAGUUUCACUAUAGUAACUGA	Translation	length=234 2/2 -	1
bdi-miR7738-5p	stout_99#4:16538020|16539456	4.5	-1	1	21	131	151	AGAGUCGUUUGUCAAGCUCGG	.: : ::: :::::.:.::::	UCAAUCUUCACAAAUGGCUCU	Cleavage	length=294 2/5 -	1
bdi-miR7739-5p	stout_68#2:18070699|18078880	4.5	-1	1	24	92	115	AGAUGCGUCGAAGCGGACUGGAUC	:. : . :.: .:::::.::::.:	GGGCAGCUUCUUUUCGAUGCAUUU	Cleavage	length=134 2/2 -	1
bdi-miR7740-3p	stout_86#4:5903100|5906077	4.5	-1	1	21	47	67	GAGACAGAGGUUGUUCGGAUG	:.::: ::::::::: : :	GCUUCGACCAACCUCUGGCAC	Cleavage	length=170 2/2 -	1
bdi-miR7756-3p	stout_7#4:14543700|14545059	4.5	-1	1	24	447	470	UGGAGAUGUUGGCAUUGAAUUGGC	::: ::.::.: ::::::	UUACCUUCUUUGUCAGCUUCUCCA	Cleavage	length=633 84/84 +	1
bdi-miR7762-5p	stout_183#5:10985111|10990712	4.5	-1	1	24	136	159	CAGUUGAUGACCAAGUUCUCGAGA	.:::::::::. ::.:.:	CUGUAGGAACUUGGUUCUCGAUUC	Cleavage	length=392 8/8 +	1
bdi-miR7785-3p	stout_142#3:23151080|23151398	4.5	-1	1	24	116	138	UUUCUUCUGUGAGCCUGACUGAGC	::: ::: ::::.::.::::.	ACUC-GUCCUCCUCAUAGGAGAAG	Cleavage	length=319 7/7 -	1
bdi-miR7785-3p	stout_160#3:23151087|23151398	4.5	-1	1	24	109	131	UUUCUUCUGUGAGCCUGACUGAGC	::: ::: ::::.::.::::.	ACUC-GUCCUCCUCAUAGGAGAAG	Cleavage	length=312 206/206 -	1
bna-miR171f	stout_29#6:29059174|29059620	4.5	-1	1	21	136	156	UGAUUGAGCCGCGCCAAUAUC	::::: ::.:: :::::.	AUUAUUGUCGUGGGUCAAUUU	Cleavage	length=198 2/2 -	1
bna-miR171g	stout_29#6:29059174|29059620	4.5	-1	1	22	135	156	UGAUUGAGCCGCGCCAAUAUCU	::::: ::.:: :::::.	UAUUAUUGUCGUGGGUCAAUUU	Cleavage	length=198 2/2 -	1
bna-miR172b	stout_118#5:6254664|6256295	4.5	-1	1	21	187	206	GGAAUCUUGAUGAUGCUGCAU	::: :.: ::::::::::::	CUGCUGUA-CAUCAAGAUUCC	Cleavage	length=716 11/11 -	1
bna-miR172c	stout_118#5:6254664|6256295	4.5	-1	1	21	187	206	GGAAUCUUGAUGAUGCUGCAU	::: :.: ::::::::::::	CUGCUGUA-CAUCAAGAUUCC	Cleavage	length=716 11/11 -	1
bna-miR394a	stout_132#2:7148320|7148900	4.5	-1	1	20	155	174	UUGGCAUUCUGUCCACCUCC	:::: ::::::::: ::..	GGAGUUGGACAGAAAGCUGU	Cleavage	length=445 6/6 +	1
bna-miR394b	stout_132#2:7148320|7148900	4.5	-1	1	20	155	174	UUGGCAUUCUGUCCACCUCC	:::: ::::::::: ::..	GGAGUUGGACAGAAAGCUGU	Cleavage	length=445 6/6 +	1
bna-miR397a	stout_118#5:6254664|6256295	4.5	-1	1	22	446	466	UCAUUGAGUGCAGCGUUGAUGU	: :::: ::::..:: :::::	UCCUCAA-GCUGUGCUGAAUGA	Cleavage	length=716 11/11 -	1
bna-miR397b	stout_118#5:6254664|6256295	4.5	-1	1	22	446	466	UCAUUGAGUGCAGCGUUGAUGU	: :::: ::::..:: :::::	UCCUCAA-GCUGUGCUGAAUGA	Cleavage	length=716 11/11 -	1
bna-miR6028	stout_163#1:10727729|10731997	4.5	-1	1	21	55	74	UGGAGAGUAAGGACAUUCAGA	::: :::::::: :::::::	UCU-AAUGUCCUCACUCUCCU	Cleavage	length=133 2/2 -	1
bna-miR6029	stout_252#5:8005998|8006153	4.5	-1	1	21	132	152	UGGGGUUGUGAUUUCAGGCUU	::::.::::: :..:.::	AUCCCUGGAAUCAAAGUCUCA	Cleavage	length=156 2/2 -	1
bra-miR171e	stout_29#6:29059174|29059620	4.5	-1	1	21	136	156	UGAUUGAGCCGCGCCAAUAUC	::::: ::.:: :::::.	AUUAUUGUCGUGGGUCAAUUU	Cleavage	length=198 2/2 -	1
bra-miR172d-3p	stout_118#5:6254664|6256295	4.5	-1	1	21	187	206	GGAAUCUUGAUGAUGCUGCAU	::: :.: ::::::::::::	CUGCUGUA-CAUCAAGAUUCC	Cleavage	length=716 11/11 -	1
bra-miR5723	stout_194#4:18601699|18605049	4.5	-1	1	21	110	130	AAUGUGCUGCAAUAUCUCUGC	: ::: ::::..::::: :	AAAUAGAGAUUGUGGCACACU	Cleavage	length=349 6/6 +	1
cca-miR394	stout_132#2:7148320|7148900	4.5	-1	1	20	155	174	UUGGCAUUCUGUCCACCUCC	:::: ::::::::: ::..	GGAGUUGGACAGAAAGCUGU	Cleavage	length=445 6/6 +	1
cca-miR6107	stout_217#3:25808391|25808702	4.5	-1	1	24	142	165	AAAGGGGACAAUAUCUGGUACGGU	:.: :. :: :.::::::.:::	AUCUGAUGAGCUGUUGUCCUCUUC	Cleavage	length=228 2/2 -	1
cca-miR6108e-3p	stout_173#4:3410613|3411340	4.5	-1	1	23	29	51	AUCAAGGGUUCAGAUCUCUUCUU	.: : ::.::::.::: :::	UUUGACAAAUUUGAAUCCUGGAU	Cleavage	length=66 2/2 -	1
cca-miR6108f	stout_25#2:9018086|9019265	4.5	-1	1	21	208	228	UAUGGUGAGAAGGGUAAGAAG	::.: :::.:::::::: :	AUUUUGACCUUUCUCACCCUC	Cleavage	length=517 7/12 +	1
cca-miR6108f	stout_25#2:9018086|9019265	4.5	-1	1	21	195	215	UAUGGUGAGAAGGGUAAGAAG	::.: :::.:::::::: :	AUUUUGACCUUUCUCACCCUC	Cleavage	length=504 4/12 +	1
ccl-miR171	stout_29#6:29059174|29059620	4.5	-1	1	21	136	156	UGAUUGAGCCGCGCCAAUAUC	::::: ::.:: :::::.	AUUAUUGUCGUGGGUCAAUUU	Cleavage	length=198 2/2 -	1
cme-miR171a	stout_29#6:29059174|29059620	4.5	-1	1	21	136	156	UGAUUGAGCCGCGCCAAUAUC	::::: ::.:: :::::.	AUUAUUGUCGUGGGUCAAUUU	Cleavage	length=198 2/2 -	1
cme-miR171e	stout_29#6:29059174|29059620	4.5	-1	1	21	136	156	UGAUUGAGCCGCGCCAAUAUC	::::: ::.:: :::::.	AUUAUUGUCGUGGGUCAAUUU	Cleavage	length=198 2/2 -	1
cme-miR171g	stout_29#6:29059174|29059620	4.5	-1	1	21	136	156	UGAUUGAGCCGCGCCAAUAUC	::::: ::.:: :::::.	AUUAUUGUCGUGGGUCAAUUU	Cleavage	length=198 2/2 -	1
cme-miR171h	stout_29#6:29059174|29059620	4.5	-1	1	21	136	156	UGAUUGAGCCGCGUCAAUAUC	::::: ::.:: :::::.	AUUAUUGUCGUGGGUCAAUUU	Cleavage	length=198 2/2 -	1
cme-miR172a	stout_118#5:6254664|6256295	4.5	-1	1	21	187	206	GGAAUCUUGAUGAUGCUGCAG	:::: :.: ::::::::::::	CUGCUGUA-CAUCAAGAUUCC	Cleavage	length=716 11/11 -	1
cme-miR172d	stout_118#5:6254664|6256295	4.5	-1	1	21	187	206	GGAAUCUUGAUGAUGCUGCAU	::: :.: ::::::::::::	CUGCUGUA-CAUCAAGAUUCC	Cleavage	length=716 11/11 -	1
cme-miR394a	stout_132#2:7148320|7148900	4.5	-1	1	20	155	174	UUGGCAUUCUGUCCACCUCC	:::: ::::::::: ::..	GGAGUUGGACAGAAAGCUGU	Cleavage	length=445 6/6 +	1
cme-miR394b	stout_132#2:7148320|7148900	4.5	-1	1	20	155	174	UUGGCAUUCUGUCCACCUCC	:::: ::::::::: ::..	GGAGUUGGACAGAAAGCUGU	Cleavage	length=445 6/6 +	1
cme-miR395b	stout_57#3:35564311|35567265	4.5	-1	1	21	68	88	UUGAAGUGUUUGGGGGAACUC	: :::::: ..: :::::.::	GUGUUCCCGUGACCACUUUAA	Cleavage	length=101 2/2 +	1
cme-miR395b	stout_120#7:13224577|13227148	4.5	-1	1	21	42	62	UUGAAGUGUUUGGGGGAACUC	: : :.::::.:..:::::.	UAAUCCUCCCAGAUGCUUCAG	Cleavage	length=146 2/2 +	1
cme-miR395c	stout_57#3:35564311|35567265	4.5	-1	1	21	68	88	UUGAAGUGUUUGGGGGAACUC	: :::::: ..: :::::.::	GUGUUCCCGUGACCACUUUAA	Cleavage	length=101 2/2 +	1
cme-miR395c	stout_120#7:13224577|13227148	4.5	-1	1	21	42	62	UUGAAGUGUUUGGGGGAACUC	: : :.::::.:..:::::.	UAAUCCUCCCAGAUGCUUCAG	Cleavage	length=146 2/2 +	1
cme-miR397	stout_118#5:6254664|6256295	4.5	-1	1	21	447	466	UCAUUGAGUGCAGCGUUGAUG	: :::: ::::..:: :::::	CCUCAA-GCUGUGCUGAAUGA	Cleavage	length=716 11/11 -	1
cme-miR399f	stout_142#3:23151080|23151398	4.5	-1	1	19	245	263	UGCCAAAGGAGAAUUGCAC	::::. ::::: ::::::	AUGCAGCUCUCCAUUGGCA	Cleavage	length=319 7/7 -	1
cme-miR399f	stout_160#3:23151087|23151398	4.5	-1	1	19	238	256	UGCCAAAGGAGAAUUGCAC	::::. ::::: ::::::	AUGCAGCUCUCCAUUGGCA	Cleavage	length=312 206/206 -	1
cpa-miR394a	stout_132#2:7148320|7148900	4.5	-1	1	20	155	174	UUGGCAUUCUGUCCACCUCC	:::: ::::::::: ::..	GGAGUUGGACAGAAAGCUGU	Cleavage	length=445 6/6 +	1
cpa-miR394b	stout_132#2:7148320|7148900	4.5	-1	1	20	155	174	UUGGCAUUCUGUCCACCUCC	:::: ::::::::: ::..	GGAGUUGGACAGAAAGCUGU	Cleavage	length=445 6/6 +	1
cpa-miR477	stout_209#2:10095858|10096031	4.5	-1	1	21	129	148	AUUGGAGGACUUUGGGGGAGC	::.:::::: ::::::::	AAGCCUCCAAAG-CCUCCAAU	Cleavage	length=174 1/1 -	1
cpa-miR8135	stout_220#7:10360628|10361215	4.5	-1	1	19	57	75	AGGAUUUUGCAGGGUUGAU	::::.:.: :::: .::::	AUCAGCUCAGCAAUGUCCU	Translation	length=133 7/7 +	1
cpa-miR8146	stout_142#3:23151080|23151398	4.5	-1	1	24	5	28	AGGAAGACGGUGAGUAGAAGCCAA	.: ::..::..: :::::::	UACCUUACUGUUCGUCUUCUUCCU	Cleavage	length=319 7/7 -	1
cpa-miR8146	stout_160#3:23151087|23151398	4.5	-1	1	21	1	21	AGGAAGACGGUGAGUAGAAGC	.: ::..::..: :::::::	CUUACUGUUCGUCUUCUUCCU	Cleavage	length=312 206/206 -	1
cpa-miR8146	stout_179#1:344736|344831	4.5	-1	1	24	48	71	AGGAAGACGGUGAGUAGAAGCCAA	.: :: ::.::: ::::.::	UCUUUUCCUUCUUACCAUCUUUCU	Cleavage	length=96 1/1 +	2
cpa-miR8147	stout_124#4:10165714|10165891	4.5	-1	1	24	87	110	ACUGAUACUUGAUGAAUUUGCAUG	.:::::: :::::.:..:	AAGCAGAAUUCACCAAGUGUUGGA	Cleavage	length=178 5/5 +	1
cpa-miR8155	stout_99#4:16538020|16539456	4.5	-1	1	19	207	225	UAACCUGGCUCUGAUACCA	:: ::::::. ..:::::.	UGUUAUCAGGCUUAGGUUG	Cleavage	length=245 2/5 -	1
cpa-miR8155	stout_99#4:16538020|16539456	4.5	-1	1	19	256	274	UAACCUGGCUCUGAUACCA	:: ::::::. ..:::::.	UGUUAUCAGGCUUAGGUUG	Cleavage	length=294 2/5 -	1
cre-miR1145.1	stout_2#4:10165478|10165683	4.5	-1	1	21	163	183	UUGGGGCCCAGCAGGUCCUGG	.::.::: .::: ::::::	UAGGGGCCUUUUGGCCCCCAA	Cleavage	length=206 3/3 +	1
cre-miR1160.1	stout_221#5:19187650|19188327	4.5	-1	1	20	75	94	UUGCCCUUUUUAAGCAGGGC	::::::::.:::: : ::	ACCCUGCUUGAAAAAGCCAU	Cleavage	length=300 10/10 -	1
csi-miR1515	stout_221#5:19187650|19188327	4.5	-1	1	22	154	175	UCAUUUUUGCGUGCAAUGAUCC	::::: ::: :::: :::.	AAUUCAUUCCACACAAACAUGG	Translation	length=300 10/10 -	1
csi-miR172c	stout_118#5:6254664|6256295	4.5	-1	1	22	187	207	UGGAAUCUUGAUGAUGCUGCAG	:::: :.: ::::::::::::	CUGCUGUA-CAUCAAGAUUCCC	Cleavage	length=716 11/11 -	1
csi-miR394	stout_132#2:7148320|7148900	4.5	-1	1	20	155	174	UUGGCAUUCUGUCCACCUCC	:::: ::::::::: ::..	GGAGUUGGACAGAAAGCUGU	Cleavage	length=445 6/6 +	1
csi-miR3951	stout_65#7:7165669|7166079	4.5	-1	1	21	19	39	UAGAUAAAGAUGAGAGAAAAA	::::::.:: :::: ::::	CUUUUCUUUCUUCUUCAUCUC	Translation	length=238 2/195 -	1
csi-miR3951	stout_65#7:7165669|7166079	4.5	-1	1	21	19	39	UAGAUAAAGAUGAGAGAAAAA	::::::.:: :::: ::::	CUUUUCUUUCUUCUUCAUCUC	Translation	length=250 148/195 -	1
csi-miR3951	stout_65#7:7165669|7166079	4.5	-1	1	21	19	39	UAGAUAAAGAUGAGAGAAAAA	::::::.:: :::: ::::	CUUUUCUUUCUUCUUCAUCUC	Translation	length=325 43/195 -	1
csi-miR397	stout_118#5:6254664|6256295	4.5	-1	1	21	447	466	UCAUUGAGUGCAGCGUUGAUG	: :::: ::::..:: :::::	CCUCAA-GCUGUGCUGAAUGA	Cleavage	length=716 11/11 -	1
ddi-miR-1176	stout_45#Scaffold000113:283337|286431	4.5	-1	1	21	85	105	CCAAUUUUUAUCAAGGAAAGC	:: :::::.: :::.:::	CAUUGCCUUGGUUAAAGUUGC	Cleavage	length=173 3/3 -	1
ddi-miR-7103	stout_140#4:22148876|22154649	4.5	-1	1	20	178	197	CGAAUCAAUAUUUAGACAAU	.::::: :.::::: :::.	GUUGUCAAGAUAUUCAUUUC	Cleavage	length=209 2/2 +	1
esi-miR3458-5p	stout_98#3:27103065|27106009	4.5	-1	1	22	142	163	GGACUUUCUGUUGGACGCAUAU	: :: :::. ::::::::.	UAUUCCGACCAGAAGAAAGUCU	Translation	length=189 4/4 -	1
esi-miR8624a	stout_191#2:20240715|20241360	4.5	-1	1	25	49	73	AAGUUGAUAGCUUCCGAGAAUCAGU	.: : :: . ::::: :::::.::	UUUAAAUCAUAGAAGCCAUCAAUUU	Cleavage	length=405 2/2 -	1
far-miR164a	stout_16#6:27973511|27974143	4.5	-1	1	21	67	87	UGGAGAAGCAGGGCACUUGCU	::: ::.:::.:::::.	CUCAACAGCUCUGUUUCUCUU	Cleavage	length=331 3/3 +	1
far-miR164b	stout_16#6:27973511|27974143	4.5	-1	1	21	67	87	UGGAGAAGCAGGGCACUUGCU	::: ::.:::.:::::.	CUCAACAGCUCUGUUUCUCUU	Cleavage	length=331 3/3 +	1
ghr-miR3476-5p	stout_231#7:12399468|12400460	4.5	-1	1	21	1	21	UGAACUGGGUUUGUUGGCUGC	: .: .:...::..:::::::	GAGGAUAGUGAAUUCAGUUCA	Cleavage	length=260 4/4 +	1
ghr-miR394a	stout_132#2:7148320|7148900	4.5	-1	1	20	155	174	UUGGCAUUCUGUCCACCUCC	:::: ::::::::: ::..	GGAGUUGGACAGAAAGCUGU	Cleavage	length=445 6/6 +	1
ghr-miR394b	stout_132#2:7148320|7148900	4.5	-1	1	20	155	174	UUGGCAUUCUGUCCACCUCC	:::: ::::::::: ::..	GGAGUUGGACAGAAAGCUGU	Cleavage	length=445 6/6 +	1
ghr-miR7488	stout_39#3:35175006|35175457	4.5	-1	1	21	166	186	UUUUGAGUACAGGGGACAAAA	:::: :.:::::::::.:.	UUUUUCCUCCUGUACUCGAGC	Cleavage	length=241 3/3 -	1
ghr-miR7496a	stout_21#1:3079900|3082891	4.5	-1	1	24	207	230	AUGACCAAAUUGAUAGAAUGUGUA	:::. : :::::: :::::	ACUCAAUUUCAGCAAUUUAGUCAU	Cleavage	length=285 4/4 -	1
ghr-miR7496b	stout_21#1:3079900|3082891	4.5	-1	1	24	207	230	AUGACCAAAUUGAUAGAAUGUGUA	:::. : :::::: :::::	ACUCAAUUUCAGCAAUUUAGUCAU	Cleavage	length=285 4/4 -	1
ghr-miR7511	stout_187#5:9275710|9277165	4.5	-1	1	24	37	60	AGAAGUUUUGCAUGUGUAGCUGAG	:::::.::::. :. ::::	GAGGACUACAUAUGCGUAGGUUCU	Cleavage	length=70 3/3 -	1
gma-miR1509a	stout_45#Scaffold000113:283337|286431	4.5	-1	1	22	78	99	UUAAUCAAGGAAAUCACGGUCG	:.: ::: :::::.::::	CAUCUGCCAUUGCCUUGGUUAA	Translation	length=173 3/3 -	1
gma-miR1509b	stout_45#Scaffold000113:283337|286431	4.5	-1	1	21	79	99	UUAAUCAAGGAAAUCACGGUU	: :.: ::: :::::.::::	AUCUGCCAUUGCCUUGGUUAA	Translation	length=173 3/3 -	1
gma-miR1520b	stout_21#1:3079900|3082891	4.5	-1	1	23	61	83	GUGACAGUCAUCAUUUAAUAAGA	:: :: :.::::::..::: :.	UCAGAUAAGAUGAUGGUUGUGAU	Cleavage	length=285 4/4 -	1
gma-miR1520p	stout_197#4:7330718|7330970	4.5	-1	1	24	200	223	AUGUUGUUAUUGGAUGAUGACGGU	::. : ::::::::::..: ::	ACUUACUUCAUCCAAUAGUACCAA	Cleavage	length=253 4/4 -	1
gma-miR1535a	stout_26#6:18533137|18533274	4.5	-1	1	19	73	91	CUUGUUUGUGGUGAUGUCU	: ::: :.:::::::..:	AAACACCGCCACAAAUGAA	Cleavage	length=138 2/2 -	1
gma-miR1535b	stout_26#6:18533137|18533274	4.5	-1	1	21	71	91	CUUGUUUGUGGUGAUGUCUAG	: ::: :.:::::::..:	AAAAACACCGCCACAAAUGAA	Cleavage	length=138 2/2 -	1
gma-miR159b-5p	stout_192#7:3830539|3833275	4.5	-1	1	21	24	44	GAGUUCCCUGCACUCCAAGUC	: :::::::::: :: :.::	AAAUUGGAGUGCAAGGCAUUC	Cleavage	length=501 29/29 +	1
gma-miR159f-5p	stout_192#7:3830539|3833275	4.5	-1	1	21	24	44	GAGUUCCCUGCACUCCAAGUC	: :::::::::: :: :.::	AAAUUGGAGUGCAAGGCAUUC	Cleavage	length=501 29/29 +	1
gma-miR172c	stout_118#5:6254664|6256295	4.5	-1	1	21	187	206	GGAAUCUUGAUGAUGCUGCAG	:::: :.: ::::::::::::	CUGCUGUA-CAUCAAGAUUCC	Cleavage	length=716 11/11 -	1
gma-miR172i-3p	stout_118#5:6254664|6256295	4.5	-1	1	21	187	206	GGAAUCUUGAUGAUGCUGCAU	::: :.: ::::::::::::	CUGCUGUA-CAUCAAGAUUCC	Cleavage	length=716 11/11 -	1
gma-miR172l	stout_118#5:6254664|6256295	4.5	-1	1	21	187	206	GGAAUCUUGAUGAUGCUGCAU	::: :.: ::::::::::::	CUGCUGUA-CAUCAAGAUUCC	Cleavage	length=716 11/11 -	1
gma-miR319i	stout_211#3:18423296|18426962	4.5	-1	1	23	22	44	UUGGACUGAAGGGGAGCUCCUUC	.: :::::.::.::. :::::	AGAUGAGCUUCCUUUUCCUCCAA	Cleavage	length=128 2/2 -	1
gma-miR3522	stout_40#6:20560904|20561071	4.5	-1	1	19	102	121	AGACCAAAUGAGCA-GCUGA	:.::: ::.::::::: :::	UUAGCCUGUUCAUUUGAUCU	Cleavage	length=168 1/1 -	1
gma-miR394a-5p	stout_132#2:7148320|7148900	4.5	-1	1	20	155	174	UUGGCAUUCUGUCCACCUCC	:::: ::::::::: ::..	GGAGUUGGACAGAAAGCUGU	Cleavage	length=445 6/6 +	1
gma-miR394b-5p	stout_132#2:7148320|7148900	4.5	-1	1	20	155	174	UUGGCAUUCUGUCCACCUCC	:::: ::::::::: ::..	GGAGUUGGACAGAAAGCUGU	Cleavage	length=445 6/6 +	1
gma-miR394c-5p	stout_132#2:7148320|7148900	4.5	-1	1	20	155	174	UUGGCAUUCUGUCCACCUCC	:::: ::::::::: ::..	GGAGUUGGACAGAAAGCUGU	Cleavage	length=445 6/6 +	1
gma-miR394d	stout_132#2:7148320|7148900	4.5	-1	1	20	155	174	UUGGCAUUCUGUCCACCUCC	:::: ::::::::: ::..	GGAGUUGGACAGAAAGCUGU	Cleavage	length=445 6/6 +	1
gma-miR394e	stout_132#2:7148320|7148900	4.5	-1	1	20	155	174	UUGGCAUUCUGUCCACCUCC	:::: ::::::::: ::..	GGAGUUGGACAGAAAGCUGU	Cleavage	length=445 6/6 +	1
gma-miR394f	stout_132#2:7148320|7148900	4.5	-1	1	20	155	174	UUGGCAUUCUGUCCACCUCC	:::: ::::::::: ::..	GGAGUUGGACAGAAAGCUGU	Cleavage	length=445 6/6 +	1
gma-miR394g	stout_132#2:7148320|7148900	4.5	-1	1	20	155	174	UUGGCAUUCUGUCCACCUCC	:::: ::::::::: ::..	GGAGUUGGACAGAAAGCUGU	Cleavage	length=445 6/6 +	1
gma-miR395h	stout_120#7:13224577|13227148	4.5	-1	1	21	42	62	AUGAAGUGUUUGGGAGAACUC	: : ::::::.:..:::::	UAAUCCUCCCAGAUGCUUCAG	Cleavage	length=146 2/2 +	1
gma-miR396a-3p	stout_63#3:8553668|8557481	4.5	-1	1	20	155	174	UUCAAUAAAGCUGUGGGAAG	:.:::::::: :: ::::	UGUUCCACAGCUCUAAUGAA	Cleavage	length=179 2/2 -	1
gma-miR396i-3p	stout_63#3:8553668|8557481	4.5	-1	1	21	155	175	GUUCAAUAAAGCUGUGGGAAG	:.:::::::: :: ::::	UGUUCCACAGCUCUAAUGAAA	Cleavage	length=179 2/2 -	1
gma-miR397a	stout_118#5:6254664|6256295	4.5	-1	1	21	447	466	UCAUUGAGUGCAGCGUUGAUG	: :::: ::::..:: :::::	CCUCAA-GCUGUGCUGAAUGA	Cleavage	length=716 11/11 -	1
gma-miR397b-5p	stout_118#5:6254664|6256295	4.5	-1	1	21	447	466	UCAUUGAGUGCAGCGUUGAUG	: :::: ::::..:: :::::	CCUCAA-GCUGUGCUGAAUGA	Cleavage	length=716 11/11 -	1
gma-miR4343b	stout_29#6:29059174|29059620	4.5	-1	1	24	144	167	UCUUACAGAUCAAGUUGAUUCGGA	.:..::::.::::: : ::.::	CGUGGGUCAAUUUGAUAUCUAGGA	Cleavage	length=198 2/2 -	1
gma-miR4370	stout_159#5:26593654|26597241	4.5	-1	1	24	58	80	AGUAGACUCGUCCGAUUUUGCGUA	::: :.:::: :::::::. .::	GACG-AGAAUCCGACGAGUUGGCU	Cleavage	length=95 2/2 +	1
gma-miR4374b	stout_227#4:5874655|5875078	4.5	-1	1	22	41	62	UACUUUCAAAGACGUUGUUGAG	:: :.:::::::: ::: :	UCAAAAAGCGUCUUUGCAAGAA	Cleavage	length=114 5/5 -	1
gma-miR4406	stout_25#2:9018086|9019265	4.5	-1	1	24	223	246	AUUGAUUCUGAGAGAACCGGUGUA	: .:: :.::::::.:: :::	ACCCUCGAAUUUCUCAGGAUAAAU	Cleavage	length=517 7/12 +	1
gma-miR4406	stout_25#2:9018086|9019265	4.5	-1	1	24	210	233	AUUGAUUCUGAGAGAACCGGUGUA	: .:: :.::::::.:: :::	ACCCUCGAAUUUCUCAGGAUAAAU	Cleavage	length=504 4/12 +	1
gma-miR4409	stout_35#6:2994849|2995408	4.5	-1	1	22	270	291	UAACAAGUGGGUUUGUUGACUG	::::::.:..:::: :::	ACAUCAACAGAUUCACUACUUA	Cleavage	length=358 3/6 -	1
gma-miR4409	stout_35#6:2994849|2995408	4.5	-1	1	22	265	286	UAACAAGUGGGUUUGUUGACUG	::::::.:..:::: :::	ACAUCAACAGAUUCACUACUUA	Cleavage	length=353 2/6 -	1
gma-miR482b-5p	stout_108#7:8316323|8316630	4.5	-1	1	22	23	44	UAUGGGGGGAUUGGGAAGGAAU	:: .::::::: :::.::::	UUUGUUUCCCAAACCCUCCAUU	Translation	length=308 2/2 -	1
gma-miR482c-5p	stout_35#6:2994849|2995408	4.5	-1	1	23	98	120	AUUUGUGGGAAUGGGCUGAUUGG	::::..:. ::::::: ::	UGUUUCAGUUCGAUCCCACAUAU	Translation	length=358 3/6 -	1
gma-miR482c-5p	stout_35#6:2994849|2995408	4.5	-1	1	23	93	115	AUUUGUGGGAAUGGGCUGAUUGG	::::..:. ::::::: ::	UGUUUCAGUUCGAUCCCACAUAU	Translation	length=353 2/6 -	1
gma-miR482d-5p	stout_108#7:8316323|8316630	4.5	-1	1	22	23	44	UAUGGGGGGAUUGGGAAGGAAU	:: .::::::: :::.::::	UUUGUUUCCCAAACCCUCCAUU	Translation	length=308 2/2 -	1
gma-miR482e	stout_108#7:8316323|8316630	4.5	-1	1	21	24	44	UAUGGGGGGAUUGGGAAGGAA	:: .::::::: :::.::::	UUGUUUCCCAAACCCUCCAUU	Translation	length=308 2/2 -	1
gma-miR5041-3p	stout_40#6:20560904|20561071	4.5	-1	1	21	134	154	GUUGAGCAAGUUGAAGAUGAA	:::::.: .:..:: ::::::	UUCAUUUCUAGUUUUCUCAAC	Cleavage	length=168 1/1 -	1
gma-miR5041-3p	stout_65#7:7165669|7166079	4.5	-1	1	21	166	186	GUUGAGCAAGUUGAAGAUGAA	.:::::.::::::. : ::	CCUAUCUUUAACUUGUACUAC	Cleavage	length=238 2/195 -	1
gma-miR5041-3p	stout_65#7:7165669|7166079	4.5	-1	1	21	178	198	GUUGAGCAAGUUGAAGAUGAA	.:::::.::::::. : ::	CCUAUCUUUAACUUGUACUAC	Cleavage	length=250 148/195 -	1
gma-miR5041-3p	stout_65#7:7165669|7166079	4.5	-1	1	21	253	273	GUUGAGCAAGUUGAAGAUGAA	.:::::.::::::. : ::	CCUAUCUUUAACUUGUACUAC	Cleavage	length=325 43/195 -	1
gma-miR5380c	stout_218#1:208643|208816	4.5	-1	1	21	61	81	AUGAAUGGUGAAGAUGAAGAG	.:: ::: ::::..:::::.	UUCCUCAACUUCGUCAUUCGC	Cleavage	length=174 2/2 -	2
gma-miR5766	stout_25#2:9018086|9019265	4.5	-1	1	21	210	230	UUGAGGCUGAGAAGAGGCAAG	.::: : .:::::: ::::.:	UUUGACCUUUCUCACCCUCGA	Cleavage	length=517 7/12 +	1
gma-miR5766	stout_25#2:9018086|9019265	4.5	-1	1	21	197	217	UUGAGGCUGAGAAGAGGCAAG	.::: : .:::::: ::::.:	UUUGACCUUUCUCACCCUCGA	Cleavage	length=504 4/12 +	1
gma-miR5775	stout_164#4:13836857|13837022	4.5	-1	1	21	50	70	AUAAGCUCUUUUGAGAGCUUC	:: ::::.:::::: : :::	AAAACUCUUAAAAGAACCUAU	Cleavage	length=166 3/3 +	1
gma-miR5783	stout_179#1:344736|344831	4.5	-1	1	21	1	21	GACGACGACGGGGAGGACGCG	: : :: ::..::::::: ::	CUCAUCAUCUUCGUCGUCAUC	Cleavage	length=96 1/1 +	1
gma-miR9722	stout_12#1:20458665|20464986	4.5	-1	1	21	25	45	UAAUAGAGGGAAGAAGAUGAA	:::. :.::::::: .::.	CACAUUGUUUUCCCUCCGUUG	Cleavage	length=253 2/2 +	1
gma-miR9735	stout_191#2:20240715|20241360	4.5	-1	1	24	175	198	UACGGCUUAAGUUCAACUUUGGAG	::.. .:::::::.:: :::.: :	CUUUUGAGUUGAAUUUCAGCUGCA	Cleavage	length=405 2/2 -	1
gma-miR9736	stout_16#6:27973511|27974143	4.5	-1	1	21	70	90	UGAAAGACAAACAAAGGUGGG	:: :: ::::: ::::::	AACAGCUCUGUUUCUCUUUCC	Cleavage	length=331 3/3 +	1
gma-miR9743	stout_148#7:11264363|11265377	4.5	-1	1	24	209	231	AGAGAGUGCUUUGAAGAAAAUGCC	::: ::::: ::: :..::::::	UGCAGUUUCU-CAAUGUGCUCUCU	Translation	length=340 3/3 +	1
gma-miR9748	stout_28#1:27165294|27166311	4.5	-1	1	22	142	163	GAAGGAAGUGUAGAGGGAUGAC	::. :.:: : :::.:::::::	GUUCUUCCCCAACAUUUCCUUC	Cleavage	length=249 7/7 -	1
gma-miR9758	stout_16#6:27973511|27974143	4.5	-1	1	21	4	24	UGUUUAGUCAUGCAAGUUUAG	:::::::::: ::: ...:	GCAAACUUGCAUCACUUGGUA	Cleavage	length=331 3/3 +	1
gma-miR9760	stout_150#1:27194627|27201835	4.5	-1	1	21	171	191	UGGAUGAUGUAGUUUUGAUUG	: ::::::::::: ::::.	CCAUCAAAACUACUCCAUCUU	Cleavage	length=338 2/2 -	1
gma-miR9760	stout_192#7:3830539|3833275	4.5	-1	1	21	193	213	UGGAUGAUGUAGUUUUGAUUG	.:: ..::.:::.:::::	UUGUCCUGGCUGCAUUAUCCA	Cleavage	length=501 29/29 +	1
gma-miR9766	stout_128#5:16399986|16402759	4.5	-1	1	21	4	24	UUUGAAGGGAAGGAAUGAAAC	: :::. ::::::::::.	CAGUGAUUUGUUCCCUUCAAG	Cleavage	length=291 6/6 +	1
gra-miR164a	stout_13#5:18083534|18083985	4.5	-1	1	21	128	148	CAUGUGCCUUGGCUCUCCAUC	: :::::...::: :.:::	CUUUGAGAGUUGAGGAAUAUG	Cleavage	length=452 2/2 -	1
gra-miR3267	stout_137#3:8587365|8593382	4.5	-1	1	22	111	132	UCUGUCGCAGGGGAGAUGGCUG	: : ::::.:::: .::::	UUACGAACUCCUCUGCAGCAGA	Cleavage	length=221 4/4 -	1
gra-miR7484e	stout_86#4:5903100|5906077	4.5	-1	1	21	137	157	AUUUAAUGUAUAGGGACUAAU	: : :...:::::::::::	UUGAUUUUUUAUACAUUAAAG	Cleavage	length=170 2/2 -	1
gra-miR7494b	stout_10#6:7460152|7460292	4.5	-1	1	23	99	121	AGAGGGAGAAGCAGAAGAGAAUA	::: :: :::::.:.:::	CUUCUUCUACUACUUCUUCUUCU	Cleavage	length=141 2/2 +	1
gra-miR7494b	stout_81#6:16108429|16108566	4.5	-1	1	23	45	67	AGAGGGAGAAGCAGAAGAGAAUA	.: ::.::. ::::::.:.::	CGUGCUUUUUAGCUUCUUCUUCC	Cleavage	length=138 2/2 +	2
gra-miR7494c	stout_179#1:344736|344831	4.5	-1	1	24	23	46	AUGGAGGAAAACAGAGGGAGAAGC	: ::::.:.::::: :::::: .:	GAUUCUUCUUCUGUCUUCCUCGGU	Translation	length=96 1/1 +	1
gra-miR7504d	stout_39#3:35175006|35175457	4.5	-1	1	24	154	176	AGGAAAAAAAAUCUGAUUUGUCAU	:::: ::: :::.::::: ::::	AUGA-AAAGCAGGUUUUUCCUCCU	Cleavage	length=241 3/3 -	1
gra-miR7504e	stout_214#4:21000504|21010746	4.5	-1	1	24	7	30	AGGAGAAAAAAAUCUGAUUUGUCA	.:::::.: :: :::::::::	CUGCAAAUUAUAUAGUUUUCUCCU	Translation	length=143 20/20 +	1
gra-miR7504f	stout_214#4:21000504|21010746	4.5	-1	1	24	7	30	AGGAGAAAAAAAUCUGAUUUGUCA	.:::::.: :: :::::::::	CUGCAAAUUAUAUAGUUUUCUCCU	Translation	length=143 20/20 +	1
gra-miR7584e	stout_16#6:27973511|27974143	4.5	-1	1	21	98	118	AGGAGUUAGAUUGUAUUUUAU	:: .:::: ::: ::::::	CCAAUGUACAUUCUCACUCCU	Translation	length=331 3/3 +	1
gra-miR8634	stout_20#4:51083|51264	4.5	-1	1	21	51	71	UUGGUAUGGAGGAUGGAAAAG	: ::: :::::::::::	ACUCUCCUUCCUCCAUACCCU	Cleavage	length=182 2/2 -	1
gra-miR8642	stout_106#4:1406947|1407437	4.5	-1	1	24	302	325	UGAUCAAAACAGGAACGAAUUCAA	::: : ::::::::: ::	AACUCUUCUUCCCUGUUUUGCUCC	Cleavage	length=342 2/2 +	1
gra-miR8656	stout_179#1:344736|344831	4.5	-1	1	21	52	72	UGGAAAAGUGGUAAUAAGGGG	..:::: ::::::. ::::.	UUCCUUCUUACCAUCUUUCUU	Cleavage	length=96 1/1 +	1
gra-miR8670a	stout_99#4:16538020|16539456	4.5	-1	1	24	88	111	AAAGUUGGGCCCCUGUUGGUGCGG	::: ::::::.::::. :	UAAUUCCAUCAGGGGUCCAAUAUA	Cleavage	length=294 2/5 -	1
gra-miR8670b	stout_99#4:16538020|16539456	4.5	-1	1	24	88	111	AAAGUUGGGCCCCUGUUGGUGCGG	::: ::::::.::::. :	UAAUUCCAUCAGGGGUCCAAUAUA	Cleavage	length=294 2/5 -	1
gra-miR8676	stout_132#2:7148320|7148900	4.5	-1	1	23	172	194	AAGGUUGAUGGUUAAAUUUGACU	:::::.:::::::::.:.:.	UGUCAAGUUUAACCAUUAGCUAC	Cleavage	length=445 6/6 +	1
gra-miR8697	stout_255#3:39337788|39338275	4.5	-1	1	24	167	189	AGGGAAAUUGAUUCAAGUGAGCAU	::.:::::: :.:::::.:	AGCACCAUUUGAAU-AGUUUCCUU	Translation	length=328 16/16 +	1
gra-miR8709b	stout_108#7:8316323|8316630	4.5	-1	1	24	244	267	UCAUGUAUAAUUUUGAGAUUUGUC	: :::::.:.::.::..::	CAGCACUCUCAGAGUUGUAUGUGU	Cleavage	length=308 2/2 -	1
gra-miR8770	stout_70#4:21742310|21742491	4.5	-1	1	24	48	73	UUGAUGGUGGUAAGAAAUGU--GCAU	.::: ::::: .:::.:. ::::.:	GUGCCAACAUUAUUUAUCGACAUCGA	Cleavage	length=182 2/2 +	1
gra-miR8780	stout_178#4:17196263|17196561	4.5	-1	1	24	182	205	UUUGAUGAUGUGGCAACAAAGCGC	::::::::::::.::	CAUUGUGCUUGCCACAUCAUUAAC	Cleavage	length=226 4/4 -	1
gra-miR8780	stout_127#5:15440700|15442005	4.5	-1	1	21	1	21	UUUGAUGAUGUGGCAACAAAG	: : : : .::::::.::::.	CCUCGAUAUCACAUCGUCAAG	Cleavage	length=181 8/8 -	1
gso-miR1509a	stout_45#Scaffold000113:283337|286431	4.5	-1	1	22	78	99	UUAAUCAAGGAAAUCACGGUCG	:.: ::: :::::.::::	CAUCUGCCAUUGCCUUGGUUAA	Translation	length=173 3/3 -	1
hbr-miR2118	stout_134#1:23488924|23489073	4.5	-1	1	21	12	32	GAAAUGGGUGGAUGGGAGUGA	:::: : ..:::::::::	CGCCUCCAAAUUACCCAUUUC	Cleavage	length=150 2/2 +	1
hbr-miR6175	stout_159#5:26593654|26597241	4.5	-1	1	21	33	53	UGGUGGCUUUUAGGGCUCAAG	::.::.::..:::...:..	GGUGGGCUCUGGAAGUUGCUG	Cleavage	length=95 2/2 +	1
hme-let-7	stout_190#7:17969512|17972232	4.5	-1	1	22	127	148	UGAGGUAGUAGGUUGUAUAGUA	:: :: :.:: .:::::::	CCGUAGACUAUCUUUUACCUCA	Cleavage	length=285 5/5 -	1
hme-miR-2756	stout_217#3:25808391|25808702	4.5	-1	1	22	71	92	ACCCUGUAGCUGCUAAGGGGCG	..::::::::::.:.::	CCGUUCUUAGCAGCUGCGGGAA	Cleavage	length=228 2/2 -	1
hme-miR-993	stout_211#3:18423296|18426962	4.5	-1	1	23	10	32	GAAGCUCGUCUCUACAGGUAUCU	: .:: : :::.:::::::	CUUAAGUUGCAAAGAUGAGCUUC	Cleavage	length=128 2/2 -	1
hvu-miR1120	stout_94#1:2266698|2266852	4.5	-1	1	24	129	152	ACAUUCUUAUAUUAUGGGACGGAG	::: : :. .:::::::::	CAGACUCCAACAGAGUAAGAAUGU	Translation	length=155 1/1 -	1
hvu-miR5049b	stout_183#5:10985111|10990712	4.5	-1	1	21	213	234	AGUAUUUAGGUACAG-AGGGAG	:::.: :::::::: :::.::	GUCCUUGCUGUACCUCAAUGCU	Cleavage	length=392 8/8 +	1
hvu-miR5051	stout_172#5:19474707|19480942	4.5	-1	1	21	6	26	UUUGGCACCUUGAAACUGGGA	::.::: :::::::: .:::	UCUCAGGAUCAAGGUGAUAAA	Cleavage	length=187 2/2 +	1
hvu-miR6196	stout_81#6:16108429|16108566	4.5	-1	1	21	68	88	AGGACGAGGAGAUGGAGAGGA	:.::.:.: :::.::: ::::	UUCUUUUCCUCUUCUCCUCCU	Cleavage	length=138 2/2 +	1
hvu-miR6204	stout_128#5:16399986|16402759	4.5	-1	1	22	170	191	AGGAGAAUAAUUAGAGCUGUGA	::::. :::::::::.:	CGCAAGCUUGAAUUAUUCUUCA	Cleavage	length=291 6/6 +	1
hvu-miR6205	stout_168#4:8805232|8810419	4.5	-1	1	23	245	267	AGGAUGUUUGGAUACGUUUUAGU	:::. : ::::::..:.::	UGGCAAAUAUUUCCAAAUGUUCU	Cleavage	length=335 3/3 -	1
lja-miR171b	stout_29#6:29059174|29059620	4.5	-1	1	21	136	156	UGAUUGAGCCGCGUCAAUAUC	::::: ::.:: :::::.	AUUAUUGUCGUGGGUCAAUUU	Cleavage	length=198 2/2 -	1
lja-miR7520	stout_218#1:208643|208816	4.5	-1	1	21	1	21	GAGGGGGAAGGUGAUGACAUC	::..:::::::: .:.::	CUCGUUGUCACCUUCGUCUUC	Cleavage	length=174 2/2 -	2
lja-miR7520	stout_192#7:3830539|3833275	4.5	-1	1	21	350	369	GAGGGGGAAGGUGAUGACAUC	::::: :.:.:::::..:.	AUUGUCA-CGCUUUCCCUUUU	Cleavage	length=501 29/29 +	1
lja-miR7528	stout_173#4:3410613|3411340	4.5	-1	1	22	12	33	CCGAAAUGCUAAUCUGAAGCUU	.: ::::::::: : ::::.:	GAACUUCAGAUUUGAAUUUUGA	Translation	length=66 2/2 -	1
lja-miR7544	stout_132#2:7148320|7148900	4.5	-1	1	22	123	144	UUAGAAAGAAAAUGUUGUUAGC	::.:.: ::::::::.:.	AGGAAUAGCCUUUUCUUUUUGC	Cleavage	length=445 6/6 +	1
lja-miR7544	stout_34#3:7782611|7782810	4.5	-1	1	22	91	112	UUAGAAAGAAAAUGUUGUUAGC	:..::.:::: :::::.:	GACCAUGACGUUUUAUUUCUGA	Cleavage	length=200 2/2 -	1
mdm-miR164a	stout_148#7:11264363|11265377	4.5	-1	1	21	218	238	UGGAGAAGCAGGGCACAUGCC	::::::.:: .::.:.::	UCAAUGUGCUCUCUUUUUUCA	Cleavage	length=340 3/3 +	1
mdm-miR171c	stout_29#6:29059174|29059620	4.5	-1	1	21	136	156	UGAUUGAGCCGCGCCAAUAUC	::::: ::.:: :::::.	AUUAUUGUCGUGGGUCAAUUU	Cleavage	length=198 2/2 -	1
mdm-miR171d	stout_29#6:29059174|29059620	4.5	-1	1	21	136	156	UGAUUGAGCCGCGCCAAUAUC	::::: ::.:: :::::.	AUUAUUGUCGUGGGUCAAUUU	Cleavage	length=198 2/2 -	1
mdm-miR171e	stout_29#6:29059174|29059620	4.5	-1	1	21	136	156	UGAUUGAGCCGCGCCAAUAUC	::::: ::.:: :::::.	AUUAUUGUCGUGGGUCAAUUU	Cleavage	length=198 2/2 -	1
mdm-miR172i	stout_118#5:6254664|6256295	4.5	-1	1	21	187	206	GGAAUCUUGAUGAUGCUGCAU	::: :.: ::::::::::::	CUGCUGUA-CAUCAAGAUUCC	Cleavage	length=716 11/11 -	1
mdm-miR172j	stout_118#5:6254664|6256295	4.5	-1	1	21	187	206	GGAAUCUUGAUGAUGCUGCAU	::: :.: ::::::::::::	CUGCUGUA-CAUCAAGAUUCC	Cleavage	length=716 11/11 -	1
mdm-miR172k	stout_118#5:6254664|6256295	4.5	-1	1	21	187	206	GGAAUCUUGAUGAUGCUGCAU	::: :.: ::::::::::::	CUGCUGUA-CAUCAAGAUUCC	Cleavage	length=716 11/11 -	1
mdm-miR172l	stout_118#5:6254664|6256295	4.5	-1	1	21	187	206	GGAAUCUUGAUGAUGCUGCAG	:::: :.: ::::::::::::	CUGCUGUA-CAUCAAGAUUCC	Cleavage	length=716 11/11 -	1
mdm-miR394a	stout_132#2:7148320|7148900	4.5	-1	1	20	155	174	UUGGCAUUCUGUCCACCUCC	:::: ::::::::: ::..	GGAGUUGGACAGAAAGCUGU	Cleavage	length=445 6/6 +	1
mdm-miR394b	stout_132#2:7148320|7148900	4.5	-1	1	20	155	174	UUGGCAUUCUGUCCACCUCC	:::: ::::::::: ::..	GGAGUUGGACAGAAAGCUGU	Cleavage	length=445 6/6 +	1
mdm-miR535b	stout_120#7:13224577|13227148	4.5	-1	1	21	116	136	UGACAAGGAGAGAGAGCACGC	::::::.:::..:: :.:	UACUGCUCUUUCUUUUUCUUA	Cleavage	length=146 2/2 +	1
mdm-miR535c	stout_120#7:13224577|13227148	4.5	-1	1	21	116	136	UGACAAGGAGAGAGAGCACGC	::::::.:::..:: :.:	UACUGCUCUUUCUUUUUCUUA	Cleavage	length=146 2/2 +	1
mes-miR164d	stout_148#7:11264363|11265377	4.5	-1	1	21	218	238	UGGAGAAGCAGGGCACAUGCU	::::::.:: .::.:.::	UCAAUGUGCUCUCUUUUUUCA	Cleavage	length=340 3/3 +	1
mes-miR172e	stout_118#5:6254664|6256295	4.5	-1	1	21	187	206	GGAAUCUUGAUGAUGCUGCAG	:::: :.: ::::::::::::	CUGCUGUA-CAUCAAGAUUCC	Cleavage	length=716 11/11 -	1
mes-miR172f	stout_118#5:6254664|6256295	4.5	-1	1	21	187	206	GGAAUCUUGAUGAUGCUGCAG	:::: :.: ::::::::::::	CUGCUGUA-CAUCAAGAUUCC	Cleavage	length=716 11/11 -	1
mes-miR394a	stout_132#2:7148320|7148900	4.5	-1	1	20	155	174	UUGGCAUUCUGUCCACCUCC	:::: ::::::::: ::..	GGAGUUGGACAGAAAGCUGU	Cleavage	length=445 6/6 +	1
mes-miR394b	stout_132#2:7148320|7148900	4.5	-1	1	20	155	174	UUGGCAUUCUGUCCACCUCC	:::: ::::::::: ::..	GGAGUUGGACAGAAAGCUGU	Cleavage	length=445 6/6 +	1
mes-miR394c	stout_132#2:7148320|7148900	4.5	-1	1	22	153	174	UUGGCAUUCUGUCCACCUCCAU	:::: ::::::::: ::..	UAGGAGUUGGACAGAAAGCUGU	Cleavage	length=445 6/6 +	1
mtr-miR164d	stout_148#7:11264363|11265377	4.5	-1	1	21	218	238	UGGAGAAGCAGGGCACAUGCU	::::::.:: .::.:.::	UCAAUGUGCUCUCUUUUUUCA	Cleavage	length=340 3/3 +	1
mtr-miR171b	stout_29#6:29059174|29059620	4.5	-1	1	21	136	156	UGAUUGAGCCGCGUCAAUAUC	::::: ::.:: :::::.	AUUAUUGUCGUGGGUCAAUUU	Cleavage	length=198 2/2 -	1
mtr-miR2592a-3p	stout_237#6:10325217|10325332	4.5	-1	1	21	37	57	GAAAAACAUGAAUGUCGAGCG	::: .:.::::::::: :	UUCUCUGCGUUCAUGUUUCUA	Cleavage	length=116 1/1 +	1
mtr-miR2592bl-3p	stout_128#5:16399986|16402759	4.5	-1	1	21	167	187	GAGUAAUUCAAACUUGUUAAA	.:::: ::::::::.::	AUGCGCAAGCUUGAAUUAUUC	Cleavage	length=291 6/6 +	1
mtr-miR2602a	stout_219#4:10160554|10160834	4.5	-1	1	21	39	59	UGGCAGUGAUUGCCACGUCAU	: :.:: :::..::.:::: :	AGGGCGCGGCGGUCGCUGCAA	Cleavage	length=281 11/11 +	1
mtr-miR2602a	stout_41#4:10160554|10160888	4.5	-1	1	21	93	113	UGGCAGUGAUUGCCACGUCAU	: :.:: :::..::.:::: :	AGGGCGCGGCGGUCGCUGCAA	Cleavage	length=335 9/9 +	1
mtr-miR2602a	stout_27#4:10160554|10160875	4.5	-1	1	21	80	100	UGGCAGUGAUUGCCACGUCAU	: :.:: :::..::.:::: :	AGGGCGCGGCGGUCGCUGCAA	Cleavage	length=322 467/467 +	1
mtr-miR2602b	stout_219#4:10160554|10160834	4.5	-1	1	21	39	59	UGGCAGUGAUUGCCACGUCAU	: :.:: :::..::.:::: :	AGGGCGCGGCGGUCGCUGCAA	Cleavage	length=281 11/11 +	1
mtr-miR2602b	stout_41#4:10160554|10160888	4.5	-1	1	21	93	113	UGGCAGUGAUUGCCACGUCAU	: :.:: :::..::.:::: :	AGGGCGCGGCGGUCGCUGCAA	Cleavage	length=335 9/9 +	1
mtr-miR2602b	stout_27#4:10160554|10160875	4.5	-1	1	21	80	100	UGGCAGUGAUUGCCACGUCAU	: :.:: :::..::.:::: :	AGGGCGCGGCGGUCGCUGCAA	Cleavage	length=322 467/467 +	1
mtr-miR2618a	stout_124#4:10165714|10165891	4.5	-1	1	22	127	148	GUGAAUUCAGUUUACGUACGUU	:. : ::::.:.:::..::.:	AGGGAACGUGAGCUGGGUUUAG	Cleavage	length=178 5/5 +	1
mtr-miR2618a	stout_127#5:15440700|15442005	4.5	-1	1	22	156	177	GUGAAUUCAGUUUACGUACGUU	:.. : ::::::::::::	GUGCUGUUUCAACUGAAUUCAC	Cleavage	length=181 8/8 -	1
mtr-miR2618b	stout_124#4:10165714|10165891	4.5	-1	1	22	127	148	GUGAAUUCAGUUUACGUACGUU	:. : ::::.:.:::..::.:	AGGGAACGUGAGCUGGGUUUAG	Cleavage	length=178 5/5 +	1
mtr-miR2618b	stout_127#5:15440700|15442005	4.5	-1	1	22	156	177	GUGAAUUCAGUUUACGUACGUU	:.. : ::::::::::::	GUGCUGUUUCAACUGAAUUCAC	Cleavage	length=181 8/8 -	1
mtr-miR2634	stout_172#5:19474707|19480942	4.5	-1	1	21	48	68	UUUAUUCUCAGUUUGUUGCUC	.: ::. ::::::: ::::.	AGGGAAUCAACUGAGCAUAAG	Cleavage	length=187 2/2 +	1
mtr-miR2654	stout_25#2:9018086|9019265	4.5	-1	1	20	306	325	AUUCAGGGACAAAGUGUGCG	::. ::::::.:::: ::	UACAUCCUUUGUUCCUGCAU	Cleavage	length=504 4/12 +	1
mtr-miR2654	stout_25#2:9018086|9019265	4.5	-1	1	20	319	338	AUUCAGGGACAAAGUGUGCG	::. ::::::.:::: ::	UACAUCCUUUGUUCCUGCAU	Cleavage	length=517 7/12 +	1
mtr-miR2672	stout_21#1:3079900|3082891	4.5	-1	1	22	109	130	UUAAUCGACCAAGUGGGUACUA	:.:::::: ::.::::..	AUCAAUCCACUUAGUUGAUUGG	Translation	length=285 4/4 -	1
mtr-miR395b	stout_120#7:13224577|13227148	4.5	-1	1	21	42	62	AUGAAGUAUUUGGGGGAACUC	: : :.::::.::.:::::	UAAUCCUCCCAGAUGCUUCAG	Cleavage	length=146 2/2 +	1
mtr-miR395g	stout_57#3:35564311|35567265	4.5	-1	1	21	68	88	UUGAAGUGUUUGGGGGAACUC	: :::::: ..: :::::.::	GUGUUCCCGUGACCACUUUAA	Cleavage	length=101 2/2 +	1
mtr-miR395g	stout_120#7:13224577|13227148	4.5	-1	1	21	42	62	UUGAAGUGUUUGGGGGAACUC	: : :.::::.:..:::::.	UAAUCCUCCCAGAUGCUUCAG	Cleavage	length=146 2/2 +	1
mtr-miR396b-3p	stout_63#3:8553668|8557481	4.5	-1	1	21	155	175	GUUCAAUAAAGCUGUGGGAAG	:.:::::::: :: ::::	UGUUCCACAGCUCUAAUGAAA	Cleavage	length=179 2/2 -	1
mtr-miR397-5p	stout_118#5:6254664|6256295	4.5	-1	1	21	447	466	UCAUUGAGUGCAGCGUUGAUG	: :::: ::::..:: :::::	CCUCAA-GCUGUGCUGAAUGA	Cleavage	length=716 11/11 -	1
mtr-miR5204	stout_94#1:2266698|2266852	4.5	-1	1	21	100	120	GCUGGAAGGUUUUGUAGGAAC	: ::. ::. ::.::::.:::	GAUCUAACGCAAUCUUCUAGC	Cleavage	length=155 1/1 -	1
mtr-miR5239	stout_60#1:874288|877943	4.5	-1	1	21	120	140	UGGGAGAAAAGAUAGAAUGUG	: :.::: ::. :::.:::.:	CUCGUUCAAUUAUUUUUCCUA	Translation	length=237 3/3 +	1
mtr-miR5242	stout_25#2:9018086|9019265	4.5	-1	1	21	305	325	UUGUAGAAACAAGCGAUGUCA	: ::::: .::::: ::.::	UUACAUCCUUUGUUCCUGCAU	Cleavage	length=504 4/12 +	1
mtr-miR5242	stout_25#2:9018086|9019265	4.5	-1	1	21	318	338	UUGUAGAAACAAGCGAUGUCA	: ::::: .::::: ::.::	UUACAUCCUUUGUUCCUGCAU	Cleavage	length=517 7/12 +	1
mtr-miR5258	stout_13#5:18083534|18083985	4.5	-1	1	21	154	174	UCAAGUGACAAGGAAGAUCUU	..:.::: :.:::::: :::	GGGGUCUACUUUGUCAGUUGU	Cleavage	length=452 2/2 -	1
mtr-miR5286b	stout_12#1:20458665|20464986	4.5	-1	1	24	213	236	ACAAACUGGAGGCAAGGGACAGGA	::: : :::::::::::	UGUGAUCCAAUACCUCCAGUUUGA	Cleavage	length=253 2/2 +	1
mtr-miR5291a	stout_168#4:8805232|8810419	4.5	-1	1	24	53	76	GUUUGAUGGAUGGAUUGGAUGGAU	::.:::: . :.::::::::.:..	AUUCAUCAGCUUCAUCCAUCGAGU	Cleavage	length=335 3/3 -	1
mtr-miR5291b	stout_168#4:8805232|8810419	4.5	-1	1	24	53	76	GUUUGAUGGAUGGAUUGGAUGGAU	::.:::: . :.::::::::.:..	AUUCAUCAGCUUCAUCCAUCGAGU	Cleavage	length=335 3/3 -	1
mtr-miR5291c	stout_168#4:8805232|8810419	4.5	-1	1	24	53	76	GUUUGAUGGAUGGAUUGGAUGGAU	::.:::: . :.::::::::.:..	AUUCAUCAGCUUCAUCCAUCGAGU	Cleavage	length=335 3/3 -	1
mtr-miR5296	stout_135#5:19642661|19647365	4.5	-1	1	24	69	92	AUUUUGUGUGGGUGUAAGAGGUGU	..: .::::. ..:::.:::::.	GUAAUUCUUGAGUCCAUACAAAGA	Cleavage	length=246 3/3 -	1
mtr-miR5562-5p	stout_185#4:10159397|10165728	4.5	-1	1	21	8	28	UGUGGAGUCUUUUGCAUGAAG	:::::::.::.::.::	GAAAAUGCAAAGGAUUCUACC	Cleavage	length=335 26/26 -	1
mtr-miR5758	stout_46#6:28446071|28447038	4.5	-1	1	21	58	78	UAAGUUGGAAGAAUGUAUUUG	: :::::::::.::::	AGUUCAGAUUCUUCCAGCUUA	Cleavage	length=202 9/9 -	1
nta-miR164c	stout_148#7:11264363|11265377	4.5	-1	1	21	218	238	UGGAGAAGCAGGGCACAUGCU	::::::.:: .::.:.::	UCAAUGUGCUCUCUUUUUUCA	Cleavage	length=340 3/3 +	1
nta-miR172j	stout_118#5:6254664|6256295	4.5	-1	1	21	187	206	GGAAUCUUGAUGAUGCUGCAU	::: :.: ::::::::::::	CUGCUGUA-CAUCAAGAUUCC	Cleavage	length=716 11/11 -	1
nta-miR394	stout_132#2:7148320|7148900	4.5	-1	1	20	155	174	UUGGCAUUCUGUCCACCUCC	:::: ::::::::: ::..	GGAGUUGGACAGAAAGCUGU	Cleavage	length=445 6/6 +	1
nta-miR399a	stout_160#3:23151087|23151398	4.5	-1	1	21	236	256	CGCCAAAGGAGAGCUGCCCUG	:::::::::: :::::	GAAUGCAGCUCUCCAUUGGCA	Cleavage	length=312 206/206 -	1
nta-miR399a	stout_142#3:23151080|23151398	4.5	-1	1	21	243	263	CGCCAAAGGAGAGCUGCCCUG	:::::::::: :::::	GAAUGCAGCUCUCCAUUGGCA	Cleavage	length=319 7/7 -	1
nta-miR399b	stout_142#3:23151080|23151398	4.5	-1	1	21	243	263	CGCCAAAGGAGAGCUGCCCUG	:::::::::: :::::	GAAUGCAGCUCUCCAUUGGCA	Cleavage	length=319 7/7 -	1
nta-miR399b	stout_160#3:23151087|23151398	4.5	-1	1	21	236	256	CGCCAAAGGAGAGCUGCCCUG	:::::::::: :::::	GAAUGCAGCUCUCCAUUGGCA	Cleavage	length=312 206/206 -	1
nta-miR399c	stout_160#3:23151087|23151398	4.5	-1	1	21	236	256	CGCCAAAGGAGAGCUGCCCUG	:::::::::: :::::	GAAUGCAGCUCUCCAUUGGCA	Cleavage	length=312 206/206 -	1
nta-miR399c	stout_142#3:23151080|23151398	4.5	-1	1	21	243	263	CGCCAAAGGAGAGCUGCCCUG	:::::::::: :::::	GAAUGCAGCUCUCCAUUGGCA	Cleavage	length=319 7/7 -	1
nta-miR399d	stout_142#3:23151080|23151398	4.5	-1	1	21	243	263	CGCCAAAGGAGAGCUGCCCUG	:::::::::: :::::	GAAUGCAGCUCUCCAUUGGCA	Cleavage	length=319 7/7 -	1
nta-miR399d	stout_160#3:23151087|23151398	4.5	-1	1	21	236	256	CGCCAAAGGAGAGCUGCCCUG	:::::::::: :::::	GAAUGCAGCUCUCCAUUGGCA	Cleavage	length=312 206/206 -	1
nta-miR399e	stout_160#3:23151087|23151398	4.5	-1	1	21	236	256	CGCCAAAGGAGAGCUGCCCUG	:::::::::: :::::	GAAUGCAGCUCUCCAUUGGCA	Cleavage	length=312 206/206 -	1
nta-miR399e	stout_142#3:23151080|23151398	4.5	-1	1	21	243	263	CGCCAAAGGAGAGCUGCCCUG	:::::::::: :::::	GAAUGCAGCUCUCCAUUGGCA	Cleavage	length=319 7/7 -	1
nta-miR399f	stout_142#3:23151080|23151398	4.5	-1	1	21	243	263	CGCCAAAGGAGAGCUGCCCUG	:::::::::: :::::	GAAUGCAGCUCUCCAUUGGCA	Cleavage	length=319 7/7 -	1
nta-miR399f	stout_160#3:23151087|23151398	4.5	-1	1	21	236	256	CGCCAAAGGAGAGCUGCCCUG	:::::::::: :::::	GAAUGCAGCUCUCCAUUGGCA	Cleavage	length=312 206/206 -	1
nta-miR399g	stout_142#3:23151080|23151398	4.5	-1	1	21	243	263	CGCCAAAGGAGAGCUGCCCUG	:::::::::: :::::	GAAUGCAGCUCUCCAUUGGCA	Cleavage	length=319 7/7 -	1
nta-miR399g	stout_160#3:23151087|23151398	4.5	-1	1	21	236	256	CGCCAAAGGAGAGCUGCCCUG	:::::::::: :::::	GAAUGCAGCUCUCCAUUGGCA	Cleavage	length=312 206/206 -	1
nta-miR6025b	stout_122#4:21648254|21653882	4.5	-1	1	22	34	55	UGCCAACUAUUGAGAUGACAUC	:::.: : ::::::: ::::	AUUGUUAGCCCAAUAGUAGGCA	Cleavage	length=180 6/6 -	1
nta-miR6146b	stout_79#3:39447683|39448599	4.5	-1	1	22	60	81	UUUGUCCAAUGAAAUACUUAUC	:.:: . :::.::::::::	CUUGAGAGCUUCGUUGGACAAC	Cleavage	length=183 8/8 +	1
nta-miR6156	stout_118#5:6254664|6256295	4.5	-1	1	21	39	59	UUGAAGAUGUUCUAUUUCUGU	::::: :::::::: ::.	GAAGAAAGAGAACAUCAACAG	Cleavage	length=716 11/11 -	1
osa-miR1425-5p	stout_178#4:17196263|17196561	4.5	-1	1	21	149	169	UAGGAUUCAAUCCUUGCUGCU	:::::::. ::::::: :	UAAAGCAAGGGCUGAAUCCCA	Translation	length=226 4/4 -	1
osa-miR1428b	stout_239#3:14953696|14959832	4.5	-1	1	21	52	72	UAAGAUAAUGCCAUGAAUUCG	:::: :::::::::::	UUCAUUCCUGGCAUUAUCUAG	Cleavage	length=165 2/2 -	1
osa-miR1428c	stout_239#3:14953696|14959832	4.5	-1	1	21	52	72	UAAGAUAAUGCCAUGAAUUCG	:::: :::::::::::	UUCAUUCCUGGCAUUAUCUAG	Cleavage	length=165 2/2 -	1
osa-miR1428d	stout_239#3:14953696|14959832	4.5	-1	1	21	52	72	UAAGAUAAUGCCAUGAAUUCG	:::: :::::::::::	UUCAUUCCUGGCAUUAUCUAG	Cleavage	length=165 2/2 -	1
osa-miR1428e-3p	stout_239#3:14953696|14959832	4.5	-1	1	21	52	72	UAAGAUAAUGCCAUGAAUUUG	:::: :::::::::::	UUCAUUCCUGGCAUUAUCUAG	Cleavage	length=165 2/2 -	1
osa-miR1438	stout_26#6:18533137|18533274	4.5	-1	1	22	86	107	AGGGUAAUUUUAUCAUUUUUAA	.::::::::::::: ::	AAUGAAAUGAUAAAAUUUACCG	Cleavage	length=138 2/2 -	1
osa-miR171a	stout_29#6:29059174|29059620	4.5	-1	1	21	136	156	UGAUUGAGCCGCGCCAAUAUC	::::: ::.:: :::::.	AUUAUUGUCGUGGGUCAAUUU	Cleavage	length=198 2/2 -	1
osa-miR172b	stout_118#5:6254664|6256295	4.5	-1	1	21	187	206	GGAAUCUUGAUGAUGCUGCAU	::: :.: ::::::::::::	CUGCUGUA-CAUCAAGAUUCC	Cleavage	length=716 11/11 -	1
osa-miR1850.1	stout_168#4:8805232|8810419	4.5	-1	1	21	40	60	UGGAAAGUUGGGAGAUUGGGG	.::.:::::::::.: .::	AUCCGAUCUCCCAAUUCAUCA	Cleavage	length=335 3/3 -	1
osa-miR1857-5p	stout_140#4:22148876|22154649	4.5	-1	1	21	158	178	UGGUUUUUUUGGAGCAUGAGG	:.. :::.:::.::.::..	UGUUGAGCUUCAAGAAGACUG	Cleavage	length=209 2/2 +	1
osa-miR1858a	stout_218#1:208643|208816	4.5	-1	1	21	9	29	GAGAGGAGGACGGAGUGGGGC	::. : .: ::::::::::	CACCUUCGUCUUCCUCCUCUC	Translation	length=174 2/2 -	1
osa-miR1858b	stout_218#1:208643|208816	4.5	-1	1	21	9	29	GAGAGGAGGACGGAGUGGGGC	::. : .: ::::::::::	CACCUUCGUCUUCCUCCUCUC	Translation	length=174 2/2 -	1
osa-miR1866-3p	stout_194#4:18601699|18605049	4.5	-1	1	22	266	287	UGAAAUUCCUGUAAAAUUCUUG	::.:::: ::::. ::::: ::	CAGGAAUCUUACGAGAAUUGCA	Cleavage	length=349 6/6 +	1
osa-miR1882e-3p	stout_173#4:3410613|3411340	4.5	-1	1	24	34	57	GAAAUGAUCUUGGACGUAAUCUAG	::. ::: .:::::::::	CAAAUUUGAAUCCUGGAUCAUUUC	Translation	length=66 2/2 -	1
osa-miR2096-3p	stout_118#5:6254664|6256295	4.5	-1	1	21	292	312	CCUGAGGGGAAAUCGGCGGGA	: : :: :::::::..::: :	UGCAGCAGAUUUCCUUUCACG	Cleavage	length=716 11/11 -	1
osa-miR2122	stout_35#6:2994849|2995408	4.5	-1	1	22	187	207	UUUCAAAAAUAACCUUUUGUUC	.:::::: : ::::::::::	AUGCAAAAG-UAAUUUUUGAAA	Translation	length=358 3/6 -	1
osa-miR2122	stout_35#6:2994849|2995408	4.5	-1	1	22	182	202	UUUCAAAAAUAACCUUUUGUUC	.:::::: : ::::::::::	AUGCAAAAG-UAAUUUUUGAAA	Translation	length=353 2/6 -	1
osa-miR2871a-3p	stout_62#5:7818523|7818756	4.5	-1	1	21	161	181	UAUUUUAGUUUCUAUGGUCAC	: ::.:::: ::::.::::	UUCACUAUAGUAACUGAAAUC	Translation	length=234 2/2 -	1
osa-miR2871b	stout_62#5:7818523|7818756	4.5	-1	1	21	161	181	UAUUUUAGUUUCUAUGGUCAC	: ::.:::: ::::.::::	UUCACUAUAGUAACUGAAAUC	Translation	length=234 2/2 -	1
osa-miR2905	stout_12#1:20458665|20464986	4.5	-1	1	21	102	122	UACAUGUCAGUGACAAAGGCA	..: :::::.::::: ::.	GAUUUGUGUCAUUGACAGGUG	Cleavage	length=253 2/2 +	1
osa-miR2919	stout_113#7:10982810|10982937	4.5	-1	1	19	95	113	AAGGGGGGGGGGGGAAAGA	:::::..:..:.....:::	UCUUUUUCUUCUUUUUCUU	Cleavage	length=128 1/1 +	1
osa-miR2919	stout_201#2:14102878|14106749	4.5	-1	1	19	6	24	AAGGGGGGGGGGGGAAAGA	:: ::..::.:..:::::	ACUGUCUUCCUCUUCCCUU	Cleavage	length=312 3/3 +	1
osa-miR2919	stout_10#6:7460152|7460292	4.5	-1	1	19	86	104	AAGGGGGGGGGGGGAAAGA	:::: :....::.:..:::	UCUUCCUUUUCCUCUUCUU	Cleavage	length=141 2/2 +	1
osa-miR394	stout_132#2:7148320|7148900	4.5	-1	1	20	155	174	UUGGCAUUCUGUCCACCUCC	:::: ::::::::: ::..	GGAGUUGGACAGAAAGCUGU	Cleavage	length=445 6/6 +	1
osa-miR395f	stout_191#2:20240715|20241360	4.5	-1	1	21	284	304	GUGAAUUGUUUGGGGGAACUC	::::: ..::: :::::.:.	AAGUUCGUUCAAUCAAUUUAU	Cleavage	length=405 2/2 -	1
osa-miR395u	stout_120#7:13224577|13227148	4.5	-1	1	21	42	62	GUGAAGCGUUUGGGGGAAAUC	: : :.::::.:.::::::	UAAUCCUCCCAGAUGCUUCAG	Cleavage	length=146 2/2 +	1
osa-miR395w	stout_120#7:13224577|13227148	4.5	-1	1	22	40	62	GUGAAGUGUUUGGG-GGAUUCUC	::::: ::::.:..:::::	ACUAAUCCUCCCAGAUGCUUCAG	Cleavage	length=146 2/2 +	1
osa-miR396a-3p	stout_63#3:8553668|8557481	4.5	-1	1	20	156	175	GUUCAAUAAAGCUGUGGGAA	:.:::::::: :: ::::	GUUCCACAGCUCUAAUGAAA	Cleavage	length=179 2/2 -	1
osa-miR396b-3p	stout_63#3:8553668|8557481	4.5	-1	1	20	156	175	GUUCAAUAAAGCUGUGGGAA	:.:::::::: :: ::::	GUUCCACAGCUCUAAUGAAA	Cleavage	length=179 2/2 -	1
osa-miR396f-5p	stout_245#5:23742924|23743245	4.5	-1	1	22	110	131	UCUCCACAGGCUUUCUUGAACU	: :::::...:: :::::: :	CGGUCAAGGGGGCGUGUGGAAA	Cleavage	length=322 2/2 +	1
osa-miR397a	stout_118#5:6254664|6256295	4.5	-1	1	21	447	466	UCAUUGAGUGCAGCGUUGAUG	: :::: ::::..:: :::::	CCUCAA-GCUGUGCUGAAUGA	Cleavage	length=716 11/11 -	1
osa-miR426	stout_92#4:1591936|1594918	4.5	-1	1	21	71	91	UUUUGGAAGUUUGUCCUUACG	::::: :.:.:::::.:.	UCCAAGGAGAGAUUUCCAGAG	Cleavage	length=149 1/2 +	1
osa-miR529b	stout_148#7:11264363|11265377	4.5	-1	1	21	218	238	AGAAGAGAGAGAGUACAGCUU	:::.::::::.:.:::	UCAAUGUGCUCUCUUUUUUCA	Cleavage	length=340 3/3 +	1
osa-miR529b	stout_10#6:7460152|7460292	4.5	-1	1	21	75	95	AGAAGAGAGAGAGUACAGCUU	:.: ::.:::::. :::.:	CUGUUUUAUUCUCUUCCUUUU	Cleavage	length=141 2/2 +	1
osa-miR5486	stout_118#5:6254664|6256295	4.5	-1	1	21	430	450	AGGGGCUUGCAUAUUCUACCA	: ::: ::::::.:.::.	GUGAAGAUUAUGCAGGUCCUC	Cleavage	length=716 11/11 -	1
osa-miR5499	stout_106#4:1406947|1407437	4.5	-1	1	21	5	24	GAAGGAAGAAUCGUUAUGGAA	::: ::: ::::::..:::	GGCCA-AACCAUUCUUUUUUC	Cleavage	length=342 2/2 +	1
osa-miR5504	stout_164#4:13836857|13837022	4.5	-1	1	21	8	28	AGUGACGGGAGGACUGCAAGG	:: .: :..::.:::.:::	AAUUCUAAUUUUCUCGUUACU	Cleavage	length=166 3/3 +	1
osa-miR5528	stout_227#4:5874655|5875078	4.5	-1	1	21	34	54	AAGACGGUUUUAGAUGUUGCC	::.::: :::: ::::::	AUGAAUAUCAAAAAGCGUCUU	Cleavage	length=114 5/5 -	1
osa-miR5534a	stout_21#1:3079900|3082891	4.5	-1	1	21	259	279	UGACGACAACAGCUAGAAUGG	::. : ::.::::::.::::	CCGCUGAAGUUGUUGUUGUCA	Cleavage	length=285 4/4 -	1
osa-miR5535	stout_98#3:27103065|27106009	4.5	-1	1	22	67	88	UCUGCGUGAUUGAAGUCUGCAU	:: ::::: :::.:::::	ACUCAAACUUCUCUCAUGCAGA	Translation	length=189 4/4 -	1
osa-miR5540	stout_2#4:10165478|10165683	4.5	-1	1	21	12	31	UUGUGCGAGAUCGACGGUAUA	:::::.::: ::::::::	GGAACCGUUGAU-UCGCACAA	Cleavage	length=206 3/3 +	1
osa-miR5540	stout_157#4:10165547|10165683	4.5	-1	1	21	12	31	UUGUGCGAGAUCGACGGUAUA	:::::.::: ::::::::	GGAACCGUUGAU-UCGCACAA	Cleavage	length=137 6/6 +	1
osa-miR5543	stout_65#7:7165669|7166079	4.5	-1	1	21	216	236	UAUGAAUGGUAUAUUUUCUUG	::.: :.:::.::::.:.	CUCGAGAUUGUACUAUUCGUG	Cleavage	length=325 43/195 -	1
osa-miR5812	stout_183#5:10985111|10990712	4.5	-1	1	24	199	221	AGCAACGAUUUUAAGAUUGUGGCA	::.: :::: :::: .:: :::::	UGUC-CAAUGUUAAUGUCCUUGCU	Translation	length=392 8/8 +	1
osa-miR815a	stout_163#1:10727729|10731997	4.5	-1	1	21	55	75	AAGGGGAUUGAGGAGAUUGGG	.:.::: :::::: ::.:::	UCUAAUGUCCUCACUCUCCUC	Cleavage	length=133 2/2 -	1
osa-miR815b	stout_163#1:10727729|10731997	4.5	-1	1	21	55	75	AAGGGGAUUGAGGAGAUUGGG	.:.::: :::::: ::.:::	UCUAAUGUCCUCACUCUCCUC	Cleavage	length=133 2/2 -	1
osa-miR815c	stout_163#1:10727729|10731997	4.5	-1	1	21	55	75	AAGGGGAUUGAGGAGAUUGGG	.:.::: :::::: ::.:::	UCUAAUGUCCUCACUCUCCUC	Cleavage	length=133 2/2 -	1
pab-miR1311	stout_13#5:18083534|18083985	4.5	-1	1	22	216	237	UCAGAGUUUUGCCAGUUCCGCC	:::.: : ::::::::::	CUACGAAUUUGGAAAACUCUGA	Translation	length=452 2/2 -	1
pab-miR3694	stout_218#1:208643|208816	4.5	-1	1	21	94	114	AUUAAGGGUGCGGGUGCGGCU	:: ::::. : ::::::::	UUCCUCACCUACUCCCUUAAU	Translation	length=174 2/2 -	1
pab-miR3706	stout_132#2:7148320|7148900	4.5	-1	1	20	349	368	UUUCGGAGAAAUGGAUAAGA	::::. .::::::.::.:	GAUUAUUGGUUUCUCUGAGA	Cleavage	length=445 6/6 +	1
pab-miR397	stout_118#5:6254664|6256295	4.5	-1	1	21	447	466	UCAUUGAGUGCAGCGUUGACG	: :::: ::::..:: :::::	CCUCAA-GCUGUGCUGAAUGA	Cleavage	length=716 11/11 -	1
pde-miR1311	stout_13#5:18083534|18083985	4.5	-1	1	22	216	237	UCAGAGUUUUGCCAGUUCCGCC	:::.: : ::::::::::	CUACGAAUUUGGAAAACUCUGA	Translation	length=452 2/2 -	1
peu-miR2916	stout_92#4:1591936|1594918	4.5	-1	1	23	42	64	UGGGGACUCGAAGACGAUCAUAU	:::: :: .::.::::.::::	UUAUGUUCAAUUUUGAGUUCCCA	Cleavage	length=149 1/2 +	1
ppt-miR1025	stout_25#2:9018086|9019265	4.5	-1	1	21	434	454	UGCCACAACAAAGCUAAUAAC	::.:: ::: : ::::::::	UUUGUUCGCUGUAUUGUGGCA	Translation	length=504 4/12 +	1
ppt-miR1025	stout_25#2:9018086|9019265	4.5	-1	1	21	447	467	UGCCACAACAAAGCUAAUAAC	::.:: ::: : ::::::::	UUUGUUCGCUGUAUUGUGGCA	Translation	length=517 7/12 +	1
ppt-miR1064-3p	stout_163#1:10727729|10731997	4.5	-1	1	21	113	133	GGGUGAUUAUUCUCAGAGUUC	:::.: ::.::.::: .::	ACACUUUCAGGAUGAUCCUCC	Cleavage	length=133 2/2 -	1
ppt-miR1217-5p	stout_168#4:8805232|8810419	4.5	-1	1	21	79	99	UGGUAUCAUGUUGCAAAUGGC	:...:: ::::.::::: :.:	GUUGUUAGCAAUAUGAUCCUA	Cleavage	length=335 3/3 -	1
ppt-miR419	stout_25#2:9018086|9019265	4.5	-1	1	21	288	308	UGAUGAAUGAUGACGAUGUAU	:.:::: ::::.. ::.:::	UUGCAUCCUCAUUGGUCGUCA	Cleavage	length=517 7/12 +	1
ppt-miR419	stout_25#2:9018086|9019265	4.5	-1	1	21	275	295	UGAUGAAUGAUGACGAUGUAU	:.:::: ::::.. ::.:::	UUGCAUCCUCAUUGGUCGUCA	Cleavage	length=504 4/12 +	1
ppt-miR477g-3p	stout_83#7:16922696|16940606	4.5	-1	1	21	53	73	GUUGGAAGCCUUCGUGGGAGA	.::: :.::: ::::: :::	AUUCCAAUGAAAGCUUCAAAC	Translation	length=150 7/7 -	1
ppt-miR529e	stout_148#7:11264363|11265377	4.5	-1	1	21	218	238	AGAAGAGAGAGAGUACAGCCC	:::.::::::.:.:::	UCAAUGUGCUCUCUUUUUUCA	Cleavage	length=340 3/3 +	1
ppt-miR529e	stout_10#6:7460152|7460292	4.5	-1	1	21	75	95	AGAAGAGAGAGAGUACAGCCC	:.: ::.:::::. :::.:	CUGUUUUAUUCUCUUCCUUUU	Cleavage	length=141 2/2 +	1
ppt-miR529f	stout_148#7:11264363|11265377	4.5	-1	1	21	218	238	AGAAGAGAGAGAGUACAGCCC	:::.::::::.:.:::	UCAAUGUGCUCUCUUUUUUCA	Cleavage	length=340 3/3 +	1
ppt-miR529f	stout_10#6:7460152|7460292	4.5	-1	1	21	75	95	AGAAGAGAGAGAGUACAGCCC	:.: ::.:::::. :::.:	CUGUUUUAUUCUCUUCCUUUU	Cleavage	length=141 2/2 +	1
ppt-miR893	stout_190#7:17969512|17972232	4.5	-1	1	20	221	240	AUUGGGACUUGUGCUGGGAC	:.::::::..:::..::	UCCUCAGCACGGGUCUUAAC	Cleavage	length=285 5/5 -	1
ppt-miR900-3p	stout_45#Scaffold000113:283337|286431	4.5	-1	1	21	142	162	UGUGUUCUUGUACCUGGGAAG	: :..::: ::::::::..:	CCUUUCAGCUACAAGAAUGCU	Cleavage	length=173 3/3 -	1
ppt-miR902h-5p	stout_217#3:25808391|25808702	4.5	-1	1	20	165	184	UUAUGAUGUAGAUUCUUCAU	::::: ::::. :::: ::	CUGAAGUAUCUGAAUCAGAA	Cleavage	length=228 2/2 -	1
ppt-miR902i-5p	stout_217#3:25808391|25808702	4.5	-1	1	20	165	184	UUAUGAUGUAGAUUCUUCAU	::::: ::::. :::: ::	CUGAAGUAUCUGAAUCAGAA	Cleavage	length=228 2/2 -	1
pta-miR1311	stout_13#5:18083534|18083985	4.5	-1	1	22	216	237	UCAGAGUUUUGCCAGUUCCGCC	:::.: : ::::::::::	CUACGAAUUUGGAAAACUCUGA	Translation	length=452 2/2 -	1
pta-miR156a	stout_148#7:11264363|11265377	4.5	-1	1	20	220	239	CAGAAGAUAGAGAGCACAUC	::::::::::: :.:::	AAUGUGCUCUCUUUUUUCAA	Cleavage	length=340 3/3 +	1
pta-miR156b	stout_81#6:16108429|16108566	4.5	-1	1	20	43	62	CAGAAGAUAGAGAGCACAAC	: :::::.:.:: :::::	CUCGUGCUUUUUAGCUUCUU	Cleavage	length=138 2/2 +	1
ptc-miR164f	stout_148#7:11264363|11265377	4.5	-1	1	21	218	238	UGGAGAAGCAGGGCACAUGCU	::::::.:: .::.:.::	UCAAUGUGCUCUCUUUUUUCA	Cleavage	length=340 3/3 +	1
ptc-miR169y	stout_231#7:12399468|12400460	4.5	-1	1	21	11	31	UAGCCAUGGAUGAAUUGCCUG	::.:::::: ::::.::	AAUUCAGUUCAUCGAUGGUUA	Cleavage	length=260 4/4 +	1
ptc-miR172d	stout_118#5:6254664|6256295	4.5	-1	1	21	187	206	GGAAUCUUGAUGAUGCUGCAU	::: :.: ::::::::::::	CUGCUGUA-CAUCAAGAUUCC	Cleavage	length=716 11/11 -	1
ptc-miR172e	stout_118#5:6254664|6256295	4.5	-1	1	21	187	206	GGAAUCUUGAUGAUGCUGCAU	::: :.: ::::::::::::	CUGCUGUA-CAUCAAGAUUCC	Cleavage	length=716 11/11 -	1
ptc-miR172g-3p	stout_118#5:6254664|6256295	4.5	-1	1	21	187	206	GGAAUCUUGAUGAUGCUGCAG	:::: :.: ::::::::::::	CUGCUGUA-CAUCAAGAUUCC	Cleavage	length=716 11/11 -	1
ptc-miR172h-3p	stout_118#5:6254664|6256295	4.5	-1	1	21	187	206	GGAAUCUUGAUGAUGCUGCAG	:::: :.: ::::::::::::	CUGCUGUA-CAUCAAGAUUCC	Cleavage	length=716 11/11 -	1
ptc-miR172h-5p	stout_118#5:6254664|6256295	4.5	-1	1	21	112	132	GGAGCACCAUCAAGAUUCACA	:::: .:::: ::::: ::	ACUGAAGUUUGACGGUGCCCC	Cleavage	length=716 11/11 -	1
ptc-miR394a-5p	stout_132#2:7148320|7148900	4.5	-1	1	20	155	174	UUGGCAUUCUGUCCACCUCC	:::: ::::::::: ::..	GGAGUUGGACAGAAAGCUGU	Cleavage	length=445 6/6 +	1
ptc-miR394b-5p	stout_132#2:7148320|7148900	4.5	-1	1	20	155	174	UUGGCAUUCUGUCCACCUCC	:::: ::::::::: ::..	GGAGUUGGACAGAAAGCUGU	Cleavage	length=445 6/6 +	1
ptc-miR397a	stout_118#5:6254664|6256295	4.5	-1	1	21	447	466	UCAUUGAGUGCAGCGUUGAUG	: :::: ::::..:: :::::	CCUCAA-GCUGUGCUGAAUGA	Cleavage	length=716 11/11 -	1
ptc-miR397c	stout_142#3:23151080|23151398	4.5	-1	1	21	49	71	UCAAUGAGUGGAGCU--UUGAUG	:::::: :::::.:::: ::::	CAUCAAGGAGCUCUACUCUUUGA	Cleavage	length=319 7/7 -	1
ptc-miR397c	stout_160#3:23151087|23151398	4.5	-1	1	21	42	64	UCAAUGAGUGGAGCU--UUGAUG	:::::: :::::.:::: ::::	CAUCAAGGAGCUCUACUCUUUGA	Cleavage	length=312 206/206 -	1
ptc-miR474b	stout_178#4:17196263|17196561	4.5	-1	1	24	155	178	CAAAAGUUGUUGGGUUUGGCUGGG	.::..::.:: : ::::::::	AAGGGCUGAAUCCCAAAACUUUUG	Translation	length=226 4/4 -	1
ptc-miR482d-5p	stout_220#7:10360628|10361215	4.5	-1	1	22	89	110	GGACAUGGGUUGGUUUGCAAGA	::.::::..::::: :: :	UGAUGUAAACUGACCCAAGUAC	Cleavage	length=133 7/7 +	1
ptc-miR6439a	stout_113#7:10982810|10982937	4.5	-1	1	21	82	102	CCAAAUGAAGAAGCAGAAGCC	::::::.:::::: :::	UUCUUCUGUUUCUUCUUUUUC	Cleavage	length=128 1/1 +	1
ptc-miR6439b	stout_140#4:22148876|22154649	4.5	-1	1	21	103	123	AGCAGAAGCCAUCACUAGCGC	:.::::::::: :.::.:	UAGUUAGUGAUGGGCUUUGUU	Cleavage	length=209 2/2 +	1
ptc-miR6450a	stout_135#5:19642661|19647365	4.5	-1	1	21	71	91	CUUUGUCAGGACUCAAGGCUA	: .::::::::: ::::::	AAUUCUUGAGUCCAUACAAAG	Cleavage	length=246 3/3 -	1
ptc-miR6457b	stout_141#3:37513450|37518445	4.5	-1	1	21	137	157	UUAGUUUGGCAGCCUCUUCUC	::: :::::: :::.: :::	AAGACGAGGCUUCCAGAGUAA	Translation	length=216 2/2 -	1
ptc-miR6462e	stout_185#4:10159397|10165728	4.5	-1	1	20	2	21	UCUUAUGCGUUUUUGUCUCU	: :.:.::::.::: :.::	UGUGGCGAAAAUGCAAAGGA	Cleavage	length=335 26/26 -	1
ptc-miR6462f	stout_185#4:10159397|10165728	4.5	-1	1	20	2	21	UCUUAUGCGUUUUUGUCUCU	: :.:.::::.::: :.::	UGUGGCGAAAAUGCAAAGGA	Cleavage	length=335 26/26 -	1
ptc-miR6475	stout_100#3:7001267|7003096	4.5	-1	1	21	47	67	UCUUGAGAAGUAAAGAACGAC	.: : :::.:: :::::::	UCUGAUGUUUGCUGCUCAAGA	Cleavage	length=157 2/2 +	1
ptc-miR7812	stout_184#5:3191835|3191960	4.5	-1	1	21	93	113	CUGUUAUGAAUUGAUGGAGUG	.: : :::::::: ::::::	UAAUACAUCAAUUAAUAACAU	Cleavage	length=126 1/1 +	1
ptc-miR7814	stout_192#7:3830539|3833275	4.5	-1	1	21	434	454	UAGAUUGUUUUUAUGCUUUGA	:::::: ::.:::::: :	CAAAAGCACAAGAACAAUAUC	Cleavage	length=501 29/29 +	1
ptc-miR7816	stout_25#2:9018086|9019265	4.5	-1	1	21	151	171	AAUGUUGUUAUUAACACUGUA	::::..:::::.::::	UCUCAUGUUGGUAACAGCAUU	Cleavage	length=517 7/12 +	1
ptc-miR7816	stout_25#2:9018086|9019265	4.5	-1	1	21	138	158	AAUGUUGUUAUUAACACUGUA	::::..:::::.::::	UCUCAUGUUGGUAACAGCAUU	Cleavage	length=504 4/12 +	1
ptc-miR7818	stout_20#4:51083|51264	4.5	-1	1	21	118	138	UUUCUUAUCGAUCACUAGACG	:: :::.:::::: ::.:	GAACUUGUGGUCGAUACGAGA	Cleavage	length=182 2/2 -	1
pti-miR5478	stout_108#7:8316323|8316630	4.5	-1	1	22	7	28	GACAAAGGAAUCGAUCGUAUCG	::: ::: ::: ::::::.	UCUUACUAUCCAUUGCUUUGUU	Cleavage	length=308 2/2 -	1
rco-miR164d	stout_148#7:11264363|11265377	4.5	-1	1	21	218	238	UGGAGAAGCAGGGCACAUGCU	::::::.:: .::.:.::	UCAAUGUGCUCUCUUUUUUCA	Cleavage	length=340 3/3 +	1
rco-miR172	stout_118#5:6254664|6256295	4.5	-1	1	21	187	206	GGAAUCUUGAUGAUGCUGCAG	:::: :.: ::::::::::::	CUGCUGUA-CAUCAAGAUUCC	Cleavage	length=716 11/11 -	1
rco-miR397	stout_118#5:6254664|6256295	4.5	-1	1	21	447	466	UCAUUGAGUGCAGCGUUGAUG	: :::: ::::..:: :::::	CCUCAA-GCUGUGCUGAAUGA	Cleavage	length=716 11/11 -	1
rgl-miR164	stout_148#7:11264363|11265377	4.5	-1	1	21	218	238	UGGGGAAGAAGAGCACAUGAA	::::::::: .::...::	UCAAUGUGCUCUCUUUUUUCA	Cleavage	length=340 3/3 +	1
rgl-miR7811	stout_239#3:14953696|14959832	4.5	-1	1	23	37	59	UGAAUGGAGAUACGGAAUGAAGC	: .::..::::.:.:::::	UAGUAGUUUUGUAUUUUCAUUCC	Cleavage	length=165 2/2 -	1
sbi-miR171g	stout_29#6:29059174|29059620	4.5	-1	1	21	136	156	UGAUUGAGCCGCGCCAAUAUC	::::: ::.:: :::::.	AUUAUUGUCGUGGGUCAAUUU	Cleavage	length=198 2/2 -	1
sbi-miR171j	stout_29#6:29059174|29059620	4.5	-1	1	21	136	156	UGAUUGAGCCGCGCCAAUAUC	::::: ::.:: :::::.	AUUAUUGUCGUGGGUCAAUUU	Cleavage	length=198 2/2 -	1
sbi-miR172b	stout_118#5:6254664|6256295	4.5	-1	1	20	188	206	GGAAUCUUGAUGAUGCUGCA	::: :.: ::::::::::::	UGCUGUA-CAUCAAGAUUCC	Cleavage	length=716 11/11 -	1
sbi-miR2118-5p	stout_106#4:1406947|1407437	4.5	-1	1	22	267	288	GGCAUGGGAACAUGUAGGAAGG	.: :. ::::::::::: ::.	AUUGCUCACAUGUUCCCAAGCU	Cleavage	length=342 2/2 +	1
sbi-miR394a	stout_132#2:7148320|7148900	4.5	-1	1	20	155	174	UUGGCAUUCUGUCCACCUCC	:::: ::::::::: ::..	GGAGUUGGACAGAAAGCUGU	Cleavage	length=445 6/6 +	1
sbi-miR394b	stout_132#2:7148320|7148900	4.5	-1	1	20	155	174	UUGGCAUUCUGUCCACCUCC	:::: ::::::::: ::..	GGAGUUGGACAGAAAGCUGU	Cleavage	length=445 6/6 +	1
sbi-miR397-5p	stout_118#5:6254664|6256295	4.5	-1	1	21	447	466	UCAUUGAGUGCAGCGUUGAUG	: :::: ::::..:: :::::	CCUCAA-GCUGUGCUGAAUGA	Cleavage	length=716 11/11 -	1
sbi-miR5387a	stout_81#6:16108429|16108566	4.5	-1	1	25	9	33	UAACACGAACCGGUGCUAAAGGAUC	: .::::.: ::::::::	CUGGGAUGGGCACUGCUUCGUGUUC	Translation	length=138 2/2 +	1
sbi-miR6233-3p	stout_140#4:22148876|22154649	4.5	-1	1	24	116	139	CAAGUUUGGUUUUGGUAAUUAAUG	:: .::.:::::::..:..: :	GCUUUGUUGCCAAAACUGAGUUGG	Cleavage	length=209 2/2 +	1
sly-miR394-5p	stout_132#2:7148320|7148900	4.5	-1	1	20	155	174	UUGGCAUUCUGUCCACCUCC	:::: ::::::::: ::..	GGAGUUGGACAGAAAGCUGU	Cleavage	length=445 6/6 +	1
sly-miR396a-3p	stout_63#3:8553668|8557481	4.5	-1	1	21	155	175	GUUCAAUAAAGCUGUGGGAAG	:.:::::::: :: ::::	UGUUCCACAGCUCUAAUGAAA	Cleavage	length=179 2/2 -	1
sly-miR482d-5p	stout_106#4:1406947|1407437	4.5	-1	1	21	19	39	GGAGUGGGUGGGAUGGAAAAA	::::::. :.::: :::.::.	UUUUUCUCUUCCAACCAUUCU	Cleavage	length=342 2/2 +	1
sly-miR482e-5p	stout_98#3:27103065|27106009	4.5	-1	1	21	29	49	UGUGGGUGGGGUGGAAAGAUU	:: .::::.::.:::::	CCGAUUAUCACCUCAUCCACA	Cleavage	length=189 4/4 -	1
sly-miR5302b-3p	stout_108#7:8316323|8316630	4.5	-1	1	22	66	87	UUUUCAACUAUAGCAUUAUUUU	::::.::.:::.: ::: ::	GUAAUAGUGUUAUGGAUGAUAA	Cleavage	length=308 2/2 -	1
sly-miR6024	stout_130#6:28735638|28735968	4.5	-1	1	22	158	179	UUUUAGCAAGAGUUGUUUUACC	:: ..:::::::.::::: ::	GGAGGAACAACUUUUGCUCCAA	Cleavage	length=184 5/5 -	1
sly-miR6024	stout_67#1:3566464|3566642	4.5	-1	1	22	134	155	UUUUAGCAAGAGUUGUUUUACC	: :: :::::.:::::. ::	AAUCAAUCAACUUUUGCUGCAA	Cleavage	length=179 1/1 +	1
smo-miR1088-5p	stout_148#7:11264363|11265377	4.5	-1	1	21	219	239	CAGAAGAAAGAGAGCACGCAU	.:::::::::::.:::	CAAUGUGCUCUCUUUUUUCAA	Cleavage	length=340 3/3 +	1
smo-miR1088-5p	stout_113#7:10982810|10982937	4.5	-1	1	21	87	107	CAGAAGAAAGAGAGCACGCAU	::. : .:::.::::::::	CUGUUUCUUCUUUUUCUUCUU	Cleavage	length=128 1/1 +	1
smo-miR1097	stout_168#4:8805232|8810419	4.5	-1	1	21	20	40	UAGCCAUUGUUGUUGUUGGAA	:::. .:.: :.::::::::	AUCCGUUAGCCAUAAUGGCUA	Translation	length=335 3/3 -	1
smo-miR1103-3p	stout_120#7:13224577|13227148	4.5	-1	1	24	112	135	UGGAAAAAGGAGGUGCAUUCUUGU	: : ::: :.:.:::::::.	UUCAUACUGCUCUUUCUUUUUCUU	Cleavage	length=146 2/2 +	1
ssl-miR394	stout_132#2:7148320|7148900	4.5	-1	1	20	155	174	UUGGCAUUCUGUCCACCUCC	:::: ::::::::: ::..	GGAGUUGGACAGAAAGCUGU	Cleavage	length=445 6/6 +	1
ssl-miR395	stout_28#1:27165294|27166311	4.5	-1	1	21	140	161	GGGAAAUGUUUGGGGA-AACUU	.::: :.::: :::::::::.	CGGUUCUUCCCCAACAUUUCCU	Translation	length=249 7/7 -	1
ssl-miR397	stout_118#5:6254664|6256295	4.5	-1	1	21	447	466	UCAUUGAGUGCAGCGUUGAUG	: :::: ::::..:: :::::	CCUCAA-GCUGUGCUGAAUGA	Cleavage	length=716 11/11 -	1
stu-miR164-5p	stout_148#7:11264363|11265377	4.5	-1	1	21	218	238	UGGAGAAGCAGGGCACAUGCU	::::::.:: .::.:.::	UCAAUGUGCUCUCUUUUUUCA	Cleavage	length=340 3/3 +	1
stu-miR172d-3p	stout_118#5:6254664|6256295	4.5	-1	1	21	187	206	GGAAUCUUGAUGAUGCUGCAG	:::: :.: ::::::::::::	CUGCUGUA-CAUCAAGAUUCC	Cleavage	length=716 11/11 -	1
stu-miR384-5p	stout_132#2:7148320|7148900	4.5	-1	1	20	155	174	UUGGCAUUCUGUCCACCUCC	:::: ::::::::: ::..	GGAGUUGGACAGAAAGCUGU	Cleavage	length=445 6/6 +	1
stu-miR399j-3p	stout_160#3:23151087|23151398	4.5	-1	1	21	236	256	CGCCAAAGGAGAGCUGCCCUG	:::::::::: :::::	GAAUGCAGCUCUCCAUUGGCA	Cleavage	length=312 206/206 -	1
stu-miR399j-3p	stout_142#3:23151080|23151398	4.5	-1	1	21	243	263	CGCCAAAGGAGAGCUGCCCUG	:::::::::: :::::	GAAUGCAGCUCUCCAUUGGCA	Cleavage	length=319 7/7 -	1
stu-miR399k-3p	stout_160#3:23151087|23151398	4.5	-1	1	21	236	256	CGCCAAAGGAGAGCUGCCCUG	:::::::::: :::::	GAAUGCAGCUCUCCAUUGGCA	Cleavage	length=312 206/206 -	1
stu-miR399k-3p	stout_142#3:23151080|23151398	4.5	-1	1	21	243	263	CGCCAAAGGAGAGCUGCCCUG	:::::::::: :::::	GAAUGCAGCUCUCCAUUGGCA	Cleavage	length=319 7/7 -	1
stu-miR399l-3p	stout_160#3:23151087|23151398	4.5	-1	1	21	236	256	CGCCAAAGGAGAGCUGCCCUG	:::::::::: :::::	GAAUGCAGCUCUCCAUUGGCA	Cleavage	length=312 206/206 -	1
stu-miR399l-3p	stout_142#3:23151080|23151398	4.5	-1	1	21	243	263	CGCCAAAGGAGAGCUGCCCUG	:::::::::: :::::	GAAUGCAGCUCUCCAUUGGCA	Cleavage	length=319 7/7 -	1
stu-miR399m-3p	stout_142#3:23151080|23151398	4.5	-1	1	21	243	263	CGCCAAAGGAGAGCUGCCCUG	:::::::::: :::::	GAAUGCAGCUCUCCAUUGGCA	Cleavage	length=319 7/7 -	1
stu-miR399m-3p	stout_160#3:23151087|23151398	4.5	-1	1	21	236	256	CGCCAAAGGAGAGCUGCCCUG	:::::::::: :::::	GAAUGCAGCUCUCCAUUGGCA	Cleavage	length=312 206/206 -	1
stu-miR399n-3p	stout_142#3:23151080|23151398	4.5	-1	1	21	243	263	CGCCAAAGGAGAGCUGCCCUG	:::::::::: :::::	GAAUGCAGCUCUCCAUUGGCA	Cleavage	length=319 7/7 -	1
stu-miR399n-3p	stout_160#3:23151087|23151398	4.5	-1	1	21	236	256	CGCCAAAGGAGAGCUGCCCUG	:::::::::: :::::	GAAUGCAGCUCUCCAUUGGCA	Cleavage	length=312 206/206 -	1
stu-miR399o-3p	stout_160#3:23151087|23151398	4.5	-1	1	21	236	256	CGCCAAAGGAGAGCUGCCCUG	:::::::::: :::::	GAAUGCAGCUCUCCAUUGGCA	Cleavage	length=312 206/206 -	1
stu-miR399o-3p	stout_142#3:23151080|23151398	4.5	-1	1	21	243	263	CGCCAAAGGAGAGCUGCCCUG	:::::::::: :::::	GAAUGCAGCUCUCCAUUGGCA	Cleavage	length=319 7/7 -	1
stu-miR482a-5p	stout_168#4:8805232|8810419	4.5	-1	1	21	37	57	GGAAUUGGUGGAUUGGAAAGC	::: :::.:::. :::::::	GCUAUCCGAUCUCCCAAUUCA	Cleavage	length=335 3/3 -	1
stu-miR482b-5p	stout_45#Scaffold000113:283337|286431	4.5	-1	1	21	100	120	GGAGUGGGUGGCAUGGUAAGA	::.: :: ::::.::.::.	AGUUGCAAUUCCACUCAUUCU	Cleavage	length=173 3/3 -	1
stu-miR5303e	stout_7#4:14543700|14545059	4.5	-1	1	24	450	473	UUUUGGAGAAUCUGACACGGGUGU	: .:. :::::: ::::::: ::	CCUUCUUUGUCAGCUUCUCCACAA	Translation	length=633 84/84 +	1
stu-miR6024-3p	stout_130#6:28735638|28735968	4.5	-1	1	22	158	179	UUUUAGCAAGAGUUGUUUUCCC	:: ..:::::::.::::: ::	GGAGGAACAACUUUUGCUCCAA	Cleavage	length=184 5/5 -	1
stu-miR6024-3p	stout_67#1:3566464|3566642	4.5	-1	1	22	134	155	UUUUAGCAAGAGUUGUUUUCCC	:: :::::.:::::. ::	AAUCAAUCAACUUUUGCUGCAA	Cleavage	length=179 1/1 +	1
stu-miR7993a	stout_168#4:8805232|8810419	4.5	-1	1	24	124	147	AUAUUUUAUGUGGUUAACUUAACU	: :: :: :.::::.:::::	UGCCAUGUCAAGCGCAUAGAAUAU	Cleavage	length=335 3/3 -	1
stu-miR7993b-3p	stout_168#4:8805232|8810419	4.5	-1	1	24	124	147	AUAUUUUAUGUGGUUAACUUAACU	: :: :: :.::::.:::::	UGCCAUGUCAAGCGCAUAGAAUAU	Cleavage	length=335 3/3 -	1
stu-miR7993c	stout_168#4:8805232|8810419	4.5	-1	1	24	124	147	AUAUUUUAUGUGGUUAACUUAACU	: :: :: :.::::.:::::	UGCCAUGUCAAGCGCAUAGAAUAU	Cleavage	length=335 3/3 -	1
stu-miR7993d	stout_168#4:8805232|8810419	4.5	-1	1	24	124	147	AUAUUUUAUGUGGUUAACUUAACU	: :: :: :.::::.:::::	UGCCAUGUCAAGCGCAUAGAAUAU	Cleavage	length=335 3/3 -	1
stu-miR7994b-5p	stout_62#5:7818523|7818756	4.5	-1	1	26	87	112	AGUUUAUGCCCAAGUAUAUAAUAUAU	::. :::::::::: .::	CAAAGAAAUGAUCUUGGGCAUACGCU	Cleavage	length=234 2/2 -	1
stu-miR7996a	stout_118#5:6254664|6256295	4.5	-1	1	24	367	390	AUGUGGUACAUAUGAAAUUUGAAA	: .:: :: :::: :::::::	AAACUGAUGUCUUAUGCACCACAU	Cleavage	length=716 11/11 -	1
stu-miR7996b	stout_118#5:6254664|6256295	4.5	-1	1	24	367	390	AUGUGGUACAUAUGAAAUUUGAAA	: .:: :: :::: :::::::	AAACUGAUGUCUUAUGCACCACAU	Cleavage	length=716 11/11 -	1
stu-miR7996c	stout_118#5:6254664|6256295	4.5	-1	1	24	367	390	AUGUGGUACAUAUGAAAUUUGAAA	: .:: :: :::: :::::::	AAACUGAUGUCUUAUGCACCACAU	Cleavage	length=716 11/11 -	1
stu-miR8001b-5p	stout_197#4:7330718|7330970	4.5	-1	1	24	176	199	AUGGGGAUUAGUAUGAAAAUUUGC	..::: ::::::.: ...:::	AACGGUUUCCAUACUGACUUUCAU	Cleavage	length=253 4/4 -	1
stu-miR8014-5p	stout_192#7:3830539|3833275	4.5	-1	1	24	383	406	AUUGUUUCAUAUUGUAUUGUAUUU	: : : ::::..: :::::::::	AUAGAGAAUAUGAGAUGAAACAAC	Translation	length=501 29/29 +	1
stu-miR8017	stout_174#1:22999632|23000074	4.5	-1	1	24	10	34	AUCCAAGUGAAGUGUAUCGUC-UCA	::: :: :::::: ::::.: ::::	UGACGAGGAUACAAUUCAUUAGGAU	Cleavage	length=142 3/3 +	1
stu-miR8024a-3p	stout_209#2:10095858|10096031	4.5	-1	1	24	124	147	UUGGAGGAUUUGAAGAUUUCAACU	::. :: :::: :::::::	UUUACAAGCCUCCAAAGCCUCCAA	Cleavage	length=174 1/1 -	1
stu-miR8024a-5p	stout_217#3:25808391|25808702	4.5	-1	1	24	120	143	UUGAAGAAUUUAAAGACUUCAACU	::.::::..:::::::	AUUCCUUGUUUUUAGGUUCUUCAU	Cleavage	length=228 2/2 -	1
stu-miR8024a-5p	stout_52#7:15448736|15448881	4.5	-1	1	24	35	58	UUGAAGAAUUUAAAGACUUCAACU	: : : : :::::.: :::::::.	AAUGGCAAUCUUUGAUUUCUUCAG	Cleavage	length=146 100/100 -	1
stu-miR8024a-5p	stout_167#7:15448761|15454630	4.5	-1	1	24	10	33	UUGAAGAAUUUAAAGACUUCAACU	: : : : :::::.: :::::::.	AAUGGCAAUCUUUGAUUUCUUCAG	Cleavage	length=127 14/14 -	1
stu-miR8024b	stout_209#2:10095858|10096031	4.5	-1	1	24	124	147	UUGGAGGAUUUGAAGAUUUCAACU	::. :: :::: :::::::	UUUACAAGCCUCCAAAGCCUCCAA	Cleavage	length=174 1/1 -	1
stu-miR8025-5p	stout_152#2:16687356|16689306	4.5	-1	1	24	141	163	ACAUACUCGACAUGCAAUUAAAUU	::::::::::.::: :::	AGAAAAAUUGCAUGUUGAG-AUGC	Cleavage	length=230 13/13 -	1
stu-miR8026	stout_45#Scaffold000113:283337|286431	4.5	-1	1	24	103	126	AUGUAGAGAAUAUGUGGUAACCCU	: :::: :::::::.:::	UGCAAUUCCACUCAUUCUCUGCAU	Cleavage	length=173 3/3 -	1
stu-miR8037	stout_46#6:28446071|28447038	4.5	-1	1	22	58	79	AUAAUUUGGAGGAAUAGGAACC	:::: ::::.::::. ::::	AGUUCAGAUUCUUCCAGCUUAU	Cleavage	length=202 9/9 -	1
stu-miR8040-3p	stout_172#5:19474707|19480942	4.5	-1	1	21	76	96	CUUAUAAUUGUAAUUAUGAUC	:.::: :.::.::.::::	AGGCGUAACUGCAGUUGUAAG	Cleavage	length=187 2/2 +	1
tae-miR9661-5p	stout_183#5:10985111|10990712	4.5	-1	1	21	209	229	UGAAGUAGAGCAGGGACCUCA	: : ::::.:::: ::: :::	UAAUGUCCUUGCUGUACCUCA	Cleavage	length=392 8/8 +	1
tcc-miR164c	stout_148#7:11264363|11265377	4.5	-1	1	21	218	238	UGGAGAAGCAGGGCACAUGCU	::::::.:: .::.:.::	UCAAUGUGCUCUCUUUUUUCA	Cleavage	length=340 3/3 +	1
tcc-miR171a	stout_29#6:29059174|29059620	4.5	-1	1	21	136	156	UGAUUGAGCCGCGCCAAUAUC	::::: ::.:: :::::.	AUUAUUGUCGUGGGUCAAUUU	Cleavage	length=198 2/2 -	1
tcc-miR172a	stout_118#5:6254664|6256295	4.5	-1	1	20	188	206	GGAAUCUUGAUGAUGCUGCA	::: :.: ::::::::::::	UGCUGUA-CAUCAAGAUUCC	Cleavage	length=716 11/11 -	1
tcc-miR172c	stout_118#5:6254664|6256295	4.5	-1	1	21	187	206	GGAAUCUUGAUGAUGCUGCAU	::: :.: ::::::::::::	CUGCUGUA-CAUCAAGAUUCC	Cleavage	length=716 11/11 -	1
tcc-miR394a	stout_132#2:7148320|7148900	4.5	-1	1	20	155	174	UUGGCAUUCUGUCCACCUCC	:::: ::::::::: ::..	GGAGUUGGACAGAAAGCUGU	Cleavage	length=445 6/6 +	1
tcc-miR394b	stout_132#2:7148320|7148900	4.5	-1	1	20	155	174	UUGGCAUUCUGUCCACCUCC	:::: ::::::::: ::..	GGAGUUGGACAGAAAGCUGU	Cleavage	length=445 6/6 +	1
tcc-miR397	stout_118#5:6254664|6256295	4.5	-1	1	21	447	466	UCAUUGAGUGCAGCGUUGAUG	: :::: ::::..:: :::::	CCUCAA-GCUGUGCUGAAUGA	Cleavage	length=716 11/11 -	1
vvi-miR164b	stout_148#7:11264363|11265377	4.5	-1	1	21	218	238	UGGAGAAGCAGGGCACAUGCU	::::::.:: .::.:.::	UCAAUGUGCUCUCUUUUUUCA	Cleavage	length=340 3/3 +	1
vvi-miR171b	stout_29#6:29059174|29059620	4.5	-1	1	21	136	156	UGAUUGAGCCGCGUCAAUAUC	::::: ::.:: :::::.	AUUAUUGUCGUGGGUCAAUUU	Cleavage	length=198 2/2 -	1
vvi-miR171e	stout_29#6:29059174|29059620	4.5	-1	1	21	136	156	UGAUUGAGCCGCGCCAAUAUC	::::: ::.:: :::::.	AUUAUUGUCGUGGGUCAAUUU	Cleavage	length=198 2/2 -	1
vvi-miR171h	stout_49#6:13602918|13603092	4.5	-1	1	21	136	156	UGGUUGAGCCGCGCCAAUAUC	:::::::::::::: :	UUCCGUGGCGCGGCUCAACAA	Cleavage	length=175 18/18 +	1
vvi-miR171h	stout_24#6:13602872|13603092	4.5	-1	1	21	136	156	UGGUUGAGCCGCGCCAAUAUC	:::::::::::::: :	UUCCGUGGCGCGGCUCAACAA	Cleavage	length=221 8/8 +	1
vvi-miR171h	stout_223#6:13602872|13603029	4.5	-1	1	21	73	93	UGGUUGAGCCGCGCCAAUAUC	:::::::::::::: :	UUCCGUGGCGCGGCUCAACAA	Cleavage	length=158 3/3 +	1
vvi-miR171h	stout_51#6:13602918|13603095	4.5	-1	1	21	139	159	UGGUUGAGCCGCGCCAAUAUC	:::::::::::::: :	UUCCGUGGCGCGGCUCAACAA	Cleavage	length=178 7/7 +	1
vvi-miR171h	stout_199#6:13602922|13603095	4.5	-1	1	21	139	159	UGGUUGAGCCGCGCCAAUAUC	:::::::::::::: :	UUCCGUGGCGCGGCUCAACAA	Cleavage	length=174 8/8 +	1
vvi-miR171h	stout_230#6:13602872|13603023	4.5	-1	1	21	67	87	UGGUUGAGCCGCGCCAAUAUC	:::::::::::::: :	UUCCGUGGCGCGGCUCAACAA	Cleavage	length=152 9/9 +	1
vvi-miR171h	stout_175#6:13602859|13603023	4.5	-1	1	21	67	87	UGGUUGAGCCGCGCCAAUAUC	:::::::::::::: :	UUCCGUGGCGCGGCUCAACAA	Cleavage	length=165 8/8 +	1
vvi-miR171h	stout_177#6:13602735|13603023	4.5	-1	1	21	67	87	UGGUUGAGCCGCGCCAAUAUC	:::::::::::::: :	UUCCGUGGCGCGGCUCAACAA	Cleavage	length=289 5/5 +	1
vvi-miR171h	stout_17#6:13602872|13603095	4.5	-1	1	21	139	159	UGGUUGAGCCGCGCCAAUAUC	:::::::::::::: :	UUCCGUGGCGCGGCUCAACAA	Cleavage	length=224 6/6 +	1
vvi-miR172c	stout_118#5:6254664|6256295	4.5	-1	1	21	187	206	GGAAUCUUGAUGAUGCUGCAG	:::: :.: ::::::::::::	CUGCUGUA-CAUCAAGAUUCC	Cleavage	length=716 11/11 -	1
vvi-miR3630-3p	stout_92#4:1591936|1594918	4.5	-1	1	22	66	90	UUUGGGAAUCUCUCU---GAUGCAC	: :::: .::::::::.:::.:	UUACAUCCAAGGAGAGAUUUCCAGA	Cleavage	length=149 1/2 +	1
vvi-miR3633a-5p	stout_106#4:1406947|1407437	4.5	-1	1	20	24	43	GGAAUGGAUGGUUAGGAGAG	::::.: ::::::.: ::..	CUCUUCCAACCAUUCUUUUU	Cleavage	length=342 2/2 +	1
vvi-miR3640-5p	stout_150#1:27194627|27201835	4.5	-1	1	24	129	152	ACCUGAUUGGUGAUGCUUUUUUGG	:::::.:::.::::. : :	GCUGUAAAGCGUCAUCAAUUUGCU	Cleavage	length=338 2/2 -	1
vvi-miR394a	stout_132#2:7148320|7148900	4.5	-1	1	22	153	174	UUGGCAUUCUGUCCACCUCCAU	:::: ::::::::: ::..	UAGGAGUUGGACAGAAAGCUGU	Cleavage	length=445 6/6 +	1
vvi-miR394b	stout_132#2:7148320|7148900	4.5	-1	1	20	155	174	UUGGCAUUCUGUCCACCUCC	:::: ::::::::: ::..	GGAGUUGGACAGAAAGCUGU	Cleavage	length=445 6/6 +	1
vvi-miR394c	stout_132#2:7148320|7148900	4.5	-1	1	22	153	174	UUGGCAUUCUGUCCACCUCCAU	:::: ::::::::: ::..	UAGGAGUUGGACAGAAAGCUGU	Cleavage	length=445 6/6 +	1
vvi-miR397a	stout_118#5:6254664|6256295	4.5	-1	1	21	447	466	UCAUUGAGUGCAGCGUUGAUG	: :::: ::::..:: :::::	CCUCAA-GCUGUGCUGAAUGA	Cleavage	length=716 11/11 -	1
zma-miR159g-3p	stout_28#1:27165294|27166311	4.5	-1	1	21	151	171	UUUGGAGUGAAGGGAGUUCUG	:: :.:.:::::.:::.:.:	CAACAUUUCCUUCGCUCUAGA	Cleavage	length=249 7/7 -	1
zma-miR159h-3p	stout_130#6:28735638|28735968	4.5	-1	1	21	160	180	UUUGGAGUGAAGGGAGCUCUG	.:: : :.::..:::::::	AGGAACAACUUUUGCUCCAAA	Cleavage	length=184 5/5 -	1
zma-miR159i-3p	stout_130#6:28735638|28735968	4.5	-1	1	21	160	180	UUUGGAGUGAAGGGAGCUCUG	.:: : :.::..:::::::	AGGAACAACUUUUGCUCCAAA	Cleavage	length=184 5/5 -	1
zma-miR171a-3p	stout_29#6:29059174|29059620	4.5	-1	1	20	137	156	UGAUUGAGCCGCGCCAAUAU	::::: ::.:: :::::.	UUAUUGUCGUGGGUCAAUUU	Cleavage	length=198 2/2 -	1
zma-miR171i-5p	stout_183#5:10985111|10990712	4.5	-1	1	21	51	71	UGUUGGCACGGUUCAAUCAAA	:::: :::: :: :::::.	AGUGAUAGAACGGUCCCAACG	Translation	length=392 8/8 +	1
zma-miR171j-5p	stout_29#6:29059174|29059620	4.5	-1	1	21	26	46	UAUUGACGCGGUUCAAUUCGA	:::::..::::::.::	CAUUCUUGAAUUGCGUCAGUA	Cleavage	length=198 2/2 -	1
zma-miR171n-3p	stout_29#6:29059174|29059620	4.5	-1	1	21	136	156	UGAUUGAGCCGCGCCAAUAUC	::::: ::.:: :::::.	AUUAUUGUCGUGGGUCAAUUU	Cleavage	length=198 2/2 -	1
zma-miR172e	stout_118#5:6254664|6256295	4.5	-1	1	21	187	206	GGAAUCUUGAUGAUGCUGCAU	::: :.: ::::::::::::	CUGCUGUA-CAUCAAGAUUCC	Cleavage	length=716 11/11 -	1
zma-miR2275c-5p	stout_118#5:6254664|6256295	4.5	-1	1	21	88	108	AGGAUUAGAGGGACUUGAACC	:: :: :::::: :::..:	ACUUGAACUCCCUCCAAUUUU	Cleavage	length=716 11/11 -	1
zma-miR394a-5p	stout_132#2:7148320|7148900	4.5	-1	1	20	155	174	UUGGCAUUCUGUCCACCUCC	:::: ::::::::: ::..	GGAGUUGGACAGAAAGCUGU	Cleavage	length=445 6/6 +	1
zma-miR394b-5p	stout_132#2:7148320|7148900	4.5	-1	1	20	155	174	UUGGCAUUCUGUCCACCUCC	:::: ::::::::: ::..	GGAGUUGGACAGAAAGCUGU	Cleavage	length=445 6/6 +	1
zma-miR396a-3p	stout_63#3:8553668|8557481	4.5	-1	1	21	155	175	GUUCAAUAAAGCUGUGGGAAA	: :.:::::::: :: ::::	UGUUCCACAGCUCUAAUGAAA	Cleavage	length=179 2/2 -	1
zma-miR396b-3p	stout_63#3:8553668|8557481	4.5	-1	1	21	155	175	GUUCAAUAAAGCUGUGGGAAA	: :.:::::::: :: ::::	UGUUCCACAGCUCUAAUGAAA	Cleavage	length=179 2/2 -	1
zma-miR529-5p	stout_148#7:11264363|11265377	4.5	-1	1	21	218	238	AGAAGAGAGAGAGUACAGCCU	:::.::::::.:.:::	UCAAUGUGCUCUCUUUUUUCA	Cleavage	length=340 3/3 +	1
zma-miR529-5p	stout_10#6:7460152|7460292	4.5	-1	1	21	75	95	AGAAGAGAGAGAGUACAGCCU	:.: ::.:::::. :::.:	CUGUUUUAUUCUCUUCCUUUU	Cleavage	length=141 2/2 +	1
aau-miR172	stout_140#4:22148876|22154649	5	-1	1	23	171	193	UGAGAAUCUUGAUGAUGCUGCAU	: ..:..::::::: .:::	GAAGACUGUUGUCAAGAUAUUCA	Cleavage	length=209 2/2 +	1
ahy-miR3518	stout_168#4:8805232|8810419	5	-1	1	21	246	266	UGACCUUUGGGGAUAUUCGUG	.: :::::..::::: ::.	GGCAAAUAUUUCCAAAUGUUC	Cleavage	length=335 3/3 -	1
ahy-miR398	stout_160#3:23151087|23151398	5	-1	1	20	223	242	UGUGUUCUCAGGUCACCCCU	::: :: ::. :::::..::	AGGAGUUACUGGAGAAUGCA	Translation	length=312 206/206 -	1
ahy-miR398	stout_142#3:23151080|23151398	5	-1	1	20	230	249	UGUGUUCUCAGGUCACCCCU	::: :: ::. :::::..::	AGGAGUUACUGGAGAAUGCA	Translation	length=319 7/7 -	1
aly-miR156g-3p	stout_245#5:23742924|23743245	5	-1	1	21	17	37	GCUUACUCUCUUCUUGUCUCC	: ::.:: :::.:::::: :	GCAGGCACAAAGGGAGUAACC	Cleavage	length=322 2/2 +	1
aly-miR156h-5p	stout_113#7:10982810|10982937	5	-1	1	20	91	110	UGACAGAAGAAAGAGAGCAC	: .:::.:::::::: :.	UUCUUCUUUUUCUUCUUUUU	Cleavage	length=128 1/1 +	1
aly-miR161-5p.2	stout_68#2:18070699|18078880	5	-1	1	21	96	116	UCAAUGCAUUGAAAGUGACUA	:. .::::.::::::: :	AGCUUCUUUUCGAUGCAUUUA	Cleavage	length=134 2/2 -	1
aly-miR164a-5p	stout_148#7:11264363|11265377	5	-1	1	21	218	238	UGGAGAAGCAGGGCACGUGCA	:.::::.:: .::.:.::	UCAAUGUGCUCUCUUUUUUCA	Cleavage	length=340 3/3 +	1
aly-miR164b-5p	stout_148#7:11264363|11265377	5	-1	1	21	218	238	UGGAGAAGCAGGGCACGUGCA	:.::::.:: .::.:.::	UCAAUGUGCUCUCUUUUUUCA	Cleavage	length=340 3/3 +	1
aly-miR164c-5p	stout_148#7:11264363|11265377	5	-1	1	21	218	238	UGGAGAAGCAGGGCACGUGCG	:.::::.:: .::.:.::	UCAAUGUGCUCUCUUUUUUCA	Cleavage	length=340 3/3 +	1
aly-miR169c-3p	stout_192#7:3830539|3833275	5	-1	1	21	238	258	GGCAAGUCAUCUCUGGCUAUG	::::.. ::::: :.:::..	AAUAGUUUGAGAUAAUUUGUU	Cleavage	length=501 29/29 +	1
aly-miR169d-3p	stout_221#5:19187650|19188327	5	-1	1	21	29	49	GCAAGUUGACCUUGGCUCUGU	: ..::::::::::::	UAGCAAUUAAGGUCAACUUGA	Cleavage	length=300 10/10 -	1
aly-miR169e-3p	stout_221#5:19187650|19188327	5	-1	1	21	29	49	GCAAGUUGACCUUGGCUCUGU	: ..::::::::::::	UAGCAAUUAAGGUCAACUUGA	Cleavage	length=300 10/10 -	1
aly-miR169f-3p	stout_221#5:19187650|19188327	5	-1	1	21	29	49	GCAAGUUGACCUUGGCUCUGC	: ..::::::::::::	UAGCAAUUAAGGUCAACUUGA	Cleavage	length=300 10/10 -	1
aly-miR169g-3p	stout_221#5:19187650|19188327	5	-1	1	21	29	49	GCAAGUUGACCUUGGCUCUGU	: ..::::::::::::	UAGCAAUUAAGGUCAACUUGA	Cleavage	length=300 10/10 -	1
aly-miR169i-3p	stout_140#4:22148876|22154649	5	-1	1	19	162	180	GGCAGUCUCCUUGGAUAUC	:: :.:::: ::::::..	GAGCUUCAAGAAGACUGUU	Cleavage	length=209 2/2 +	1
aly-miR170-3p	stout_29#6:29059174|29059620	5	-1	1	21	136	156	UGAUUGAGCCGUGUCAAUAUC	::::: :..:: :::::.	AUUAUUGUCGUGGGUCAAUUU	Cleavage	length=198 2/2 -	1
aly-miR171b-3p	stout_148#7:11264363|11265377	5	-1	1	21	80	100	UUGAGCCGUGCCAAUAUCACG	: :::::::.::::: :	UUAAAAAUUGGCAUGGCUCCA	Cleavage	length=340 3/3 +	1
aly-miR171c-3p	stout_148#7:11264363|11265377	5	-1	1	21	80	100	UUGAGCCGUGCCAAUAUCACG	: :::::::.::::: :	UUAAAAAUUGGCAUGGCUCCA	Cleavage	length=340 3/3 +	1
aly-miR172a-5p	stout_118#5:6254664|6256295	5	-1	1	21	112	132	GUGGCAUCAUCAAGAUUCACA	:::: .:::: :.:::: :	ACUGAAGUUUGACGGUGCCCC	Cleavage	length=716 11/11 -	1
aly-miR172c-5p	stout_118#5:6254664|6256295	5	-1	1	21	112	132	GGAGCAUCAUCAAGAUUCACA	:::: .:::: :.::: ::	ACUGAAGUUUGACGGUGCCCC	Cleavage	length=716 11/11 -	1
aly-miR172f-5p	stout_118#5:6254664|6256295	5	-1	1	21	112	132	GGAGCAUCAUCAAGAUUCACA	:::: .:::: :.::: ::	ACUGAAGUUUGACGGUGCCCC	Cleavage	length=716 11/11 -	1
aly-miR3439-3p	stout_150#1:27194627|27201835	5	-1	1	22	84	105	UCUGAUUUUCGAAGUCCCAAAA	: : ::::::.:::.:: : :	GUGUUGGACUUUGAAGAUGAAA	Cleavage	length=338 2/2 -	1
aly-miR3447-3p	stout_98#3:27103065|27106009	5	-1	1	21	54	73	UUUGAGUGUGUUUGUUAUGAA	:::. :::. :::::::::	GACAUGCCAAG-ACACUCAAA	Translation	length=189 4/4 -	1
aly-miR395b-3p	stout_128#5:16399986|16402759	5	-1	1	21	12	32	CUGAAGUGUUUGGGGGGACUC	::::..:::.. :::.::	UGUUCCCUUCAAGUCCUUUAG	Cleavage	length=291 6/6 +	1
aly-miR395c-3p	stout_128#5:16399986|16402759	5	-1	1	21	12	32	CUGAAGUGUUUGGGGGGACUU	::::..:::.. :::.::	UGUUCCCUUCAAGUCCUUUAG	Cleavage	length=291 6/6 +	1
aly-miR395f-3p	stout_128#5:16399986|16402759	5	-1	1	21	12	32	CUGAAGUGUUUGGGGGGACUC	::::..:::.. :::.::	UGUUCCCUUCAAGUCCUUUAG	Cleavage	length=291 6/6 +	1
aly-miR395h-3p	stout_128#5:16399986|16402759	5	-1	1	21	12	32	CUGAAGUGUUUGGGGGGACUC	::::..:::.. :::.::	UGUUCCCUUCAAGUCCUUUAG	Cleavage	length=291 6/6 +	1
aly-miR398a-3p	stout_160#3:23151087|23151398	5	-1	1	21	222	242	UGUGUUCUCAGGUCACCCCUU	::: :: ::. :::::..::	CAGGAGUUACUGGAGAAUGCA	Translation	length=312 206/206 -	1
aly-miR398a-3p	stout_142#3:23151080|23151398	5	-1	1	21	229	249	UGUGUUCUCAGGUCACCCCUU	::: :: ::. :::::..::	CAGGAGUUACUGGAGAAUGCA	Translation	length=319 7/7 -	1
aly-miR398b-3p	stout_160#3:23151087|23151398	5	-1	1	21	222	242	UGUGUUCUCAGGUCACCCCUG	:::: :: ::. :::::..::	CAGGAGUUACUGGAGAAUGCA	Translation	length=312 206/206 -	1
aly-miR398b-3p	stout_142#3:23151080|23151398	5	-1	1	21	229	249	UGUGUUCUCAGGUCACCCCUG	:::: :: ::. :::::..::	CAGGAGUUACUGGAGAAUGCA	Translation	length=319 7/7 -	1
aly-miR398b-5p	stout_39#3:35175006|35175457	5	-1	1	21	221	241	GGGUUGAUAUGAGGACACAUG	: : ::::.::::::: :..	CUUUUGUCUUCAUAUCCAUUG	Cleavage	length=241 3/3 -	1
aly-miR399c-5p	stout_7#4:14543700|14545059	5	-1	1	21	244	264	GGGCAUCUUUCUAUUGGCAGG	: :.:::::::.::: : :	AAUCCUAAUAGAAGGAUACAC	Cleavage	length=633 84/84 +	1
aly-miR400-3p	stout_183#5:10985111|10990712	5	-1	1	21	299	318	GACUUAUAAUAAUCUCAUGAA	::: :: :::.::.:::::	GUCA-GAAAUUGUUGUAAGUG	Cleavage	length=392 8/8 +	1
aly-miR4221	stout_217#3:25808391|25808702	5	-1	1	22	104	125	AAGAGUUCAAAAGUAGUGAAGA	:: :..:: .:::::.:.:: :	UCAUUGCUUUUUUUGGAUUCCU	Cleavage	length=228 2/2 -	1
aly-miR4226	stout_137#3:8587365|8593382	5	-1	1	22	76	97	UACAAGAUGCAUUCGAGCAAUA	::::. ::: :. ::::::	ACCUGCUUCAAUUCGCCUUGUA	Translation	length=221 4/4 -	1
aly-miR4227	stout_135#5:19642661|19647365	5	-1	1	21	93	113	UCAUUUGUGCCAAUCAUUCUA	::: ::::::::::::	AUGAAAGAUUGGCACAAACUU	Cleavage	length=246 3/3 -	1
aly-miR4248a	stout_192#7:3830539|3833275	5	-1	1	21	126	146	ACAUUUUAUUUUUGGCAAUCA	: ::: :.::: ::::.: ::	UCAUUUCUAAACAUAAGACGU	Translation	length=501 29/29 +	1
aly-miR4248b	stout_192#7:3830539|3833275	5	-1	1	21	126	146	ACAUUUUAUUUUUGGCAAUCA	: ::: :.::: ::::.: ::	UCAUUUCUAAACAUAAGACGU	Translation	length=501 29/29 +	1
aly-miR4248c	stout_192#7:3830539|3833275	5	-1	1	21	126	146	ACAUUUUAUUUUUGGCAAUCA	: ::: :.::: ::::.: ::	UCAUUUCUAAACAUAAGACGU	Translation	length=501 29/29 +	1
aly-miR774a-5p.1	stout_10#6:7460152|7460292	5	-1	1	21	26	46	CGAGACGAAGAUAUGGGUGAC	:::: .:. .::::::::	UCCACCGGUGCUUUCGUCUCU	Translation	length=141 2/2 +	1
aly-miR781-3p	stout_247#4:20999252|21009762	5	-1	1	21	15	35	AGUAUCCAGAAAACUCUAAUU	:: ::::::: : :::::	CCUUCGAGUUUUAUAGAUACA	Cleavage	length=78 8/8 +	1
aly-miR831-5p	stout_10#6:7460152|7460292	5	-1	1	23	93	115	AGAAGAGGUACAAGGAGAUGAGA	:.:: :::.::: :::. :::::	UUUCCUCUUCUUCUACUACUUCU	Translation	length=141 2/2 +	1
aly-miR831-5p	stout_218#1:208643|208816	5	-1	1	23	144	166	AGAAGAGGUACAAGGAGAUGAGA	:::: :: : :::::::::	UGGCAUCACCAUUUACCUCUUCA	Translation	length=174 2/2 -	1
aly-miR837-5p	stout_164#4:13836857|13837022	5	-1	1	21	33	53	CAUUGUUUCUUGUUUUUUUCA	:..:: :.:::::::::	CAAGGAACAUAAGAAACAAAA	Cleavage	length=166 3/3 +	1
aly-miR847-5p	stout_106#4:1406947|1407437	5	-1	1	21	31	51	UCUUGAUGAAGAGGAAUGGAA	::::::.:.:::::: :	AACCAUUCUUUUUCAUCUAUU	Cleavage	length=342 2/2 +	1
aly-miR847-5p	stout_120#7:13224577|13227148	5	-1	1	21	119	139	UCUUGAUGAAGAGGAAUGGAA	: :. ::.::.::. :.::::	UGCUCUUUCUUUUUCUUAAGA	Cleavage	length=146 2/2 +	1
aly-miR852-5p	stout_44#1:11991284|11991777	5	-1	1	22	53	75	AGAACAAAGGCGCUU-AUCUUAU	:: :: ::::::. :::::::	CAAAUAUGAAGCGCUGUUGUUCU	Cleavage	length=78 3/3 -	1
aly-miR856-3p	stout_7#4:14543700|14545059	5	-1	1	21	225	244	UGAUGUUAUUUGUGGUAUAAA	:::: : ::.::: :::::::	UUUA-AACAUAAAAAACAUCA	Cleavage	length=633 84/84 +	1
aly-miR857-3p	stout_191#2:20240715|20241360	5	-1	1	21	312	332	UUUUGUAUGUUGAAGGUGUAU	:: ::::::: :: ::::	UGUCAACUUCAACCUAGAAAA	Cleavage	length=405 2/2 -	1
aly-miR861-3p	stout_194#4:18601699|18605049	5	-1	1	21	128	148	GAUGGAUAUAUCUUCAAGAAC	:: :.:::::: :.:.::	ACUCAGGGAGAUAUCUUCGUC	Cleavage	length=349 6/6 +	1
aly-miR869-3p	stout_7#4:14543700|14545059	5	-1	1	21	547	567	CCUGGGUUUGAGAUAAUUGAC	:: :.:::::.:::::	CCGUAUGUUUUCAAAUCCAGG	Cleavage	length=633 84/84 +	1
aqc-miR171a	stout_29#6:29059174|29059620	5	-1	1	21	136	156	UGAUUGAGCCGUGCCAAUAUC	::::: :..:: :::::.	AUUAUUGUCGUGGGUCAAUUU	Cleavage	length=198 2/2 -	1
aqc-miR171b	stout_29#6:29059174|29059620	5	-1	1	21	136	156	UGAUUGAGCCGUGCCAAUAUC	::::: :..:: :::::.	AUUAUUGUCGUGGGUCAAUUU	Cleavage	length=198 2/2 -	1
aqc-miR171d	stout_29#6:29059174|29059620	5	-1	1	21	136	156	UGAUUGAGCCGUGCCAAUAUC	::::: :..:: :::::.	AUUAUUGUCGUGGGUCAAUUU	Cleavage	length=198 2/2 -	1
aqc-miR171f	stout_148#7:11264363|11265377	5	-1	1	21	83	103	UAAUUGAGCCGUGCCAAUAUC	: :::::::.::::: : :.	AAAAUUGGCAUGGCUCCAGUG	Cleavage	length=340 3/3 +	1
aqc-miR395a	stout_108#7:8316323|8316630	5	-1	1	21	24	43	CUGAAGGGUUUGGAGGAACUC	:::.: ::::::::: ::	UUGUUUC-CCAAACCCUCCAU	Cleavage	length=308 2/2 -	1
aqc-miR395b	stout_108#7:8316323|8316630	5	-1	1	21	24	43	CUGAAGGGUUUGGAGGAACUC	:::.: ::::::::: ::	UUGUUUC-CCAAACCCUCCAU	Cleavage	length=308 2/2 -	1
aqc-miR398a	stout_160#3:23151087|23151398	5	-1	1	21	222	242	UGUGUUCUCAGGUCACCCCUU	::: :: ::. :::::..::	CAGGAGUUACUGGAGAAUGCA	Translation	length=312 206/206 -	1
aqc-miR398a	stout_142#3:23151080|23151398	5	-1	1	21	229	249	UGUGUUCUCAGGUCACCCCUU	::: :: ::. :::::..::	CAGGAGUUACUGGAGAAUGCA	Translation	length=319 7/7 -	1
aqc-miR529	stout_10#6:7460152|7460292	5	-1	1	21	75	95	AGAAGAGAGAGAGCACAACCC	::: : .:::::. :::.:	CUGUUUUAUUCUCUUCCUUUU	Cleavage	length=141 2/2 +	1
ata-miR164a-5p	stout_148#7:11264363|11265377	5	-1	1	21	218	238	UGGAGAAGCAGGGCACGUGCU	:.::::.:: .::.:.::	UCAAUGUGCUCUCUUUUUUCA	Cleavage	length=340 3/3 +	1
ata-miR164b-5p	stout_148#7:11264363|11265377	5	-1	1	21	218	238	UGGAGAAGCAGGGCACGUGCA	:.::::.:: .::.:.::	UCAAUGUGCUCUCUUUUUUCA	Cleavage	length=340 3/3 +	1
ata-miR164c-5p	stout_148#7:11264363|11265377	5	-1	1	21	218	238	UGGAGAAGCAGGGCACGUGCA	:.::::.:: .::.:.::	UCAAUGUGCUCUCUUUUUUCA	Cleavage	length=340 3/3 +	1
ata-miR167a-3p	stout_35#6:2994849|2995408	5	-1	1	23	90	112	GAUCGUGCUGUGACAGUUUCACC	: :::::. :::. :::::	UCGUAUACUGUUUCAGUUCGAUC	Translation	length=358 3/6 -	1
ata-miR167a-3p	stout_35#6:2994849|2995408	5	-1	1	23	85	107	GAUCGUGCUGUGACAGUUUCACC	: :::::. :::. :::::	UCGUAUACUGUUUCAGUUCGAUC	Translation	length=353 2/6 -	1
ata-miR171a-5p	stout_16#6:27973511|27974143	5	-1	1	20	212	231	UGGUAUUGUUUCGGCUCAUG	:::: ::::: :: ::::	AAUGACACGAAAGAAGACCA	Cleavage	length=331 3/3 +	1
ata-miR171b-3p	stout_29#6:29059174|29059620	5	-1	1	21	136	156	UGAUUGAGCCGUGCCAAUAUC	::::: :..:: :::::.	AUUAUUGUCGUGGGUCAAUUU	Cleavage	length=198 2/2 -	1
ata-miR171c-3p	stout_148#7:11264363|11265377	5	-1	1	21	80	100	UUGAGCCGUGCCAAUAUCACG	: :::::::.::::: :	UUAAAAAUUGGCAUGGCUCCA	Cleavage	length=340 3/3 +	1
ata-miR171d-3p	stout_29#6:29059174|29059620	5	-1	1	21	136	156	UGAUUGAGCCGUGCCAAUAUC	::::: :..:: :::::.	AUUAUUGUCGUGGGUCAAUUU	Cleavage	length=198 2/2 -	1
ata-miR172c-5p	stout_118#5:6254664|6256295	5	-1	1	23	110	132	GUGGCAUCAUCAAGAUUCACACA	:::: .:::: :.:::: :	GAACUGAAGUUUGACGGUGCCCC	Cleavage	length=716 11/11 -	1
ata-miR2275c-5p	stout_183#5:10985111|10990712	5	-1	1	21	256	276	AGUGUUGGAUGGGACCAAAUC	: :::: :::::::..:.:	GCUUUGAUCCCAUCUGAUAGA	Cleavage	length=392 8/8 +	1
ata-miR396d-3p	stout_217#3:25808391|25808702	5	-1	1	21	101	121	GUUCAAGAAAGCCCAUGGAAA	: :.::: : .:::.:::.:.	UGUUCAUUGCUUUUUUUGGAU	Cleavage	length=228 2/2 -	1
ata-miR399b-5p	stout_221#5:19187650|19188327	5	-1	1	21	248	268	CAGGGCGCUUCUCCUUUGGCA	::.:::: :::::. :..::	AGCUAAAGAAGAAGUCCUUUG	Cleavage	length=300 10/10 -	1
ata-miR9783-3p	stout_141#3:37513450|37518445	5	-1	1	21	8	28	AUAAGCACCGGUGCUUAAGGA	..: ::: :::::::.::.	AUUUGAAGAACCGGUGUUUGG	Cleavage	length=216 2/2 -	1
ath-miR156h	stout_113#7:10982810|10982937	5	-1	1	20	91	110	UGACAGAAGAAAGAGAGCAC	: .:::.:::::::: :.	UUCUUCUUUUUCUUCUUUUU	Cleavage	length=128 1/1 +	1
ath-miR161.2	stout_68#2:18070699|18078880	5	-1	1	21	96	116	UCAAUGCAUUGAAAGUGACUA	:. .::::.::::::: :	AGCUUCUUUUCGAUGCAUUUA	Cleavage	length=134 2/2 -	1
ath-miR164a	stout_148#7:11264363|11265377	5	-1	1	21	218	238	UGGAGAAGCAGGGCACGUGCA	:.::::.:: .::.:.::	UCAAUGUGCUCUCUUUUUUCA	Cleavage	length=340 3/3 +	1
ath-miR164b-5p	stout_148#7:11264363|11265377	5	-1	1	21	218	238	UGGAGAAGCAGGGCACGUGCA	:.::::.:: .::.:.::	UCAAUGUGCUCUCUUUUUUCA	Cleavage	length=340 3/3 +	1
ath-miR164c-5p	stout_148#7:11264363|11265377	5	-1	1	21	218	238	UGGAGAAGCAGGGCACGUGCG	:.::::.:: .::.:.::	UCAAUGUGCUCUCUUUUUUCA	Cleavage	length=340 3/3 +	1
ath-miR169f-3p	stout_221#5:19187650|19188327	5	-1	1	21	29	49	GCAAGUUGACCUUGGCUCUGC	: ..::::::::::::	UAGCAAUUAAGGUCAACUUGA	Cleavage	length=300 10/10 -	1
ath-miR170-3p	stout_29#6:29059174|29059620	5	-1	1	21	136	156	UGAUUGAGCCGUGUCAAUAUC	::::: :..:: :::::.	AUUAUUGUCGUGGGUCAAUUU	Cleavage	length=198 2/2 -	1
ath-miR171b-3p	stout_148#7:11264363|11265377	5	-1	1	21	80	100	UUGAGCCGUGCCAAUAUCACG	: :::::::.::::: :	UUAAAAAUUGGCAUGGCUCCA	Cleavage	length=340 3/3 +	1
ath-miR171c-3p	stout_148#7:11264363|11265377	5	-1	1	21	80	100	UUGAGCCGUGCCAAUAUCACG	: :::::::.::::: :	UUAAAAAUUGGCAUGGCUCCA	Cleavage	length=340 3/3 +	1
ath-miR1888a	stout_190#7:17969512|17972232	5	-1	1	21	223	243	UAAGUUAAGAUUUGUGAAGAA	:: :::...::::::: ::	CUCAGCACGGGUCUUAACAUA	Cleavage	length=285 5/5 -	1
ath-miR1888a	stout_122#4:21648254|21653882	5	-1	1	21	117	137	UAAGUUAAGAUUUGUGAAGAA	:::. ::::.:: ::::.	GAAUUCGAAAAUUUUCACUUG	Cleavage	length=180 6/6 -	1
ath-miR1888a	stout_65#7:7165669|7166079	5	-1	1	21	303	323	UAAGUUAAGAUUUGUGAAGAA	::: :.: :::::::. ::	ACCUUGAUAUAUCUUAAUGUA	Cleavage	length=325 43/195 -	1
ath-miR1888a	stout_65#7:7165669|7166079	5	-1	1	21	228	248	UAAGUUAAGAUUUGUGAAGAA	::: :.: :::::::. ::	ACCUUGAUAUAUCUUAAUGUA	Cleavage	length=250 148/195 -	1
ath-miR1888a	stout_65#7:7165669|7166079	5	-1	1	21	216	236	UAAGUUAAGAUUUGUGAAGAA	::: :.: :::::::. ::	ACCUUGAUAUAUCUUAAUGUA	Cleavage	length=238 2/195 -	1
ath-miR2934-3p	stout_118#5:6254664|6256295	5	-1	1	21	489	509	CAUCCAAGGUGUUUGUAGAAA	:: :::.::: ::::::	ACACUUCAAGCACAUUGGAUA	Cleavage	length=716 11/11 -	1
ath-miR3434-5p	stout_213#3:8316761|8317837	5	-1	1	20	28	47	ACUUGGCUGAUUCUAUUAUU	:::: ::::::::: ::	UAUAAAAGAAUCAGCAAACG	Cleavage	length=246 3/3 -	1
ath-miR395b	stout_128#5:16399986|16402759	5	-1	1	21	12	32	CUGAAGUGUUUGGGGGGACUC	::::..:::.. :::.::	UGUUCCCUUCAAGUCCUUUAG	Cleavage	length=291 6/6 +	1
ath-miR395c	stout_128#5:16399986|16402759	5	-1	1	21	12	32	CUGAAGUGUUUGGGGGGACUC	::::..:::.. :::.::	UGUUCCCUUCAAGUCCUUUAG	Cleavage	length=291 6/6 +	1
ath-miR395f	stout_128#5:16399986|16402759	5	-1	1	21	12	32	CUGAAGUGUUUGGGGGGACUC	::::..:::.. :::.::	UGUUCCCUUCAAGUCCUUUAG	Cleavage	length=291 6/6 +	1
ath-miR398a-3p	stout_160#3:23151087|23151398	5	-1	1	21	222	242	UGUGUUCUCAGGUCACCCCUU	::: :: ::. :::::..::	CAGGAGUUACUGGAGAAUGCA	Translation	length=312 206/206 -	1
ath-miR398a-3p	stout_142#3:23151080|23151398	5	-1	1	21	229	249	UGUGUUCUCAGGUCACCCCUU	::: :: ::. :::::..::	CAGGAGUUACUGGAGAAUGCA	Translation	length=319 7/7 -	1
ath-miR398a-5p	stout_67#1:3566464|3566642	5	-1	1	21	100	119	AAGGAGUGGCAUGUGAACACA	:::::.: : :::::::::	CCUGUUCGCCU-CCACUCCUU	Translation	length=179 1/1 +	1
ath-miR398b-3p	stout_142#3:23151080|23151398	5	-1	1	21	229	249	UGUGUUCUCAGGUCACCCCUG	:::: :: ::. :::::..::	CAGGAGUUACUGGAGAAUGCA	Translation	length=319 7/7 -	1
ath-miR398b-3p	stout_160#3:23151087|23151398	5	-1	1	21	222	242	UGUGUUCUCAGGUCACCCCUG	:::: :: ::. :::::..::	CAGGAGUUACUGGAGAAUGCA	Translation	length=312 206/206 -	1
ath-miR398c-3p	stout_160#3:23151087|23151398	5	-1	1	21	222	242	UGUGUUCUCAGGUCACCCCUG	:::: :: ::. :::::..::	CAGGAGUUACUGGAGAAUGCA	Translation	length=312 206/206 -	1
ath-miR398c-3p	stout_142#3:23151080|23151398	5	-1	1	21	229	249	UGUGUUCUCAGGUCACCCCUG	:::: :: ::. :::::..::	CAGGAGUUACUGGAGAAUGCA	Translation	length=319 7/7 -	1
ath-miR399c-5p	stout_7#4:14543700|14545059	5	-1	1	21	244	264	GGGCAUCUUUCUAUUGGCAGG	: :.:::::::.::: : :	AAUCCUAAUAGAAGGAUACAC	Cleavage	length=633 84/84 +	1
ath-miR403-5p	stout_60#1:874288|877943	5	-1	1	22	24	46	UGUUUUGUGCUUGA-AUCUAAUU	:: .::: :.:::.:::::.::	AACAGGAUAUUAAGUACAAAGCA	Cleavage	length=237 3/3 +	1
ath-miR403-5p	stout_99#4:16538020|16539456	5	-1	1	22	187	208	UGUUUUGUGCUUGAAUCUAAUU	:.::::..::::. ::::	GGAUGGAUUUGAGCAUUCAACA	Cleavage	length=294 2/5 -	1
ath-miR403-5p	stout_99#4:16538020|16539456	5	-1	1	22	138	159	UGUUUUGUGCUUGAAUCUAAUU	:.::::..::::. ::::	GGAUGGAUUUGAGCAUUCAACA	Cleavage	length=245 2/5 -	1
ath-miR405a	stout_94#1:2266698|2266852	5	-1	1	24	88	111	AUGAGUUGGGUCUAACCCAUAACU	:.:::::: ::.:.::: ::	AAGUGUGGGUUUGAUCUAACGCAA	Cleavage	length=155 1/1 -	1
ath-miR405b	stout_94#1:2266698|2266852	5	-1	1	24	88	111	AUGAGUUGGGUCUAACCCAUAACU	:.:::::: ::.:.::: ::	AAGUGUGGGUUUGAUCUAACGCAA	Cleavage	length=155 1/1 -	1
ath-miR405d	stout_94#1:2266698|2266852	5	-1	1	24	88	111	AUGAGUUGGGUCUAACCCAUAACU	:.:::::: ::.:.::: ::	AAGUGUGGGUUUGAUCUAACGCAA	Cleavage	length=155 1/1 -	1
ath-miR414	stout_172#5:19474707|19480942	5	-1	1	21	11	31	UCAUCUUCAUCAUCAUCGUCA	::. : :.:::: ::::::.	GGAUCAAGGUGAUAAAGAUGG	Cleavage	length=187 2/2 +	1
ath-miR4239	stout_28#1:27165294|27166311	5	-1	1	21	10	30	UUUGUUAUUUUCGCAUGCUCC	: ::.:: ::.::: :: :::	GUAGUAUUCGGAAAGAAAAAA	Cleavage	length=249 7/7 -	1
ath-miR426	stout_39#3:35175006|35175457	5	-1	1	21	89	109	UUUUGGAAAUUUGUCCUUACG	: ::::::::.::.::	UCCUCGAACAAAUUUUCAGAA	Cleavage	length=241 3/3 -	1
ath-miR447c-3p	stout_191#2:20240715|20241360	5	-1	1	22	302	323	UUGGGGACGACAUCUUUUGUUG	.: :::: :::::: :..:::	UAUCAAAUGAUGUCAACUUCAA	Cleavage	length=405 2/2 -	1
ath-miR447c-3p	stout_128#5:16399986|16402759	5	-1	1	22	83	104	UUGGGGACGACAUCUUUUGUUG	:. : :.:::.::...:::	UUCCGUAUGGUGUUGUUUUCAA	Cleavage	length=291 6/6 +	1
ath-miR5016	stout_152#2:16687356|16689306	5	-1	1	21	119	139	UUCUUGUGGAUUCCUUGGAAA	: :... ::.:::: :.::::	UAUUUGUGGGAUCCUCGAGAA	Cleavage	length=230 13/13 -	1
ath-miR5020c	stout_20#4:51083|51264	5	-1	1	21	50	70	UGGCAUGGAAGAAGGUGAGAC	::: ::::: ::::: ::	AACUCUCCUUCCUCCAUACCC	Translation	length=182 2/2 -	1
ath-miR5021	stout_10#6:7460152|7460292	5	-1	1	20	92	111	UGAGAAGAAGAAGAAGAAAA	::::: ::::::::: ::	UUUUCCUCUUCUUCUACUAC	Cleavage	length=141 2/2 +	2
ath-miR5021	stout_10#6:7460152|7460292	5	-1	1	20	113	133	UGAGAAGAA-GAAGAAGAAAA	: ::::::::: ::::::::	UCUUCUUCUUCAUUCUUCUCU	Cleavage	length=141 2/2 +	2
ath-miR5021	stout_142#3:23151080|23151398	5	-1	1	20	13	32	UGAGAAGAAGAAGAAGAAAA	: ::: :::::::: :.:..	UGUUCGUCUUCUUCCUUUUG	Cleavage	length=319 7/7 -	1
ath-miR5021	stout_160#3:23151087|23151398	5	-1	1	20	6	25	UGAGAAGAAGAAGAAGAAAA	: ::: :::::::: :.:..	UGUUCGUCUUCUUCCUUUUG	Cleavage	length=312 206/206 -	1
ath-miR5023	stout_255#3:39337788|39338275	5	-1	1	21	44	64	AUUGGUAGUGGAUAAGGGGGC	:::..:: ::::::.::::	GCCUUCUGCUCCACUGCCAAG	Cleavage	length=328 16/16 +	1
ath-miR5028	stout_108#7:8316323|8316630	5	-1	1	21	209	228	AAUUGGGUUUAUGCUAGAGUU	:.::.:: ..::::::::: :	AGCUUUA-UGUAAACCCAAAU	Cleavage	length=308 2/2 -	1
ath-miR5029	stout_214#4:21000504|21010746	5	-1	1	21	15	35	AAUGAGAGAGAACACUGCAAA	: : .::: ::::: .:::::	UAUAUAGUUUUCUCCUUCAUU	Cleavage	length=143 20/20 +	1
ath-miR5630a	stout_217#3:25808391|25808702	5	-1	1	21	202	222	GCUAAGAGCGGUUCUGAUGGA	:: ::: ::: .::::.::	AACAGCAGUACCUUUCUUGGC	Cleavage	length=228 2/2 -	2
ath-miR5630b	stout_217#3:25808391|25808702	5	-1	1	21	202	222	GCUAAGAGCGGUUCUGAUGGA	:: ::: ::: .::::.::	AACAGCAGUACCUUUCUUGGC	Cleavage	length=228 2/2 -	2
ath-miR5632-3p	stout_83#7:16922696|16940606	5	-1	1	21	127	147	UUGGAUUUAUAGUUGGAUAAG	:::::::: .:.:::::	AACAUCCAACUUAGAGUCCAA	Translation	length=150 7/7 -	1
ath-miR5635a	stout_106#4:1406947|1407437	5	-1	1	21	70	90	UGUUAAGGAGUGUUAACGGUG	:. ::.:::.:.:::. ::	UUCUUUUGACAUUUCUUGUCA	Cleavage	length=342 2/2 +	1
ath-miR5635b	stout_106#4:1406947|1407437	5	-1	1	21	70	90	UGUUAAGGAGUGUUAACGGUG	:. ::.:::.:.:::. ::	UUCUUUUGACAUUUCUUGUCA	Cleavage	length=342 2/2 +	1
ath-miR5635c	stout_106#4:1406947|1407437	5	-1	1	21	70	90	UGUUAAGGAGUGUUAACGGUG	:. ::.:::.:.:::. ::	UUCUUUUGACAUUUCUUGUCA	Cleavage	length=342 2/2 +	1
ath-miR5635d	stout_106#4:1406947|1407437	5	-1	1	21	70	90	UGUUAAGGAGUGUUAACGGUG	:. ::.:::.:.:::. ::	UUCUUUUGACAUUUCUUGUCA	Cleavage	length=342 2/2 +	1
ath-miR5641	stout_168#4:8805232|8810419	5	-1	1	21	51	70	UGGAAGAAGAUGAUAGAAUUA	::::: :::: :::: ::::	CAAUUC-AUCAGCUUCAUCCA	Translation	length=335 3/3 -	1
ath-miR5648-5p	stout_7#4:14543700|14545059	5	-1	1	22	540	561	UUUGGAAAUAUUUGGCUUGACU	:: ::. ::.:::.::::	CACAAAACCGUAUGUUUUCAAA	Cleavage	length=633 84/84 +	1
ath-miR5666	stout_211#3:18423296|18426962	5	-1	1	21	73	93	AUGGGACAUCGAGCAUUUAAU	:::: ::::.::: ::.: :	UUUAACUGCUUGAUAUCUCUU	Cleavage	length=128 2/2 -	1
ath-miR5998a	stout_16#6:27973511|27974143	5	-1	1	21	196	216	ACAGUUUGUGUUUUGUUUUGU	.::::::::: .:::.: ::	GCAAAACAAAUUACAGAAUGA	Translation	length=331 3/3 +	1
ath-miR5998a	stout_7#4:14543700|14545059	5	-1	1	21	483	503	ACAGUUUGUGUUUUGUUUUGU	:. ::::::::::.:.:	CAAGUACAAAACACAGAUUUC	Cleavage	length=633 84/84 +	1
ath-miR5998a	stout_245#5:23742924|23743245	5	-1	1	21	64	84	ACAGUUUGUGUUUUGUUUUGU	::: ..::::: .:::::	UAAAAUUGAAACAGGAACUGG	Cleavage	length=322 2/2 +	1
ath-miR5998b	stout_16#6:27973511|27974143	5	-1	1	21	196	216	ACAGUUUGUGUUUUGUUUUGU	.::::::::: .:::.: ::	GCAAAACAAAUUACAGAAUGA	Translation	length=331 3/3 +	1
ath-miR5998b	stout_7#4:14543700|14545059	5	-1	1	21	483	503	ACAGUUUGUGUUUUGUUUUGU	:. ::::::::::.:.:	CAAGUACAAAACACAGAUUUC	Cleavage	length=633 84/84 +	1
ath-miR5998b	stout_245#5:23742924|23743245	5	-1	1	21	64	84	ACAGUUUGUGUUUUGUUUUGU	::: ..::::: .:::::	UAAAAUUGAAACAGGAACUGG	Cleavage	length=322 2/2 +	1
ath-miR5999	stout_9#4:10160402|10160557	5	-1	1	21	41	61	UCUUCACUAUUAGACGGACAA	: ::::::.:::: : .::	AAGCCCGUCUGAUAGCGCGGA	Cleavage	length=156 11/11 +	1
ath-miR5999	stout_55#4:10160402|10160546	5	-1	1	21	30	50	UCUUCACUAUUAGACGGACAA	: ::::::.:::: : .::	AAGCCCGUCUGAUAGCGCGGA	Cleavage	length=145 10/10 +	1
ath-miR774b-5p	stout_127#5:15440700|15442005	5	-1	1	21	49	69	UGAGAUGAAGAUAUGGGUGAU	:::.:.: ::::::::: :	CUCAUCUAGAUCUUCAUCACU	Cleavage	length=181 8/8 -	1
ath-miR779.2	stout_106#4:1406947|1407437	5	-1	1	21	224	244	UGAUUGGAAAUUUCGUUGACU	: :.::..::::::.::	GCGCCAUGAGGUUUCCAGUCU	Cleavage	length=342 2/2 +	1
ath-miR780.1	stout_217#3:25808391|25808702	5	-1	1	21	71	91	UCUAGCAGCUGUUGAGCAGGU	: : ::.:.::::::: .::	CCGUUCUUAGCAGCUGCGGGA	Cleavage	length=228 2/2 -	1
ath-miR8182	stout_7#4:14543700|14545059	5	-1	1	22	309	330	UUGUGUUGCGUUUCUGUUGAUU	.::. :::: :::::: ::	AUAUAAUUGAAAAGCAACAAAA	Translation	length=633 84/84 +	1
ath-miR8183	stout_127#5:15440700|15442005	5	-1	1	21	104	124	UUUAGUUGACGGAAUUGUGGC	.::: :..::::::::.	AGUACACCUUUGUCAACUAGU	Cleavage	length=181 8/8 -	1
ath-miR823	stout_60#1:874288|877943	5	-1	1	21	210	229	UGGGUGGUGAUCAUAUAAGAU	: ::: ::::..::::::	UCCAUAU-UGAUUGCCACCCC	Cleavage	length=237 3/3 +	1
ath-miR826b	stout_192#7:3830539|3833275	5	-1	1	21	421	441	UGGUUUUGGACACGUGAAAAU	:::. .:: ::::::: ::	GGUUUUUUGUAUCCAAAAGCA	Translation	length=501 29/29 +	1
ath-miR829-5p	stout_219#4:10160554|10160834	5	-1	1	21	229	249	ACUUUGAAGCUUUGAUUUGAA	::::::: :.: :::..:::	UUCAAAUGAGAACUUUGAAGG	Translation	length=281 11/11 +	1
ath-miR829-5p	stout_27#4:10160554|10160875	5	-1	1	21	270	290	ACUUUGAAGCUUUGAUUUGAA	::::::: :.: :::..:::	UUCAAAUGAGAACUUUGAAGG	Translation	length=322 467/467 +	1
ath-miR829-5p	stout_41#4:10160554|10160888	5	-1	1	21	283	303	ACUUUGAAGCUUUGAUUUGAA	::::::: :.: :::..:::	UUCAAAUGAGAACUUUGAAGG	Translation	length=335 9/9 +	1
ath-miR835-3p	stout_113#7:10982810|10982937	5	-1	1	21	80	100	UGGAGAAGAUACGCAAGAAAG	.:::::: .:: ::::::..	UUUUCUUCUGUUUCUUCUUUU	Translation	length=128 1/1 +	1
ath-miR843	stout_221#5:19187650|19188327	5	-1	1	21	30	50	UUUAGGUCGAGCUUCAUUGGA	:::: ::: :: ::.:.::	AGCAAUUAAGGUCAACUUGAA	Translation	length=300 10/10 -	1
ath-miR851-3p	stout_39#3:35175006|35175457	5	-1	1	21	189	209	UGGGUGGCAAACAAAGACGAC	:: :::: ::::::::.::	GUGAUCUUGGUUUGCCAUCCU	Cleavage	length=241 3/3 -	1
ath-miR853	stout_41#4:10160554|10160888	5	-1	1	22	294	315	UCCCCUCUUUAGCUUGGAGAAG	:.: :.:: .:::::::::	ACUUUGAAGGCCGAAGAGGGGA	Translation	length=335 9/9 +	1
ath-miR853	stout_27#4:10160554|10160875	5	-1	1	22	281	302	UCCCCUCUUUAGCUUGGAGAAG	:.: :.:: .:::::::::	ACUUUGAAGGCCGAAGAGGGGA	Translation	length=322 467/467 +	1
ath-miR853	stout_219#4:10160554|10160834	5	-1	1	22	240	261	UCCCCUCUUUAGCUUGGAGAAG	:.: :.:: .:::::::::	ACUUUGAAGGCCGAAGAGGGGA	Translation	length=281 11/11 +	1
ath-miR855	stout_65#7:7165669|7166079	5	-1	1	22	136	157	AGCAAAAGCUAAGGAAAAGGAA	:::: :.::.:::: ::.:	AGCCUUACCUUUGGCUUCUGUU	Cleavage	length=238 2/195 -	1
ath-miR857	stout_191#2:20240715|20241360	5	-1	1	21	312	332	UUUUGUAUGUUGAAGGUGUAU	:: ::::::: :: ::::	UGUCAACUUCAACCUAGAAAA	Cleavage	length=405 2/2 -	1
ath-miR864-5p	stout_164#4:13836857|13837022	5	-1	1	21	134	154	UCAGGUAUGAUUGACUUCAAA	::.: : :. :::::::::	AAUGGACUGAGCCAUACCUGA	Translation	length=166 3/3 +	1
ath-miR866-5p	stout_99#4:16538020|16539456	5	-1	1	21	44	64	UCAAGGAACGGAUUUUGUUAA	:.:.::: :.: ::.:::::	GUGAUAAAUUUCAUUUCUUGA	Cleavage	length=245 2/5 -	1
ath-miR866-5p	stout_99#4:16538020|16539456	5	-1	1	21	44	64	UCAAGGAACGGAUUUUGUUAA	:.:.::: :.: ::.:::::	GUGAUAAAUUUCAUUUCUUGA	Cleavage	length=294 2/5 -	1
ath-miR868-5p	stout_185#4:10159397|10165728	5	-1	1	21	293	313	UCAUGUCGUAAUAGUAGUCAC	:.:::::::..:::::	UGAAUUACUAUUGUGACAUUG	Cleavage	length=335 26/26 -	1
ath-miR869.2	stout_128#5:16399986|16402759	5	-1	1	21	244	264	UCUGGUGUUGAGAUAGUUGAC	:: .::::::..:.:::	CCGAAGCGUCUCAAUGCUAGA	Cleavage	length=291 6/6 +	1
ath-miR869.2	stout_213#3:8316761|8317837	5	-1	1	21	4	24	UCUGGUGUUGAGAUAGUUGAC	: :. ::.::: ::::::.	UGCCAUAAUUUCAUCACCAGG	Cleavage	length=246 3/3 -	1
bdi-miR159a-3p	stout_118#5:6254664|6256295	5	-1	1	20	91	110	CUUGGAUUGAAGGGAGCUCU	:: :::::: ::::.. ::	UGAACUCCCUCCAAUUUUAG	Translation	length=716 11/11 -	1
bdi-miR164a-5p	stout_148#7:11264363|11265377	5	-1	1	21	218	238	UGGAGAAGCAGGGCACGUGCA	:.::::.:: .::.:.::	UCAAUGUGCUCUCUUUUUUCA	Cleavage	length=340 3/3 +	1
bdi-miR164b	stout_148#7:11264363|11265377	5	-1	1	21	218	238	UGGAGAAGCAGGGCACGUGCA	:.::::.:: .::.:.::	UCAAUGUGCUCUCUUUUUUCA	Cleavage	length=340 3/3 +	1
bdi-miR164c-5p	stout_148#7:11264363|11265377	5	-1	1	21	218	238	UGGAGAAGCAGGGCACGUGCU	:.::::.:: .::.:.::	UCAAUGUGCUCUCUUUUUUCA	Cleavage	length=340 3/3 +	1
bdi-miR164e	stout_148#7:11264363|11265377	5	-1	1	21	218	238	UGGAGAAGCAGGGCACGUGCA	:.::::.:: .::.:.::	UCAAUGUGCUCUCUUUUUUCA	Cleavage	length=340 3/3 +	1
bdi-miR164f	stout_106#4:1406947|1407437	5	-1	1	21	42	62	UGGAGAAGAAGGGCACAUGCA	: ::: : ..:::: :::.::	UUCAUCUAUUCUUCCUCUUCA	Cleavage	length=342 2/2 +	1
bdi-miR171b	stout_29#6:29059174|29059620	5	-1	1	21	136	156	UGAUUGAGCCGUGCCAAUAUC	::::: :..:: :::::.	AUUAUUGUCGUGGGUCAAUUU	Cleavage	length=198 2/2 -	1
bdi-miR171c-3p	stout_29#6:29059174|29059620	5	-1	1	21	136	156	UGAUUGAGCCGUGCCAAUAUC	::::: :..:: :::::.	AUUAUUGUCGUGGGUCAAUUU	Cleavage	length=198 2/2 -	1
bdi-miR171d-3p	stout_29#6:29059174|29059620	5	-1	1	21	136	156	UGAUUGAGCCGUGCCAAUAUC	::::: :..:: :::::.	AUUAUUGUCGUGGGUCAAUUU	Cleavage	length=198 2/2 -	1
bdi-miR171e	stout_29#6:29059174|29059620	5	-1	1	21	136	156	UGAUUGAGCCGUGCCAAUAUC	::::: :..:: :::::.	AUUAUUGUCGUGGGUCAAUUU	Cleavage	length=198 2/2 -	1
bdi-miR1878-3p	stout_135#5:19642661|19647365	5	-1	1	24	148	171	AUUUGUAGUGUUCAGAUUGAGUUU	:...::::::::::... :..::	AGGUUCAAUCUGAAUGUGAUGAAG	Cleavage	length=246 3/3 -	1
bdi-miR1878-3p	stout_217#3:25808391|25808702	5	-1	1	24	6	29	AUUUGUAGUGUUCAGAUUGAGUUU	::::::::: :: ..:::	CAUCAGAAUCUGAACUCUCUGAAU	Cleavage	length=228 2/2 -	1
bdi-miR2275a	stout_177#6:13602735|13603023	5	-1	1	22	239	260	UUUGGUUUCCUCCAAUGUCUCA	:: :: : :::::.:::::.	GGAAACUUCGGAGGGAACCAGC	Cleavage	length=289 5/5 +	1
bdi-miR2275a	stout_208#6:13602666|13603023	5	-1	1	22	44	65	UUUGGUUUCCUCCAAUGUCUCA	:: :: : :::::.:::::.	GGAAACUUCGGAGGGAACCAGC	Cleavage	length=163 2/2 +	1
bdi-miR319a	stout_135#5:19642661|19647365	5	-1	1	21	210	230	UGAGGGAGCUUUCUUCUGUCC	:::. :::: .::.::::	CUUCAGGUGAAAAUUCUCUCA	Cleavage	length=246 3/3 -	1
bdi-miR395p-3p	stout_191#2:20240715|20241360	5	-1	1	20	284	303	UGAAGUGUUUGGAGGAACUC	::::: :.::: :: ::.:	AAGUUCGUUCAAUCAAUUUA	Cleavage	length=405 2/2 -	1
bdi-miR396b-3p	stout_217#3:25808391|25808702	5	-1	1	21	101	121	GUUCAAGAAAGCCCAUGGAAA	: :.::: : .:::.:::.:.	UGUUCAUUGCUUUUUUUGGAU	Cleavage	length=228 2/2 -	1
bdi-miR5058	stout_113#7:10982810|10982937	5	-1	1	22	103	124	AACAGUUGAGGGAUGAAAAACA	::::. :.:.: :..::::	UUCUUUUUCUUCUUGAGUUGUU	Cleavage	length=128 1/1 +	1
bdi-miR5066	stout_168#4:8805232|8810419	5	-1	1	21	150	170	AAGUGUAUAAGUGGAGUGCCU	::.:::::::.:: .::	AUCCAUUCCACUUGUAGGCUC	Cleavage	length=335 3/3 -	1
bdi-miR5167b-5p	stout_60#1:874288|877943	5	-1	1	21	122	142	UCUAGUUAAGGUAAUUUAACU	::: :::::..:: :::::	CGUUCAAUUAUUUUUCCUAGA	Cleavage	length=237 3/3 +	1
bdi-miR5182	stout_178#4:17196263|17196561	5	-1	1	21	120	140	UGAUGAUCUUGGAACACGUGC	.:.: :: .::: :::::::	CUAUGAGUAUCAAUAUCAUCA	Cleavage	length=226 4/4 -	1
bdi-miR5185a-5p	stout_214#4:21000504|21010746	5	-1	1	21	95	115	UUCUAGUUCAUUUUUCAAAUC	::: ::.::: ::::.::.	CAUUCAAAGAAUAAACUGGAG	Cleavage	length=143 20/20 +	1
bdi-miR5185b-5p	stout_214#4:21000504|21010746	5	-1	1	21	95	115	UUCUAGUUCAUUUUUCAAAUC	::: ::.::: ::::.::.	CAUUCAAAGAAUAAACUGGAG	Cleavage	length=143 20/20 +	1
bdi-miR5185c-5p	stout_214#4:21000504|21010746	5	-1	1	21	95	115	UUCUAGUUCAUUUUUCAAAUC	::: ::.::: ::::.::.	CAUUCAAAGAAUAAACUGGAG	Cleavage	length=143 20/20 +	1
bdi-miR5185d-5p	stout_214#4:21000504|21010746	5	-1	1	21	95	115	UUCUAGUUCAUUUUUCAAAUC	::: ::.::: ::::.::.	CAUUCAAAGAAUAAACUGGAG	Cleavage	length=143 20/20 +	1
bdi-miR5185e-5p	stout_214#4:21000504|21010746	5	-1	1	21	95	115	UUCUAGUUCAUUUUUCAAAUC	::: ::.::: ::::.::.	CAUUCAAAGAAUAAACUGGAG	Cleavage	length=143 20/20 +	1
bdi-miR5185f-5p	stout_214#4:21000504|21010746	5	-1	1	21	95	115	UUCUAGUUCAUUUUUCAAAUC	::: ::.::: ::::.::.	CAUUCAAAGAAUAAACUGGAG	Cleavage	length=143 20/20 +	1
bdi-miR5185g-5p	stout_214#4:21000504|21010746	5	-1	1	21	95	115	UUCUAGUUCAUUUUUCAAAUC	::: ::.::: ::::.::.	CAUUCAAAGAAUAAACUGGAG	Cleavage	length=143 20/20 +	1
bdi-miR5185h-5p	stout_214#4:21000504|21010746	5	-1	1	21	95	115	UUCUAGUUCAUUUUUCAAAUC	::: ::.::: ::::.::.	CAUUCAAAGAAUAAACUGGAG	Cleavage	length=143 20/20 +	1
bdi-miR5185i-5p	stout_214#4:21000504|21010746	5	-1	1	21	95	115	UUCUAGUUCAUUUUUCAAAUC	::: ::.::: ::::.::.	CAUUCAAAGAAUAAACUGGAG	Cleavage	length=143 20/20 +	1
bdi-miR5185j-5p	stout_214#4:21000504|21010746	5	-1	1	21	95	115	UUCUAGUUCAUUUUUCAAAUC	::: ::.::: ::::.::.	CAUUCAAAGAAUAAACUGGAG	Cleavage	length=143 20/20 +	1
bdi-miR5185k-5p	stout_214#4:21000504|21010746	5	-1	1	21	95	115	UUCUAGUUCAUUUUUCAAAUC	::: ::.::: ::::.::.	CAUUCAAAGAAUAAACUGGAG	Cleavage	length=143 20/20 +	1
bdi-miR529-5p	stout_65#7:7165669|7166079	5	-1	1	21	8	28	AGAAGAGAGAGAGUACAGCCU	: ::::::: .:.::::.	UUGAUGUACUCCUUUUCUUUC	Translation	length=325 43/195 -	1
bdi-miR529-5p	stout_65#7:7165669|7166079	5	-1	1	21	8	28	AGAAGAGAGAGAGUACAGCCU	: ::::::: .:.::::.	UUGAUGUACUCCUUUUCUUUC	Translation	length=250 148/195 -	1
bdi-miR529-5p	stout_65#7:7165669|7166079	5	-1	1	21	8	28	AGAAGAGAGAGAGUACAGCCU	: ::::::: .:.::::.	UUGAUGUACUCCUUUUCUUUC	Translation	length=238 2/195 -	1
bdi-miR529-5p	stout_113#7:10982810|10982937	5	-1	1	21	95	115	AGAAGAGAGAGAGUACAGCCU	.: : .:::.:.::::::	UCUUUUUCUUCUUUUUCUUCU	Cleavage	length=128 1/1 +	1
bdi-miR7708a-3p	stout_25#2:9018086|9019265	5	-1	1	24	395	418	UGUAAUGGUACUGAACAAAGACGC	::::::.::: ..: :.::	AUGAAUUUGUUUAGUUUUACUGCA	Cleavage	length=517 7/12 +	1
bdi-miR7708a-3p	stout_25#2:9018086|9019265	5	-1	1	24	382	405	UGUAAUGGUACUGAACAAAGACGC	::::::.::: ..: :.::	AUGAAUUUGUUUAGUUUUACUGCA	Cleavage	length=504 4/12 +	1
bdi-miR7713-3p	stout_70#4:21742310|21742491	5	-1	1	24	85	108	UUGAGACUGGCAGCAUUAGCAAGC	::: :::: :: ::::::	UGGUUAUAAGGCUGGCAAUCUCAA	Translation	length=182 2/2 +	1
bdi-miR7716-3p	stout_26#6:18533137|18533274	5	-1	1	24	6	29	UUCGUUCUUCUCCAGUAAUUGACC	:.:::::: :::.:: :::	UUGAAGUUACUGAAGAGGAUCGAC	Cleavage	length=138 2/2 -	1
bdi-miR7717c-5p	stout_122#4:21648254|21653882	5	-1	1	24	129	152	UUGCUAUUUCUUGGGCGACUGAGA	:.::: :.:: ..::.:::::..:	UUUCACUUGCAUGAGGAAUAGUGA	Cleavage	length=180 6/6 -	1
bdi-miR7717c-5p	stout_53#5:19648752|19653266	5	-1	1	24	117	140	UUGCUAUUUCUUGGGCGACUGAGA	:: :. ::::.:. :::::	UGAGUGUGGUGCAAGGAGAAGCAA	Cleavage	length=185 2/2 -	1
bdi-miR7723b-3p	stout_148#7:11264363|11265377	5	-1	1	24	7	30	AUGAAGGUAGUAGUUUCAAAAUGG	:::: ::::::::.:. ::.	AUUUUUUAAAACUACUGCUAUCGC	Cleavage	length=340 3/3 +	1
bdi-miR7726b-5p	stout_194#4:18601699|18605049	5	-1	1	24	39	61	UUUGAUGACAUGACGUACGGCGGC	::: : ::: ::: :::::.:::	ACCGACAUAC-UCAAGUCAUUAAA	Translation	length=349 6/6 +	1
bdi-miR7729a-3p	stout_148#7:11264363|11265377	5	-1	1	24	8	31	AGCAAUGGUGGUGGUUUGGAGGAG	.:..:. ::::.::..:.:: :::	UUUUUUAAAACUACUGCUAUCGCU	Cleavage	length=340 3/3 +	1
bdi-miR7729a-3p	stout_62#5:7818523|7818756	5	-1	1	24	186	209	AGCAAUGGUGGUGGUUUGGAGGAG	:: ::: :::.:.:. :::::	UGCCCACAACCCAUCGCUCUUGCU	Cleavage	length=234 2/2 -	1
bdi-miR7729b-3p	stout_148#7:11264363|11265377	5	-1	1	24	8	31	AGCAAUGGUGGUGGUUUGGAGGAG	.:..:. ::::.::..:.:: :::	UUUUUUAAAACUACUGCUAUCGCU	Cleavage	length=340 3/3 +	1
bdi-miR7729b-3p	stout_62#5:7818523|7818756	5	-1	1	24	186	209	AGCAAUGGUGGUGGUUUGGAGGAG	:: ::: :::.:.:. :::::	UGCCCACAACCCAUCGCUCUUGCU	Cleavage	length=234 2/2 -	1
bdi-miR7733-3p	stout_197#4:7330718|7330970	5	-1	1	24	33	56	CCUGCGUUGGCGAAGGCGAGAAGC	:: :.:: :.:.:::.::::	UGUUGUUGCAAUUGUCAAUGCAGC	Cleavage	length=253 4/4 -	1
bdi-miR7741-3p.2	stout_25#2:9018086|9019265	5	-1	1	21	411	431	UGCAUGUGGAACUUCCAGAUC	::: :: ::::::::::	UUACUGCAAUCUCCACAUGCA	Translation	length=517 7/12 +	1
bdi-miR7741-3p.2	stout_25#2:9018086|9019265	5	-1	1	21	398	418	UGCAUGUGGAACUUCCAGAUC	::: :: ::::::::::	UUACUGCAAUCUCCACAUGCA	Translation	length=504 4/12 +	1
bdi-miR7741-5p.1	stout_118#5:6254664|6256295	5	-1	1	21	26	46	UUUUAAUUGUGGAAGCUCUUG	::: :::::::.: :::.	UCAGAACUUCCACGAAGAAAG	Cleavage	length=716 11/11 -	1
bdi-miR7747-5p	stout_46#6:28446071|28447038	5	-1	1	24	116	140	AUCAGAUUGUUUUGUUGUAGG-AUG	::: :: :: : :: :::::.::::	CAUGCCCACCAAAAUACAAUUUGAU	Translation	length=202 9/9 -	1
bdi-miR7748b-5p	stout_183#5:10985111|10990712	5	-1	1	24	106	129	AUGUUAGGAUUCGGUUGACCAAGC	::::.:.:.::. :::::	AACAAGUCAGCUGGAUUGAAACAU	Cleavage	length=392 8/8 +	1
bdi-miR7753-5p	stout_7#4:14543700|14545059	5	-1	1	21	575	595	AUGUCUUCUUCCUUGCUCAUC	:::::::::::.:: :	ACACAGCAAGGAAGAGGAGAA	Cleavage	length=633 84/84 +	1
bdi-miR7763-5p	stout_118#5:6254664|6256295	5	-1	1	21	184	204	AAUCUUGAUGUGCGGGGAUAG	:.:.:::::::::::	CAACUGCUGUACAUCAAGAUU	Cleavage	length=716 11/11 -	1
bdi-miR7777-5p.1	stout_13#5:18083534|18083985	5	-1	1	21	166	186	CUUUGGUUGGGUAGAACUACC	:::: ::.:.:.::::.	GUCAGUUGUAUCUAGCCAAGU	Cleavage	length=452 2/2 -	1
bdi-miR7777-5p.1	stout_128#5:16399986|16402759	5	-1	1	21	229	249	CUUUGGUUGGGUAGAACUACC	::: ::....:.::.:::	GUCAGUACUGUUUAGCCGAAG	Cleavage	length=291 6/6 +	1
bdi-miR7778-3p	stout_159#5:26593654|26597241	5	-1	1	23	36	58	CUGCGCCGCGACUUUCGGACGAG	::.:.::::.:: :.: ::	GGGCUCUGGAAGUUGCUGUGAAG	Cleavage	length=95 2/2 +	1
bdi-miR7785-3p	stout_255#3:39337788|39338275	5	-1	1	24	54	77	UUUCUUCUGUGAGCCUGACUGAGC	: : : :: :.::::::.. :::	CCACUGCCAAGUUCACAGGGCAAA	Cleavage	length=328 16/16 +	1
bdi-miR7785-5p	stout_177#6:13602735|13603023	5	-1	1	24	12	35	GUAGAAUGGGUGAUGGGAGAAGGC	.: :: : ::::.:: .::::.:	UUCAUCCCGCAUCGCCAGUUCUGC	Cleavage	length=289 5/5 +	1
bdi-miR7785-5p	stout_17#6:13602872|13603095	5	-1	1	24	84	107	GUAGAAUGGGUGAUGGGAGAAGGC	.: :: : ::::.:: .::::.:	UUCAUCCCGCAUCGCCAGUUCUGC	Cleavage	length=224 6/6 +	1
bdi-miR7785-5p	stout_24#6:13602872|13603092	5	-1	1	24	81	104	GUAGAAUGGGUGAUGGGAGAAGGC	.: :: : ::::.:: .::::.:	UUCAUCCCGCAUCGCCAGUUCUGC	Cleavage	length=221 8/8 +	1
bdi-miR7785-5p	stout_51#6:13602918|13603095	5	-1	1	24	84	107	GUAGAAUGGGUGAUGGGAGAAGGC	.: :: : ::::.:: .::::.:	UUCAUCCCGCAUCGCCAGUUCUGC	Cleavage	length=178 7/7 +	1
bdi-miR7785-5p	stout_49#6:13602918|13603092	5	-1	1	24	81	104	GUAGAAUGGGUGAUGGGAGAAGGC	.: :: : ::::.:: .::::.:	UUCAUCCCGCAUCGCCAGUUCUGC	Cleavage	length=175 18/18 +	1
bdi-miR7785-5p	stout_199#6:13602922|13603095	5	-1	1	24	84	107	GUAGAAUGGGUGAUGGGAGAAGGC	.: :: : ::::.:: .::::.:	UUCAUCCCGCAUCGCCAGUUCUGC	Cleavage	length=174 8/8 +	1
bdi-miR7785-5p	stout_175#6:13602859|13603023	5	-1	1	24	12	35	GUAGAAUGGGUGAUGGGAGAAGGC	.: :: : ::::.:: .::::.:	UUCAUCCCGCAUCGCCAGUUCUGC	Cleavage	length=165 8/8 +	1
bdi-miR7785-5p	stout_223#6:13602872|13603029	5	-1	1	24	18	41	GUAGAAUGGGUGAUGGGAGAAGGC	.: :: : ::::.:: .::::.:	UUCAUCCCGCAUCGCCAGUUCUGC	Cleavage	length=158 3/3 +	1
bdi-miR7785-5p	stout_230#6:13602872|13603023	5	-1	1	24	12	35	GUAGAAUGGGUGAUGGGAGAAGGC	.: :: : ::::.:: .::::.:	UUCAUCCCGCAUCGCCAGUUCUGC	Cleavage	length=152 9/9 +	1
bdi-miR7785-5p	stout_109#6:13602945|13603092	5	-1	1	24	81	104	GUAGAAUGGGUGAUGGGAGAAGGC	.: :: : ::::.:: .::::.:	UUCAUCCCGCAUCGCCAGUUCUGC	Cleavage	length=148 20/20 +	1
bdi-miR7787-3p	stout_35#6:2994849|2995408	5	-1	1	24	316	339	UGCUUCGGUCUGUGCUUGGGCACG	:.:.::::: :. :.::::	CCAAGCUAGGCACAUAUGGGAGCA	Translation	length=358 3/6 -	1
bdi-miR7787-3p	stout_35#6:2994849|2995408	5	-1	1	24	311	334	UGCUUCGGUCUGUGCUUGGGCACG	:.:.::::: :. :.::::	CCAAGCUAGGCACAUAUGGGAGCA	Translation	length=353 2/6 -	1
bdi-miR827-5p	stout_108#7:8316323|8316630	5	-1	1	22	75	96	UUUUGUUGGUUGUCAUCUAACC	:.:::::.:::.:. ..:.	UUAUGGAUGAUAACUAGAGGAG	Cleavage	length=308 2/2 -	1
bdi-miR827-5p	stout_7#4:14543700|14545059	5	-1	1	22	309	330	UUUUGUUGGUUGUCAUCUAACC	:: ::: :: ::::::::	AUAUAAUUGAAAAGCAACAAAA	Cleavage	length=633 84/84 +	1
bdi-miR9480a	stout_174#1:22999632|23000074	5	-1	1	21	93	113	UAUGUGAGGGUGGUAACUGAA	:.: :.:: .:::::::::	CUUAUAUGCCCUCCUCACAUA	Translation	length=142 3/3 +	1
bdi-miR9480b	stout_174#1:22999632|23000074	5	-1	1	21	93	113	UAUGUGAGGGUGGUAACUGAA	:.: :.:: .:::::::::	CUUAUAUGCCCUCCUCACAUA	Translation	length=142 3/3 +	1
bdi-miR9493	stout_168#4:8805232|8810419	5	-1	1	24	91	114	AAGAAUUAUGAAACGAAGGGAGUA	.::: : :::: : ::::::	AUGAUCCUACCUUUCUUUAUUCUU	Cleavage	length=335 3/3 -	1
bdi-miR9498	stout_177#6:13602735|13603023	5	-1	1	21	252	272	GACCGUCAAGUGGUUGUUGAG	: ::.:.::: ::::::.	GGAACCAGCUACUAGACGGUU	Cleavage	length=289 5/5 +	1
bdi-miR9498	stout_208#6:13602666|13603023	5	-1	1	21	57	77	GACCGUCAAGUGGUUGUUGAG	: ::.:.::: ::::::.	GGAACCAGCUACUAGACGGUU	Cleavage	length=163 2/2 +	1
bna-miR164a	stout_148#7:11264363|11265377	5	-1	1	21	218	238	UGGAGAAGCAGGGCACGUGCA	:.::::.:: .::.:.::	UCAAUGUGCUCUCUUUUUUCA	Cleavage	length=340 3/3 +	1
bna-miR164b	stout_148#7:11264363|11265377	5	-1	1	21	218	238	UGGAGAAGCAGGGCACGUGCG	:.::::.:: .::.:.::	UCAAUGUGCUCUCUUUUUUCA	Cleavage	length=340 3/3 +	1
bna-miR164c	stout_148#7:11264363|11265377	5	-1	1	21	218	238	UGGAGAAGCAGGGCACGUGCG	:.::::.:: .::.:.::	UCAAUGUGCUCUCUUUUUUCA	Cleavage	length=340 3/3 +	1
bna-miR164d	stout_148#7:11264363|11265377	5	-1	1	21	218	238	UGGAGAAGCAGGGCACGUGCG	:.::::.:: .::.:.::	UCAAUGUGCUCUCUUUUUUCA	Cleavage	length=340 3/3 +	1
bna-miR171a	stout_148#7:11264363|11265377	5	-1	1	21	80	100	UUGAGCCGUGCCAAUAUCACG	: :::::::.::::: :	UUAAAAAUUGGCAUGGCUCCA	Cleavage	length=340 3/3 +	1
bna-miR171b	stout_148#7:11264363|11265377	5	-1	1	21	80	100	UUGAGCCGUGCCAAUAUCACG	: :::::::.::::: :	UUAAAAAUUGGCAUGGCUCCA	Cleavage	length=340 3/3 +	1
bna-miR171c	stout_148#7:11264363|11265377	5	-1	1	21	80	100	UUGAGCCGUGCCAAUAUCACG	: :::::::.::::: :	UUAAAAAUUGGCAUGGCUCCA	Cleavage	length=340 3/3 +	1
bna-miR171d	stout_148#7:11264363|11265377	5	-1	1	21	80	100	UUGAGCCGUGCCAAUAUCACG	: :::::::.::::: :	UUAAAAAUUGGCAUGGCUCCA	Cleavage	length=340 3/3 +	1
bna-miR171e	stout_148#7:11264363|11265377	5	-1	1	21	80	100	UUGAGCCGUGCCAAUAUCACG	: :::::::.::::: :	UUAAAAAUUGGCAUGGCUCCA	Cleavage	length=340 3/3 +	1
bna-miR395d	stout_128#5:16399986|16402759	5	-1	1	21	12	32	CUGAAGUGUUUGGGGGGACUC	::::..:::.. :::.::	UGUUCCCUUCAAGUCCUUUAG	Cleavage	length=291 6/6 +	1
bna-miR395e	stout_128#5:16399986|16402759	5	-1	1	21	12	32	CUGAAGUGUUUGGGGGGACUC	::::..:::.. :::.::	UGUUCCCUUCAAGUCCUUUAG	Cleavage	length=291 6/6 +	1
bna-miR395f	stout_128#5:16399986|16402759	5	-1	1	21	12	32	CUGAAGUGUUUGGGGGGACUC	::::..:::.. :::.::	UGUUCCCUUCAAGUCCUUUAG	Cleavage	length=291 6/6 +	1
bna-miR6029	stout_45#Scaffold000113:283337|286431	5	-1	1	21	92	112	UGGGGUUGUGAUUUCAGGCUU	: .: ::.:..:::..:::	UUGGUUAAAGUUGCAAUUCCA	Cleavage	length=173 3/3 -	1
bna-miR6031	stout_245#5:23742924|23743245	5	-1	1	24	41	64	AAGAGGUUCGGAGCGGUUUGAAGC	.::::::::: .:.. :::	UGCAAGAACCGCUCCAGAUUACUU	Cleavage	length=322 2/2 +	1
bna-miR6031	stout_168#4:8805232|8810419	5	-1	1	24	311	334	AAGAGGUUCGGAGCGGUUUGAAGC	::. :: .:::: :.:::::	CACCCAGCCCUUUCCGUAUCUCUU	Cleavage	length=335 3/3 -	1
bna-miR6032	stout_7#4:14543700|14545059	5	-1	1	21	1	22	UGGAGCAUCAACAGA-UCUCGG	:.:::: :::::: .::.:.::	CUGAGACUCUGUUUGUGUUUCA	Cleavage	length=633 84/84 +	1
bna-miR6036	stout_192#7:3830539|3833275	5	-1	1	24	140	163	AUAGUACUAGUACUUGCAUGAUCA	:.:::: ::.:: ::.:::	AAGACGUGCAUGUGCUUGUGCUAA	Cleavage	length=501 29/29 +	1
bol-miR171a	stout_148#7:11264363|11265377	5	-1	1	21	80	100	UUGAGCCGUGCCAAUAUCACG	: :::::::.::::: :	UUAAAAAUUGGCAUGGCUCCA	Cleavage	length=340 3/3 +	1
bol-miR398a-3p	stout_142#3:23151080|23151398	5	-1	1	21	229	249	UGUGUUCUCAGGUCACCCCUU	::: :: ::. :::::..::	CAGGAGUUACUGGAGAAUGCA	Translation	length=319 7/7 -	1
bol-miR398a-3p	stout_160#3:23151087|23151398	5	-1	1	21	222	242	UGUGUUCUCAGGUCACCCCUU	::: :: ::. :::::..::	CAGGAGUUACUGGAGAAUGCA	Translation	length=312 206/206 -	1
bra-miR164a	stout_148#7:11264363|11265377	5	-1	1	21	218	238	UGGAGAAGCAGGGCACGUGCA	:.::::.:: .::.:.::	UCAAUGUGCUCUCUUUUUUCA	Cleavage	length=340 3/3 +	1
bra-miR164b-5p	stout_148#7:11264363|11265377	5	-1	1	21	218	238	UGGAGAAGCAGGGCACGUGCG	:.::::.:: .::.:.::	UCAAUGUGCUCUCUUUUUUCA	Cleavage	length=340 3/3 +	1
bra-miR164c-5p	stout_148#7:11264363|11265377	5	-1	1	21	218	238	UGGAGAAGCAGGGCACGUGCG	:.::::.:: .::.:.::	UCAAUGUGCUCUCUUUUUUCA	Cleavage	length=340 3/3 +	1
bra-miR164d-5p	stout_148#7:11264363|11265377	5	-1	1	21	218	238	UGGAGAAGCAGGGCACGUGCG	:.::::.:: .::.:.::	UCAAUGUGCUCUCUUUUUUCA	Cleavage	length=340 3/3 +	1
bra-miR164e-5p	stout_148#7:11264363|11265377	5	-1	1	22	217	238	UGGAGAAGCAGGGCACGUGCAA	:.::::.:: .::.:.::	CUCAAUGUGCUCUCUUUUUUCA	Cleavage	length=340 3/3 +	1
bra-miR171a	stout_148#7:11264363|11265377	5	-1	1	21	80	100	UUGAGCCGUGCCAAUAUCACG	: :::::::.::::: :	UUAAAAAUUGGCAUGGCUCCA	Cleavage	length=340 3/3 +	1
bra-miR171b	stout_148#7:11264363|11265377	5	-1	1	21	80	100	UUGAGCCGUGCCAAUAUCACG	: :::::::.::::: :	UUAAAAAUUGGCAUGGCUCCA	Cleavage	length=340 3/3 +	1
bra-miR171c	stout_148#7:11264363|11265377	5	-1	1	21	80	100	UUGAGCCGUGCCAAUAUCACG	: :::::::.::::: :	UUAAAAAUUGGCAUGGCUCCA	Cleavage	length=340 3/3 +	1
bra-miR171d	stout_148#7:11264363|11265377	5	-1	1	21	80	100	UUGAGCCGUGCCAAUAUCACG	: :::::::.::::: :	UUAAAAAUUGGCAUGGCUCCA	Cleavage	length=340 3/3 +	1
bra-miR398-3p	stout_160#3:23151087|23151398	5	-1	1	21	222	242	UGUGUUCUCAGGUCACCCCUG	:::: :: ::. :::::..::	CAGGAGUUACUGGAGAAUGCA	Translation	length=312 206/206 -	1
bra-miR398-3p	stout_142#3:23151080|23151398	5	-1	1	21	229	249	UGUGUUCUCAGGUCACCCCUG	:::: :: ::. :::::..::	CAGGAGUUACUGGAGAAUGCA	Translation	length=319 7/7 -	1
bra-miR5712	stout_128#5:16399986|16402759	5	-1	1	21	136	156	AAUAUUAAUAUAAUUGGUGAG	: :.:::: :::::: :.::	AUAAUCAAUCAUAUUAUUGUU	Cleavage	length=291 6/6 +	1
bra-miR5712	stout_135#5:19642661|19647365	5	-1	1	21	179	198	AAUAUUAAUAUAAUUGGUGAG	.:::: ::.:.: ::::::	UCUACCA-UUGUGUAAAUAUU	Cleavage	length=246 3/3 -	1
bra-miR5713	stout_142#3:23151080|23151398	5	-1	1	21	76	96	AGGCUUAGAAGAACGUUUGUU	.:: ::::::: :::::	CUAGAAGCUUCUUCUCAGCCU	Cleavage	length=319 7/7 -	1
bra-miR5713	stout_160#3:23151087|23151398	5	-1	1	21	69	89	AGGCUUAGAAGAACGUUUGUU	.:: ::::::: :::::	CUAGAAGCUUCUUCUCAGCCU	Cleavage	length=312 206/206 -	1
bra-miR5717	stout_201#2:14102878|14106749	5	-1	1	21	186	206	GUUUGGAUUGUUUGCCUUGGC	:::: :::: : ::::::	CGGAAGGGAAACCAACCAAAC	Cleavage	length=312 3/3 +	1
bra-miR5719	stout_29#6:29059174|29059620	5	-1	1	21	128	148	UUGUGAUGAUAAUACGACUUC	: ::: ::::::..::....	GUAGUGAUAUUAUUGUCGUGG	Cleavage	length=198 2/2 -	1
bra-miR5724	stout_220#7:10360628|10361215	5	-1	1	21	11	31	AACCGCCGGUUUGAUAAUAGC	:: ::::::: :::: ::	AACAUCAUCAAACAGGCGUUU	Cleavage	length=133 7/7 +	1
bra-miR9559-5p	stout_144#3:10332145|10332234	5	-1	1	21	6	26	UUUGGAUUUUGGUCAUUGUUG	.:. .::: :.:.:::::.:	GGAUCGUGAACGAGAUCCAGA	Cleavage	length=90 1/1 +	1
cca-miR395a	stout_57#3:35564311|35567265	5	-1	1	21	68	88	UUGAAGUGUUUGGGGGGACUC	: ::.::: ..: :::::.::	GUGUUCCCGUGACCACUUUAA	Cleavage	length=101 2/2 +	1
cca-miR6108a	stout_81#6:16108429|16108566	5	-1	1	21	116	136	UGAGAAGCGUAAGAAGGGAUC	:::::::::: . :::::.	AAUCCCUUCUUCUUCUUCUUU	Translation	length=138 2/2 +	1
cca-miR6108b	stout_81#6:16108429|16108566	5	-1	1	21	116	136	UGAGAAGCGUAAGAAGGGAUC	:::::::::: . :::::.	AAUCCCUUCUUCUUCUUCUUU	Translation	length=138 2/2 +	1
cca-miR6108e-3p	stout_190#7:17969512|17972232	5	-1	1	23	100	122	AUCAAGGGUUCAGAUCUCUUCUU	:: ::::::: :.:.: :::	CUUAACAGAUCUGUAUCUUGGAU	Translation	length=285 5/5 -	1
cca-miR6108g	stout_81#6:16108429|16108566	5	-1	1	21	116	136	UGAGAAGCGUAAGAAGGGAUC	:::::::::: . :::::.	AAUCCCUUCUUCUUCUUCUUU	Translation	length=138 2/2 +	1
cca-miR6112	stout_116#6:22890556|22891518	5	-1	1	24	25	48	GAAGUUUCAAGUGUAAAAAAGUGG	: : :: :::::: ::: :::	GGUCGUAUUGACACUUCAAAGUUC	Cleavage	length=115 2/2 -	1
cme-miR164a	stout_148#7:11264363|11265377	5	-1	1	21	218	238	UGGAGAAGCAGGGCACGUGCU	:.::::.:: .::.:.::	UCAAUGUGCUCUCUUUUUUCA	Cleavage	length=340 3/3 +	1
cme-miR164b	stout_148#7:11264363|11265377	5	-1	1	21	218	238	UGGAGAGGCAGGGCACAUGCU	::::::.:: ..:.:.::	UCAAUGUGCUCUCUUUUUUCA	Cleavage	length=340 3/3 +	1
cme-miR164b	stout_106#4:1406947|1407437	5	-1	1	21	42	62	UGGAGAGGCAGGGCACAUGCU	::: : ..:: :::::.::	UUCAUCUAUUCUUCCUCUUCA	Cleavage	length=342 2/2 +	1
cme-miR164c	stout_148#7:11264363|11265377	5	-1	1	21	218	238	UGGAGAAGCAGGGCACGUGCA	:.::::.:: .::.:.::	UCAAUGUGCUCUCUUUUUUCA	Cleavage	length=340 3/3 +	1
cme-miR164d	stout_148#7:11264363|11265377	5	-1	1	21	218	238	UGGAGAAGCAGGGCACGUGCA	:.::::.:: .::.:.::	UCAAUGUGCUCUCUUUUUUCA	Cleavage	length=340 3/3 +	1
cme-miR171b	stout_148#7:11264363|11265377	5	-1	1	21	80	100	UUGAGCCGUGCCAAUAUCACG	: :::::::.::::: :	UUAAAAAUUGGCAUGGCUCCA	Cleavage	length=340 3/3 +	1
cme-miR171c	stout_29#6:29059174|29059620	5	-1	1	21	136	156	UGAUUGAGCCGUGCCAAUAUC	::::: :..:: :::::.	AUUAUUGUCGUGGGUCAAUUU	Cleavage	length=198 2/2 -	1
cme-miR171d	stout_148#7:11264363|11265377	5	-1	1	21	80	100	UUGAGCCGUGCCAAUAUCACG	: :::::::.::::: :	UUAAAAAUUGGCAUGGCUCCA	Cleavage	length=340 3/3 +	1
cme-miR171f	stout_29#6:29059174|29059620	5	-1	1	21	136	156	UGAUUGAGCCGUGCCAAUAUC	::::: :..:: :::::.	AUUAUUGUCGUGGGUCAAUUU	Cleavage	length=198 2/2 -	1
cme-miR398b	stout_142#3:23151080|23151398	5	-1	1	21	229	249	UGUGUUCUCAGGUCACCCCUU	::: :: ::. :::::..::	CAGGAGUUACUGGAGAAUGCA	Translation	length=319 7/7 -	1
cme-miR398b	stout_160#3:23151087|23151398	5	-1	1	21	222	242	UGUGUUCUCAGGUCACCCCUU	::: :: ::. :::::..::	CAGGAGUUACUGGAGAAUGCA	Translation	length=312 206/206 -	1
cme-miR854	stout_10#6:7460152|7460292	5	-1	1	21	115	135	GAUGAGGAUAGUGAGGAGGAG	.::.::.:::.: :.::: ::	UUCUUCUUCAUUCUUCUCUUC	Cleavage	length=141 2/2 +	1
cme-miR854	stout_174#1:22999632|23000074	5	-1	1	21	100	119	GAUGAGGAUAGUGAGGAGGAG	::::::::: :: .:::::	GCCCUCCUCAC-AUAUUCAUC	Translation	length=142 3/3 +	1
cpa-miR159b	stout_118#5:6254664|6256295	5	-1	1	20	91	110	CUUGGAUUGAAGGGAGCUCC	:: :::::: ::::.. ::	UGAACUCCCUCCAAUUUUAG	Translation	length=716 11/11 -	1
cpa-miR164a	stout_148#7:11264363|11265377	5	-1	1	21	218	238	UGGAGAAGCAGGGCACGUGCA	:.::::.:: .::.:.::	UCAAUGUGCUCUCUUUUUUCA	Cleavage	length=340 3/3 +	1
cpa-miR164b	stout_148#7:11264363|11265377	5	-1	1	21	218	238	UGGAGAAGCAGGGCACGUGCA	:.::::.:: .::.:.::	UCAAUGUGCUCUCUUUUUUCA	Cleavage	length=340 3/3 +	1
cpa-miR164c	stout_148#7:11264363|11265377	5	-1	1	21	218	238	UGGAGAAGCAGGGCACGUGCA	:.::::.:: .::.:.::	UCAAUGUGCUCUCUUUUUUCA	Cleavage	length=340 3/3 +	1
cpa-miR171a	stout_29#6:29059174|29059620	5	-1	1	21	136	156	UGAUUGAGCCGUGCCAAUAUC	::::: :..:: :::::.	AUUAUUGUCGUGGGUCAAUUU	Cleavage	length=198 2/2 -	1
cpa-miR171b	stout_29#6:29059174|29059620	5	-1	1	21	136	156	UGAUUGAGCCGUGCCAAUAUC	::::: :..:: :::::.	AUUAUUGUCGUGGGUCAAUUU	Cleavage	length=198 2/2 -	1
cpa-miR171c	stout_29#6:29059174|29059620	5	-1	1	21	136	156	UGAUUGAGCCGUGCCAAUAUC	::::: :..:: :::::.	AUUAUUGUCGUGGGUCAAUUU	Cleavage	length=198 2/2 -	1
cpa-miR171d	stout_29#6:29059174|29059620	5	-1	1	21	136	156	UGAUUGAGCCGUGCCAAUAUC	::::: :..:: :::::.	AUUAUUGUCGUGGGUCAAUUU	Cleavage	length=198 2/2 -	1
cpa-miR477	stout_128#5:16399986|16402759	5	-1	1	21	13	33	AUUGGAGGACUUUGGGGGAGC	:.::::.. :::::::..:.	GUUCCCUUCAAGUCCUUUAGC	Cleavage	length=291 6/6 +	1
cpa-miR8134	stout_45#Scaffold000113:283337|286431	5	-1	1	21	114	134	UGAGAAUUAUGCGGAGGAUGU	:::.:::.:::::: .:.:	UCAUUCUCUGCAUAAAGUUUA	Cleavage	length=173 3/3 -	1
cpa-miR8142	stout_183#5:10985111|10990712	5	-1	1	24	238	261	UGAGGUAAGUAGACAGUAAAGGUU	:::::.:.:::.:.:..	UCGAUGAACUGUUUGCUUGCUUUG	Cleavage	length=392 8/8 +	1
cpa-miR8146	stout_217#3:25808391|25808702	5	-1	1	24	93	116	AGGAAGACGGUGAGUAGAAGCCAA	:: :::::..:::..: .::..:	UUUUCUUCUGUUCAUUGCUUUUUU	Cleavage	length=228 2/2 -	1
cpa-miR8146	stout_179#1:344736|344831	5	-1	1	24	20	42	AGGAAGACGGUGAGUAGAAGCCAA	: :::: ::. :.::::::::	UCAGAUUCUUCUU-CUGUCUUCCU	Translation	length=96 1/1 +	2
cpa-miR8150	stout_99#4:16538020|16539456	5	-1	1	24	203	226	AAAACCUGAGUCAGAUGAUGAGCG	:..:.::: :.::.::::: :	CAGUUGUUAUCAGGCUUAGGUUGU	Cleavage	length=245 2/5 -	1
cpa-miR8150	stout_99#4:16538020|16539456	5	-1	1	24	252	275	AAAACCUGAGUCAGAUGAUGAGCG	:..:.::: :.::.::::: :	CAGUUGUUAUCAGGCUUAGGUUGU	Cleavage	length=294 2/5 -	1
cpa-miR8150	stout_37#6:13602576|13602757	5	-1	1	24	135	158	AAAACCUGAGUCAGAUGAUGAGCG	::.:::::::..::: :	AAUCGUUCGUCUGACUUGGGUAUA	Cleavage	length=182 3/3 -	1
cpa-miR8150	stout_71#6:13602630|13602795	5	-1	1	24	81	104	AAAACCUGAGUCAGAUGAUGAGCG	::.:::::::..::: :	AAUCGUUCGUCUGACUUGGGUAUA	Cleavage	length=166 7/7 -	1
cpa-miR8151	stout_7#4:14543700|14545059	5	-1	1	20	601	620	UGGAUACCAGUAGACAGAUA	:: :: : :.::::::::	AAUGUGCCCAUUGGUAUCCC	Cleavage	length=633 84/84 +	1
cpa-miR8154	stout_81#6:16108429|16108566	5	-1	1	22	62	83	CAGAGGAGGAGAUGAAGAGGGA	::.. :::: :.:::::.:::	UCUUCCUUCUUUUCCUCUUCUC	Cleavage	length=138 2/2 +	1
cpa-miR8154	stout_217#3:25808391|25808702	5	-1	1	22	97	118	CAGAGGAGGAGAUGAAGAGGGA	..:: :::::. :.:..:.::	CUUCUGUUCAUUGCUUUUUUUG	Translation	length=228 2/2 -	1
cre-miR1144b	stout_134#1:23488924|23489073	5	-1	1	22	7	28	UGGGUAGUGUGGCGGCAGGCAG	.: ::: ::: :.::::::	AACUCCGCCUCCAAAUUACCCA	Cleavage	length=150 2/2 +	1
cre-miR1153-3p.2	stout_255#3:39337788|39338275	5	-1	1	22	234	255	UUGUAAUUGCCGGUAGCACUGA	:.:::.::..: :::: :::.	CCGGUGUUAUUGACAAUAACAG	Translation	length=328 16/16 +	1
cre-miR1167	stout_113#7:10982810|10982937	5	-1	1	20	55	75	GGGGUGUGAUGAUU-UGAAAC	: ::: ::::::::. ::::	UUAUCACAAUCAUCAUUCCCC	Cleavage	length=128 1/1 +	1
cre-miR1168.1	stout_141#3:37513450|37518445	5	-1	1	21	19	39	UGUGGACAAGGCCAAGUCCGA	: ..:::::::::: :.:	CGGUGUUUGGCCUUGUACGCU	Cleavage	length=216 2/2 -	1
cre-miR1172.1	stout_16#6:27973511|27974143	5	-1	1	22	240	261	AGGAUUGCAGCAGCAACGGGGC	:::::::::.:::.:	ACACACUUGCUGCUGUAAUUCA	Cleavage	length=331 3/3 +	1
cre-miR1173	stout_65#7:7165669|7166079	5	-1	1	21	145	165	AUGGUUGCAAUAGAAAUCAUG	::. ::::.::::::.:	UUUGGCUUCUGUUGCAAUCUC	Cleavage	length=238 2/195 -	1
cre-miR1173	stout_118#5:6254664|6256295	5	-1	1	21	2	21	AUGGUUGCAAUAGAAAUCAUG	:: ::::: :::::::::	AUUGCUUUCU-UUGCAACCAC	Translation	length=716 11/11 -	1
cre-miR908.1	stout_148#7:11264363|11265377	5	-1	1	22	271	292	UGAGAAGAUGCGGUCCGUUGGC	:: ::: :.::.::.:::	UUGUACUGACAGUAUUUUUUCA	Cleavage	length=340 3/3 +	1
cre-miR913-5p	stout_63#3:8553668|8557481	5	-1	1	21	110	130	UGCACACUUGCGAGUCCGUGG	.:::: :::::..:: : :::	UCACGCACUCGUGAGCGGGCA	Cleavage	length=179 2/2 -	1
crt-miR171	stout_29#6:29059174|29059620	5	-1	1	21	136	156	UGAUUGAGCCGUGCCAAUAUC	::::: :..:: :::::.	AUUAUUGUCGUGGGUCAAUUU	Cleavage	length=198 2/2 -	1
csi-miR164	stout_148#7:11264363|11265377	5	-1	1	21	218	238	UGGAGAAGCAGGGCACGUGCA	:.::::.:: .::.:.::	UCAAUGUGCUCUCUUUUUUCA	Cleavage	length=340 3/3 +	1
csi-miR172b	stout_118#5:6254664|6256295	5	-1	1	21	187	206	AGAAUCUUGAUGAUGCGGCAA	:::.:.: :::::::::::	CUGCUGUA-CAUCAAGAUUCC	Cleavage	length=716 11/11 -	1
csi-miR398	stout_160#3:23151087|23151398	5	-1	1	21	222	242	UGUGUUCUCAGGUCACCCCUU	::: :: ::. :::::..::	CAGGAGUUACUGGAGAAUGCA	Translation	length=312 206/206 -	1
csi-miR398	stout_142#3:23151080|23151398	5	-1	1	21	229	249	UGUGUUCUCAGGUCACCCCUU	::: :: ::. :::::..::	CAGGAGUUACUGGAGAAUGCA	Translation	length=319 7/7 -	1
csi-miR535	stout_214#4:21000504|21010746	5	-1	1	21	19	39	UGACAAUGAGAGAGAGCACAC	:: .:::: .:::::: ::	UAGUUUUCUCCUUCAUUGCCA	Translation	length=143 20/20 +	1
ctr-miR164	stout_148#7:11264363|11265377	5	-1	1	21	218	238	UGGAGAAGCAGGGCACGUGCA	:.::::.:: .::.:.::	UCAAUGUGCUCUCUUUUUUCA	Cleavage	length=340 3/3 +	1
ddi-miR-7102	stout_65#7:7165669|7166079	5	-1	1	21	193	213	UUGUCUUAAUUCCUUGAUAGC	:::: ::::: ::::::	GAAAUCAUAGAAUUUAGACAA	Cleavage	length=325 43/195 -	1
ddi-miR-7131d	stout_21#1:3079900|3082891	5	-1	1	21	257	277	ACCACAUUAAUUUCAGCAGCC	: ::::::.::. ::: ::	CCCCGCUGAAGUUGUUGUUGU	Cleavage	length=285 4/4 -	1
egu-miR172d	stout_130#6:28735638|28735968	5	-1	1	21	133	153	UGAAUCUUGAUGAUGCUGCAC	: :::::: :.:: ::::.	UGGAAGCAUCUUUAAAAUUCG	Translation	length=184 5/5 -	1
egu-miR172e	stout_130#6:28735638|28735968	5	-1	1	21	133	153	UGAAUCUUGAUGAUGCUGCAC	: :::::: :.:: ::::.	UGGAAGCAUCUUUAAAAUUCG	Translation	length=184 5/5 -	1
egu-miR172f	stout_130#6:28735638|28735968	5	-1	1	21	133	153	UGAAUCUUGAUGAUGCUGCAC	: :::::: :.:: ::::.	UGGAAGCAUCUUUAAAAUUCG	Translation	length=184 5/5 -	1
esi-miR3455-3p	stout_16#6:27973511|27974143	5	-1	1	21	289	309	CGGUGGAAUCUGAGGAUAGUG	::::.::: :::::::.	UUCUAUUCUCCAAUUCCACUU	Translation	length=331 3/3 +	1
esi-miR3469-3p	stout_142#3:23151080|23151398	5	-1	1	23	100	122	GGAGAGUGGUCGGAUUGUAGCUC	.::..::.::: ::::: .:	UCUUUAUGAUUCGAGCACUCGUC	Cleavage	length=319 7/7 -	1
esi-miR3469-3p	stout_160#3:23151087|23151398	5	-1	1	23	93	115	GGAGAGUGGUCGGAUUGUAGCUC	.::..::.::: ::::: .:	UCUUUAUGAUUCGAGCACUCGUC	Cleavage	length=312 206/206 -	1
esi-miR8631	stout_190#7:17969512|17972232	5	-1	1	20	234	253	GUCUGGGGACUAUGUUAACC	:::::::::: ..:: ::	UCUUAACAUAGUGUUCAAAC	Cleavage	length=285 5/5 -	1
far-miR171	stout_29#6:29059174|29059620	5	-1	1	21	136	156	UGAUUGAGCCGUGCCAAUAUC	::::: :..:: :::::.	AUUAUUGUCGUGGGUCAAUUU	Cleavage	length=198 2/2 -	1
far-miR529	stout_150#1:27194627|27201835	5	-1	1	21	58	78	AGAAGAGAGAGAGCACAGCUU	:. :: .:.::::::::.	UUGUAGUAUUUUCUCUCUUUC	Cleavage	length=338 2/2 -	1
far-miR529	stout_113#7:10982810|10982937	5	-1	1	21	95	115	AGAAGAGAGAGAGCACAGCUU	.: : .:::.:.::::::	UCUUUUUCUUCUUUUUCUUCU	Cleavage	length=128 1/1 +	1
ghr-miR164	stout_148#7:11264363|11265377	5	-1	1	21	218	238	UGGAGAAGCAGGGCACGUGCA	:.::::.:: .::.:.::	UCAAUGUGCUCUCUUUUUUCA	Cleavage	length=340 3/3 +	1
ghr-miR2950	stout_179#1:344736|344831	5	-1	1	21	65	85	UGGUGUGCAGGGGGUGGAAUA	: ::.: .:..:::.: ::::	UCUUUCUUCUUCUGUAAACCA	Cleavage	length=96 1/1 +	1
ghr-miR3476-5p	stout_174#1:22999632|23000074	5	-1	1	21	52	72	UGAACUGGGUUUGUUGGCUGC	: :::::: ..::::: :::	GAAGCCAAGGGACCCACUUCU	Cleavage	length=142 3/3 +	1
ghr-miR398	stout_160#3:23151087|23151398	5	-1	1	21	222	242	UGUGUUCUCAGGUCACCCCUU	::: :: ::. :::::..::	CAGGAGUUACUGGAGAAUGCA	Translation	length=312 206/206 -	1
ghr-miR398	stout_142#3:23151080|23151398	5	-1	1	21	229	249	UGUGUUCUCAGGUCACCCCUU	::: :: ::. :::::..::	CAGGAGUUACUGGAGAAUGCA	Translation	length=319 7/7 -	1
ghr-miR399c	stout_160#3:23151087|23151398	5	-1	1	21	236	256	UGCCAAAGGAGAGUUGGCCUU	::.:::::: ::::::	GAAUGCAGCUCUCCAUUGGCA	Cleavage	length=312 206/206 -	1
ghr-miR399c	stout_142#3:23151080|23151398	5	-1	1	21	243	263	UGCCAAAGGAGAGUUGGCCUU	::.:::::: ::::::	GAAUGCAGCUCUCCAUUGGCA	Cleavage	length=319 7/7 -	1
ghr-miR399c	stout_106#4:1406947|1407437	5	-1	1	21	60	80	UGCCAAAGGAGAGUUGGCCUU	.:::::.::.:::: ::	UCAUUCAACUUUCUUUUGACA	Cleavage	length=342 2/2 +	1
ghr-miR7486a	stout_65#7:7165669|7166079	5	-1	1	24	151	173	AAGGAAGCGCUUUGUCCACGUGGA	:.: .::::: :::: :::::::	UUCCUGUGGA-AAAGAACUUCCUU	Cleavage	length=325 43/195 -	1
ghr-miR7486b	stout_65#7:7165669|7166079	5	-1	1	24	151	173	AAGGAAGCGCUUUGUCCACGUGGA	:.: .::::: :::: :::::::	UUCCUGUGGA-AAAGAACUUCCUU	Cleavage	length=325 43/195 -	1
ghr-miR7488	stout_28#1:27165294|27166311	5	-1	1	21	222	242	UUUUGAGUACAGGGGACAAAA	:: :: :: :::::::::	AGUUAUCACCCAUACUCAAAA	Translation	length=249 7/7 -	1
ghr-miR7489	stout_98#3:27103065|27106009	5	-1	1	24	103	126	AUUGUUGCCAAUACAGGAGAACGU	:.: ::::: :.:::::: ..:	AUGAGCUCCUCUGUUGGCACUGAC	Cleavage	length=189 4/4 -	1
ghr-miR7494	stout_177#6:13602735|13603023	5	-1	1	23	202	224	AGCUUGUGGACUAGUUUUAACAA	: ::.:::: : ::.:..:::	CCGAUAGAACUCGCCCGCGGGCU	Translation	length=289 5/5 +	1
ghr-miR7494	stout_208#6:13602666|13603023	5	-1	1	23	7	29	AGCUUGUGGACUAGUUUUAACAA	: ::.:::: : ::.:..:::	CCGAUAGAACUCGCCCGCGGGCU	Translation	length=163 2/2 +	1
ghr-miR7499	stout_231#7:12399468|12400460	5	-1	1	24	11	34	AUAUAAUUUUCGGUUAAUUCGGUU	::.. :.:: :.::: ..::::.:	AAUUCAGUUCAUCGAUGGUUAUGU	Cleavage	length=260 4/4 +	1
ghr-miR7500	stout_192#7:3830539|3833275	5	-1	1	24	65	88	AUCGAGUUAUUCGAGUUAAUCGAG	:.: : : .:.::.:.:::::	UGAGGUCAUCAUGGAUGAUUCGAU	Cleavage	length=501 29/29 +	1
ghr-miR7507	stout_25#2:9018086|9019265	5	-1	1	24	187	210	AAGGUAGUGAAGUAGGCAAUUGGG	::::. ::::::.:: ::	UAGUUUUGCUAACUUCAUUAAAUU	Cleavage	length=517 7/12 +	1
ghr-miR7507	stout_25#2:9018086|9019265	5	-1	1	24	174	197	AAGGUAGUGAAGUAGGCAAUUGGG	::::. ::::::.:: ::	UAGUUUUGCUAACUUCAUUAAAUU	Cleavage	length=504 4/12 +	1
gma-miR1514a-5p	stout_118#5:6254664|6256295	5	-1	1	21	97	117	UUCAUUUUUAAAAUAGGCAUU	:: ::::::.:: ::::	CCCUCCAAUUUUAGAACUGAA	Cleavage	length=716 11/11 -	1
gma-miR1520o	stout_98#3:27103065|27106009	5	-1	1	24	82	106	UCAUCGUCCAAUCA-GAAUGUGACA	:: :::: : :::::.::::::	AUGCAGAUUCAUUAUUGGGCGAUGA	Cleavage	length=189 4/4 -	1
gma-miR1520r	stout_135#5:19642661|19647365	5	-1	1	24	145	168	UGUCACAUCCUGGUUGGACAUGAA	: : ::.:::.: : ::::::..	CUGAGGUUCAAUCUGAAUGUGAUG	Translation	length=246 3/3 -	1
gma-miR1526	stout_10#6:7460152|7460292	5	-1	1	22	84	105	CCGGAAGAGGAAAAUUAAGCAA	::: :::::::::::.	UCUCUUCCUUUUCCUCUUCUUC	Cleavage	length=141 2/2 +	1
gma-miR1533	stout_168#4:8805232|8810419	5	-1	1	19	104	122	AUAAUAAAAAUAAUAAUGA	:: ::::: :::: ::::	UCUUUAUUCUUUUAAUUAA	Translation	length=335 3/3 -	1
gma-miR164a	stout_148#7:11264363|11265377	5	-1	1	21	218	238	UGGAGAAGCAGGGCACGUGCA	:.::::.:: .::.:.::	UCAAUGUGCUCUCUUUUUUCA	Cleavage	length=340 3/3 +	1
gma-miR164b	stout_148#7:11264363|11265377	5	-1	1	20	219	238	UGGAGAAGCAGGGCACGUGC	:.::::.:: .::.:.::	CAAUGUGCUCUCUUUUUUCA	Cleavage	length=340 3/3 +	1
gma-miR164c	stout_148#7:11264363|11265377	5	-1	1	20	219	238	UGGAGAAGCAGGGCACGUGC	:.::::.:: .::.:.::	CAAUGUGCUCUCUUUUUUCA	Cleavage	length=340 3/3 +	1
gma-miR164d	stout_148#7:11264363|11265377	5	-1	1	20	219	238	UGGAGAAGCAGGGCACGUGC	:.::::.:: .::.:.::	CAAUGUGCUCUCUUUUUUCA	Cleavage	length=340 3/3 +	1
gma-miR164e	stout_148#7:11264363|11265377	5	-1	1	21	218	238	UGGAGAAGCAGGGCACGUGCA	:.::::.:: .::.:.::	UCAAUGUGCUCUCUUUUUUCA	Cleavage	length=340 3/3 +	1
gma-miR164f	stout_148#7:11264363|11265377	5	-1	1	21	218	238	UGGAGAAGCAGGGCACGUGCA	:.::::.:: .::.:.::	UCAAUGUGCUCUCUUUUUUCA	Cleavage	length=340 3/3 +	1
gma-miR164g	stout_148#7:11264363|11265377	5	-1	1	21	218	238	UGGAGAAGCAGGGCACGUGCA	:.::::.:: .::.:.::	UCAAUGUGCUCUCUUUUUUCA	Cleavage	length=340 3/3 +	1
gma-miR164h	stout_148#7:11264363|11265377	5	-1	1	21	218	238	UGGAGAAGCAGGGCACGUGCA	:.::::.:: .::.:.::	UCAAUGUGCUCUCUUUUUUCA	Cleavage	length=340 3/3 +	1
gma-miR164i	stout_148#7:11264363|11265377	5	-1	1	21	218	238	UGGAGAAGCAGGGCACGUGCA	:.::::.:: .::.:.::	UCAAUGUGCUCUCUUUUUUCA	Cleavage	length=340 3/3 +	1
gma-miR164j	stout_148#7:11264363|11265377	5	-1	1	21	218	238	UGGAGAAGCAGGGCACGUGCA	:.::::.:: .::.:.::	UCAAUGUGCUCUCUUUUUUCA	Cleavage	length=340 3/3 +	1
gma-miR164k	stout_148#7:11264363|11265377	5	-1	1	21	218	238	UGGAGAAGCAGGGCACGUGCA	:.::::.:: .::.:.::	UCAAUGUGCUCUCUUUUUUCA	Cleavage	length=340 3/3 +	1
gma-miR169j-3p	stout_245#5:23742924|23743245	5	-1	1	21	163	183	UUUCGACGAGUUGUUCUUGGC	::. :.:: ::.::.::.:	AGCAGAAGCAUCUUGUUGAGA	Translation	length=322 2/2 +	1
gma-miR171c-3p	stout_148#7:11264363|11265377	5	-1	1	21	80	100	UUGAGCCGUGCCAAUAUCACA	: :::::::.::::: :	UUAAAAAUUGGCAUGGCUCCA	Cleavage	length=340 3/3 +	1
gma-miR171e	stout_29#6:29059174|29059620	5	-1	1	21	136	156	UGAUUGAGCCGUGCCAAUAUC	::::: :..:: :::::.	AUUAUUGUCGUGGGUCAAUUU	Cleavage	length=198 2/2 -	1
gma-miR171f	stout_29#6:29059174|29059620	5	-1	1	21	136	156	UGAUUGAGCCGUGCCAAUAUC	::::: :..:: :::::.	AUUAUUGUCGUGGGUCAAUUU	Cleavage	length=198 2/2 -	1
gma-miR171g	stout_29#6:29059174|29059620	5	-1	1	21	136	156	UGAUUGAGCCGUGCCAAUAUC	::::: :..:: :::::.	AUUAUUGUCGUGGGUCAAUUU	Cleavage	length=198 2/2 -	1
gma-miR171i-3p	stout_148#7:11264363|11265377	5	-1	1	21	80	100	UUGAGCCGUGCCAAUAUCACG	: :::::::.::::: :	UUAAAAAUUGGCAUGGCUCCA	Cleavage	length=340 3/3 +	1
gma-miR171j-3p	stout_29#6:29059174|29059620	5	-1	1	21	136	156	UGAUUGAGCCGUGCCAAUAUC	::::: :..:: :::::.	AUUAUUGUCGUGGGUCAAUUU	Cleavage	length=198 2/2 -	1
gma-miR171o-3p	stout_148#7:11264363|11265377	5	-1	1	21	80	100	UUGAGCCGUGCCAAUAUCACA	: :::::::.::::: :	UUAAAAAUUGGCAUGGCUCCA	Cleavage	length=340 3/3 +	1
gma-miR171q	stout_148#7:11264363|11265377	5	-1	1	21	80	100	UUGAGCCGUGCCAAUAUCACA	: :::::::.::::: :	UUAAAAAUUGGCAUGGCUCCA	Cleavage	length=340 3/3 +	1
gma-miR171u	stout_29#6:29059174|29059620	5	-1	1	21	136	156	UGAUUGAGCCGUGCCAAUAUC	::::: :..:: :::::.	AUUAUUGUCGUGGGUCAAUUU	Cleavage	length=198 2/2 -	1
gma-miR172k	stout_130#6:28735638|28735968	5	-1	1	21	133	153	UGAAUCUUGAUGAUGCUGCAU	: :::::: :.:: ::::.	UGGAAGCAUCUUUAAAAUUCG	Translation	length=184 5/5 -	1
gma-miR2118a-5p	stout_7#4:14543700|14545059	5	-1	1	22	36	57	GGAGAUGGGAGGGUCGGUAAAG	: :.:: :: ::::::::.:	AUAUGCCCACAGUCCCAUCUUC	Translation	length=633 84/84 +	1
gma-miR2118b-5p	stout_7#4:14543700|14545059	5	-1	1	22	36	57	GGAGAUGGGAGGGUCGGUAAAG	: :.:: :: ::::::::.:	AUAUGCCCACAGUCCCAUCUUC	Translation	length=633 84/84 +	1
gma-miR2119	stout_201#2:14102878|14106749	5	-1	1	21	250	270	UCAAAGGGAGUUGUAGGGGAA	: :: :: ::::.:::::	AGCACCACCACCUCCUUUUGA	Translation	length=312 3/3 +	1
gma-miR319q	stout_217#3:25808391|25808702	5	-1	1	21	86	106	UGGACUGAAGGGAGCUCCUUC	: .::: .:..:::: ::.::	GCGGGAAUUUUCUUCUGUUCA	Cleavage	length=228 2/2 -	1
gma-miR395i	stout_120#7:13224577|13227148	5	-1	1	21	42	62	AUGAAGUGUUUGGGGGAACUC	: : :.::::.:..:::::	UAAUCCUCCCAGAUGCUUCAG	Cleavage	length=146 2/2 +	1
gma-miR395i	stout_252#5:8005998|8006153	5	-1	1	21	39	59	AUGAAGUGUUUGGGGGAACUC	::: ::: :::::.:: .:	ACGUUACCCAAAACAUUUAGU	Cleavage	length=156 2/2 -	1
gma-miR395j	stout_120#7:13224577|13227148	5	-1	1	21	42	62	AUGAAGUGUUUGGGGGAACUC	: : :.::::.:..:::::	UAAUCCUCCCAGAUGCUUCAG	Cleavage	length=146 2/2 +	1
gma-miR395j	stout_252#5:8005998|8006153	5	-1	1	21	39	59	AUGAAGUGUUUGGGGGAACUC	::: ::: :::::.:: .:	ACGUUACCCAAAACAUUUAGU	Cleavage	length=156 2/2 -	1
gma-miR395k	stout_120#7:13224577|13227148	5	-1	1	21	42	62	AUGAAGUGUUUGGGGGAACUC	: : :.::::.:..:::::	UAAUCCUCCCAGAUGCUUCAG	Cleavage	length=146 2/2 +	1
gma-miR395k	stout_252#5:8005998|8006153	5	-1	1	21	39	59	AUGAAGUGUUUGGGGGAACUC	::: ::: :::::.:: .:	ACGUUACCCAAAACAUUUAGU	Cleavage	length=156 2/2 -	1
gma-miR395l	stout_120#7:13224577|13227148	5	-1	1	21	42	62	AUGAAGUGUUUGGGGGAACUC	: : :.::::.:..:::::	UAAUCCUCCCAGAUGCUUCAG	Cleavage	length=146 2/2 +	1
gma-miR395l	stout_252#5:8005998|8006153	5	-1	1	21	39	59	AUGAAGUGUUUGGGGGAACUC	::: ::: :::::.:: .:	ACGUUACCCAAAACAUUUAGU	Cleavage	length=156 2/2 -	1
gma-miR395m	stout_120#7:13224577|13227148	5	-1	1	21	42	62	AUGAAGUGUUUGGGGGAACUC	: : :.::::.:..:::::	UAAUCCUCCCAGAUGCUUCAG	Cleavage	length=146 2/2 +	1
gma-miR395m	stout_252#5:8005998|8006153	5	-1	1	21	39	59	AUGAAGUGUUUGGGGGAACUC	::: ::: :::::.:: .:	ACGUUACCCAAAACAUUUAGU	Cleavage	length=156 2/2 -	1
gma-miR398a	stout_142#3:23151080|23151398	5	-1	1	21	229	249	UGUGUUCUCAGGUCACCCCUU	::: :: ::. :::::..::	CAGGAGUUACUGGAGAAUGCA	Translation	length=319 7/7 -	1
gma-miR398a	stout_160#3:23151087|23151398	5	-1	1	21	222	242	UGUGUUCUCAGGUCACCCCUU	::: :: ::. :::::..::	CAGGAGUUACUGGAGAAUGCA	Translation	length=312 206/206 -	1
gma-miR398b	stout_160#3:23151087|23151398	5	-1	1	21	222	242	UGUGUUCUCAGGUCACCCCUU	::: :: ::. :::::..::	CAGGAGUUACUGGAGAAUGCA	Translation	length=312 206/206 -	1
gma-miR398b	stout_142#3:23151080|23151398	5	-1	1	21	229	249	UGUGUUCUCAGGUCACCCCUU	::: :: ::. :::::..::	CAGGAGUUACUGGAGAAUGCA	Translation	length=319 7/7 -	1
gma-miR4349	stout_34#3:7782611|7782810	5	-1	1	24	95	118	UAUUGGCUAGAGAUAAGACAAAGA	::.::::.:::. :::. :	AUGACGUUUUAUUUCUGACCAGCA	Cleavage	length=200 2/2 -	1
gma-miR4363	stout_218#1:208643|208816	5	-1	1	22	118	139	CGAUUACCAGAAGGCUUAUUAG	: ..: : :.::::::: .:::	CGGGUCACCUUUCUGGUCGUCG	Cleavage	length=174 2/2 -	1
gma-miR4371b	stout_128#5:16399986|16402759	5	-1	1	24	215	238	AAGUGAUGACGUGGUAGACGGAGU	: .: ::: :::::::: .:::	CCCUCAUCUCCCACGUCAGUACUG	Cleavage	length=291 6/6 +	1
gma-miR4381	stout_184#5:3191835|3191960	5	-1	1	24	10	33	UAUGUGACGGUAAACGGUGACAAG	::. ::::::: :: .:::	UGUACCAUGGUUUACCAUCCUAUA	Cleavage	length=126 1/1 +	1
gma-miR4382	stout_150#1:27194627|27201835	5	-1	1	22	213	234	UAUGUUAACUGAUUUCAUGGAU	:: :::.:..:::::.. :	CCACAAGAAGUUGGUUAAUGAA	Cleavage	length=338 2/2 -	1
gma-miR4383	stout_92#4:1591936|1594918	5	-1	1	24	111	134	UAUUGGAUCUCAGUUGAACCGGUC	:: :::. ::::: ::::::.	UUCCAGUUUCACUGAUUUCCAAUG	Cleavage	length=149 1/2 +	1
gma-miR4394	stout_106#4:1406947|1407437	5	-1	1	24	28	51	AAUGGACUAAAGAGAAAGGGGCCG	:: ::::.::: ::.:::	UCCAACCAUUCUUUUUCAUCUAUU	Cleavage	length=342 2/2 +	1
gma-miR4395	stout_237#6:10325217|10325332	5	-1	1	22	40	61	UGGAUAGGAGUAUGGGCUUGAG	:..:::..:.:::::.:	UCUGCGUUCAUGUUUCUAUCUA	Cleavage	length=116 1/1 +	1
gma-miR4397-3p	stout_178#4:17196263|17196561	5	-1	1	22	185	206	UGUCAAAGAUGUGGCGAAUACU	::. :.:::::::: :: :::	UGUGCUUGCCACAUCAUUAACA	Cleavage	length=226 4/4 -	1
gma-miR4408	stout_127#5:15440700|15442005	5	-1	1	24	141	164	UAACAACAUUGGAUGAGGGUUGGA	:.:.:: ::::.:: ::::	GAGCAUCUUCCUCCAGUGCUGUUU	Cleavage	length=181 8/8 -	1
gma-miR4409	stout_46#6:28446071|28447038	5	-1	1	22	41	62	UAACAAGUGGGUUUGUUGACUG	: :::::::..:: :: :::	AAUUCAACAAGUCCCCUAGUUC	Cleavage	length=202 9/9 -	1
gma-miR482b-5p	stout_255#3:39337788|39338275	5	-1	1	22	183	205	UAUGGGGGGAUUGG-GAAGGAAU	::::::. :::::.::..:::	UUUCCUUUACCAAUUCCUUCAUC	Cleavage	length=328 16/16 +	1
gma-miR482b-5p	stout_65#7:7165669|7166079	5	-1	1	22	150	171	UAUGGGGGGAUUGGGAAGGAAU	:::. :. :::::.:::.::	CUUCUGUUGCAAUCUCCCUAUC	Cleavage	length=238 2/195 -	1
gma-miR482b-5p	stout_65#7:7165669|7166079	5	-1	1	22	237	258	UAUGGGGGGAUUGGGAAGGAAU	:. :. :::::.:::.::	UAACUGUUGCAAUCUCCCUAUC	Cleavage	length=325 43/195 -	1
gma-miR482b-5p	stout_65#7:7165669|7166079	5	-1	1	22	162	183	UAUGGGGGGAUUGGGAAGGAAU	:. :. :::::.:::.::	UAACUGUUGCAAUCUCCCUAUC	Cleavage	length=250 148/195 -	1
gma-miR482d-5p	stout_255#3:39337788|39338275	5	-1	1	22	183	205	UAUGGGGGGAUUGG-GAAGGAAU	::::::. :::::.::..:::	UUUCCUUUACCAAUUCCUUCAUC	Cleavage	length=328 16/16 +	1
gma-miR482d-5p	stout_65#7:7165669|7166079	5	-1	1	22	150	171	UAUGGGGGGAUUGGGAAGGAAU	:::. :. :::::.:::.::	CUUCUGUUGCAAUCUCCCUAUC	Cleavage	length=238 2/195 -	1
gma-miR482d-5p	stout_65#7:7165669|7166079	5	-1	1	22	237	258	UAUGGGGGGAUUGGGAAGGAAU	:. :. :::::.:::.::	UAACUGUUGCAAUCUCCCUAUC	Cleavage	length=325 43/195 -	1
gma-miR482d-5p	stout_65#7:7165669|7166079	5	-1	1	22	162	183	UAUGGGGGGAUUGGGAAGGAAU	:. :. :::::.:::.::	UAACUGUUGCAAUCUCCCUAUC	Cleavage	length=250 148/195 -	1
gma-miR482e	stout_255#3:39337788|39338275	5	-1	1	21	184	205	UAUGGGGGGAUUGG-GAAGGAA	::::::. :::::.::..:::	UUCCUUUACCAAUUCCUUCAUC	Cleavage	length=328 16/16 +	1
gma-miR482e	stout_65#7:7165669|7166079	5	-1	1	21	151	171	UAUGGGGGGAUUGGGAAGGAA	:::. :. :::::.:::.::	UUCUGUUGCAAUCUCCCUAUC	Cleavage	length=238 2/195 -	1
gma-miR482e	stout_65#7:7165669|7166079	5	-1	1	21	238	258	UAUGGGGGGAUUGGGAAGGAA	:. :. :::::.:::.::	AACUGUUGCAAUCUCCCUAUC	Cleavage	length=325 43/195 -	1
gma-miR482e	stout_65#7:7165669|7166079	5	-1	1	21	163	183	UAUGGGGGGAUUGGGAAGGAA	:. :. :::::.:::.::	AACUGUUGCAAUCUCCCUAUC	Cleavage	length=250 148/195 -	1
gma-miR5036	stout_39#3:35175006|35175457	5	-1	1	22	128	149	AGAGGCCCUUGGGGAGGAGUAA	:::.::..::. :::::::	ACACUUCUUUCCGCCGGCCUCU	Cleavage	length=241 3/3 -	1
gma-miR5036	stout_163#1:10727729|10731997	5	-1	1	22	46	67	AGAGGCCCUUGGGGAGGAGUAA	.::::::.:.:: : ::::	GAGCUCCUCUCUAAUGUCCUCA	Cleavage	length=133 2/2 -	1
gma-miR5040	stout_32#2:938393|938552	5	-1	1	21	128	148	AUGAUAUAUAACAAGCAUGAG	: ::::: ::::::.:.::	CCCAUGCCCAUUAUAUGUUAU	Cleavage	length=160 2/2 +	1
gma-miR5041-3p	stout_52#7:15448736|15448881	5	-1	1	21	39	59	GUUGAGCAAGUUGAAGAUGAA	:::::..:.:: .:::.:	GCAAUCUUUGAUUUCUUCAGC	Cleavage	length=146 100/100 -	1
gma-miR5041-3p	stout_167#7:15448761|15454630	5	-1	1	21	14	34	GUUGAGCAAGUUGAAGAUGAA	:::::..:.:: .:::.:	GCAAUCUUUGAUUUCUUCAGC	Cleavage	length=127 14/14 -	1
gma-miR5041-3p	stout_150#1:27194627|27201835	5	-1	1	21	136	156	GUUGAGCAAGUUGAAGAUGAA	:.:: ::::.:::::. :	AGCGUCAUCAAUUUGCUUCAA	Cleavage	length=338 2/2 -	1
gma-miR5041-5p	stout_227#4:5874655|5875078	5	-1	1	21	19	39	UUUCAUCUUCAACUUGCUCAA	: ::: .:::::: :::::	AUCAGCUGGUUGAAUAUGAAU	Cleavage	length=114 5/5 -	1
gma-miR5373	stout_127#5:15440700|15442005	5	-1	1	21	113	133	UCUCUUGAUUCUAGAUGAUGU	..::: :::: ::: .::::	UUGUCAACUAGUAUCUGGAGA	Translation	length=181 8/8 -	1
gma-miR5373	stout_118#5:6254664|6256295	5	-1	1	21	238	258	UCUCUUGAUUCUAGAUGAUGU	.:: ::.::::::. :::	CAGUCCACUGGAAUCAGCAGA	Cleavage	length=716 11/11 -	1
gma-miR5376	stout_148#7:11264363|11265377	5	-1	1	22	1	22	UGAAGAUUUGAAGAAUUUGGGA	::::::.::.::: :: :	CUGCAAAUUUUUUAAAACUACU	Cleavage	length=340 3/3 +	1
gma-miR5380c	stout_218#1:208643|208816	5	-1	1	21	139	159	AUGAAUGGUGAAGAUGAAGAG	:::.. : ::::::::.:	GGCUUUGGCAUCACCAUUUAC	Cleavage	length=174 2/2 -	2
gma-miR5559	stout_152#2:16687356|16689306	5	-1	1	21	51	70	UACUUGGUGAAUUGUUGGAUC	::::: :.::::..::: :	CCUCCAA-AGUUCAUUAAGGA	Cleavage	length=230 13/13 -	1
gma-miR5670a	stout_122#4:21648254|21653882	5	-1	1	22	48	69	CAUCAUACCAUAUUUGCUUCAU	:.::::.::::: :: ::	AGUAGGCAAGUAUGGCAUCAUA	Cleavage	length=180 6/6 -	1
gma-miR5768	stout_239#3:14953696|14959832	5	-1	1	24	29	52	AAGUGCAAUACUGAUCUUCGGAAC	:: : ::: : .::: :::.:.::	GUACAGAAUAGUAGUUUUGUAUUU	Cleavage	length=165 2/2 -	1
gma-miR6299	stout_239#3:14953696|14959832	5	-1	1	22	29	50	AUUUAAAAUUAUUGAUUUGUCA	:::.: .:.::.::::. ::	GUACAGAAUAGUAGUUUUGUAU	Cleavage	length=165 2/2 -	1
gma-miR9722	stout_106#4:1406947|1407437	5	-1	1	21	32	52	UAAUAGAGGGAAGAAGAUGAA	:::. :.::.: ::::::	ACCAUUCUUUUUCAUCUAUUC	Cleavage	length=342 2/2 +	1
gma-miR9722	stout_179#1:344736|344831	5	-1	1	21	61	81	UAAUAGAGGGAAGAAGAUGAA	::::::. :.:.:::.: :	ACCAUCUUUCUUCUUCUGUAA	Cleavage	length=96 1/1 +	1
gma-miR9723	stout_7#4:14543700|14545059	5	-1	1	21	65	85	CAAAGGAGAUUUGGACAACUC	:: ::: ::: ::::.::::	GAAUUGCCCACAUCUUCUUUU	Translation	length=633 84/84 +	1
gma-miR9724	stout_237#6:10325217|10325332	5	-1	1	22	22	43	UAGAGAUAGUGUCAAAAUAGAA	: :::::..:: :::::.	CUGCAAUUUGAUGCUUUCUCUG	Cleavage	length=116 1/1 +	1
gma-miR9739	stout_99#4:16538020|16539456	5	-1	1	21	187	207	UUUGAAUGUCCAGAUACGUAC	: :.: ::.:: .:::::::	GGAUGGAUUUGAGCAUUCAAC	Translation	length=294 2/5 -	1
gma-miR9739	stout_99#4:16538020|16539456	5	-1	1	21	138	158	UUUGAAUGUCCAGAUACGUAC	: :.: ::.:: .:::::::	GGAUGGAUUUGAGCAUUCAAC	Translation	length=245 2/5 -	1
gma-miR9742	stout_16#6:27973511|27974143	5	-1	1	21	192	212	UGUGUUGUUUGUUUUGUAGCA	:.:::::::::. ::: :	CAAUGCAAAACAAAUUACAGA	Cleavage	length=331 3/3 +	1
gma-miR9743	stout_106#4:1406947|1407437	5	-1	1	24	18	41	AGAGAGUGCUUUGAAGAAAAUGCC	:: ::::: :: ::.:::.:	UUUUUUCUCUUCCAACCAUUCUUU	Cleavage	length=342 2/2 +	1
gma-miR9746i	stout_122#4:21648254|21653882	5	-1	1	24	108	131	AAAGUGUUUGAAUUUCAAUUAGAU	:: : .:::::.:: :.:::	GAGCAAAUAGAAUUCGAAAAUUUU	Cleavage	length=180 6/6 -	1
gma-miR9761	stout_127#5:15440700|15442005	5	-1	1	21	44	64	UGAAGGUCUAGGAUAUUUUGU	: :.: : .:::::.:::::	AAAGACUCAUCUAGAUCUUCA	Cleavage	length=181 8/8 -	1
gra-miR166d	stout_46#6:28446071|28447038	5	-1	1	19	1	18	UGAUGGGAAUGUUGUUUGG	:::::.:.:.: ::.::::	CCAAAUAGCGU-CCUAUCA	Cleavage	length=202 9/9 -	1
gra-miR398	stout_142#3:23151080|23151398	5	-1	1	21	229	249	UGUGUUCUCAGGUCACCCCUU	::: :: ::. :::::..::	CAGGAGUUACUGGAGAAUGCA	Translation	length=319 7/7 -	1
gra-miR398	stout_160#3:23151087|23151398	5	-1	1	21	222	242	UGUGUUCUCAGGUCACCCCUU	::: :: ::. :::::..::	CAGGAGUUACUGGAGAAUGCA	Translation	length=312 206/206 -	1
gra-miR477	stout_99#4:16538020|16539456	5	-1	1	21	225	245	CGAAGUCUUGGAAGAGAGUAA	::.:: :::.:::: :::.	GUAUUCCCUUUCAAGUCUUUC	Cleavage	length=245 2/5 -	1
gra-miR477	stout_99#4:16538020|16539456	5	-1	1	21	274	294	CGAAGUCUUGGAAGAGAGUAA	::.:: :::.:::: :::.	GUAUUCCCUUUCAAGUCUUUC	Cleavage	length=294 2/5 -	1
gra-miR477	stout_106#4:1406947|1407437	5	-1	1	21	65	85	CGAAGUCUUGGAAGAGAGUAA	:::.::::...: :.:::	CAACUUUCUUUUGACAUUUCU	Cleavage	length=342 2/2 +	1
gra-miR482	stout_132#2:7148320|7148900	5	-1	1	22	146	167	UCUUUCCAAUUCCUCCCAUUCC	:: ::::.::::: :::	CUUUUGAUAGGAGUUGGACAGA	Cleavage	length=445 6/6 +	1
gra-miR7486e	stout_35#6:2994849|2995408	5	-1	1	24	233	256	CGACUUGCUGACGUGGAAGGAAAU	: .::::. :::::: .:::.	UAUAUCUUCUCCGUCAGGGAGUUU	Cleavage	length=358 3/6 -	1
gra-miR7486e	stout_35#6:2994849|2995408	5	-1	1	24	228	251	CGACUUGCUGACGUGGAAGGAAAU	: .::::. :::::: .:::.	UAUAUCUUCUCCGUCAGGGAGUUU	Cleavage	length=353 2/6 -	1
gra-miR7492d	stout_152#2:16687356|16689306	5	-1	1	24	66	89	UGGGCUUAGAUUUUUUGCGGCGUU	:: : .:. ::::: ::::::.:	AAGGAUGUUAAAAAGCUAAGCUCC	Translation	length=230 13/13 -	1
gra-miR7494b	stout_142#3:23151080|23151398	5	-1	1	23	8	30	AGAGGGAGAAGCAGAAGAGAAUA	: :: ::: :::::.:::.:	CUUACUGUUCGUCUUCUUCCUUU	Cleavage	length=319 7/7 -	1
gra-miR7494b	stout_160#3:23151087|23151398	5	-1	1	23	1	23	AGAGGGAGAAGCAGAAGAGAAUA	: :: ::: :::::.:::.:	CUUACUGUUCGUCUUCUUCCUUU	Cleavage	length=312 206/206 -	1
gra-miR7504h	stout_39#3:35175006|35175457	5	-1	1	24	155	176	AGGAGGAAUAAGUCUGAUUUGUCA	::: ::: :::..:: ::::::::	UGA-AAAGCAGGUUU-UUCCUCCU	Cleavage	length=241 3/3 -	1
gra-miR7504k	stout_55#4:10160402|10160546	5	-1	1	24	9	32	UUUCUCCUGAUUUUUAGCAUUUUU	.:: ::::.:. :.::.:::.	GUCGAUCCUAAGAGACGGGGGAAG	Translation	length=145 10/10 +	1
gra-miR7504k	stout_9#4:10160402|10160557	5	-1	1	24	20	43	UUUCUCCUGAUUUUUAGCAUUUUU	.:: ::::.:. :.::.:::.	GUCGAUCCUAAGAGACGGGGGAAG	Translation	length=156 11/11 +	1
gra-miR7504l	stout_9#4:10160402|10160557	5	-1	1	24	20	43	UUUCUCCUGAUUUUUAGCAUUUUU	.:: ::::.:. :.::.:::.	GUCGAUCCUAAGAGACGGGGGAAG	Translation	length=156 11/11 +	1
gra-miR7504l	stout_55#4:10160402|10160546	5	-1	1	24	9	32	UUUCUCCUGAUUUUUAGCAUUUUU	.:: ::::.:. :.::.:::.	GUCGAUCCUAAGAGACGGGGGAAG	Translation	length=145 10/10 +	1
gra-miR7504m	stout_9#4:10160402|10160557	5	-1	1	24	20	43	UUUCUCCUGAUUUUUAGCAUUUUU	.:: ::::.:. :.::.:::.	GUCGAUCCUAAGAGACGGGGGAAG	Translation	length=156 11/11 +	1
gra-miR7504m	stout_55#4:10160402|10160546	5	-1	1	24	9	32	UUUCUCCUGAUUUUUAGCAUUUUU	.:: ::::.:. :.::.:::.	GUCGAUCCUAAGAGACGGGGGAAG	Translation	length=145 10/10 +	1
gra-miR8632	stout_213#3:8316761|8317837	5	-1	1	21	220	240	AUGAGCUAGAAGUUGGAACUC	:::.:::::::: .:::	AUGUUUCAACUUCUCCUUCAG	Cleavage	length=246 3/3 -	1
gra-miR8633	stout_194#4:18601699|18605049	5	-1	1	22	178	199	UAAGUGAAGAAAGAGGUAGGUU	:.:::.:::::::: . :::	CAUCUAUCUCUUUCUGUCCUUU	Cleavage	length=349 6/6 +	1
gra-miR8634	stout_150#1:27194627|27201835	5	-1	1	21	65	85	UUGGUAUGGAGGAUGGAAAAG	:::::. ::.:.::::...	AUUUUCUCUCUUUCAUAUUGU	Cleavage	length=338 2/2 -	1
gra-miR8634	stout_70#4:21742310|21742491	5	-1	1	21	148	168	UUGGUAUGGAGGAUGGAAAAG	:: ::::..:: ::.:..:	UGUUGCCAUUUUCGAUGCUGA	Cleavage	length=182 2/2 +	1
gra-miR8634	stout_201#2:14102878|14106749	5	-1	1	21	71	91	UUGGUAUGGAGGAUGGAAAAG	:::: :::::.::::: :	AUUUUAGCUCCUCUAUACCCA	Cleavage	length=312 3/3 +	1
gra-miR8635	stout_141#3:37513450|37518445	5	-1	1	21	1	21	UCGGAUCUUCAAACGGUGGAG	::: :.. :::::::: :::.	CUCAAUUAUUUGAAGAACCGG	Cleavage	length=216 2/2 -	1
gra-miR8649	stout_34#3:7782611|7782810	5	-1	1	24	115	138	ACACUGUGGAAGUGGAUCUCUCUC	: ::: :::.::.::.: ::	AGCAUAGAACCAUUUUCAUAUUGG	Cleavage	length=200 2/2 -	1
gra-miR8654a	stout_255#3:39337788|39338275	5	-1	1	24	166	189	AAGGAUACUACUUUGAUGGAGAAA	: ::::. .: :::: :::::	CAGCACCAUUUGAAUAGUUUCCUU	Translation	length=328 16/16 +	1
gra-miR8654b	stout_255#3:39337788|39338275	5	-1	1	24	166	189	AAGGAUACUACUUUGAUGGAGAAA	: ::::. .: :::: :::::	CAGCACCAUUUGAAUAGUUUCCUU	Translation	length=328 16/16 +	1
gra-miR8654c	stout_255#3:39337788|39338275	5	-1	1	24	166	189	AAGGAUACUACUUUGAUGGAGAAA	: ::::. .: :::: :::::	CAGCACCAUUUGAAUAGUUUCCUU	Translation	length=328 16/16 +	1
gra-miR8663a	stout_191#2:20240715|20241360	5	-1	1	24	301	324	UUUGAACUUGGCAACUUUUUUCAC	::: : ::.::: :::::	UUAUCAAAUGAUGUCAACUUCAAC	Cleavage	length=405 2/2 -	1
gra-miR8681	stout_213#3:8316761|8317837	5	-1	1	22	188	209	ACAUUGUUGAGGGUCUAAUCGG	.: :::.:::::::: : :	AGUGUCAGAUCCUCAACAUUAU	Cleavage	length=246 3/3 -	1
gra-miR8686	stout_192#7:3830539|3833275	5	-1	1	24	205	228	AGAGAAUGUCAGUACUAGAGGCAG	:: : :.::::. ::::.:	CAUUAUCCAUUGCUGAUCUUCUUU	Cleavage	length=501 29/29 +	1
gra-miR8691	stout_65#7:7165669|7166079	5	-1	1	24	14	38	AGAUGAUG-AGAAAGGAAAGUCAAG	::::.:::::: : ::::::	UACUCCUUUUCUUUCUUCUUCAUCU	Cleavage	length=325 43/195 -	1
gra-miR8691	stout_65#7:7165669|7166079	5	-1	1	24	14	38	AGAUGAUG-AGAAAGGAAAGUCAAG	::::.:::::: : ::::::	UACUCCUUUUCUUUCUUCUUCAUCU	Cleavage	length=250 148/195 -	1
gra-miR8691	stout_65#7:7165669|7166079	5	-1	1	24	14	38	AGAUGAUG-AGAAAGGAAAGUCAAG	::::.:::::: : ::::::	UACUCCUUUUCUUUCUUCUUCAUCU	Cleavage	length=238 2/195 -	1
gra-miR8691	stout_40#6:20560904|20561071	5	-1	1	24	127	150	AGAUGAUGAGAAAGGAAAGUCAAG	:::::: ::::: .:. :::	UCGAACUUUCAUUUCUAGUUUUCU	Cleavage	length=168 1/1 -	1
gra-miR8695	stout_25#2:9018086|9019265	5	-1	1	21	306	326	AGGAUGUAAAAGAAUAGGUGA	::: :::.: :::::::::	UCAAAAAUUUUAUUACAUCCU	Translation	length=517 7/12 +	1
gra-miR8695	stout_25#2:9018086|9019265	5	-1	1	21	293	313	AGGAUGUAAAAGAAUAGGUGA	::: :::.: :::::::::	UCAAAAAUUUUAUUACAUCCU	Translation	length=504 4/12 +	1
gra-miR8695	stout_106#4:1406947|1407437	5	-1	1	21	29	49	AGGAUGUAAAAGAAUAGGUGA	:: : :::::::: ::::.	CCAACCAUUCUUUUUCAUCUA	Cleavage	length=342 2/2 +	1
gra-miR8695	stout_10#6:7460152|7460292	5	-1	1	21	108	128	AGGAUGUAAAAGAAUAGGUGA	.::.: ::::: : :::.::	CUACUUCUUCUUCUUCAUUCU	Cleavage	length=141 2/2 +	1
gra-miR8701	stout_217#3:25808391|25808702	5	-1	1	21	120	140	AGGGGCUUAGAAAGAUGGGAC	:.:: : :::.::.:..:.:	AUUCCUUGUUUUUAGGUUCUU	Cleavage	length=228 2/2 -	1
gra-miR8733	stout_255#3:39337788|39338275	5	-1	1	21	47	67	GAGCUUGGAAGUGCAUCCGGC	.: : : :::: :::::.::	UUCUGCUCCACUGCCAAGUUC	Cleavage	length=328 16/16 +	1
gra-miR8743c	stout_106#4:1406947|1407437	5	-1	1	24	163	186	UAUGAAAAGUUACAAAAUGGUCAU	:::::. :::::::::	CUUCAAUGUUUGUGCCUUUUCAUA	Translation	length=342 2/2 +	1
gra-miR8743d	stout_106#4:1406947|1407437	5	-1	1	24	163	186	UAUGAAAAGUUACAAAAUGGUCAU	:::::. :::::::::	CUUCAAUGUUUGUGCCUUUUCAUA	Translation	length=342 2/2 +	1
gra-miR8743e	stout_106#4:1406947|1407437	5	-1	1	24	163	186	UAUGAAAAGUUACAAAAUGGUCAU	:::::. :::::::::	CUUCAAUGUUUGUGCCUUUUCAUA	Translation	length=342 2/2 +	1
gra-miR8752	stout_35#6:2994849|2995408	5	-1	1	21	229	248	UGAUGGAGAUAGGUAUCUGCA	:: :::.:: :::::.:::	GACAUAUAUCU-UCUCCGUCA	Translation	length=358 3/6 -	1
gra-miR8752	stout_35#6:2994849|2995408	5	-1	1	21	224	243	UGAUGGAGAUAGGUAUCUGCA	:: :::.:: :::::.:::	GACAUAUAUCU-UCUCCGUCA	Translation	length=353 2/6 -	1
gra-miR8765	stout_99#4:16538020|16539456	5	-1	1	21	75	95	UUAGUGGAGCUCAUGCUAGAA	:::: : ::::::.::: ::	UUCUUUCCUGAGCUUCACAAA	Cleavage	length=245 2/5 -	1
gra-miR8766	stout_128#5:16399986|16402759	5	-1	1	24	116	139	UUAUUUUGGAAUUAGAAAAGUCGU	:: ::: ::::.:::::	CCAAGACUUGUAAAUCCAGAAUAA	Translation	length=291 6/6 +	1
gra-miR8770	stout_170#4:10160450|10160628	5	-1	1	24	153	176	UUGAUGGUGGUAAGAAAUGUGCAU	:: :.:::: :::.:::: :::	UUGAAUAUUUGCUACUACCACCAA	Cleavage	length=179 17/17 -	1
gra-miR8770	stout_215#4:10160450|10160654	5	-1	1	24	153	176	UUGAUGGUGGUAAGAAAUGUGCAU	:: :.:::: :::.:::: :::	UUGAAUAUUUGCUACUACCACCAA	Cleavage	length=205 17/17 -	1
gra-miR8770	stout_165#4:10160450|10160643	5	-1	1	24	153	176	UUGAUGGUGGUAAGAAAUGUGCAU	:: :.:::: :::.:::: :::	UUGAAUAUUUGCUACUACCACCAA	Cleavage	length=194 21/21 -	1
gra-miR8771a	stout_168#4:8805232|8810419	5	-1	1	21	191	211	GGAUUGUCGUUAGGGAGGUAA	: ::: . . :::::::.:::	UAACCAUAUCAACGACAGUCC	Cleavage	length=335 3/3 -	1
gra-miR8771b	stout_168#4:8805232|8810419	5	-1	1	21	191	211	GGAUUGUCGUUAGGGAGGUAA	: ::: . . :::::::.:::	UAACCAUAUCAACGACAGUCC	Cleavage	length=335 3/3 -	1
gra-miR8774	stout_231#7:12399468|12400460	5	-1	1	24	166	189	UUGGAUUUUGAUUCAUAGAUUCGU	: :::.: :. ::.::::..:	GAAACUCUGUCAGGCAGAAUCUGA	Translation	length=260 4/4 +	1
gra-miR8777	stout_220#7:10360628|10361215	5	-1	1	20	28	47	UUUCCAAUAGAAGAAUGACA	:. : :::: ::::::::	GUUUUUCCUUCGAUUGGAAA	Cleavage	length=133 7/7 +	1
gra-miR8780	stout_25#2:9018086|9019265	5	-1	1	24	309	332	UUUGAUGAUGUGGCAACAAAGCGC	::::::: :..:::: ::::	AUCCUUUGUUCCUGCAUCUCCAAA	Cleavage	length=504 4/12 +	1
gra-miR8780	stout_25#2:9018086|9019265	5	-1	1	24	322	345	UUUGAUGAUGUGGCAACAAAGCGC	::::::: :..:::: ::::	AUCCUUUGUUCCUGCAUCUCCAAA	Cleavage	length=517 7/12 +	1
gra-miR8781b	stout_191#2:20240715|20241360	5	-1	1	24	225	248	UUUGAUUAGGAAGUUUGAGGAUCA	:::: :. ::.::.::::..	ACUACCUCCAGGUUUCUGAUCAGG	Cleavage	length=405 2/2 -	1
gra-miR8782	stout_214#4:21000504|21010746	5	-1	1	21	21	41	UUUGGUGUUGAAGGGGAAUAA	: :::.:::::: ..:::..	GUUUUCUCCUUCAUUGCCAGG	Cleavage	length=143 20/20 +	1
gra-miR8784	stout_245#5:23742924|23743245	5	-1	1	24	280	303	UUUGUCGACAUGUCAGGAAAGCGC	:::: :::: ::::::.	ACCCGCUCCUAACAUAUCGACAGU	Cleavage	length=322 2/2 +	1
gra-miR8786a	stout_53#5:19648752|19653266	5	-1	1	24	79	102	UUUUAGUGAUGUGGCAGAAAGAUG	::::: :::.: :: :.:::::	UUUCUUUGUGCUAAAUGAUUAAAA	Translation	length=185 2/2 -	1
gra-miR8786b	stout_53#5:19648752|19653266	5	-1	1	24	79	102	UUUUAGUGAUGUGGCAGAAAGAUG	::::: :::.: :: :.:::::	UUUCUUUGUGCUAAAUGAUUAAAA	Translation	length=185 2/2 -	1
han-miR3630-5p	stout_63#3:8553668|8557481	5	-1	1	22	44	65	GCAAGUGAUGAUAGACCAGACA	:: : : :::.::.: .:::::	UGACGGAUCUGUCGUGGCUUGC	Cleavage	length=179 2/2 -	1
hbr-miR2118	stout_194#4:18601699|18605049	5	-1	1	21	171	191	GAAAUGGGUGGAUGGGAGUGA	.: :.::::.:.:. ::::	AAGCACUCAUCUAUCUCUUUC	Cleavage	length=349 6/6 +	1
hbr-miR396a	stout_140#4:22148876|22154649	5	-1	1	21	160	180	CACAGCUUUCUUGAACUUUCU	.:. ::::::::. ::::	UUGAGCUUCAAGAAGACUGUU	Cleavage	length=209 2/2 +	1
hbr-miR6175	stout_191#2:20240715|20241360	5	-1	1	21	49	69	UGGUGGCUUUUAGGGCUCAAG	.:: : .: ::.::::::.::	UUUAAAUCAUAGAAGCCAUCA	Cleavage	length=405 2/2 -	1
hci-miR164a	stout_148#7:11264363|11265377	5	-1	1	21	218	238	UGGAGAAGCAGGGCACGUGAA	:.::::.:: .::.:.::	UCAAUGUGCUCUCUUUUUUCA	Cleavage	length=340 3/3 +	1
hme-miR-1a	stout_106#4:1406947|1407437	5	-1	1	22	10	31	UGGAAUGUAAAGAAGUAUGGAG	:::: :::.::: . :::::	AACCAUUCUUUUUUCUCUUCCA	Cleavage	length=342 2/2 +	1
hme-miR-1b	stout_81#6:16108429|16108566	5	-1	1	22	42	63	UGGGAAGUAAGGAAGCACGGAA	.:::::::..: .::::..	GCUCGUGCUUUUUAGCUUCUUC	Cleavage	length=138 2/2 +	1
hme-miR-2763	stout_106#4:1406947|1407437	5	-1	1	22	144	165	UAUUAUGCUCAUUACUUUGGAG	: .::::::::::.: ::. :	CGUCAAAGUAAUGGGAAUGCUU	Cleavage	length=342 2/2 +	1
hme-miR-2763	stout_53#5:19648752|19653266	5	-1	1	22	106	127	UAUUAUGCUCAUUACUUUGGAG	:.:: ::::::..:..:.	GAGCGAAACAAUGAGUGUGGUG	Cleavage	length=185 2/2 -	1
hme-miR-3338	stout_94#1:2266698|2266852	5	-1	1	22	131	152	AUGUACUUACUUUGUUUGUUCU	: ::::.:::::: :..:	GACUCCAACAGAGUAAGAAUGU	Cleavage	length=155 1/1 -	1
hme-miR-6305-3p	stout_128#5:16399986|16402759	5	-1	1	22	253	274	UGUGAGAAAUUCUAGCAGAUGA	:::::::::: .::::	CUCAAUGCUAGAAUUAUUCACU	Cleavage	length=291 6/6 +	1
hme-miR-929	stout_92#4:1591936|1594918	5	-1	1	22	33	54	AAAUUGACUCUAGUAGGGAGUC	:::::.:..:: . :::::::	CACUCCUUGUUAUGUUCAAUUU	Translation	length=149 1/2 +	1
hme-miR-971	stout_25#2:9018086|9019265	5	-1	1	23	124	146	UUGGUGUUCUACCUUACAGUGAA	::..:: : ::::. :..:::::	UUUGCUAUCAGGUGCAGUACCAA	Cleavage	length=517 7/12 +	1
hme-miR-971	stout_25#2:9018086|9019265	5	-1	1	23	111	133	UUGGUGUUCUACCUUACAGUGAA	::..:: : ::::. :..:::::	UUUGCUAUCAGGUGCAGUACCAA	Cleavage	length=504 4/12 +	1
hme-miR-9b	stout_13#5:18083534|18083985	5	-1	1	22	40	61	UCUUUGGUUUUCUAGCUGUAUG	: :.: ::: :::.: :::::	AAGAUAACUAAAAAGCAAAAGA	Cleavage	length=452 2/2 -	1
hpa-miR171a	stout_29#6:29059174|29059620	5	-1	1	21	136	156	UGAUUGAGCCGUGCCAAUAUC	::::: :..:: :::::.	AUUAUUGUCGUGGGUCAAUUU	Cleavage	length=198 2/2 -	1
htu-miR171a	stout_29#6:29059174|29059620	5	-1	1	20	137	156	UGAUUGAGCCGUGCCAAUAU	::::: :..:: :::::.	UUAUUGUCGUGGGUCAAUUU	Cleavage	length=198 2/2 -	1
htu-miR171b	stout_29#6:29059174|29059620	5	-1	1	21	136	156	UGAUUGAGCCGUGCCAAUAUC	::::: :..:: :::::.	AUUAUUGUCGUGGGUCAAUUU	Cleavage	length=198 2/2 -	1
htu-miR171c	stout_29#6:29059174|29059620	5	-1	1	21	136	156	UGAUUGAGCCGUGCCAAUAUC	::::: :..:: :::::.	AUUAUUGUCGUGGGUCAAUUU	Cleavage	length=198 2/2 -	1
hvu-miR171-3p	stout_29#6:29059174|29059620	5	-1	1	21	136	156	UGAUUGAGCCGUGCCAAUAUC	::::: :..:: :::::.	AUUAUUGUCGUGGGUCAAUUU	Cleavage	length=198 2/2 -	1
hvu-miR5049e	stout_53#5:19648752|19653266	5	-1	1	21	79	98	AAUUAUUUAGGUACAGAGGGA	:..::.:::.: :::::.:::	UUUCUUUGUGC-UAAAUGAUU	Translation	length=185 2/2 -	1
hvu-miR5049e	stout_100#3:7001267|7003096	5	-1	1	21	85	105	AAUUAUUUAGGUACAGAGGGA	: :: ::::::: :..:.::	UGCCACUGUACCAAGGUGAUC	Cleavage	length=157 2/2 +	1
hvu-miR6181	stout_39#3:35175006|35175457	5	-1	1	23	141	163	UGCUCUUCAUGGACUGCGGCGCC	::: : : ::::::: ::::	CCGGCCUCUGCCCAUGAAAAGCA	Cleavage	length=241 3/3 -	1
hvu-miR6182	stout_174#1:22999632|23000074	5	-1	1	22	97	117	UGAGUGUGUGAUGGAUGGCUUU	: ::: ::: :::::.:.:::	UAUGCCCUCC-UCACAUAUUCA	Cleavage	length=142 3/3 +	1
hvu-miR6189	stout_167#7:15448761|15454630	5	-1	1	20	37	56	AGGUGAUGCUGUGGUGAUCU	: ::: :::::: ::::.:	AAAUCUCCACAGAAUCAUCA	Cleavage	length=127 14/14 -	1
hvu-miR6189	stout_52#7:15448736|15448881	5	-1	1	20	62	81	AGGUGAUGCUGUGGUGAUCU	: ::: :::::: ::::.:	AAAUCUCCACAGAAUCAUCA	Cleavage	length=146 100/100 -	1
hvu-miR6190	stout_39#3:35175006|35175457	5	-1	1	21	74	94	CGAGGAAAGGAAGAAGCCAUG	::::::::::::::	UGAACUCUCUUCCUUUCCUCG	Cleavage	length=241 3/3 -	1
hvu-miR6190	stout_113#7:10982810|10982937	5	-1	1	21	85	105	CGAGGAAAGGAAGAAGCCAUG	:.::::::.:::.::.	UUCUGUUUCUUCUUUUUCUUC	Cleavage	length=128 1/1 +	1
hvu-miR6191	stout_173#4:3410613|3411340	5	-1	1	20	22	41	UAGAUUUGUCUAGAUAUGAA	::.. ::.: :::::::.:.	UUUGAAUUUUGACAAAUUUG	Translation	length=66 2/2 -	1
hvu-miR6191	stout_65#7:7165669|7166079	5	-1	1	20	196	218	UAGAUUUGUCUAGA---UAUGAA	::::: :.:::::::.:::	AUCAUAGAAUUUAGACAAGUCUC	Cleavage	length=325 43/195 -	1
hvu-miR6192	stout_215#4:10160450|10160654	5	-1	1	22	60	81	UAGGAGAGGGGGGAAGGGAUCU	:::::::: ::::.::	GACGGGCUUCCCCCGUCUCUUA	Cleavage	length=205 17/17 -	1
hvu-miR6192	stout_165#4:10160450|10160643	5	-1	1	22	60	81	UAGGAGAGGGGGGAAGGGAUCU	:::::::: ::::.::	GACGGGCUUCCCCCGUCUCUUA	Cleavage	length=194 21/21 -	1
hvu-miR6192	stout_143#4:10160432|10160612	5	-1	1	22	78	99	UAGGAGAGGGGGGAAGGGAUCU	:::::::: ::::.::	GACGGGCUUCCCCCGUCUCUUA	Cleavage	length=181 10/10 -	1
hvu-miR6192	stout_170#4:10160450|10160628	5	-1	1	22	60	81	UAGGAGAGGGGGGAAGGGAUCU	:::::::: ::::.::	GACGGGCUUCCCCCGUCUCUUA	Cleavage	length=179 17/17 -	1
hvu-miR6192	stout_8#4:10160414|10160586	5	-1	1	22	96	117	UAGGAGAGGGGGGAAGGGAUCU	:::::::: ::::.::	GACGGGCUUCCCCCGUCUCUUA	Cleavage	length=173 69/69 -	1
hvu-miR6192	stout_240#4:10160432|10160596	5	-1	1	22	78	99	UAGGAGAGGGGGGAAGGGAUCU	:::::::: ::::.::	GACGGGCUUCCCCCGUCUCUUA	Cleavage	length=165 9/9 -	1
hvu-miR6192	stout_147#4:10160450|10160612	5	-1	1	22	60	81	UAGGAGAGGGGGGAAGGGAUCU	:::::::: ::::.::	GACGGGCUUCCCCCGUCUCUUA	Cleavage	length=163 28/28 -	1
hvu-miR6192	stout_1#4:10160432|10160586	5	-1	1	22	78	99	UAGGAGAGGGGGGAAGGGAUCU	:::::::: ::::.::	GACGGGCUUCCCCCGUCUCUUA	Cleavage	length=155 9/9 -	1
hvu-miR6192	stout_19#4:10160432|10160579	5	-1	1	22	78	99	UAGGAGAGGGGGGAAGGGAUCU	:::::::: ::::.::	GACGGGCUUCCCCCGUCUCUUA	Cleavage	length=148 19/19 -	1
hvu-miR6192	stout_56#4:10160450|10160596	5	-1	1	22	60	81	UAGGAGAGGGGGGAAGGGAUCU	:::::::: ::::.::	GACGGGCUUCCCCCGUCUCUUA	Cleavage	length=147 29/29 -	1
hvu-miR6192	stout_113#7:10982810|10982937	5	-1	1	22	92	113	UAGGAGAGGGGGGAAGGGAUCU	::..::.:..:.:.:.::	UCUUCUUUUUCUUCUUUUUCUU	Cleavage	length=128 1/1 +	1
hvu-miR6196	stout_106#4:1406947|1407437	5	-1	1	21	37	57	AGGACGAGGAGAUGGAGAGGA	::.:.:.::::: .:: ::::	UCUUUUUCAUCUAUUCUUCCU	Cleavage	length=342 2/2 +	1
hvu-miR6196	stout_192#7:3830539|3833275	5	-1	1	21	357	377	AGGACGAGGAGAUGGAGAGGA	::.::: :.:.::.::.:	CGCUUUCCCUUUUCUUGUUCG	Cleavage	length=501 29/29 +	1
hvu-miR6197	stout_132#2:7148320|7148900	5	-1	1	21	41	61	UCUGUUCCUAAAUGUAAGACG	::. :.::::: : ::::::	GGUUGUGCAUUUUGUAACAGA	Cleavage	length=445 6/6 +	1
hvu-miR6207	stout_100#3:7001267|7003096	5	-1	1	21	132	152	UGGACGACCUGGGCGCCGACG	: : : : ...::::.:::::	CAUAGUCCUUUAGGUUGUCCA	Cleavage	length=157 2/2 +	1
hvu-miR6210	stout_130#6:28735638|28735968	5	-1	1	22	109	130	ACUCCUUGGUUAUCAACUUCGA	:.:: :::::...::: ::::	UUGAUCUUGAUGGUCAAAGAGU	Cleavage	length=184 5/5 -	1
lja-miR171a	stout_29#6:29059174|29059620	5	-1	1	21	136	156	UGAUUGAGCCGUGCCAAUAUC	::::: :..:: :::::.	AUUAUUGUCGUGGGUCAAUUU	Cleavage	length=198 2/2 -	1
lja-miR7516-5p	stout_16#6:27973511|27974143	5	-1	1	22	230	251	UAGCGGGUGUCUUCGCCUCUGA	: ::::: ::::..:::.	CACCAAGCGAACACACUUGCUG	Translation	length=331 3/3 +	1
lja-miR7520	stout_218#1:208643|208816	5	-1	1	21	142	162	GAGGGGGAAGGUGAUGACAUC	:: ::::::: :.. ::::	UUUGGCAUCACCAUUUACCUC	Cleavage	length=174 2/2 -	2
lja-miR7520	stout_127#5:15440700|15442005	5	-1	1	21	58	78	GAGGGGGAAGGUGAUGACAUC	:::::::.:::. .:::	AUCUUCAUCACUUUCUGUCUC	Cleavage	length=181 8/8 -	1
lja-miR7520	stout_213#3:8316761|8317837	5	-1	1	21	219	238	GAGGGGGAAGGUGAUGACAUC	::::. ::: ::::.::.::	AAUGUU-UCAACUUCUCCUUC	Translation	length=246 3/3 -	1
lja-miR7520	stout_179#1:344736|344831	5	-1	1	21	55	75	GAGGGGGAAGGUGAUGACAUC	: :.: ::.:::.:..::.	CUUCUUACCAUCUUUCUUCUU	Cleavage	length=96 1/1 +	1
lja-miR7521	stout_150#1:27194627|27201835	5	-1	1	21	21	41	UCAUGGGUGGGGUGUUAAACC	: :.: ::.::.::::::	UAAUGAGCUCCUCAUCCAUGA	Cleavage	length=338 2/2 -	1
lja-miR7532a	stout_145#4:8676106|8676216	5	-1	1	21	32	52	GAAGCUGCCUCUGGUCGUGGU	::::. ::::::.::.:	UGCACGGACAGAGGUAGUUAG	Cleavage	length=111 1/1 -	1
lja-miR7532b	stout_145#4:8676106|8676216	5	-1	1	21	32	52	GAAGCUGCCUCUGGUCGUGGU	::::. ::::::.::.:	UGCACGGACAGAGGUAGUUAG	Cleavage	length=111 1/1 -	1
lja-miR7533a	stout_148#7:11264363|11265377	5	-1	1	21	303	324	GAGGGGAUGGAGAGAAGC-UGG	::: :.:: ::::::::::: :	CCAUGUUUGUCUCCAUCCCCAC	Cleavage	length=340 3/3 +	1
lja-miR7533b	stout_148#7:11264363|11265377	5	-1	1	21	303	324	GAGGGGAUGGAGAGAAGC-UGG	::: :.:: ::::::::::: :	CCAUGUUUGUCUCCAUCCCCAC	Cleavage	length=340 3/3 +	1
lja-miR7535	stout_158#3:34650955|34651083	5	-1	1	19	91	109	GGGAAAAUGUGGGUGUGGU	:: .:::.::::: :.::	CCCUUACCUACAUUGUUCC	Cleavage	length=129 12/12 +	1
lja-miR7535	stout_123#3:34650946|34651072	5	-1	1	19	80	98	GGGAAAAUGUGGGUGUGGU	:: .:::.::::: :.::	CCCUUACCUACAUUGUUCC	Cleavage	length=127 2/2 +	1
lja-miR7545	stout_201#2:14102878|14106749	5	-1	1	19	167	185	UUGGGAAAGCUAGAGUGCU	:::: : ::: :::.::.:	AGCAAUGUAGAUUUUCCGA	Cleavage	length=312 3/3 +	1
mdm-miR159a	stout_118#5:6254664|6256295	5	-1	1	20	91	110	CUUGGAUUGAAGGGAGCUCC	:: :::::: ::::.. ::	UGAACUCCCUCCAAUUUUAG	Translation	length=716 11/11 -	1
mdm-miR159b	stout_118#5:6254664|6256295	5	-1	1	20	91	110	CUUGGAUUGAAGGGAGCUCC	:: :::::: ::::.. ::	UGAACUCCCUCCAAUUUUAG	Translation	length=716 11/11 -	1
mdm-miR164b	stout_148#7:11264363|11265377	5	-1	1	21	218	238	UGGAGAAGCAGGGCACGUGCA	:.::::.:: .::.:.::	UCAAUGUGCUCUCUUUUUUCA	Cleavage	length=340 3/3 +	1
mdm-miR164c	stout_148#7:11264363|11265377	5	-1	1	21	218	238	UGGAGAAGCAGGGCACGUGCA	:.::::.:: .::.:.::	UCAAUGUGCUCUCUUUUUUCA	Cleavage	length=340 3/3 +	1
mdm-miR164d	stout_148#7:11264363|11265377	5	-1	1	21	218	238	UGGAGAAGCAGGGCACGUGCA	:.::::.:: .::.:.::	UCAAUGUGCUCUCUUUUUUCA	Cleavage	length=340 3/3 +	1
mdm-miR164e	stout_148#7:11264363|11265377	5	-1	1	21	218	238	UGGAGAAGCAGGGCACGUGCA	:.::::.:: .::.:.::	UCAAUGUGCUCUCUUUUUUCA	Cleavage	length=340 3/3 +	1
mdm-miR164f	stout_148#7:11264363|11265377	5	-1	1	21	218	238	UGGAGAAGCAGGGCACGUGCA	:.::::.:: .::.:.::	UCAAUGUGCUCUCUUUUUUCA	Cleavage	length=340 3/3 +	1
mdm-miR171f	stout_148#7:11264363|11265377	5	-1	1	21	80	100	UUGAGCCGUGCCAAUAUCACG	: :::::::.::::: :	UUAAAAAUUGGCAUGGCUCCA	Cleavage	length=340 3/3 +	1
mdm-miR171g	stout_29#6:29059174|29059620	5	-1	1	21	136	156	UGAUUGAGCCGUGCCAAUAUC	::::: :..:: :::::.	AUUAUUGUCGUGGGUCAAUUU	Cleavage	length=198 2/2 -	1
mdm-miR171h	stout_29#6:29059174|29059620	5	-1	1	21	136	156	UGAUUGAGCCGUGCCAAUAUC	::::: :..:: :::::.	AUUAUUGUCGUGGGUCAAUUU	Cleavage	length=198 2/2 -	1
mdm-miR171m	stout_148#7:11264363|11265377	5	-1	1	21	80	100	UUGAGCCGUGCCAAUAUCACA	: :::::::.::::: :	UUAAAAAUUGGCAUGGCUCCA	Cleavage	length=340 3/3 +	1
mdm-miR171n	stout_148#7:11264363|11265377	5	-1	1	21	80	100	UUGAGCCGUGCCAAUAUCACA	: :::::::.::::: :	UUAAAAAUUGGCAUGGCUCCA	Cleavage	length=340 3/3 +	1
mdm-miR398a	stout_142#3:23151080|23151398	5	-1	1	21	229	249	UGUGUUCUCAGGUCACCCCUU	::: :: ::. :::::..::	CAGGAGUUACUGGAGAAUGCA	Translation	length=319 7/7 -	1
mdm-miR398a	stout_160#3:23151087|23151398	5	-1	1	21	222	242	UGUGUUCUCAGGUCACCCCUU	::: :: ::. :::::..::	CAGGAGUUACUGGAGAAUGCA	Translation	length=312 206/206 -	1
mdm-miR827	stout_231#7:12399468|12400460	5	-1	1	21	16	36	UUAGAUGACCAUCAACGAACA	:::: : ::::::.:: ::	AGUUCAUCGAUGGUUAUGUAC	Cleavage	length=260 4/4 +	1
mes-miR164a	stout_148#7:11264363|11265377	5	-1	1	21	218	238	UGGAGAAGCAGGGCACGUGCA	:.::::.:: .::.:.::	UCAAUGUGCUCUCUUUUUUCA	Cleavage	length=340 3/3 +	1
mes-miR164b	stout_148#7:11264363|11265377	5	-1	1	21	218	238	UGGAGAAGCAGGGCACGUGCA	:.::::.:: .::.:.::	UCAAUGUGCUCUCUUUUUUCA	Cleavage	length=340 3/3 +	1
mes-miR164c	stout_148#7:11264363|11265377	5	-1	1	21	218	238	UGGAGAAGCAGGGCACGUGCA	:.::::.:: .::.:.::	UCAAUGUGCUCUCUUUUUUCA	Cleavage	length=340 3/3 +	1
mes-miR171b	stout_148#7:11264363|11265377	5	-1	1	21	80	100	UUGAGCCGUGCCAAUAUCACG	: :::::::.::::: :	UUAAAAAUUGGCAUGGCUCCA	Cleavage	length=340 3/3 +	1
mes-miR171c	stout_148#7:11264363|11265377	5	-1	1	21	80	100	UUGAGCCGUGCCAAUAUCACG	: :::::::.::::: :	UUAAAAAUUGGCAUGGCUCCA	Cleavage	length=340 3/3 +	1
mes-miR171g	stout_29#6:29059174|29059620	5	-1	1	21	136	156	UGAUUGAGCCGUGCCAAUAUC	::::: :..:: :::::.	AUUAUUGUCGUGGGUCAAUUU	Cleavage	length=198 2/2 -	1
mes-miR171h	stout_29#6:29059174|29059620	5	-1	1	21	136	156	UGAUUGAGCCGUGCCAAUAUC	::::: :..:: :::::.	AUUAUUGUCGUGGGUCAAUUU	Cleavage	length=198 2/2 -	1
mes-miR171i	stout_29#6:29059174|29059620	5	-1	1	21	136	156	UGAUUGAGCCGUGCCAAUAUC	::::: :..:: :::::.	AUUAUUGUCGUGGGUCAAUUU	Cleavage	length=198 2/2 -	1
mes-miR171j	stout_29#6:29059174|29059620	5	-1	1	21	136	156	UGAUUGAGCCGUGCCAAUAUC	::::: :..:: :::::.	AUUAUUGUCGUGGGUCAAUUU	Cleavage	length=198 2/2 -	1
mes-miR171k	stout_29#6:29059174|29059620	5	-1	1	21	136	156	UGAUUGAGCCGUGCCAAUAUC	::::: :..:: :::::.	AUUAUUGUCGUGGGUCAAUUU	Cleavage	length=198 2/2 -	1
mes-miR172c	stout_130#6:28735638|28735968	5	-1	1	21	133	153	UGAAUCUUGAUGAUGCUACGC	: :::::: :.:: ::::.	UGGAAGCAUCUUUAAAAUUCG	Translation	length=184 5/5 -	1
mes-miR395e	stout_108#7:8316323|8316630	5	-1	1	21	24	43	CUGAAGGGUUUGGAGGAACUC	:::.: ::::::::: ::	UUGUUUC-CCAAACCCUCCAU	Cleavage	length=308 2/2 -	1
mtr-miR160f	stout_128#5:16399986|16402759	5	-1	1	21	5	25	GCGUGAAGGGAGUCAAGCAGG	:: :: ..:::::::: :.	AGUGAUUUGUUCCCUUCAAGU	Cleavage	length=291 6/6 +	1
mtr-miR164a	stout_148#7:11264363|11265377	5	-1	1	21	218	238	UGGAGAAGCAGGGCACGUGCA	:.::::.:: .::.:.::	UCAAUGUGCUCUCUUUUUUCA	Cleavage	length=340 3/3 +	1
mtr-miR164b	stout_148#7:11264363|11265377	5	-1	1	21	218	238	UGGAGAAGCAGGGCACGUGCA	:.::::.:: .::.:.::	UCAAUGUGCUCUCUUUUUUCA	Cleavage	length=340 3/3 +	1
mtr-miR164c	stout_148#7:11264363|11265377	5	-1	1	21	218	238	UGGAGAAGCAGGGCACGUGCA	:.::::.:: .::.:.::	UCAAUGUGCUCUCUUUUUUCA	Cleavage	length=340 3/3 +	1
mtr-miR169l-3p	stout_92#4:1591936|1594918	5	-1	1	22	67	88	GGCAAGUUUUUCCUUGGCUAUA	:: : :::::::.:.:.:: :	UACAUCCAAGGAGAGAUUUCCA	Cleavage	length=149 1/2 +	1
mtr-miR171c	stout_29#6:29059174|29059620	5	-1	1	21	136	156	UGAUUGAGCCGUGCCAAUAUU	: ::::: :..:: :::::.	AUUAUUGUCGUGGGUCAAUUU	Cleavage	length=198 2/2 -	1
mtr-miR171d	stout_29#6:29059174|29059620	5	-1	1	21	136	156	UGAUUGAGCCGUGCCAAUAUC	::::: :..:: :::::.	AUUAUUGUCGUGGGUCAAUUU	Cleavage	length=198 2/2 -	1
mtr-miR171f	stout_148#7:11264363|11265377	5	-1	1	21	80	100	UUGAGCCGUGCCAAUAUCACG	: :::::::.::::: :	UUAAAAAUUGGCAUGGCUCCA	Cleavage	length=340 3/3 +	1
mtr-miR2119	stout_201#2:14102878|14106749	5	-1	1	21	249	270	UCAAAGGGAGGU-GUGGAGUAG	: .: :::: ::::::.:::::	CAGCACCACCACCUCCUUUUGA	Cleavage	length=312 3/3 +	1
mtr-miR2119	stout_79#3:39447683|39448599	5	-1	1	21	100	120	UCAAAGGGAGGUGUGGAGUAG	::: :: .:.::.:::: ::	GUACACCUUAUCUUCCUUAGA	Cleavage	length=183 8/8 +	1
mtr-miR2590a	stout_52#7:15448736|15448881	5	-1	1	22	69	90	AUCUAAAGGUGAUUAUUGUGCC	:: ::: ::::.::: :::	CACAGAAUCAUCAUCUUCAGAA	Cleavage	length=146 100/100 -	1
mtr-miR2590a	stout_167#7:15448761|15454630	5	-1	1	22	44	65	AUCUAAAGGUGAUUAUUGUGCC	:: ::: ::::.::: :::	CACAGAAUCAUCAUCUUCAGAA	Cleavage	length=127 14/14 -	1
mtr-miR2590b	stout_167#7:15448761|15454630	5	-1	1	22	44	65	AUCUAAAGGUGAUUAUUGUGCC	:: ::: ::::.::: :::	CACAGAAUCAUCAUCUUCAGAA	Cleavage	length=127 14/14 -	1
mtr-miR2590b	stout_52#7:15448736|15448881	5	-1	1	22	69	90	AUCUAAAGGUGAUUAUUGUGCC	:: ::: ::::.::: :::	CACAGAAUCAUCAUCUUCAGAA	Cleavage	length=146 100/100 -	1
mtr-miR2590c	stout_52#7:15448736|15448881	5	-1	1	22	69	90	AUCUAAAGGUGAUUAUUGUGCC	:: ::: ::::.::: :::	CACAGAAUCAUCAUCUUCAGAA	Cleavage	length=146 100/100 -	1
mtr-miR2590c	stout_167#7:15448761|15454630	5	-1	1	22	44	65	AUCUAAAGGUGAUUAUUGUGCC	:: ::: ::::.::: :::	CACAGAAUCAUCAUCUUCAGAA	Cleavage	length=127 14/14 -	1
mtr-miR2590d	stout_167#7:15448761|15454630	5	-1	1	22	44	65	AUCUAAAGGUGAUUAUUGUGCC	:: ::: ::::.::: :::	CACAGAAUCAUCAUCUUCAGAA	Cleavage	length=127 14/14 -	1
mtr-miR2590d	stout_52#7:15448736|15448881	5	-1	1	22	69	90	AUCUAAAGGUGAUUAUUGUGCC	:: ::: ::::.::: :::	CACAGAAUCAUCAUCUUCAGAA	Cleavage	length=146 100/100 -	1
mtr-miR2590e	stout_52#7:15448736|15448881	5	-1	1	22	69	90	AUCUAAAGGUGAUUAUUGUGCC	:: ::: ::::.::: :::	CACAGAAUCAUCAUCUUCAGAA	Cleavage	length=146 100/100 -	1
mtr-miR2590e	stout_167#7:15448761|15454630	5	-1	1	22	44	65	AUCUAAAGGUGAUUAUUGUGCC	:: ::: ::::.::: :::	CACAGAAUCAUCAUCUUCAGAA	Cleavage	length=127 14/14 -	1
mtr-miR2590f	stout_52#7:15448736|15448881	5	-1	1	22	69	90	AUCUAAAGGUGAUUAUUGUGCC	:: ::: ::::.::: :::	CACAGAAUCAUCAUCUUCAGAA	Cleavage	length=146 100/100 -	1
mtr-miR2590f	stout_167#7:15448761|15454630	5	-1	1	22	44	65	AUCUAAAGGUGAUUAUUGUGCC	:: ::: ::::.::: :::	CACAGAAUCAUCAUCUUCAGAA	Cleavage	length=127 14/14 -	1
mtr-miR2592bl-5p	stout_150#1:27194627|27201835	5	-1	1	22	253	274	UGGCAAGUUUGAAUUUACCUCA	:::: . .::::::::::	UUUGGUAUGAAUAAACUUGCCA	Cleavage	length=338 2/2 -	1
mtr-miR2592bq-3p	stout_113#7:10982810|10982937	5	-1	1	21	17	37	AAAUGCUUGAGUCAUGUUGUU	.:::..:: ::::.:.: ::	UGCAAUGUGCCUCAGGUAGUU	Cleavage	length=128 1/1 +	1
mtr-miR2592s-3p	stout_113#7:10982810|10982937	5	-1	1	21	17	37	AAAUGCUUGAGUCAUGUUGUU	.:::..:: ::::.:.: ::	UGCAAUGUGCCUCAGGUAGUU	Cleavage	length=128 1/1 +	1
mtr-miR2598	stout_167#7:15448761|15454630	5	-1	1	21	43	63	CUAAGGGUGAUUAUUCUGCCA	:::::: ::::.:.: ::	CCACAGAAUCAUCAUCUUCAG	Cleavage	length=127 14/14 -	1
mtr-miR2598	stout_52#7:15448736|15448881	5	-1	1	21	68	88	CUAAGGGUGAUUAUUCUGCCA	:::::: ::::.:.: ::	CCACAGAAUCAUCAUCUUCAG	Cleavage	length=146 100/100 -	1
mtr-miR2600b	stout_106#4:1406947|1407437	5	-1	1	24	150	173	AAGCAUUGUGGCAUUGUGAUUGGU	: .::: . :::::. :::::.::	AGUAAUGGGAAUGCUUCAAUGUUU	Cleavage	length=342 2/2 +	1
mtr-miR2600c	stout_106#4:1406947|1407437	5	-1	1	24	150	173	AAGCAUUGUGGCAUUGUGAUUGGU	: .::: . :::::. :::::.::	AGUAAUGGGAAUGCUUCAAUGUUU	Cleavage	length=342 2/2 +	1
mtr-miR2600d	stout_106#4:1406947|1407437	5	-1	1	24	150	173	AAGCAUUGUGGCAUUGUGAUUGGU	: .::: . :::::. :::::.::	AGUAAUGGGAAUGCUUCAAUGUUU	Cleavage	length=342 2/2 +	1
mtr-miR2600e	stout_106#4:1406947|1407437	5	-1	1	24	150	173	AAGCAUUGUGGCAUUGUGAUUGGC	.::: . :::::. :::::.::	AGUAAUGGGAAUGCUUCAAUGUUU	Cleavage	length=342 2/2 +	1
mtr-miR2619b-5p	stout_13#5:18083534|18083985	5	-1	1	21	262	282	AUAUGUUUUGAUUCUUUGGCA	::::.:::. .:::: .:::	AGCCAGAGAGCUAAAAGGUAU	Translation	length=452 2/2 -	1
mtr-miR2633	stout_135#5:19642661|19647365	5	-1	1	21	40	61	UGACAUUUUGCUCC-AGAUUCA	:: :: ::::::.::: :::	GAAAGCUAGGAGCAGAAUAUCA	Cleavage	length=246 3/3 -	1
mtr-miR2666	stout_92#4:1591936|1594918	5	-1	1	21	36	56	CGAAAGUGAGGAUAUCAAGGA	:::::: ::: .::: :::.:	UCCUUGUUAUGUUCAAUUUUG	Translation	length=149 1/2 +	1
mtr-miR2666	stout_201#2:14102878|14106749	5	-1	1	21	210	229	CGAAAGUGAGGAUAUCAAGGA	::::: :::: ::::::.:	CCCUUGC-AUCCCCACUUUUG	Cleavage	length=312 3/3 +	1
mtr-miR2672	stout_70#4:21742310|21742491	5	-1	1	19	1	18	UUAAUCGACCAAGUGGGUA	:::::: ::: :.::::::	UACCCAGUUG-UUGAUUAA	Cleavage	length=182 2/2 +	1
mtr-miR395a	stout_120#7:13224577|13227148	5	-1	1	21	42	62	AUGAAGUGUUUGGGGGAACUC	: : :.::::.:..:::::	UAAUCCUCCCAGAUGCUUCAG	Cleavage	length=146 2/2 +	1
mtr-miR395a	stout_252#5:8005998|8006153	5	-1	1	21	39	59	AUGAAGUGUUUGGGGGAACUC	::: ::: :::::.:: .:	ACGUUACCCAAAACAUUUAGU	Cleavage	length=156 2/2 -	1
mtr-miR395c	stout_120#7:13224577|13227148	5	-1	1	21	42	62	AUGAAGUGUUUGGGGGAACUC	: : :.::::.:..:::::	UAAUCCUCCCAGAUGCUUCAG	Cleavage	length=146 2/2 +	1
mtr-miR395c	stout_252#5:8005998|8006153	5	-1	1	21	39	59	AUGAAGUGUUUGGGGGAACUC	::: ::: :::::.:: .:	ACGUUACCCAAAACAUUUAGU	Cleavage	length=156 2/2 -	1
mtr-miR395d	stout_120#7:13224577|13227148	5	-1	1	21	42	62	AUGAAGUGUUUGGGGGAACUC	: : :.::::.:..:::::	UAAUCCUCCCAGAUGCUUCAG	Cleavage	length=146 2/2 +	1
mtr-miR395d	stout_252#5:8005998|8006153	5	-1	1	21	39	59	AUGAAGUGUUUGGGGGAACUC	::: ::: :::::.:: .:	ACGUUACCCAAAACAUUUAGU	Cleavage	length=156 2/2 -	1
mtr-miR395e	stout_120#7:13224577|13227148	5	-1	1	21	42	62	AUGAAGUGUUUGGGGGAACUC	: : :.::::.:..:::::	UAAUCCUCCCAGAUGCUUCAG	Cleavage	length=146 2/2 +	1
mtr-miR395e	stout_252#5:8005998|8006153	5	-1	1	21	39	59	AUGAAGUGUUUGGGGGAACUC	::: ::: :::::.:: .:	ACGUUACCCAAAACAUUUAGU	Cleavage	length=156 2/2 -	1
mtr-miR395f	stout_120#7:13224577|13227148	5	-1	1	21	42	62	AUGAAGUGUUUGGGGGAACUC	: : :.::::.:..:::::	UAAUCCUCCCAGAUGCUUCAG	Cleavage	length=146 2/2 +	1
mtr-miR395f	stout_252#5:8005998|8006153	5	-1	1	21	39	59	AUGAAGUGUUUGGGGGAACUC	::: ::: :::::.:: .:	ACGUUACCCAAAACAUUUAGU	Cleavage	length=156 2/2 -	1
mtr-miR395h	stout_120#7:13224577|13227148	5	-1	1	21	42	62	AUGAAGUGUUUGGGGGAACUU	: : :.::::.:..:::::	UAAUCCUCCCAGAUGCUUCAG	Cleavage	length=146 2/2 +	1
mtr-miR395h	stout_252#5:8005998|8006153	5	-1	1	21	39	59	AUGAAGUGUUUGGGGGAACUU	: ::: ::: :::::.:: .:	ACGUUACCCAAAACAUUUAGU	Cleavage	length=156 2/2 -	1
mtr-miR395i	stout_120#7:13224577|13227148	5	-1	1	21	42	62	AUGAAGUGUUUGGGGGAACUC	: : :.::::.:..:::::	UAAUCCUCCCAGAUGCUUCAG	Cleavage	length=146 2/2 +	1
mtr-miR395i	stout_252#5:8005998|8006153	5	-1	1	21	39	59	AUGAAGUGUUUGGGGGAACUC	::: ::: :::::.:: .:	ACGUUACCCAAAACAUUUAGU	Cleavage	length=156 2/2 -	1
mtr-miR395j	stout_120#7:13224577|13227148	5	-1	1	21	42	62	AUGAAGUGUUUGGGGGAACUC	: : :.::::.:..:::::	UAAUCCUCCCAGAUGCUUCAG	Cleavage	length=146 2/2 +	1
mtr-miR395j	stout_252#5:8005998|8006153	5	-1	1	21	39	59	AUGAAGUGUUUGGGGGAACUC	::: ::: :::::.:: .:	ACGUUACCCAAAACAUUUAGU	Cleavage	length=156 2/2 -	1
mtr-miR395k	stout_86#4:5903100|5906077	5	-1	1	21	33	53	UUGAAGCGUUUGGGGGAACUC	:::: : . :::.:::::.:	AAGUUGCAUGAAAUGCUUCGA	Cleavage	length=170 2/2 -	1
mtr-miR395l	stout_120#7:13224577|13227148	5	-1	1	21	42	62	AUGAAGUGUUUGGGGGAACUC	: : :.::::.:..:::::	UAAUCCUCCCAGAUGCUUCAG	Cleavage	length=146 2/2 +	1
mtr-miR395l	stout_252#5:8005998|8006153	5	-1	1	21	39	59	AUGAAGUGUUUGGGGGAACUC	::: ::: :::::.:: .:	ACGUUACCCAAAACAUUUAGU	Cleavage	length=156 2/2 -	1
mtr-miR395m	stout_120#7:13224577|13227148	5	-1	1	21	42	62	AUGAAGUGUUUGGGGGAACUC	: : :.::::.:..:::::	UAAUCCUCCCAGAUGCUUCAG	Cleavage	length=146 2/2 +	1
mtr-miR395m	stout_252#5:8005998|8006153	5	-1	1	21	39	59	AUGAAGUGUUUGGGGGAACUC	::: ::: :::::.:: .:	ACGUUACCCAAAACAUUUAGU	Cleavage	length=156 2/2 -	1
mtr-miR395n	stout_120#7:13224577|13227148	5	-1	1	21	42	62	AUGAAGUGUUUGGGGGAACUC	: : :.::::.:..:::::	UAAUCCUCCCAGAUGCUUCAG	Cleavage	length=146 2/2 +	1
mtr-miR395n	stout_252#5:8005998|8006153	5	-1	1	21	39	59	AUGAAGUGUUUGGGGGAACUC	::: ::: :::::.:: .:	ACGUUACCCAAAACAUUUAGU	Cleavage	length=156 2/2 -	1
mtr-miR395o	stout_120#7:13224577|13227148	5	-1	1	21	42	62	AUGAAGUGUUUGGGGGAACUC	: : :.::::.:..:::::	UAAUCCUCCCAGAUGCUUCAG	Cleavage	length=146 2/2 +	1
mtr-miR395o	stout_252#5:8005998|8006153	5	-1	1	21	39	59	AUGAAGUGUUUGGGGGAACUC	::: ::: :::::.:: .:	ACGUUACCCAAAACAUUUAGU	Cleavage	length=156 2/2 -	1
mtr-miR398a-3p	stout_160#3:23151087|23151398	5	-1	1	21	222	242	UGUGUUCUCAGGUCACCCCUU	::: :: ::. :::::..::	CAGGAGUUACUGGAGAAUGCA	Translation	length=312 206/206 -	1
mtr-miR398a-3p	stout_142#3:23151080|23151398	5	-1	1	21	229	249	UGUGUUCUCAGGUCACCCCUU	::: :: ::. :::::..::	CAGGAGUUACUGGAGAAUGCA	Translation	length=319 7/7 -	1
mtr-miR399q	stout_212#1:15962484|15969396	5	-1	1	21	122	142	UGCCAAAGGAGAGCUGCUCUU	: ::::: :::::::: ::	ACGAGCAUCUCUCCUUCAGCU	Cleavage	length=186 2/2 +	1
mtr-miR5037a	stout_13#5:18083534|18083985	5	-1	1	21	118	138	AACCCUCAAAGGCUUCCACGG	: : .::::::::: :::	UGCUCGUGGCCUUUGAGAGUU	Cleavage	length=452 2/2 -	1
mtr-miR5037b	stout_13#5:18083534|18083985	5	-1	1	21	118	138	AACCCUCAAAGGCUUCCACGG	: : .::::::::: :::	UGCUCGUGGCCUUUGAGAGUU	Cleavage	length=452 2/2 -	1
mtr-miR5037c	stout_13#5:18083534|18083985	5	-1	1	21	118	138	AACCCUCAAAGGCUUCCACGG	: : .::::::::: :::	UGCUCGUGGCCUUUGAGAGUU	Cleavage	length=452 2/2 -	1
mtr-miR5206a	stout_221#5:19187650|19188327	5	-1	1	23	159	181	AUGGGAUCCUGUUGGUGGGUUAC	: ::: :::: :.:..:::	AUUCCACACAAACAUGGUUUCAU	Cleavage	length=300 10/10 -	1
mtr-miR5210	stout_173#4:3410613|3411340	5	-1	1	22	20	41	UAAAUGUGUUGGAAUUAAGGUU	.:..: ::::...::: ::::.	GAUUUGAAUUUUGACAAAUUUG	Cleavage	length=66 2/2 -	1
mtr-miR5210	stout_21#1:3079900|3082891	5	-1	1	22	205	225	UAAAUGUGUUGGAAUUAAGGUU	:. :: ::::.::.:: :::::	AGACUCAAUUUCAGCA-AUUUA	Cleavage	length=285 4/4 -	1
mtr-miR5219	stout_178#4:17196263|17196561	5	-1	1	22	44	65	UCAUGGAAUCUCAGCUGCUGCA	:::: :::: ::::: ::	AAAAGCAAAUGAGUUUCCAAGA	Cleavage	length=226 4/4 -	1
mtr-miR5222	stout_99#4:16538020|16539456	5	-1	1	22	104	125	UUACAGGAGAAGAAUGUAUGGC	: :::.: ::::.: :::::	CCAAUAUACUCUUUUGGUGUAA	Cleavage	length=294 2/5 -	1
mtr-miR5224b	stout_217#3:25808391|25808702	5	-1	1	22	81	102	CGGAAGAGGAUUGUCGAGGACA	:. ::. :::..:::::.:	CAGCUGCGGGAAUUUUCUUCUG	Cleavage	length=228 2/2 -	1
mtr-miR5225a	stout_220#7:10360628|10361215	5	-1	1	22	23	44	UCAGUCGCAGGAGAGAUGACAC	: :.:.:.:::: :::.::.	CAGGCGUUUUUCCUUCGAUUGG	Cleavage	length=133 7/7 +	1
mtr-miR5227	stout_217#3:25808391|25808702	5	-1	1	22	85	106	UGAAGAGAAGAAGAUUGAUGAA	:::.::::::: ::::	UGCGGGAAUUUUCUUCUGUUCA	Cleavage	length=228 2/2 -	1
mtr-miR5227	stout_113#7:10982810|10982937	5	-1	1	22	72	93	UGAAGAGAAGAAGAUUGAUGAA	: :.:::.::::::: ::.	CCCCUUAAUUUUCUUCUGUUUC	Cleavage	length=128 1/1 +	1
mtr-miR5237	stout_13#5:18083534|18083985	5	-1	1	21	69	89	UUCAAAAGAUUUAGUUGGGAU	... :::::.:.:::::.	GAUUUUACUAAGUUUUUUGGC	Cleavage	length=452 2/2 -	1
mtr-miR5240	stout_130#6:28735638|28735968	5	-1	1	21	9	29	UUGAAAAAAUUGUGGAUUUGA	:.. :::: . ::::::::::	UUGUAUCCCUCAUUUUUUCAA	Translation	length=184 5/5 -	1
mtr-miR5244	stout_49#6:13602918|13603092	5	-1	1	21	20	40	UAUCUCAUGAAGAUUGUUGGU	::::::: :::..::.:::	ACCAACACCCUUUGUGGGAUC	Cleavage	length=175 18/18 +	1
mtr-miR5244	stout_199#6:13602922|13603095	5	-1	1	21	23	43	UAUCUCAUGAAGAUUGUUGGU	::::::: :::..::.:::	ACCAACACCCUUUGUGGGAUC	Cleavage	length=174 8/8 +	1
mtr-miR5244	stout_24#6:13602872|13603092	5	-1	1	21	20	40	UAUCUCAUGAAGAUUGUUGGU	::::::: :::..::.:::	ACCAACACCCUUUGUGGGAUC	Cleavage	length=221 8/8 +	1
mtr-miR5244	stout_109#6:13602945|13603092	5	-1	1	21	20	40	UAUCUCAUGAAGAUUGUUGGU	::::::: :::..::.:::	ACCAACACCCUUUGUGGGAUC	Cleavage	length=148 20/20 +	1
mtr-miR5244	stout_51#6:13602918|13603095	5	-1	1	21	23	43	UAUCUCAUGAAGAUUGUUGGU	::::::: :::..::.:::	ACCAACACCCUUUGUGGGAUC	Cleavage	length=178 7/7 +	1
mtr-miR5244	stout_17#6:13602872|13603095	5	-1	1	21	23	43	UAUCUCAUGAAGAUUGUUGGU	::::::: :::..::.:::	ACCAACACCCUUUGUGGGAUC	Cleavage	length=224 6/6 +	1
mtr-miR5250	stout_40#6:20560904|20561071	5	-1	1	21	132	152	UGAGAAUGUUAGAUACGGAAC	::.: : ::::.. ::::::	CUUUCAUUUCUAGUUUUCUCA	Cleavage	length=168 1/1 -	1
mtr-miR5254	stout_120#7:13224577|13227148	5	-1	1	21	48	68	AGGAGGUGGAAGCAUUUGUGA	:: ::.::::::: . :::::	UCCCAGAUGCUUCAGACUCCU	Cleavage	length=146 2/2 +	1
mtr-miR5272f	stout_174#1:22999632|23000074	5	-1	1	24	112	135	GAAUUGAUUAUGUUUGGAUACACU	::::: :. ::::: :::.	UAUUCAUCCACAUCUAAUCCAUUU	Translation	length=142 3/3 +	1
mtr-miR5274b-5p	stout_150#1:27194627|27201835	5	-1	1	21	62	82	AUAUGACGGAGUGUAAAUGCC	:.:::: : :::. ::::::	AGUAUUUUCUCUCUUUCAUAU	Cleavage	length=338 2/2 -	1
mtr-miR5287a	stout_32#2:938393|938552	5	-1	1	24	75	98	UGCUUAUAUUAGUGACCGGAGGAU	:.: : ::::: ::::::	CGGUCCUGUUGACUAACAUAAGCU	Cleavage	length=160 2/2 +	1
mtr-miR5288	stout_192#7:3830539|3833275	5	-1	1	24	212	235	CAGCAUUGAAGAACAUAGGGAUUA	: : :. :: :::::..: ::::	CAUUGCUGAUCUUCUUUGAAGCUG	Cleavage	length=501 29/29 +	1
mtr-miR5289a	stout_252#5:8005998|8006153	5	-1	1	24	44	67	CGAGGAAAACUGAAAACUUCGGCA	:: :: ::.::: :::::::	ACCCAAAACAUUUAGUCUUCCUCG	Cleavage	length=156 2/2 -	1
mtr-miR5289b	stout_252#5:8005998|8006153	5	-1	1	24	44	67	CGAGGAAAACUGAAAACUUCGGCA	:: :: ::.::: :::::::	ACCCAAAACAUUUAGUCUUCCUCG	Cleavage	length=156 2/2 -	1
mtr-miR5291a	stout_118#5:6254664|6256295	5	-1	1	24	636	659	GUUUGAUGGAUGGAUUGGAUGGAU	:. ::: :.:::::: ::::	UCACGACCACUUCAUCCAACAAAA	Cleavage	length=716 11/11 -	1
mtr-miR5291b	stout_118#5:6254664|6256295	5	-1	1	24	636	659	GUUUGAUGGAUGGAUUGGAUGGAU	:. ::: :.:::::: ::::	UCACGACCACUUCAUCCAACAAAA	Cleavage	length=716 11/11 -	1
mtr-miR5291c	stout_118#5:6254664|6256295	5	-1	1	24	636	659	GUUUGAUGGAUGGAUUGGAUGGAU	:. ::: :.:::::: ::::	UCACGACCACUUCAUCCAACAAAA	Cleavage	length=716 11/11 -	1
mtr-miR5293	stout_218#1:208643|208816	5	-1	1	24	55	78	GAUGAAGAAGUGGAAGGAAGAAGA	::.: :: ::::: ::::.	AUUAGUUUCCUCAACUUCGUCAUU	Cleavage	length=174 2/2 -	1
mtr-miR5298d	stout_191#2:20240715|20241360	5	-1	1	24	64	87	UGGAGAUGAUAUGAAGAUGAAAAA	::.::.::.:.::: .::	CCAUCAAUUUUUAUGUUAUCCUCA	Cleavage	length=405 2/2 -	1
mtr-miR5557-3p	stout_245#5:23742924|23743245	5	-1	1	21	14	34	UGCUUCCUUAGUACUUGUUGA	: :.::.: :: ::::.::.:	UGAGCAGGCACAAAGGGAGUA	Translation	length=322 2/2 +	1
mtr-miR5559-5p	stout_152#2:16687356|16689306	5	-1	1	21	51	70	UACUUGGUGAAUUGUUGGAUC	::::: :.::::..::: :	CCUCCAA-AGUUCAUUAAGGA	Cleavage	length=230 13/13 -	1
mtr-miR5562-3p	stout_237#6:10325217|10325332	5	-1	1	19	28	46	AUGUGGAGAAGGCUGCAAC	::: ::.:::::..:.:	UUUGAUGCUUUCUCUGCGU	Cleavage	length=116 1/1 +	1
mtr-miR5758	stout_94#1:2266698|2266852	5	-1	1	21	103	123	UAAGUUGGAAGAAUGUAUUUG	: :: .:: :::::.:.:::	CUAACGCAAUCUUCUAGCUUC	Cleavage	length=155 1/1 -	1
mtr-miR7698-5p	stout_71#6:13602630|13602795	5	-1	1	21	38	58	UUUUCAUCAAAGUUUUCUGGA	::.::::: ::.::.:..	CAGAGGAAACUCUGGUGGAGG	Translation	length=166 7/7 -	1
mtr-miR7698-5p	stout_37#6:13602576|13602757	5	-1	1	21	92	112	UUUUCAUCAAAGUUUUCUGGA	::.::::: ::.::.:..	CAGAGGAAACUCUGGUGGAGG	Translation	length=182 3/3 -	1
mtr-miR7700-5p	stout_221#5:19187650|19188327	5	-1	1	21	125	145	GUGGAGUGUGGGACAGCUUGC	:::::. ::..:. :.:::::	GCAAGUGGUUUCGGAUUCCAC	Cleavage	length=300 10/10 -	1
nta-miR164a	stout_148#7:11264363|11265377	5	-1	1	21	218	238	UGGAGAAGCAGGGCACGUGCA	:.::::.:: .::.:.::	UCAAUGUGCUCUCUUUUUUCA	Cleavage	length=340 3/3 +	1
nta-miR164b	stout_148#7:11264363|11265377	5	-1	1	21	218	238	UGGAGAAGCAGGGCACGUGCA	:.::::.:: .::.:.::	UCAAUGUGCUCUCUUUUUUCA	Cleavage	length=340 3/3 +	1
nta-miR171c	stout_29#6:29059174|29059620	5	-1	1	21	136	156	UGAUUGAGCCGUGCCAAUAUC	::::: :..:: :::::.	AUUAUUGUCGUGGGUCAAUUU	Cleavage	length=198 2/2 -	1
nta-miR6021	stout_168#4:8805232|8810419	5	-1	1	21	198	218	UUGGAAGAGGCUGCUAUUGGA	.::: . :::.: .::::::	AUCAACGACAGUCCUUUCCAA	Cleavage	length=335 3/3 -	1
nta-miR6025d	stout_197#4:7330718|7330970	5	-1	1	22	27	48	AACAAUUGAGAUAACAUCUAGG	: .::::.:. :::::::	AUGAUGUGUUGUUGCAAUUGUC	Cleavage	length=253 4/4 -	1
nta-miR6025e	stout_62#5:7818523|7818756	5	-1	1	22	25	46	UGCCAAUUAUAGAGAUGACAUC	: :: :: ::::::: :::	CCAGCCAGCUAUAUAAUUAGCA	Cleavage	length=234 2/2 -	1
nta-miR6151a	stout_191#2:20240715|20241360	5	-1	1	22	250	271	UGAAUGUGAGGCAUUGGAUUGA	::: :::: ::::.::::::	UCACACCAAAGCCUUACAUUCU	Cleavage	length=405 2/2 -	1
nta-miR6151a	stout_209#2:10095858|10096031	5	-1	1	22	139	160	UGAAUGUGAGGCAUUGGAUUGA	::::::: ::: :.::.:	AGCCUCCAAUGGCUCCCGUUUA	Translation	length=174 1/1 -	1
nta-miR6151b	stout_191#2:20240715|20241360	5	-1	1	22	250	271	UGAAUGUGAGGCAUUGGAUUGA	::: :::: ::::.::::::	UCACACCAAAGCCUUACAUUCU	Cleavage	length=405 2/2 -	1
nta-miR6151b	stout_209#2:10095858|10096031	5	-1	1	22	139	160	UGAAUGUGAGGCAUUGGAUUGA	::::::: ::: :.::.:	AGCCUCCAAUGGCUCCCGUUUA	Translation	length=174 1/1 -	1
nta-miR6151c	stout_191#2:20240715|20241360	5	-1	1	22	250	271	UGAAUGUGAGGCAUUGGAUUGA	::: :::: ::::.::::::	UCACACCAAAGCCUUACAUUCU	Cleavage	length=405 2/2 -	1
nta-miR6151c	stout_209#2:10095858|10096031	5	-1	1	22	139	160	UGAAUGUGAGGCAUUGGAUUGA	::::::: ::: :.::.:	AGCCUCCAAUGGCUCCCGUUUA	Translation	length=174 1/1 -	1
nta-miR6151d	stout_191#2:20240715|20241360	5	-1	1	22	250	271	UGAAUGUGAGGCAUUGGAUUGA	::: :::: ::::.::::::	UCACACCAAAGCCUUACAUUCU	Cleavage	length=405 2/2 -	1
nta-miR6151d	stout_209#2:10095858|10096031	5	-1	1	22	139	160	UGAAUGUGAGGCAUUGGAUUGA	::::::: ::: :.::.:	AGCCUCCAAUGGCUCCCGUUUA	Translation	length=174 1/1 -	1
nta-miR6151e	stout_191#2:20240715|20241360	5	-1	1	22	250	271	UGAAUGUGAGGCAUUGGAUUGA	::: :::: ::::.::::::	UCACACCAAAGCCUUACAUUCU	Cleavage	length=405 2/2 -	1
nta-miR6151e	stout_209#2:10095858|10096031	5	-1	1	22	139	160	UGAAUGUGAGGCAUUGGAUUGA	::::::: ::: :.::.:	AGCCUCCAAUGGCUCCCGUUUA	Translation	length=174 1/1 -	1
osa-miR1424	stout_106#4:1406947|1407437	5	-1	1	21	185	205	AUGCACACUGAUGCUGAUUGU	::: ::.. ::: ::::::	UAAAUGAGUGCCAGAGUGCAU	Translation	length=342 2/2 +	1
osa-miR1426	stout_179#1:344736|344831	5	-1	1	21	9	28	AGAAUCUUGAUGAUGAUUAAA	:: .::.:::::: ::::::	CUUCGUCGUCAUCA-GAUUCU	Cleavage	length=96 1/1 +	1
osa-miR1439	stout_163#1:10727729|10731997	5	-1	1	21	60	80	UUUUGGAACGGAGUGAGUAUU	.: :::::::. :::::.:	UGUCCUCACUCUCCUCCAAGA	Cleavage	length=133 2/2 -	1
osa-miR159f	stout_118#5:6254664|6256295	5	-1	1	21	90	110	CUUGGAUUGAAGGGAGCUCUA	: :: :::::: ::::.. ::	UUGAACUCCCUCCAAUUUUAG	Translation	length=716 11/11 -	1
osa-miR164a	stout_148#7:11264363|11265377	5	-1	1	21	218	238	UGGAGAAGCAGGGCACGUGCA	:.::::.:: .::.:.::	UCAAUGUGCUCUCUUUUUUCA	Cleavage	length=340 3/3 +	1
osa-miR164b	stout_148#7:11264363|11265377	5	-1	1	21	218	238	UGGAGAAGCAGGGCACGUGCA	:.::::.:: .::.:.::	UCAAUGUGCUCUCUUUUUUCA	Cleavage	length=340 3/3 +	1
osa-miR164d	stout_148#7:11264363|11265377	5	-1	1	21	218	238	UGGAGAAGCAGGGCACGUGCU	:.::::.:: .::.:.::	UCAAUGUGCUCUCUUUUUUCA	Cleavage	length=340 3/3 +	1
osa-miR164f	stout_148#7:11264363|11265377	5	-1	1	21	218	238	UGGAGAAGCAGGGCACGUGCA	:.::::.:: .::.:.::	UCAAUGUGCUCUCUUUUUUCA	Cleavage	length=340 3/3 +	1
osa-miR166j-5p	stout_118#5:6254664|6256295	5	-1	1	21	543	563	GAAUGACGUCCGGUCUGAAGA	::: :.:::: ::::::	GGCUCAUCCUGGACCUCAUUC	Cleavage	length=716 11/11 -	1
osa-miR166l-5p	stout_192#7:3830539|3833275	5	-1	1	21	225	245	GGAUUGUUGUCUGGUUCAAGG	:.::::: : ::.::.:.:..	CUUUGAAGCUGAUAAUAGUUU	Cleavage	length=501 29/29 +	1
osa-miR169f.2	stout_217#3:25808391|25808702	5	-1	1	21	143	163	UGAGGACAAGAGCUGAUUCGG	.: .:: :::: ::::::::	UCUGAUGAGCUGUUGUCCUCU	Translation	length=228 2/2 -	1
osa-miR171b	stout_29#6:29059174|29059620	5	-1	1	21	136	156	UGAUUGAGCCGUGCCAAUAUC	::::: :..:: :::::.	AUUAUUGUCGUGGGUCAAUUU	Cleavage	length=198 2/2 -	1
osa-miR171c-3p	stout_29#6:29059174|29059620	5	-1	1	21	136	156	UGAUUGAGCCGUGCCAAUAUC	::::: :..:: :::::.	AUUAUUGUCGUGGGUCAAUUU	Cleavage	length=198 2/2 -	1
osa-miR171d-3p	stout_29#6:29059174|29059620	5	-1	1	21	136	156	UGAUUGAGCCGUGCCAAUAUC	::::: :..:: :::::.	AUUAUUGUCGUGGGUCAAUUU	Cleavage	length=198 2/2 -	1
osa-miR171e-3p	stout_29#6:29059174|29059620	5	-1	1	21	136	156	UGAUUGAGCCGUGCCAAUAUC	::::: :..:: :::::.	AUUAUUGUCGUGGGUCAAUUU	Cleavage	length=198 2/2 -	1
osa-miR171f-3p	stout_29#6:29059174|29059620	5	-1	1	21	136	156	UGAUUGAGCCGUGCCAAUAUC	::::: :..:: :::::.	AUUAUUGUCGUGGGUCAAUUU	Cleavage	length=198 2/2 -	1
osa-miR171f-5p	stout_183#5:10985111|10990712	5	-1	1	21	51	71	UGUUGGCAUGGUUCAAUCAAA	:::: :::: .: :::::.	AGUGAUAGAACGGUCCCAACG	Translation	length=392 8/8 +	1
osa-miR172c	stout_130#6:28735638|28735968	5	-1	1	21	133	153	UGAAUCUUGAUGAUGCUGCAC	: :::::: :.:: ::::.	UGGAAGCAUCUUUAAAAUUCG	Translation	length=184 5/5 -	1
osa-miR1850.1	stout_94#1:2266698|2266852	5	-1	1	21	106	126	UGGAAAGUUGGGAGAUUGGGG	: ::::::.:.:.::: ::	ACGCAAUCUUCUAGCUUCCCU	Cleavage	length=155 1/1 -	1
osa-miR1862d	stout_174#1:22999632|23000074	5	-1	1	24	75	98	ACUAGGUUUGUUUAUUUUGGGACG	.: .:::::.:::::.::	ACAAUCUGAAUAAGCAAACUUAUA	Cleavage	length=142 3/3 +	1
osa-miR1862f	stout_130#6:28735638|28735968	5	-1	1	20	26	45	AUGAGGUUGGUUUAUUUUGG	.:::: :::.:.::.:.:	UCAAACAAAAUCGACUUUAC	Cleavage	length=184 5/5 -	1
osa-miR1862g	stout_130#6:28735638|28735968	5	-1	1	20	26	45	AUGAGGUUGGUUUAUUUUGG	.:::: :::.:.::.:.:	UCAAACAAAAUCGACUUUAC	Cleavage	length=184 5/5 -	1
osa-miR1865-3p	stout_145#4:8676106|8676216	5	-1	1	24	64	87	CGAAGAAUCGCAGUCACUAGUUGU	: :::: ::::: :::::	ACUCAUCGUGAAUGCGAGUCUUCU	Cleavage	length=111 1/1 -	1
osa-miR1865-5p	stout_135#5:19642661|19647365	5	-1	1	24	14	37	UGCUAGUGAUGGUGAUUCUUCGAC	.:.::::.:::::: . ::	GCAUUGGGAUCAUCAUCACGGUCA	Cleavage	length=246 3/3 -	1
osa-miR1876	stout_174#1:22999632|23000074	5	-1	1	24	49	72	AUAAGUGGGUUUGUGGGCUGGCCC	:::: : ..:::::::: :	AAAGAAGCCAAGGGACCCACUUCU	Cleavage	length=142 3/3 +	1
osa-miR1877	stout_52#7:15448736|15448881	5	-1	1	24	87	110	AGAUGACAUGUGAAUGAUGAGGGG	: :::::.:: : ::::.:	AGAAGCUUCAUUUACUUUUCAUUU	Cleavage	length=146 100/100 -	1
osa-miR1877	stout_167#7:15448761|15454630	5	-1	1	24	62	85	AGAUGACAUGUGAAUGAUGAGGGG	: :::::.:: : ::::.:	AGAAGCUUCAUUUACUUUUCAUUU	Cleavage	length=127 14/14 -	1
osa-miR2091-5p	stout_62#5:7818523|7818756	5	-1	1	21	204	224	UCAACCGAGCCGAGGAGGAGG	:.: :::::.::.: :::::	CUUGCUCCUUGGUUAAGUUGA	Cleavage	length=234 2/2 -	1
osa-miR2092-3p	stout_53#5:19648752|19653266	5	-1	1	22	152	173	ACCAGCAUUCCAUUGGCAGAGG	..:: ::::::: ::: ::::	UUUCAGCCAAUGCAAUACUGGG	Translation	length=185 2/2 -	1
osa-miR2095-3p	stout_145#4:8676106|8676216	5	-1	1	20	62	81	CUUCCAUUUAUGAUAAGUAU	: ::: :::.:.:::: .::	AGACUCAUCGUGAAUGCGAG	Cleavage	length=111 1/1 -	1
osa-miR2097-5p	stout_168#4:8805232|8810419	5	-1	1	22	310	331	AGAGAUGGGACGGGCAGGGAAG	::: :::: :.::.: :::	ACACCCAGCCCUUUCCGUAUCU	Translation	length=335 3/3 -	1
osa-miR2105	stout_132#2:7148320|7148900	5	-1	1	20	195	214	UUGUGAUGUGAAUGAUUCAU	:::: ..::...::.:::	CUGAAAUGUUUGUAUUACAU	Cleavage	length=445 6/6 +	1
osa-miR2275c	stout_7#4:14543700|14545059	5	-1	1	23	74	96	AGAAUUGGAGGAAAACAAACUGA	:: :: :::::.:.::. :::	ACAUCUUCUUUUCUUUCAGCUCU	Cleavage	length=633 84/84 +	1
osa-miR2275c	stout_113#7:10982810|10982937	5	-1	1	23	72	94	AGAAUUGGAGGAAAACAAACUGA	:: :::::.::.. ::::	CCCCUUAAUUUUCUUCUGUUUCU	Cleavage	length=128 1/1 +	1
osa-miR2864.2	stout_65#7:7165669|7166079	5	-1	1	21	169	189	UUGUUUUGCAUUGUAUAGGUA	: :.:.: :::::. :::.:.	UCCUUGUUCAAUGUUAAAUAG	Cleavage	length=325 43/195 -	1
osa-miR2878-5p	stout_108#7:8316323|8316630	5	-1	1	24	247	270	UACAUGUAUAAAAUUCUGAGGAUG	:: .::::::.:: :::...:: :	CACUCUCAGAGUUGUAUGUGUGCA	Translation	length=308 2/2 -	1
osa-miR2919	stout_81#6:16108429|16108566	5	-1	1	19	114	132	AAGGGGGGGGGGGGAAAGA	:: ::::..:..:..:::	UCAAUCCCUUCUUCUUCUU	Cleavage	length=138 2/2 +	1
osa-miR2919	stout_29#6:29059174|29059620	5	-1	1	19	81	99	AAGGGGGGGGGGGGAAAGA	: :::.:.::.:.::::	AAUCUCCUCUCCUCUCCUU	Cleavage	length=198 2/2 -	1
osa-miR395b	stout_120#7:13224577|13227148	5	-1	1	21	42	62	GUGAAGUGUUUGGGGGAACUC	: : :.::::.:..:::::	UAAUCCUCCCAGAUGCUUCAG	Cleavage	length=146 2/2 +	1
osa-miR395d	stout_120#7:13224577|13227148	5	-1	1	21	42	62	GUGAAGUGUUUGGGGGAACUC	: : :.::::.:..:::::	UAAUCCUCCCAGAUGCUUCAG	Cleavage	length=146 2/2 +	1
osa-miR395e	stout_120#7:13224577|13227148	5	-1	1	21	42	62	GUGAAGUGUUUGGGGGAACUC	: : :.::::.:..:::::	UAAUCCUCCCAGAUGCUUCAG	Cleavage	length=146 2/2 +	1
osa-miR395g	stout_120#7:13224577|13227148	5	-1	1	21	42	62	GUGAAGUGUUUGGGGGAACUC	: : :.::::.:..:::::	UAAUCCUCCCAGAUGCUUCAG	Cleavage	length=146 2/2 +	1
osa-miR395h	stout_120#7:13224577|13227148	5	-1	1	21	42	62	GUGAAGUGUUUGGGGGAACUC	: : :.::::.:..:::::	UAAUCCUCCCAGAUGCUUCAG	Cleavage	length=146 2/2 +	1
osa-miR395i	stout_120#7:13224577|13227148	5	-1	1	21	42	62	GUGAAGUGUUUGGGGGAACUC	: : :.::::.:..:::::	UAAUCCUCCCAGAUGCUUCAG	Cleavage	length=146 2/2 +	1
osa-miR395j	stout_120#7:13224577|13227148	5	-1	1	21	42	62	GUGAAGUGUUUGGGGGAACUC	: : :.::::.:..:::::	UAAUCCUCCCAGAUGCUUCAG	Cleavage	length=146 2/2 +	1
osa-miR395k	stout_120#7:13224577|13227148	5	-1	1	21	42	62	GUGAAGUGUUUGGGGGAACUC	: : :.::::.:..:::::	UAAUCCUCCCAGAUGCUUCAG	Cleavage	length=146 2/2 +	1
osa-miR395l	stout_120#7:13224577|13227148	5	-1	1	21	42	62	GUGAAGUGUUUGGGGGAACUC	: : :.::::.:..:::::	UAAUCCUCCCAGAUGCUUCAG	Cleavage	length=146 2/2 +	1
osa-miR395m	stout_120#7:13224577|13227148	5	-1	1	21	42	62	GUGAAGUGUUUGGGGGAACUC	: : :.::::.:..:::::	UAAUCCUCCCAGAUGCUUCAG	Cleavage	length=146 2/2 +	1
osa-miR395n	stout_120#7:13224577|13227148	5	-1	1	21	42	62	GUGAAGUGUUUGGGGGAACUC	: : :.::::.:..:::::	UAAUCCUCCCAGAUGCUUCAG	Cleavage	length=146 2/2 +	1
osa-miR395o	stout_191#2:20240715|20241360	5	-1	1	21	284	304	AUGAAGUGUUUGGAGGAACUC	::::: :.::: :: ::.::	AAGUUCGUUCAAUCAAUUUAU	Cleavage	length=405 2/2 -	1
osa-miR395p	stout_120#7:13224577|13227148	5	-1	1	21	42	62	GUGAAGUGUUUGGGGGAACUC	: : :.::::.:..:::::	UAAUCCUCCCAGAUGCUUCAG	Cleavage	length=146 2/2 +	1
osa-miR395q	stout_120#7:13224577|13227148	5	-1	1	21	42	62	GUGAAGUGUUUGGGGGAACUC	: : :.::::.:..:::::	UAAUCCUCCCAGAUGCUUCAG	Cleavage	length=146 2/2 +	1
osa-miR395r	stout_120#7:13224577|13227148	5	-1	1	21	42	62	GUGAAGUGUUUGGGGGAACUC	: : :.::::.:..:::::	UAAUCCUCCCAGAUGCUUCAG	Cleavage	length=146 2/2 +	1
osa-miR395s	stout_120#7:13224577|13227148	5	-1	1	21	42	62	GUGAAGUGUUUGGGGGAACUC	: : :.::::.:..:::::	UAAUCCUCCCAGAUGCUUCAG	Cleavage	length=146 2/2 +	1
osa-miR395y	stout_120#7:13224577|13227148	5	-1	1	21	42	62	GUGAAGUGUUUGGGGGAACUC	: : :.::::.:..:::::	UAAUCCUCCCAGAUGCUUCAG	Cleavage	length=146 2/2 +	1
osa-miR3979-3p	stout_134#1:23488924|23489073	5	-1	1	20	26	45	CUUCGGGGGAGGAGAGAAGC	: :.::::: ::.:::.:	CCAUUUCUCCACCUCCGGAA	Translation	length=150 2/2 +	1
osa-miR3979-3p	stout_81#6:16108429|16108566	5	-1	1	20	75	94	CUUCGGGGGAGGAGAGAAGC	:: .::::::::.:: :.	CCUCUUCUCCUCCUCCUAGC	Cleavage	length=138 2/2 +	1
osa-miR397b	stout_118#5:6254664|6256295	5	-1	1	21	447	466	UUAUUGAGUGCAGCGUUGAUG	: :::: ::::..:: :::.:	CCUCAA-GCUGUGCUGAAUGA	Cleavage	length=716 11/11 -	1
osa-miR398a	stout_160#3:23151087|23151398	5	-1	1	21	222	242	UGUGUUCUCAGGUCACCCCUU	::: :: ::. :::::..::	CAGGAGUUACUGGAGAAUGCA	Translation	length=312 206/206 -	1
osa-miR398a	stout_142#3:23151080|23151398	5	-1	1	21	229	249	UGUGUUCUCAGGUCACCCCUU	::: :: ::. :::::..::	CAGGAGUUACUGGAGAAUGCA	Translation	length=319 7/7 -	1
osa-miR419	stout_60#1:874288|877943	5	-1	1	21	46	66	UGAUGAAUGCUGACGAUGUUG	.:.::.: :.::::::.:.	AGAUAUUGACGGCAUUCGUUU	Cleavage	length=237 3/3 +	1
osa-miR426	stout_55#4:10160402|10160546	5	-1	1	21	47	67	UUUUGGAAGUUUGUCCUUACG	:: ::: .:.:::::: :::.	CGGAAGCGCGAACUUCGAAAG	Cleavage	length=145 10/10 +	1
osa-miR426	stout_9#4:10160402|10160557	5	-1	1	21	58	78	UUUUGGAAGUUUGUCCUUACG	:: ::: .:.:::::: :::.	CGGAAGCGCGAACUUCGAAAG	Cleavage	length=156 11/11 +	1
osa-miR437	stout_106#4:1406947|1407437	5	-1	1	21	287	307	AAAGUUAGAGAAGUUUGACUU	:.:::: :::.::::: :	CUCUUAAACGUCUUUAACUCU	Cleavage	length=342 2/2 +	1
osa-miR5076	stout_183#5:10985111|10990712	5	-1	1	22	250	271	GAAAUGGGAGCAGAGCAGGUUU	.:.::::.:: :::::: :	UUGCUUGCUUUGAUCCCAUCUG	Translation	length=392 8/8 +	1
osa-miR5076	stout_16#6:27973511|27974143	5	-1	1	22	68	89	GAAAUGGGAGCAGAGCAGGUUU	: : ::::::.:.:. ::::	UCAACAGCUCUGUUUCUCUUUC	Cleavage	length=331 3/3 +	1
osa-miR5079a	stout_35#6:2994849|2995408	5	-1	1	22	295	315	UUUGGAUCUGUUAUUUUGGUAU	::::..:::: .:::::::.	UGACCAGGAUAA-GGAUCCAAG	Translation	length=353 2/6 -	1
osa-miR5079a	stout_35#6:2994849|2995408	5	-1	1	22	300	320	UUUGGAUCUGUUAUUUUGGUAU	::::..:::: .:::::::.	UGACCAGGAUAA-GGAUCCAAG	Translation	length=358 3/6 -	1
osa-miR5079b	stout_35#6:2994849|2995408	5	-1	1	22	300	320	UUUGGAUCUGUUAUUUUGGUAU	::::..:::: .:::::::.	UGACCAGGAUAA-GGAUCCAAG	Translation	length=358 3/6 -	1
osa-miR5079b	stout_35#6:2994849|2995408	5	-1	1	22	295	315	UUUGGAUCUGUUAUUUUGGUAU	::::..:::: .:::::::.	UGACCAGGAUAA-GGAUCCAAG	Translation	length=353 2/6 -	1
osa-miR5149	stout_142#3:23151080|23151398	5	-1	1	22	205	226	GAGGAGCUGUGACGAUUUGGGA	...:.: :::. :.:::.:::	CUUUAGAGCGUUUCGGCUUCUC	Translation	length=319 7/7 -	1
osa-miR5149	stout_160#3:23151087|23151398	5	-1	1	22	198	219	GAGGAGCUGUGACGAUUUGGGA	...:.: :::. :.:::.:::	CUUUAGAGCGUUUCGGCUUCUC	Translation	length=312 206/206 -	1
osa-miR5150-3p	stout_86#4:5903100|5906077	5	-1	1	24	61	84	AGAAGCUGCAGCUGUCAGAAGCUC	:: ::: :: ::::::::	CUGGCACUAACAACUUCAGCUUCU	Cleavage	length=170 2/2 -	1
osa-miR529b	stout_65#7:7165669|7166079	5	-1	1	21	8	28	AGAAGAGAGAGAGUACAGCUU	: ::::::: .:.::::.	UUGAUGUACUCCUUUUCUUUC	Translation	length=325 43/195 -	1
osa-miR529b	stout_65#7:7165669|7166079	5	-1	1	21	8	28	AGAAGAGAGAGAGUACAGCUU	: ::::::: .:.::::.	UUGAUGUACUCCUUUUCUUUC	Translation	length=250 148/195 -	1
osa-miR529b	stout_65#7:7165669|7166079	5	-1	1	21	8	28	AGAAGAGAGAGAGUACAGCUU	: ::::::: .:.::::.	UUGAUGUACUCCUUUUCUUUC	Translation	length=238 2/195 -	1
osa-miR529b	stout_113#7:10982810|10982937	5	-1	1	21	95	115	AGAAGAGAGAGAGUACAGCUU	.: : .:::.:.::::::	UCUUUUUCUUCUUUUUCUUCU	Cleavage	length=128 1/1 +	1
osa-miR5338	stout_191#2:20240715|20241360	5	-1	1	21	159	179	UGAAGCUUCAGUUGGUUGUAU	: :::.::::.: ..::::.	AAACAGCCAAUUCGGGCUUUU	Cleavage	length=405 2/2 -	1
osa-miR5489	stout_213#3:8316761|8317837	5	-1	1	21	102	122	CAGGUGUUCUCGAUGGCUUCC	:::: :::: : :.::.:::	UGAAGGCAUCCAUAGCAUCUG	Translation	length=246 3/3 -	1
osa-miR5491	stout_211#3:18423296|18426962	5	-1	1	21	19	39	UGAAAUGGAGGCUCGUUGUAC	: .:.::::.::: ::::	CAAAGAUGAGCUUCCUUUUCC	Cleavage	length=128 2/2 -	1
osa-miR5512a	stout_63#3:8553668|8557481	5	-1	1	21	25	45	UAGGAUAUGGUAAUGCUAAAA	: :: .::: :::::::.:.	UAUUCCUAUUUCCAUAUCUUG	Translation	length=179 2/2 -	1
osa-miR5512b	stout_63#3:8553668|8557481	5	-1	1	21	25	45	UAGGAUAUGGUAAUGCUAAAA	: :: .::: :::::::.:.	UAUUCCUAUUUCCAUAUCUUG	Translation	length=179 2/2 -	1
osa-miR5525	stout_98#3:27103065|27106009	5	-1	1	22	7	28	UGAACCUUGGGAGCGAUCUGAA	::.::: .::::::::: ::	UUUAGACACUUCCCAAGGUGCA	Cleavage	length=189 4/4 -	1
osa-miR5532	stout_99#4:16538020|16539456	5	-1	1	22	36	57	AUGGAAUAUAUGACAAAGGUGG	::.: ::: ::: :::.:::	UAACUUCUGUGAUAAAUUUCAU	Cleavage	length=294 2/5 -	1
osa-miR5532	stout_99#4:16538020|16539456	5	-1	1	22	36	57	AUGGAAUAUAUGACAAAGGUGG	::.: ::: ::: :::.:::	UAACUUCUGUGAUAAAUUUCAU	Cleavage	length=245 2/5 -	1
osa-miR5537	stout_118#5:6254664|6256295	5	-1	1	22	687	708	AAUGUUUGUAUGGAUCGUUUGU	::::::::::::::	CACUCUCAUCCAUACAAACAUC	Cleavage	length=716 11/11 -	1
osa-miR5540	stout_141#3:37513450|37518445	5	-1	1	21	42	62	UUGUGCGAGAUCGACGGUAUA	:: :.::::: ::.:.:::	AAUCCUGUCGAGCUUGUACAU	Translation	length=216 2/2 -	1
osa-miR5542	stout_20#4:51083|51264	5	-1	1	21	2	21	UUUGAGAAGGUAUCAUGAGAU	.:::: :: :::::::::.	UCUUCAUAAU-CCUUCUCAAG	Translation	length=182 2/2 -	1
osa-miR5789	stout_100#3:7001267|7003096	5	-1	1	21	58	77	UGACUGAGCUUCGUUCGGUAU	:.:. :: ::::::::::::	CUGCUCAA-GAAGCUCAGUCA	Cleavage	length=157 2/2 +	1
osa-miR5794	stout_28#1:27165294|27166311	5	-1	1	21	99	118	UGAGGAAUCACUAGUAGUCGU	::: ::::: ::::.:::	CAAACU-CUAGUAAUUCUUCA	Cleavage	length=249 7/7 -	1
osa-miR5827	stout_184#5:3191835|3191960	5	-1	1	21	30	50	UUUGUUGCAAUUUGGACUACC	::::..: :: :::.::.:	UAUAGUUUAUAUAGCAGCAGA	Cleavage	length=126 1/1 +	1
osa-miR5827	stout_245#5:23742924|23743245	5	-1	1	21	58	78	UUUGUUGCAAUUUGGACUACC	:: :. :::::: ::::..	AUUACUUAAAAUUGAAACAGG	Cleavage	length=322 2/2 +	1
osa-miR5832	stout_108#7:8316323|8316630	5	-1	1	21	118	138	UUGGCGGAGCGGUUGCUGUCA	: .::: .:.:::.::.::.	GGUUAGCUGCUGCUUCGUCAG	Cleavage	length=308 2/2 -	1
osa-miR5832	stout_128#5:16399986|16402759	5	-1	1	21	99	119	UUGGCGGAGCGGUUGCUGUCA	:: :: .::::::::::	UUUCAAGAAGUGCUCCGCCAA	Cleavage	length=291 6/6 +	1
osa-miR5837.2	stout_142#3:23151080|23151398	5	-1	1	21	140	160	GGUGAUGUGGAGCGUUCGGCA	: .:.:.:.:::.:::: ::	AGAUGGAUGUUCCGCAUCUCC	Cleavage	length=319 7/7 -	1
osa-miR5837.2	stout_160#3:23151087|23151398	5	-1	1	21	133	153	GGUGAUGUGGAGCGUUCGGCA	: .:.:.:.:::.:::: ::	AGAUGGAUGUUCCGCAUCUCC	Cleavage	length=312 206/206 -	1
osa-miR7694-5p	stout_185#4:10159397|10165728	5	-1	1	24	270	293	AACCUAGUACUGGAUUAGUCACCA	:..: ::. ::::::::::	CAACGGUUCCUCUCGUACUAGGUU	Translation	length=335 26/26 -	1
osa-miR810b.2	stout_16#6:27973511|27974143	5	-1	1	20	1	20	AAGUGAUUUAAUUAUGCCGU	.:::: : ::. :::::::	CUGGCAAACUUGCAUCACUU	Cleavage	length=331 3/3 +	1
pab-miR3694	stout_201#2:14102878|14106749	5	-1	1	21	211	231	AUUAAGGGUGCGGGUGCGGCU	..:::.:: :::..::..:	CCUUGCAUCCCCACUUUUGGU	Translation	length=312 3/3 +	1
pab-miR3699	stout_179#1:344736|344831	5	-1	1	21	18	37	GACAGAAGAUAGACUUUGGUC	:.::.: ::: :::::::::	CAUCAGAUUCU-UCUUCUGUC	Translation	length=96 1/1 +	1
pde-miR171	stout_29#6:29059174|29059620	5	-1	1	21	136	156	UGAUUGAGCCGUGCCAAUAUC	::::: :..:: :::::.	AUUAUUGUCGUGGGUCAAUUU	Cleavage	length=198 2/2 -	1
pde-miR950	stout_157#4:10165547|10165683	5	-1	1	20	66	85	UCUGGUCCACGGUGGUUUAU	::.:.:::::: .:..::	CGAAGCUACCGUGCGCUGGA	Cleavage	length=137 6/6 +	1
pde-miR950	stout_2#4:10165478|10165683	5	-1	1	20	66	85	UCUGGUCCACGGUGGUUUAU	::.:.:::::: .:..::	CGAAGCUACCGUGCGCUGGA	Cleavage	length=206 3/3 +	1
pde-miR952a	stout_212#1:15962484|15969396	5	-1	1	20	144	163	AACAGAGCAUGCCAUUGGUG	:: .:::::..: ::::::	CAAUAAUGGUGUUCUCUGUA	Cleavage	length=186 2/2 +	1
pde-miR952b	stout_212#1:15962484|15969396	5	-1	1	20	144	163	AACAGAGCAUGCCAUUGGUG	:: .:::::..: ::::::	CAAUAAUGGUGUUCUCUGUA	Cleavage	length=186 2/2 +	1
ppt-miR1023b-3p	stout_40#6:20560904|20561071	5	-1	1	21	13	33	AGAGAAUUGAAGAGAGUGCAU	:::: :::::::: .::	GCCCACUAUCUUCAAUGUUCA	Cleavage	length=168 1/1 -	1
ppt-miR1024a	stout_7#4:14543700|14545059	5	-1	1	21	268	288	UCUGGUUGGAUUGUAGGCCUC	.::.::: :::.: :.:::.	UGGGUCUAGAAUUCUAUCAGG	Cleavage	length=633 84/84 +	1
ppt-miR1024b	stout_7#4:14543700|14545059	5	-1	1	21	268	288	UCUGGUUGGAUUGUAGGCCUC	.::.::: :::.: :.:::.	UGGGUCUAGAAUUCUAUCAGG	Cleavage	length=633 84/84 +	1
ppt-miR1026a	stout_7#4:14543700|14545059	5	-1	1	21	82	102	UGAGAAAGACUUGAGAGGACA	: :.::.:::. :::::.: :	UUUUCUUUCAGCUCUUUUUGA	Translation	length=633 84/84 +	1
ppt-miR1026b	stout_7#4:14543700|14545059	5	-1	1	21	82	102	UGAGAAAGACUUGAGAGGACA	: :.::.:::. :::::.: :	UUUUCUUUCAGCUCUUUUUGA	Translation	length=633 84/84 +	1
ppt-miR1031a	stout_192#7:3830539|3833275	5	-1	1	21	467	487	UCAAUGCUCUCUGGAGCUUCU	:.: ::.:::::..:::	UAAGGGACCGGAGAGUGUUGU	Cleavage	length=501 29/29 +	1
ppt-miR1031b	stout_192#7:3830539|3833275	5	-1	1	21	467	487	UCAAUGCUCUCUGGAGCUUCU	:.: ::.:::::..:::	UAAGGGACCGGAGAGUGUUGU	Cleavage	length=501 29/29 +	1
ppt-miR1041	stout_25#2:9018086|9019265	5	-1	1	21	211	231	UUUUCGGGUGAGAGUGGUCCU	:::: .:::::::: .::	UUGACCUUUCUCACCCUCGAA	Cleavage	length=517 7/12 +	1
ppt-miR1041	stout_25#2:9018086|9019265	5	-1	1	21	198	218	UUUUCGGGUGAGAGUGGUCCU	:::: .:::::::: .::	UUGACCUUUCUCACCCUCGAA	Cleavage	length=504 4/12 +	1
ppt-miR1047-5p	stout_190#7:17969512|17972232	5	-1	1	21	247	267	ACUAGGUAGUCCUUGAUUACA	:: ::::::: .:::::	UUCAAACAAGGACCGCCUAGC	Cleavage	length=285 5/5 -	1
ppt-miR1055	stout_213#3:8316761|8317837	5	-1	1	22	95	116	UUAGGGGUGUUUUCCAGUGACU	:: :.:: :::..::.:: ::.	AGACGCUUGAAGGCAUCCAUAG	Cleavage	length=246 3/3 -	1
ppt-miR1071-5p	stout_29#6:29059174|29059620	5	-1	1	21	21	41	GCGCAAUUCCCGAACGGGUAG	: :.:: ::: ::::::::.	CAAUCCAUUCUUGAAUUGCGU	Translation	length=198 2/2 -	1
ppt-miR1076-5p	stout_12#1:20458665|20464986	5	-1	1	21	199	219	UAUCACAAGGUGCGAUAAUUG	:: ::: .:::::::::	CCUUUCUCGAGCCUUGUGAUC	Cleavage	length=253 2/2 +	1
ppt-miR1211-5p	stout_212#1:15962484|15969396	5	-1	1	21	117	137	AGGGAGGGAUGGUUAUGCAAG	: : :: .: ::::.::::.:	CCUCCACGAGCAUCUCUCCUU	Cleavage	length=186 2/2 +	1
ppt-miR1220a	stout_191#2:20240715|20241360	5	-1	1	21	7	27	UUCCGGUGGUGAGGAAGAUAG	.:::::::.:::.: ::	AAGAUUUCCUCAUCACUGAAA	Cleavage	length=405 2/2 -	1
ppt-miR1220b	stout_191#2:20240715|20241360	5	-1	1	21	7	27	UUCCGGUGGUGAGGAAGAUAG	.:::::::.:::.: ::	AAGAUUUCCUCAUCACUGAAA	Cleavage	length=405 2/2 -	1
ppt-miR1222e	stout_2#4:10165478|10165683	5	-1	1	21	85	105	UUGAAGGAGUUCAGUGGUACA	::. ::::::: ::: .::	AUUAUGACUGAACGCCUCUAA	Cleavage	length=206 3/3 +	1
ppt-miR1222e	stout_157#4:10165547|10165683	5	-1	1	21	85	105	UUGAAGGAGUUCAGUGGUACA	::. ::::::: ::: .::	AUUAUGACUGAACGCCUCUAA	Cleavage	length=137 6/6 +	1
ppt-miR2079	stout_213#3:8316761|8317837	5	-1	1	21	196	216	AGAGUUGAUGUUGAUGACGCA	: ::: :: .::::::::	AUCCUCAACAUUAUCAACUCC	Translation	length=246 3/3 -	1
ppt-miR2083-5p	stout_12#1:20458665|20464986	5	-1	1	21	144	164	UUCUUGCACUCCUCCAUCUCU	: :: :::::: ::.:::	CAUGUUGUAGGAGUACAGGAA	Cleavage	length=253 2/2 +	1
ppt-miR419	stout_225#Scaffold000113:283337|283650	5	-1	1	21	81	101	UGAUGAAUGAUGACGAUGUAU	:::.:: :.::: ::.::::	AUAUAUGAUUAUCUUUUAUCA	Cleavage	length=237 3/3 -	1
ppt-miR529a	stout_150#1:27194627|27201835	5	-1	1	21	58	78	CGAAGAGAGAGAGCACAGCCC	:. :: .:.::::::::.	UUGUAGUAUUUUCUCUCUUUC	Cleavage	length=338 2/2 -	1
ppt-miR529b	stout_150#1:27194627|27201835	5	-1	1	21	58	78	CGAAGAGAGAGAGCACAGCCC	:. :: .:.::::::::.	UUGUAGUAUUUUCUCUCUUUC	Cleavage	length=338 2/2 -	1
ppt-miR529c	stout_150#1:27194627|27201835	5	-1	1	21	58	78	CGAAGAGAGAGAGCACAGCCC	:. :: .:.::::::::.	UUGUAGUAUUUUCUCUCUUUC	Cleavage	length=338 2/2 -	1
ppt-miR529d	stout_150#1:27194627|27201835	5	-1	1	21	58	78	AGAAGAGAGAGAGCACAGCCC	:. :: .:.::::::::.	UUGUAGUAUUUUCUCUCUUUC	Cleavage	length=338 2/2 -	1
ppt-miR529d	stout_113#7:10982810|10982937	5	-1	1	21	95	115	AGAAGAGAGAGAGCACAGCCC	.: : .:::.:.::::::	UCUUUUUCUUCUUUUUCUUCU	Cleavage	length=128 1/1 +	1
ppt-miR529e	stout_65#7:7165669|7166079	5	-1	1	21	8	28	AGAAGAGAGAGAGUACAGCCC	: ::::::: .:.::::.	UUGAUGUACUCCUUUUCUUUC	Translation	length=325 43/195 -	1
ppt-miR529e	stout_65#7:7165669|7166079	5	-1	1	21	8	28	AGAAGAGAGAGAGUACAGCCC	: ::::::: .:.::::.	UUGAUGUACUCCUUUUCUUUC	Translation	length=250 148/195 -	1
ppt-miR529e	stout_65#7:7165669|7166079	5	-1	1	21	8	28	AGAAGAGAGAGAGUACAGCCC	: ::::::: .:.::::.	UUGAUGUACUCCUUUUCUUUC	Translation	length=238 2/195 -	1
ppt-miR529e	stout_113#7:10982810|10982937	5	-1	1	21	95	115	AGAAGAGAGAGAGUACAGCCC	.: : .:::.:.::::::	UCUUUUUCUUCUUUUUCUUCU	Cleavage	length=128 1/1 +	1
ppt-miR529f	stout_65#7:7165669|7166079	5	-1	1	21	8	28	AGAAGAGAGAGAGUACAGCCC	: ::::::: .:.::::.	UUGAUGUACUCCUUUUCUUUC	Translation	length=325 43/195 -	1
ppt-miR529f	stout_65#7:7165669|7166079	5	-1	1	21	8	28	AGAAGAGAGAGAGUACAGCCC	: ::::::: .:.::::.	UUGAUGUACUCCUUUUCUUUC	Translation	length=250 148/195 -	1
ppt-miR529f	stout_65#7:7165669|7166079	5	-1	1	21	8	28	AGAAGAGAGAGAGUACAGCCC	: ::::::: .:.::::.	UUGAUGUACUCCUUUUCUUUC	Translation	length=238 2/195 -	1
ppt-miR529f	stout_113#7:10982810|10982937	5	-1	1	21	95	115	AGAAGAGAGAGAGUACAGCCC	.: : .:::.:.::::::	UCUUUUUCUUCUUUUUCUUCU	Cleavage	length=128 1/1 +	1
ppt-miR536a	stout_221#5:19187650|19188327	5	-1	1	22	225	246	UUCGUGCCAAGCUGUGUGCAAC	: :.::.: :::::.:.::.	ACUACGCAUAACUUGGUAUGAG	Cleavage	length=300 10/10 -	1
ppt-miR536b	stout_221#5:19187650|19188327	5	-1	1	22	225	246	UUCGUGCCAAGCUGUGUGCAAC	: :.::.: :::::.:.::.	ACUACGCAUAACUUGGUAUGAG	Cleavage	length=300 10/10 -	1
ppt-miR536d	stout_221#5:19187650|19188327	5	-1	1	22	225	246	UUCGUGCCAAGCUGUGUGCAAC	: :.::.: :::::.:.::.	ACUACGCAUAACUUGGUAUGAG	Cleavage	length=300 10/10 -	1
ppt-miR536e	stout_221#5:19187650|19188327	5	-1	1	22	225	246	UUCGUGCCAAGCUGUGUGCAAC	: :.::.: :::::.:.::.	ACUACGCAUAACUUGGUAUGAG	Cleavage	length=300 10/10 -	1
ppt-miR536f	stout_221#5:19187650|19188327	5	-1	1	20	227	246	UUCGUGCCAAGCUGUGUGCA	: :.::.: :::::.:.::.	UACGCAUAACUUGGUAUGAG	Cleavage	length=300 10/10 -	1
ppt-miR538a	stout_41#4:10160554|10160888	5	-1	1	22	308	329	UUGCAUGGAGUCUAUGUCUGGA	.:. : ::..::::::..:	AGAGGGGAAAGGUUCCAUGUGA	Cleavage	length=335 9/9 +	1
ppt-miR538a	stout_27#4:10160554|10160875	5	-1	1	22	295	316	UUGCAUGGAGUCUAUGUCUGGA	.:. : ::..::::::..:	AGAGGGGAAAGGUUCCAUGUGA	Cleavage	length=322 467/467 +	1
ppt-miR538a	stout_219#4:10160554|10160834	5	-1	1	22	254	275	UUGCAUGGAGUCUAUGUCUGGA	.:. : ::..::::::..:	AGAGGGGAAAGGUUCCAUGUGA	Cleavage	length=281 11/11 +	1
ppt-miR538b	stout_41#4:10160554|10160888	5	-1	1	22	308	329	UUGCAUGGAGUCUAUGUCUGGA	.:. : ::..::::::..:	AGAGGGGAAAGGUUCCAUGUGA	Cleavage	length=335 9/9 +	1
ppt-miR538b	stout_27#4:10160554|10160875	5	-1	1	22	295	316	UUGCAUGGAGUCUAUGUCUGGA	.:. : ::..::::::..:	AGAGGGGAAAGGUUCCAUGUGA	Cleavage	length=322 467/467 +	1
ppt-miR538b	stout_219#4:10160554|10160834	5	-1	1	22	254	275	UUGCAUGGAGUCUAUGUCUGGA	.:. : ::..::::::..:	AGAGGGGAAAGGUUCCAUGUGA	Cleavage	length=281 11/11 +	1
ppt-miR538c	stout_41#4:10160554|10160888	5	-1	1	22	308	329	UUGCAUGGAGUCUAUGUCUGGA	.:. : ::..::::::..:	AGAGGGGAAAGGUUCCAUGUGA	Cleavage	length=335 9/9 +	1
ppt-miR538c	stout_27#4:10160554|10160875	5	-1	1	22	295	316	UUGCAUGGAGUCUAUGUCUGGA	.:. : ::..::::::..:	AGAGGGGAAAGGUUCCAUGUGA	Cleavage	length=322 467/467 +	1
ppt-miR538c	stout_219#4:10160554|10160834	5	-1	1	22	254	275	UUGCAUGGAGUCUAUGUCUGGA	.:. : ::..::::::..:	AGAGGGGAAAGGUUCCAUGUGA	Cleavage	length=281 11/11 +	1
ppt-miR900-3p	stout_7#4:14543700|14545059	5	-1	1	21	478	497	UGUGUUCUUGUACCUGGGAAG	:::: :::::: ::::::	GGCCCCAAGUACAA-AACACA	Cleavage	length=633 84/84 +	1
ppt-miR902d-3p	stout_70#4:21742310|21742491	5	-1	1	20	156	175	AUGAAGGUCUGCAUCGUAGC	.: :::::: ::..::::	UUUUCGAUGCUGAUUUUCAA	Translation	length=182 2/2 +	1
ppt-miR902i-3p	stout_70#4:21742310|21742491	5	-1	1	21	155	175	UGGAGGAUCUGCAUCGUAAAC	::: :::::: :::..:: :	AUUUUCGAUGCUGAUUUUCAA	Translation	length=182 2/2 +	1
pta-miR1315	stout_225#Scaffold000113:283337|283650	5	-1	1	21	53	73	UGGAGGCCUGUCAGGUUCCCA	:: :..::: : :::::::	AUGGCAUUUGAGAUGCCUCCA	Translation	length=237 3/3 -	1
pta-miR159c	stout_118#5:6254664|6256295	5	-1	1	21	90	110	CUUGGAUUGAAGGGAGCUCCC	:: :::::: ::::.. ::	UUGAACUCCCUCCAAUUUUAG	Translation	length=716 11/11 -	1
pta-miR952b	stout_212#1:15962484|15969396	5	-1	1	20	144	163	AACUGAGAAUGCCAUUGGUG	:: .:::::..::::: ::	CAAUAAUGGUGUUCUCUGUA	Cleavage	length=186 2/2 +	1
ptc-miR159d	stout_118#5:6254664|6256295	5	-1	1	21	90	110	CUUGGAUUGAAGGGAGCUCCU	:: :::::: ::::.. ::	UUGAACUCCCUCCAAUUUUAG	Translation	length=716 11/11 -	1
ptc-miR159e	stout_142#3:23151080|23151398	5	-1	1	21	176	196	CUUGGGGUGAAGGGAGCUCCU	::: :.:::. :::::.:	UUUAGCACUCUUUCCCCCAGG	Cleavage	length=319 7/7 -	1
ptc-miR159e	stout_160#3:23151087|23151398	5	-1	1	21	169	189	CUUGGGGUGAAGGGAGCUCCU	::: :.:::. :::::.:	UUUAGCACUCUUUCCCCCAGG	Cleavage	length=312 206/206 -	1
ptc-miR164a	stout_148#7:11264363|11265377	5	-1	1	21	218	238	UGGAGAAGCAGGGCACGUGCA	:.::::.:: .::.:.::	UCAAUGUGCUCUCUUUUUUCA	Cleavage	length=340 3/3 +	1
ptc-miR164b	stout_148#7:11264363|11265377	5	-1	1	21	218	238	UGGAGAAGCAGGGCACGUGCA	:.::::.:: .::.:.::	UCAAUGUGCUCUCUUUUUUCA	Cleavage	length=340 3/3 +	1
ptc-miR164c	stout_148#7:11264363|11265377	5	-1	1	21	218	238	UGGAGAAGCAGGGCACGUGCA	:.::::.:: .::.:.::	UCAAUGUGCUCUCUUUUUUCA	Cleavage	length=340 3/3 +	1
ptc-miR164d	stout_148#7:11264363|11265377	5	-1	1	21	218	238	UGGAGAAGCAGGGCACGUGCA	:.::::.:: .::.:.::	UCAAUGUGCUCUCUUUUUUCA	Cleavage	length=340 3/3 +	1
ptc-miR164e	stout_148#7:11264363|11265377	5	-1	1	21	218	238	UGGAGAAGCAGGGCACGUGCA	:.::::.:: .::.:.::	UCAAUGUGCUCUCUUUUUUCA	Cleavage	length=340 3/3 +	1
ptc-miR171a-3p	stout_148#7:11264363|11265377	5	-1	1	21	80	100	UUGAGCCGUGCCAAUAUCACG	: :::::::.::::: :	UUAAAAAUUGGCAUGGCUCCA	Cleavage	length=340 3/3 +	1
ptc-miR171b	stout_148#7:11264363|11265377	5	-1	1	21	80	100	UUGAGCCGUGCCAAUAUCACG	: :::::::.::::: :	UUAAAAAUUGGCAUGGCUCCA	Cleavage	length=340 3/3 +	1
ptc-miR171e	stout_29#6:29059174|29059620	5	-1	1	21	136	156	UGAUUGAGCCGUGCCAAUAUC	::::: :..:: :::::.	AUUAUUGUCGUGGGUCAAUUU	Cleavage	length=198 2/2 -	1
ptc-miR171f	stout_29#6:29059174|29059620	5	-1	1	21	136	156	UGAUUGAGCCGUGCCAAUAUC	::::: :..:: :::::.	AUUAUUGUCGUGGGUCAAUUU	Cleavage	length=198 2/2 -	1
ptc-miR171g-3p	stout_29#6:29059174|29059620	5	-1	1	21	136	156	UGAUUGAGCCGUGCCAAUAUC	::::: :..:: :::::.	AUUAUUGUCGUGGGUCAAUUU	Cleavage	length=198 2/2 -	1
ptc-miR171g-5p	stout_183#5:10985111|10990712	5	-1	1	21	51	71	UGUUGGGAUGGCUCAAUCAUG	.:::: :: : .:::::::.	AGUGAUAGAACGGUCCCAACG	Translation	length=392 8/8 +	1
ptc-miR171h-3p	stout_29#6:29059174|29059620	5	-1	1	21	136	156	UGAUUGAGCCGUGCCAAUAUC	::::: :..:: :::::.	AUUAUUGUCGUGGGUCAAUUU	Cleavage	length=198 2/2 -	1
ptc-miR171h-5p	stout_183#5:10985111|10990712	5	-1	1	21	51	71	UGUUGGGAUGGCUCAAUCAUA	.:::: :: : .:::::::.	AGUGAUAGAACGGUCCCAACG	Translation	length=392 8/8 +	1
ptc-miR171i	stout_29#6:29059174|29059620	5	-1	1	21	136	156	UGAUUGAGCCGUGCCAAUAUC	::::: :..:: :::::.	AUUAUUGUCGUGGGUCAAUUU	Cleavage	length=198 2/2 -	1
ptc-miR172b-5p	stout_118#5:6254664|6256295	5	-1	1	21	112	132	GGAGCAUCAUCAAGAUUCACA	:::: .:::: :.::: ::	ACUGAAGUUUGACGGUGCCCC	Cleavage	length=716 11/11 -	1
ptc-miR172g-5p	stout_118#5:6254664|6256295	5	-1	1	21	112	132	GGAGCAUCAUCAAGAUUCACA	:::: .:::: :.::: ::	ACUGAAGUUUGACGGUGCCCC	Cleavage	length=716 11/11 -	1
ptc-miR395a	stout_108#7:8316323|8316630	5	-1	1	21	24	43	CUGAAGGGUUUGGAGGAACUC	:::.: ::::::::: ::	UUGUUUC-CCAAACCCUCCAU	Cleavage	length=308 2/2 -	1
ptc-miR397c	stout_190#7:17969512|17972232	5	-1	1	21	57	77	UCAAUGAGUGGAGCUUUGAUG	:::.: : .:::::::::	GUUCAGAUAUAUACUCAUUGA	Translation	length=285 5/5 -	1
ptc-miR398a	stout_142#3:23151080|23151398	5	-1	1	21	229	249	UGUGUUCUCAGGUCACCCCUU	::: :: ::. :::::..::	CAGGAGUUACUGGAGAAUGCA	Translation	length=319 7/7 -	1
ptc-miR398a	stout_160#3:23151087|23151398	5	-1	1	21	222	242	UGUGUUCUCAGGUCACCCCUU	::: :: ::. :::::..::	CAGGAGUUACUGGAGAAUGCA	Translation	length=312 206/206 -	1
ptc-miR399e	stout_160#3:23151087|23151398	5	-1	1	21	236	256	CGCCAAAGGAGAGUUGCCCUC	:: :::.:::::: :::::	GAAUGCAGCUCUCCAUUGGCA	Cleavage	length=312 206/206 -	1
ptc-miR399e	stout_142#3:23151080|23151398	5	-1	1	21	243	263	CGCCAAAGGAGAGUUGCCCUC	:: :::.:::::: :::::	GAAUGCAGCUCUCCAUUGGCA	Cleavage	length=319 7/7 -	1
ptc-miR399h	stout_160#3:23151087|23151398	5	-1	1	21	236	256	UGCCAAAGGAGAGUUUCCCUG	: :.:::::: ::::::	GAAUGCAGCUCUCCAUUGGCA	Cleavage	length=312 206/206 -	1
ptc-miR399h	stout_142#3:23151080|23151398	5	-1	1	21	243	263	UGCCAAAGGAGAGUUUCCCUG	: :.:::::: ::::::	GAAUGCAGCUCUCCAUUGGCA	Cleavage	length=319 7/7 -	1
ptc-miR399h	stout_245#5:23742924|23743245	5	-1	1	21	245	265	UGCCAAAGGAGAGUUUCCCUG	:: :. :::::: ::::::	AAGCGGUCCUCUCCCUUGGCA	Cleavage	length=322 2/2 +	1
ptc-miR477a-3p	stout_252#5:8005998|8006153	5	-1	1	21	13	33	GGAUGCCUUUGGGGGAGAUUG	.:::: ::. :.:::: :::	AGAUCUGCCUAAGAGGCUUCC	Translation	length=156 2/2 -	1
ptc-miR6422	stout_213#3:8316761|8317837	5	-1	1	21	157	177	UGUGAUAAUGAAGGCUAUGGU	:.. : ::::::::::.::	AUUUGAUCCUUCAUUAUUACU	Cleavage	length=246 3/3 -	1
ptc-miR6426a	stout_237#6:10325217|10325332	5	-1	1	21	38	58	GUGGAGACAUGGAAGUGAAGA	::: ..: :.:::::.::.:.	UCUCUGCGUUCAUGUUUCUAU	Cleavage	length=116 1/1 +	1
ptc-miR6426b	stout_237#6:10325217|10325332	5	-1	1	21	38	58	GUGGAGACAUGGAAGUGAAGA	::: ..: :.:::::.::.:.	UCUCUGCGUUCAUGUUUCUAU	Cleavage	length=116 1/1 +	1
ptc-miR6431	stout_53#5:19648752|19653266	5	-1	1	22	75	96	UUAUGUGGCAUAAAAGAAUCAA	: :.::. :::.:::.: ::.:	UGGGUUUCUUUGUGCUAAAUGA	Cleavage	length=185 2/2 -	1
ptc-miR6439a	stout_10#6:7460152|7460292	5	-1	1	21	109	129	CCAAAUGAAGAAGCAGAAGCC	::::: ::::::::::	UACUUCUUCUUCUUCAUUCUU	Cleavage	length=141 2/2 +	1
ptc-miR6440a	stout_172#5:19474707|19480942	5	-1	1	21	121	141	GAGUUUGAUCGAUUUCGAGUU	: .:: ::: ::::::::	UCCAUGACAUCUAUCAAACUG	Translation	length=187 2/2 +	1
ptc-miR6440b	stout_172#5:19474707|19480942	5	-1	1	21	121	141	GAGUUUGAUCGAUUUCGAGUU	: .:: ::: ::::::::	UCCAUGACAUCUAUCAAACUG	Translation	length=187 2/2 +	1
ptc-miR6440c	stout_172#5:19474707|19480942	5	-1	1	21	121	141	GAGUUUGAUCGAUUUCGAGUU	: .:: ::: ::::::::	UCCAUGACAUCUAUCAAACUG	Translation	length=187 2/2 +	1
ptc-miR6440d	stout_172#5:19474707|19480942	5	-1	1	21	121	141	GAGUUUGAUCGAUUUCGAGUU	: .:: ::: ::::::::	UCCAUGACAUCUAUCAAACUG	Translation	length=187 2/2 +	1
ptc-miR6444	stout_40#6:20560904|20561071	5	-1	1	21	132	152	UAGGAAAAUUAGAGAUUAUGU	: ::.::::.:::::. :	CUUUCAUUUCUAGUUUUCUCA	Cleavage	length=168 1/1 -	1
ptc-miR6446	stout_213#3:8316761|8317837	5	-1	1	21	13	33	UUGCUGGGUCCUGAUGAUGGA	:.::::: :::::.:.: ::	UUCAUCACCAGGAUCUAUAAA	Cleavage	length=246 3/3 -	1
ptc-miR6450a	stout_173#4:3410613|3411340	5	-1	1	21	18	38	CUUUGUCAGGACUCAAGGCUA	:: .:::: :..:::::::	CAGAUUUGAAUUUUGACAAAU	Cleavage	length=66 2/2 -	1
ptc-miR6459a-5p	stout_247#4:20999252|21009762	5	-1	1	21	38	58	AGCUCAAGCACAAAUUCGAUC	:.::: : ::: ::::::::	GGUCGUAGUUGGACUUGAGCU	Translation	length=78 8/8 +	1
ptc-miR6462a	stout_94#1:2266698|2266852	5	-1	1	21	19	38	UCUCUUAUGCAUUUUUGUCCC	::: ::::::: :::::::	AGGAAAAAAAUG-AUAAGAGC	Cleavage	length=155 1/1 -	1
ptc-miR6462b	stout_94#1:2266698|2266852	5	-1	1	21	19	38	UCUCUUAUGCAUUUUUGUCCC	::: ::::::: :::::::	AGGAAAAAAAUG-AUAAGAGC	Cleavage	length=155 1/1 -	1
ptc-miR6462c-3p	stout_94#1:2266698|2266852	5	-1	1	21	19	38	UCUCUUAUGCAUUUUUGUCCC	::: ::::::: :::::::	AGGAAAAAAAUG-AUAAGAGC	Cleavage	length=155 1/1 -	1
ptc-miR6462d	stout_94#1:2266698|2266852	5	-1	1	21	19	38	UCUCUUAUGCAUUUUUGUCCC	::: ::::::: :::::::	AGGAAAAAAAUG-AUAAGAGC	Cleavage	length=155 1/1 -	1
ptc-miR6476a	stout_221#5:19187650|19188327	5	-1	1	20	192	211	UCAGUGGAGAUGAAACAUGA	: ::::::::. .::: ::	ACCUGUUUCAUUAUCACAGA	Cleavage	length=300 10/10 -	1
ptc-miR6476b	stout_221#5:19187650|19188327	5	-1	1	20	192	211	UCAGUGGAGAUGAAACAUGA	: ::::::::. .::: ::	ACCUGUUUCAUUAUCACAGA	Cleavage	length=300 10/10 -	1
[truncated: 252 more rows]
