# Supplementary material for: Genome wide identification of lncRNAs and circRNAs having regulatory role in fruit shelf life in health crop cucumber (Cucumis sativus L.)
Source: Front Plant Sci. 2022 Aug 3;13:884476. doi: 10.3389/fpls.2022.884476 (PMC9383263; doi:10.3389/fpls.2022.884476)
Supplement: Supplementary file 11 [file Table_11.XLSX]

## Sheet: Sheet1
Supplementary Table S11. Differentially expressed circular RNA
CircRNA	Transcript	1A-1B		1A-2A		1B-2B		2A-2B
		Fold change	p-value	Fold change	p-value	Fold change	p-value	Fold change	p-value
stout_1	TRINITY_DN14188_c4_g4_i3					-5.56908	0.00117828
stout_2	TRINITY_DN14188_c4_g3_i2					-5.56908	0.00117828
stout_8	TRINITY_DN14188_c4_g4_i3					-5.56908	0.00117828
stout_9	TRINITY_DN14188_c4_g4_i3					-5.56908	0.00117828
stout_14	TRINITY_DN14188_c4_g3_i2					-5.56908	0.00117828
stout_17	TRINITY_DN14188_c4_g4_i3					-5.56908	0.00117828
stout_19	TRINITY_DN14188_c4_g4_i3					-5.56908	0.00117828
stout_20	TRINITY_DN11163_c1_g7_i2	1.7504	0.00170604
stout_24	TRINITY_DN14188_c4_g4_i3					-5.56908	0.00117828
stout_29	TRINITY_DN12763_c0_g1_i32	-1.93828	0.00250626
stout_37	TRINITY_DN14188_c4_g4_i3					-5.56908	0.00117828
stout_40	TRINITY_DN12772_c0_g6_i3							7.98851	2.89213e-05
stout_49	TRINITY_DN14188_c4_g4_i3					-5.56908	0.00117828
stout_51	TRINITY_DN14188_c4_g4_i3					-5.56908	0.00117828
stout_55	TRINITY_DN14188_c4_g4_i3					-5.56908	0.00117828
stout_56	TRINITY_DN14188_c4_g4_i3					-5.56908	0.00117828
stout_70	TRINITY_DN10892_c1_g1_i20	-5.49916	0.00090439			9.65314	6.1064e-05
stout_71	TRINITY_DN14188_c4_g4_i3					-5.56908	0.00117828
stout_79	TRINITY_DN14576_c1_g1_i36			-7.4233	0.000228522
stout_92	TRINITY_DN12956_c1_g1_i25					-7.949	0.00245902
stout_100	TRINITY_DN12207_c0_g1_i13					8.11928	0.00134043
stout_109	TRINITY_DN14188_c4_g4_i3					-5.56908	0.00117828
stout_110	TRINITY_DN9807_c0_g1_i7			11.643	2.2103e-27	8.67961	0.000332437
stout_123	TRINITY_DN14188_c4_g4_i3					-5.56908	0.00117828
stout_124	TRINITY_DN14188_c4_g3_i2					-5.56908	0.00117828
stout_134	TRINITY_DN12790_c0_g5_i4	1.86351	0.000770681
stout_143	TRINITY_DN14188_c4_g4_i3					-5.56908	0.00117828
stout_147	TRINITY_DN14188_c4_g4_i3					-5.56908	0.00117828
stout_153	TRINITY_DN14511_c0_g1_i23			-2.28551	0.00128353
stout_157	TRINITY_DN14188_c4_g3_i2					-5.56908	0.00117828
stout_158	TRINITY_DN14188_c4_g4_i3					-5.56908	0.00117828
stout_163	TRINITY_DN14582_c1_g1_i30					7.913	0.00223025
stout_165	TRINITY_DN14188_c4_g4_i3					-5.56908	0.00117828
stout_170	TRINITY_DN14188_c4_g4_i3					-5.56908	0.00117828
stout_172	TRINITY_DN14345_c0_g2_i6			2.85127	1.01448e-07	3.11645	0.000168918
stout_173	TRINITY_DN9489_c0_g1_i13	-7.48843	0.00297104
stout_175	TRINITY_DN14188_c4_g4_i3					-5.56908	0.00117828
stout_177	TRINITY_DN14188_c4_g4_i3					-5.56908	0.00117828
stout_187	TRINITY_DN14573_c0_g1_i16			7.5631	0.000156116
stout_199	TRINITY_DN14188_c4_g4_i3					-5.56908	0.00117828
stout_208	TRINITY_DN14188_c4_g4_i3					-5.56908	0.00117828
stout_209	TRINITY_DN9807_c0_g1_i7			11.643	2.2103e-27	8.67961	0.000332437
stout_213	TRINITY_DN13819_c0_g2_i7			-7.09037	0.00191344
stout_215	TRINITY_DN14188_c4_g4_i3					-5.56908	0.00117828
stout_217	TRINITY_DN13671_c0_g1_i5					-2.5081	0.00157309
stout_220	TRINITY_DN14489_c5_g1_i19	2.13986	0.00251676
stout_223	TRINITY_DN14188_c4_g4_i3					-5.56908	0.00117828
stout_230	TRINITY_DN14188_c4_g4_i3					-5.56908	0.00117828
stout_237	TRINITY_DN12216_c0_g1_i17					-3.44006	0.000700261	-3.03562	0.000186732
stout_240	TRINITY_DN14188_c4_g4_i3					-5.56908	0.00117828
stout_252	TRINITY_DN13008_c2_g6_i3					-8.98437	0.000157284
