# Supplementary material for: Genome wide identification of lncRNAs and circRNAs having regulatory role in fruit shelf life in health crop cucumber (Cucumis sativus L.)
Source: Front Plant Sci. 2022 Aug 3;13:884476. doi: 10.3389/fpls.2022.884476 (PMC9383263; doi:10.3389/fpls.2022.884476)
Supplement: Supplementary file 12 [file Table_12.XLSX]

## Sheet: 1a1b
Supplementary Table S11. Interactions in miRNA-lncRNA and miRNA-mRNA for the comparison set 1A:1B
source	target	code source	code target
osa-miR3979-5p	TRINITY_DN13667_c0_g4_i1	mirna	lncrna
tae-miR9773	TRINITY_DN13953_c2_g7_i2	mirna	lncrna
mtr-miR5212-5p	TRINITY_DN13541_c1_g2_i2	mirna	lncrna
mtr-miR5239	TRINITY_DN13984_c2_g1_i1	mirna	lncrna
zma-miR166j-5p	TRINITY_DN13541_c1_g2_i2	mirna	lncrna
ptc-miR171a-5p	TRINITY_DN11049_c1_g1_i2	mirna	lncrna
osa-miR1873	TRINITY_DN11934_c0_g6_i1	mirna	lncrna
ahy-miR156c	TRINITY_DN11934_c0_g6_i1	mirna	lncrna
far-miR156b	TRINITY_DN11934_c0_g6_i1	mirna	lncrna
gma-miR6299	TRINITY_DN12616_c1_g4_i4	mirna	lncrna
mdm-miR156t	TRINITY_DN11934_c0_g6_i1	mirna	lncrna
mdm-miR156u	TRINITY_DN11934_c0_g6_i1	mirna	lncrna
mdm-miR156v	TRINITY_DN11934_c0_g6_i1	mirna	lncrna
mdm-miR156w	TRINITY_DN11934_c0_g6_i1	mirna	lncrna
osa-miR171c-5p	TRINITY_DN11049_c1_g1_i2	mirna	lncrna
ptc-miR478e	TRINITY_DN13984_c2_g1_i1	mirna	lncrna
smo-miR1088-5p	TRINITY_DN11934_c0_g6_i1	mirna	lncrna
vvi-miR156h	TRINITY_DN11934_c0_g6_i1	mirna	lncrna
vvi-miR395n	TRINITY_DN11934_c0_g6_i1	mirna	lncrna
mtr-miR2655b	TRINITY_DN14709_c1_g2_i3	mirna	lncrna
aly-miR156h-3p	TRINITY_DN13511_c5_g6_i1	mirna	lncrna
aly-miR3441-5p.2	TRINITY_DN13541_c1_g2_i2	mirna	lncrna
ahy-miR156a	TRINITY_DN11934_c0_g6_i1	mirna	lncrna
gso-miR1508a	TRINITY_DN13265_c2_g1_i4	mirna	lncrna
vvi-miR2111-3p	TRINITY_DN14709_c1_g2_i3	mirna	lncrna
csi-miR3951	TRINITY_DN11934_c0_g6_i1	mirna	lncrna
csi-miR3951	TRINITY_DN14076_c4_g7_i1	mirna	lncrna
gma-miR1508c	TRINITY_DN13265_c2_g1_i4	mirna	lncrna
ath-miR5021	TRINITY_DN11608_c3_g1_i1	mirna	lncrna
ath-miR5648-5p	TRINITY_DN13760_c0_g4_i1	mirna	lncrna
ath-miR156i	TRINITY_DN11934_c0_g6_i1	mirna	lncrna
ath-miR156j	TRINITY_DN11934_c0_g6_i1	mirna	lncrna
osa-miR5797	TRINITY_DN11450_c3_g1_i1	mirna	lncrna
osa-miR5797	TRINITY_DN11049_c1_g1_i2	mirna	lncrna
hvu-miR6180	TRINITY_DN11934_c0_g6_i1	mirna	lncrna
hpa-miR156a	TRINITY_DN11934_c0_g6_i1	mirna	lncrna
sbi-miR6234a-5p	TRINITY_DN11450_c3_g1_i1	mirna	lncrna
sbi-miR6234b-5p	TRINITY_DN11450_c3_g1_i1	mirna	lncrna
bdi-miR7782-3p	TRINITY_DN14076_c4_g7_i1	mirna	lncrna
stu-miR7982a	TRINITY_DN10752_c1_g1_i2	mirna	lncrna
stu-miR7982b	TRINITY_DN10752_c1_g1_i2	mirna	lncrna
stu-miR171b-5p	TRINITY_DN11049_c1_g1_i2	mirna	lncrna
gra-miR8786a	TRINITY_DN14148_c2_g9_i1	mirna	lncrna
gra-miR8786b	TRINITY_DN14148_c2_g9_i1	mirna	lncrna
gra-miR8778	TRINITY_DN13552_c3_g2_i1	mirna	lncrna
sly-miR9473-3p	TRINITY_DN13541_c1_g2_i2	mirna	lncrna
bdi-miR156j	TRINITY_DN11934_c0_g6_i1	mirna	lncrna
ahy-miR156a	Csa_3G117960	mirna	mrna
ahy-miR156a	Csa_1G001450	mirna	mrna
ahy-miR156a	Csa_1G051590	mirna	mrna
ahy-miR156a	Csa_3G809420	mirna	mrna
ahy-miR156a	Csa_6G094760	mirna	mrna
ahy-miR156a	Csa_1G039890	mirna	mrna
ahy-miR156a	Csa_1G015680	mirna	mrna
ahy-miR156a	Csa_1G074980	mirna	mrna
ahy-miR156a	Csa_4G631590	mirna	mrna
ahy-miR156c	Csa_3G809420	mirna	mrna
ahy-miR156c	Csa_6G094760	mirna	mrna
ahy-miR156c	Csa_1G074980	mirna	mrna
ath-miR156i	Csa_1G074980	mirna	mrna
ath-miR156i	Csa_4G631590	mirna	mrna
ath-miR156i	Csa_3G117960	mirna	mrna
ath-miR156i	Csa_1G001450	mirna	mrna
ath-miR156i	Csa_1G051590	mirna	mrna
ath-miR156i	Csa_3G809420	mirna	mrna
ath-miR156i	Csa_6G094760	mirna	mrna
ath-miR156i	Csa_1G039890	mirna	mrna
ath-miR156i	Csa_1G015680	mirna	mrna
ath-miR156j	Csa_3G117960	mirna	mrna
ath-miR156j	Csa_1G001450	mirna	mrna
ath-miR156j	Csa_1G051590	mirna	mrna
ath-miR156j	Csa_3G809420	mirna	mrna
ath-miR156j	Csa_6G094760	mirna	mrna
ath-miR156j	Csa_1G039890	mirna	mrna
ath-miR156j	Csa_1G015680	mirna	mrna
ath-miR156j	Csa_1G074980	mirna	mrna
ath-miR156j	Csa_4G631590	mirna	mrna
ath-miR5021	Csa_1G423100	mirna	mrna
ath-miR5021	Csa_2G225360	mirna	mrna
bdi-miR156j	Csa_3G117960	mirna	mrna
bdi-miR156j	Csa_1G001450	mirna	mrna
bdi-miR156j	Csa_1G051590	mirna	mrna
bdi-miR156j	Csa_3G809420	mirna	mrna
bdi-miR156j	Csa_6G094760	mirna	mrna
bdi-miR156j	Csa_1G039890	mirna	mrna
bdi-miR156j	Csa_1G015680	mirna	mrna
bdi-miR156j	Csa_1G074980	mirna	mrna
bdi-miR156j	Csa_4G631590	mirna	mrna
far-miR156b	Csa_3G809420	mirna	mrna
far-miR156b	Csa_6G094760	mirna	mrna
far-miR156b	Csa_1G074980	mirna	mrna
hpa-miR156a	Csa_3G117960	mirna	mrna
hpa-miR156a	Csa_1G001450	mirna	mrna
hpa-miR156a	Csa_1G051590	mirna	mrna
hpa-miR156a	Csa_3G809420	mirna	mrna
hpa-miR156a	Csa_6G094760	mirna	mrna
hpa-miR156a	Csa_1G039890	mirna	mrna
hpa-miR156a	Csa_1G015680	mirna	mrna
hpa-miR156a	Csa_1G074980	mirna	mrna
hpa-miR156a	Csa_4G631590	mirna	mrna
mdm-miR156t	Csa_3G809420	mirna	mrna
mdm-miR156t	Csa_6G094760	mirna	mrna
mdm-miR156t	Csa_1G074980	mirna	mrna
mdm-miR156u	Csa_3G809420	mirna	mrna
mdm-miR156u	Csa_6G094760	mirna	mrna
mdm-miR156u	Csa_1G074980	mirna	mrna
mdm-miR156v	Csa_3G809420	mirna	mrna
mdm-miR156v	Csa_6G094760	mirna	mrna
mdm-miR156v	Csa_1G074980	mirna	mrna
mdm-miR156w	Csa_3G809420	mirna	mrna
mdm-miR156w	Csa_6G094760	mirna	mrna
mdm-miR156w	Csa_1G074980	mirna	mrna
vvi-miR156h	Csa_3G117960	mirna	mrna
vvi-miR156h	Csa_1G001450	mirna	mrna
vvi-miR156h	Csa_1G051590	mirna	mrna
vvi-miR156h	Csa_3G809420	mirna	mrna
vvi-miR156h	Csa_6G094760	mirna	mrna
vvi-miR156h	Csa_1G039890	mirna	mrna
vvi-miR156h	Csa_1G015680	mirna	mrna
vvi-miR156h	Csa_1G074980	mirna	mrna
vvi-miR156h	Csa_4G631590	mirna	mrna
ahy-miR156a	Csa_6G517960	mirna	mrna
ath-miR156i	Csa_6G517960	mirna	mrna
ath-miR156j	Csa_6G517960	mirna	mrna
ath-miR5021	Csa_4G561180	mirna	mrna
ath-miR5021	Csa_2G246530	mirna	mrna
ath-miR5021	Csa_4G669220	mirna	mrna
ath-miR5021	Csa_3G827310	mirna	mrna
ath-miR5021	Csa_4G038730	mirna	mrna
ath-miR5021	Csa_7G446800	mirna	mrna
bdi-miR156j	Csa_6G517960	mirna	mrna
hpa-miR156a	Csa_6G517960	mirna	mrna
vvi-miR156h	Csa_6G517960	mirna	mrna
ahy-miR156c	Csa_3G117960	mirna	mrna
ahy-miR156c	Csa_1G001450	mirna	mrna
ahy-miR156c	Csa_1G051590	mirna	mrna
ahy-miR156c	Csa_1G039890	mirna	mrna
ahy-miR156c	Csa_1G015680	mirna	mrna
ahy-miR156c	Csa_4G631590	mirna	mrna
ath-miR5021	Csa_5G352590	mirna	mrna
ath-miR5021	Csa_6G089220	mirna	mrna
ath-miR5021	Csa_6G078670	mirna	mrna
ath-miR5021	Csa_5G599810	mirna	mrna
ath-miR5021	Csa_6G382990	mirna	mrna
ath-miR5021	Csa_4G107490	mirna	mrna
ath-miR5021	Csa_1G045620	mirna	mrna
ath-miR5021	Csa_5G609650	mirna	mrna
ath-miR5021	Csa_2G415510	mirna	mrna
ath-miR5021	Csa_5G602180	mirna	mrna
ath-miR5021	Csa_5G642140	mirna	mrna
ath-miR5021	Csa_4G167980	mirna	mrna
ath-miR5021	Csa_3G133200	mirna	mrna
ath-miR5021	Csa_1G062380	mirna	mrna
ath-miR5021	Csa_2G372810	mirna	mrna
ath-miR5021	Csa_1G042780	mirna	mrna
ath-miR5021	Csa_1G004220	mirna	mrna
ath-miR5021	Csa_7G446830	mirna	mrna
ath-miR5021	Csa_6G499110	mirna	mrna
ath-miR5021	Csa_4G290830	mirna	mrna
ath-miR5021	Csa_3G733980	mirna	mrna
ath-miR5021	Csa_2G334530	mirna	mrna
ath-miR5021	Csa_5G606780	mirna	mrna
ath-miR5021	Csa_1G045460	mirna	mrna
ath-miR5021	Csa_5G011710	mirna	mrna
ath-miR5021	Csa_6G149370	mirna	mrna
ath-miR5021	Csa_3G844860	mirna	mrna
ath-miR5021	Csa_7G048060	mirna	mrna
ath-miR5021	Csa_6G490260	mirna	mrna
ath-miR5021	Csa_5G492870	mirna	mrna
ath-miR5021	Csa_3G733320	mirna	mrna
ath-miR5021	Csa_3G901120	mirna	mrna
ath-miR5021	Csa_3G011650	mirna	mrna
ath-miR5021	Csa_4G046590	mirna	mrna
ath-miR5021	Csa_3G183360	mirna	mrna
ath-miR5021	Csa_4G028420	mirna	mrna
ath-miR5021	Csa_5G586010	mirna	mrna
far-miR156b	Csa_3G117960	mirna	mrna
far-miR156b	Csa_1G001450	mirna	mrna
far-miR156b	Csa_1G051590	mirna	mrna
far-miR156b	Csa_1G039890	mirna	mrna
far-miR156b	Csa_1G015680	mirna	mrna
far-miR156b	Csa_4G631590	mirna	mrna
hvu-miR6180	Csa_4G658590	mirna	mrna
mdm-miR156t	Csa_3G117960	mirna	mrna
mdm-miR156t	Csa_1G001450	mirna	mrna
mdm-miR156t	Csa_1G051590	mirna	mrna
mdm-miR156t	Csa_1G039890	mirna	mrna
mdm-miR156t	Csa_1G015680	mirna	mrna
mdm-miR156t	Csa_4G631590	mirna	mrna
mdm-miR156u	Csa_3G117960	mirna	mrna
mdm-miR156u	Csa_1G001450	mirna	mrna
mdm-miR156u	Csa_1G051590	mirna	mrna
mdm-miR156u	Csa_1G039890	mirna	mrna
mdm-miR156u	Csa_1G015680	mirna	mrna
mdm-miR156u	Csa_4G631590	mirna	mrna
mdm-miR156v	Csa_3G117960	mirna	mrna
mdm-miR156v	Csa_1G001450	mirna	mrna
mdm-miR156v	Csa_1G051590	mirna	mrna
mdm-miR156v	Csa_1G039890	mirna	mrna
mdm-miR156v	Csa_1G015680	mirna	mrna
mdm-miR156v	Csa_4G631590	mirna	mrna
mdm-miR156w	Csa_3G117960	mirna	mrna
mdm-miR156w	Csa_1G001450	mirna	mrna
mdm-miR156w	Csa_1G051590	mirna	mrna
mdm-miR156w	Csa_1G039890	mirna	mrna
mdm-miR156w	Csa_1G015680	mirna	mrna
mdm-miR156w	Csa_4G631590	mirna	mrna
vvi-miR395n	Csa_7G447980	mirna	mrna
ahy-miR156a	Csa_3G567830	mirna	mrna
ahy-miR156a	Csa_4G107390	mirna	mrna
ahy-miR156c	Csa_6G517960	mirna	mrna
ath-miR156i	Csa_4G107390	mirna	mrna
ath-miR156i	Csa_3G567830	mirna	mrna
ath-miR156j	Csa_3G567830	mirna	mrna
ath-miR156j	Csa_4G107390	mirna	mrna
ath-miR5021	Csa_5G599810	mirna	mrna
ath-miR5021	Csa_5G609650	mirna	mrna
ath-miR5021	Csa_1G057040	mirna	mrna
ath-miR5021	Csa_6G091840	mirna	mrna
ath-miR5021	Csa_6G110860	mirna	mrna
ath-miR5021	Csa_2G169190	mirna	mrna
ath-miR5021	Csa_6G507330	mirna	mrna
ath-miR5021	Csa_3G845500	mirna	mrna
ath-miR5021	Csa_2G249850	mirna	mrna
ath-miR5021	Csa_7G069690	mirna	mrna
ath-miR5021	Csa_7G451350	mirna	mrna
ath-miR5021	Csa_6G538730	mirna	mrna
ath-miR5021	Csa_1G004100	mirna	mrna
ath-miR5021	Csa_3G119760	mirna	mrna
ath-miR5021	Csa_4G048040	mirna	mrna
ath-miR5021	Csa_1G589100	mirna	mrna
ath-miR5021	Csa_1G597040	mirna	mrna
ath-miR5021	Csa_1G639510	mirna	mrna
ath-miR5021	Csa_2G427340	mirna	mrna
ath-miR5021	Csa_2G327510	mirna	mrna
ath-miR5021	Csa_5G579560	mirna	mrna
ath-miR5021	Csa_1G051750	mirna	mrna
ath-miR5021	Csa_3G039310	mirna	mrna
ath-miR5021	Csa_2G009450	mirna	mrna
ath-miR5021	Csa_6G112450	mirna	mrna
ath-miR5021	Csa_1G066550	mirna	mrna
ath-miR5021	Csa_5G622460	mirna	mrna
ath-miR5021	Csa_7G072880	mirna	mrna
ath-miR5021	Csa_1G041560	mirna	mrna
ath-miR5021	Csa_4G652140	mirna	mrna
ath-miR5021	Csa_1G423240	mirna	mrna
ath-miR5021	Csa_6G408170	mirna	mrna
ath-miR5021	Csa_3G881810	mirna	mrna
ath-miR5021	Csa_3G734270	mirna	mrna
ath-miR5021	Csa_2G404880	mirna	mrna
ath-miR5021	Csa_4G056710	mirna	mrna
ath-miR5021	Csa_6G216960	mirna	mrna
ath-miR5021	Csa_7G432060	mirna	mrna
ath-miR5021	Csa_3G389830	mirna	mrna
ath-miR5021	Csa_3G150820	mirna	mrna
ath-miR5021	Csa_6G001770	mirna	mrna
ath-miR5021	Csa_6G319710	mirna	mrna
ath-miR5021	Csa_3G006710	mirna	mrna
ath-miR5021	Csa_7G390060	mirna	mrna
ath-miR5021	Csa_3G393920	mirna	mrna
ath-miR5021	Csa_3G006630	mirna	mrna
ath-miR5021	Csa_7G327730	mirna	mrna
ath-miR5021	Csa_6G152950	mirna	mrna
ath-miR5021	Csa_5G636570	mirna	mrna
ath-miR5021	Csa_5G148490	mirna	mrna
ath-miR5021	Csa_4G025100	mirna	mrna
ath-miR5021	Csa_3G142930	mirna	mrna
ath-miR5021	Csa_4G608080	mirna	mrna
ath-miR5021	Csa_4G009890	mirna	mrna
ath-miR5021	Csa_4G009890	mirna	mrna
ath-miR5021	Csa_1G471460	mirna	mrna
ath-miR5021	Csa_2G377950	mirna	mrna
ath-miR5021	Csa_2G352400	mirna	mrna
ath-miR5021	Csa_5G152890	mirna	mrna
ath-miR5021	Csa_5G152890	mirna	mrna
ath-miR5021	Csa_3G819900	mirna	mrna
ath-miR5021	Csa_1G005700	mirna	mrna
ath-miR5021	Csa_6G187960	mirna	mrna
ath-miR5021	Csa_6G095870	mirna	mrna
ath-miR5021	Csa_6G003430	mirna	mrna
ath-miR5021	Csa_6G510940	mirna	mrna
ath-miR5021	Csa_5G484660	mirna	mrna
ath-miR5021	Csa_1G051620	mirna	mrna
ath-miR5021	Csa_5G623360	mirna	mrna
ath-miR5021	Csa_7G446830	mirna	mrna
ath-miR5021	Csa_4G052730	mirna	mrna
ath-miR5021	Csa_4G290830	mirna	mrna
ath-miR5021	Csa_3G121045	mirna	mrna
ath-miR5021	Csa_3G646010	mirna	mrna
ath-miR5021	Csa_6G187910	mirna	mrna
ath-miR5021	Csa_3G134910	mirna	mrna
ath-miR5021	Csa_6G290900	mirna	mrna
ath-miR5021	Csa_6G149370	mirna	mrna
ath-miR5021	Csa_3G174570	mirna	mrna
ath-miR5021	Csa_4G325540	mirna	mrna
ath-miR5021	Csa_4G664590	mirna	mrna
ath-miR5021	Csa_6G417900	mirna	mrna
ath-miR5021	Csa_3G111220	mirna	mrna
ath-miR5021	Csa_3G111230	mirna	mrna
ath-miR5021	Csa_5G466350	mirna	mrna
ath-miR5021	Csa_7G044920	mirna	mrna
ath-miR5021	Csa_3G824810	mirna	mrna
ath-miR5021	Csa_1G044320	mirna	mrna
ath-miR5021	Csa_3G002480	mirna	mrna
ath-miR5021	Csa_2G403140	mirna	mrna
ath-miR5021	Csa_3G061520	mirna	mrna
ath-miR5021	Csa_3G855310	mirna	mrna
ath-miR5021	Csa_3G374190	mirna	mrna
ath-miR5021	Csa_5G579610	mirna	mrna
ath-miR5021	Csa_2G264600	mirna	mrna
ath-miR5021	Csa_6G507430	mirna	mrna
ath-miR5021	Csa_4G038760	mirna	mrna
ath-miR5021	Csa_6G078510	mirna	mrna
ath-miR5021	Csa_7G032290	mirna	mrna
ath-miR5021	Csa_3G823080	mirna	mrna
ath-miR5021	Csa_3G837570	mirna	mrna
ath-miR5021	Csa_3G182010	mirna	mrna
ath-miR5021	Csa_1G062910	mirna	mrna
ath-miR5021	Csa_7G064050	mirna	mrna
ath-miR5021	Csa_1G023060	mirna	mrna
ath-miR5021	Csa_3G627700	mirna	mrna
ath-miR5021	Csa_1G535290	mirna	mrna
ath-miR5021	Csa_3G073960	mirna	mrna
ath-miR5021	Csa_4G054800	mirna	mrna
ath-miR5021	Csa_3G005590	mirna	mrna
ath-miR5021	Csa_3G110650	mirna	mrna
ath-miR5021	Csa_4G095550	mirna	mrna
ath-miR5021	Csa_7G389460	mirna	mrna
ath-miR5021	Csa_5G569320	mirna	mrna
ath-miR5021	Csa_1G612950	mirna	mrna
ath-miR5021	Csa_6G516770	mirna	mrna
bdi-miR156j	Csa_3G567830	mirna	mrna
bdi-miR156j	Csa_4G107390	mirna	mrna
bdi-miR7782-3p	Csa_3G769090	mirna	mrna
far-miR156b	Csa_6G517960	mirna	mrna
gma-miR6299	Csa_2G120940	mirna	mrna
gra-miR8778	Csa_3G516490	mirna	mrna
hpa-miR156a	Csa_3G567830	mirna	mrna
hpa-miR156a	Csa_4G107390	mirna	mrna
mdm-miR156t	Csa_6G517960	mirna	mrna
mdm-miR156u	Csa_6G517960	mirna	mrna
mdm-miR156v	Csa_6G517960	mirna	mrna
mdm-miR156w	Csa_6G517960	mirna	mrna
stu-miR7982a	Csa_1G426970	mirna	mrna
stu-miR7982b	Csa_1G426970	mirna	mrna
tae-miR9773	Csa_3G599475	mirna	mrna
vvi-miR156h	Csa_3G567830	mirna	mrna
vvi-miR156h	Csa_4G107390	mirna	mrna
zma-miR166j-5p	Csa_2G354930	mirna	mrna
zma-miR166j-5p	Csa_4G051540	mirna	mrna
ahy-miR156a	Csa_4G377200	mirna	mrna
ahy-miR156a	Csa_4G075190	mirna	mrna
ath-miR156i	Csa_4G377200	mirna	mrna
ath-miR156i	Csa_4G075190	mirna	mrna
ath-miR156j	Csa_4G377200	mirna	mrna
ath-miR156j	Csa_4G075190	mirna	mrna
ath-miR5021	Csa_5G579560	mirna	mrna
ath-miR5021	Csa_5G602180	mirna	mrna
ath-miR5021	Csa_3G872030	mirna	mrna
ath-miR5021	Csa_6G040560	mirna	mrna
ath-miR5021	Csa_4G179100	mirna	mrna
ath-miR5021	Csa_1G561980	mirna	mrna
ath-miR5021	Csa_6G109640	mirna	mrna
ath-miR5021	Csa_6G105170	mirna	mrna
ath-miR5021	Csa_4G639950	mirna	mrna
ath-miR5021	Csa_3G077610	mirna	mrna
ath-miR5021	Csa_3G174570	mirna	mrna
ath-miR5021	Csa_2G345920	mirna	mrna
ath-miR5021	Csa_6G327940	mirna	mrna
ath-miR5021	Csa_6G343690	mirna	mrna
ath-miR5021	Csa_1G574840	mirna	mrna
ath-miR5021	Csa_7G378480	mirna	mrna
ath-miR5021	Csa_6G497320	mirna	mrna
ath-miR5021	Csa_4G022350	mirna	mrna
ath-miR5021	Csa_5G175810	mirna	mrna
ath-miR5021	Csa_3G184060	mirna	mrna
ath-miR5021	Csa_3G150160	mirna	mrna
ath-miR5021	Csa_5G642730	mirna	mrna
ath-miR5021	Csa_3G175710	mirna	mrna
ath-miR5021	Csa_1G434170	mirna	mrna
ath-miR5021	Csa_2G190770	mirna	mrna
ath-miR5021	Csa_6G147460	mirna	mrna
ath-miR5021	Csa_7G051420	mirna	mrna
ath-miR5021	Csa_6G450350	mirna	mrna
ath-miR5021	Csa_1G071880	mirna	mrna
ath-miR5021	Csa_1G002900	mirna	mrna
ath-miR5021	Csa_7G330390	mirna	mrna
ath-miR5021	Csa_4G050180	mirna	mrna
ath-miR5021	Csa_3G734170	mirna	mrna
ath-miR5021	Csa_4G017190	mirna	mrna
ath-miR5021	Csa_1G302200	mirna	mrna
ath-miR5021	Csa_2G382720	mirna	mrna
ath-miR5021	Csa_5G650640	mirna	mrna
ath-miR5021	Csa_1G029590	mirna	mrna
ath-miR5021	Csa_2G258680	mirna	mrna
ath-miR5021	Csa_1G613590	mirna	mrna
bdi-miR156j	Csa_4G377200	mirna	mrna
bdi-miR156j	Csa_4G075190	mirna	mrna
gma-miR1508c	Csa_6G358160	mirna	mrna
gma-miR1508c	Csa_3G687750	mirna	mrna
gma-miR6299	Csa_2G367210	mirna	mrna
gra-miR8778	Csa_7G012380	mirna	mrna
gso-miR1508a	Csa_6G358160	mirna	mrna
gso-miR1508a	Csa_3G687750	mirna	mrna
hpa-miR156a	Csa_4G377200	mirna	mrna
hpa-miR156a	Csa_4G075190	mirna	mrna
hvu-miR6180	Csa_7G390220	mirna	mrna
hvu-miR6180	Csa_2G000020	mirna	mrna
hvu-miR6180	Csa_7G407710	mirna	mrna
mtr-miR5212-5p	Csa_1G032450	mirna	mrna
mtr-miR5239	Csa_4G188920	mirna	mrna
osa-miR3979-5p	Csa_1G470390	mirna	mrna
osa-miR3979-5p	Csa_1G043010	mirna	mrna
ptc-miR171a-5p	Csa_4G617290	mirna	mrna
ptc-miR478e	Csa_6G400300	mirna	mrna
stu-miR7982a	Csa_1G002740	mirna	mrna
stu-miR7982a	Csa_1G629120	mirna	mrna
stu-miR7982a	Csa_1G651710	mirna	mrna
stu-miR7982b	Csa_1G002740	mirna	mrna
stu-miR7982b	Csa_1G629120	mirna	mrna
stu-miR7982b	Csa_1G651710	mirna	mrna
tae-miR9773	Csa_6G381810	mirna	mrna
tae-miR9773	Csa_4G000640	mirna	mrna
tae-miR9773	Csa_5G586560	mirna	mrna
vvi-miR156h	Csa_4G377200	mirna	mrna
vvi-miR156h	Csa_4G075190	mirna	mrna
vvi-miR2111-3p	Csa_5G615310	mirna	mrna
vvi-miR395n	Csa_5G603960	mirna	mrna
zma-miR166j-5p	Csa_5G150980	mirna	mrna
zma-miR166j-5p	Csa_3G122580	mirna	mrna
ahy-miR156a	Csa_3G777680	mirna	mrna
ahy-miR156c	Csa_3G567830	mirna	mrna
ahy-miR156c	Csa_4G126420	mirna	mrna
ahy-miR156c	Csa_6G004590	mirna	mrna
ahy-miR156c	Csa_1G025790	mirna	mrna
ahy-miR156c	Csa_1G572440	mirna	mrna
aly-miR156h-3p	Csa_6G080360	mirna	mrna
aly-miR3441-5p.2	Csa_1G015040	mirna	mrna
ath-miR156i	Csa_3G777680	mirna	mrna
ath-miR156j	Csa_3G777680	mirna	mrna
ath-miR5021	Csa_2G169190	mirna	mrna
ath-miR5021	Csa_7G072880	mirna	mrna
ath-miR5021	Csa_5G484660	mirna	mrna
ath-miR5021	Csa_1G004220	mirna	mrna
ath-miR5021	Csa_1G004220	mirna	mrna
ath-miR5021	Csa_1G423210	mirna	mrna
ath-miR5021	Csa_6G446550	mirna	mrna
ath-miR5021	Csa_2G360720	mirna	mrna
ath-miR5021	Csa_4G639950	mirna	mrna
ath-miR5021	Csa_4G046590	mirna	mrna
ath-miR5021	Csa_6G343690	mirna	mrna
ath-miR5021	Csa_1G574840	mirna	mrna
ath-miR5021	Csa_5G642730	mirna	mrna
ath-miR5021	Csa_1G044320	mirna	mrna
ath-miR5021	Csa_4G017190	mirna	mrna
ath-miR5021	Csa_6G078510	mirna	mrna
ath-miR5021	Csa_1G535290	mirna	mrna
ath-miR5021	Csa_1G535290	mirna	mrna
ath-miR5021	Csa_1G535290	mirna	mrna
ath-miR5021	Csa_1G535290	mirna	mrna
ath-miR5021	Csa_1G535290	mirna	mrna
ath-miR5021	Csa_1G535290	mirna	mrna
ath-miR5021	Csa_1G535290	mirna	mrna
ath-miR5021	Csa_1G535290	mirna	mrna
ath-miR5021	Csa_1G535290	mirna	mrna
ath-miR5021	Csa_1G535290	mirna	mrna
ath-miR5021	Csa_1G535290	mirna	mrna
ath-miR5021	Csa_1G535290	mirna	mrna
ath-miR5021	Csa_1G535290	mirna	mrna
ath-miR5021	Csa_1G535290	mirna	mrna
ath-miR5021	Csa_1G535290	mirna	mrna
ath-miR5021	Csa_1G535290	mirna	mrna
ath-miR5021	Csa_1G535290	mirna	mrna
ath-miR5021	Csa_1G535290	mirna	mrna
ath-miR5021	Csa_1G535290	mirna	mrna
ath-miR5021	Csa_1G535290	mirna	mrna
ath-miR5021	Csa_1G613590	mirna	mrna
bdi-miR156j	Csa_3G777680	mirna	mrna
far-miR156b	Csa_3G567830	mirna	mrna
far-miR156b	Csa_4G126420	mirna	mrna
far-miR156b	Csa_6G004590	mirna	mrna
far-miR156b	Csa_1G025790	mirna	mrna
far-miR156b	Csa_1G572440	mirna	mrna
gma-miR1508c	Csa_5G636660	mirna	mrna
gma-miR1508c	Csa_6G135970	mirna	mrna
gma-miR1508c	Csa_4G414400	mirna	mrna
gma-miR1508c	Csa_3G132010	mirna	mrna
gma-miR1508c	Csa_7G047380	mirna	mrna
gma-miR6299	Csa_7G432300	mirna	mrna
gma-miR6299	Csa_5G512880	mirna	mrna
gma-miR6299	Csa_3G829030	mirna	mrna
gma-miR6299	Csa_1G031200	mirna	mrna
gra-miR8778	Csa_4G001710	mirna	mrna
gra-miR8778	Csa_5G608130	mirna	mrna
gra-miR8778	Csa_1G633400	mirna	mrna
gra-miR8786a	Csa_4G624440	mirna	mrna
gra-miR8786a	Csa_3G879460	mirna	mrna
gra-miR8786a	Csa_6G504640	mirna	mrna
gra-miR8786b	Csa_4G624440	mirna	mrna
gra-miR8786b	Csa_3G879460	mirna	mrna
gra-miR8786b	Csa_6G504640	mirna	mrna
gso-miR1508a	Csa_5G636660	mirna	mrna
gso-miR1508a	Csa_6G135970	mirna	mrna
gso-miR1508a	Csa_4G414400	mirna	mrna
gso-miR1508a	Csa_3G132010	mirna	mrna
gso-miR1508a	Csa_7G047380	mirna	mrna
hpa-miR156a	Csa_3G777680	mirna	mrna
hvu-miR6180	Csa_5G633270	mirna	mrna
hvu-miR6180	Csa_1G597040	mirna	mrna
hvu-miR6180	Csa_5G150980	mirna	mrna
hvu-miR6180	Csa_1G348430	mirna	mrna
hvu-miR6180	Csa_3G665600	mirna	mrna
hvu-miR6180	Csa_7G063980	mirna	mrna
hvu-miR6180	Csa_2G366200	mirna	mrna
hvu-miR6180	Csa_5G598080	mirna	mrna
hvu-miR6180	Csa_2G009430	mirna	mrna
mdm-miR156t	Csa_3G567830	mirna	mrna
mdm-miR156t	Csa_4G126420	mirna	mrna
mdm-miR156t	Csa_6G004590	mirna	mrna
mdm-miR156t	Csa_1G025790	mirna	mrna
mdm-miR156t	Csa_1G572440	mirna	mrna
mdm-miR156u	Csa_3G567830	mirna	mrna
mdm-miR156u	Csa_4G126420	mirna	mrna
mdm-miR156u	Csa_6G004590	mirna	mrna
mdm-miR156u	Csa_1G025790	mirna	mrna
mdm-miR156u	Csa_1G572440	mirna	mrna
mdm-miR156v	Csa_3G567830	mirna	mrna
mdm-miR156v	Csa_4G126420	mirna	mrna
mdm-miR156v	Csa_6G004590	mirna	mrna
mdm-miR156v	Csa_1G025790	mirna	mrna
mdm-miR156v	Csa_1G572440	mirna	mrna
mdm-miR156w	Csa_3G567830	mirna	mrna
mdm-miR156w	Csa_4G126420	mirna	mrna
mdm-miR156w	Csa_6G004590	mirna	mrna
mdm-miR156w	Csa_1G025790	mirna	mrna
mdm-miR156w	Csa_1G572440	mirna	mrna
mtr-miR5212-5p	Csa_6G197740	mirna	mrna
mtr-miR5239	Csa_5G579020	mirna	mrna
mtr-miR5239	Csa_7G221860	mirna	mrna
mtr-miR5239	Csa_1G704090	mirna	mrna
mtr-miR5239	Csa_3G812240	mirna	mrna
mtr-miR5239	Csa_3G912940	mirna	mrna
mtr-miR5239	Csa_7G267960	mirna	mrna
mtr-miR5239	Csa_1G658520	mirna	mrna
mtr-miR5239	Csa_3G113310	mirna	mrna
osa-miR171c-5p	Csa_4G617290	mirna	mrna
osa-miR171c-5p	Csa_5G605050	mirna	mrna
osa-miR171c-5p	Csa_3G119740	mirna	mrna
osa-miR171c-5p	Csa_5G622790	mirna	mrna
osa-miR1873	Csa_7G067510	mirna	mrna
osa-miR3979-5p	Csa_4G279830	mirna	mrna
osa-miR3979-5p	Csa_2G015340	mirna	mrna
osa-miR3979-5p	Csa_4G049060	mirna	mrna
osa-miR3979-5p	Csa_2G338900	mirna	mrna
osa-miR3979-5p	Csa_6G497150	mirna	mrna
osa-miR5797	Csa_7G044780	mirna	mrna
ptc-miR478e	Csa_1G597810	mirna	mrna
ptc-miR478e	Csa_2G354670	mirna	mrna
sbi-miR6234a-5p	Csa_3G135730	mirna	mrna
sbi-miR6234b-5p	Csa_3G135730	mirna	mrna
sly-miR9473-3p	Csa_5G149880	mirna	mrna
sly-miR9473-3p	Csa_7G389460	mirna	mrna
smo-miR1088-5p	Csa_1G015650	mirna	mrna
smo-miR1088-5p	Csa_1G074980	mirna	mrna
smo-miR1088-5p	Csa_3G117960	mirna	mrna
smo-miR1088-5p	Csa_3G585900	mirna	mrna
smo-miR1088-5p	Csa_5G608180	mirna	mrna
stu-miR7982a	Csa_6G206350	mirna	mrna
stu-miR7982a	Csa_3G838750	mirna	mrna
stu-miR7982a	Csa_5G593320	mirna	mrna
stu-miR7982a	Csa_4G625570	mirna	mrna
stu-miR7982b	Csa_6G206350	mirna	mrna
stu-miR7982b	Csa_3G838750	mirna	mrna
stu-miR7982b	Csa_5G593320	mirna	mrna
stu-miR7982b	Csa_4G625570	mirna	mrna
tae-miR9773	Csa_5G628130	mirna	mrna
tae-miR9773	Csa_6G446520	mirna	mrna
tae-miR9773	Csa_5G148580	mirna	mrna
tae-miR9773	Csa_3G624050	mirna	mrna
tae-miR9773	Csa_1G575070	mirna	mrna
vvi-miR156h	Csa_3G777680	mirna	mrna
vvi-miR2111-3p	Csa_4G627790	mirna	mrna
vvi-miR395n	Csa_7G234730	mirna	mrna
vvi-miR395n	Csa_7G007900	mirna	mrna
zma-miR166j-5p	Csa_5G604120	mirna	mrna
zma-miR166j-5p	Csa_7G031730	mirna	mrna
zma-miR166j-5p	Csa_2G378000	mirna	mrna
zma-miR166j-5p	Csa_6G088180	mirna	mrna
zma-miR166j-5p	Csa_6G151120	mirna	mrna
ahy-miR156a	Csa_4G056620	mirna	mrna
ahy-miR156a	Csa_2G148430	mirna	mrna
ahy-miR156a	Csa_1G445360	mirna	mrna
ahy-miR156a	Csa_6G003410	mirna	mrna
ahy-miR156a	Csa_4G333120	mirna	mrna
ahy-miR156a	Csa_2G232990	mirna	mrna
ahy-miR156a	Csa_3G199660	mirna	mrna
ahy-miR156a	Csa_1G012100	mirna	mrna
ahy-miR156a	Csa_5G166450	mirna	mrna
ahy-miR156a	Csa_2G155100	mirna	mrna
ahy-miR156a	Csa_7G447180	mirna	mrna
ahy-miR156a	Csa_7G031720	mirna	mrna
ahy-miR156a	Csa_7G387680	mirna	mrna
ahy-miR156c	Csa_4G107390	mirna	mrna
ahy-miR156c	Csa_2G148430	mirna	mrna
ahy-miR156c	Csa_4G377200	mirna	mrna
ahy-miR156c	Csa_4G075190	mirna	mrna
ahy-miR156c	Csa_3G199660	mirna	mrna
ahy-miR156c	Csa_1G012100	mirna	mrna
ahy-miR156c	Csa_4G056620	mirna	mrna
ahy-miR156c	Csa_7G372860	mirna	mrna
ahy-miR156c	Csa_5G149870	mirna	mrna
ahy-miR156c	Csa_1G013810	mirna	mrna
ahy-miR156c	Csa_2G171940	mirna	mrna
ahy-miR156c	Csa_3G002380	mirna	mrna
aly-miR156h-3p	Csa_5G291670	mirna	mrna
aly-miR156h-3p	Csa_2G428990	mirna	mrna
aly-miR156h-3p	Csa_2G252070	mirna	mrna
aly-miR156h-3p	Csa_3G817210	mirna	mrna
aly-miR156h-3p	Csa_4G090320	mirna	mrna
aly-miR156h-3p	Csa_4G011030	mirna	mrna
aly-miR156h-3p	Csa_2G336720	mirna	mrna
aly-miR156h-3p	Csa_3G825060	mirna	mrna
aly-miR156h-3p	Csa_5G651640	mirna	mrna
aly-miR3441-5p.2	Csa_7G075600	mirna	mrna
aly-miR3441-5p.2	Csa_2G375760	mirna	mrna
aly-miR3441-5p.2	Csa_1G525320	mirna	mrna
aly-miR3441-5p.2	Csa_3G182230	mirna	mrna
aly-miR3441-5p.2	Csa_6G513790	mirna	mrna
aly-miR3441-5p.2	Csa_3G734120	mirna	mrna
aly-miR3441-5p.2	Csa_1G569380	mirna	mrna
aly-miR3441-5p.2	Csa_3G149330	mirna	mrna
aly-miR3441-5p.2	Csa_5G639490	mirna	mrna
aly-miR3441-5p.2	Csa_6G091940	mirna	mrna
ath-miR156i	Csa_2G232990	mirna	mrna
ath-miR156i	Csa_4G056620	mirna	mrna
ath-miR156i	Csa_2G155100	mirna	mrna
ath-miR156i	Csa_7G447180	mirna	mrna
ath-miR156i	Csa_7G031720	mirna	mrna
ath-miR156i	Csa_1G445360	mirna	mrna
ath-miR156i	Csa_6G003410	mirna	mrna
ath-miR156i	Csa_4G333120	mirna	mrna
ath-miR156i	Csa_3G199660	mirna	mrna
ath-miR156i	Csa_1G012100	mirna	mrna
ath-miR156i	Csa_5G166450	mirna	mrna
ath-miR156i	Csa_7G387680	mirna	mrna
ath-miR156i	Csa_2G148430	mirna	mrna
ath-miR156j	Csa_4G056620	mirna	mrna
ath-miR156j	Csa_2G148430	mirna	mrna
ath-miR156j	Csa_1G445360	mirna	mrna
ath-miR156j	Csa_6G003410	mirna	mrna
ath-miR156j	Csa_4G333120	mirna	mrna
ath-miR156j	Csa_2G232990	mirna	mrna
ath-miR156j	Csa_3G199660	mirna	mrna
ath-miR156j	Csa_1G012100	mirna	mrna
ath-miR156j	Csa_5G166450	mirna	mrna
ath-miR156j	Csa_2G155100	mirna	mrna
ath-miR156j	Csa_7G447180	mirna	mrna
ath-miR156j	Csa_7G031720	mirna	mrna
ath-miR156j	Csa_7G387680	mirna	mrna
ath-miR5021	Csa_6G091840	mirna	mrna
ath-miR5021	Csa_3G119760	mirna	mrna
ath-miR5021	Csa_3G119760	mirna	mrna
ath-miR5021	Csa_5G622460	mirna	mrna
ath-miR5021	Csa_6G408170	mirna	mrna
ath-miR5021	Csa_3G389830	mirna	mrna
ath-miR5021	Csa_5G602180	mirna	mrna
ath-miR5021	Csa_6G109640	mirna	mrna
ath-miR5021	Csa_7G051420	mirna	mrna
ath-miR5021	Csa_2G060390	mirna	mrna
ath-miR5021	Csa_3G113330	mirna	mrna
ath-miR5021	Csa_2G326460	mirna	mrna
ath-miR5648-5p	Csa_4G113180	mirna	mrna
ath-miR5648-5p	Csa_5G587160	mirna	mrna
ath-miR5648-5p	Csa_6G445230	mirna	mrna
ath-miR5648-5p	Csa_3G038140	mirna	mrna
ath-miR5648-5p	Csa_2G401310	mirna	mrna
ath-miR5648-5p	Csa_1G705610	mirna	mrna
ath-miR5648-5p	Csa_4G049070	mirna	mrna
ath-miR5648-5p	Csa_3G175630	mirna	mrna
bdi-miR156j	Csa_4G056620	mirna	mrna
bdi-miR156j	Csa_2G148430	mirna	mrna
bdi-miR156j	Csa_1G445360	mirna	mrna
bdi-miR156j	Csa_6G003410	mirna	mrna
bdi-miR156j	Csa_4G333120	mirna	mrna
bdi-miR156j	Csa_2G232990	mirna	mrna
bdi-miR156j	Csa_3G199660	mirna	mrna
bdi-miR156j	Csa_1G012100	mirna	mrna
bdi-miR156j	Csa_5G166450	mirna	mrna
bdi-miR156j	Csa_2G155100	mirna	mrna
bdi-miR156j	Csa_7G447180	mirna	mrna
bdi-miR156j	Csa_7G031720	mirna	mrna
bdi-miR156j	Csa_7G387680	mirna	mrna
far-miR156b	Csa_4G107390	mirna	mrna
far-miR156b	Csa_2G148430	mirna	mrna
far-miR156b	Csa_4G377200	mirna	mrna
far-miR156b	Csa_4G075190	mirna	mrna
far-miR156b	Csa_3G199660	mirna	mrna
far-miR156b	Csa_1G012100	mirna	mrna
far-miR156b	Csa_4G056620	mirna	mrna
far-miR156b	Csa_7G372860	mirna	mrna
far-miR156b	Csa_5G149870	mirna	mrna
far-miR156b	Csa_1G013810	mirna	mrna
far-miR156b	Csa_2G171940	mirna	mrna
far-miR156b	Csa_3G002380	mirna	mrna
gma-miR1508c	Csa_4G410820	mirna	mrna
gma-miR1508c	Csa_7G339690	mirna	mrna
gma-miR1508c	Csa_5G522930	mirna	mrna
gma-miR1508c	Csa_1G181300	mirna	mrna
gma-miR1508c	Csa_2G059790	mirna	mrna
gma-miR1508c	Csa_4G337880	mirna	mrna
gma-miR1508c	Csa_2G351840	mirna	mrna
gma-miR1508c	Csa_1G045760	mirna	mrna
gma-miR1508c	Csa_3G627730	mirna	mrna
gma-miR6299	Csa_3G627670	mirna	mrna
gma-miR6299	Csa_7G252150	mirna	mrna
gma-miR6299	Csa_4G572340	mirna	mrna
gma-miR6299	Csa_4G010930	mirna	mrna
gma-miR6299	Csa_3G857610	mirna	mrna
gma-miR6299	Csa_3G843850	mirna	mrna
gma-miR6299	Csa_3G126070	mirna	mrna
gma-miR6299	Csa_4G508480	mirna	mrna
gra-miR8778	Csa_4G340510	mirna	mrna
gra-miR8778	Csa_2G074280	mirna	mrna
gra-miR8778	Csa_1G599410	mirna	mrna
gra-miR8778	Csa_7G339690	mirna	mrna
gra-miR8778	Csa_3G045180	mirna	mrna
gra-miR8778	Csa_7G127380	mirna	mrna
gra-miR8778	Csa_4G153290	mirna	mrna
gra-miR8778	Csa_4G015140	mirna	mrna
gra-miR8778	Csa_2G360730	mirna	mrna
gra-miR8778	Csa_5G471600	mirna	mrna
gra-miR8786a	Csa_1G435800	mirna	mrna
gra-miR8786a	Csa_3G882990	mirna	mrna
gra-miR8786b	Csa_1G435800	mirna	mrna
gra-miR8786b	Csa_3G882990	mirna	mrna
gso-miR1508a	Csa_4G410820	mirna	mrna
gso-miR1508a	Csa_7G339690	mirna	mrna
gso-miR1508a	Csa_5G522930	mirna	mrna
gso-miR1508a	Csa_1G181300	mirna	mrna
gso-miR1508a	Csa_2G059790	mirna	mrna
gso-miR1508a	Csa_4G337880	mirna	mrna
gso-miR1508a	Csa_2G351840	mirna	mrna
gso-miR1508a	Csa_1G045760	mirna	mrna
gso-miR1508a	Csa_3G627730	mirna	mrna
hpa-miR156a	Csa_4G056620	mirna	mrna
hpa-miR156a	Csa_2G148430	mirna	mrna
hpa-miR156a	Csa_1G445360	mirna	mrna
hpa-miR156a	Csa_6G003410	mirna	mrna
hpa-miR156a	Csa_4G333120	mirna	mrna
hpa-miR156a	Csa_2G232990	mirna	mrna
hpa-miR156a	Csa_3G199660	mirna	mrna
hpa-miR156a	Csa_1G012100	mirna	mrna
hpa-miR156a	Csa_5G166450	mirna	mrna
hpa-miR156a	Csa_2G155100	mirna	mrna
hpa-miR156a	Csa_7G447180	mirna	mrna
hpa-miR156a	Csa_7G031720	mirna	mrna
hpa-miR156a	Csa_7G387680	mirna	mrna
hvu-miR6180	Csa_3G099720	mirna	mrna
hvu-miR6180	Csa_3G902410	mirna	mrna
hvu-miR6180	Csa_6G526360	mirna	mrna
hvu-miR6180	Csa_6G525400	mirna	mrna
hvu-miR6180	Csa_2G200410	mirna	mrna
hvu-miR6180	Csa_1G713680	mirna	mrna
hvu-miR6180	Csa_2G361880	mirna	mrna
hvu-miR6180	Csa_5G615300	mirna	mrna
hvu-miR6180	Csa_3G743450	mirna	mrna
hvu-miR6180	Csa_5G604090	mirna	mrna
hvu-miR6180	Csa_6G494940	mirna	mrna
hvu-miR6180	Csa_3G827270	mirna	mrna
hvu-miR6180	Csa_5G606850	mirna	mrna
hvu-miR6180	Csa_5G523080	mirna	mrna
hvu-miR6180	Csa_3G732500	mirna	mrna
hvu-miR6180	Csa_4G307370	mirna	mrna
mdm-miR156t	Csa_4G107390	mirna	mrna
mdm-miR156t	Csa_2G148430	mirna	mrna
mdm-miR156t	Csa_4G377200	mirna	mrna
mdm-miR156t	Csa_4G075190	mirna	mrna
mdm-miR156t	Csa_3G199660	mirna	mrna
mdm-miR156t	Csa_1G012100	mirna	mrna
mdm-miR156t	Csa_4G056620	mirna	mrna
mdm-miR156t	Csa_7G372860	mirna	mrna
mdm-miR156t	Csa_5G149870	mirna	mrna
mdm-miR156t	Csa_1G013810	mirna	mrna
mdm-miR156t	Csa_2G171940	mirna	mrna
mdm-miR156t	Csa_3G002380	mirna	mrna
mdm-miR156u	Csa_4G107390	mirna	mrna
mdm-miR156u	Csa_2G148430	mirna	mrna
mdm-miR156u	Csa_4G377200	mirna	mrna
mdm-miR156u	Csa_4G075190	mirna	mrna
mdm-miR156u	Csa_3G199660	mirna	mrna
mdm-miR156u	Csa_1G012100	mirna	mrna
mdm-miR156u	Csa_4G056620	mirna	mrna
mdm-miR156u	Csa_7G372860	mirna	mrna
mdm-miR156u	Csa_5G149870	mirna	mrna
mdm-miR156u	Csa_1G013810	mirna	mrna
mdm-miR156u	Csa_2G171940	mirna	mrna
mdm-miR156u	Csa_3G002380	mirna	mrna
mdm-miR156v	Csa_4G107390	mirna	mrna
mdm-miR156v	Csa_2G148430	mirna	mrna
mdm-miR156v	Csa_4G377200	mirna	mrna
mdm-miR156v	Csa_4G075190	mirna	mrna
mdm-miR156v	Csa_3G199660	mirna	mrna
mdm-miR156v	Csa_1G012100	mirna	mrna
mdm-miR156v	Csa_4G056620	mirna	mrna
mdm-miR156v	Csa_7G372860	mirna	mrna
mdm-miR156v	Csa_5G149870	mirna	mrna
mdm-miR156v	Csa_1G013810	mirna	mrna
mdm-miR156v	Csa_2G171940	mirna	mrna
mdm-miR156v	Csa_3G002380	mirna	mrna
mdm-miR156w	Csa_4G107390	mirna	mrna
mdm-miR156w	Csa_2G148430	mirna	mrna
mdm-miR156w	Csa_4G377200	mirna	mrna
mdm-miR156w	Csa_4G075190	mirna	mrna
mdm-miR156w	Csa_3G199660	mirna	mrna
mdm-miR156w	Csa_1G012100	mirna	mrna
mdm-miR156w	Csa_4G056620	mirna	mrna
mdm-miR156w	Csa_7G372860	mirna	mrna
mdm-miR156w	Csa_5G149870	mirna	mrna
mdm-miR156w	Csa_1G013810	mirna	mrna
mdm-miR156w	Csa_2G171940	mirna	mrna
mdm-miR156w	Csa_3G002380	mirna	mrna
mtr-miR2655b	Csa_2G293860	mirna	mrna
mtr-miR2655b	Csa_1G320870	mirna	mrna
mtr-miR2655b	Csa_6G525510	mirna	mrna
mtr-miR2655b	Csa_3G798610	mirna	mrna
mtr-miR2655b	Csa_1G074930	mirna	mrna
mtr-miR5212-5p	Csa_5G587150	mirna	mrna
mtr-miR5212-5p	Csa_6G188010	mirna	mrna
mtr-miR5212-5p	Csa_3G881750	mirna	mrna
mtr-miR5212-5p	Csa_1G553510	mirna	mrna
mtr-miR5212-5p	Csa_7G430780	mirna	mrna
mtr-miR5212-5p	Csa_5G168810	mirna	mrna
mtr-miR5212-5p	Csa_6G084590	mirna	mrna
mtr-miR5212-5p	Csa_3G121040	mirna	mrna
mtr-miR5212-5p	Csa_6G376290	mirna	mrna
mtr-miR5212-5p	Csa_3G124980	mirna	mrna
mtr-miR5212-5p	Csa_1G033310	mirna	mrna
mtr-miR5212-5p	Csa_3G118170	mirna	mrna
mtr-miR5212-5p	Csa_2G354660	mirna	mrna
mtr-miR5212-5p	Csa_6G301620	mirna	mrna
mtr-miR5212-5p	Csa_1G225390	mirna	mrna
mtr-miR5239	Csa_5G523050	mirna	mrna
mtr-miR5239	Csa_3G764550	mirna	mrna
mtr-miR5239	Csa_1G009830	mirna	mrna
mtr-miR5239	Csa_4G015800	mirna	mrna
mtr-miR5239	Csa_1G073670	mirna	mrna
mtr-miR5239	Csa_3G585900	mirna	mrna
mtr-miR5239	Csa_4G628910	mirna	mrna
mtr-miR5239	Csa_6G088010	mirna	mrna
mtr-miR5239	Csa_5G160210	mirna	mrna
mtr-miR5239	Csa_2G222060	mirna	mrna
mtr-miR5239	Csa_3G008850	mirna	mrna
mtr-miR5239	Csa_7G447820	mirna	mrna
mtr-miR5239	Csa_1G043090	mirna	mrna
mtr-miR5239	Csa_2G223730	mirna	mrna
mtr-miR5239	Csa_4G622800	mirna	mrna
mtr-miR5239	Csa_6G336260	mirna	mrna
mtr-miR5239	Csa_7G414405	mirna	mrna
mtr-miR5239	Csa_6G425690	mirna	mrna
mtr-miR5239	Csa_6G504690	mirna	mrna
mtr-miR5239	Csa_6G176410	mirna	mrna
mtr-miR5239	Csa_1G059730	mirna	mrna
osa-miR171c-5p	Csa_4G642570	mirna	mrna
osa-miR171c-5p	Csa_3G393910	mirna	mrna
osa-miR1873	Csa_3G893330	mirna	mrna
osa-miR1873	Csa_7G302350	mirna	mrna
osa-miR1873	Csa_3G134740	mirna	mrna
osa-miR3979-5p	Csa_1G073060	mirna	mrna
osa-miR3979-5p	Csa_3G736810	mirna	mrna
osa-miR3979-5p	Csa_4G110070	mirna	mrna
osa-miR3979-5p	Csa_4G337310	mirna	mrna
osa-miR3979-5p	Csa_7G067400	mirna	mrna
osa-miR3979-5p	Csa_3G892760	mirna	mrna
osa-miR3979-5p	Csa_3G127000	mirna	mrna
osa-miR3979-5p	Csa_3G516530	mirna	mrna
osa-miR3979-5p	Csa_4G017040	mirna	mrna
osa-miR3979-5p	Csa_7G407800	mirna	mrna
osa-miR3979-5p	Csa_1G000600	mirna	mrna
osa-miR3979-5p	Csa_2G346030	mirna	mrna
osa-miR5797	Csa_5G174620	mirna	mrna
osa-miR5797	Csa_7G039780	mirna	mrna
osa-miR5797	Csa_3G130320	mirna	mrna
ptc-miR478e	Csa_6G516560	mirna	mrna
ptc-miR478e	Csa_3G110670	mirna	mrna
ptc-miR478e	Csa_1G277460	mirna	mrna
ptc-miR478e	Csa_4G000560	mirna	mrna
ptc-miR478e	Csa_3G128970	mirna	mrna
ptc-miR478e	Csa_6G517140	mirna	mrna
ptc-miR478e	Csa_7G212120	mirna	mrna
ptc-miR478e	Csa_7G298770	mirna	mrna
sbi-miR6234a-5p	Csa_2G372710	mirna	mrna
sbi-miR6234a-5p	Csa_6G452710	mirna	mrna
sbi-miR6234a-5p	Csa_4G646190	mirna	mrna
sbi-miR6234a-5p	Csa_2G353460	mirna	mrna
sbi-miR6234a-5p	Csa_3G135720	mirna	mrna
sbi-miR6234a-5p	Csa_6G062270	mirna	mrna
sbi-miR6234a-5p	Csa_5G517130	mirna	mrna
sbi-miR6234b-5p	Csa_2G372710	mirna	mrna
sbi-miR6234b-5p	Csa_6G452710	mirna	mrna
sbi-miR6234b-5p	Csa_4G646190	mirna	mrna
sbi-miR6234b-5p	Csa_2G353460	mirna	mrna
sbi-miR6234b-5p	Csa_3G135720	mirna	mrna
sbi-miR6234b-5p	Csa_6G062270	mirna	mrna
sbi-miR6234b-5p	Csa_5G517130	mirna	mrna
sly-miR9473-3p	Csa_4G025070	mirna	mrna
sly-miR9473-3p	Csa_5G598080	mirna	mrna
sly-miR9473-3p	Csa_1G467150	mirna	mrna
sly-miR9473-3p	Csa_6G496380	mirna	mrna
sly-miR9473-3p	Csa_3G739000	mirna	mrna
sly-miR9473-3p	Csa_4G630550	mirna	mrna
sly-miR9473-3p	Csa_6G187390	mirna	mrna
smo-miR1088-5p	Csa_5G139820	mirna	mrna
smo-miR1088-5p	Csa_6G517390	mirna	mrna
smo-miR1088-5p	Csa_2G368830	mirna	mrna
smo-miR1088-5p	Csa_3G009460	mirna	mrna
smo-miR1088-5p	Csa_6G074530	mirna	mrna
smo-miR1088-5p	Csa_7G432150	mirna	mrna
smo-miR1088-5p	Csa_1G001450	mirna	mrna
smo-miR1088-5p	Csa_1G051590	mirna	mrna
smo-miR1088-5p	Csa_3G809420	mirna	mrna
smo-miR1088-5p	Csa_3G567830	mirna	mrna
smo-miR1088-5p	Csa_6G094760	mirna	mrna
smo-miR1088-5p	Csa_1G039890	mirna	mrna
smo-miR1088-5p	Csa_1G015680	mirna	mrna
smo-miR1088-5p	Csa_3G009500	mirna	mrna
smo-miR1088-5p	Csa_5G199310	mirna	mrna
smo-miR1088-5p	Csa_4G269720	mirna	mrna
stu-miR171b-5p	Csa_1G703590	mirna	mrna
stu-miR171b-5p	Csa_5G082290	mirna	mrna
stu-miR171b-5p	Csa_3G609240	mirna	mrna
stu-miR171b-5p	Csa_1G569340	mirna	mrna
stu-miR171b-5p	Csa_4G001950	mirna	mrna
stu-miR7982a	Csa_3G835840	mirna	mrna
stu-miR7982a	Csa_6G486930	mirna	mrna
stu-miR7982a	Csa_3G207640	mirna	mrna
stu-miR7982a	Csa_3G205290	mirna	mrna
stu-miR7982a	Csa_6G495680	mirna	mrna
stu-miR7982a	Csa_5G092920	mirna	mrna
stu-miR7982a	Csa_4G064660	mirna	mrna
stu-miR7982a	Csa_3G165090	mirna	mrna
stu-miR7982a	Csa_3G828940	mirna	mrna
stu-miR7982a	Csa_7G428830	mirna	mrna
stu-miR7982a	Csa_3G778450	mirna	mrna
stu-miR7982a	Csa_6G500410	mirna	mrna
stu-miR7982a	Csa_2G351730	mirna	mrna
stu-miR7982b	Csa_3G835840	mirna	mrna
stu-miR7982b	Csa_6G486930	mirna	mrna
stu-miR7982b	Csa_3G207640	mirna	mrna
stu-miR7982b	Csa_3G205290	mirna	mrna
stu-miR7982b	Csa_6G495680	mirna	mrna
stu-miR7982b	Csa_5G092920	mirna	mrna
stu-miR7982b	Csa_4G064660	mirna	mrna
stu-miR7982b	Csa_3G165090	mirna	mrna
stu-miR7982b	Csa_3G828940	mirna	mrna
stu-miR7982b	Csa_7G428830	mirna	mrna
stu-miR7982b	Csa_3G778450	mirna	mrna
stu-miR7982b	Csa_6G500410	mirna	mrna
stu-miR7982b	Csa_2G351730	mirna	mrna
tae-miR9773	Csa_1G599550	mirna	mrna
tae-miR9773	Csa_3G394670	mirna	mrna
tae-miR9773	Csa_2G431080	mirna	mrna
tae-miR9773	Csa_1G004890	mirna	mrna
tae-miR9773	Csa_5G585950	mirna	mrna
tae-miR9773	Csa_3G149910	mirna	mrna
tae-miR9773	Csa_3G000120	mirna	mrna
tae-miR9773	Csa_3G132000	mirna	mrna
tae-miR9773	Csa_2G363550	mirna	mrna
tae-miR9773	Csa_1G523110	mirna	mrna
tae-miR9773	Csa_2G381660	mirna	mrna
tae-miR9773	Csa_3G835810	mirna	mrna
tae-miR9773	Csa_7G448670	mirna	mrna
tae-miR9773	Csa_6G087900	mirna	mrna
tae-miR9773	Csa_3G104850	mirna	mrna
tae-miR9773	Csa_4G621190	mirna	mrna
tae-miR9773	Csa_5G167130	mirna	mrna
tae-miR9773	Csa_7G341250	mirna	mrna
tae-miR9773	Csa_2G381690	mirna	mrna
tae-miR9773	Csa_6G067350	mirna	mrna
tae-miR9773	Csa_5G175740	mirna	mrna
tae-miR9773	Csa_4G538080	mirna	mrna
tae-miR9773	Csa_5G650610	mirna	mrna
tae-miR9773	Csa_2G190780	mirna	mrna
tae-miR9773	Csa_3G850600	mirna	mrna
vvi-miR156h	Csa_1G445360	mirna	mrna
vvi-miR156h	Csa_6G003410	mirna	mrna
vvi-miR156h	Csa_4G333120	mirna	mrna
vvi-miR156h	Csa_4G056620	mirna	mrna
vvi-miR156h	Csa_7G387680	mirna	mrna
vvi-miR156h	Csa_2G148430	mirna	mrna
vvi-miR156h	Csa_2G232990	mirna	mrna
vvi-miR156h	Csa_3G199660	mirna	mrna
vvi-miR156h	Csa_1G012100	mirna	mrna
vvi-miR156h	Csa_5G166450	mirna	mrna
vvi-miR156h	Csa_2G155100	mirna	mrna
vvi-miR156h	Csa_7G447180	mirna	mrna
vvi-miR156h	Csa_7G031720	mirna	mrna
vvi-miR2111-3p	Csa_4G627790	mirna	mrna
vvi-miR395n	Csa_4G495230	mirna	mrna
vvi-miR395n	Csa_5G642140	mirna	mrna
vvi-miR395n	Csa_3G872160	mirna	mrna
vvi-miR395n	Csa_1G123500	mirna	mrna
vvi-miR395n	Csa_6G045080	mirna	mrna
zma-miR166j-5p	Csa_2G354960	mirna	mrna
zma-miR166j-5p	Csa_6G133750	mirna	mrna
zma-miR166j-5p	Csa_3G127750	mirna	mrna
zma-miR166j-5p	Csa_3G750350	mirna	mrna
zma-miR166j-5p	Csa_5G606690	mirna	mrna
zma-miR166j-5p	Csa_2G070880	mirna	mrna
zma-miR166j-5p	Csa_6G517980	mirna	mrna
zma-miR166j-5p	Csa_3G850580	mirna	mrna
zma-miR166j-5p	Csa_2G404920	mirna	mrna
zma-miR166j-5p	Csa_1G569410	mirna	mrna
zma-miR166j-5p	Csa_3G852620	mirna	mrna
zma-miR166j-5p	Csa_5G413260	mirna	mrna
zma-miR166j-5p	Csa_2G349680	mirna	mrna
zma-miR166j-5p	Csa_1G024275	mirna	mrna
zma-miR166j-5p	Csa_6G045160	mirna	mrna
zma-miR166j-5p	Csa_7G302350	mirna	mrna
zma-miR166j-5p	Csa_6G078540	mirna	mrna
zma-miR166j-5p	Csa_7G428120	mirna	mrna
TRINITY_DN10752_c1_g1_i2	Csa_5G152220	lncrna	mrna
TRINITY_DN10752_c1_g1_i2	Csa_5G523095	lncrna	mrna
TRINITY_DN10752_c1_g1_i2	Csa_5G517200	lncrna	mrna
TRINITY_DN10752_c1_g1_i2	Csa_5G165270	lncrna	mrna
TRINITY_DN10752_c1_g1_i2	Csa_5G138500	lncrna	mrna
TRINITY_DN10752_c1_g1_i2	Csa_5G603390	lncrna	mrna
TRINITY_DN10752_c1_g1_i2	Csa_5G503610	lncrna	mrna
TRINITY_DN10752_c1_g1_i2	Csa_5G517760	lncrna	mrna
TRINITY_DN10752_c1_g1_i2	Csa_5G647540	lncrna	mrna
TRINITY_DN10752_c1_g1_i2	Csa_5G612830	lncrna	mrna
TRINITY_DN10752_c1_g1_i2	Csa_5G016915	lncrna	mrna
TRINITY_DN10752_c1_g1_i2	Csa_5G114570	lncrna	mrna
TRINITY_DN10752_c1_g1_i2	Csa_5G168990	lncrna	mrna
TRINITY_DN10752_c1_g1_i2	Csa_5G582240	lncrna	mrna
TRINITY_DN10752_c1_g1_i2	Csa_5G139400	lncrna	mrna
TRINITY_DN10752_c1_g1_i2	Csa_5G570390	lncrna	mrna
TRINITY_DN10752_c1_g1_i2	Csa_5G577450	lncrna	mrna
TRINITY_DN10752_c1_g1_i2	Csa_5G584380	lncrna	mrna
TRINITY_DN10752_c1_g1_i2	Csa_5G152900	lncrna	mrna
TRINITY_DN10752_c1_g1_i2	Csa_5G611070	lncrna	mrna
TRINITY_DN10752_c1_g1_i2	Csa_5G420300	lncrna	mrna
TRINITY_DN10752_c1_g1_i2	Csa_5G496470	lncrna	mrna
TRINITY_DN10752_c1_g1_i2	Csa_5G506320	lncrna	mrna
TRINITY_DN10752_c1_g1_i2	Csa_5G168800	lncrna	mrna
TRINITY_DN10752_c1_g1_i2	Csa_1G467070	lncrna	mrna
TRINITY_DN10752_c1_g1_i2	Csa_1G418780	lncrna	mrna
TRINITY_DN10752_c1_g1_i2	Csa_1G665930	lncrna	mrna
TRINITY_DN10752_c1_g1_i2	Csa_1G627435	lncrna	mrna
TRINITY_DN10752_c1_g1_i2	Csa_1G005510	lncrna	mrna
TRINITY_DN10752_c1_g1_i2	Csa_1G713670	lncrna	mrna
TRINITY_DN10752_c1_g1_i2	Csa_1G521990	lncrna	mrna
TRINITY_DN10752_c1_g1_i2	Csa_1G179740	lncrna	mrna
TRINITY_DN10752_c1_g1_i2	Csa_1G523050	lncrna	mrna
TRINITY_DN10752_c1_g1_i2	Csa_1G534770	lncrna	mrna
TRINITY_DN10752_c1_g1_i2	Csa_1G434190	lncrna	mrna
TRINITY_DN10752_c1_g1_i2	Csa_1G407170	lncrna	mrna
TRINITY_DN10752_c1_g1_i2	Csa_1G046870	lncrna	mrna
TRINITY_DN10752_c1_g1_i2	Csa_1G001420	lncrna	mrna
TRINITY_DN10752_c1_g1_i2	Csa_1G015585	lncrna	mrna
TRINITY_DN10752_c1_g1_i2	Csa_6G011620	lncrna	mrna
TRINITY_DN10752_c1_g1_i2	Csa_6G517370	lncrna	mrna
TRINITY_DN10752_c1_g1_i2	Csa_6G344230	lncrna	mrna
TRINITY_DN10752_c1_g1_i2	Csa_6G014710	lncrna	mrna
TRINITY_DN10752_c1_g1_i2	Csa_6G510980	lncrna	mrna
TRINITY_DN10752_c1_g1_i2	Csa_6G010005	lncrna	mrna
TRINITY_DN10752_c1_g1_i2	Csa_6G011610	lncrna	mrna
TRINITY_DN10752_c1_g1_i2	Csa_6G514800	lncrna	mrna
TRINITY_DN10752_c1_g1_i2	Csa_6G108540	lncrna	mrna
TRINITY_DN10752_c1_g1_i2	Csa_6G239660	lncrna	mrna
TRINITY_DN10752_c1_g1_i2	Csa_6G094750	lncrna	mrna
TRINITY_DN10752_c1_g1_i2	Csa_6G505220	lncrna	mrna
TRINITY_DN10752_c1_g1_i2	Csa_6G487560	lncrna	mrna
TRINITY_DN10752_c1_g1_i2	Csa_6G513700	lncrna	mrna
TRINITY_DN10752_c1_g1_i2	Csa_6G516750	lncrna	mrna
TRINITY_DN10752_c1_g1_i2	Csa_6G058710	lncrna	mrna
TRINITY_DN10752_c1_g1_i2	Csa_6G338040	lncrna	mrna
TRINITY_DN10752_c1_g1_i2	Csa_6G344250	lncrna	mrna
TRINITY_DN10752_c1_g1_i2	Csa_6G510320	lncrna	mrna
TRINITY_DN10752_c1_g1_i2	Csa_6G002305	lncrna	mrna
TRINITY_DN10752_c1_g1_i2	Csa_6G520360	lncrna	mrna
TRINITY_DN10752_c1_g1_i2	Csa_6G513730	lncrna	mrna
TRINITY_DN10752_c1_g1_i2	Csa_2G223700	lncrna	mrna
TRINITY_DN10752_c1_g1_i2	Csa_2G301500	lncrna	mrna
TRINITY_DN10752_c1_g1_i2	Csa_2G075300	lncrna	mrna
TRINITY_DN10752_c1_g1_i2	Csa_2G072490	lncrna	mrna
TRINITY_DN10752_c1_g1_i2	Csa_2G223680	lncrna	mrna
TRINITY_DN10752_c1_g1_i2	Csa_2G381780	lncrna	mrna
TRINITY_DN10752_c1_g1_i2	Csa_2G374600	lncrna	mrna
TRINITY_DN10752_c1_g1_i2	Csa_2G420980	lncrna	mrna
TRINITY_DN10752_c1_g1_i2	Csa_2G078060	lncrna	mrna
TRINITY_DN10752_c1_g1_i2	Csa_2G248120	lncrna	mrna
TRINITY_DN10752_c1_g1_i2	Csa_2G363010	lncrna	mrna
TRINITY_DN10752_c1_g1_i2	Csa_2G277100	lncrna	mrna
TRINITY_DN10752_c1_g1_i2	Csa_2G055570	lncrna	mrna
TRINITY_DN10752_c1_g1_i2	Csa_2G008750	lncrna	mrna
TRINITY_DN10752_c1_g1_i2	Csa_2G361830	lncrna	mrna
TRINITY_DN10752_c1_g1_i2	Csa_7G387760	lncrna	mrna
TRINITY_DN10752_c1_g1_i2	Csa_7G432230	lncrna	mrna
TRINITY_DN10752_c1_g1_i2	Csa_7G072760	lncrna	mrna
TRINITY_DN10752_c1_g1_i2	Csa_7G051390	lncrna	mrna
TRINITY_DN10752_c1_g1_i2	Csa_3G308200	lncrna	mrna
TRINITY_DN10752_c1_g1_i2	Csa_3G825100	lncrna	mrna
TRINITY_DN10752_c1_g1_i2	Csa_3G877660	lncrna	mrna
TRINITY_DN10752_c1_g1_i2	Csa_3G047910	lncrna	mrna
TRINITY_DN10752_c1_g1_i2	Csa_3G912880	lncrna	mrna
TRINITY_DN10752_c1_g1_i2	Csa_3G172990	lncrna	mrna
TRINITY_DN10752_c1_g1_i2	Csa_3G644830	lncrna	mrna
TRINITY_DN10752_c1_g1_i2	Csa_3G121640	lncrna	mrna
TRINITY_DN10752_c1_g1_i2	Csa_3G822320	lncrna	mrna
TRINITY_DN10752_c1_g1_i2	Csa_3G073940	lncrna	mrna
TRINITY_DN10752_c1_g1_i2	Csa_3G357100	lncrna	mrna
TRINITY_DN10752_c1_g1_i2	Csa_3G178570	lncrna	mrna
TRINITY_DN10752_c1_g1_i2	Csa_3G736740	lncrna	mrna
TRINITY_DN10752_c1_g1_i2	Csa_3G152050	lncrna	mrna
TRINITY_DN10752_c1_g1_i2	Csa_3G187260	lncrna	mrna
TRINITY_DN10752_c1_g1_i2	Csa_3G146430	lncrna	mrna
TRINITY_DN10752_c1_g1_i2	Csa_3G017250	lncrna	mrna
TRINITY_DN10752_c1_g1_i2	Csa_3G002300	lncrna	mrna
TRINITY_DN10752_c1_g1_i2	Csa_3G730730	lncrna	mrna
TRINITY_DN10752_c1_g1_i2	Csa_3G881570	lncrna	mrna
TRINITY_DN10752_c1_g1_i2	Csa_3G046230	lncrna	mrna
TRINITY_DN10752_c1_g1_i2	Csa_3G778960	lncrna	mrna
TRINITY_DN10752_c1_g1_i2	Csa_3G152640	lncrna	mrna
TRINITY_DN10752_c1_g1_i2	Csa_4G646210	lncrna	mrna
TRINITY_DN10752_c1_g1_i2	Csa_4G111600	lncrna	mrna
TRINITY_DN10752_c1_g1_i2	Csa_4G218340	lncrna	mrna
TRINITY_DN10752_c1_g1_i2	Csa_4G076240	lncrna	mrna
TRINITY_DN10752_c1_g1_i2	Csa_4G083600	lncrna	mrna
TRINITY_DN10752_c1_g1_i2	Csa_4G640980	lncrna	mrna
TRINITY_DN10752_c1_g1_i2	Csa_4G011095	lncrna	mrna
TRINITY_DN10752_c1_g1_i2	Csa_4G336250	lncrna	mrna
TRINITY_DN10752_c1_g1_i2	Csa_4G280610	lncrna	mrna
TRINITY_DN10752_c1_g1_i2	Csa_4G026260	lncrna	mrna
TRINITY_DN10752_c1_g1_i2	Csa_4G646060	lncrna	mrna
TRINITY_DN10752_c1_g1_i2	Csa_4G652660	lncrna	mrna
TRINITY_DN10752_c1_g1_i2	Csa_4G153290	lncrna	mrna
TRINITY_DN10752_c1_g1_i2	Csa_4G052630	lncrna	mrna
TRINITY_DN10752_c1_g1_i2	Csa_4G055410	lncrna	mrna
TRINITY_DN10752_c1_g1_i2	Csa_4G643610	lncrna	mrna
TRINITY_DN10752_c1_g1_i2	Csa_4G663670	lncrna	mrna
TRINITY_DN10752_c1_g1_i2	Csa_4G064040	lncrna	mrna
TRINITY_DN10752_c1_g1_i2	Csa_4G314400	lncrna	mrna
TRINITY_DN10752_c1_g1_i2	Csa_4G614190	lncrna	mrna
TRINITY_DN10752_c1_g1_i2	Csa_4G641565	lncrna	mrna
TRINITY_DN10752_c1_g1_i2	Csa_4G017190	lncrna	mrna
TRINITY_DN10752_c1_g1_i2	Csa_4G652780	lncrna	mrna
TRINITY_DN10752_c1_g1_i2	Csa_4G334700	lncrna	mrna
TRINITY_DN10752_c1_g1_i2	Csa_4G645850	lncrna	mrna
TRINITY_DN10752_c1_g1_i2	Csa_4G627260	lncrna	mrna
TRINITY_DN10752_c1_g1_i2	Csa_4G622230	lncrna	mrna
TRINITY_DN10874_c3_g1_i1	Csa_5G634360	lncrna	mrna
TRINITY_DN10874_c3_g1_i1	Csa_5G569370	lncrna	mrna
TRINITY_DN10874_c3_g1_i1	Csa_5G616370	lncrna	mrna
TRINITY_DN10874_c3_g1_i1	Csa_5G292260	lncrna	mrna
TRINITY_DN10874_c3_g1_i1	Csa_5G292180	lncrna	mrna
TRINITY_DN10874_c3_g1_i1	Csa_5G577390	lncrna	mrna
TRINITY_DN10874_c3_g1_i1	Csa_5G139175	lncrna	mrna
TRINITY_DN10874_c3_g1_i1	Csa_1G004870	lncrna	mrna
TRINITY_DN10874_c3_g1_i1	Csa_1G445885	lncrna	mrna
TRINITY_DN10874_c3_g1_i1	Csa_6G042375	lncrna	mrna
TRINITY_DN10874_c3_g1_i1	Csa_6G511360	lncrna	mrna
TRINITY_DN10874_c3_g1_i1	Csa_6G139190	lncrna	mrna
TRINITY_DN10874_c3_g1_i1	Csa_6G022270	lncrna	mrna
TRINITY_DN10874_c3_g1_i1	Csa_6G490770	lncrna	mrna
TRINITY_DN10874_c3_g1_i1	Csa_2G376810	lncrna	mrna
TRINITY_DN10874_c3_g1_i1	Csa_2G270130	lncrna	mrna
TRINITY_DN10874_c3_g1_i1	Csa_2G431110	lncrna	mrna
TRINITY_DN10874_c3_g1_i1	Csa_2G431105	lncrna	mrna
TRINITY_DN10874_c3_g1_i1	Csa_7G432530	lncrna	mrna
TRINITY_DN10874_c3_g1_i1	Csa_7G452230	lncrna	mrna
TRINITY_DN10874_c3_g1_i1	Csa_7G070235	lncrna	mrna
TRINITY_DN10874_c3_g1_i1	Csa_7G066190	lncrna	mrna
TRINITY_DN10874_c3_g1_i1	Csa_7G432390	lncrna	mrna
TRINITY_DN10874_c3_g1_i1	Csa_3G851730	lncrna	mrna
TRINITY_DN10874_c3_g1_i1	Csa_3G872120	lncrna	mrna
TRINITY_DN10874_c3_g1_i1	Csa_3G603050	lncrna	mrna
TRINITY_DN10874_c3_g1_i1	Csa_3G002770	lncrna	mrna
TRINITY_DN10874_c3_g1_i1	Csa_3G144200	lncrna	mrna
TRINITY_DN10874_c3_g1_i1	Csa_3G740180	lncrna	mrna
TRINITY_DN10874_c3_g1_i1	Csa_3G036400	lncrna	mrna
TRINITY_DN10874_c3_g1_i1	Csa_4G182280	lncrna	mrna
TRINITY_DN10874_c3_g1_i1	Csa_4G648580	lncrna	mrna
TRINITY_DN10874_c3_g1_i1	Csa_4G255430	lncrna	mrna
TRINITY_DN10874_c3_g1_i1	Csa_4G179680	lncrna	mrna
TRINITY_DN10874_c3_g1_i1	Csa_4G000620	lncrna	mrna
TRINITY_DN10874_c3_g1_i1	Csa_4G619050	lncrna	mrna
TRINITY_DN10874_c3_g1_i1	Csa_4G312810	lncrna	mrna
TRINITY_DN10874_c3_g1_i1	Csa_4G361840	lncrna	mrna
TRINITY_DN10874_c3_g1_i1	Csa_4G641565	lncrna	mrna
TRINITY_DN10874_c3_g1_i1	Csa_4G645905	lncrna	mrna
TRINITY_DN10874_c3_g1_i1	Csa_4G179115	lncrna	mrna
TRINITY_DN11049_c1_g1_i2	Csa_5G168740	lncrna	mrna
TRINITY_DN11049_c1_g1_i2	Csa_5G484660	lncrna	mrna
TRINITY_DN11049_c1_g1_i2	Csa_1G046080	lncrna	mrna
TRINITY_DN11049_c1_g1_i2	Csa_1G368490	lncrna	mrna
TRINITY_DN11049_c1_g1_i2	Csa_6G428020	lncrna	mrna
TRINITY_DN11049_c1_g1_i2	Csa_6G409390	lncrna	mrna
TRINITY_DN11049_c1_g1_i2	Csa_6G431750	lncrna	mrna
TRINITY_DN11049_c1_g1_i2	Csa_2G023930	lncrna	mrna
TRINITY_DN11049_c1_g1_i2	Csa_2G358885	lncrna	mrna
TRINITY_DN11049_c1_g1_i2	Csa_2G252080	lncrna	mrna
TRINITY_DN11049_c1_g1_i2	Csa_7G067420	lncrna	mrna
TRINITY_DN11049_c1_g1_i2	Csa_3G298060	lncrna	mrna
TRINITY_DN11049_c1_g1_i2	Csa_3G126860	lncrna	mrna
TRINITY_DN11049_c1_g1_i2	Csa_4G193240	lncrna	mrna
TRINITY_DN11049_c1_g1_i2	Csa_4G101780	lncrna	mrna
TRINITY_DN11450_c3_g1_i1	Csa_5G516570	lncrna	mrna
TRINITY_DN11450_c3_g1_i1	Csa_5G152900	lncrna	mrna
TRINITY_DN11450_c3_g1_i1	Csa_1G185110	lncrna	mrna
TRINITY_DN11450_c3_g1_i1	Csa_2G074215	lncrna	mrna
TRINITY_DN11450_c3_g1_i1	Csa_2G299900	lncrna	mrna
TRINITY_DN11450_c3_g1_i1	Csa_4G628860	lncrna	mrna
TRINITY_DN11450_c3_g1_i1	Csa_4G641565	lncrna	mrna
TRINITY_DN11450_c3_g1_i1	Csa_4G304780	lncrna	mrna
TRINITY_DN11608_c3_g1_i1	Csa_5G056110	lncrna	mrna
TRINITY_DN11608_c3_g1_i1	Csa_6G405315	lncrna	mrna
TRINITY_DN11608_c3_g1_i1	Csa_6G041780	lncrna	mrna
TRINITY_DN11608_c3_g1_i1	Csa_6G182150	lncrna	mrna
TRINITY_DN11608_c3_g1_i1	Csa_2G340400	lncrna	mrna
TRINITY_DN11608_c3_g1_i1	Csa_7G014470	lncrna	mrna
TRINITY_DN11608_c3_g1_i1	Csa_3G769645	lncrna	mrna
TRINITY_DN11608_c3_g1_i1	Csa_4G000640	lncrna	mrna
TRINITY_DN11608_c3_g1_i1	Csa_4G127000	lncrna	mrna
TRINITY_DN11934_c0_g6_i1	Csa_5G091900	lncrna	mrna
TRINITY_DN11934_c0_g6_i1	Csa_2G074215	lncrna	mrna
TRINITY_DN11934_c0_g6_i1	Csa_7G329345	lncrna	mrna
TRINITY_DN11934_c0_g6_i1	Csa_3G236560	lncrna	mrna
TRINITY_DN11934_c0_g6_i1	Csa_3G038780	lncrna	mrna
TRINITY_DN11934_c0_g6_i1	Csa_4G187870	lncrna	mrna
TRINITY_DN12616_c1_g4_i4	Csa_1G051880	lncrna	mrna
TRINITY_DN12616_c1_g4_i4	Csa_1G555640	lncrna	mrna
TRINITY_DN12616_c1_g4_i4	Csa_1G302170	lncrna	mrna
TRINITY_DN12616_c1_g4_i4	Csa_1G714700	lncrna	mrna
TRINITY_DN12616_c1_g4_i4	Csa_6G141370	lncrna	mrna
TRINITY_DN12616_c1_g4_i4	Csa_6G108480	lncrna	mrna
TRINITY_DN12616_c1_g4_i4	Csa_6G504540	lncrna	mrna
TRINITY_DN12616_c1_g4_i4	Csa_2G307340	lncrna	mrna
TRINITY_DN12616_c1_g4_i4	Csa_2G005020	lncrna	mrna
TRINITY_DN12616_c1_g4_i4	Csa_2G008650	lncrna	mrna
TRINITY_DN12616_c1_g4_i4	Csa_2G368880	lncrna	mrna
TRINITY_DN12616_c1_g4_i4	Csa_2G380630	lncrna	mrna
TRINITY_DN12616_c1_g4_i4	Csa_7G253790	lncrna	mrna
TRINITY_DN12616_c1_g4_i4	Csa_7G043690	lncrna	mrna
TRINITY_DN12616_c1_g4_i4	Csa_3G644820	lncrna	mrna
TRINITY_DN12616_c1_g4_i4	Csa_3G444570	lncrna	mrna
TRINITY_DN12616_c1_g4_i4	Csa_3G017080	lncrna	mrna
TRINITY_DN12616_c1_g4_i4	Csa_3G011060	lncrna	mrna
TRINITY_DN12616_c1_g4_i4	Csa_3G238220	lncrna	mrna
TRINITY_DN12616_c1_g4_i4	Csa_3G653970	lncrna	mrna
TRINITY_DN12616_c1_g4_i4	Csa_4G129590	lncrna	mrna
TRINITY_DN12616_c1_g4_i4	Csa_4G641565	lncrna	mrna
TRINITY_DN12904_c5_g2_i9	Csa_5G387420	lncrna	mrna
TRINITY_DN12904_c5_g2_i9	Csa_5G601500	lncrna	mrna
TRINITY_DN12904_c5_g2_i9	Csa_5G549160	lncrna	mrna
TRINITY_DN12904_c5_g2_i9	Csa_5G177655	lncrna	mrna
TRINITY_DN12904_c5_g2_i9	Csa_1G680080	lncrna	mrna
TRINITY_DN12904_c5_g2_i9	Csa_1G043285	lncrna	mrna
TRINITY_DN12904_c5_g2_i9	Csa_1G039030	lncrna	mrna
TRINITY_DN12904_c5_g2_i9	Csa_6G304300	lncrna	mrna
TRINITY_DN12904_c5_g2_i9	Csa_6G117720	lncrna	mrna
TRINITY_DN12904_c5_g2_i9	Csa_6G156550	lncrna	mrna
TRINITY_DN12904_c5_g2_i9	Csa_6G152360	lncrna	mrna
TRINITY_DN12904_c5_g2_i9	Csa_6G009110	lncrna	mrna
TRINITY_DN12904_c5_g2_i9	Csa_6G403610	lncrna	mrna
TRINITY_DN12904_c5_g2_i9	Csa_2G004670	lncrna	mrna
TRINITY_DN12904_c5_g2_i9	Csa_7G201840	lncrna	mrna
TRINITY_DN12904_c5_g2_i9	Csa_7G448660	lncrna	mrna
TRINITY_DN12904_c5_g2_i9	Csa_7G237860	lncrna	mrna
TRINITY_DN12904_c5_g2_i9	Csa_3G815480	lncrna	mrna
TRINITY_DN12904_c5_g2_i9	Csa_3G063670	lncrna	mrna
TRINITY_DN12904_c5_g2_i9	Csa_3G815400	lncrna	mrna
TRINITY_DN12904_c5_g2_i9	Csa_3G121735	lncrna	mrna
TRINITY_DN12904_c5_g2_i9	Csa_3G185150	lncrna	mrna
TRINITY_DN12904_c5_g2_i9	Csa_3G842685	lncrna	mrna
TRINITY_DN12904_c5_g2_i9	Csa_4G652090	lncrna	mrna
TRINITY_DN12904_c5_g2_i9	Csa_4G594450	lncrna	mrna
TRINITY_DN12904_c5_g2_i9	Csa_4G652650	lncrna	mrna
TRINITY_DN12904_c5_g2_i9	Csa_4G641565	lncrna	mrna
TRINITY_DN13265_c2_g1_i4	Csa_5G537530	lncrna	mrna
TRINITY_DN13265_c2_g1_i4	Csa_5G003640	lncrna	mrna
TRINITY_DN13265_c2_g1_i4	Csa_5G031950	lncrna	mrna
TRINITY_DN13265_c2_g1_i4	Csa_5G532470	lncrna	mrna
TRINITY_DN13265_c2_g1_i4	Csa_1G089495	lncrna	mrna
TRINITY_DN13265_c2_g1_i4	Csa_1G077140	lncrna	mrna
TRINITY_DN13265_c2_g1_i4	Csa_1G533430	lncrna	mrna
TRINITY_DN13265_c2_g1_i4	Csa_1G066540	lncrna	mrna
TRINITY_DN13265_c2_g1_i4	Csa_1G503400	lncrna	mrna
TRINITY_DN13265_c2_g1_i4	Csa_1G612910	lncrna	mrna
TRINITY_DN13265_c2_g1_i4	Csa_1G294070	lncrna	mrna
TRINITY_DN13265_c2_g1_i4	Csa_1G629000	lncrna	mrna
TRINITY_DN13265_c2_g1_i4	Csa_1G537460	lncrna	mrna
TRINITY_DN13265_c2_g1_i4	Csa_6G520450	lncrna	mrna
TRINITY_DN13265_c2_g1_i4	Csa_6G491090	lncrna	mrna
TRINITY_DN13265_c2_g1_i4	Csa_6G428020	lncrna	mrna
TRINITY_DN13265_c2_g1_i4	Csa_6G344210	lncrna	mrna
TRINITY_DN13265_c2_g1_i4	Csa_6G154520	lncrna	mrna
TRINITY_DN13265_c2_g1_i4	Csa_6G355980	lncrna	mrna
TRINITY_DN13265_c2_g1_i4	Csa_6G358670	lncrna	mrna
TRINITY_DN13265_c2_g1_i4	Csa_6G513540	lncrna	mrna
TRINITY_DN13265_c2_g1_i4	Csa_6G524680	lncrna	mrna
TRINITY_DN13265_c2_g1_i4	Csa_2G074215	lncrna	mrna
TRINITY_DN13265_c2_g1_i4	Csa_2G008120	lncrna	mrna
TRINITY_DN13265_c2_g1_i4	Csa_2G008090	lncrna	mrna
TRINITY_DN13265_c2_g1_i4	Csa_2G365690	lncrna	mrna
TRINITY_DN13265_c2_g1_i4	Csa_2G015340	lncrna	mrna
TRINITY_DN13265_c2_g1_i4	Csa_2G139830	lncrna	mrna
TRINITY_DN13265_c2_g1_i4	Csa_2G405000	lncrna	mrna
TRINITY_DN13265_c2_g1_i4	Csa_7G009180	lncrna	mrna
TRINITY_DN13265_c2_g1_i4	Csa_7G012420	lncrna	mrna
TRINITY_DN13265_c2_g1_i4	Csa_7G432210	lncrna	mrna
TRINITY_DN13265_c2_g1_i4	Csa_7G047225	lncrna	mrna
TRINITY_DN13265_c2_g1_i4	Csa_7G259370	lncrna	mrna
TRINITY_DN13265_c2_g1_i4	Csa_3G251930	lncrna	mrna
TRINITY_DN13265_c2_g1_i4	Csa_3G284010	lncrna	mrna
TRINITY_DN13265_c2_g1_i4	Csa_3G133220	lncrna	mrna
TRINITY_DN13265_c2_g1_i4	Csa_3G319300	lncrna	mrna
TRINITY_DN13265_c2_g1_i4	Csa_3G687220	lncrna	mrna
TRINITY_DN13265_c2_g1_i4	Csa_3G119315	lncrna	mrna
TRINITY_DN13265_c2_g1_i4	Csa_3G911270	lncrna	mrna
TRINITY_DN13265_c2_g1_i4	Csa_3G113360	lncrna	mrna
TRINITY_DN13265_c2_g1_i4	Csa_3G702660	lncrna	mrna
TRINITY_DN13265_c2_g1_i4	Csa_3G911280	lncrna	mrna
TRINITY_DN13265_c2_g1_i4	Csa_3G121670	lncrna	mrna
TRINITY_DN13265_c2_g1_i4	Csa_3G045170	lncrna	mrna
TRINITY_DN13265_c2_g1_i4	Csa_4G165860	lncrna	mrna
TRINITY_DN13265_c2_g1_i4	Csa_4G439080	lncrna	mrna
TRINITY_DN13265_c2_g1_i4	Csa_4G652790	lncrna	mrna
TRINITY_DN13265_c2_g1_i4	Csa_4G014080	lncrna	mrna
TRINITY_DN13265_c2_g1_i4	Csa_4G015170	lncrna	mrna
TRINITY_DN13265_c2_g1_i4	Csa_4G641565	lncrna	mrna
TRINITY_DN13265_c2_g1_i4	Csa_4G575870	lncrna	mrna
TRINITY_DN13265_c2_g1_i4	Csa_4G297460	lncrna	mrna
TRINITY_DN13265_c2_g1_i4	Csa_4G124870	lncrna	mrna
TRINITY_DN13265_c2_g1_i4	Csa_4G593920	lncrna	mrna
TRINITY_DN13265_c2_g1_i4	Csa_4G233360	lncrna	mrna
TRINITY_DN13469_c0_g1_i17	Csa_5G165830	lncrna	mrna
TRINITY_DN13469_c0_g1_i17	Csa_5G608030	lncrna	mrna
TRINITY_DN13469_c0_g1_i17	Csa_5G137400	lncrna	mrna
TRINITY_DN13469_c0_g1_i17	Csa_5G569340	lncrna	mrna
TRINITY_DN13469_c0_g1_i17	Csa_5G148590	lncrna	mrna
TRINITY_DN13469_c0_g1_i17	Csa_5G579590	lncrna	mrna
TRINITY_DN13469_c0_g1_i17	Csa_5G175880	lncrna	mrna
TRINITY_DN13469_c0_g1_i17	Csa_5G180315	lncrna	mrna
TRINITY_DN13469_c0_g1_i17	Csa_5G648720	lncrna	mrna
TRINITY_DN13469_c0_g1_i17	Csa_5G148660	lncrna	mrna
TRINITY_DN13469_c0_g1_i17	Csa_5G634360	lncrna	mrna
TRINITY_DN13469_c0_g1_i17	Csa_5G576790	lncrna	mrna
TRINITY_DN13469_c0_g1_i17	Csa_5G606650	lncrna	mrna
TRINITY_DN13469_c0_g1_i17	Csa_5G621920	lncrna	mrna
TRINITY_DN13469_c0_g1_i17	Csa_5G528430	lncrna	mrna
TRINITY_DN13469_c0_g1_i17	Csa_5G349580	lncrna	mrna
TRINITY_DN13469_c0_g1_i17	Csa_5G616350	lncrna	mrna
TRINITY_DN13469_c0_g1_i17	Csa_5G045010	lncrna	mrna
TRINITY_DN13469_c0_g1_i17	Csa_5G643320	lncrna	mrna
TRINITY_DN13469_c0_g1_i17	Csa_5G174620	lncrna	mrna
TRINITY_DN13469_c0_g1_i17	Csa_5G173490	lncrna	mrna
TRINITY_DN13469_c0_g1_i17	Csa_5G002570	lncrna	mrna
TRINITY_DN13469_c0_g1_i17	Csa_5G577440	lncrna	mrna
TRINITY_DN13469_c0_g1_i17	Csa_5G160750	lncrna	mrna
TRINITY_DN13469_c0_g1_i17	Csa_5G581680	lncrna	mrna
TRINITY_DN13469_c0_g1_i17	Csa_5G072680	lncrna	mrna
TRINITY_DN13469_c0_g1_i17	Csa_5G570390	lncrna	mrna
TRINITY_DN13469_c0_g1_i17	Csa_5G118190	lncrna	mrna
TRINITY_DN13469_c0_g1_i17	Csa_5G173520	lncrna	mrna
TRINITY_DN13469_c0_g1_i17	Csa_5G606790	lncrna	mrna
TRINITY_DN13469_c0_g1_i17	Csa_5G139520	lncrna	mrna
TRINITY_DN13469_c0_g1_i17	Csa_5G630710	lncrna	mrna
TRINITY_DN13469_c0_g1_i17	Csa_1G038990	lncrna	mrna
TRINITY_DN13469_c0_g1_i17	Csa_1G264570	lncrna	mrna
TRINITY_DN13469_c0_g1_i17	Csa_1G600980	lncrna	mrna
TRINITY_DN13469_c0_g1_i17	Csa_1G328390	lncrna	mrna
TRINITY_DN13469_c0_g1_i17	Csa_1G495270	lncrna	mrna
TRINITY_DN13469_c0_g1_i17	Csa_1G025960	lncrna	mrna
TRINITY_DN13469_c0_g1_i17	Csa_1G118890	lncrna	mrna
TRINITY_DN13469_c0_g1_i17	Csa_1G257300	lncrna	mrna
TRINITY_DN13469_c0_g1_i17	Csa_1G616300	lncrna	mrna
TRINITY_DN13469_c0_g1_i17	Csa_1G654870	lncrna	mrna
TRINITY_DN13469_c0_g1_i17	Csa_1G032440	lncrna	mrna
TRINITY_DN13469_c0_g1_i17	Csa_1G427490	lncrna	mrna
TRINITY_DN13469_c0_g1_i17	Csa_1G077740	lncrna	mrna
TRINITY_DN13469_c0_g1_i17	Csa_1G329910	lncrna	mrna
TRINITY_DN13469_c0_g1_i17	Csa_1G217850	lncrna	mrna
TRINITY_DN13469_c0_g1_i17	Csa_1G074970	lncrna	mrna
TRINITY_DN13469_c0_g1_i17	Csa_1G532210	lncrna	mrna
TRINITY_DN13469_c0_g1_i17	Csa_1G479620	lncrna	mrna
TRINITY_DN13469_c0_g1_i17	Csa_1G042190	lncrna	mrna
TRINITY_DN13469_c0_g1_i17	Csa_1G033040	lncrna	mrna
TRINITY_DN13469_c0_g1_i17	Csa_1G699610	lncrna	mrna
TRINITY_DN13469_c0_g1_i17	Csa_1G479640	lncrna	mrna
TRINITY_DN13469_c0_g1_i17	Csa_1G005670	lncrna	mrna
TRINITY_DN13469_c0_g1_i17	Csa_1G462040	lncrna	mrna
TRINITY_DN13469_c0_g1_i17	Csa_1G195230	lncrna	mrna
TRINITY_DN13469_c0_g1_i17	Csa_1G536320	lncrna	mrna
TRINITY_DN13469_c0_g1_i17	Csa_1G181480	lncrna	mrna
TRINITY_DN13469_c0_g1_i17	Csa_1G051860	lncrna	mrna
TRINITY_DN13469_c0_g1_i17	Csa_1G010940	lncrna	mrna
TRINITY_DN13469_c0_g1_i17	Csa_1G667000	lncrna	mrna
TRINITY_DN13469_c0_g1_i17	Csa_1G595810	lncrna	mrna
TRINITY_DN13469_c0_g1_i17	Csa_6G513530	lncrna	mrna
TRINITY_DN13469_c0_g1_i17	Csa_6G110050	lncrna	mrna
TRINITY_DN13469_c0_g1_i17	Csa_6G449250	lncrna	mrna
TRINITY_DN13469_c0_g1_i17	Csa_6G087910	lncrna	mrna
TRINITY_DN13469_c0_g1_i17	Csa_6G499070	lncrna	mrna
TRINITY_DN13469_c0_g1_i17	Csa_6G083560	lncrna	mrna
TRINITY_DN13469_c0_g1_i17	Csa_6G082530	lncrna	mrna
TRINITY_DN13469_c0_g1_i17	Csa_6G046370	lncrna	mrna
TRINITY_DN13469_c0_g1_i17	Csa_6G517150	lncrna	mrna
TRINITY_DN13469_c0_g1_i17	Csa_6G151650	lncrna	mrna
TRINITY_DN13469_c0_g1_i17	Csa_6G401480	lncrna	mrna
TRINITY_DN13469_c0_g1_i17	Csa_6G045160	lncrna	mrna
TRINITY_DN13469_c0_g1_i17	Csa_6G023890	lncrna	mrna
TRINITY_DN13469_c0_g1_i17	Csa_6G052750	lncrna	mrna
TRINITY_DN13469_c0_g1_i17	Csa_6G507370	lncrna	mrna
TRINITY_DN13469_c0_g1_i17	Csa_6G147520	lncrna	mrna
TRINITY_DN13469_c0_g1_i17	Csa_6G303220	lncrna	mrna
TRINITY_DN13469_c0_g1_i17	Csa_6G366450	lncrna	mrna
TRINITY_DN13469_c0_g1_i17	Csa_6G521060	lncrna	mrna
TRINITY_DN13469_c0_g1_i17	Csa_6G187910	lncrna	mrna
TRINITY_DN13469_c0_g1_i17	Csa_6G004510	lncrna	mrna
TRINITY_DN13469_c0_g1_i17	Csa_6G525480	lncrna	mrna
TRINITY_DN13469_c0_g1_i17	Csa_6G444970	lncrna	mrna
TRINITY_DN13469_c0_g1_i17	Csa_6G027440	lncrna	mrna
TRINITY_DN13469_c0_g1_i17	Csa_6G490110	lncrna	mrna
TRINITY_DN13469_c0_g1_i17	Csa_6G042470	lncrna	mrna
TRINITY_DN13469_c0_g1_i17	Csa_6G355380	lncrna	mrna
TRINITY_DN13469_c0_g1_i17	Csa_6G510890	lncrna	mrna
TRINITY_DN13469_c0_g1_i17	Csa_6G236080	lncrna	mrna
TRINITY_DN13469_c0_g1_i17	Csa_2G402090	lncrna	mrna
TRINITY_DN13469_c0_g1_i17	Csa_2G172480	lncrna	mrna
TRINITY_DN13469_c0_g1_i17	Csa_2G238860	lncrna	mrna
TRINITY_DN13469_c0_g1_i17	Csa_2G169800	lncrna	mrna
TRINITY_DN13469_c0_g1_i17	Csa_2G295410	lncrna	mrna
TRINITY_DN13469_c0_g1_i17	Csa_2G151080	lncrna	mrna
TRINITY_DN13469_c0_g1_i17	Csa_2G036040	lncrna	mrna
TRINITY_DN13469_c0_g1_i17	Csa_2G101090	lncrna	mrna
TRINITY_DN13469_c0_g1_i17	Csa_2G248680	lncrna	mrna
TRINITY_DN13469_c0_g1_i17	Csa_2G058690	lncrna	mrna
TRINITY_DN13469_c0_g1_i17	Csa_2G409490	lncrna	mrna
TRINITY_DN13469_c0_g1_i17	Csa_2G276990	lncrna	mrna
TRINITY_DN13469_c0_g1_i17	Csa_2G270750	lncrna	mrna
TRINITY_DN13469_c0_g1_i17	Csa_2G368970	lncrna	mrna
TRINITY_DN13469_c0_g1_i17	Csa_2G074110	lncrna	mrna
TRINITY_DN13469_c0_g1_i17	Csa_2G423550	lncrna	mrna
TRINITY_DN13469_c0_g1_i17	Csa_2G020960	lncrna	mrna
TRINITY_DN13469_c0_g1_i17	Csa_2G382720	lncrna	mrna
TRINITY_DN13469_c0_g1_i17	Csa_2G287180	lncrna	mrna
TRINITY_DN13469_c0_g1_i17	Csa_2G386140	lncrna	mrna
TRINITY_DN13469_c0_g1_i17	Csa_2G005980	lncrna	mrna
TRINITY_DN13469_c0_g1_i17	Csa_2G224280	lncrna	mrna
TRINITY_DN13469_c0_g1_i17	Csa_2G393190	lncrna	mrna
TRINITY_DN13469_c0_g1_i17	Csa_2G008750	lncrna	mrna
TRINITY_DN13469_c0_g1_i17	Csa_2G021570	lncrna	mrna
TRINITY_DN13469_c0_g1_i17	Csa_7G157510	lncrna	mrna
TRINITY_DN13469_c0_g1_i17	Csa_7G206950	lncrna	mrna
TRINITY_DN13469_c0_g1_i17	Csa_7G071620	lncrna	mrna
TRINITY_DN13469_c0_g1_i17	Csa_7G372310	lncrna	mrna
TRINITY_DN13469_c0_g1_i17	Csa_7G320040	lncrna	mrna
TRINITY_DN13469_c0_g1_i17	Csa_7G380120	lncrna	mrna
TRINITY_DN13469_c0_g1_i17	Csa_7G398730	lncrna	mrna
TRINITY_DN13469_c0_g1_i17	Csa_7G186190	lncrna	mrna
TRINITY_DN13469_c0_g1_i17	Csa_7G394620	lncrna	mrna
TRINITY_DN13469_c0_g1_i17	Csa_7G448040	lncrna	mrna
TRINITY_DN13469_c0_g1_i17	Csa_7G140940	lncrna	mrna
TRINITY_DN13469_c0_g1_i17	Csa_7G219830	lncrna	mrna
TRINITY_DN13469_c0_g1_i17	Csa_7G395230	lncrna	mrna
TRINITY_DN13469_c0_g1_i17	Csa_7G043570	lncrna	mrna
TRINITY_DN13469_c0_g1_i17	Csa_7G037460	lncrna	mrna
TRINITY_DN13469_c0_g1_i17	Csa_3G895660	lncrna	mrna
TRINITY_DN13469_c0_g1_i17	Csa_3G848840	lncrna	mrna
TRINITY_DN13469_c0_g1_i17	Csa_3G100800	lncrna	mrna
TRINITY_DN13469_c0_g1_i17	Csa_3G592670	lncrna	mrna
TRINITY_DN13469_c0_g1_i17	Csa_3G776310	lncrna	mrna
TRINITY_DN13469_c0_g1_i17	Csa_3G187300	lncrna	mrna
TRINITY_DN13469_c0_g1_i17	Csa_3G143590	lncrna	mrna
TRINITY_DN13469_c0_g1_i17	Csa_3G824770	lncrna	mrna
TRINITY_DN13469_c0_g1_i17	Csa_3G432440	lncrna	mrna
TRINITY_DN13469_c0_g1_i17	Csa_3G026690	lncrna	mrna
TRINITY_DN13469_c0_g1_i17	Csa_3G236560	lncrna	mrna
TRINITY_DN13469_c0_g1_i17	Csa_3G011670	lncrna	mrna
TRINITY_DN13469_c0_g1_i17	Csa_3G002520	lncrna	mrna
TRINITY_DN13469_c0_g1_i17	Csa_3G592680	lncrna	mrna
TRINITY_DN13469_c0_g1_i17	Csa_3G215640	lncrna	mrna
TRINITY_DN13469_c0_g1_i17	Csa_3G135760	lncrna	mrna
TRINITY_DN13469_c0_g1_i17	Csa_3G822110	lncrna	mrna
TRINITY_DN13469_c0_g1_i17	Csa_3G122460	lncrna	mrna
TRINITY_DN13469_c0_g1_i17	Csa_3G354500	lncrna	mrna
TRINITY_DN13469_c0_g1_i17	Csa_3G405520	lncrna	mrna
TRINITY_DN13469_c0_g1_i17	Csa_3G822120	lncrna	mrna
TRINITY_DN13469_c0_g1_i17	Csa_3G838730	lncrna	mrna
TRINITY_DN13469_c0_g1_i17	Csa_3G000050	lncrna	mrna
TRINITY_DN13469_c0_g1_i17	Csa_3G556210	lncrna	mrna
TRINITY_DN13469_c0_g1_i17	Csa_3G914050	lncrna	mrna
TRINITY_DN13469_c0_g1_i17	Csa_3G038160	lncrna	mrna
TRINITY_DN13469_c0_g1_i17	Csa_3G064180	lncrna	mrna
TRINITY_DN13469_c0_g1_i17	Csa_3G889170	lncrna	mrna
TRINITY_DN13469_c0_g1_i17	Csa_3G134755	lncrna	mrna
TRINITY_DN13469_c0_g1_i17	Csa_3G701570	lncrna	mrna
TRINITY_DN13469_c0_g1_i17	Csa_3G563280	lncrna	mrna
TRINITY_DN13469_c0_g1_i17	Csa_3G126820	lncrna	mrna
TRINITY_DN13469_c0_g1_i17	Csa_3G260210	lncrna	mrna
TRINITY_DN13469_c0_g1_i17	Csa_3G827350	lncrna	mrna
TRINITY_DN13469_c0_g1_i17	Csa_3G902310	lncrna	mrna
TRINITY_DN13469_c0_g1_i17	Csa_3G814380	lncrna	mrna
TRINITY_DN13469_c0_g1_i17	Csa_3G734290	lncrna	mrna
TRINITY_DN13469_c0_g1_i17	Csa_3G002440	lncrna	mrna
TRINITY_DN13469_c0_g1_i17	Csa_3G147230	lncrna	mrna
TRINITY_DN13469_c0_g1_i17	Csa_3G590090	lncrna	mrna
TRINITY_DN13469_c0_g1_i17	Csa_3G645900	lncrna	mrna
TRINITY_DN13469_c0_g1_i17	Csa_3G895870	lncrna	mrna
TRINITY_DN13469_c0_g1_i17	Csa_3G914570	lncrna	mrna
TRINITY_DN13469_c0_g1_i17	Csa_3G902280	lncrna	mrna
TRINITY_DN13469_c0_g1_i17	Csa_3G875960	lncrna	mrna
TRINITY_DN13469_c0_g1_i17	Csa_4G114240	lncrna	mrna
TRINITY_DN13469_c0_g1_i17	Csa_4G644730	lncrna	mrna
TRINITY_DN13469_c0_g1_i17	Csa_4G218340	lncrna	mrna
TRINITY_DN13469_c0_g1_i17	Csa_4G107500	lncrna	mrna
TRINITY_DN13469_c0_g1_i17	Csa_4G000640	lncrna	mrna
TRINITY_DN13469_c0_g1_i17	Csa_4G290180	lncrna	mrna
TRINITY_DN13469_c0_g1_i17	Csa_4G648520	lncrna	mrna
TRINITY_DN13469_c0_g1_i17	Csa_4G596000	lncrna	mrna
TRINITY_DN13469_c0_g1_i17	Csa_4G627800	lncrna	mrna
TRINITY_DN13469_c0_g1_i17	Csa_4G052620	lncrna	mrna
TRINITY_DN13469_c0_g1_i17	Csa_4G499320	lncrna	mrna
TRINITY_DN13469_c0_g1_i17	Csa_4G420120	lncrna	mrna
TRINITY_DN13469_c0_g1_i17	Csa_4G312870	lncrna	mrna
TRINITY_DN13469_c0_g1_i17	Csa_4G628890	lncrna	mrna
TRINITY_DN13469_c0_g1_i17	Csa_4G627175	lncrna	mrna
TRINITY_DN13469_c0_g1_i17	Csa_4G669220	lncrna	mrna
TRINITY_DN13469_c0_g1_i17	Csa_4G642560	lncrna	mrna
TRINITY_DN13469_c0_g1_i17	Csa_4G426760	lncrna	mrna
TRINITY_DN13469_c0_g1_i17	Csa_4G614190	lncrna	mrna
TRINITY_DN13469_c0_g1_i17	Csa_4G056720	lncrna	mrna
TRINITY_DN13469_c0_g1_i17	Csa_4G641565	lncrna	mrna
TRINITY_DN13469_c0_g1_i17	Csa_4G334700	lncrna	mrna
TRINITY_DN13469_c0_g1_i17	Csa_4G279790	lncrna	mrna
TRINITY_DN13469_c0_g1_i17	Csa_4G416990	lncrna	mrna
TRINITY_DN13469_c0_g1_i17	Csa_4G056600	lncrna	mrna
TRINITY_DN13469_c0_g1_i17	Csa_4G645300	lncrna	mrna
TRINITY_DN13474_c2_g4_i1	Csa_5G139930	lncrna	mrna
TRINITY_DN13474_c2_g4_i1	Csa_5G454720	lncrna	mrna
TRINITY_DN13474_c2_g4_i1	Csa_5G650520	lncrna	mrna
TRINITY_DN13474_c2_g4_i1	Csa_5G608360	lncrna	mrna
TRINITY_DN13474_c2_g4_i1	Csa_1G077160	lncrna	mrna
TRINITY_DN13474_c2_g4_i1	Csa_1G569475	lncrna	mrna
TRINITY_DN13474_c2_g4_i1	Csa_1G046070	lncrna	mrna
TRINITY_DN13474_c2_g4_i1	Csa_1G168860	lncrna	mrna
TRINITY_DN13474_c2_g4_i1	Csa_1G031740	lncrna	mrna
TRINITY_DN13474_c2_g4_i1	Csa_1G066530	lncrna	mrna
TRINITY_DN13474_c2_g4_i1	Csa_1G629190	lncrna	mrna
TRINITY_DN13474_c2_g4_i1	Csa_1G039320	lncrna	mrna
TRINITY_DN13474_c2_g4_i1	Csa_1G638500	lncrna	mrna
TRINITY_DN13474_c2_g4_i1	Csa_1G303710	lncrna	mrna
TRINITY_DN13474_c2_g4_i1	Csa_1G574910	lncrna	mrna
TRINITY_DN13474_c2_g4_i1	Csa_1G265640	lncrna	mrna
TRINITY_DN13474_c2_g4_i1	Csa_1G185110	lncrna	mrna
TRINITY_DN13474_c2_g4_i1	Csa_6G058200	lncrna	mrna
TRINITY_DN13474_c2_g4_i1	Csa_6G454475	lncrna	mrna
TRINITY_DN13474_c2_g4_i1	Csa_6G186390	lncrna	mrna
TRINITY_DN13474_c2_g4_i1	Csa_6G385080	lncrna	mrna
TRINITY_DN13474_c2_g4_i1	Csa_6G012230	lncrna	mrna
TRINITY_DN13474_c2_g4_i1	Csa_6G154520	lncrna	mrna
TRINITY_DN13474_c2_g4_i1	Csa_6G362960	lncrna	mrna
TRINITY_DN13474_c2_g4_i1	Csa_2G074215	lncrna	mrna
TRINITY_DN13474_c2_g4_i1	Csa_2G030020	lncrna	mrna
TRINITY_DN13474_c2_g4_i1	Csa_2G035350	lncrna	mrna
TRINITY_DN13474_c2_g4_i1	Csa_2G062640	lncrna	mrna
TRINITY_DN13474_c2_g4_i1	Csa_2G068180	lncrna	mrna
TRINITY_DN13474_c2_g4_i1	Csa_2G302050	lncrna	mrna
TRINITY_DN13474_c2_g4_i1	Csa_2G401280	lncrna	mrna
TRINITY_DN13474_c2_g4_i1	Csa_7G007850	lncrna	mrna
TRINITY_DN13474_c2_g4_i1	Csa_7G394030	lncrna	mrna
TRINITY_DN13474_c2_g4_i1	Csa_7G446810	lncrna	mrna
TRINITY_DN13474_c2_g4_i1	Csa_7G361530	lncrna	mrna
TRINITY_DN13474_c2_g4_i1	Csa_7G343860	lncrna	mrna
TRINITY_DN13474_c2_g4_i1	Csa_3G847340	lncrna	mrna
TRINITY_DN13474_c2_g4_i1	Csa_3G229415	lncrna	mrna
TRINITY_DN13474_c2_g4_i1	Csa_3G736905	lncrna	mrna
TRINITY_DN13474_c2_g4_i1	Csa_3G636950	lncrna	mrna
TRINITY_DN13474_c2_g4_i1	Csa_3G777560	lncrna	mrna
TRINITY_DN13474_c2_g4_i1	Csa_3G758990	lncrna	mrna
TRINITY_DN13474_c2_g4_i1	Csa_3G119250	lncrna	mrna
TRINITY_DN13474_c2_g4_i1	Csa_3G902315	lncrna	mrna
TRINITY_DN13474_c2_g4_i1	Csa_3G135090	lncrna	mrna
TRINITY_DN13474_c2_g4_i1	Csa_3G118020	lncrna	mrna
TRINITY_DN13474_c2_g4_i1	Csa_3G730700	lncrna	mrna
TRINITY_DN13474_c2_g4_i1	Csa_3G383770	lncrna	mrna
TRINITY_DN13474_c2_g4_i1	Csa_3G681150	lncrna	mrna
TRINITY_DN13474_c2_g4_i1	Csa_3G613410	lncrna	mrna
TRINITY_DN13474_c2_g4_i1	Csa_3G902190	lncrna	mrna
TRINITY_DN13474_c2_g4_i1	Csa_3G645890	lncrna	mrna
TRINITY_DN13474_c2_g4_i1	Csa_3G853180	lncrna	mrna
TRINITY_DN13474_c2_g4_i1	Csa_3G698480	lncrna	mrna
TRINITY_DN13474_c2_g4_i1	Csa_3G178530	lncrna	mrna
TRINITY_DN13474_c2_g4_i1	Csa_4G114180	lncrna	mrna
TRINITY_DN13474_c2_g4_i1	Csa_4G075230	lncrna	mrna
TRINITY_DN13474_c2_g4_i1	Csa_4G049110	lncrna	mrna
TRINITY_DN13474_c2_g4_i1	Csa_4G045050	lncrna	mrna
TRINITY_DN13474_c2_g4_i1	Csa_4G304760	lncrna	mrna
TRINITY_DN13474_c2_g4_i1	Csa_4G000980	lncrna	mrna
TRINITY_DN13474_c2_g4_i1	Csa_4G312800	lncrna	mrna
TRINITY_DN13474_c2_g4_i1	Csa_4G303160	lncrna	mrna
TRINITY_DN13474_c2_g4_i1	Csa_4G373120	lncrna	mrna
TRINITY_DN13474_c2_g4_i1	Csa_4G624990	lncrna	mrna
TRINITY_DN13474_c2_g4_i1	Csa_4G664450	lncrna	mrna
TRINITY_DN13474_c2_g4_i1	Csa_4G420710	lncrna	mrna
TRINITY_DN13511_c5_g6_i1	Csa_1G042770	lncrna	mrna
TRINITY_DN13511_c5_g6_i1	Csa_6G490005	lncrna	mrna
TRINITY_DN13511_c5_g6_i1	Csa_2G074215	lncrna	mrna
TRINITY_DN13511_c5_g6_i1	Csa_7G170610	lncrna	mrna
TRINITY_DN13511_c5_g6_i1	Csa_3G816010	lncrna	mrna
TRINITY_DN13511_c5_g6_i1	Csa_3G214040	lncrna	mrna
TRINITY_DN13511_c5_g6_i1	Csa_4G011760	lncrna	mrna
TRINITY_DN13541_c1_g2_i2	Csa_5G166420	lncrna	mrna
TRINITY_DN13541_c1_g2_i2	Csa_6G151100	lncrna	mrna
TRINITY_DN13541_c1_g2_i2	Csa_6G444970	lncrna	mrna
TRINITY_DN13541_c1_g2_i2	Csa_2G376810	lncrna	mrna
TRINITY_DN13541_c1_g2_i2	Csa_2G074215	lncrna	mrna
TRINITY_DN13541_c1_g2_i2	Csa_7G048120	lncrna	mrna
TRINITY_DN13541_c1_g2_i2	Csa_7G259360	lncrna	mrna
TRINITY_DN13541_c1_g2_i2	Csa_4G641565	lncrna	mrna
TRINITY_DN13552_c3_g2_i1	Csa_5G569370	lncrna	mrna
TRINITY_DN13552_c3_g2_i1	Csa_5G332030	lncrna	mrna
TRINITY_DN13552_c3_g2_i1	Csa_5G381815	lncrna	mrna
TRINITY_DN13552_c3_g2_i1	Csa_1G062890	lncrna	mrna
TRINITY_DN13552_c3_g2_i1	Csa_1G569475	lncrna	mrna
TRINITY_DN13552_c3_g2_i1	Csa_1G072990	lncrna	mrna
TRINITY_DN13552_c3_g2_i1	Csa_1G031780	lncrna	mrna
TRINITY_DN13552_c3_g2_i1	Csa_6G190330	lncrna	mrna
TRINITY_DN13552_c3_g2_i1	Csa_6G518010	lncrna	mrna
TRINITY_DN13552_c3_g2_i1	Csa_6G002360	lncrna	mrna
TRINITY_DN13552_c3_g2_i1	Csa_6G517360	lncrna	mrna
TRINITY_DN13552_c3_g2_i1	Csa_2G307330	lncrna	mrna
TRINITY_DN13552_c3_g2_i1	Csa_2G074215	lncrna	mrna
TRINITY_DN13552_c3_g2_i1	Csa_2G287130	lncrna	mrna
TRINITY_DN13552_c3_g2_i1	Csa_2G396220	lncrna	mrna
TRINITY_DN13552_c3_g2_i1	Csa_2G277640	lncrna	mrna
TRINITY_DN13552_c3_g2_i1	Csa_2G377970	lncrna	mrna
TRINITY_DN13552_c3_g2_i1	Csa_7G450530	lncrna	mrna
TRINITY_DN13552_c3_g2_i1	Csa_7G451400	lncrna	mrna
TRINITY_DN13552_c3_g2_i1	Csa_7G032240	lncrna	mrna
TRINITY_DN13552_c3_g2_i1	Csa_7G398210	lncrna	mrna
TRINITY_DN13552_c3_g2_i1	Csa_3G646690	lncrna	mrna
TRINITY_DN13552_c3_g2_i1	Csa_3G731140	lncrna	mrna
TRINITY_DN13552_c3_g2_i1	Csa_3G199670	lncrna	mrna
TRINITY_DN13552_c3_g2_i1	Csa_3G073850	lncrna	mrna
TRINITY_DN13552_c3_g2_i1	Csa_3G181960	lncrna	mrna
TRINITY_DN13552_c3_g2_i1	Csa_4G308510	lncrna	mrna
TRINITY_DN13552_c3_g2_i1	Csa_4G214830	lncrna	mrna
TRINITY_DN13667_c0_g4_i1	Csa_1G427550	lncrna	mrna
TRINITY_DN13667_c0_g4_i1	Csa_6G526270	lncrna	mrna
TRINITY_DN13667_c0_g4_i1	Csa_6G426890	lncrna	mrna
TRINITY_DN13667_c0_g4_i1	Csa_6G040620	lncrna	mrna
TRINITY_DN13667_c0_g4_i1	Csa_6G014850	lncrna	mrna
TRINITY_DN13667_c0_g4_i1	Csa_2G395190	lncrna	mrna
TRINITY_DN13667_c0_g4_i1	Csa_2G008650	lncrna	mrna
TRINITY_DN13667_c0_g4_i1	Csa_2G074215	lncrna	mrna
TRINITY_DN13667_c0_g4_i1	Csa_2G062610	lncrna	mrna
TRINITY_DN13667_c0_g4_i1	Csa_2G432240	lncrna	mrna
TRINITY_DN13667_c0_g4_i1	Csa_7G063920	lncrna	mrna
TRINITY_DN13667_c0_g4_i1	Csa_3G146525	lncrna	mrna
TRINITY_DN13667_c0_g4_i1	Csa_3G834770	lncrna	mrna
TRINITY_DN13667_c0_g4_i1	Csa_3G119800	lncrna	mrna
TRINITY_DN13667_c0_g4_i1	Csa_3G122470	lncrna	mrna
TRINITY_DN13667_c0_g4_i1	Csa_3G710180	lncrna	mrna
TRINITY_DN13667_c0_g4_i1	Csa_3G485840	lncrna	mrna
TRINITY_DN13667_c0_g4_i1	Csa_3G017250	lncrna	mrna
TRINITY_DN13667_c0_g4_i1	Csa_3G889700	lncrna	mrna
TRINITY_DN13667_c0_g4_i1	Csa_3G911280	lncrna	mrna
TRINITY_DN13667_c0_g4_i1	Csa_4G499320	lncrna	mrna
TRINITY_DN13667_c0_g4_i1	Csa_4G640990	lncrna	mrna
TRINITY_DN13667_c0_g4_i1	Csa_4G292990	lncrna	mrna
TRINITY_DN13667_c0_g4_i1	Csa_4G050175	lncrna	mrna
TRINITY_DN13667_c0_g4_i1	Csa_4G641565	lncrna	mrna
TRINITY_DN13760_c0_g4_i1	Csa_5G272930	lncrna	mrna
TRINITY_DN13760_c0_g4_i1	Csa_5G182080	lncrna	mrna
TRINITY_DN13760_c0_g4_i1	Csa_1G004935	lncrna	mrna
TRINITY_DN13760_c0_g4_i1	Csa_1G263450	lncrna	mrna
TRINITY_DN13760_c0_g4_i1	Csa_1G051610	lncrna	mrna
TRINITY_DN13760_c0_g4_i1	Csa_1G004210	lncrna	mrna
TRINITY_DN13760_c0_g4_i1	Csa_1G025855	lncrna	mrna
TRINITY_DN13760_c0_g4_i1	Csa_1G597080	lncrna	mrna
TRINITY_DN13760_c0_g4_i1	Csa_1G480150	lncrna	mrna
TRINITY_DN13760_c0_g4_i1	Csa_1G348940	lncrna	mrna
TRINITY_DN13760_c0_g4_i1	Csa_1G527880	lncrna	mrna
TRINITY_DN13760_c0_g4_i1	Csa_1G530160	lncrna	mrna
TRINITY_DN13760_c0_g4_i1	Csa_1G597020	lncrna	mrna
TRINITY_DN13760_c0_g4_i1	Csa_1G542410	lncrna	mrna
TRINITY_DN13760_c0_g4_i1	Csa_1G185110	lncrna	mrna
TRINITY_DN13760_c0_g4_i1	Csa_6G405315	lncrna	mrna
TRINITY_DN13760_c0_g4_i1	Csa_6G290900	lncrna	mrna
TRINITY_DN13760_c0_g4_i1	Csa_6G078640	lncrna	mrna
TRINITY_DN13760_c0_g4_i1	Csa_6G500630	lncrna	mrna
TRINITY_DN13760_c0_g4_i1	Csa_6G004560	lncrna	mrna
TRINITY_DN13760_c0_g4_i1	Csa_6G452770	lncrna	mrna
TRINITY_DN13760_c0_g4_i1	Csa_6G400280	lncrna	mrna
TRINITY_DN13760_c0_g4_i1	Csa_6G524640	lncrna	mrna
TRINITY_DN13760_c0_g4_i1	Csa_6G002320	lncrna	mrna
TRINITY_DN13760_c0_g4_i1	Csa_6G526270	lncrna	mrna
TRINITY_DN13760_c0_g4_i1	Csa_6G058730	lncrna	mrna
TRINITY_DN13760_c0_g4_i1	Csa_6G091890	lncrna	mrna
TRINITY_DN13760_c0_g4_i1	Csa_6G289750	lncrna	mrna
TRINITY_DN13760_c0_g4_i1	Csa_6G409400	lncrna	mrna
TRINITY_DN13760_c0_g4_i1	Csa_6G311010	lncrna	mrna
TRINITY_DN13760_c0_g4_i1	Csa_6G014580	lncrna	mrna
TRINITY_DN13760_c0_g4_i1	Csa_6G510330	lncrna	mrna
TRINITY_DN13760_c0_g4_i1	Csa_6G055970	lncrna	mrna
TRINITY_DN13760_c0_g4_i1	Csa_2G010160	lncrna	mrna
TRINITY_DN13760_c0_g4_i1	Csa_2G068180	lncrna	mrna
TRINITY_DN13760_c0_g4_i1	Csa_2G034770	lncrna	mrna
TRINITY_DN13760_c0_g4_i1	Csa_2G075380	lncrna	mrna
TRINITY_DN13760_c0_g4_i1	Csa_2G302050	lncrna	mrna
TRINITY_DN13760_c0_g4_i1	Csa_2G402015	lncrna	mrna
TRINITY_DN13760_c0_g4_i1	Csa_2G008100	lncrna	mrna
TRINITY_DN13760_c0_g4_i1	Csa_2G000320	lncrna	mrna
TRINITY_DN13760_c0_g4_i1	Csa_2G005890	lncrna	mrna
TRINITY_DN13760_c0_g4_i1	Csa_7G452160	lncrna	mrna
TRINITY_DN13760_c0_g4_i1	Csa_7G113340	lncrna	mrna
TRINITY_DN13760_c0_g4_i1	Csa_7G342000	lncrna	mrna
TRINITY_DN13760_c0_g4_i1	Csa_7G072200	lncrna	mrna
TRINITY_DN13760_c0_g4_i1	Csa_7G450670	lncrna	mrna
TRINITY_DN13760_c0_g4_i1	Csa_7G274160	lncrna	mrna
TRINITY_DN13760_c0_g4_i1	Csa_7G066330	lncrna	mrna
TRINITY_DN13760_c0_g4_i1	Csa_7G071490	lncrna	mrna
TRINITY_DN13760_c0_g4_i1	Csa_7G272140	lncrna	mrna
TRINITY_DN13760_c0_g4_i1	Csa_3G124925	lncrna	mrna
TRINITY_DN13760_c0_g4_i1	Csa_3G426920	lncrna	mrna
TRINITY_DN13760_c0_g4_i1	Csa_3G251930	lncrna	mrna
TRINITY_DN13760_c0_g4_i1	Csa_3G808350	lncrna	mrna
TRINITY_DN13760_c0_g4_i1	Csa_3G822295	lncrna	mrna
TRINITY_DN13760_c0_g4_i1	Csa_3G124830	lncrna	mrna
TRINITY_DN13760_c0_g4_i1	Csa_3G134860	lncrna	mrna
TRINITY_DN13760_c0_g4_i1	Csa_3G119315	lncrna	mrna
TRINITY_DN13760_c0_g4_i1	Csa_3G055960	lncrna	mrna
TRINITY_DN13760_c0_g4_i1	Csa_3G645890	lncrna	mrna
TRINITY_DN13760_c0_g4_i1	Csa_3G038175	lncrna	mrna
TRINITY_DN13760_c0_g4_i1	Csa_3G843840	lncrna	mrna
TRINITY_DN13760_c0_g4_i1	Csa_3G820490	lncrna	mrna
TRINITY_DN13760_c0_g4_i1	Csa_3G130870	lncrna	mrna
TRINITY_DN13760_c0_g4_i1	Csa_4G003710	lncrna	mrna
TRINITY_DN13760_c0_g4_i1	Csa_4G218340	lncrna	mrna
TRINITY_DN13760_c0_g4_i1	Csa_4G455670	lncrna	mrna
TRINITY_DN13760_c0_g4_i1	Csa_4G663620	lncrna	mrna
TRINITY_DN13760_c0_g4_i1	Csa_4G304830	lncrna	mrna
TRINITY_DN13760_c0_g4_i1	Csa_4G624440	lncrna	mrna
TRINITY_DN13760_c0_g4_i1	Csa_4G525550	lncrna	mrna
TRINITY_DN13760_c0_g4_i1	Csa_4G001630	lncrna	mrna
TRINITY_DN13953_c2_g7_i2	Csa_1G696530	lncrna	mrna
TRINITY_DN13953_c2_g7_i2	Csa_6G092550	lncrna	mrna
TRINITY_DN13953_c2_g7_i2	Csa_2G406095	lncrna	mrna
TRINITY_DN13953_c2_g7_i2	Csa_2G385050	lncrna	mrna
TRINITY_DN13953_c2_g7_i2	Csa_7G322600	lncrna	mrna
TRINITY_DN13953_c2_g7_i2	Csa_3G202220	lncrna	mrna
TRINITY_DN13953_c2_g7_i2	Csa_3G860320	lncrna	mrna
TRINITY_DN13953_c2_g7_i2	Csa_4G675250	lncrna	mrna
TRINITY_DN13953_c2_g7_i2	Csa_4G193230	lncrna	mrna
TRINITY_DN13984_c2_g1_i1	Csa_5G458290	lncrna	mrna
TRINITY_DN13984_c2_g1_i1	Csa_5G150380	lncrna	mrna
TRINITY_DN13984_c2_g1_i1	Csa_5G636515	lncrna	mrna
TRINITY_DN13984_c2_g1_i1	Csa_5G210030	lncrna	mrna
TRINITY_DN13984_c2_g1_i1	Csa_5G387420	lncrna	mrna
TRINITY_DN13984_c2_g1_i1	Csa_5G139830	lncrna	mrna
TRINITY_DN13984_c2_g1_i1	Csa_5G167740	lncrna	mrna
TRINITY_DN13984_c2_g1_i1	Csa_5G603260	lncrna	mrna
TRINITY_DN13984_c2_g1_i1	Csa_5G630830	lncrna	mrna
TRINITY_DN13984_c2_g1_i1	Csa_5G615180	lncrna	mrna
TRINITY_DN13984_c2_g1_i1	Csa_5G161950	lncrna	mrna
TRINITY_DN13984_c2_g1_i1	Csa_5G175930	lncrna	mrna
TRINITY_DN13984_c2_g1_i1	Csa_5G649330	lncrna	mrna
TRINITY_DN13984_c2_g1_i1	Csa_5G261730	lncrna	mrna
TRINITY_DN13984_c2_g1_i1	Csa_5G149860	lncrna	mrna
TRINITY_DN13984_c2_g1_i1	Csa_5G175920	lncrna	mrna
TRINITY_DN13984_c2_g1_i1	Csa_5G175905	lncrna	mrna
TRINITY_DN13984_c2_g1_i1	Csa_5G359150	lncrna	mrna
TRINITY_DN13984_c2_g1_i1	Csa_5G523150	lncrna	mrna
TRINITY_DN13984_c2_g1_i1	Csa_5G546585	lncrna	mrna
TRINITY_DN13984_c2_g1_i1	Csa_5G467930	lncrna	mrna
TRINITY_DN13984_c2_g1_i1	Csa_5G497025	lncrna	mrna
TRINITY_DN13984_c2_g1_i1	Csa_5G580670	lncrna	mrna
TRINITY_DN13984_c2_g1_i1	Csa_5G381815	lncrna	mrna
TRINITY_DN13984_c2_g1_i1	Csa_5G152980	lncrna	mrna
TRINITY_DN13984_c2_g1_i1	Csa_5G265800	lncrna	mrna
TRINITY_DN13984_c2_g1_i1	Csa_5G266830	lncrna	mrna
TRINITY_DN13984_c2_g1_i1	Csa_5G608130	lncrna	mrna
TRINITY_DN13984_c2_g1_i1	Csa_5G636640	lncrna	mrna
TRINITY_DN13984_c2_g1_i1	Csa_5G189930	lncrna	mrna
TRINITY_DN13984_c2_g1_i1	Csa_5G003110	lncrna	mrna
TRINITY_DN13984_c2_g1_i1	Csa_5G612850	lncrna	mrna
TRINITY_DN13984_c2_g1_i1	Csa_5G167730	lncrna	mrna
TRINITY_DN13984_c2_g1_i1	Csa_5G283490	lncrna	mrna
TRINITY_DN13984_c2_g1_i1	Csa_5G583330	lncrna	mrna
TRINITY_DN13984_c2_g1_i1	Csa_5G175780	lncrna	mrna
TRINITY_DN13984_c2_g1_i1	Csa_5G045020	lncrna	mrna
TRINITY_DN13984_c2_g1_i1	Csa_5G622550	lncrna	mrna
TRINITY_DN13984_c2_g1_i1	Csa_5G165240	lncrna	mrna
TRINITY_DN13984_c2_g1_i1	Csa_5G470050	lncrna	mrna
TRINITY_DN13984_c2_g1_i1	Csa_5G622490	lncrna	mrna
TRINITY_DN13984_c2_g1_i1	Csa_5G612250	lncrna	mrna
TRINITY_DN13984_c2_g1_i1	Csa_1G658510	lncrna	mrna
TRINITY_DN13984_c2_g1_i1	Csa_1G422460	lncrna	mrna
TRINITY_DN13984_c2_g1_i1	Csa_1G230510	lncrna	mrna
TRINITY_DN13984_c2_g1_i1	Csa_1G614140	lncrna	mrna
TRINITY_DN13984_c2_g1_i1	Csa_1G162100	lncrna	mrna
TRINITY_DN13984_c2_g1_i1	Csa_1G612870	lncrna	mrna
TRINITY_DN13984_c2_g1_i1	Csa_1G033220	lncrna	mrna
TRINITY_DN13984_c2_g1_i1	Csa_1G467140	lncrna	mrna
TRINITY_DN13984_c2_g1_i1	Csa_1G470410	lncrna	mrna
TRINITY_DN13984_c2_g1_i1	Csa_1G385040	lncrna	mrna
TRINITY_DN13984_c2_g1_i1	Csa_1G588530	lncrna	mrna
TRINITY_DN13984_c2_g1_i1	Csa_1G031710	lncrna	mrna
TRINITY_DN13984_c2_g1_i1	Csa_1G009580	lncrna	mrna
TRINITY_DN13984_c2_g1_i1	Csa_1G613580	lncrna	mrna
TRINITY_DN13984_c2_g1_i1	Csa_1G001410	lncrna	mrna
TRINITY_DN13984_c2_g1_i1	Csa_1G528560	lncrna	mrna
TRINITY_DN13984_c2_g1_i1	Csa_1G071910	lncrna	mrna
TRINITY_DN13984_c2_g1_i1	Csa_1G580210	lncrna	mrna
TRINITY_DN13984_c2_g1_i1	Csa_1G011530	lncrna	mrna
TRINITY_DN13984_c2_g1_i1	Csa_1G097660	lncrna	mrna
TRINITY_DN13984_c2_g1_i1	Csa_1G537380	lncrna	mrna
TRINITY_DN13984_c2_g1_i1	Csa_1G701380	lncrna	mrna
TRINITY_DN13984_c2_g1_i1	Csa_1G570760	lncrna	mrna
TRINITY_DN13984_c2_g1_i1	Csa_1G181270	lncrna	mrna
TRINITY_DN13984_c2_g1_i1	Csa_1G701340	lncrna	mrna
TRINITY_DN13984_c2_g1_i1	Csa_1G063510	lncrna	mrna
TRINITY_DN13984_c2_g1_i1	Csa_1G611800	lncrna	mrna
TRINITY_DN13984_c2_g1_i1	Csa_1G058670	lncrna	mrna
TRINITY_DN13984_c2_g1_i1	Csa_1G257910	lncrna	mrna
TRINITY_DN13984_c2_g1_i1	Csa_1G574990	lncrna	mrna
TRINITY_DN13984_c2_g1_i1	Csa_1G160215	lncrna	mrna
TRINITY_DN13984_c2_g1_i1	Csa_1G560820	lncrna	mrna
TRINITY_DN13984_c2_g1_i1	Csa_1G629000	lncrna	mrna
TRINITY_DN13984_c2_g1_i1	Csa_1G000650	lncrna	mrna
TRINITY_DN13984_c2_g1_i1	Csa_1G013200	lncrna	mrna
TRINITY_DN13984_c2_g1_i1	Csa_1G595850	lncrna	mrna
TRINITY_DN13984_c2_g1_i1	Csa_1G586770	lncrna	mrna
TRINITY_DN13984_c2_g1_i1	Csa_1G144330	lncrna	mrna
TRINITY_DN13984_c2_g1_i1	Csa_1G012140	lncrna	mrna
TRINITY_DN13984_c2_g1_i1	Csa_1G480700	lncrna	mrna
TRINITY_DN13984_c2_g1_i1	Csa_1G007910	lncrna	mrna
TRINITY_DN13984_c2_g1_i1	Csa_1G568510	lncrna	mrna
TRINITY_DN13984_c2_g1_i1	Csa_1G569390	lncrna	mrna
TRINITY_DN13984_c2_g1_i1	Csa_6G031970	lncrna	mrna
TRINITY_DN13984_c2_g1_i1	Csa_6G055400	lncrna	mrna
TRINITY_DN13984_c2_g1_i1	Csa_6G338100	lncrna	mrna
TRINITY_DN13984_c2_g1_i1	Csa_6G042330	lncrna	mrna
TRINITY_DN13984_c2_g1_i1	Csa_6G504130	lncrna	mrna
TRINITY_DN13984_c2_g1_i1	Csa_6G190330	lncrna	mrna
TRINITY_DN13984_c2_g1_i1	Csa_6G404290	lncrna	mrna
TRINITY_DN13984_c2_g1_i1	Csa_6G109700	lncrna	mrna
TRINITY_DN13984_c2_g1_i1	Csa_6G318150	lncrna	mrna
TRINITY_DN13984_c2_g1_i1	Csa_6G439410	lncrna	mrna
TRINITY_DN13984_c2_g1_i1	Csa_6G484600	lncrna	mrna
TRINITY_DN13984_c2_g1_i1	Csa_6G484590	lncrna	mrna
TRINITY_DN13984_c2_g1_i1	Csa_6G493830	lncrna	mrna
TRINITY_DN13984_c2_g1_i1	Csa_6G487660	lncrna	mrna
TRINITY_DN13984_c2_g1_i1	Csa_6G356990	lncrna	mrna
TRINITY_DN13984_c2_g1_i1	Csa_6G486700	lncrna	mrna
TRINITY_DN13984_c2_g1_i1	Csa_6G080940	lncrna	mrna
TRINITY_DN13984_c2_g1_i1	Csa_6G502850	lncrna	mrna
TRINITY_DN13984_c2_g1_i1	Csa_6G421700	lncrna	mrna
TRINITY_DN13984_c2_g1_i1	Csa_6G448720	lncrna	mrna
TRINITY_DN13984_c2_g1_i1	Csa_6G526510	lncrna	mrna
TRINITY_DN13984_c2_g1_i1	Csa_6G490880	lncrna	mrna
TRINITY_DN13984_c2_g1_i1	Csa_6G453770	lncrna	mrna
TRINITY_DN13984_c2_g1_i1	Csa_6G151630	lncrna	mrna
TRINITY_DN13984_c2_g1_i1	Csa_6G023390	lncrna	mrna
TRINITY_DN13984_c2_g1_i1	Csa_6G358160	lncrna	mrna
TRINITY_DN13984_c2_g1_i1	Csa_6G382930	lncrna	mrna
TRINITY_DN13984_c2_g1_i1	Csa_6G182680	lncrna	mrna
TRINITY_DN13984_c2_g1_i1	Csa_6G107860	lncrna	mrna
TRINITY_DN13984_c2_g1_i1	Csa_6G344260	lncrna	mrna
TRINITY_DN13984_c2_g1_i1	Csa_6G428020	lncrna	mrna
TRINITY_DN13984_c2_g1_i1	Csa_6G361910	lncrna	mrna
TRINITY_DN13984_c2_g1_i1	Csa_6G008640	lncrna	mrna
TRINITY_DN13984_c2_g1_i1	Csa_6G516750	lncrna	mrna
TRINITY_DN13984_c2_g1_i1	Csa_6G538660	lncrna	mrna
TRINITY_DN13984_c2_g1_i1	Csa_6G501320	lncrna	mrna
TRINITY_DN13984_c2_g1_i1	Csa_6G017090	lncrna	mrna
TRINITY_DN13984_c2_g1_i1	Csa_6G410610	lncrna	mrna
TRINITY_DN13984_c2_g1_i1	Csa_6G524010	lncrna	mrna
TRINITY_DN13984_c2_g1_i1	Csa_6G147570	lncrna	mrna
TRINITY_DN13984_c2_g1_i1	Csa_6G513690	lncrna	mrna
TRINITY_DN13984_c2_g1_i1	Csa_6G498950	lncrna	mrna
TRINITY_DN13984_c2_g1_i1	Csa_6G199780	lncrna	mrna
TRINITY_DN13984_c2_g1_i1	Csa_6G505930	lncrna	mrna
TRINITY_DN13984_c2_g1_i1	Csa_6G511740	lncrna	mrna
TRINITY_DN13984_c2_g1_i1	Csa_6G067350	lncrna	mrna
TRINITY_DN13984_c2_g1_i1	Csa_6G509560	lncrna	mrna
TRINITY_DN13984_c2_g1_i1	Csa_6G507090	lncrna	mrna
TRINITY_DN13984_c2_g1_i1	Csa_6G452750	lncrna	mrna
TRINITY_DN13984_c2_g1_i1	Csa_6G513730	lncrna	mrna
TRINITY_DN13984_c2_g1_i1	Csa_2G382690	lncrna	mrna
TRINITY_DN13984_c2_g1_i1	Csa_2G351580	lncrna	mrna
TRINITY_DN13984_c2_g1_i1	Csa_2G360020	lncrna	mrna
TRINITY_DN13984_c2_g1_i1	Csa_2G074215	lncrna	mrna
TRINITY_DN13984_c2_g1_i1	Csa_2G368820	lncrna	mrna
TRINITY_DN13984_c2_g1_i1	Csa_2G138700	lncrna	mrna
TRINITY_DN13984_c2_g1_i1	Csa_2G062610	lncrna	mrna
TRINITY_DN13984_c2_g1_i1	Csa_2G009460	lncrna	mrna
TRINITY_DN13984_c2_g1_i1	Csa_2G162140	lncrna	mrna
TRINITY_DN13984_c2_g1_i1	Csa_2G034610	lncrna	mrna
TRINITY_DN13984_c2_g1_i1	Csa_2G292820	lncrna	mrna
TRINITY_DN13984_c2_g1_i1	Csa_2G060440	lncrna	mrna
TRINITY_DN13984_c2_g1_i1	Csa_2G354010	lncrna	mrna
TRINITY_DN13984_c2_g1_i1	Csa_2G428400	lncrna	mrna
TRINITY_DN13984_c2_g1_i1	Csa_2G021580	lncrna	mrna
TRINITY_DN13984_c2_g1_i1	Csa_2G381650	lncrna	mrna
TRINITY_DN13984_c2_g1_i1	Csa_2G350450	lncrna	mrna
TRINITY_DN13984_c2_g1_i1	Csa_2G379170	lncrna	mrna
TRINITY_DN13984_c2_g1_i1	Csa_2G021510	lncrna	mrna
TRINITY_DN13984_c2_g1_i1	Csa_2G103600	lncrna	mrna
TRINITY_DN13984_c2_g1_i1	Csa_2G360580	lncrna	mrna
TRINITY_DN13984_c2_g1_i1	Csa_2G357200	lncrna	mrna
TRINITY_DN13984_c2_g1_i1	Csa_2G031710	lncrna	mrna
TRINITY_DN13984_c2_g1_i1	Csa_2G231460	lncrna	mrna
TRINITY_DN13984_c2_g1_i1	Csa_2G418880	lncrna	mrna
TRINITY_DN13984_c2_g1_i1	Csa_2G160600	lncrna	mrna
TRINITY_DN13984_c2_g1_i1	Csa_2G360710	lncrna	mrna
TRINITY_DN13984_c2_g1_i1	Csa_2G423560	lncrna	mrna
TRINITY_DN13984_c2_g1_i1	Csa_2G299350	lncrna	mrna
TRINITY_DN13984_c2_g1_i1	Csa_2G354040	lncrna	mrna
TRINITY_DN13984_c2_g1_i1	Csa_2G285370	lncrna	mrna
TRINITY_DN13984_c2_g1_i1	Csa_2G057580	lncrna	mrna
TRINITY_DN13984_c2_g1_i1	Csa_2G171865	lncrna	mrna
TRINITY_DN13984_c2_g1_i1	Csa_2G302070	lncrna	mrna
TRINITY_DN13984_c2_g1_i1	Csa_2G373480	lncrna	mrna
TRINITY_DN13984_c2_g1_i1	Csa_2G277100	lncrna	mrna
TRINITY_DN13984_c2_g1_i1	Csa_2G249840	lncrna	mrna
TRINITY_DN13984_c2_g1_i1	Csa_2G035420	lncrna	mrna
TRINITY_DN13984_c2_g1_i1	Csa_2G000390	lncrna	mrna
TRINITY_DN13984_c2_g1_i1	Csa_2G378550	lncrna	mrna
TRINITY_DN13984_c2_g1_i1	Csa_2G249280	lncrna	mrna
TRINITY_DN13984_c2_g1_i1	Csa_2G326480	lncrna	mrna
TRINITY_DN13984_c2_g1_i1	Csa_2G369760	lncrna	mrna
TRINITY_DN13984_c2_g1_i1	Csa_7G071360	lncrna	mrna
TRINITY_DN13984_c2_g1_i1	Csa_7G375840	lncrna	mrna
TRINITY_DN13984_c2_g1_i1	Csa_7G071590	lncrna	mrna
TRINITY_DN13984_c2_g1_i1	Csa_7G030510	lncrna	mrna
TRINITY_DN13984_c2_g1_i1	Csa_7G108300	lncrna	mrna
TRINITY_DN13984_c2_g1_i1	Csa_7G446830	lncrna	mrna
TRINITY_DN13984_c2_g1_i1	Csa_7G312410	lncrna	mrna
TRINITY_DN13984_c2_g1_i1	Csa_7G159510	lncrna	mrna
TRINITY_DN13984_c2_g1_i1	Csa_7G441620	lncrna	mrna
TRINITY_DN13984_c2_g1_i1	Csa_7G132900	lncrna	mrna
TRINITY_DN13984_c2_g1_i1	Csa_7G428870	lncrna	mrna
TRINITY_DN13984_c2_g1_i1	Csa_7G426520	lncrna	mrna
TRINITY_DN13984_c2_g1_i1	Csa_7G447830	lncrna	mrna
TRINITY_DN13984_c2_g1_i1	Csa_7G432430	lncrna	mrna
TRINITY_DN13984_c2_g1_i1	Csa_7G033380	lncrna	mrna
TRINITY_DN13984_c2_g1_i1	Csa_7G390020	lncrna	mrna
TRINITY_DN13984_c2_g1_i1	Csa_7G047980	lncrna	mrna
TRINITY_DN13984_c2_g1_i1	Csa_7G452330	lncrna	mrna
TRINITY_DN13984_c2_g1_i1	Csa_7G450650	lncrna	mrna
TRINITY_DN13984_c2_g1_i1	Csa_7G448070	lncrna	mrna
TRINITY_DN13984_c2_g1_i1	Csa_7G428880	lncrna	mrna
TRINITY_DN13984_c2_g1_i1	Csa_7G013950	lncrna	mrna
TRINITY_DN13984_c2_g1_i1	Csa_7G072760	lncrna	mrna
TRINITY_DN13984_c2_g1_i1	Csa_7G212630	lncrna	mrna
TRINITY_DN13984_c2_g1_i1	Csa_7G405930	lncrna	mrna
TRINITY_DN13984_c2_g1_i1	Csa_7G407560	lncrna	mrna
TRINITY_DN13984_c2_g1_i1	Csa_7G446800	lncrna	mrna
TRINITY_DN13984_c2_g1_i1	Csa_7G207145	lncrna	mrna
TRINITY_DN13984_c2_g1_i1	Csa_7G002520	lncrna	mrna
TRINITY_DN13984_c2_g1_i1	Csa_7G017140	lncrna	mrna
TRINITY_DN13984_c2_g1_i1	Csa_7G207270	lncrna	mrna
TRINITY_DN13984_c2_g1_i1	Csa_7G048010	lncrna	mrna
TRINITY_DN13984_c2_g1_i1	Csa_7G259370	lncrna	mrna
TRINITY_DN13984_c2_g1_i1	Csa_7G239590	lncrna	mrna
TRINITY_DN13984_c2_g1_i1	Csa_7G236790	lncrna	mrna
TRINITY_DN13984_c2_g1_i1	Csa_7G031680	lncrna	mrna
TRINITY_DN13984_c2_g1_i1	Csa_7G039240	lncrna	mrna
TRINITY_DN13984_c2_g1_i1	Csa_7G232480	lncrna	mrna
TRINITY_DN13984_c2_g1_i1	Csa_3G111230	lncrna	mrna
TRINITY_DN13984_c2_g1_i1	Csa_3G168920	lncrna	mrna
TRINITY_DN13984_c2_g1_i1	Csa_3G134840	lncrna	mrna
TRINITY_DN13984_c2_g1_i1	Csa_3G624010	lncrna	mrna
TRINITY_DN13984_c2_g1_i1	Csa_3G845490	lncrna	mrna
TRINITY_DN13984_c2_g1_i1	Csa_3G826680	lncrna	mrna
TRINITY_DN13984_c2_g1_i1	Csa_3G731880	lncrna	mrna
TRINITY_DN13984_c2_g1_i1	Csa_3G175680	lncrna	mrna
TRINITY_DN13984_c2_g1_i1	Csa_3G903560	lncrna	mrna
TRINITY_DN13984_c2_g1_i1	Csa_3G732610	lncrna	mrna
TRINITY_DN13984_c2_g1_i1	Csa_3G769640	lncrna	mrna
TRINITY_DN13984_c2_g1_i1	Csa_3G176880	lncrna	mrna
TRINITY_DN13984_c2_g1_i1	Csa_3G697900	lncrna	mrna
TRINITY_DN13984_c2_g1_i1	Csa_3G180270	lncrna	mrna
TRINITY_DN13984_c2_g1_i1	Csa_3G006620	lncrna	mrna
TRINITY_DN13984_c2_g1_i1	Csa_3G149940	lncrna	mrna
TRINITY_DN13984_c2_g1_i1	Csa_3G174580	lncrna	mrna
TRINITY_DN13984_c2_g1_i1	Csa_3G777010	lncrna	mrna
TRINITY_DN13984_c2_g1_i1	Csa_3G736670	lncrna	mrna
TRINITY_DN13984_c2_g1_i1	Csa_3G196420	lncrna	mrna
TRINITY_DN13984_c2_g1_i1	Csa_3G182000	lncrna	mrna
TRINITY_DN13984_c2_g1_i1	Csa_3G855420	lncrna	mrna
TRINITY_DN13984_c2_g1_i1	Csa_3G039300	lncrna	mrna
TRINITY_DN13984_c2_g1_i1	Csa_3G358620	lncrna	mrna
TRINITY_DN13984_c2_g1_i1	Csa_3G902300	lncrna	mrna
TRINITY_DN13984_c2_g1_i1	Csa_3G122560	lncrna	mrna
TRINITY_DN13984_c2_g1_i1	Csa_3G081910	lncrna	mrna
[truncated: 436 more rows]

## Sheet: 1a2a
Supplementary Table S11. Interactions in miRNA-lncRNA and miRNA-mRNA for the comparison set 1A:2A
source	target	code source	code target
ahy-miR156c	TRINITY_DN11934_c0_g6_i3	mirna	lncrna
ahy-miR156c	TRINITY_DN11934_c0_g6_i1	mirna	lncrna
ath-miR5021	TRINITY_DN14004_c1_g1_i7	mirna	lncrna
ath-miR5021	TRINITY_DN14004_c1_g1_i6	mirna	lncrna
cme-miR477b	TRINITY_DN14419_c2_g1_i1	mirna	lncrna
far-miR156b	TRINITY_DN11934_c0_g6_i3	mirna	lncrna
far-miR156b	TRINITY_DN11934_c0_g6_i1	mirna	lncrna
gra-miR7494b	TRINITY_DN14004_c1_g1_i6	mirna	lncrna
gra-miR7494b	TRINITY_DN14004_c1_g1_i7	mirna	lncrna
gra-miR8665	TRINITY_DN13953_c2_g3_i10	mirna	lncrna
mdm-miR156t	TRINITY_DN11934_c0_g6_i3	mirna	lncrna
mdm-miR156t	TRINITY_DN11934_c0_g6_i1	mirna	lncrna
mdm-miR156u	TRINITY_DN11934_c0_g6_i3	mirna	lncrna
mdm-miR156u	TRINITY_DN11934_c0_g6_i1	mirna	lncrna
mdm-miR156v	TRINITY_DN11934_c0_g6_i3	mirna	lncrna
mdm-miR156v	TRINITY_DN11934_c0_g6_i1	mirna	lncrna
mdm-miR156w	TRINITY_DN11934_c0_g6_i3	mirna	lncrna
mdm-miR156w	TRINITY_DN11934_c0_g6_i1	mirna	lncrna
mes-miR477f	TRINITY_DN14419_c2_g1_i1	mirna	lncrna
mes-miR477g	TRINITY_DN14419_c2_g1_i1	mirna	lncrna
osa-miR1435	TRINITY_DN14588_c1_g3_i10	mirna	lncrna
osa-miR1873	TRINITY_DN11934_c0_g6_i1	mirna	lncrna
osa-miR1873	TRINITY_DN11934_c0_g6_i3	mirna	lncrna
sbi-miR1435a	TRINITY_DN14588_c1_g3_i10	mirna	lncrna
stu-miR8021	TRINITY_DN14508_c2_g11_i1	mirna	lncrna
stu-miR8021	TRINITY_DN14508_c2_g11_i3	mirna	lncrna
vvi-miR477a	TRINITY_DN14419_c2_g1_i1	mirna	lncrna
ahy-miR156a	TRINITY_DN11934_c0_g6_i1	mirna	lncrna
ahy-miR156a	TRINITY_DN11934_c0_g6_i3	mirna	lncrna
aly-miR156h-3p	TRINITY_DN13511_c5_g6_i1	mirna	lncrna
aly-miR838-3p	TRINITY_DN14419_c2_g2_i4	mirna	lncrna
aly-miR838-3p	TRINITY_DN14419_c2_g2_i3	mirna	lncrna
aqc-miR477a	TRINITY_DN14419_c2_g1_i1	mirna	lncrna
aqc-miR477b	TRINITY_DN14419_c2_g1_i1	mirna	lncrna
aqc-miR477e	TRINITY_DN14419_c2_g1_i1	mirna	lncrna
aqc-miR477f	TRINITY_DN14419_c2_g1_i1	mirna	lncrna
ath-miR156i	TRINITY_DN11934_c0_g6_i3	mirna	lncrna
ath-miR156i	TRINITY_DN11934_c0_g6_i1	mirna	lncrna
ath-miR156j	TRINITY_DN11934_c0_g6_i3	mirna	lncrna
ath-miR156j	TRINITY_DN11934_c0_g6_i1	mirna	lncrna
ath-miR5021	TRINITY_DN14071_c2_g1_i6	mirna	lncrna
bdi-miR156j	TRINITY_DN11934_c0_g6_i3	mirna	lncrna
bdi-miR156j	TRINITY_DN11934_c0_g6_i1	mirna	lncrna
csi-miR3951	TRINITY_DN11934_c0_g6_i3	mirna	lncrna
csi-miR3951	TRINITY_DN11934_c0_g6_i1	mirna	lncrna
csi-miR477b	TRINITY_DN14419_c2_g1_i1	mirna	lncrna
ghr-miR7487	TRINITY_DN14419_c2_g2_i3	mirna	lncrna
ghr-miR7487	TRINITY_DN14419_c2_g2_i4	mirna	lncrna
gma-miR1508c	TRINITY_DN13265_c2_g1_i4	mirna	lncrna
gma-miR9746i	TRINITY_DN14508_c2_g11_i3	mirna	lncrna
gma-miR9746i	TRINITY_DN14508_c2_g11_i4	mirna	lncrna
gma-miR9746i	TRINITY_DN14508_c2_g11_i1	mirna	lncrna
gra-miR7484c	TRINITY_DN14419_c2_g2_i3	mirna	lncrna
gra-miR7484c	TRINITY_DN14419_c2_g2_i4	mirna	lncrna
gra-miR7494b	TRINITY_DN14004_c1_g1_i6	mirna	lncrna
gra-miR7494b	TRINITY_DN14004_c1_g1_i6	mirna	lncrna
gra-miR7494b	TRINITY_DN14004_c1_g1_i7	mirna	lncrna
gra-miR7504c	TRINITY_DN14468_c5_g16_i2	mirna	lncrna
gra-miR7504e	TRINITY_DN11821_c2_g4_i1	mirna	lncrna
gra-miR7504f	TRINITY_DN11821_c2_g4_i1	mirna	lncrna
gra-miR8693	TRINITY_DN11821_c2_g4_i1	mirna	lncrna
gso-miR1508a	TRINITY_DN13265_c2_g1_i4	mirna	lncrna
hpa-miR156a	TRINITY_DN11934_c0_g6_i3	mirna	lncrna
hpa-miR156a	TRINITY_DN11934_c0_g6_i1	mirna	lncrna
hvu-miR6180	TRINITY_DN11934_c0_g6_i1	mirna	lncrna
hvu-miR6180	TRINITY_DN11934_c0_g6_i3	mirna	lncrna
mes-miR477a	TRINITY_DN14419_c2_g1_i1	mirna	lncrna
mes-miR477b	TRINITY_DN14419_c2_g1_i1	mirna	lncrna
mes-miR477c	TRINITY_DN14419_c2_g1_i1	mirna	lncrna
mes-miR477d	TRINITY_DN14419_c2_g1_i1	mirna	lncrna
mes-miR477e	TRINITY_DN14419_c2_g1_i1	mirna	lncrna
mtr-miR2650	TRINITY_DN13953_c2_g3_i10	mirna	lncrna
mtr-miR5227	TRINITY_DN14004_c1_g1_i6	mirna	lncrna
mtr-miR5227	TRINITY_DN14004_c1_g1_i7	mirna	lncrna
osa-miR6248	TRINITY_DN14126_c0_g1_i9	mirna	lncrna
ptc-miR477a-5p	TRINITY_DN14419_c2_g1_i1	mirna	lncrna
ptc-miR477b	TRINITY_DN14419_c2_g1_i1	mirna	lncrna
smo-miR1088-5p	TRINITY_DN11934_c0_g6_i1	mirna	lncrna
smo-miR1088-5p	TRINITY_DN11934_c0_g6_i3	mirna	lncrna
stu-miR167d-3p	TRINITY_DN14508_c2_g11_i1	mirna	lncrna
stu-miR167d-3p	TRINITY_DN14508_c2_g11_i4	mirna	lncrna
stu-miR167d-3p	TRINITY_DN14508_c2_g11_i3	mirna	lncrna
vvi-miR156h	TRINITY_DN11934_c0_g6_i1	mirna	lncrna
vvi-miR156h	TRINITY_DN11934_c0_g6_i3	mirna	lncrna
vvi-miR395n	TRINITY_DN11934_c0_g6_i3	mirna	lncrna
vvi-miR395n	TRINITY_DN11934_c0_g6_i1	mirna	lncrna
ahy-miR156a	Csa_3G117960	mirna	mrna
ahy-miR156a	Csa_1G001450	mirna	mrna
ahy-miR156a	Csa_1G051590	mirna	mrna
ahy-miR156a	Csa_3G809420	mirna	mrna
ahy-miR156a	Csa_6G094760	mirna	mrna
ahy-miR156a	Csa_1G039890	mirna	mrna
ahy-miR156a	Csa_1G015680	mirna	mrna
ahy-miR156a	Csa_1G074980	mirna	mrna
ahy-miR156a	Csa_4G631590	mirna	mrna
ahy-miR156c	Csa_3G809420	mirna	mrna
ahy-miR156c	Csa_6G094760	mirna	mrna
ahy-miR156c	Csa_1G074980	mirna	mrna
ath-miR156i	Csa_1G074980	mirna	mrna
ath-miR156i	Csa_4G631590	mirna	mrna
ath-miR156i	Csa_3G117960	mirna	mrna
ath-miR156i	Csa_1G001450	mirna	mrna
ath-miR156i	Csa_1G051590	mirna	mrna
ath-miR156i	Csa_3G809420	mirna	mrna
ath-miR156i	Csa_6G094760	mirna	mrna
ath-miR156i	Csa_1G039890	mirna	mrna
ath-miR156i	Csa_1G015680	mirna	mrna
ath-miR156j	Csa_3G117960	mirna	mrna
ath-miR156j	Csa_1G001450	mirna	mrna
ath-miR156j	Csa_1G051590	mirna	mrna
ath-miR156j	Csa_3G809420	mirna	mrna
ath-miR156j	Csa_6G094760	mirna	mrna
ath-miR156j	Csa_1G039890	mirna	mrna
ath-miR156j	Csa_1G015680	mirna	mrna
ath-miR156j	Csa_1G074980	mirna	mrna
ath-miR156j	Csa_4G631590	mirna	mrna
ath-miR5021	Csa_1G423100	mirna	mrna
ath-miR5021	Csa_2G225360	mirna	mrna
bdi-miR156j	Csa_3G117960	mirna	mrna
bdi-miR156j	Csa_1G001450	mirna	mrna
bdi-miR156j	Csa_1G051590	mirna	mrna
bdi-miR156j	Csa_3G809420	mirna	mrna
bdi-miR156j	Csa_6G094760	mirna	mrna
bdi-miR156j	Csa_1G039890	mirna	mrna
bdi-miR156j	Csa_1G015680	mirna	mrna
bdi-miR156j	Csa_1G074980	mirna	mrna
bdi-miR156j	Csa_4G631590	mirna	mrna
far-miR156b	Csa_3G809420	mirna	mrna
far-miR156b	Csa_6G094760	mirna	mrna
far-miR156b	Csa_1G074980	mirna	mrna
hpa-miR156a	Csa_3G117960	mirna	mrna
hpa-miR156a	Csa_1G001450	mirna	mrna
hpa-miR156a	Csa_1G051590	mirna	mrna
hpa-miR156a	Csa_3G809420	mirna	mrna
hpa-miR156a	Csa_6G094760	mirna	mrna
hpa-miR156a	Csa_1G039890	mirna	mrna
hpa-miR156a	Csa_1G015680	mirna	mrna
hpa-miR156a	Csa_1G074980	mirna	mrna
hpa-miR156a	Csa_4G631590	mirna	mrna
mdm-miR156t	Csa_3G809420	mirna	mrna
mdm-miR156t	Csa_6G094760	mirna	mrna
mdm-miR156t	Csa_1G074980	mirna	mrna
mdm-miR156u	Csa_3G809420	mirna	mrna
mdm-miR156u	Csa_6G094760	mirna	mrna
mdm-miR156u	Csa_1G074980	mirna	mrna
mdm-miR156v	Csa_3G809420	mirna	mrna
mdm-miR156v	Csa_6G094760	mirna	mrna
mdm-miR156v	Csa_1G074980	mirna	mrna
mdm-miR156w	Csa_3G809420	mirna	mrna
mdm-miR156w	Csa_6G094760	mirna	mrna
mdm-miR156w	Csa_1G074980	mirna	mrna
vvi-miR156h	Csa_3G117960	mirna	mrna
vvi-miR156h	Csa_1G001450	mirna	mrna
vvi-miR156h	Csa_1G051590	mirna	mrna
vvi-miR156h	Csa_3G809420	mirna	mrna
vvi-miR156h	Csa_6G094760	mirna	mrna
vvi-miR156h	Csa_1G039890	mirna	mrna
vvi-miR156h	Csa_1G015680	mirna	mrna
vvi-miR156h	Csa_1G074980	mirna	mrna
vvi-miR156h	Csa_4G631590	mirna	mrna
ahy-miR156a	Csa_6G517960	mirna	mrna
aly-miR838-3p	Csa_7G452320	mirna	mrna
aly-miR838-3p	Csa_1G165230	mirna	mrna
aly-miR838-3p	Csa_7G432050	mirna	mrna
ath-miR156i	Csa_6G517960	mirna	mrna
ath-miR156j	Csa_6G517960	mirna	mrna
ath-miR5021	Csa_4G561180	mirna	mrna
ath-miR5021	Csa_2G246530	mirna	mrna
ath-miR5021	Csa_4G669220	mirna	mrna
ath-miR5021	Csa_3G827310	mirna	mrna
ath-miR5021	Csa_4G038730	mirna	mrna
ath-miR5021	Csa_7G446800	mirna	mrna
bdi-miR156j	Csa_6G517960	mirna	mrna
hpa-miR156a	Csa_6G517960	mirna	mrna
vvi-miR156h	Csa_6G517960	mirna	mrna
ahy-miR156c	Csa_3G117960	mirna	mrna
ahy-miR156c	Csa_1G001450	mirna	mrna
ahy-miR156c	Csa_1G051590	mirna	mrna
ahy-miR156c	Csa_1G039890	mirna	mrna
ahy-miR156c	Csa_1G015680	mirna	mrna
ahy-miR156c	Csa_4G631590	mirna	mrna
aly-miR838-3p	Csa_2G034770	mirna	mrna
aly-miR838-3p	Csa_3G812170	mirna	mrna
aqc-miR477f	Csa_7G291110	mirna	mrna
ath-miR5021	Csa_5G352590	mirna	mrna
ath-miR5021	Csa_6G089220	mirna	mrna
ath-miR5021	Csa_6G078670	mirna	mrna
ath-miR5021	Csa_5G599810	mirna	mrna
ath-miR5021	Csa_6G382990	mirna	mrna
ath-miR5021	Csa_4G107490	mirna	mrna
ath-miR5021	Csa_1G045620	mirna	mrna
ath-miR5021	Csa_5G609650	mirna	mrna
ath-miR5021	Csa_2G415510	mirna	mrna
ath-miR5021	Csa_5G602180	mirna	mrna
ath-miR5021	Csa_5G642140	mirna	mrna
ath-miR5021	Csa_4G167980	mirna	mrna
ath-miR5021	Csa_3G133200	mirna	mrna
ath-miR5021	Csa_1G062380	mirna	mrna
ath-miR5021	Csa_2G372810	mirna	mrna
ath-miR5021	Csa_1G042780	mirna	mrna
ath-miR5021	Csa_1G004220	mirna	mrna
ath-miR5021	Csa_7G446830	mirna	mrna
ath-miR5021	Csa_6G499110	mirna	mrna
ath-miR5021	Csa_4G290830	mirna	mrna
ath-miR5021	Csa_3G733980	mirna	mrna
ath-miR5021	Csa_2G334530	mirna	mrna
ath-miR5021	Csa_5G606780	mirna	mrna
ath-miR5021	Csa_1G045460	mirna	mrna
ath-miR5021	Csa_5G011710	mirna	mrna
ath-miR5021	Csa_6G149370	mirna	mrna
ath-miR5021	Csa_3G844860	mirna	mrna
ath-miR5021	Csa_7G048060	mirna	mrna
ath-miR5021	Csa_6G490260	mirna	mrna
ath-miR5021	Csa_5G492870	mirna	mrna
ath-miR5021	Csa_3G733320	mirna	mrna
ath-miR5021	Csa_3G901120	mirna	mrna
ath-miR5021	Csa_3G011650	mirna	mrna
ath-miR5021	Csa_4G046590	mirna	mrna
ath-miR5021	Csa_3G183360	mirna	mrna
ath-miR5021	Csa_4G028420	mirna	mrna
ath-miR5021	Csa_5G586010	mirna	mrna
cme-miR477b	Csa_1G002800	mirna	mrna
far-miR156b	Csa_3G117960	mirna	mrna
far-miR156b	Csa_1G001450	mirna	mrna
far-miR156b	Csa_1G051590	mirna	mrna
far-miR156b	Csa_1G039890	mirna	mrna
far-miR156b	Csa_1G015680	mirna	mrna
far-miR156b	Csa_4G631590	mirna	mrna
gma-miR9746i	Csa_7G009210	mirna	mrna
gra-miR7494b	Csa_1G024940	mirna	mrna
gra-miR7494b	Csa_5G409650	mirna	mrna
gra-miR7494b	Csa_4G637150	mirna	mrna
hvu-miR6180	Csa_4G658590	mirna	mrna
mdm-miR156t	Csa_3G117960	mirna	mrna
mdm-miR156t	Csa_1G001450	mirna	mrna
mdm-miR156t	Csa_1G051590	mirna	mrna
mdm-miR156t	Csa_1G039890	mirna	mrna
mdm-miR156t	Csa_1G015680	mirna	mrna
mdm-miR156t	Csa_4G631590	mirna	mrna
mdm-miR156u	Csa_3G117960	mirna	mrna
mdm-miR156u	Csa_1G001450	mirna	mrna
mdm-miR156u	Csa_1G051590	mirna	mrna
mdm-miR156u	Csa_1G039890	mirna	mrna
mdm-miR156u	Csa_1G015680	mirna	mrna
mdm-miR156u	Csa_4G631590	mirna	mrna
mdm-miR156v	Csa_3G117960	mirna	mrna
mdm-miR156v	Csa_1G001450	mirna	mrna
mdm-miR156v	Csa_1G051590	mirna	mrna
mdm-miR156v	Csa_1G039890	mirna	mrna
mdm-miR156v	Csa_1G015680	mirna	mrna
mdm-miR156v	Csa_4G631590	mirna	mrna
mdm-miR156w	Csa_3G117960	mirna	mrna
mdm-miR156w	Csa_1G001450	mirna	mrna
mdm-miR156w	Csa_1G051590	mirna	mrna
mdm-miR156w	Csa_1G039890	mirna	mrna
mdm-miR156w	Csa_1G015680	mirna	mrna
mdm-miR156w	Csa_4G631590	mirna	mrna
vvi-miR395n	Csa_7G447980	mirna	mrna
ahy-miR156a	Csa_3G567830	mirna	mrna
ahy-miR156a	Csa_4G107390	mirna	mrna
ahy-miR156c	Csa_6G517960	mirna	mrna
aly-miR838-3p	Csa_4G188930	mirna	mrna
aly-miR838-3p	Csa_1G423050	mirna	mrna
aly-miR838-3p	Csa_5G637750	mirna	mrna
aly-miR838-3p	Csa_6G112470	mirna	mrna
aly-miR838-3p	Csa_7G066220	mirna	mrna
aly-miR838-3p	Csa_5G608120	mirna	mrna
aly-miR838-3p	Csa_6G367110	mirna	mrna
aly-miR838-3p	Csa_3G775290	mirna	mrna
aly-miR838-3p	Csa_6G526230	mirna	mrna
aly-miR838-3p	Csa_7G073510	mirna	mrna
aly-miR838-3p	Csa_1G075020	mirna	mrna
aly-miR838-3p	Csa_2G000220	mirna	mrna
aly-miR838-3p	Csa_3G810480	mirna	mrna
aly-miR838-3p	Csa_2G372730	mirna	mrna
aly-miR838-3p	Csa_7G017720	mirna	mrna
aly-miR838-3p	Csa_4G454660	mirna	mrna
aly-miR838-3p	Csa_5G435050	mirna	mrna
aly-miR838-3p	Csa_5G107040	mirna	mrna
aly-miR838-3p	Csa_4G620590	mirna	mrna
aly-miR838-3p	Csa_3G516500	mirna	mrna
aly-miR838-3p	Csa_2G232990	mirna	mrna
aly-miR838-3p	Csa_6G421040	mirna	mrna
aly-miR838-3p	Csa_6G091860	mirna	mrna
aly-miR838-3p	Csa_2G252020	mirna	mrna
aly-miR838-3p	Csa_5G623800	mirna	mrna
aly-miR838-3p	Csa_4G627230	mirna	mrna
aly-miR838-3p	Csa_1G025040	mirna	mrna
aly-miR838-3p	Csa_3G399460	mirna	mrna
aly-miR838-3p	Csa_7G405970	mirna	mrna
aly-miR838-3p	Csa_7G098730	mirna	mrna
aly-miR838-3p	Csa_6G520360	mirna	mrna
aqc-miR477a	Csa_1G002800	mirna	mrna
aqc-miR477b	Csa_1G002800	mirna	mrna
aqc-miR477e	Csa_1G002800	mirna	mrna
aqc-miR477f	Csa_1G002800	mirna	mrna
aqc-miR477f	Csa_7G276680	mirna	mrna
ath-miR156i	Csa_4G107390	mirna	mrna
ath-miR156i	Csa_3G567830	mirna	mrna
ath-miR156j	Csa_3G567830	mirna	mrna
ath-miR156j	Csa_4G107390	mirna	mrna
ath-miR5021	Csa_5G599810	mirna	mrna
ath-miR5021	Csa_5G609650	mirna	mrna
ath-miR5021	Csa_1G057040	mirna	mrna
ath-miR5021	Csa_6G091840	mirna	mrna
ath-miR5021	Csa_6G110860	mirna	mrna
ath-miR5021	Csa_2G169190	mirna	mrna
ath-miR5021	Csa_6G507330	mirna	mrna
ath-miR5021	Csa_3G845500	mirna	mrna
ath-miR5021	Csa_2G249850	mirna	mrna
ath-miR5021	Csa_7G069690	mirna	mrna
ath-miR5021	Csa_7G451350	mirna	mrna
ath-miR5021	Csa_6G538730	mirna	mrna
ath-miR5021	Csa_1G004100	mirna	mrna
ath-miR5021	Csa_3G119760	mirna	mrna
ath-miR5021	Csa_4G048040	mirna	mrna
ath-miR5021	Csa_1G589100	mirna	mrna
ath-miR5021	Csa_1G597040	mirna	mrna
ath-miR5021	Csa_1G639510	mirna	mrna
ath-miR5021	Csa_2G427340	mirna	mrna
ath-miR5021	Csa_2G327510	mirna	mrna
ath-miR5021	Csa_5G579560	mirna	mrna
ath-miR5021	Csa_1G051750	mirna	mrna
ath-miR5021	Csa_3G039310	mirna	mrna
ath-miR5021	Csa_2G009450	mirna	mrna
ath-miR5021	Csa_6G112450	mirna	mrna
ath-miR5021	Csa_1G066550	mirna	mrna
ath-miR5021	Csa_5G622460	mirna	mrna
ath-miR5021	Csa_7G072880	mirna	mrna
ath-miR5021	Csa_1G041560	mirna	mrna
ath-miR5021	Csa_4G652140	mirna	mrna
ath-miR5021	Csa_1G423240	mirna	mrna
ath-miR5021	Csa_6G408170	mirna	mrna
ath-miR5021	Csa_3G881810	mirna	mrna
ath-miR5021	Csa_3G734270	mirna	mrna
ath-miR5021	Csa_2G404880	mirna	mrna
ath-miR5021	Csa_4G056710	mirna	mrna
ath-miR5021	Csa_6G216960	mirna	mrna
ath-miR5021	Csa_7G432060	mirna	mrna
ath-miR5021	Csa_3G389830	mirna	mrna
ath-miR5021	Csa_3G150820	mirna	mrna
ath-miR5021	Csa_6G001770	mirna	mrna
ath-miR5021	Csa_6G319710	mirna	mrna
ath-miR5021	Csa_3G006710	mirna	mrna
ath-miR5021	Csa_7G390060	mirna	mrna
ath-miR5021	Csa_3G393920	mirna	mrna
ath-miR5021	Csa_3G006630	mirna	mrna
ath-miR5021	Csa_7G327730	mirna	mrna
ath-miR5021	Csa_6G152950	mirna	mrna
ath-miR5021	Csa_5G636570	mirna	mrna
ath-miR5021	Csa_5G148490	mirna	mrna
ath-miR5021	Csa_4G025100	mirna	mrna
ath-miR5021	Csa_3G142930	mirna	mrna
ath-miR5021	Csa_4G608080	mirna	mrna
ath-miR5021	Csa_4G009890	mirna	mrna
ath-miR5021	Csa_4G009890	mirna	mrna
ath-miR5021	Csa_1G471460	mirna	mrna
ath-miR5021	Csa_2G377950	mirna	mrna
ath-miR5021	Csa_2G352400	mirna	mrna
ath-miR5021	Csa_5G152890	mirna	mrna
ath-miR5021	Csa_5G152890	mirna	mrna
ath-miR5021	Csa_3G819900	mirna	mrna
ath-miR5021	Csa_1G005700	mirna	mrna
ath-miR5021	Csa_6G187960	mirna	mrna
ath-miR5021	Csa_6G095870	mirna	mrna
ath-miR5021	Csa_6G003430	mirna	mrna
ath-miR5021	Csa_6G510940	mirna	mrna
ath-miR5021	Csa_5G484660	mirna	mrna
ath-miR5021	Csa_1G051620	mirna	mrna
ath-miR5021	Csa_5G623360	mirna	mrna
ath-miR5021	Csa_7G446830	mirna	mrna
ath-miR5021	Csa_4G052730	mirna	mrna
ath-miR5021	Csa_4G290830	mirna	mrna
ath-miR5021	Csa_3G121045	mirna	mrna
ath-miR5021	Csa_3G646010	mirna	mrna
ath-miR5021	Csa_6G187910	mirna	mrna
ath-miR5021	Csa_3G134910	mirna	mrna
ath-miR5021	Csa_6G290900	mirna	mrna
ath-miR5021	Csa_6G149370	mirna	mrna
ath-miR5021	Csa_3G174570	mirna	mrna
ath-miR5021	Csa_4G325540	mirna	mrna
ath-miR5021	Csa_4G664590	mirna	mrna
ath-miR5021	Csa_6G417900	mirna	mrna
ath-miR5021	Csa_3G111220	mirna	mrna
ath-miR5021	Csa_3G111230	mirna	mrna
ath-miR5021	Csa_5G466350	mirna	mrna
ath-miR5021	Csa_7G044920	mirna	mrna
ath-miR5021	Csa_3G824810	mirna	mrna
ath-miR5021	Csa_1G044320	mirna	mrna
ath-miR5021	Csa_3G002480	mirna	mrna
ath-miR5021	Csa_2G403140	mirna	mrna
ath-miR5021	Csa_3G061520	mirna	mrna
ath-miR5021	Csa_3G855310	mirna	mrna
ath-miR5021	Csa_3G374190	mirna	mrna
ath-miR5021	Csa_5G579610	mirna	mrna
ath-miR5021	Csa_2G264600	mirna	mrna
ath-miR5021	Csa_6G507430	mirna	mrna
ath-miR5021	Csa_4G038760	mirna	mrna
ath-miR5021	Csa_6G078510	mirna	mrna
ath-miR5021	Csa_7G032290	mirna	mrna
ath-miR5021	Csa_3G823080	mirna	mrna
ath-miR5021	Csa_3G837570	mirna	mrna
ath-miR5021	Csa_3G182010	mirna	mrna
ath-miR5021	Csa_1G062910	mirna	mrna
ath-miR5021	Csa_7G064050	mirna	mrna
ath-miR5021	Csa_1G023060	mirna	mrna
ath-miR5021	Csa_3G627700	mirna	mrna
ath-miR5021	Csa_1G535290	mirna	mrna
ath-miR5021	Csa_3G073960	mirna	mrna
ath-miR5021	Csa_4G054800	mirna	mrna
ath-miR5021	Csa_3G005590	mirna	mrna
ath-miR5021	Csa_3G110650	mirna	mrna
ath-miR5021	Csa_4G095550	mirna	mrna
ath-miR5021	Csa_7G389460	mirna	mrna
ath-miR5021	Csa_5G569320	mirna	mrna
ath-miR5021	Csa_1G612950	mirna	mrna
ath-miR5021	Csa_6G516770	mirna	mrna
bdi-miR156j	Csa_3G567830	mirna	mrna
bdi-miR156j	Csa_4G107390	mirna	mrna
far-miR156b	Csa_6G517960	mirna	mrna
gma-miR9746i	Csa_5G608050	mirna	mrna
gma-miR9746i	Csa_1G046900	mirna	mrna
gra-miR7494b	Csa_7G012930	mirna	mrna
gra-miR7494b	Csa_7G388370	mirna	mrna
gra-miR7494b	Csa_3G609270	mirna	mrna
gra-miR7494b	Csa_3G664590	mirna	mrna
gra-miR7494b	Csa_5G211540	mirna	mrna
gra-miR7494b	Csa_6G401370	mirna	mrna
gra-miR7494b	Csa_5G148510	mirna	mrna
gra-miR7494b	Csa_6G497110	mirna	mrna
gra-miR7504c	Csa_3G146680	mirna	mrna
gra-miR7504e	Csa_3G816080	mirna	mrna
gra-miR7504e	Csa_6G401430	mirna	mrna
gra-miR7504e	Csa_3G131960	mirna	mrna
gra-miR7504f	Csa_3G816080	mirna	mrna
gra-miR7504f	Csa_6G401430	mirna	mrna
gra-miR7504f	Csa_3G131960	mirna	mrna
hpa-miR156a	Csa_3G567830	mirna	mrna
hpa-miR156a	Csa_4G107390	mirna	mrna
mdm-miR156t	Csa_6G517960	mirna	mrna
mdm-miR156u	Csa_6G517960	mirna	mrna
mdm-miR156v	Csa_6G517960	mirna	mrna
mdm-miR156w	Csa_6G517960	mirna	mrna
mes-miR477a	Csa_1G002800	mirna	mrna
mes-miR477b	Csa_1G002800	mirna	mrna
mes-miR477c	Csa_1G002800	mirna	mrna
mes-miR477d	Csa_1G002800	mirna	mrna
mes-miR477e	Csa_1G002800	mirna	mrna
mes-miR477f	Csa_1G002800	mirna	mrna
mes-miR477f	Csa_1G334920	mirna	mrna
mes-miR477g	Csa_1G002800	mirna	mrna
mes-miR477g	Csa_1G334920	mirna	mrna
mtr-miR5227	Csa_1G690230	mirna	mrna
mtr-miR5227	Csa_2G371610	mirna	mrna
osa-miR1435	Csa_5G128230	mirna	mrna
sbi-miR1435a	Csa_5G128230	mirna	mrna
vvi-miR156h	Csa_3G567830	mirna	mrna
vvi-miR156h	Csa_4G107390	mirna	mrna
vvi-miR477a	Csa_1G002800	mirna	mrna
vvi-miR477a	Csa_1G334920	mirna	mrna
ahy-miR156a	Csa_4G377200	mirna	mrna
ahy-miR156a	Csa_4G075190	mirna	mrna
aly-miR838-3p	Csa_3G903480	mirna	mrna
aly-miR838-3p	Csa_3G895940	mirna	mrna
aly-miR838-3p	Csa_6G150580	mirna	mrna
aly-miR838-3p	Csa_1G690370	mirna	mrna
aly-miR838-3p	Csa_3G111250	mirna	mrna
aly-miR838-3p	Csa_7G452050	mirna	mrna
aly-miR838-3p	Csa_2G345950	mirna	mrna
aly-miR838-3p	Csa_3G183890	mirna	mrna
aly-miR838-3p	Csa_4G054810	mirna	mrna
aly-miR838-3p	Csa_5G635410	mirna	mrna
aly-miR838-3p	Csa_1G002140	mirna	mrna
aly-miR838-3p	Csa_3G124810	mirna	mrna
aly-miR838-3p	Csa_5G623880	mirna	mrna
aly-miR838-3p	Csa_3G152070	mirna	mrna
aly-miR838-3p	Csa_7G452100	mirna	mrna
aly-miR838-3p	Csa_7G071410	mirna	mrna
aly-miR838-3p	Csa_3G168950	mirna	mrna
aly-miR838-3p	Csa_1G597800	mirna	mrna
aly-miR838-3p	Csa_3G225830	mirna	mrna
aly-miR838-3p	Csa_5G640540	mirna	mrna
aly-miR838-3p	Csa_3G848260	mirna	mrna
aly-miR838-3p	Csa_6G397170	mirna	mrna
aly-miR838-3p	Csa_5G640550	mirna	mrna
aly-miR838-3p	Csa_3G828430	mirna	mrna
aly-miR838-3p	Csa_6G500460	mirna	mrna
aly-miR838-3p	Csa_5G577430	mirna	mrna
aly-miR838-3p	Csa_1G256740	mirna	mrna
aly-miR838-3p	Csa_1G045630	mirna	mrna
aly-miR838-3p	Csa_4G009890	mirna	mrna
aly-miR838-3p	Csa_5G412760	mirna	mrna
aqc-miR477a	Csa_3G127040	mirna	mrna
aqc-miR477b	Csa_3G127040	mirna	mrna
aqc-miR477e	Csa_3G127040	mirna	mrna
aqc-miR477f	Csa_6G439430	mirna	mrna
aqc-miR477f	Csa_6G235570	mirna	mrna
ath-miR156i	Csa_4G377200	mirna	mrna
ath-miR156i	Csa_4G075190	mirna	mrna
ath-miR156j	Csa_4G377200	mirna	mrna
ath-miR156j	Csa_4G075190	mirna	mrna
ath-miR5021	Csa_5G579560	mirna	mrna
ath-miR5021	Csa_5G602180	mirna	mrna
ath-miR5021	Csa_3G872030	mirna	mrna
ath-miR5021	Csa_6G040560	mirna	mrna
ath-miR5021	Csa_4G179100	mirna	mrna
ath-miR5021	Csa_1G561980	mirna	mrna
ath-miR5021	Csa_6G109640	mirna	mrna
ath-miR5021	Csa_6G105170	mirna	mrna
ath-miR5021	Csa_4G639950	mirna	mrna
ath-miR5021	Csa_3G077610	mirna	mrna
ath-miR5021	Csa_3G174570	mirna	mrna
ath-miR5021	Csa_2G345920	mirna	mrna
ath-miR5021	Csa_6G327940	mirna	mrna
ath-miR5021	Csa_6G343690	mirna	mrna
ath-miR5021	Csa_1G574840	mirna	mrna
ath-miR5021	Csa_7G378480	mirna	mrna
ath-miR5021	Csa_6G497320	mirna	mrna
ath-miR5021	Csa_4G022350	mirna	mrna
ath-miR5021	Csa_5G175810	mirna	mrna
ath-miR5021	Csa_3G184060	mirna	mrna
ath-miR5021	Csa_3G150160	mirna	mrna
ath-miR5021	Csa_5G642730	mirna	mrna
ath-miR5021	Csa_3G175710	mirna	mrna
ath-miR5021	Csa_1G434170	mirna	mrna
ath-miR5021	Csa_2G190770	mirna	mrna
ath-miR5021	Csa_6G147460	mirna	mrna
ath-miR5021	Csa_7G051420	mirna	mrna
ath-miR5021	Csa_6G450350	mirna	mrna
ath-miR5021	Csa_1G071880	mirna	mrna
ath-miR5021	Csa_1G002900	mirna	mrna
ath-miR5021	Csa_7G330390	mirna	mrna
ath-miR5021	Csa_4G050180	mirna	mrna
ath-miR5021	Csa_3G734170	mirna	mrna
ath-miR5021	Csa_4G017190	mirna	mrna
ath-miR5021	Csa_1G302200	mirna	mrna
ath-miR5021	Csa_2G382720	mirna	mrna
ath-miR5021	Csa_5G650640	mirna	mrna
ath-miR5021	Csa_1G029590	mirna	mrna
ath-miR5021	Csa_2G258680	mirna	mrna
ath-miR5021	Csa_1G613590	mirna	mrna
bdi-miR156j	Csa_4G377200	mirna	mrna
bdi-miR156j	Csa_4G075190	mirna	mrna
cme-miR477b	Csa_7G276690	mirna	mrna
cme-miR477b	Csa_3G127040	mirna	mrna
gma-miR1508c	Csa_6G358160	mirna	mrna
gma-miR1508c	Csa_3G687750	mirna	mrna
gma-miR9746i	Csa_6G490940	mirna	mrna
gra-miR7494b	Csa_6G181540	mirna	mrna
gra-miR7494b	Csa_3G002320	mirna	mrna
gra-miR7494b	Csa_5G023910	mirna	mrna
gra-miR7494b	Csa_4G101270	mirna	mrna
gra-miR7494b	Csa_6G504420	mirna	mrna
gra-miR7494b	Csa_4G095550	mirna	mrna
gra-miR7494b	Csa_5G456730	mirna	mrna
gra-miR7494b	Csa_1G404660	mirna	mrna
gra-miR7494b	Csa_5G603940	mirna	mrna
gra-miR7494b	Csa_5G604970	mirna	mrna
gra-miR7494b	Csa_3G687730	mirna	mrna
gra-miR7494b	Csa_5G562290	mirna	mrna
gra-miR7504c	Csa_5G643900	mirna	mrna
gra-miR7504c	Csa_1G039970	mirna	mrna
gra-miR7504c	Csa_6G004580	mirna	mrna
gra-miR7504c	Csa_6G087780	mirna	mrna
gra-miR7504c	Csa_6G087980	mirna	mrna
gra-miR7504e	Csa_6G148270	mirna	mrna
gra-miR7504f	Csa_6G148270	mirna	mrna
gra-miR8665	Csa_7G049140	mirna	mrna
gso-miR1508a	Csa_6G358160	mirna	mrna
gso-miR1508a	Csa_3G687750	mirna	mrna
hpa-miR156a	Csa_4G377200	mirna	mrna
hpa-miR156a	Csa_4G075190	mirna	mrna
hvu-miR6180	Csa_7G390220	mirna	mrna
hvu-miR6180	Csa_2G000020	mirna	mrna
hvu-miR6180	Csa_7G407710	mirna	mrna
mes-miR477a	Csa_3G127040	mirna	mrna
mes-miR477b	Csa_3G127040	mirna	mrna
mes-miR477c	Csa_3G127040	mirna	mrna
mes-miR477d	Csa_3G127040	mirna	mrna
mes-miR477e	Csa_3G127040	mirna	mrna
mes-miR477f	Csa_7G276690	mirna	mrna
mes-miR477g	Csa_7G276690	mirna	mrna
mtr-miR5227	Csa_3G627710	mirna	mrna
mtr-miR5227	Csa_4G377190	mirna	mrna
mtr-miR5227	Csa_3G134570	mirna	mrna
osa-miR1435	Csa_6G419460	mirna	mrna
osa-miR6248	Csa_2G324460	mirna	mrna
ptc-miR477a-5p	Csa_1G002800	mirna	mrna
ptc-miR477a-5p	Csa_1G334920	mirna	mrna
ptc-miR477b	Csa_1G002800	mirna	mrna
ptc-miR477b	Csa_1G334920	mirna	mrna
sbi-miR1435a	Csa_6G419460	mirna	mrna
stu-miR167d-3p	Csa_2G057590	mirna	mrna
vvi-miR156h	Csa_4G377200	mirna	mrna
vvi-miR156h	Csa_4G075190	mirna	mrna
vvi-miR395n	Csa_5G603960	mirna	mrna
vvi-miR477a	Csa_7G276690	mirna	mrna
ahy-miR156a	Csa_3G777680	mirna	mrna
ahy-miR156c	Csa_3G567830	mirna	mrna
ahy-miR156c	Csa_4G126420	mirna	mrna
ahy-miR156c	Csa_6G004590	mirna	mrna
ahy-miR156c	Csa_1G025790	mirna	mrna
ahy-miR156c	Csa_1G572440	mirna	mrna
aly-miR156h-3p	Csa_6G080360	mirna	mrna
aly-miR838-3p	Csa_5G637750	mirna	mrna
aly-miR838-3p	Csa_5G638400	mirna	mrna
aly-miR838-3p	Csa_2G034770	mirna	mrna
aly-miR838-3p	Csa_7G452220	mirna	mrna
aly-miR838-3p	Csa_7G452000	mirna	mrna
aly-miR838-3p	Csa_7G407800	mirna	mrna
aly-miR838-3p	Csa_3G895740	mirna	mrna
aly-miR838-3p	Csa_1G701320	mirna	mrna
aly-miR838-3p	Csa_3G543180	mirna	mrna
aly-miR838-3p	Csa_5G613450	mirna	mrna
aly-miR838-3p	Csa_1G042820	mirna	mrna
aly-miR838-3p	Csa_6G040560	mirna	mrna
aly-miR838-3p	Csa_1G002140	mirna	mrna
aly-miR838-3p	Csa_7G186190	mirna	mrna
aly-miR838-3p	Csa_3G151390	mirna	mrna
aly-miR838-3p	Csa_6G504590	mirna	mrna
aly-miR838-3p	Csa_4G337320	mirna	mrna
aly-miR838-3p	Csa_3G878810	mirna	mrna
aly-miR838-3p	Csa_1G569440	mirna	mrna
aly-miR838-3p	Csa_6G504480	mirna	mrna
aly-miR838-3p	Csa_5G622830	mirna	mrna
aly-miR838-3p	Csa_6G358710	mirna	mrna
aly-miR838-3p	Csa_4G002530	mirna	mrna
aly-miR838-3p	Csa_6G376290	mirna	mrna
aly-miR838-3p	Csa_3G879480	mirna	mrna
aly-miR838-3p	Csa_5G652210	mirna	mrna
aly-miR838-3p	Csa_7G071410	mirna	mrna
aly-miR838-3p	Csa_2G108620	mirna	mrna
aly-miR838-3p	Csa_3G117410	mirna	mrna
aly-miR838-3p	Csa_6G446500	mirna	mrna
aly-miR838-3p	Csa_4G296080	mirna	mrna
aly-miR838-3p	Csa_2G123600	mirna	mrna
aly-miR838-3p	Csa_6G367090	mirna	mrna
aly-miR838-3p	Csa_6G008060	mirna	mrna
aly-miR838-3p	Csa_3G113360	mirna	mrna
aly-miR838-3p	Csa_5G381790	mirna	mrna
aly-miR838-3p	Csa_3G636420	mirna	mrna
aly-miR838-3p	Csa_6G502040	mirna	mrna
aly-miR838-3p	Csa_6G502040	mirna	mrna
aly-miR838-3p	Csa_6G502040	mirna	mrna
aly-miR838-3p	Csa_6G502040	mirna	mrna
aly-miR838-3p	Csa_6G502040	mirna	mrna
aly-miR838-3p	Csa_4G331070	mirna	mrna
aly-miR838-3p	Csa_6G526480	mirna	mrna
aly-miR838-3p	Csa_2G225310	mirna	mrna
aly-miR838-3p	Csa_6G042990	mirna	mrna
aly-miR838-3p	Csa_6G157050	mirna	mrna
aly-miR838-3p	Csa_3G225830	mirna	mrna
aly-miR838-3p	Csa_2G354790	mirna	mrna
aly-miR838-3p	Csa_7G357030	mirna	mrna
aly-miR838-3p	Csa_1G448960	mirna	mrna
aly-miR838-3p	Csa_7G412840	mirna	mrna
aly-miR838-3p	Csa_6G128610	mirna	mrna
aly-miR838-3p	Csa_3G645890	mirna	mrna
aly-miR838-3p	Csa_3G822190	mirna	mrna
aly-miR838-3p	Csa_3G118730	mirna	mrna
aly-miR838-3p	Csa_6G301030	mirna	mrna
aly-miR838-3p	Csa_3G592120	mirna	mrna
aly-miR838-3p	Csa_3G213500	mirna	mrna
aly-miR838-3p	Csa_4G188970	mirna	mrna
aly-miR838-3p	Csa_5G180900	mirna	mrna
aly-miR838-3p	Csa_1G004310	mirna	mrna
aly-miR838-3p	Csa_4G022340	mirna	mrna
aly-miR838-3p	Csa_5G636530	mirna	mrna
aly-miR838-3p	Csa_3G826690	mirna	mrna
aly-miR838-3p	Csa_3G171070	mirna	mrna
aly-miR838-3p	Csa_4G103350	mirna	mrna
aly-miR838-3p	Csa_3G182130	mirna	mrna
aly-miR838-3p	Csa_3G236020	mirna	mrna
aly-miR838-3p	Csa_3G119730	mirna	mrna
aly-miR838-3p	Csa_3G119730	mirna	mrna
aly-miR838-3p	Csa_7G071560	mirna	mrna
aly-miR838-3p	Csa_3G777590	mirna	mrna
aly-miR838-3p	Csa_5G577400	mirna	mrna
aly-miR838-3p	Csa_3G822100	mirna	mrna
aly-miR838-3p	Csa_3G822100	mirna	mrna
aly-miR838-3p	Csa_4G002570	mirna	mrna
aly-miR838-3p	Csa_6G448080	mirna	mrna
aly-miR838-3p	Csa_4G414400	mirna	mrna
aly-miR838-3p	Csa_5G601540	mirna	mrna
aly-miR838-3p	Csa_3G128970	mirna	mrna
aly-miR838-3p	Csa_1G015040	mirna	mrna
aqc-miR477a	Csa_7G276690	mirna	mrna
aqc-miR477b	Csa_7G276690	mirna	mrna
aqc-miR477e	Csa_7G276690	mirna	mrna
aqc-miR477f	Csa_7G276690	mirna	mrna
aqc-miR477f	Csa_3G127040	mirna	mrna
aqc-miR477f	Csa_3G852560	mirna	mrna
aqc-miR477f	Csa_5G608100	mirna	mrna
ath-miR156i	Csa_3G777680	mirna	mrna
ath-miR156j	Csa_3G777680	mirna	mrna
ath-miR5021	Csa_2G169190	mirna	mrna
ath-miR5021	Csa_7G072880	mirna	mrna
ath-miR5021	Csa_5G484660	mirna	mrna
ath-miR5021	Csa_1G004220	mirna	mrna
ath-miR5021	Csa_1G004220	mirna	mrna
ath-miR5021	Csa_1G423210	mirna	mrna
ath-miR5021	Csa_6G446550	mirna	mrna
ath-miR5021	Csa_2G360720	mirna	mrna
ath-miR5021	Csa_4G639950	mirna	mrna
ath-miR5021	Csa_4G046590	mirna	mrna
ath-miR5021	Csa_6G343690	mirna	mrna
ath-miR5021	Csa_1G574840	mirna	mrna
ath-miR5021	Csa_5G642730	mirna	mrna
ath-miR5021	Csa_1G044320	mirna	mrna
ath-miR5021	Csa_4G017190	mirna	mrna
ath-miR5021	Csa_6G078510	mirna	mrna
ath-miR5021	Csa_1G535290	mirna	mrna
ath-miR5021	Csa_1G535290	mirna	mrna
ath-miR5021	Csa_1G535290	mirna	mrna
ath-miR5021	Csa_1G535290	mirna	mrna
ath-miR5021	Csa_1G535290	mirna	mrna
ath-miR5021	Csa_1G535290	mirna	mrna
ath-miR5021	Csa_1G535290	mirna	mrna
ath-miR5021	Csa_1G535290	mirna	mrna
ath-miR5021	Csa_1G535290	mirna	mrna
ath-miR5021	Csa_1G535290	mirna	mrna
ath-miR5021	Csa_1G535290	mirna	mrna
ath-miR5021	Csa_1G535290	mirna	mrna
ath-miR5021	Csa_1G535290	mirna	mrna
ath-miR5021	Csa_1G535290	mirna	mrna
ath-miR5021	Csa_1G535290	mirna	mrna
ath-miR5021	Csa_1G535290	mirna	mrna
ath-miR5021	Csa_1G535290	mirna	mrna
ath-miR5021	Csa_1G535290	mirna	mrna
ath-miR5021	Csa_1G535290	mirna	mrna
ath-miR5021	Csa_1G535290	mirna	mrna
ath-miR5021	Csa_1G613590	mirna	mrna
bdi-miR156j	Csa_3G777680	mirna	mrna
cme-miR477b	Csa_1G334920	mirna	mrna
cme-miR477b	Csa_4G055380	mirna	mrna
cme-miR477b	Csa_7G291110	mirna	mrna
far-miR156b	Csa_3G567830	mirna	mrna
far-miR156b	Csa_4G126420	mirna	mrna
far-miR156b	Csa_6G004590	mirna	mrna
far-miR156b	Csa_1G025790	mirna	mrna
far-miR156b	Csa_1G572440	mirna	mrna
gma-miR1508c	Csa_5G636660	mirna	mrna
gma-miR1508c	Csa_6G135970	mirna	mrna
gma-miR1508c	Csa_4G414400	mirna	mrna
gma-miR1508c	Csa_3G132010	mirna	mrna
gma-miR1508c	Csa_7G047380	mirna	mrna
gma-miR9746i	Csa_3G829210	mirna	mrna
gma-miR9746i	Csa_2G174660	mirna	mrna
gma-miR9746i	Csa_3G150170	mirna	mrna
gma-miR9746i	Csa_6G490920	mirna	mrna
gma-miR9746i	Csa_6G490910	mirna	mrna
gra-miR7484c	Csa_1G226450	mirna	mrna
gra-miR7484c	Csa_4G614220	mirna	mrna
gra-miR7494b	Csa_4G289620	mirna	mrna
gra-miR7494b	Csa_2G238830	mirna	mrna
gra-miR7494b	Csa_1G187170	mirna	mrna
gra-miR7494b	Csa_5G623540	mirna	mrna
gra-miR7494b	Csa_6G302710	mirna	mrna
gra-miR7494b	Csa_6G092590	mirna	mrna
gra-miR7494b	Csa_6G366340	mirna	mrna
gra-miR7494b	Csa_3G115100	mirna	mrna
gra-miR7494b	Csa_4G627190	mirna	mrna
gra-miR7494b	Csa_4G036600	mirna	mrna
gra-miR7494b	Csa_2G264610	mirna	mrna
gra-miR7494b	Csa_6G510300	mirna	mrna
gra-miR7494b	Csa_6G511030	mirna	mrna
gra-miR7494b	Csa_5G636510	mirna	mrna
gra-miR7494b	Csa_5G215130	mirna	mrna
gra-miR7494b	Csa_6G078510	mirna	mrna
gra-miR7494b	Csa_5G175900	mirna	mrna
gra-miR7494b	Csa_3G144730	mirna	mrna
gra-miR7494b	Csa_6G520360	mirna	mrna
gra-miR7494b	Csa_5G182630	mirna	mrna
gra-miR7494b	Csa_1G600770	mirna	mrna
gra-miR7494b	Csa_3G608700	mirna	mrna
gra-miR7494b	Csa_5G011660	mirna	mrna
gra-miR7494b	Csa_3G002790	mirna	mrna
gra-miR7494b	Csa_1G696460	mirna	mrna
gra-miR7494b	Csa_3G002340	mirna	mrna
gra-miR7494b	Csa_6G504650	mirna	mrna
gra-miR7494b	Csa_1G044320	mirna	mrna
gra-miR7494b	Csa_3G731790	mirna	mrna
gra-miR7494b	Csa_3G855310	mirna	mrna
gra-miR7494b	Csa_7G431320	mirna	mrna
gra-miR7494b	Csa_1G575010	mirna	mrna
gra-miR7494b	Csa_5G057140	mirna	mrna
gra-miR7494b	Csa_5G637160	mirna	mrna
gra-miR7494b	Csa_2G190770	mirna	mrna
gra-miR7494b	Csa_7G069690	mirna	mrna
gra-miR7494b	Csa_2G006790	mirna	mrna
gra-miR7494b	Csa_3G903500	mirna	mrna
gra-miR7494b	Csa_3G743960	mirna	mrna
gra-miR7494b	Csa_3G047890	mirna	mrna
gra-miR7494b	Csa_3G651720	mirna	mrna
gra-miR7494b	Csa_3G881600	mirna	mrna
gra-miR7494b	Csa_5G156140	mirna	mrna
gra-miR7494b	Csa_5G468480	mirna	mrna
gra-miR7504c	Csa_2G022270	mirna	mrna
gra-miR7504c	Csa_3G177980	mirna	mrna
gra-miR7504c	Csa_2G379920	mirna	mrna
gra-miR7504c	Csa_1G051700	mirna	mrna
gra-miR7504c	Csa_6G121960	mirna	mrna
gra-miR7504c	Csa_2G285920	mirna	mrna
gra-miR7504e	Csa_2G379250	mirna	mrna
gra-miR7504e	Csa_6G118330	mirna	mrna
gra-miR7504e	Csa_5G627080	mirna	mrna
gra-miR7504e	Csa_6G522790	mirna	mrna
gra-miR7504e	Csa_4G378770	mirna	mrna
gra-miR7504e	Csa_4G646410	mirna	mrna
gra-miR7504e	Csa_5G139620	mirna	mrna
gra-miR7504e	Csa_3G599470	mirna	mrna
gra-miR7504e	Csa_6G136020	mirna	mrna
gra-miR7504e	Csa_1G015820	mirna	mrna
gra-miR7504f	Csa_2G379250	mirna	mrna
gra-miR7504f	Csa_6G118330	mirna	mrna
gra-miR7504f	Csa_5G627080	mirna	mrna
gra-miR7504f	Csa_6G522790	mirna	mrna
gra-miR7504f	Csa_4G378770	mirna	mrna
gra-miR7504f	Csa_4G646410	mirna	mrna
gra-miR7504f	Csa_5G139620	mirna	mrna
gra-miR7504f	Csa_3G599470	mirna	mrna
gra-miR7504f	Csa_6G136020	mirna	mrna
gra-miR7504f	Csa_1G015820	mirna	mrna
gra-miR8693	Csa_6G494940	mirna	mrna
gra-miR8693	Csa_5G047770	mirna	mrna
gra-miR8693	Csa_4G064680	mirna	mrna
gra-miR8693	Csa_3G915190	mirna	mrna
gso-miR1508a	Csa_5G636660	mirna	mrna
gso-miR1508a	Csa_6G135970	mirna	mrna
gso-miR1508a	Csa_4G414400	mirna	mrna
gso-miR1508a	Csa_3G132010	mirna	mrna
gso-miR1508a	Csa_7G047380	mirna	mrna
hpa-miR156a	Csa_3G777680	mirna	mrna
hvu-miR6180	Csa_5G633270	mirna	mrna
hvu-miR6180	Csa_1G597040	mirna	mrna
hvu-miR6180	Csa_5G150980	mirna	mrna
hvu-miR6180	Csa_1G348430	mirna	mrna
hvu-miR6180	Csa_3G665600	mirna	mrna
hvu-miR6180	Csa_7G063980	mirna	mrna
hvu-miR6180	Csa_2G366200	mirna	mrna
hvu-miR6180	Csa_5G598080	mirna	mrna
hvu-miR6180	Csa_2G009430	mirna	mrna
mdm-miR156t	Csa_3G567830	mirna	mrna
mdm-miR156t	Csa_4G126420	mirna	mrna
mdm-miR156t	Csa_6G004590	mirna	mrna
mdm-miR156t	Csa_1G025790	mirna	mrna
mdm-miR156t	Csa_1G572440	mirna	mrna
mdm-miR156u	Csa_3G567830	mirna	mrna
mdm-miR156u	Csa_4G126420	mirna	mrna
mdm-miR156u	Csa_6G004590	mirna	mrna
mdm-miR156u	Csa_1G025790	mirna	mrna
mdm-miR156u	Csa_1G572440	mirna	mrna
mdm-miR156v	Csa_3G567830	mirna	mrna
mdm-miR156v	Csa_4G126420	mirna	mrna
mdm-miR156v	Csa_6G004590	mirna	mrna
mdm-miR156v	Csa_1G025790	mirna	mrna
mdm-miR156v	Csa_1G572440	mirna	mrna
mdm-miR156w	Csa_3G567830	mirna	mrna
mdm-miR156w	Csa_4G126420	mirna	mrna
mdm-miR156w	Csa_6G004590	mirna	mrna
mdm-miR156w	Csa_1G025790	mirna	mrna
mdm-miR156w	Csa_1G572440	mirna	mrna
mes-miR477a	Csa_7G276690	mirna	mrna
mes-miR477b	Csa_7G276690	mirna	mrna
mes-miR477c	Csa_7G276690	mirna	mrna
mes-miR477d	Csa_7G276690	mirna	mrna
mes-miR477e	Csa_7G276690	mirna	mrna
mes-miR477f	Csa_5G153080	mirna	mrna
mes-miR477g	Csa_5G153080	mirna	mrna
mtr-miR2650	Csa_4G126480	mirna	mrna
mtr-miR2650	Csa_3G171010	mirna	mrna
mtr-miR5227	Csa_6G307380	mirna	mrna
mtr-miR5227	Csa_1G527930	mirna	mrna
mtr-miR5227	Csa_6G301050	mirna	mrna
mtr-miR5227	Csa_6G490870	mirna	mrna
mtr-miR5227	Csa_1G257340	mirna	mrna
mtr-miR5227	Csa_3G171820	mirna	mrna
mtr-miR5227	Csa_5G598770	mirna	mrna
mtr-miR5227	Csa_5G571470	mirna	mrna
mtr-miR5227	Csa_7G276180	mirna	mrna
mtr-miR5227	Csa_3G302130	mirna	mrna
mtr-miR5227	Csa_1G635920	mirna	mrna
osa-miR1873	Csa_7G067510	mirna	mrna
osa-miR6248	Csa_1G045670	mirna	mrna
osa-miR6248	Csa_7G236800	mirna	mrna
ptc-miR477a-5p	Csa_7G276690	mirna	mrna
ptc-miR477b	Csa_7G276690	mirna	mrna
smo-miR1088-5p	Csa_1G015650	mirna	mrna
smo-miR1088-5p	Csa_1G074980	mirna	mrna
smo-miR1088-5p	Csa_3G117960	mirna	mrna
smo-miR1088-5p	Csa_3G585900	mirna	mrna
smo-miR1088-5p	Csa_5G608180	mirna	mrna
stu-miR167d-3p	Csa_2G357350	mirna	mrna
stu-miR8021	Csa_1G064760	mirna	mrna
stu-miR8021	Csa_1G535290	mirna	mrna
vvi-miR156h	Csa_3G777680	mirna	mrna
vvi-miR395n	Csa_7G234730	mirna	mrna
vvi-miR395n	Csa_7G007900	mirna	mrna
vvi-miR477a	Csa_5G153080	mirna	mrna
ahy-miR156a	Csa_4G056620	mirna	mrna
ahy-miR156a	Csa_2G148430	mirna	mrna
ahy-miR156a	Csa_1G445360	mirna	mrna
ahy-miR156a	Csa_6G003410	mirna	mrna
ahy-miR156a	Csa_4G333120	mirna	mrna
ahy-miR156a	Csa_2G232990	mirna	mrna
ahy-miR156a	Csa_3G199660	mirna	mrna
ahy-miR156a	Csa_1G012100	mirna	mrna
ahy-miR156a	Csa_5G166450	mirna	mrna
ahy-miR156a	Csa_2G155100	mirna	mrna
ahy-miR156a	Csa_7G447180	mirna	mrna
ahy-miR156a	Csa_7G031720	mirna	mrna
ahy-miR156a	Csa_7G387680	mirna	mrna
ahy-miR156c	Csa_4G107390	mirna	mrna
ahy-miR156c	Csa_2G148430	mirna	mrna
ahy-miR156c	Csa_4G377200	mirna	mrna
ahy-miR156c	Csa_4G075190	mirna	mrna
ahy-miR156c	Csa_3G199660	mirna	mrna
ahy-miR156c	Csa_1G012100	mirna	mrna
ahy-miR156c	Csa_4G056620	mirna	mrna
ahy-miR156c	Csa_7G372860	mirna	mrna
ahy-miR156c	Csa_5G149870	mirna	mrna
ahy-miR156c	Csa_1G013810	mirna	mrna
ahy-miR156c	Csa_2G171940	mirna	mrna
ahy-miR156c	Csa_3G002380	mirna	mrna
aly-miR156h-3p	Csa_5G291670	mirna	mrna
aly-miR156h-3p	Csa_2G428990	mirna	mrna
aly-miR156h-3p	Csa_2G252070	mirna	mrna
aly-miR156h-3p	Csa_3G817210	mirna	mrna
aly-miR156h-3p	Csa_4G090320	mirna	mrna
aly-miR156h-3p	Csa_4G011030	mirna	mrna
aly-miR156h-3p	Csa_2G336720	mirna	mrna
aly-miR156h-3p	Csa_3G825060	mirna	mrna
aly-miR156h-3p	Csa_5G651640	mirna	mrna
aly-miR838-3p	Csa_5G637750	mirna	mrna
aly-miR838-3p	Csa_2G000220	mirna	mrna
aly-miR838-3p	Csa_2G000220	mirna	mrna
aly-miR838-3p	Csa_3G122300	mirna	mrna
aly-miR838-3p	Csa_5G177130	mirna	mrna
aly-miR838-3p	Csa_7G449450	mirna	mrna
aly-miR838-3p	Csa_7G197290	mirna	mrna
aly-miR838-3p	Csa_2G011570	mirna	mrna
aly-miR838-3p	Csa_4G286320	mirna	mrna
aly-miR838-3p	Csa_7G452070	mirna	mrna
aly-miR838-3p	Csa_6G000640	mirna	mrna
aly-miR838-3p	Csa_4G286340	mirna	mrna
aly-miR838-3p	Csa_6G502040	mirna	mrna
aly-miR838-3p	Csa_3G119550	mirna	mrna
aly-miR838-3p	Csa_1G633370	mirna	mrna
aly-miR838-3p	Csa_7G357030	mirna	mrna
aly-miR838-3p	Csa_2G416110	mirna	mrna
aly-miR838-3p	Csa_3G645890	mirna	mrna
aly-miR838-3p	Csa_1G029580	mirna	mrna
aly-miR838-3p	Csa_3G118730	mirna	mrna
aly-miR838-3p	Csa_5G171750	mirna	mrna
aly-miR838-3p	Csa_2G302270	mirna	mrna
aly-miR838-3p	Csa_6G095880	mirna	mrna
aly-miR838-3p	Csa_6G423330	mirna	mrna
aly-miR838-3p	Csa_6G423330	mirna	mrna
aly-miR838-3p	Csa_7G043560	mirna	mrna
aly-miR838-3p	Csa_5G153030	mirna	mrna
aly-miR838-3p	Csa_6G087790	mirna	mrna
aly-miR838-3p	Csa_3G020080	mirna	mrna
aly-miR838-3p	Csa_5G625970	mirna	mrna
aly-miR838-3p	Csa_1G224890	mirna	mrna
aly-miR838-3p	Csa_3G777030	mirna	mrna
aly-miR838-3p	Csa_6G500390	mirna	mrna
aly-miR838-3p	Csa_6G526390	mirna	mrna
aly-miR838-3p	Csa_5G180870	mirna	mrna
aly-miR838-3p	Csa_4G000550	mirna	mrna
aly-miR838-3p	Csa_4G000550	mirna	mrna
aly-miR838-3p	Csa_3G910700	mirna	mrna
aly-miR838-3p	Csa_2G061600	mirna	mrna
aly-miR838-3p	Csa_5G177140	mirna	mrna
aly-miR838-3p	Csa_7G387720	mirna	mrna
aly-miR838-3p	Csa_2G012710	mirna	mrna
aly-miR838-3p	Csa_2G402010	mirna	mrna
aly-miR838-3p	Csa_3G731120	mirna	mrna
aly-miR838-3p	Csa_1G256740	mirna	mrna
aly-miR838-3p	Csa_4G663670	mirna	mrna
aly-miR838-3p	Csa_1G651690	mirna	mrna
aly-miR838-3p	Csa_3G889110	mirna	mrna
aqc-miR477a	Csa_6G450380	mirna	mrna
aqc-miR477a	Csa_1G334920	mirna	mrna
aqc-miR477a	Csa_4G055380	mirna	mrna
aqc-miR477a	Csa_3G784360	mirna	mrna
aqc-miR477a	Csa_7G291110	mirna	mrna
aqc-miR477a	Csa_6G154530	mirna	mrna
aqc-miR477a	Csa_2G365120	mirna	mrna
aqc-miR477a	Csa_3G129610	mirna	mrna
aqc-miR477b	Csa_6G450380	mirna	mrna
aqc-miR477b	Csa_1G334920	mirna	mrna
aqc-miR477b	Csa_4G055380	mirna	mrna
aqc-miR477b	Csa_3G784360	mirna	mrna
aqc-miR477b	Csa_7G291110	mirna	mrna
aqc-miR477b	Csa_6G154530	mirna	mrna
aqc-miR477b	Csa_2G365120	mirna	mrna
aqc-miR477b	Csa_3G129610	mirna	mrna
aqc-miR477e	Csa_6G450380	mirna	mrna
aqc-miR477e	Csa_1G334920	mirna	mrna
aqc-miR477e	Csa_4G055380	mirna	mrna
aqc-miR477e	Csa_3G784360	mirna	mrna
aqc-miR477e	Csa_7G291110	mirna	mrna
aqc-miR477e	Csa_6G154530	mirna	mrna
aqc-miR477e	Csa_2G365120	mirna	mrna
aqc-miR477e	Csa_3G129610	mirna	mrna
aqc-miR477f	Csa_6G042300	mirna	mrna
aqc-miR477f	Csa_1G334920	mirna	mrna
aqc-miR477f	Csa_6G157070	mirna	mrna
aqc-miR477f	Csa_4G196810	mirna	mrna
aqc-miR477f	Csa_4G055380	mirna	mrna
aqc-miR477f	Csa_6G382870	mirna	mrna
aqc-miR477f	Csa_5G488740	mirna	mrna
aqc-miR477f	Csa_2G365120	mirna	mrna
ath-miR156i	Csa_2G232990	mirna	mrna
ath-miR156i	Csa_4G056620	mirna	mrna
ath-miR156i	Csa_2G155100	mirna	mrna
ath-miR156i	Csa_7G447180	mirna	mrna
ath-miR156i	Csa_7G031720	mirna	mrna
ath-miR156i	Csa_1G445360	mirna	mrna
ath-miR156i	Csa_6G003410	mirna	mrna
ath-miR156i	Csa_4G333120	mirna	mrna
ath-miR156i	Csa_3G199660	mirna	mrna
ath-miR156i	Csa_1G012100	mirna	mrna
ath-miR156i	Csa_5G166450	mirna	mrna
ath-miR156i	Csa_7G387680	mirna	mrna
ath-miR156i	Csa_2G148430	mirna	mrna
ath-miR156j	Csa_4G056620	mirna	mrna
ath-miR156j	Csa_2G148430	mirna	mrna
ath-miR156j	Csa_1G445360	mirna	mrna
ath-miR156j	Csa_6G003410	mirna	mrna
ath-miR156j	Csa_4G333120	mirna	mrna
ath-miR156j	Csa_2G232990	mirna	mrna
ath-miR156j	Csa_3G199660	mirna	mrna
ath-miR156j	Csa_1G012100	mirna	mrna
ath-miR156j	Csa_5G166450	mirna	mrna
ath-miR156j	Csa_2G155100	mirna	mrna
ath-miR156j	Csa_7G447180	mirna	mrna
ath-miR156j	Csa_7G031720	mirna	mrna
ath-miR156j	Csa_7G387680	mirna	mrna
ath-miR5021	Csa_6G091840	mirna	mrna
ath-miR5021	Csa_3G119760	mirna	mrna
ath-miR5021	Csa_3G119760	mirna	mrna
ath-miR5021	Csa_5G622460	mirna	mrna
ath-miR5021	Csa_6G408170	mirna	mrna
ath-miR5021	Csa_3G389830	mirna	mrna
ath-miR5021	Csa_5G602180	mirna	mrna
ath-miR5021	Csa_6G109640	mirna	mrna
ath-miR5021	Csa_7G051420	mirna	mrna
ath-miR5021	Csa_2G060390	mirna	mrna
ath-miR5021	Csa_3G113330	mirna	mrna
ath-miR5021	Csa_2G326460	mirna	mrna
bdi-miR156j	Csa_4G056620	mirna	mrna
bdi-miR156j	Csa_2G148430	mirna	mrna
bdi-miR156j	Csa_1G445360	mirna	mrna
bdi-miR156j	Csa_6G003410	mirna	mrna
bdi-miR156j	Csa_4G333120	mirna	mrna
bdi-miR156j	Csa_2G232990	mirna	mrna
bdi-miR156j	Csa_3G199660	mirna	mrna
bdi-miR156j	Csa_1G012100	mirna	mrna
bdi-miR156j	Csa_5G166450	mirna	mrna
bdi-miR156j	Csa_2G155100	mirna	mrna
bdi-miR156j	Csa_7G447180	mirna	mrna
bdi-miR156j	Csa_7G031720	mirna	mrna
bdi-miR156j	Csa_7G387680	mirna	mrna
cme-miR477b	Csa_6G042300	mirna	mrna
cme-miR477b	Csa_7G314940	mirna	mrna
cme-miR477b	Csa_7G276680	mirna	mrna
cme-miR477b	Csa_3G877670	mirna	mrna
cme-miR477b	Csa_5G153670	mirna	mrna
far-miR156b	Csa_4G107390	mirna	mrna
far-miR156b	Csa_2G148430	mirna	mrna
far-miR156b	Csa_4G377200	mirna	mrna
far-miR156b	Csa_4G075190	mirna	mrna
far-miR156b	Csa_3G199660	mirna	mrna
far-miR156b	Csa_1G012100	mirna	mrna
far-miR156b	Csa_4G056620	mirna	mrna
far-miR156b	Csa_7G372860	mirna	mrna
far-miR156b	Csa_5G149870	mirna	mrna
far-miR156b	Csa_1G013810	mirna	mrna
far-miR156b	Csa_2G171940	mirna	mrna
far-miR156b	Csa_3G002380	mirna	mrna
ghr-miR7487	Csa_6G011040	mirna	mrna
ghr-miR7487	Csa_1G050170	mirna	mrna
gma-miR1508c	Csa_4G410820	mirna	mrna
gma-miR1508c	Csa_7G339690	mirna	mrna
gma-miR1508c	Csa_5G522930	mirna	mrna
gma-miR1508c	Csa_1G181300	mirna	mrna
gma-miR1508c	Csa_2G059790	mirna	mrna
gma-miR1508c	Csa_4G337880	mirna	mrna
gma-miR1508c	Csa_2G351840	mirna	mrna
gma-miR1508c	Csa_1G045760	mirna	mrna
gma-miR1508c	Csa_3G627730	mirna	mrna
gma-miR9746i	Csa_1G595800	mirna	mrna
gma-miR9746i	Csa_5G650420	mirna	mrna
gma-miR9746i	Csa_3G646530	mirna	mrna
gma-miR9746i	Csa_5G152240	mirna	mrna
gma-miR9746i	Csa_2G237150	mirna	mrna
gma-miR9746i	Csa_7G308910	mirna	mrna
gma-miR9746i	Csa_3G036560	mirna	mrna
gma-miR9746i	Csa_6G191540	mirna	mrna
gma-miR9746i	Csa_5G167170	mirna	mrna
gma-miR9746i	Csa_5G615240	mirna	mrna
gma-miR9746i	Csa_1G572400	mirna	mrna
gma-miR9746i	Csa_7G440600	mirna	mrna
gra-miR7484c	Csa_3G159460	mirna	mrna
gra-miR7484c	Csa_6G445190	mirna	mrna
gra-miR7484c	Csa_6G497300	mirna	mrna
gra-miR7484c	Csa_1G560810	mirna	mrna
gra-miR7484c	Csa_3G656490	mirna	mrna
gra-miR7484c	Csa_4G501830	mirna	mrna
gra-miR7484c	Csa_3G881640	mirna	mrna
gra-miR7484c	Csa_6G148260	mirna	mrna
gra-miR7494b	Csa_3G303130	mirna	mrna
gra-miR7494b	Csa_1G057040	mirna	mrna
gra-miR7494b	Csa_3G174570	mirna	mrna
gra-miR7494b	Csa_1G660190	mirna	mrna
gra-miR7494b	Csa_4G645840	mirna	mrna
gra-miR7494b	Csa_6G513460	mirna	mrna
gra-miR7494b	Csa_2G327510	mirna	mrna
gra-miR7494b	Csa_5G579560	mirna	mrna
gra-miR7494b	Csa_3G039310	mirna	mrna
gra-miR7494b	Csa_1G066550	mirna	mrna
gra-miR7494b	Csa_6G446550	mirna	mrna
gra-miR7494b	Csa_6G302710	mirna	mrna
gra-miR7494b	Csa_3G117960	mirna	mrna
gra-miR7494b	Csa_7G327730	mirna	mrna
gra-miR7494b	Csa_5G148490	mirna	mrna
gra-miR7494b	Csa_6G510940	mirna	mrna
gra-miR7494b	Csa_4G036600	mirna	mrna
gra-miR7494b	Csa_4G036600	mirna	mrna
gra-miR7494b	Csa_3G144730	mirna	mrna
gra-miR7494b	Csa_6G520360	mirna	mrna
gra-miR7494b	Csa_6G520360	mirna	mrna
gra-miR7494b	Csa_6G520360	mirna	mrna
gra-miR7494b	Csa_6G520360	mirna	mrna
gra-miR7494b	Csa_6G520360	mirna	mrna
gra-miR7494b	Csa_6G520360	mirna	mrna
gra-miR7494b	Csa_6G520360	mirna	mrna
gra-miR7494b	Csa_1G044320	mirna	mrna
gra-miR7494b	Csa_4G630000	mirna	mrna
gra-miR7494b	Csa_5G517110	mirna	mrna
gra-miR7494b	Csa_4G188400	mirna	mrna
gra-miR7494b	Csa_2G169190	mirna	mrna
gra-miR7494b	Csa_6G507330	mirna	mrna
gra-miR7494b	Csa_4G048040	mirna	mrna
gra-miR7494b	Csa_6G051470	mirna	mrna
gra-miR7494b	Csa_3G734270	mirna	mrna
gra-miR7494b	Csa_6G001770	mirna	mrna
gra-miR7494b	Csa_3G735040	mirna	mrna
gra-miR7494b	Csa_6G078600	mirna	mrna
gra-miR7494b	Csa_6G417900	mirna	mrna
gra-miR7494b	Csa_3G845500	mirna	mrna
gra-miR7494b	Csa_3G845500	mirna	mrna
gra-miR7494b	Csa_1G181500	mirna	mrna
gra-miR7494b	Csa_4G358760	mirna	mrna
gra-miR7494b	Csa_4G095550	mirna	mrna
gra-miR7494b	Csa_6G109640	mirna	mrna
gra-miR7494b	Csa_6G108530	mirna	mrna
gra-miR7494b	Csa_6G108530	mirna	mrna
gra-miR7494b	Csa_6G108530	mirna	mrna
gra-miR7494b	Csa_6G108530	mirna	mrna
gra-miR7494b	Csa_6G108530	mirna	mrna
gra-miR7494b	Csa_6G108530	mirna	mrna
gra-miR7494b	Csa_6G108530	mirna	mrna
gra-miR7494b	Csa_6G108530	mirna	mrna
gra-miR7494b	Csa_6G108530	mirna	mrna
gra-miR7494b	Csa_6G108530	mirna	mrna
gra-miR7494b	Csa_6G108530	mirna	mrna
gra-miR7494b	Csa_6G108530	mirna	mrna
gra-miR7494b	Csa_6G108530	mirna	mrna
gra-miR7494b	Csa_6G108530	mirna	mrna
gra-miR7494b	Csa_6G108530	mirna	mrna
gra-miR7494b	Csa_6G108530	mirna	mrna
gra-miR7494b	Csa_6G108530	mirna	mrna
gra-miR7494b	Csa_6G108530	mirna	mrna
gra-miR7494b	Csa_6G108530	mirna	mrna
gra-miR7494b	Csa_6G108530	mirna	mrna
gra-miR7494b	Csa_6G108530	mirna	mrna
gra-miR7494b	Csa_6G108530	mirna	mrna
gra-miR7494b	Csa_6G108530	mirna	mrna
gra-miR7494b	Csa_5G152940	mirna	mrna
gra-miR7494b	Csa_3G824860	mirna	mrna
gra-miR7494b	Csa_3G165090	mirna	mrna
gra-miR7494b	Csa_5G523120	mirna	mrna
gra-miR7494b	Csa_3G130890	mirna	mrna
gra-miR7494b	Csa_6G112450	mirna	mrna
gra-miR7494b	Csa_4G293160	mirna	mrna
gra-miR7494b	Csa_3G739010	mirna	mrna
gra-miR7494b	Csa_5G435060	mirna	mrna
gra-miR7494b	Csa_1G041560	mirna	mrna
gra-miR7494b	Csa_3G824750	mirna	mrna
gra-miR7494b	Csa_3G150090	mirna	mrna
gra-miR7494b	Csa_4G056710	mirna	mrna
gra-miR7494b	Csa_7G267900	mirna	mrna
gra-miR7494b	Csa_1G004220	mirna	mrna
gra-miR7494b	Csa_3G006710	mirna	mrna
gra-miR7494b	Csa_3G807350	mirna	mrna
gra-miR7494b	Csa_3G807350	mirna	mrna
gra-miR7494b	Csa_3G807350	mirna	mrna
gra-miR7494b	Csa_3G807350	mirna	mrna
gra-miR7494b	Csa_3G807350	mirna	mrna
gra-miR7494b	Csa_3G807350	mirna	mrna
gra-miR7494b	Csa_3G807350	mirna	mrna
gra-miR7494b	Csa_3G807350	mirna	mrna
gra-miR7494b	Csa_3G807350	mirna	mrna
gra-miR7494b	Csa_3G807350	mirna	mrna
gra-miR7494b	Csa_3G807350	mirna	mrna
gra-miR7494b	Csa_3G807350	mirna	mrna
gra-miR7494b	Csa_3G807350	mirna	mrna
gra-miR7494b	Csa_3G807350	mirna	mrna
gra-miR7494b	Csa_3G807350	mirna	mrna
gra-miR7494b	Csa_3G807350	mirna	mrna
gra-miR7494b	Csa_3G807350	mirna	mrna
gra-miR7494b	Csa_3G807350	mirna	mrna
gra-miR7494b	Csa_3G807350	mirna	mrna
gra-miR7494b	Csa_3G807350	mirna	mrna
gra-miR7494b	Csa_3G807350	mirna	mrna
gra-miR7494b	Csa_3G807350	mirna	mrna
gra-miR7494b	Csa_3G807350	mirna	mrna
gra-miR7494b	Csa_3G807350	mirna	mrna
gra-miR7494b	Csa_3G807350	mirna	mrna
gra-miR7494b	Csa_3G807350	mirna	mrna
gra-miR7494b	Csa_1G109370	mirna	mrna
gra-miR7494b	Csa_1G109370	mirna	mrna
gra-miR7494b	Csa_6G152950	mirna	mrna
gra-miR7494b	Csa_5G636570	mirna	mrna
gra-miR7494b	Csa_1G032470	mirna	mrna
gra-miR7494b	Csa_4G009890	mirna	mrna
gra-miR7494b	Csa_4G009890	mirna	mrna
gra-miR7494b	Csa_3G181960	mirna	mrna
gra-miR7494b	Csa_2G370540	mirna	mrna
gra-miR7494b	Csa_6G076755	mirna	mrna
gra-miR7494b	Csa_2G249850	mirna	mrna
gra-miR7494b	Csa_7G069690	mirna	mrna
gra-miR7494b	Csa_3G124800	mirna	mrna
gra-miR7494b	Csa_7G452110	mirna	mrna
gra-miR7494b	Csa_1G004100	mirna	mrna
gra-miR7494b	Csa_1G589100	mirna	mrna
gra-miR7494b	Csa_1G423210	mirna	mrna
gra-miR7494b	Csa_5G484660	mirna	mrna
gra-miR7494b	Csa_1G639510	mirna	mrna
gra-miR7494b	Csa_2G427340	mirna	mrna
gra-miR7494b	Csa_3G002480	mirna	mrna
gra-miR7494b	Csa_3G002480	mirna	mrna
gra-miR7494b	Csa_4G064010	mirna	mrna
gra-miR7494b	Csa_5G622460	mirna	mrna
gra-miR7494b	Csa_7G012380	mirna	mrna
gra-miR7494b	Csa_7G072880	mirna	mrna
gra-miR7494b	Csa_1G423240	mirna	mrna
gra-miR7494b	Csa_3G829210	mirna	mrna
gra-miR7494b	Csa_2G404880	mirna	mrna
gra-miR7494b	Csa_6G216960	mirna	mrna
gra-miR7494b	Csa_3G389830	mirna	mrna
gra-miR7494b	Csa_6G502860	mirna	mrna
gra-miR7494b	Csa_7G390060	mirna	mrna
gra-miR7494b	Csa_3G006630	mirna	mrna
gra-miR7494b	Csa_5G464810	mirna	mrna
gra-miR7494b	Csa_4G025100	mirna	mrna
gra-miR7494b	Csa_4G608080	mirna	mrna
gra-miR7494b	Csa_7G389460	mirna	mrna
gra-miR7494b	Csa_3G736760	mirna	mrna
gra-miR7494b	Csa_3G736760	mirna	mrna
gra-miR7494b	Csa_3G736760	mirna	mrna
gra-miR7494b	Csa_3G736760	mirna	mrna
gra-miR7494b	Csa_3G736760	mirna	mrna
gra-miR7494b	Csa_3G736760	mirna	mrna
gra-miR7494b	Csa_3G736760	mirna	mrna
gra-miR7494b	Csa_5G173540	mirna	mrna
gra-miR7494b	Csa_5G173540	mirna	mrna
gra-miR7494b	Csa_5G609720	mirna	mrna
gra-miR7494b	Csa_3G743960	mirna	mrna
gra-miR7494b	Csa_3G743960	mirna	mrna
gra-miR7494b	Csa_3G743960	mirna	mrna
gra-miR7494b	Csa_3G743960	mirna	mrna
gra-miR7494b	Csa_3G743960	mirna	mrna
gra-miR7494b	Csa_3G743960	mirna	mrna
gra-miR7494b	Csa_3G743960	mirna	mrna
gra-miR7504c	Csa_4G000680	mirna	mrna
gra-miR7504c	Csa_6G497000	mirna	mrna
gra-miR7504c	Csa_1G497310	mirna	mrna
gra-miR7504c	Csa_2G060530	mirna	mrna
gra-miR7504c	Csa_7G007930	mirna	mrna
gra-miR7504c	Csa_5G259710	mirna	mrna
gra-miR7504c	Csa_4G296030	mirna	mrna
gra-miR7504c	Csa_3G806800	mirna	mrna
gra-miR7504c	Csa_1G641010	mirna	mrna
gra-miR7504e	Csa_1G031720	mirna	mrna
gra-miR7504e	Csa_6G520290	mirna	mrna
gra-miR7504e	Csa_6G121960	mirna	mrna
gra-miR7504e	Csa_2G404900	mirna	mrna
gra-miR7504e	Csa_5G623750	mirna	mrna
gra-miR7504e	Csa_6G538750	mirna	mrna
gra-miR7504e	Csa_5G157400	mirna	mrna
gra-miR7504e	Csa_4G089270	mirna	mrna
gra-miR7504e	Csa_3G045160	mirna	mrna
gra-miR7504e	Csa_5G604350	mirna	mrna
gra-miR7504e	Csa_3G881880	mirna	mrna
gra-miR7504e	Csa_4G006220	mirna	mrna
gra-miR7504e	Csa_5G148800	mirna	mrna
gra-miR7504e	Csa_2G324440	mirna	mrna
gra-miR7504e	Csa_3G902310	mirna	mrna
gra-miR7504e	Csa_1G103250	mirna	mrna
gra-miR7504e	Csa_1G025860	mirna	mrna
gra-miR7504e	Csa_6G430140	mirna	mrna
gra-miR7504e	Csa_1G470450	mirna	mrna
gra-miR7504e	Csa_6G191580	mirna	mrna
gra-miR7504f	Csa_1G031720	mirna	mrna
gra-miR7504f	Csa_6G520290	mirna	mrna
gra-miR7504f	Csa_6G121960	mirna	mrna
gra-miR7504f	Csa_2G404900	mirna	mrna
gra-miR7504f	Csa_5G623750	mirna	mrna
gra-miR7504f	Csa_6G538750	mirna	mrna
gra-miR7504f	Csa_5G157400	mirna	mrna
gra-miR7504f	Csa_4G089270	mirna	mrna
gra-miR7504f	Csa_3G045160	mirna	mrna
gra-miR7504f	Csa_5G604350	mirna	mrna
gra-miR7504f	Csa_3G881880	mirna	mrna
gra-miR7504f	Csa_4G006220	mirna	mrna
gra-miR7504f	Csa_5G148800	mirna	mrna
gra-miR7504f	Csa_2G324440	mirna	mrna
gra-miR7504f	Csa_3G902310	mirna	mrna
gra-miR7504f	Csa_1G103250	mirna	mrna
gra-miR7504f	Csa_1G025860	mirna	mrna
gra-miR7504f	Csa_6G430140	mirna	mrna
gra-miR7504f	Csa_1G470450	mirna	mrna
gra-miR7504f	Csa_6G191580	mirna	mrna
gra-miR8665	Csa_1G111370	mirna	mrna
gra-miR8665	Csa_3G122450	mirna	mrna
gra-miR8665	Csa_6G490910	mirna	mrna
gra-miR8693	Csa_3G153720	mirna	mrna
gra-miR8693	Csa_6G490770	mirna	mrna
gra-miR8693	Csa_4G006470	mirna	mrna
gra-miR8693	Csa_3G205300	mirna	mrna
gra-miR8693	Csa_6G408210	mirna	mrna
gra-miR8693	Csa_3G837640	mirna	mrna
gso-miR1508a	Csa_4G410820	mirna	mrna
gso-miR1508a	Csa_7G339690	mirna	mrna
gso-miR1508a	Csa_5G522930	mirna	mrna
gso-miR1508a	Csa_1G181300	mirna	mrna
gso-miR1508a	Csa_2G059790	mirna	mrna
gso-miR1508a	Csa_4G337880	mirna	mrna
gso-miR1508a	Csa_2G351840	mirna	mrna
gso-miR1508a	Csa_1G045760	mirna	mrna
gso-miR1508a	Csa_3G627730	mirna	mrna
hpa-miR156a	Csa_4G056620	mirna	mrna
hpa-miR156a	Csa_2G148430	mirna	mrna
hpa-miR156a	Csa_1G445360	mirna	mrna
hpa-miR156a	Csa_6G003410	mirna	mrna
hpa-miR156a	Csa_4G333120	mirna	mrna
hpa-miR156a	Csa_2G232990	mirna	mrna
hpa-miR156a	Csa_3G199660	mirna	mrna
hpa-miR156a	Csa_1G012100	mirna	mrna
hpa-miR156a	Csa_5G166450	mirna	mrna
hpa-miR156a	Csa_2G155100	mirna	mrna
hpa-miR156a	Csa_7G447180	mirna	mrna
hpa-miR156a	Csa_7G031720	mirna	mrna
hpa-miR156a	Csa_7G387680	mirna	mrna
hvu-miR6180	Csa_3G099720	mirna	mrna
hvu-miR6180	Csa_3G902410	mirna	mrna
hvu-miR6180	Csa_6G526360	mirna	mrna
hvu-miR6180	Csa_6G525400	mirna	mrna
hvu-miR6180	Csa_2G200410	mirna	mrna
hvu-miR6180	Csa_1G713680	mirna	mrna
hvu-miR6180	Csa_2G361880	mirna	mrna
hvu-miR6180	Csa_5G615300	mirna	mrna
hvu-miR6180	Csa_3G743450	mirna	mrna
hvu-miR6180	Csa_5G604090	mirna	mrna
hvu-miR6180	Csa_6G494940	mirna	mrna
hvu-miR6180	Csa_3G827270	mirna	mrna
hvu-miR6180	Csa_5G606850	mirna	mrna
hvu-miR6180	Csa_5G523080	mirna	mrna
hvu-miR6180	Csa_3G732500	mirna	mrna
hvu-miR6180	Csa_4G307370	mirna	mrna
mdm-miR156t	Csa_4G107390	mirna	mrna
mdm-miR156t	Csa_2G148430	mirna	mrna
mdm-miR156t	Csa_4G377200	mirna	mrna
mdm-miR156t	Csa_4G075190	mirna	mrna
mdm-miR156t	Csa_3G199660	mirna	mrna
mdm-miR156t	Csa_1G012100	mirna	mrna
mdm-miR156t	Csa_4G056620	mirna	mrna
mdm-miR156t	Csa_7G372860	mirna	mrna
mdm-miR156t	Csa_5G149870	mirna	mrna
mdm-miR156t	Csa_1G013810	mirna	mrna
mdm-miR156t	Csa_2G171940	mirna	mrna
mdm-miR156t	Csa_3G002380	mirna	mrna
mdm-miR156u	Csa_4G107390	mirna	mrna
mdm-miR156u	Csa_2G148430	mirna	mrna
mdm-miR156u	Csa_4G377200	mirna	mrna
mdm-miR156u	Csa_4G075190	mirna	mrna
mdm-miR156u	Csa_3G199660	mirna	mrna
mdm-miR156u	Csa_1G012100	mirna	mrna
mdm-miR156u	Csa_4G056620	mirna	mrna
mdm-miR156u	Csa_7G372860	mirna	mrna
mdm-miR156u	Csa_5G149870	mirna	mrna
mdm-miR156u	Csa_1G013810	mirna	mrna
mdm-miR156u	Csa_2G171940	mirna	mrna
mdm-miR156u	Csa_3G002380	mirna	mrna
mdm-miR156v	Csa_4G107390	mirna	mrna
mdm-miR156v	Csa_2G148430	mirna	mrna
mdm-miR156v	Csa_4G377200	mirna	mrna
mdm-miR156v	Csa_4G075190	mirna	mrna
mdm-miR156v	Csa_3G199660	mirna	mrna
mdm-miR156v	Csa_1G012100	mirna	mrna
mdm-miR156v	Csa_4G056620	mirna	mrna
mdm-miR156v	Csa_7G372860	mirna	mrna
mdm-miR156v	Csa_5G149870	mirna	mrna
mdm-miR156v	Csa_1G013810	mirna	mrna
mdm-miR156v	Csa_2G171940	mirna	mrna
mdm-miR156v	Csa_3G002380	mirna	mrna
mdm-miR156w	Csa_4G107390	mirna	mrna
mdm-miR156w	Csa_2G148430	mirna	mrna
mdm-miR156w	Csa_4G377200	mirna	mrna
mdm-miR156w	Csa_4G075190	mirna	mrna
mdm-miR156w	Csa_3G199660	mirna	mrna
mdm-miR156w	Csa_1G012100	mirna	mrna
mdm-miR156w	Csa_4G056620	mirna	mrna
mdm-miR156w	Csa_7G372860	mirna	mrna
mdm-miR156w	Csa_5G149870	mirna	mrna
mdm-miR156w	Csa_1G013810	mirna	mrna
mdm-miR156w	Csa_2G171940	mirna	mrna
mdm-miR156w	Csa_3G002380	mirna	mrna
mes-miR477a	Csa_6G450380	mirna	mrna
mes-miR477a	Csa_1G334920	mirna	mrna
mes-miR477a	Csa_4G055380	mirna	mrna
mes-miR477a	Csa_3G784360	mirna	mrna
mes-miR477a	Csa_7G291110	mirna	mrna
mes-miR477a	Csa_6G154530	mirna	mrna
mes-miR477a	Csa_2G365120	mirna	mrna
mes-miR477a	Csa_3G129610	mirna	mrna
mes-miR477b	Csa_6G450380	mirna	mrna
mes-miR477b	Csa_1G334920	mirna	mrna
mes-miR477b	Csa_4G055380	mirna	mrna
mes-miR477b	Csa_3G784360	mirna	mrna
mes-miR477b	Csa_7G291110	mirna	mrna
mes-miR477b	Csa_6G154530	mirna	mrna
mes-miR477b	Csa_2G365120	mirna	mrna
mes-miR477b	Csa_3G129610	mirna	mrna
mes-miR477c	Csa_6G450380	mirna	mrna
mes-miR477c	Csa_1G334920	mirna	mrna
mes-miR477c	Csa_4G055380	mirna	mrna
mes-miR477c	Csa_3G784360	mirna	mrna
mes-miR477c	Csa_7G291110	mirna	mrna
mes-miR477c	Csa_6G154530	mirna	mrna
mes-miR477c	Csa_2G365120	mirna	mrna
mes-miR477c	Csa_3G129610	mirna	mrna
mes-miR477d	Csa_4G055380	mirna	mrna
mes-miR477d	Csa_3G784360	mirna	mrna
mes-miR477d	Csa_7G291110	mirna	mrna
mes-miR477d	Csa_1G334920	mirna	mrna
mes-miR477d	Csa_6G450380	mirna	mrna
mes-miR477d	Csa_6G154530	mirna	mrna
mes-miR477d	Csa_2G365120	mirna	mrna
mes-miR477d	Csa_3G129610	mirna	mrna
mes-miR477e	Csa_6G450380	mirna	mrna
mes-miR477e	Csa_1G334920	mirna	mrna
mes-miR477e	Csa_4G055380	mirna	mrna
mes-miR477e	Csa_3G784360	mirna	mrna
mes-miR477e	Csa_7G291110	mirna	mrna
mes-miR477e	Csa_6G154530	mirna	mrna
mes-miR477e	Csa_2G365120	mirna	mrna
mes-miR477e	Csa_3G129610	mirna	mrna
mes-miR477f	Csa_6G042300	mirna	mrna
mes-miR477f	Csa_7G276680	mirna	mrna
mes-miR477f	Csa_6G157070	mirna	mrna
mes-miR477f	Csa_1G005730	mirna	mrna
mes-miR477g	Csa_6G042300	mirna	mrna
mes-miR477g	Csa_7G276680	mirna	mrna
mes-miR477g	Csa_6G157070	mirna	mrna
mes-miR477g	Csa_1G005730	mirna	mrna
mtr-miR2650	Csa_1G703570	mirna	mrna
mtr-miR2650	Csa_3G047780	mirna	mrna
mtr-miR2650	Csa_5G171700	mirna	mrna
mtr-miR2650	Csa_7G023970	mirna	mrna
mtr-miR2650	Csa_2G295950	mirna	mrna
mtr-miR2650	Csa_3G566330	mirna	mrna
mtr-miR2650	Csa_3G623980	mirna	mrna
mtr-miR2650	Csa_3G565330	mirna	mrna
mtr-miR2650	Csa_4G620630	mirna	mrna
mtr-miR2650	Csa_1G569270	mirna	mrna
mtr-miR2650	Csa_5G494390	mirna	mrna
mtr-miR2650	Csa_1G045710	mirna	mrna
mtr-miR2650	Csa_5G549170	mirna	mrna
mtr-miR5227	Csa_5G139180	mirna	mrna
mtr-miR5227	Csa_7G014490	mirna	mrna
mtr-miR5227	Csa_3G002640	mirna	mrna
mtr-miR5227	Csa_2G200410	mirna	mrna
mtr-miR5227	Csa_5G505210	mirna	mrna
mtr-miR5227	Csa_3G732510	mirna	mrna
mtr-miR5227	Csa_2G429010	mirna	mrna
mtr-miR5227	Csa_6G516820	mirna	mrna
mtr-miR5227	Csa_4G006410	mirna	mrna
mtr-miR5227	Csa_3G626150	mirna	mrna
mtr-miR5227	Csa_6G006180	mirna	mrna
mtr-miR5227	Csa_5G138480	mirna	mrna
mtr-miR5227	Csa_6G006190	mirna	mrna
mtr-miR5227	Csa_4G107430	mirna	mrna
mtr-miR5227	Csa_2G171950	mirna	mrna
mtr-miR5227	Csa_5G139730	mirna	mrna
mtr-miR5227	Csa_5G175910	mirna	mrna
mtr-miR5227	Csa_1G043000	mirna	mrna
mtr-miR5227	Csa_4G365050	mirna	mrna
mtr-miR5227	Csa_6G513470	mirna	mrna
mtr-miR5227	Csa_6G498400	mirna	mrna
mtr-miR5227	Csa_3G852600	mirna	mrna
mtr-miR5227	Csa_3G374210	mirna	mrna
mtr-miR5227	Csa_3G595200	mirna	mrna
mtr-miR5227	Csa_5G503560	mirna	mrna
mtr-miR5227	Csa_5G161870	mirna	mrna
mtr-miR5227	Csa_5G161900	mirna	mrna
mtr-miR5227	Csa_7G372360	mirna	mrna
mtr-miR5227	Csa_3G893290	mirna	mrna
mtr-miR5227	Csa_3G606870	mirna	mrna
mtr-miR5227	Csa_3G901180	mirna	mrna
mtr-miR5227	Csa_2G356070	mirna	mrna
osa-miR1435	Csa_4G500330	mirna	mrna
osa-miR1435	Csa_2G352940	mirna	mrna
osa-miR1435	Csa_3G829150	mirna	mrna
osa-miR1435	Csa_1G570780	mirna	mrna
osa-miR1435	Csa_5G603290	mirna	mrna
osa-miR1435	Csa_2G049980	mirna	mrna
osa-miR1435	Csa_2G010310	mirna	mrna
osa-miR1435	Csa_7G047340	mirna	mrna
osa-miR1435	Csa_4G046810	mirna	mrna
osa-miR1435	Csa_2G350200	mirna	mrna
osa-miR1435	Csa_5G585420	mirna	mrna
osa-miR1435	Csa_5G524760	mirna	mrna
osa-miR1435	Csa_5G385380	mirna	mrna
osa-miR1435	Csa_2G002000	mirna	mrna
osa-miR1435	Csa_2G120970	mirna	mrna
osa-miR1873	Csa_3G893330	mirna	mrna
osa-miR1873	Csa_7G302350	mirna	mrna
osa-miR1873	Csa_3G134740	mirna	mrna
osa-miR6248	Csa_3G130880	mirna	mrna
osa-miR6248	Csa_3G363170	mirna	mrna
osa-miR6248	Csa_5G565790	mirna	mrna
osa-miR6248	Csa_3G842680	mirna	mrna
osa-miR6248	Csa_7G067550	mirna	mrna
osa-miR6248	Csa_7G068590	mirna	mrna
osa-miR6248	Csa_3G857600	mirna	mrna
osa-miR6248	Csa_3G435530	mirna	mrna
osa-miR6248	Csa_1G062300	mirna	mrna
osa-miR6248	Csa_7G448740	mirna	mrna
osa-miR6248	Csa_3G895670	mirna	mrna
osa-miR6248	Csa_5G283490	mirna	mrna
osa-miR6248	Csa_3G133890	mirna	mrna
osa-miR6248	Csa_7G448750	mirna	mrna
ptc-miR477a-5p	Csa_5G153080	mirna	mrna
ptc-miR477a-5p	Csa_5G181450	mirna	mrna
ptc-miR477a-5p	Csa_7G378480	mirna	mrna
ptc-miR477b	Csa_5G153080	mirna	mrna
ptc-miR477b	Csa_5G181450	mirna	mrna
ptc-miR477b	Csa_7G378480	mirna	mrna
sbi-miR1435a	Csa_5G603290	mirna	mrna
sbi-miR1435a	Csa_5G585420	mirna	mrna
sbi-miR1435a	Csa_2G010310	mirna	mrna
sbi-miR1435a	Csa_7G047340	mirna	mrna
sbi-miR1435a	Csa_4G046810	mirna	mrna
sbi-miR1435a	Csa_4G500330	mirna	mrna
sbi-miR1435a	Csa_2G350200	mirna	mrna
sbi-miR1435a	Csa_5G524760	mirna	mrna
sbi-miR1435a	Csa_2G352940	mirna	mrna
sbi-miR1435a	Csa_3G829150	mirna	mrna
sbi-miR1435a	Csa_1G570780	mirna	mrna
sbi-miR1435a	Csa_2G049980	mirna	mrna
sbi-miR1435a	Csa_5G385380	mirna	mrna
sbi-miR1435a	Csa_2G002000	mirna	mrna
sbi-miR1435a	Csa_2G120970	mirna	mrna
smo-miR1088-5p	Csa_5G139820	mirna	mrna
smo-miR1088-5p	Csa_6G517390	mirna	mrna
smo-miR1088-5p	Csa_2G368830	mirna	mrna
smo-miR1088-5p	Csa_3G009460	mirna	mrna
smo-miR1088-5p	Csa_6G074530	mirna	mrna
smo-miR1088-5p	Csa_7G432150	mirna	mrna
smo-miR1088-5p	Csa_1G001450	mirna	mrna
smo-miR1088-5p	Csa_1G051590	mirna	mrna
smo-miR1088-5p	Csa_3G809420	mirna	mrna
smo-miR1088-5p	Csa_3G567830	mirna	mrna
smo-miR1088-5p	Csa_6G094760	mirna	mrna
smo-miR1088-5p	Csa_1G039890	mirna	mrna
smo-miR1088-5p	Csa_1G015680	mirna	mrna
smo-miR1088-5p	Csa_3G009500	mirna	mrna
smo-miR1088-5p	Csa_5G199310	mirna	mrna
smo-miR1088-5p	Csa_4G269720	mirna	mrna
stu-miR167d-3p	Csa_3G122360	mirna	mrna
stu-miR167d-3p	Csa_4G646360	mirna	mrna
stu-miR167d-3p	Csa_6G147540	mirna	mrna
stu-miR167d-3p	Csa_5G517840	mirna	mrna
stu-miR167d-3p	Csa_6G179480	mirna	mrna
stu-miR167d-3p	Csa_3G892725	mirna	mrna
stu-miR8021	Csa_3G183890	mirna	mrna
stu-miR8021	Csa_3G044470	mirna	mrna
stu-miR8021	Csa_5G137450	mirna	mrna
stu-miR8021	Csa_1G570210	mirna	mrna
vvi-miR156h	Csa_1G445360	mirna	mrna
vvi-miR156h	Csa_6G003410	mirna	mrna
vvi-miR156h	Csa_4G333120	mirna	mrna
vvi-miR156h	Csa_4G056620	mirna	mrna
vvi-miR156h	Csa_7G387680	mirna	mrna
vvi-miR156h	Csa_2G148430	mirna	mrna
vvi-miR156h	Csa_2G232990	mirna	mrna
vvi-miR156h	Csa_3G199660	mirna	mrna
vvi-miR156h	Csa_1G012100	mirna	mrna
vvi-miR156h	Csa_5G166450	mirna	mrna
vvi-miR156h	Csa_2G155100	mirna	mrna
vvi-miR156h	Csa_7G447180	mirna	mrna
vvi-miR156h	Csa_7G031720	mirna	mrna
vvi-miR395n	Csa_4G495230	mirna	mrna
vvi-miR395n	Csa_5G642140	mirna	mrna
vvi-miR395n	Csa_3G872160	mirna	mrna
vvi-miR395n	Csa_1G123500	mirna	mrna
vvi-miR395n	Csa_6G045080	mirna	mrna
vvi-miR477a	Csa_6G042300	mirna	mrna
vvi-miR477a	Csa_7G276680	mirna	mrna
vvi-miR477a	Csa_6G157070	mirna	mrna
vvi-miR477a	Csa_1G005730	mirna	mrna
TRINITY_DN10719_c0_g2_i2	Csa_5G643900	lncrna	mrna
TRINITY_DN10719_c0_g2_i2	Csa_5G645150	lncrna	mrna
TRINITY_DN10719_c0_g2_i2	Csa_5G608140	lncrna	mrna
TRINITY_DN10719_c0_g2_i2	Csa_5G623410	lncrna	mrna
TRINITY_DN10719_c0_g2_i2	Csa_5G604110	lncrna	mrna
TRINITY_DN10719_c0_g2_i2	Csa_5G167045	lncrna	mrna
TRINITY_DN10719_c0_g2_i2	Csa_5G315890	lncrna	mrna
TRINITY_DN10719_c0_g2_i2	Csa_5G150450	lncrna	mrna
TRINITY_DN10719_c0_g2_i2	Csa_1G154060	lncrna	mrna
TRINITY_DN10719_c0_g2_i2	Csa_1G153550	lncrna	mrna
TRINITY_DN10719_c0_g2_i2	Csa_1G042540	lncrna	mrna
TRINITY_DN10719_c0_g2_i2	Csa_1G555640	lncrna	mrna
TRINITY_DN10719_c0_g2_i2	Csa_1G383520	lncrna	mrna
TRINITY_DN10719_c0_g2_i2	Csa_1G533580	lncrna	mrna
TRINITY_DN10719_c0_g2_i2	Csa_1G073870	lncrna	mrna
TRINITY_DN10719_c0_g2_i2	Csa_1G268280	lncrna	mrna
TRINITY_DN10719_c0_g2_i2	Csa_1G011470	lncrna	mrna
TRINITY_DN10719_c0_g2_i2	Csa_1G073080	lncrna	mrna
TRINITY_DN10719_c0_g2_i2	Csa_1G650065	lncrna	mrna
TRINITY_DN10719_c0_g2_i2	Csa_1G651640	lncrna	mrna
TRINITY_DN10719_c0_g2_i2	Csa_6G006180	lncrna	mrna
TRINITY_DN10719_c0_g2_i2	Csa_6G006190	lncrna	mrna
TRINITY_DN10719_c0_g2_i2	Csa_6G058200	lncrna	mrna
TRINITY_DN10719_c0_g2_i2	Csa_6G517930	lncrna	mrna
TRINITY_DN10719_c0_g2_i2	Csa_6G059230	lncrna	mrna
TRINITY_DN10719_c0_g2_i2	Csa_6G363610	lncrna	mrna
TRINITY_DN10719_c0_g2_i2	Csa_6G410030	lncrna	mrna
TRINITY_DN10719_c0_g2_i2	Csa_6G517400	lncrna	mrna
TRINITY_DN10719_c0_g2_i2	Csa_6G373200	lncrna	mrna
TRINITY_DN10719_c0_g2_i2	Csa_6G005160	lncrna	mrna
TRINITY_DN10719_c0_g2_i2	Csa_6G366370	lncrna	mrna
TRINITY_DN10719_c0_g2_i2	Csa_6G335510	lncrna	mrna
TRINITY_DN10719_c0_g2_i2	Csa_6G338160	lncrna	mrna
TRINITY_DN10719_c0_g2_i2	Csa_6G084590	lncrna	mrna
TRINITY_DN10719_c0_g2_i2	Csa_2G000850	lncrna	mrna
TRINITY_DN10719_c0_g2_i2	Csa_2G382710	lncrna	mrna
TRINITY_DN10719_c0_g2_i2	Csa_2G439190	lncrna	mrna
TRINITY_DN10719_c0_g2_i2	Csa_2G074215	lncrna	mrna
TRINITY_DN10719_c0_g2_i2	Csa_2G423580	lncrna	mrna
TRINITY_DN10719_c0_g2_i2	Csa_2G385050	lncrna	mrna
TRINITY_DN10719_c0_g2_i2	Csa_2G176700	lncrna	mrna
TRINITY_DN10719_c0_g2_i2	Csa_2G357310	lncrna	mrna
TRINITY_DN10719_c0_g2_i2	Csa_2G315900	lncrna	mrna
TRINITY_DN10719_c0_g2_i2	Csa_2G004170	lncrna	mrna
TRINITY_DN10719_c0_g2_i2	Csa_2G263940	lncrna	mrna
TRINITY_DN10719_c0_g2_i2	Csa_2G008400	lncrna	mrna
TRINITY_DN10719_c0_g2_i2	Csa_2G423600	lncrna	mrna
TRINITY_DN10719_c0_g2_i2	Csa_2G234585	lncrna	mrna
TRINITY_DN10719_c0_g2_i2	Csa_2G004760	lncrna	mrna
TRINITY_DN10719_c0_g2_i2	Csa_7G072870	lncrna	mrna
TRINITY_DN10719_c0_g2_i2	Csa_7G372310	lncrna	mrna
TRINITY_DN10719_c0_g2_i2	Csa_7G322600	lncrna	mrna
TRINITY_DN10719_c0_g2_i2	Csa_7G073420	lncrna	mrna
TRINITY_DN10719_c0_g2_i2	Csa_7G044870	lncrna	mrna
TRINITY_DN10719_c0_g2_i2	Csa_7G324120	lncrna	mrna
TRINITY_DN10719_c0_g2_i2	Csa_7G043040	lncrna	mrna
TRINITY_DN10719_c0_g2_i2	Csa_7G060180	lncrna	mrna
TRINITY_DN10719_c0_g2_i2	Csa_7G312940	lncrna	mrna
TRINITY_DN10719_c0_g2_i2	Csa_7G071560	lncrna	mrna
TRINITY_DN10719_c0_g2_i2	Csa_7G027780	lncrna	mrna
TRINITY_DN10719_c0_g2_i2	Csa_3G592670	lncrna	mrna
TRINITY_DN10719_c0_g2_i2	Csa_3G251900	lncrna	mrna
TRINITY_DN10719_c0_g2_i2	Csa_3G444570	lncrna	mrna
TRINITY_DN10719_c0_g2_i2	Csa_3G597340	lncrna	mrna
TRINITY_DN10719_c0_g2_i2	Csa_3G829190	lncrna	mrna
TRINITY_DN10719_c0_g2_i2	Csa_3G636440	lncrna	mrna
TRINITY_DN10719_c0_g2_i2	Csa_3G147210	lncrna	mrna
TRINITY_DN10719_c0_g2_i2	Csa_3G002770	lncrna	mrna
TRINITY_DN10719_c0_g2_i2	Csa_3G743440	lncrna	mrna
TRINITY_DN10719_c0_g2_i2	Csa_3G653430	lncrna	mrna
TRINITY_DN10719_c0_g2_i2	Csa_3G166360	lncrna	mrna
TRINITY_DN10719_c0_g2_i2	Csa_3G125540	lncrna	mrna
TRINITY_DN10719_c0_g2_i2	Csa_4G410840	lncrna	mrna
TRINITY_DN10719_c0_g2_i2	Csa_4G031040	lncrna	mrna
TRINITY_DN10719_c0_g2_i2	Csa_4G056730	lncrna	mrna
TRINITY_DN10719_c0_g2_i2	Csa_4G083630	lncrna	mrna
TRINITY_DN10719_c0_g2_i2	Csa_4G025070	lncrna	mrna
TRINITY_DN10719_c0_g2_i2	Csa_4G010960	lncrna	mrna
TRINITY_DN10719_c0_g2_i2	Csa_4G006240	lncrna	mrna
TRINITY_DN10719_c0_g2_i2	Csa_4G017050	lncrna	mrna
TRINITY_DN10719_c0_g2_i2	Csa_4G291360	lncrna	mrna
TRINITY_DN10719_c0_g2_i2	Csa_4G641565	lncrna	mrna
TRINITY_DN11625_c4_g1_i1	Csa_1G023080	lncrna	mrna
TRINITY_DN11625_c4_g1_i1	Csa_1G445360	lncrna	mrna
TRINITY_DN11625_c4_g1_i1	Csa_6G483430	lncrna	mrna
TRINITY_DN11625_c4_g1_i1	Csa_6G307350	lncrna	mrna
TRINITY_DN11625_c4_g1_i1	Csa_2G074215	lncrna	mrna
TRINITY_DN11625_c4_g1_i1	Csa_2G190790	lncrna	mrna
TRINITY_DN11625_c4_g1_i1	Csa_2G361510	lncrna	mrna
TRINITY_DN11625_c4_g1_i1	Csa_7G372310	lncrna	mrna
TRINITY_DN11625_c4_g1_i1	Csa_3G000700	lncrna	mrna
TRINITY_DN11625_c4_g1_i1	Csa_3G150020	lncrna	mrna
TRINITY_DN11625_c4_g1_i1	Csa_3G608720	lncrna	mrna
TRINITY_DN11625_c4_g1_i1	Csa_4G455670	lncrna	mrna
TRINITY_DN11625_c4_g1_i1	Csa_4G641565	lncrna	mrna
TRINITY_DN11625_c4_g1_i1	Csa_4G107400	lncrna	mrna
TRINITY_DN11738_c3_g2_i3	Csa_5G152840	lncrna	mrna
TRINITY_DN11738_c3_g2_i3	Csa_5G606290	lncrna	mrna
TRINITY_DN11738_c3_g2_i3	Csa_5G152900	lncrna	mrna
TRINITY_DN11738_c3_g2_i3	Csa_5G182710	lncrna	mrna
TRINITY_DN11738_c3_g2_i3	Csa_1G467070	lncrna	mrna
TRINITY_DN11738_c3_g2_i3	Csa_1G399640	lncrna	mrna
TRINITY_DN11738_c3_g2_i3	Csa_6G284710	lncrna	mrna
TRINITY_DN11738_c3_g2_i3	Csa_6G140800	lncrna	mrna
TRINITY_DN11738_c3_g2_i3	Csa_6G118320	lncrna	mrna
TRINITY_DN11738_c3_g2_i3	Csa_6G358670	lncrna	mrna
TRINITY_DN11738_c3_g2_i3	Csa_6G358690	lncrna	mrna
TRINITY_DN11738_c3_g2_i3	Csa_2G271440	lncrna	mrna
TRINITY_DN11738_c3_g2_i3	Csa_7G372310	lncrna	mrna
TRINITY_DN11738_c3_g2_i3	Csa_7G432080	lncrna	mrna
TRINITY_DN11738_c3_g2_i3	Csa_3G144730	lncrna	mrna
TRINITY_DN11738_c3_g2_i3	Csa_3G182790	lncrna	mrna
TRINITY_DN11738_c3_g2_i3	Csa_4G507410	lncrna	mrna
TRINITY_DN11738_c3_g2_i3	Csa_4G642400	lncrna	mrna
TRINITY_DN11821_c2_g4_i1	Csa_1G194710	lncrna	mrna
TRINITY_DN11821_c2_g4_i1	Csa_2G190770	lncrna	mrna
TRINITY_DN11821_c2_g4_i1	Csa_2G354810	lncrna	mrna
TRINITY_DN11821_c2_g4_i1	Csa_2G348850	lncrna	mrna
TRINITY_DN11821_c2_g4_i1	Csa_7G434965	lncrna	mrna
TRINITY_DN11821_c2_g4_i1	Csa_3G843840	lncrna	mrna
TRINITY_DN11934_c0_g6_i1	Csa_5G091900	lncrna	mrna
TRINITY_DN11934_c0_g6_i1	Csa_2G074215	lncrna	mrna
TRINITY_DN11934_c0_g6_i1	Csa_7G329345	lncrna	mrna
TRINITY_DN11934_c0_g6_i1	Csa_3G236560	lncrna	mrna
TRINITY_DN11934_c0_g6_i1	Csa_3G038780	lncrna	mrna
TRINITY_DN11934_c0_g6_i1	Csa_4G187870	lncrna	mrna
TRINITY_DN11934_c0_g6_i3	Csa_5G091900	lncrna	mrna
TRINITY_DN11934_c0_g6_i3	Csa_2G074215	lncrna	mrna
TRINITY_DN11934_c0_g6_i3	Csa_7G329345	lncrna	mrna
TRINITY_DN11934_c0_g6_i3	Csa_3G236560	lncrna	mrna
TRINITY_DN11934_c0_g6_i3	Csa_3G038780	lncrna	mrna
TRINITY_DN11934_c0_g6_i3	Csa_4G187870	lncrna	mrna
TRINITY_DN13265_c2_g1_i4	Csa_5G537530	lncrna	mrna
TRINITY_DN13265_c2_g1_i4	Csa_5G003640	lncrna	mrna
TRINITY_DN13265_c2_g1_i4	Csa_5G031950	lncrna	mrna
TRINITY_DN13265_c2_g1_i4	Csa_5G532470	lncrna	mrna
TRINITY_DN13265_c2_g1_i4	Csa_1G089495	lncrna	mrna
TRINITY_DN13265_c2_g1_i4	Csa_1G077140	lncrna	mrna
TRINITY_DN13265_c2_g1_i4	Csa_1G533430	lncrna	mrna
TRINITY_DN13265_c2_g1_i4	Csa_1G066540	lncrna	mrna
TRINITY_DN13265_c2_g1_i4	Csa_1G503400	lncrna	mrna
TRINITY_DN13265_c2_g1_i4	Csa_1G612910	lncrna	mrna
TRINITY_DN13265_c2_g1_i4	Csa_1G294070	lncrna	mrna
TRINITY_DN13265_c2_g1_i4	Csa_1G629000	lncrna	mrna
TRINITY_DN13265_c2_g1_i4	Csa_1G537460	lncrna	mrna
TRINITY_DN13265_c2_g1_i4	Csa_6G520450	lncrna	mrna
TRINITY_DN13265_c2_g1_i4	Csa_6G491090	lncrna	mrna
TRINITY_DN13265_c2_g1_i4	Csa_6G428020	lncrna	mrna
TRINITY_DN13265_c2_g1_i4	Csa_6G344210	lncrna	mrna
TRINITY_DN13265_c2_g1_i4	Csa_6G154520	lncrna	mrna
TRINITY_DN13265_c2_g1_i4	Csa_6G355980	lncrna	mrna
TRINITY_DN13265_c2_g1_i4	Csa_6G358670	lncrna	mrna
TRINITY_DN13265_c2_g1_i4	Csa_6G513540	lncrna	mrna
TRINITY_DN13265_c2_g1_i4	Csa_6G524680	lncrna	mrna
TRINITY_DN13265_c2_g1_i4	Csa_2G074215	lncrna	mrna
TRINITY_DN13265_c2_g1_i4	Csa_2G008120	lncrna	mrna
TRINITY_DN13265_c2_g1_i4	Csa_2G008090	lncrna	mrna
TRINITY_DN13265_c2_g1_i4	Csa_2G365690	lncrna	mrna
TRINITY_DN13265_c2_g1_i4	Csa_2G015340	lncrna	mrna
TRINITY_DN13265_c2_g1_i4	Csa_2G139830	lncrna	mrna
TRINITY_DN13265_c2_g1_i4	Csa_2G405000	lncrna	mrna
TRINITY_DN13265_c2_g1_i4	Csa_7G009180	lncrna	mrna
TRINITY_DN13265_c2_g1_i4	Csa_7G012420	lncrna	mrna
TRINITY_DN13265_c2_g1_i4	Csa_7G432210	lncrna	mrna
TRINITY_DN13265_c2_g1_i4	Csa_7G047225	lncrna	mrna
TRINITY_DN13265_c2_g1_i4	Csa_7G259370	lncrna	mrna
TRINITY_DN13265_c2_g1_i4	Csa_3G251930	lncrna	mrna
TRINITY_DN13265_c2_g1_i4	Csa_3G284010	lncrna	mrna
TRINITY_DN13265_c2_g1_i4	Csa_3G133220	lncrna	mrna
TRINITY_DN13265_c2_g1_i4	Csa_3G319300	lncrna	mrna
TRINITY_DN13265_c2_g1_i4	Csa_3G687220	lncrna	mrna
TRINITY_DN13265_c2_g1_i4	Csa_3G119315	lncrna	mrna
TRINITY_DN13265_c2_g1_i4	Csa_3G911270	lncrna	mrna
TRINITY_DN13265_c2_g1_i4	Csa_3G113360	lncrna	mrna
TRINITY_DN13265_c2_g1_i4	Csa_3G702660	lncrna	mrna
TRINITY_DN13265_c2_g1_i4	Csa_3G911280	lncrna	mrna
TRINITY_DN13265_c2_g1_i4	Csa_3G121670	lncrna	mrna
TRINITY_DN13265_c2_g1_i4	Csa_3G045170	lncrna	mrna
TRINITY_DN13265_c2_g1_i4	Csa_4G165860	lncrna	mrna
TRINITY_DN13265_c2_g1_i4	Csa_4G439080	lncrna	mrna
TRINITY_DN13265_c2_g1_i4	Csa_4G652790	lncrna	mrna
TRINITY_DN13265_c2_g1_i4	Csa_4G014080	lncrna	mrna
TRINITY_DN13265_c2_g1_i4	Csa_4G015170	lncrna	mrna
TRINITY_DN13265_c2_g1_i4	Csa_4G641565	lncrna	mrna
TRINITY_DN13265_c2_g1_i4	Csa_4G575870	lncrna	mrna
TRINITY_DN13265_c2_g1_i4	Csa_4G297460	lncrna	mrna
TRINITY_DN13265_c2_g1_i4	Csa_4G124870	lncrna	mrna
TRINITY_DN13265_c2_g1_i4	Csa_4G593920	lncrna	mrna
TRINITY_DN13265_c2_g1_i4	Csa_4G233360	lncrna	mrna
TRINITY_DN13328_c1_g12_i1	Csa_2G418340	lncrna	mrna
TRINITY_DN13328_c1_g12_i1	Csa_2G362460	lncrna	mrna
TRINITY_DN13328_c1_g12_i1	Csa_3G203780	lncrna	mrna
TRINITY_DN13328_c1_g12_i1	Csa_4G235860	lncrna	mrna
TRINITY_DN13511_c5_g6_i1	Csa_1G042770	lncrna	mrna
TRINITY_DN13511_c5_g6_i1	Csa_6G490005	lncrna	mrna
TRINITY_DN13511_c5_g6_i1	Csa_2G074215	lncrna	mrna
TRINITY_DN13511_c5_g6_i1	Csa_7G170610	lncrna	mrna
TRINITY_DN13511_c5_g6_i1	Csa_3G816010	lncrna	mrna
TRINITY_DN13511_c5_g6_i1	Csa_3G214040	lncrna	mrna
TRINITY_DN13511_c5_g6_i1	Csa_4G011760	lncrna	mrna
TRINITY_DN13761_c1_g1_i3	Csa_5G381810	lncrna	mrna
TRINITY_DN13761_c1_g1_i3	Csa_5G537260	lncrna	mrna
TRINITY_DN13761_c1_g1_i3	Csa_5G636515	lncrna	mrna
TRINITY_DN13761_c1_g1_i3	Csa_5G649340	lncrna	mrna
TRINITY_DN13761_c1_g1_i3	Csa_5G604990	lncrna	mrna
TRINITY_DN13761_c1_g1_i3	Csa_5G177050	lncrna	mrna
TRINITY_DN13761_c1_g1_i3	Csa_5G068180	lncrna	mrna
TRINITY_DN13761_c1_g1_i3	Csa_5G321450	lncrna	mrna
TRINITY_DN13761_c1_g1_i3	Csa_5G577390	lncrna	mrna
TRINITY_DN13761_c1_g1_i3	Csa_5G052560	lncrna	mrna
TRINITY_DN13761_c1_g1_i3	Csa_1G024820	lncrna	mrna
TRINITY_DN13761_c1_g1_i3	Csa_1G446400	lncrna	mrna
TRINITY_DN13761_c1_g1_i3	Csa_1G025150	lncrna	mrna
TRINITY_DN13761_c1_g1_i3	Csa_1G570200	lncrna	mrna
TRINITY_DN13761_c1_g1_i3	Csa_1G007840	lncrna	mrna
TRINITY_DN13761_c1_g1_i3	Csa_1G533430	lncrna	mrna
TRINITY_DN13761_c1_g1_i3	Csa_1G002910	lncrna	mrna
TRINITY_DN13761_c1_g1_i3	Csa_1G704840	lncrna	mrna
TRINITY_DN13761_c1_g1_i3	Csa_1G532320	lncrna	mrna
TRINITY_DN13761_c1_g1_i3	Csa_1G004210	lncrna	mrna
TRINITY_DN13761_c1_g1_i3	Csa_1G714720	lncrna	mrna
TRINITY_DN13761_c1_g1_i3	Csa_1G029610	lncrna	mrna
TRINITY_DN13761_c1_g1_i3	Csa_1G461010	lncrna	mrna
TRINITY_DN13761_c1_g1_i3	Csa_1G042985	lncrna	mrna
TRINITY_DN13761_c1_g1_i3	Csa_1G481720	lncrna	mrna
TRINITY_DN13761_c1_g1_i3	Csa_1G028050	lncrna	mrna
TRINITY_DN13761_c1_g1_i3	Csa_6G254200	lncrna	mrna
TRINITY_DN13761_c1_g1_i3	Csa_6G495030	lncrna	mrna
TRINITY_DN13761_c1_g1_i3	Csa_6G361350	lncrna	mrna
TRINITY_DN13761_c1_g1_i3	Csa_6G013360	lncrna	mrna
TRINITY_DN13761_c1_g1_i3	Csa_6G187395	lncrna	mrna
TRINITY_DN13761_c1_g1_i3	Csa_6G499860	lncrna	mrna
TRINITY_DN13761_c1_g1_i3	Csa_6G126270	lncrna	mrna
TRINITY_DN13761_c1_g1_i3	Csa_6G416860	lncrna	mrna
TRINITY_DN13761_c1_g1_i3	Csa_6G497275	lncrna	mrna
TRINITY_DN13761_c1_g1_i3	Csa_6G492235	lncrna	mrna
TRINITY_DN13761_c1_g1_i3	Csa_6G490770	lncrna	mrna
TRINITY_DN13761_c1_g1_i3	Csa_6G446360	lncrna	mrna
TRINITY_DN13761_c1_g1_i3	Csa_6G516670	lncrna	mrna
TRINITY_DN13761_c1_g1_i3	Csa_6G486965	lncrna	mrna
TRINITY_DN13761_c1_g1_i3	Csa_2G432270	lncrna	mrna
TRINITY_DN13761_c1_g1_i3	Csa_2G385050	lncrna	mrna
TRINITY_DN13761_c1_g1_i3	Csa_2G234582	lncrna	mrna
TRINITY_DN13761_c1_g1_i3	Csa_2G416150	lncrna	mrna
TRINITY_DN13761_c1_g1_i3	Csa_2G237680	lncrna	mrna
TRINITY_DN13761_c1_g1_i3	Csa_2G279172	lncrna	mrna
TRINITY_DN13761_c1_g1_i3	Csa_2G223660	lncrna	mrna
TRINITY_DN13761_c1_g1_i3	Csa_2G431160	lncrna	mrna
TRINITY_DN13761_c1_g1_i3	Csa_2G375220	lncrna	mrna
TRINITY_DN13761_c1_g1_i3	Csa_2G151580	lncrna	mrna
TRINITY_DN13761_c1_g1_i3	Csa_2G169700	lncrna	mrna
TRINITY_DN13761_c1_g1_i3	Csa_7G199560	lncrna	mrna
TRINITY_DN13761_c1_g1_i3	Csa_7G169600	lncrna	mrna
TRINITY_DN13761_c1_g1_i3	Csa_7G212640	lncrna	mrna
TRINITY_DN13761_c1_g1_i3	Csa_7G122350	lncrna	mrna
TRINITY_DN13761_c1_g1_i3	Csa_3G893340	lncrna	mrna
TRINITY_DN13761_c1_g1_i3	Csa_3G890090	lncrna	mrna
TRINITY_DN13761_c1_g1_i3	Csa_3G627670	lncrna	mrna
TRINITY_DN13761_c1_g1_i3	Csa_3G843780	lncrna	mrna
TRINITY_DN13761_c1_g1_i3	Csa_3G895700	lncrna	mrna
TRINITY_DN13761_c1_g1_i3	Csa_3G828990	lncrna	mrna
TRINITY_DN13761_c1_g1_i3	Csa_3G146690	lncrna	mrna
TRINITY_DN13761_c1_g1_i3	Csa_3G745020	lncrna	mrna
TRINITY_DN13761_c1_g1_i3	Csa_3G135060	lncrna	mrna
TRINITY_DN13761_c1_g1_i3	Csa_3G799620	lncrna	mrna
TRINITY_DN13761_c1_g1_i3	Csa_3G414080	lncrna	mrna
TRINITY_DN13761_c1_g1_i3	Csa_3G123730	lncrna	mrna
TRINITY_DN13761_c1_g1_i3	Csa_3G133120	lncrna	mrna
TRINITY_DN13761_c1_g1_i3	Csa_3G765060	lncrna	mrna
TRINITY_DN13761_c1_g1_i3	Csa_3G007280	lncrna	mrna
TRINITY_DN13761_c1_g1_i3	Csa_3G839820	lncrna	mrna
TRINITY_DN13761_c1_g1_i3	Csa_3G740830	lncrna	mrna
TRINITY_DN13761_c1_g1_i3	Csa_4G038750	lncrna	mrna
TRINITY_DN13761_c1_g1_i3	Csa_4G630020	lncrna	mrna
TRINITY_DN13761_c1_g1_i3	Csa_4G006140	lncrna	mrna
TRINITY_DN13761_c1_g1_i3	Csa_4G569710	lncrna	mrna
TRINITY_DN13761_c1_g1_i3	Csa_4G377170	lncrna	mrna
TRINITY_DN13761_c1_g1_i3	Csa_4G089275	lncrna	mrna
TRINITY_DN13761_c1_g1_i3	Csa_4G641565	lncrna	mrna
TRINITY_DN13761_c1_g1_i3	Csa_4G038685	lncrna	mrna
TRINITY_DN13761_c1_g1_i3	Csa_4G431920	lncrna	mrna
TRINITY_DN13761_c1_g1_i3	Csa_4G000790	lncrna	mrna
TRINITY_DN13953_c2_g3_i10	Csa_2G074215	lncrna	mrna
TRINITY_DN13953_c2_g3_i10	Csa_7G257330	lncrna	mrna
TRINITY_DN13953_c2_g3_i10	Csa_3G257850	lncrna	mrna
TRINITY_DN13953_c2_g3_i10	Csa_3G279920	lncrna	mrna
TRINITY_DN13953_c2_g3_i10	Csa_4G641565	lncrna	mrna
TRINITY_DN14004_c1_g1_i6	Csa_5G606870	lncrna	mrna
TRINITY_DN14004_c1_g1_i6	Csa_5G224120	lncrna	mrna
TRINITY_DN14004_c1_g1_i6	Csa_5G067670	lncrna	mrna
TRINITY_DN14004_c1_g1_i6	Csa_5G602210	lncrna	mrna
TRINITY_DN14004_c1_g1_i6	Csa_5G091900	lncrna	mrna
TRINITY_DN14004_c1_g1_i6	Csa_5G606460	lncrna	mrna
TRINITY_DN14004_c1_g1_i6	Csa_5G593370	lncrna	mrna
TRINITY_DN14004_c1_g1_i6	Csa_5G505760	lncrna	mrna
TRINITY_DN14004_c1_g1_i6	Csa_5G611025	lncrna	mrna
TRINITY_DN14004_c1_g1_i6	Csa_5G158510	lncrna	mrna
TRINITY_DN14004_c1_g1_i6	Csa_5G579010	lncrna	mrna
TRINITY_DN14004_c1_g1_i6	Csa_5G160200	lncrna	mrna
TRINITY_DN14004_c1_g1_i6	Csa_5G167180	lncrna	mrna
TRINITY_DN14004_c1_g1_i6	Csa_1G004935	lncrna	mrna
TRINITY_DN14004_c1_g1_i6	Csa_1G046070	lncrna	mrna
TRINITY_DN14004_c1_g1_i6	Csa_1G616340	lncrna	mrna
TRINITY_DN14004_c1_g1_i6	Csa_1G418250	lncrna	mrna
TRINITY_DN14004_c1_g1_i6	Csa_1G004210	lncrna	mrna
TRINITY_DN14004_c1_g1_i6	Csa_1G276440	lncrna	mrna
TRINITY_DN14004_c1_g1_i6	Csa_1G074970	lncrna	mrna
TRINITY_DN14004_c1_g1_i6	Csa_1G420330	lncrna	mrna
TRINITY_DN14004_c1_g1_i6	Csa_1G532270	lncrna	mrna
TRINITY_DN14004_c1_g1_i6	Csa_1G038920	lncrna	mrna
TRINITY_DN14004_c1_g1_i6	Csa_1G025925	lncrna	mrna
TRINITY_DN14004_c1_g1_i6	Csa_1G530160	lncrna	mrna
TRINITY_DN14004_c1_g1_i6	Csa_1G049970	lncrna	mrna
TRINITY_DN14004_c1_g1_i6	Csa_1G033290	lncrna	mrna
TRINITY_DN14004_c1_g1_i6	Csa_1G185110	lncrna	mrna
TRINITY_DN14004_c1_g1_i6	Csa_1G097645	lncrna	mrna
TRINITY_DN14004_c1_g1_i6	Csa_6G004560	lncrna	mrna
TRINITY_DN14004_c1_g1_i6	Csa_6G111940	lncrna	mrna
TRINITY_DN14004_c1_g1_i6	Csa_6G117720	lncrna	mrna
TRINITY_DN14004_c1_g1_i6	Csa_6G081760	lncrna	mrna
TRINITY_DN14004_c1_g1_i6	Csa_6G089220	lncrna	mrna
TRINITY_DN14004_c1_g1_i6	Csa_6G507460	lncrna	mrna
TRINITY_DN14004_c1_g1_i6	Csa_6G496400	lncrna	mrna
TRINITY_DN14004_c1_g1_i6	Csa_6G500620	lncrna	mrna
TRINITY_DN14004_c1_g1_i6	Csa_6G005170	lncrna	mrna
TRINITY_DN14004_c1_g1_i6	Csa_6G504425	lncrna	mrna
TRINITY_DN14004_c1_g1_i6	Csa_6G405900	lncrna	mrna
TRINITY_DN14004_c1_g1_i6	Csa_6G383530	lncrna	mrna
TRINITY_DN14004_c1_g1_i6	Csa_6G517310	lncrna	mrna
TRINITY_DN14004_c1_g1_i6	Csa_6G426960	lncrna	mrna
TRINITY_DN14004_c1_g1_i6	Csa_6G000050	lncrna	mrna
TRINITY_DN14004_c1_g1_i6	Csa_6G520360	lncrna	mrna
TRINITY_DN14004_c1_g1_i6	Csa_6G358070	lncrna	mrna
TRINITY_DN14004_c1_g1_i6	Csa_2G108620	lncrna	mrna
TRINITY_DN14004_c1_g1_i6	Csa_2G074215	lncrna	mrna
TRINITY_DN14004_c1_g1_i6	Csa_2G385040	lncrna	mrna
TRINITY_DN14004_c1_g1_i6	Csa_2G008090	lncrna	mrna
TRINITY_DN14004_c1_g1_i6	Csa_2G419970	lncrna	mrna
TRINITY_DN14004_c1_g1_i6	Csa_2G062670	lncrna	mrna
TRINITY_DN14004_c1_g1_i6	Csa_2G068180	lncrna	mrna
TRINITY_DN14004_c1_g1_i6	Csa_2G034770	lncrna	mrna
TRINITY_DN14004_c1_g1_i6	Csa_2G404820	lncrna	mrna
TRINITY_DN14004_c1_g1_i6	Csa_2G402015	lncrna	mrna
TRINITY_DN14004_c1_g1_i6	Csa_2G011550	lncrna	mrna
TRINITY_DN14004_c1_g1_i6	Csa_7G452970	lncrna	mrna
TRINITY_DN14004_c1_g1_i6	Csa_7G062890	lncrna	mrna
TRINITY_DN14004_c1_g1_i6	Csa_7G339680	lncrna	mrna
TRINITY_DN14004_c1_g1_i6	Csa_7G430190	lncrna	mrna
TRINITY_DN14004_c1_g1_i6	Csa_7G063990	lncrna	mrna
TRINITY_DN14004_c1_g1_i6	Csa_7G329360	lncrna	mrna
TRINITY_DN14004_c1_g1_i6	Csa_7G236790	lncrna	mrna
TRINITY_DN14004_c1_g1_i6	Csa_3G821580	lncrna	mrna
TRINITY_DN14004_c1_g1_i6	Csa_3G776310	lncrna	mrna
TRINITY_DN14004_c1_g1_i6	Csa_3G251930	lncrna	mrna
TRINITY_DN14004_c1_g1_i6	Csa_3G808350	lncrna	mrna
TRINITY_DN14004_c1_g1_i6	Csa_3G180200	lncrna	mrna
TRINITY_DN14004_c1_g1_i6	Csa_3G851175	lncrna	mrna
TRINITY_DN14004_c1_g1_i6	Csa_3G134860	lncrna	mrna
TRINITY_DN14004_c1_g1_i6	Csa_3G732450	lncrna	mrna
TRINITY_DN14004_c1_g1_i6	Csa_3G129510	lncrna	mrna
TRINITY_DN14004_c1_g1_i6	Csa_3G613410	lncrna	mrna
TRINITY_DN14004_c1_g1_i6	Csa_3G645890	lncrna	mrna
TRINITY_DN14004_c1_g1_i6	Csa_3G765080	lncrna	mrna
TRINITY_DN14004_c1_g1_i6	Csa_3G843840	lncrna	mrna
TRINITY_DN14004_c1_g1_i6	Csa_3G141850	lncrna	mrna
TRINITY_DN14004_c1_g1_i6	Csa_3G110030	lncrna	mrna
TRINITY_DN14004_c1_g1_i6	Csa_3G122570	lncrna	mrna
TRINITY_DN14004_c1_g1_i6	Csa_3G238220	lncrna	mrna
TRINITY_DN14004_c1_g1_i6	Csa_3G130870	lncrna	mrna
TRINITY_DN14004_c1_g1_i6	Csa_3G145240	lncrna	mrna
TRINITY_DN14004_c1_g1_i6	Csa_3G740830	lncrna	mrna
TRINITY_DN14004_c1_g1_i6	Csa_4G279830	lncrna	mrna
TRINITY_DN14004_c1_g1_i6	Csa_4G056650	lncrna	mrna
TRINITY_DN14004_c1_g1_i6	Csa_4G038750	lncrna	mrna
TRINITY_DN14004_c1_g1_i6	Csa_4G303100	lncrna	mrna
TRINITY_DN14004_c1_g1_i6	Csa_4G296275	lncrna	mrna
TRINITY_DN14004_c1_g1_i6	Csa_4G314450	lncrna	mrna
TRINITY_DN14004_c1_g1_i6	Csa_4G304830	lncrna	mrna
TRINITY_DN14004_c1_g1_i6	Csa_4G038660	lncrna	mrna
TRINITY_DN14004_c1_g1_i6	Csa_4G006080	lncrna	mrna
TRINITY_DN14004_c1_g1_i6	Csa_4G622850	lncrna	mrna
TRINITY_DN14004_c1_g1_i6	Csa_4G641565	lncrna	mrna
TRINITY_DN14004_c1_g1_i6	Csa_4G002540	lncrna	mrna
[truncated: 706 more rows]

## Sheet: 1b2b
Supplementary Table S11. Interactions in miRNA-lncRNA and miRNA-mRNA for the comparison set 1B:2B
source	target	code source	code target
mtr-miR5212-5p	TRINITY_DN13541_c1_g2_i2	mirna	lncrna
ptc-miR169ab	TRINITY_DN13337_c1_g4_i2	mirna	lncrna
ata-miR171d-5p	TRINITY_DN14727_c1_g3_i1	mirna	lncrna
ath-miR5021	TRINITY_DN14219_c1_g4_i2	mirna	lncrna
ath-miR5021	TRINITY_DN14714_c1_g1_i1	mirna	lncrna
ath-miR5021	TRINITY_DN14004_c1_g1_i7	mirna	lncrna
ath-miR5021	TRINITY_DN14004_c1_g1_i6	mirna	lncrna
bdi-miR171d-5p	TRINITY_DN14727_c1_g3_i1	mirna	lncrna
gra-miR7494b	TRINITY_DN14004_c1_g1_i6	mirna	lncrna
gra-miR7494b	TRINITY_DN14004_c1_g1_i7	mirna	lncrna
gra-miR8665	TRINITY_DN13953_c2_g3_i10	mirna	lncrna
hvu-miR171-5p	TRINITY_DN14727_c1_g3_i1	mirna	lncrna
osa-miR817	TRINITY_DN10903_c4_g5_i4	mirna	lncrna
sbi-miR5388	TRINITY_DN10903_c4_g5_i4	mirna	lncrna
stu-miR8021	TRINITY_DN14508_c2_g11_i1	mirna	lncrna
stu-miR8021	TRINITY_DN14508_c2_g11_i3	mirna	lncrna
zma-miR166j-5p	TRINITY_DN13541_c1_g2_i2	mirna	lncrna
aly-miR3441-5p.2	TRINITY_DN13541_c1_g2_i2	mirna	lncrna
aly-miR838-3p	TRINITY_DN14419_c2_g2_i4	mirna	lncrna
aly-miR838-3p	TRINITY_DN14419_c2_g2_i3	mirna	lncrna
ata-miR5084-5p	TRINITY_DN13337_c1_g4_i2	mirna	lncrna
ath-miR5021	TRINITY_DN14071_c2_g1_i6	mirna	lncrna
ath-miR867	TRINITY_DN12270_c5_g6_i2	mirna	lncrna
ghr-miR7487	TRINITY_DN14419_c2_g2_i3	mirna	lncrna
ghr-miR7487	TRINITY_DN14419_c2_g2_i4	mirna	lncrna
gma-miR1513a-3p	TRINITY_DN10903_c4_g5_i4	mirna	lncrna
gma-miR9746i	TRINITY_DN14508_c2_g11_i3	mirna	lncrna
gma-miR9746i	TRINITY_DN14508_c2_g11_i4	mirna	lncrna
gma-miR9746i	TRINITY_DN14508_c2_g11_i1	mirna	lncrna
gra-miR7484c	TRINITY_DN14419_c2_g2_i3	mirna	lncrna
gra-miR7484c	TRINITY_DN14419_c2_g2_i4	mirna	lncrna
gra-miR7494b	TRINITY_DN14004_c1_g1_i6	mirna	lncrna
gra-miR7494b	TRINITY_DN14004_c1_g1_i6	mirna	lncrna
gra-miR7494b	TRINITY_DN14004_c1_g1_i7	mirna	lncrna
mtr-miR1509a-3p	TRINITY_DN13337_c1_g4_i2	mirna	lncrna
mtr-miR2650	TRINITY_DN13953_c2_g3_i10	mirna	lncrna
mtr-miR5227	TRINITY_DN14004_c1_g1_i6	mirna	lncrna
mtr-miR5227	TRINITY_DN14004_c1_g1_i7	mirna	lncrna
mtr-miR5234	TRINITY_DN10903_c4_g5_i4	mirna	lncrna
osa-miR171e-5p	TRINITY_DN14727_c1_g3_i1	mirna	lncrna
osa-miR1853-3p	TRINITY_DN14714_c1_g1_i1	mirna	lncrna
osa-miR2871a-3p	TRINITY_DN14714_c1_g1_i1	mirna	lncrna
osa-miR2871b	TRINITY_DN14714_c1_g1_i1	mirna	lncrna
osa-miR5151	TRINITY_DN14714_c1_g1_i1	mirna	lncrna
osa-miR6248	TRINITY_DN14126_c0_g1_i9	mirna	lncrna
sbi-miR6235-5p	TRINITY_DN14727_c1_g3_i1	mirna	lncrna
sly-miR9473-3p	TRINITY_DN13541_c1_g2_i2	mirna	lncrna
stu-miR167d-3p	TRINITY_DN14508_c2_g11_i1	mirna	lncrna
stu-miR167d-3p	TRINITY_DN14508_c2_g11_i4	mirna	lncrna
stu-miR167d-3p	TRINITY_DN14508_c2_g11_i3	mirna	lncrna
tae-miR5048-5p	TRINITY_DN9700_c0_g1_i3	mirna	lncrna
zma-miR171d-5p	TRINITY_DN14727_c1_g3_i1	mirna	lncrna
zma-miR171e-5p	TRINITY_DN14727_c1_g3_i1	mirna	lncrna
zma-miR2275d-5p	TRINITY_DN12901_c4_g4_i2	mirna	lncrna
ath-miR5021	Csa_1G423100	mirna	mrna
ath-miR5021	Csa_2G225360	mirna	mrna
aly-miR838-3p	Csa_7G452320	mirna	mrna
aly-miR838-3p	Csa_1G165230	mirna	mrna
aly-miR838-3p	Csa_7G432050	mirna	mrna
ath-miR5021	Csa_4G561180	mirna	mrna
ath-miR5021	Csa_2G246530	mirna	mrna
ath-miR5021	Csa_4G669220	mirna	mrna
ath-miR5021	Csa_3G827310	mirna	mrna
ath-miR5021	Csa_4G038730	mirna	mrna
ath-miR5021	Csa_7G446800	mirna	mrna
zma-miR2275d-5p	Csa_5G090860	mirna	mrna
aly-miR838-3p	Csa_2G034770	mirna	mrna
aly-miR838-3p	Csa_3G812170	mirna	mrna
ath-miR5021	Csa_5G352590	mirna	mrna
ath-miR5021	Csa_6G089220	mirna	mrna
ath-miR5021	Csa_6G078670	mirna	mrna
ath-miR5021	Csa_5G599810	mirna	mrna
ath-miR5021	Csa_6G382990	mirna	mrna
ath-miR5021	Csa_4G107490	mirna	mrna
ath-miR5021	Csa_1G045620	mirna	mrna
ath-miR5021	Csa_5G609650	mirna	mrna
ath-miR5021	Csa_2G415510	mirna	mrna
ath-miR5021	Csa_5G602180	mirna	mrna
ath-miR5021	Csa_5G642140	mirna	mrna
ath-miR5021	Csa_4G167980	mirna	mrna
ath-miR5021	Csa_3G133200	mirna	mrna
ath-miR5021	Csa_1G062380	mirna	mrna
ath-miR5021	Csa_2G372810	mirna	mrna
ath-miR5021	Csa_1G042780	mirna	mrna
ath-miR5021	Csa_1G004220	mirna	mrna
ath-miR5021	Csa_7G446830	mirna	mrna
ath-miR5021	Csa_6G499110	mirna	mrna
ath-miR5021	Csa_4G290830	mirna	mrna
ath-miR5021	Csa_3G733980	mirna	mrna
ath-miR5021	Csa_2G334530	mirna	mrna
ath-miR5021	Csa_5G606780	mirna	mrna
ath-miR5021	Csa_1G045460	mirna	mrna
ath-miR5021	Csa_5G011710	mirna	mrna
ath-miR5021	Csa_6G149370	mirna	mrna
ath-miR5021	Csa_3G844860	mirna	mrna
ath-miR5021	Csa_7G048060	mirna	mrna
ath-miR5021	Csa_6G490260	mirna	mrna
ath-miR5021	Csa_5G492870	mirna	mrna
ath-miR5021	Csa_3G733320	mirna	mrna
ath-miR5021	Csa_3G901120	mirna	mrna
ath-miR5021	Csa_3G011650	mirna	mrna
ath-miR5021	Csa_4G046590	mirna	mrna
ath-miR5021	Csa_3G183360	mirna	mrna
ath-miR5021	Csa_4G028420	mirna	mrna
ath-miR5021	Csa_5G586010	mirna	mrna
gma-miR9746i	Csa_7G009210	mirna	mrna
gra-miR7494b	Csa_1G024940	mirna	mrna
gra-miR7494b	Csa_5G409650	mirna	mrna
gra-miR7494b	Csa_4G637150	mirna	mrna
aly-miR838-3p	Csa_4G188930	mirna	mrna
aly-miR838-3p	Csa_1G423050	mirna	mrna
aly-miR838-3p	Csa_5G637750	mirna	mrna
aly-miR838-3p	Csa_6G112470	mirna	mrna
aly-miR838-3p	Csa_7G066220	mirna	mrna
aly-miR838-3p	Csa_5G608120	mirna	mrna
aly-miR838-3p	Csa_6G367110	mirna	mrna
aly-miR838-3p	Csa_3G775290	mirna	mrna
aly-miR838-3p	Csa_6G526230	mirna	mrna
aly-miR838-3p	Csa_7G073510	mirna	mrna
aly-miR838-3p	Csa_1G075020	mirna	mrna
aly-miR838-3p	Csa_2G000220	mirna	mrna
aly-miR838-3p	Csa_3G810480	mirna	mrna
aly-miR838-3p	Csa_2G372730	mirna	mrna
aly-miR838-3p	Csa_7G017720	mirna	mrna
aly-miR838-3p	Csa_4G454660	mirna	mrna
aly-miR838-3p	Csa_5G435050	mirna	mrna
aly-miR838-3p	Csa_5G107040	mirna	mrna
aly-miR838-3p	Csa_4G620590	mirna	mrna
aly-miR838-3p	Csa_3G516500	mirna	mrna
aly-miR838-3p	Csa_2G232990	mirna	mrna
aly-miR838-3p	Csa_6G421040	mirna	mrna
aly-miR838-3p	Csa_6G091860	mirna	mrna
aly-miR838-3p	Csa_2G252020	mirna	mrna
aly-miR838-3p	Csa_5G623800	mirna	mrna
aly-miR838-3p	Csa_4G627230	mirna	mrna
aly-miR838-3p	Csa_1G025040	mirna	mrna
aly-miR838-3p	Csa_3G399460	mirna	mrna
aly-miR838-3p	Csa_7G405970	mirna	mrna
aly-miR838-3p	Csa_7G098730	mirna	mrna
aly-miR838-3p	Csa_6G520360	mirna	mrna
ath-miR5021	Csa_5G599810	mirna	mrna
ath-miR5021	Csa_5G609650	mirna	mrna
ath-miR5021	Csa_1G057040	mirna	mrna
ath-miR5021	Csa_6G091840	mirna	mrna
ath-miR5021	Csa_6G110860	mirna	mrna
ath-miR5021	Csa_2G169190	mirna	mrna
ath-miR5021	Csa_6G507330	mirna	mrna
ath-miR5021	Csa_3G845500	mirna	mrna
ath-miR5021	Csa_2G249850	mirna	mrna
ath-miR5021	Csa_7G069690	mirna	mrna
ath-miR5021	Csa_7G451350	mirna	mrna
ath-miR5021	Csa_6G538730	mirna	mrna
ath-miR5021	Csa_1G004100	mirna	mrna
ath-miR5021	Csa_3G119760	mirna	mrna
ath-miR5021	Csa_4G048040	mirna	mrna
ath-miR5021	Csa_1G589100	mirna	mrna
ath-miR5021	Csa_1G597040	mirna	mrna
ath-miR5021	Csa_1G639510	mirna	mrna
ath-miR5021	Csa_2G427340	mirna	mrna
ath-miR5021	Csa_2G327510	mirna	mrna
ath-miR5021	Csa_5G579560	mirna	mrna
ath-miR5021	Csa_1G051750	mirna	mrna
ath-miR5021	Csa_3G039310	mirna	mrna
ath-miR5021	Csa_2G009450	mirna	mrna
ath-miR5021	Csa_6G112450	mirna	mrna
ath-miR5021	Csa_1G066550	mirna	mrna
ath-miR5021	Csa_5G622460	mirna	mrna
ath-miR5021	Csa_7G072880	mirna	mrna
ath-miR5021	Csa_1G041560	mirna	mrna
ath-miR5021	Csa_4G652140	mirna	mrna
ath-miR5021	Csa_1G423240	mirna	mrna
ath-miR5021	Csa_6G408170	mirna	mrna
ath-miR5021	Csa_3G881810	mirna	mrna
ath-miR5021	Csa_3G734270	mirna	mrna
ath-miR5021	Csa_2G404880	mirna	mrna
ath-miR5021	Csa_4G056710	mirna	mrna
ath-miR5021	Csa_6G216960	mirna	mrna
ath-miR5021	Csa_7G432060	mirna	mrna
ath-miR5021	Csa_3G389830	mirna	mrna
ath-miR5021	Csa_3G150820	mirna	mrna
ath-miR5021	Csa_6G001770	mirna	mrna
ath-miR5021	Csa_6G319710	mirna	mrna
ath-miR5021	Csa_3G006710	mirna	mrna
ath-miR5021	Csa_7G390060	mirna	mrna
ath-miR5021	Csa_3G393920	mirna	mrna
ath-miR5021	Csa_3G006630	mirna	mrna
ath-miR5021	Csa_7G327730	mirna	mrna
ath-miR5021	Csa_6G152950	mirna	mrna
ath-miR5021	Csa_5G636570	mirna	mrna
ath-miR5021	Csa_5G148490	mirna	mrna
ath-miR5021	Csa_4G025100	mirna	mrna
ath-miR5021	Csa_3G142930	mirna	mrna
ath-miR5021	Csa_4G608080	mirna	mrna
ath-miR5021	Csa_4G009890	mirna	mrna
ath-miR5021	Csa_4G009890	mirna	mrna
ath-miR5021	Csa_1G471460	mirna	mrna
ath-miR5021	Csa_2G377950	mirna	mrna
ath-miR5021	Csa_2G352400	mirna	mrna
ath-miR5021	Csa_5G152890	mirna	mrna
ath-miR5021	Csa_5G152890	mirna	mrna
ath-miR5021	Csa_3G819900	mirna	mrna
ath-miR5021	Csa_1G005700	mirna	mrna
ath-miR5021	Csa_6G187960	mirna	mrna
ath-miR5021	Csa_6G095870	mirna	mrna
ath-miR5021	Csa_6G003430	mirna	mrna
ath-miR5021	Csa_6G510940	mirna	mrna
ath-miR5021	Csa_5G484660	mirna	mrna
ath-miR5021	Csa_1G051620	mirna	mrna
ath-miR5021	Csa_5G623360	mirna	mrna
ath-miR5021	Csa_7G446830	mirna	mrna
ath-miR5021	Csa_4G052730	mirna	mrna
ath-miR5021	Csa_4G290830	mirna	mrna
ath-miR5021	Csa_3G121045	mirna	mrna
ath-miR5021	Csa_3G646010	mirna	mrna
ath-miR5021	Csa_6G187910	mirna	mrna
ath-miR5021	Csa_3G134910	mirna	mrna
ath-miR5021	Csa_6G290900	mirna	mrna
ath-miR5021	Csa_6G149370	mirna	mrna
ath-miR5021	Csa_3G174570	mirna	mrna
ath-miR5021	Csa_4G325540	mirna	mrna
ath-miR5021	Csa_4G664590	mirna	mrna
ath-miR5021	Csa_6G417900	mirna	mrna
ath-miR5021	Csa_3G111220	mirna	mrna
ath-miR5021	Csa_3G111230	mirna	mrna
ath-miR5021	Csa_5G466350	mirna	mrna
ath-miR5021	Csa_7G044920	mirna	mrna
ath-miR5021	Csa_3G824810	mirna	mrna
ath-miR5021	Csa_1G044320	mirna	mrna
ath-miR5021	Csa_3G002480	mirna	mrna
ath-miR5021	Csa_2G403140	mirna	mrna
ath-miR5021	Csa_3G061520	mirna	mrna
ath-miR5021	Csa_3G855310	mirna	mrna
ath-miR5021	Csa_3G374190	mirna	mrna
ath-miR5021	Csa_5G579610	mirna	mrna
ath-miR5021	Csa_2G264600	mirna	mrna
ath-miR5021	Csa_6G507430	mirna	mrna
ath-miR5021	Csa_4G038760	mirna	mrna
ath-miR5021	Csa_6G078510	mirna	mrna
ath-miR5021	Csa_7G032290	mirna	mrna
ath-miR5021	Csa_3G823080	mirna	mrna
ath-miR5021	Csa_3G837570	mirna	mrna
ath-miR5021	Csa_3G182010	mirna	mrna
ath-miR5021	Csa_1G062910	mirna	mrna
ath-miR5021	Csa_7G064050	mirna	mrna
ath-miR5021	Csa_1G023060	mirna	mrna
ath-miR5021	Csa_3G627700	mirna	mrna
ath-miR5021	Csa_1G535290	mirna	mrna
ath-miR5021	Csa_3G073960	mirna	mrna
ath-miR5021	Csa_4G054800	mirna	mrna
ath-miR5021	Csa_3G005590	mirna	mrna
ath-miR5021	Csa_3G110650	mirna	mrna
ath-miR5021	Csa_4G095550	mirna	mrna
ath-miR5021	Csa_7G389460	mirna	mrna
ath-miR5021	Csa_5G569320	mirna	mrna
ath-miR5021	Csa_1G612950	mirna	mrna
ath-miR5021	Csa_6G516770	mirna	mrna
gma-miR9746i	Csa_5G608050	mirna	mrna
gma-miR9746i	Csa_1G046900	mirna	mrna
gra-miR7494b	Csa_7G012930	mirna	mrna
gra-miR7494b	Csa_7G388370	mirna	mrna
gra-miR7494b	Csa_3G609270	mirna	mrna
gra-miR7494b	Csa_3G664590	mirna	mrna
gra-miR7494b	Csa_5G211540	mirna	mrna
gra-miR7494b	Csa_6G401370	mirna	mrna
gra-miR7494b	Csa_5G148510	mirna	mrna
gra-miR7494b	Csa_6G497110	mirna	mrna
mtr-miR5227	Csa_1G690230	mirna	mrna
mtr-miR5227	Csa_2G371610	mirna	mrna
sbi-miR5388	Csa_1G695370	mirna	mrna
zma-miR166j-5p	Csa_2G354930	mirna	mrna
zma-miR166j-5p	Csa_4G051540	mirna	mrna
zma-miR2275d-5p	Csa_3G099770	mirna	mrna
aly-miR838-3p	Csa_3G903480	mirna	mrna
aly-miR838-3p	Csa_3G895940	mirna	mrna
aly-miR838-3p	Csa_6G150580	mirna	mrna
aly-miR838-3p	Csa_1G690370	mirna	mrna
aly-miR838-3p	Csa_3G111250	mirna	mrna
aly-miR838-3p	Csa_7G452050	mirna	mrna
aly-miR838-3p	Csa_2G345950	mirna	mrna
aly-miR838-3p	Csa_3G183890	mirna	mrna
aly-miR838-3p	Csa_4G054810	mirna	mrna
aly-miR838-3p	Csa_5G635410	mirna	mrna
aly-miR838-3p	Csa_1G002140	mirna	mrna
aly-miR838-3p	Csa_3G124810	mirna	mrna
aly-miR838-3p	Csa_5G623880	mirna	mrna
aly-miR838-3p	Csa_3G152070	mirna	mrna
aly-miR838-3p	Csa_7G452100	mirna	mrna
aly-miR838-3p	Csa_7G071410	mirna	mrna
aly-miR838-3p	Csa_3G168950	mirna	mrna
aly-miR838-3p	Csa_1G597800	mirna	mrna
aly-miR838-3p	Csa_3G225830	mirna	mrna
aly-miR838-3p	Csa_5G640540	mirna	mrna
aly-miR838-3p	Csa_3G848260	mirna	mrna
aly-miR838-3p	Csa_6G397170	mirna	mrna
aly-miR838-3p	Csa_5G640550	mirna	mrna
aly-miR838-3p	Csa_3G828430	mirna	mrna
aly-miR838-3p	Csa_6G500460	mirna	mrna
aly-miR838-3p	Csa_5G577430	mirna	mrna
aly-miR838-3p	Csa_1G256740	mirna	mrna
aly-miR838-3p	Csa_1G045630	mirna	mrna
aly-miR838-3p	Csa_4G009890	mirna	mrna
aly-miR838-3p	Csa_5G412760	mirna	mrna
ath-miR5021	Csa_5G579560	mirna	mrna
ath-miR5021	Csa_5G602180	mirna	mrna
ath-miR5021	Csa_3G872030	mirna	mrna
ath-miR5021	Csa_6G040560	mirna	mrna
ath-miR5021	Csa_4G179100	mirna	mrna
ath-miR5021	Csa_1G561980	mirna	mrna
ath-miR5021	Csa_6G109640	mirna	mrna
ath-miR5021	Csa_6G105170	mirna	mrna
ath-miR5021	Csa_4G639950	mirna	mrna
ath-miR5021	Csa_3G077610	mirna	mrna
ath-miR5021	Csa_3G174570	mirna	mrna
ath-miR5021	Csa_2G345920	mirna	mrna
ath-miR5021	Csa_6G327940	mirna	mrna
ath-miR5021	Csa_6G343690	mirna	mrna
ath-miR5021	Csa_1G574840	mirna	mrna
ath-miR5021	Csa_7G378480	mirna	mrna
ath-miR5021	Csa_6G497320	mirna	mrna
ath-miR5021	Csa_4G022350	mirna	mrna
ath-miR5021	Csa_5G175810	mirna	mrna
ath-miR5021	Csa_3G184060	mirna	mrna
ath-miR5021	Csa_3G150160	mirna	mrna
ath-miR5021	Csa_5G642730	mirna	mrna
ath-miR5021	Csa_3G175710	mirna	mrna
ath-miR5021	Csa_1G434170	mirna	mrna
ath-miR5021	Csa_2G190770	mirna	mrna
ath-miR5021	Csa_6G147460	mirna	mrna
ath-miR5021	Csa_7G051420	mirna	mrna
ath-miR5021	Csa_6G450350	mirna	mrna
ath-miR5021	Csa_1G071880	mirna	mrna
ath-miR5021	Csa_1G002900	mirna	mrna
ath-miR5021	Csa_7G330390	mirna	mrna
ath-miR5021	Csa_4G050180	mirna	mrna
ath-miR5021	Csa_3G734170	mirna	mrna
ath-miR5021	Csa_4G017190	mirna	mrna
ath-miR5021	Csa_1G302200	mirna	mrna
ath-miR5021	Csa_2G382720	mirna	mrna
ath-miR5021	Csa_5G650640	mirna	mrna
ath-miR5021	Csa_1G029590	mirna	mrna
ath-miR5021	Csa_2G258680	mirna	mrna
ath-miR5021	Csa_1G613590	mirna	mrna
ath-miR867	Csa_6G503870	mirna	mrna
gma-miR9746i	Csa_6G490940	mirna	mrna
gra-miR7494b	Csa_6G181540	mirna	mrna
gra-miR7494b	Csa_3G002320	mirna	mrna
gra-miR7494b	Csa_5G023910	mirna	mrna
gra-miR7494b	Csa_4G101270	mirna	mrna
gra-miR7494b	Csa_6G504420	mirna	mrna
gra-miR7494b	Csa_4G095550	mirna	mrna
gra-miR7494b	Csa_5G456730	mirna	mrna
gra-miR7494b	Csa_1G404660	mirna	mrna
gra-miR7494b	Csa_5G603940	mirna	mrna
gra-miR7494b	Csa_5G604970	mirna	mrna
gra-miR7494b	Csa_3G687730	mirna	mrna
gra-miR7494b	Csa_5G562290	mirna	mrna
gra-miR8665	Csa_7G049140	mirna	mrna
mtr-miR5212-5p	Csa_1G032450	mirna	mrna
mtr-miR5227	Csa_3G627710	mirna	mrna
mtr-miR5227	Csa_4G377190	mirna	mrna
mtr-miR5227	Csa_3G134570	mirna	mrna
mtr-miR5234	Csa_4G016470	mirna	mrna
osa-miR1853-3p	Csa_6G351870	mirna	mrna
osa-miR2871a-3p	Csa_3G840420	mirna	mrna
osa-miR5151	Csa_3G560220	mirna	mrna
osa-miR6248	Csa_2G324460	mirna	mrna
sbi-miR5388	Csa_1G004310	mirna	mrna
sbi-miR6235-5p	Csa_7G278730	mirna	mrna
stu-miR167d-3p	Csa_2G057590	mirna	mrna
tae-miR5048-5p	Csa_1G002860	mirna	mrna
zma-miR166j-5p	Csa_5G150980	mirna	mrna
zma-miR166j-5p	Csa_3G122580	mirna	mrna
zma-miR2275d-5p	Csa_6G490240	mirna	mrna
zma-miR2275d-5p	Csa_3G099760	mirna	mrna
zma-miR2275d-5p	Csa_5G148830	mirna	mrna
zma-miR2275d-5p	Csa_2G123590	mirna	mrna
zma-miR2275d-5p	Csa_3G183890	mirna	mrna
zma-miR2275d-5p	Csa_4G337250	mirna	mrna
aly-miR3441-5p.2	Csa_1G015040	mirna	mrna
aly-miR838-3p	Csa_5G637750	mirna	mrna
aly-miR838-3p	Csa_5G638400	mirna	mrna
aly-miR838-3p	Csa_2G034770	mirna	mrna
aly-miR838-3p	Csa_7G452220	mirna	mrna
aly-miR838-3p	Csa_7G452000	mirna	mrna
aly-miR838-3p	Csa_7G407800	mirna	mrna
aly-miR838-3p	Csa_3G895740	mirna	mrna
aly-miR838-3p	Csa_1G701320	mirna	mrna
aly-miR838-3p	Csa_3G543180	mirna	mrna
aly-miR838-3p	Csa_5G613450	mirna	mrna
aly-miR838-3p	Csa_1G042820	mirna	mrna
aly-miR838-3p	Csa_6G040560	mirna	mrna
aly-miR838-3p	Csa_1G002140	mirna	mrna
aly-miR838-3p	Csa_7G186190	mirna	mrna
aly-miR838-3p	Csa_3G151390	mirna	mrna
aly-miR838-3p	Csa_6G504590	mirna	mrna
aly-miR838-3p	Csa_4G337320	mirna	mrna
aly-miR838-3p	Csa_3G878810	mirna	mrna
aly-miR838-3p	Csa_1G569440	mirna	mrna
aly-miR838-3p	Csa_6G504480	mirna	mrna
aly-miR838-3p	Csa_5G622830	mirna	mrna
aly-miR838-3p	Csa_6G358710	mirna	mrna
aly-miR838-3p	Csa_4G002530	mirna	mrna
aly-miR838-3p	Csa_6G376290	mirna	mrna
aly-miR838-3p	Csa_3G879480	mirna	mrna
aly-miR838-3p	Csa_5G652210	mirna	mrna
aly-miR838-3p	Csa_7G071410	mirna	mrna
aly-miR838-3p	Csa_2G108620	mirna	mrna
aly-miR838-3p	Csa_3G117410	mirna	mrna
aly-miR838-3p	Csa_6G446500	mirna	mrna
aly-miR838-3p	Csa_4G296080	mirna	mrna
aly-miR838-3p	Csa_2G123600	mirna	mrna
aly-miR838-3p	Csa_6G367090	mirna	mrna
aly-miR838-3p	Csa_6G008060	mirna	mrna
aly-miR838-3p	Csa_3G113360	mirna	mrna
aly-miR838-3p	Csa_5G381790	mirna	mrna
aly-miR838-3p	Csa_3G636420	mirna	mrna
aly-miR838-3p	Csa_6G502040	mirna	mrna
aly-miR838-3p	Csa_6G502040	mirna	mrna
aly-miR838-3p	Csa_6G502040	mirna	mrna
aly-miR838-3p	Csa_6G502040	mirna	mrna
aly-miR838-3p	Csa_6G502040	mirna	mrna
aly-miR838-3p	Csa_4G331070	mirna	mrna
aly-miR838-3p	Csa_6G526480	mirna	mrna
aly-miR838-3p	Csa_2G225310	mirna	mrna
aly-miR838-3p	Csa_6G042990	mirna	mrna
aly-miR838-3p	Csa_6G157050	mirna	mrna
aly-miR838-3p	Csa_3G225830	mirna	mrna
aly-miR838-3p	Csa_2G354790	mirna	mrna
aly-miR838-3p	Csa_7G357030	mirna	mrna
aly-miR838-3p	Csa_1G448960	mirna	mrna
aly-miR838-3p	Csa_7G412840	mirna	mrna
aly-miR838-3p	Csa_6G128610	mirna	mrna
aly-miR838-3p	Csa_3G645890	mirna	mrna
aly-miR838-3p	Csa_3G822190	mirna	mrna
aly-miR838-3p	Csa_3G118730	mirna	mrna
aly-miR838-3p	Csa_6G301030	mirna	mrna
aly-miR838-3p	Csa_3G592120	mirna	mrna
aly-miR838-3p	Csa_3G213500	mirna	mrna
aly-miR838-3p	Csa_4G188970	mirna	mrna
aly-miR838-3p	Csa_5G180900	mirna	mrna
aly-miR838-3p	Csa_1G004310	mirna	mrna
aly-miR838-3p	Csa_4G022340	mirna	mrna
aly-miR838-3p	Csa_5G636530	mirna	mrna
aly-miR838-3p	Csa_3G826690	mirna	mrna
aly-miR838-3p	Csa_3G171070	mirna	mrna
aly-miR838-3p	Csa_4G103350	mirna	mrna
aly-miR838-3p	Csa_3G182130	mirna	mrna
aly-miR838-3p	Csa_3G236020	mirna	mrna
aly-miR838-3p	Csa_3G119730	mirna	mrna
aly-miR838-3p	Csa_3G119730	mirna	mrna
aly-miR838-3p	Csa_7G071560	mirna	mrna
aly-miR838-3p	Csa_3G777590	mirna	mrna
aly-miR838-3p	Csa_5G577400	mirna	mrna
aly-miR838-3p	Csa_3G822100	mirna	mrna
aly-miR838-3p	Csa_3G822100	mirna	mrna
aly-miR838-3p	Csa_4G002570	mirna	mrna
aly-miR838-3p	Csa_6G448080	mirna	mrna
aly-miR838-3p	Csa_4G414400	mirna	mrna
aly-miR838-3p	Csa_5G601540	mirna	mrna
aly-miR838-3p	Csa_3G128970	mirna	mrna
aly-miR838-3p	Csa_1G015040	mirna	mrna
ath-miR5021	Csa_2G169190	mirna	mrna
ath-miR5021	Csa_7G072880	mirna	mrna
ath-miR5021	Csa_5G484660	mirna	mrna
ath-miR5021	Csa_1G004220	mirna	mrna
ath-miR5021	Csa_1G004220	mirna	mrna
ath-miR5021	Csa_1G423210	mirna	mrna
ath-miR5021	Csa_6G446550	mirna	mrna
ath-miR5021	Csa_2G360720	mirna	mrna
ath-miR5021	Csa_4G639950	mirna	mrna
ath-miR5021	Csa_4G046590	mirna	mrna
ath-miR5021	Csa_6G343690	mirna	mrna
ath-miR5021	Csa_1G574840	mirna	mrna
ath-miR5021	Csa_5G642730	mirna	mrna
ath-miR5021	Csa_1G044320	mirna	mrna
ath-miR5021	Csa_4G017190	mirna	mrna
ath-miR5021	Csa_6G078510	mirna	mrna
ath-miR5021	Csa_1G535290	mirna	mrna
ath-miR5021	Csa_1G535290	mirna	mrna
ath-miR5021	Csa_1G535290	mirna	mrna
ath-miR5021	Csa_1G535290	mirna	mrna
ath-miR5021	Csa_1G535290	mirna	mrna
ath-miR5021	Csa_1G535290	mirna	mrna
ath-miR5021	Csa_1G535290	mirna	mrna
ath-miR5021	Csa_1G535290	mirna	mrna
ath-miR5021	Csa_1G535290	mirna	mrna
ath-miR5021	Csa_1G535290	mirna	mrna
ath-miR5021	Csa_1G535290	mirna	mrna
ath-miR5021	Csa_1G535290	mirna	mrna
ath-miR5021	Csa_1G535290	mirna	mrna
ath-miR5021	Csa_1G535290	mirna	mrna
ath-miR5021	Csa_1G535290	mirna	mrna
ath-miR5021	Csa_1G535290	mirna	mrna
ath-miR5021	Csa_1G535290	mirna	mrna
ath-miR5021	Csa_1G535290	mirna	mrna
ath-miR5021	Csa_1G535290	mirna	mrna
ath-miR5021	Csa_1G535290	mirna	mrna
ath-miR5021	Csa_1G613590	mirna	mrna
gma-miR1513a-3p	Csa_3G681130	mirna	mrna
gma-miR9746i	Csa_3G829210	mirna	mrna
gma-miR9746i	Csa_2G174660	mirna	mrna
gma-miR9746i	Csa_3G150170	mirna	mrna
gma-miR9746i	Csa_6G490920	mirna	mrna
gma-miR9746i	Csa_6G490910	mirna	mrna
gra-miR7484c	Csa_1G226450	mirna	mrna
gra-miR7484c	Csa_4G614220	mirna	mrna
gra-miR7494b	Csa_4G289620	mirna	mrna
gra-miR7494b	Csa_2G238830	mirna	mrna
gra-miR7494b	Csa_1G187170	mirna	mrna
gra-miR7494b	Csa_5G623540	mirna	mrna
gra-miR7494b	Csa_6G302710	mirna	mrna
gra-miR7494b	Csa_6G092590	mirna	mrna
gra-miR7494b	Csa_6G366340	mirna	mrna
gra-miR7494b	Csa_3G115100	mirna	mrna
gra-miR7494b	Csa_4G627190	mirna	mrna
gra-miR7494b	Csa_4G036600	mirna	mrna
gra-miR7494b	Csa_2G264610	mirna	mrna
gra-miR7494b	Csa_6G510300	mirna	mrna
gra-miR7494b	Csa_6G511030	mirna	mrna
gra-miR7494b	Csa_5G636510	mirna	mrna
gra-miR7494b	Csa_5G215130	mirna	mrna
gra-miR7494b	Csa_6G078510	mirna	mrna
gra-miR7494b	Csa_5G175900	mirna	mrna
gra-miR7494b	Csa_3G144730	mirna	mrna
gra-miR7494b	Csa_6G520360	mirna	mrna
gra-miR7494b	Csa_5G182630	mirna	mrna
gra-miR7494b	Csa_1G600770	mirna	mrna
gra-miR7494b	Csa_3G608700	mirna	mrna
gra-miR7494b	Csa_5G011660	mirna	mrna
gra-miR7494b	Csa_3G002790	mirna	mrna
gra-miR7494b	Csa_1G696460	mirna	mrna
gra-miR7494b	Csa_3G002340	mirna	mrna
gra-miR7494b	Csa_6G504650	mirna	mrna
gra-miR7494b	Csa_1G044320	mirna	mrna
gra-miR7494b	Csa_3G731790	mirna	mrna
gra-miR7494b	Csa_3G855310	mirna	mrna
gra-miR7494b	Csa_7G431320	mirna	mrna
gra-miR7494b	Csa_1G575010	mirna	mrna
gra-miR7494b	Csa_5G057140	mirna	mrna
gra-miR7494b	Csa_5G637160	mirna	mrna
gra-miR7494b	Csa_2G190770	mirna	mrna
gra-miR7494b	Csa_7G069690	mirna	mrna
gra-miR7494b	Csa_2G006790	mirna	mrna
gra-miR7494b	Csa_3G903500	mirna	mrna
gra-miR7494b	Csa_3G743960	mirna	mrna
gra-miR7494b	Csa_3G047890	mirna	mrna
gra-miR7494b	Csa_3G651720	mirna	mrna
gra-miR7494b	Csa_3G881600	mirna	mrna
gra-miR7494b	Csa_5G156140	mirna	mrna
gra-miR7494b	Csa_5G468480	mirna	mrna
mtr-miR2650	Csa_4G126480	mirna	mrna
mtr-miR2650	Csa_3G171010	mirna	mrna
mtr-miR5212-5p	Csa_6G197740	mirna	mrna
mtr-miR5227	Csa_6G307380	mirna	mrna
mtr-miR5227	Csa_1G527930	mirna	mrna
mtr-miR5227	Csa_6G301050	mirna	mrna
mtr-miR5227	Csa_6G490870	mirna	mrna
mtr-miR5227	Csa_1G257340	mirna	mrna
mtr-miR5227	Csa_3G171820	mirna	mrna
mtr-miR5227	Csa_5G598770	mirna	mrna
mtr-miR5227	Csa_5G571470	mirna	mrna
mtr-miR5227	Csa_7G276180	mirna	mrna
mtr-miR5227	Csa_3G302130	mirna	mrna
mtr-miR5227	Csa_1G635920	mirna	mrna
mtr-miR5234	Csa_3G823020	mirna	mrna
mtr-miR5234	Csa_3G061000	mirna	mrna
mtr-miR5234	Csa_7G432000	mirna	mrna
osa-miR1853-3p	Csa_6G052050	mirna	mrna
osa-miR2871a-3p	Csa_4G642300	mirna	mrna
osa-miR2871a-3p	Csa_1G664830	mirna	mrna
osa-miR5151	Csa_7G075570	mirna	mrna
osa-miR5151	Csa_4G096620	mirna	mrna
osa-miR6248	Csa_1G045670	mirna	mrna
osa-miR6248	Csa_7G236800	mirna	mrna
osa-miR817	Csa_2G270130	mirna	mrna
osa-miR817	Csa_3G401960	mirna	mrna
ptc-miR169ab	Csa_2G174100	mirna	mrna
ptc-miR169ab	Csa_5G643950	mirna	mrna
sbi-miR6235-5p	Csa_3G844870	mirna	mrna
sly-miR9473-3p	Csa_5G149880	mirna	mrna
sly-miR9473-3p	Csa_7G389460	mirna	mrna
stu-miR167d-3p	Csa_2G357350	mirna	mrna
stu-miR8021	Csa_1G064760	mirna	mrna
stu-miR8021	Csa_1G535290	mirna	mrna
tae-miR5048-5p	Csa_7G029980	mirna	mrna
tae-miR5048-5p	Csa_3G260210	mirna	mrna
zma-miR166j-5p	Csa_5G604120	mirna	mrna
zma-miR166j-5p	Csa_7G031730	mirna	mrna
zma-miR166j-5p	Csa_2G378000	mirna	mrna
zma-miR166j-5p	Csa_6G088180	mirna	mrna
zma-miR166j-5p	Csa_6G151120	mirna	mrna
zma-miR2275d-5p	Csa_2G238790	mirna	mrna
zma-miR2275d-5p	Csa_1G045680	mirna	mrna
zma-miR2275d-5p	Csa_1G066570	mirna	mrna
zma-miR2275d-5p	Csa_5G567290	mirna	mrna
zma-miR2275d-5p	Csa_1G395600	mirna	mrna
zma-miR2275d-5p	Csa_5G608610	mirna	mrna
zma-miR2275d-5p	Csa_1G328400	mirna	mrna
zma-miR2275d-5p	Csa_4G076250	mirna	mrna
zma-miR2275d-5p	Csa_5G139360	mirna	mrna
zma-miR2275d-5p	Csa_1G226430	mirna	mrna
zma-miR2275d-5p	Csa_5G515050	mirna	mrna
zma-miR2275d-5p	Csa_4G002550	mirna	mrna
zma-miR2275d-5p	Csa_3G743430	mirna	mrna
zma-miR2275d-5p	Csa_3G036420	mirna	mrna
zma-miR2275d-5p	Csa_3G280930	mirna	mrna
zma-miR2275d-5p	Csa_7G446980	mirna	mrna
zma-miR2275d-5p	Csa_6G055380	mirna	mrna
zma-miR2275d-5p	Csa_6G106790	mirna	mrna
zma-miR2275d-5p	Csa_1G665890	mirna	mrna
zma-miR2275d-5p	Csa_3G002640	mirna	mrna
zma-miR2275d-5p	Csa_6G511660	mirna	mrna
zma-miR2275d-5p	Csa_6G408220	mirna	mrna
zma-miR2275d-5p	Csa_3G454120	mirna	mrna
zma-miR2275d-5p	Csa_4G269720	mirna	mrna
zma-miR2275d-5p	Csa_6G212910	mirna	mrna
zma-miR2275d-5p	Csa_6G519560	mirna	mrna
zma-miR2275d-5p	Csa_3G610800	mirna	mrna
zma-miR2275d-5p	Csa_3G654480	mirna	mrna
aly-miR3441-5p.2	Csa_7G075600	mirna	mrna
aly-miR3441-5p.2	Csa_2G375760	mirna	mrna
aly-miR3441-5p.2	Csa_1G525320	mirna	mrna
aly-miR3441-5p.2	Csa_3G182230	mirna	mrna
aly-miR3441-5p.2	Csa_6G513790	mirna	mrna
aly-miR3441-5p.2	Csa_3G734120	mirna	mrna
aly-miR3441-5p.2	Csa_1G569380	mirna	mrna
aly-miR3441-5p.2	Csa_3G149330	mirna	mrna
aly-miR3441-5p.2	Csa_5G639490	mirna	mrna
aly-miR3441-5p.2	Csa_6G091940	mirna	mrna
aly-miR838-3p	Csa_5G637750	mirna	mrna
aly-miR838-3p	Csa_2G000220	mirna	mrna
aly-miR838-3p	Csa_2G000220	mirna	mrna
aly-miR838-3p	Csa_3G122300	mirna	mrna
aly-miR838-3p	Csa_5G177130	mirna	mrna
aly-miR838-3p	Csa_7G449450	mirna	mrna
aly-miR838-3p	Csa_7G197290	mirna	mrna
aly-miR838-3p	Csa_2G011570	mirna	mrna
aly-miR838-3p	Csa_4G286320	mirna	mrna
aly-miR838-3p	Csa_7G452070	mirna	mrna
aly-miR838-3p	Csa_6G000640	mirna	mrna
aly-miR838-3p	Csa_4G286340	mirna	mrna
aly-miR838-3p	Csa_6G502040	mirna	mrna
aly-miR838-3p	Csa_3G119550	mirna	mrna
aly-miR838-3p	Csa_1G633370	mirna	mrna
aly-miR838-3p	Csa_7G357030	mirna	mrna
aly-miR838-3p	Csa_2G416110	mirna	mrna
aly-miR838-3p	Csa_3G645890	mirna	mrna
aly-miR838-3p	Csa_1G029580	mirna	mrna
aly-miR838-3p	Csa_3G118730	mirna	mrna
aly-miR838-3p	Csa_5G171750	mirna	mrna
aly-miR838-3p	Csa_2G302270	mirna	mrna
aly-miR838-3p	Csa_6G095880	mirna	mrna
aly-miR838-3p	Csa_6G423330	mirna	mrna
aly-miR838-3p	Csa_6G423330	mirna	mrna
aly-miR838-3p	Csa_7G043560	mirna	mrna
aly-miR838-3p	Csa_5G153030	mirna	mrna
aly-miR838-3p	Csa_6G087790	mirna	mrna
aly-miR838-3p	Csa_3G020080	mirna	mrna
aly-miR838-3p	Csa_5G625970	mirna	mrna
aly-miR838-3p	Csa_1G224890	mirna	mrna
aly-miR838-3p	Csa_3G777030	mirna	mrna
aly-miR838-3p	Csa_6G500390	mirna	mrna
aly-miR838-3p	Csa_6G526390	mirna	mrna
aly-miR838-3p	Csa_5G180870	mirna	mrna
aly-miR838-3p	Csa_4G000550	mirna	mrna
aly-miR838-3p	Csa_4G000550	mirna	mrna
aly-miR838-3p	Csa_3G910700	mirna	mrna
aly-miR838-3p	Csa_2G061600	mirna	mrna
aly-miR838-3p	Csa_5G177140	mirna	mrna
aly-miR838-3p	Csa_7G387720	mirna	mrna
aly-miR838-3p	Csa_2G012710	mirna	mrna
aly-miR838-3p	Csa_2G402010	mirna	mrna
aly-miR838-3p	Csa_3G731120	mirna	mrna
aly-miR838-3p	Csa_1G256740	mirna	mrna
aly-miR838-3p	Csa_4G663670	mirna	mrna
aly-miR838-3p	Csa_1G651690	mirna	mrna
aly-miR838-3p	Csa_3G889110	mirna	mrna
ata-miR171d-5p	Csa_7G337600	mirna	mrna
ata-miR171d-5p	Csa_2G150000	mirna	mrna
ath-miR5021	Csa_6G091840	mirna	mrna
ath-miR5021	Csa_3G119760	mirna	mrna
ath-miR5021	Csa_3G119760	mirna	mrna
ath-miR5021	Csa_5G622460	mirna	mrna
ath-miR5021	Csa_6G408170	mirna	mrna
ath-miR5021	Csa_3G389830	mirna	mrna
ath-miR5021	Csa_5G602180	mirna	mrna
ath-miR5021	Csa_6G109640	mirna	mrna
ath-miR5021	Csa_7G051420	mirna	mrna
ath-miR5021	Csa_2G060390	mirna	mrna
ath-miR5021	Csa_3G113330	mirna	mrna
ath-miR5021	Csa_2G326460	mirna	mrna
ath-miR867	Csa_6G489880	mirna	mrna
ath-miR867	Csa_6G425040	mirna	mrna
ath-miR867	Csa_3G077670	mirna	mrna
ath-miR867	Csa_1G000750	mirna	mrna
ath-miR867	Csa_4G187860	mirna	mrna
ath-miR867	Csa_6G077990	mirna	mrna
ath-miR867	Csa_2G363020	mirna	mrna
ath-miR867	Csa_5G167160	mirna	mrna
bdi-miR171d-5p	Csa_7G337600	mirna	mrna
bdi-miR171d-5p	Csa_2G150000	mirna	mrna
ghr-miR7487	Csa_6G011040	mirna	mrna
ghr-miR7487	Csa_1G050170	mirna	mrna
gma-miR1513a-3p	Csa_6G511750	mirna	mrna
gma-miR1513a-3p	Csa_6G487760	mirna	mrna
gma-miR1513a-3p	Csa_1G528510	mirna	mrna
gma-miR1513a-3p	Csa_4G293100	mirna	mrna
gma-miR1513a-3p	Csa_6G197210	mirna	mrna
gma-miR1513a-3p	Csa_1G005560	mirna	mrna
gma-miR1513a-3p	Csa_1G571850	mirna	mrna
gma-miR1513a-3p	Csa_4G651880	mirna	mrna
gma-miR1513a-3p	Csa_1G654870	mirna	mrna
gma-miR1513a-3p	Csa_1G025140	mirna	mrna
gma-miR1513a-3p	Csa_5G469050	mirna	mrna
gma-miR1513a-3p	Csa_5G470050	mirna	mrna
gma-miR9746i	Csa_1G595800	mirna	mrna
gma-miR9746i	Csa_5G650420	mirna	mrna
gma-miR9746i	Csa_3G646530	mirna	mrna
gma-miR9746i	Csa_5G152240	mirna	mrna
gma-miR9746i	Csa_2G237150	mirna	mrna
gma-miR9746i	Csa_7G308910	mirna	mrna
gma-miR9746i	Csa_3G036560	mirna	mrna
gma-miR9746i	Csa_6G191540	mirna	mrna
gma-miR9746i	Csa_5G167170	mirna	mrna
gma-miR9746i	Csa_5G615240	mirna	mrna
gma-miR9746i	Csa_1G572400	mirna	mrna
gma-miR9746i	Csa_7G440600	mirna	mrna
gra-miR7484c	Csa_3G159460	mirna	mrna
gra-miR7484c	Csa_6G445190	mirna	mrna
gra-miR7484c	Csa_6G497300	mirna	mrna
gra-miR7484c	Csa_1G560810	mirna	mrna
gra-miR7484c	Csa_3G656490	mirna	mrna
gra-miR7484c	Csa_4G501830	mirna	mrna
gra-miR7484c	Csa_3G881640	mirna	mrna
gra-miR7484c	Csa_6G148260	mirna	mrna
gra-miR7494b	Csa_3G303130	mirna	mrna
gra-miR7494b	Csa_1G057040	mirna	mrna
gra-miR7494b	Csa_3G174570	mirna	mrna
gra-miR7494b	Csa_1G660190	mirna	mrna
gra-miR7494b	Csa_4G645840	mirna	mrna
gra-miR7494b	Csa_6G513460	mirna	mrna
gra-miR7494b	Csa_2G327510	mirna	mrna
gra-miR7494b	Csa_5G579560	mirna	mrna
gra-miR7494b	Csa_3G039310	mirna	mrna
gra-miR7494b	Csa_1G066550	mirna	mrna
gra-miR7494b	Csa_6G446550	mirna	mrna
gra-miR7494b	Csa_6G302710	mirna	mrna
gra-miR7494b	Csa_3G117960	mirna	mrna
gra-miR7494b	Csa_7G327730	mirna	mrna
gra-miR7494b	Csa_5G148490	mirna	mrna
gra-miR7494b	Csa_6G510940	mirna	mrna
gra-miR7494b	Csa_4G036600	mirna	mrna
gra-miR7494b	Csa_4G036600	mirna	mrna
gra-miR7494b	Csa_3G144730	mirna	mrna
gra-miR7494b	Csa_6G520360	mirna	mrna
gra-miR7494b	Csa_6G520360	mirna	mrna
gra-miR7494b	Csa_6G520360	mirna	mrna
gra-miR7494b	Csa_6G520360	mirna	mrna
gra-miR7494b	Csa_6G520360	mirna	mrna
gra-miR7494b	Csa_6G520360	mirna	mrna
gra-miR7494b	Csa_6G520360	mirna	mrna
gra-miR7494b	Csa_1G044320	mirna	mrna
gra-miR7494b	Csa_4G630000	mirna	mrna
gra-miR7494b	Csa_5G517110	mirna	mrna
gra-miR7494b	Csa_4G188400	mirna	mrna
gra-miR7494b	Csa_2G169190	mirna	mrna
gra-miR7494b	Csa_6G507330	mirna	mrna
gra-miR7494b	Csa_4G048040	mirna	mrna
gra-miR7494b	Csa_6G051470	mirna	mrna
gra-miR7494b	Csa_3G734270	mirna	mrna
gra-miR7494b	Csa_6G001770	mirna	mrna
gra-miR7494b	Csa_3G735040	mirna	mrna
gra-miR7494b	Csa_6G078600	mirna	mrna
gra-miR7494b	Csa_6G417900	mirna	mrna
gra-miR7494b	Csa_3G845500	mirna	mrna
gra-miR7494b	Csa_3G845500	mirna	mrna
gra-miR7494b	Csa_1G181500	mirna	mrna
gra-miR7494b	Csa_4G358760	mirna	mrna
gra-miR7494b	Csa_4G095550	mirna	mrna
gra-miR7494b	Csa_6G109640	mirna	mrna
gra-miR7494b	Csa_6G108530	mirna	mrna
gra-miR7494b	Csa_6G108530	mirna	mrna
gra-miR7494b	Csa_6G108530	mirna	mrna
gra-miR7494b	Csa_6G108530	mirna	mrna
gra-miR7494b	Csa_6G108530	mirna	mrna
gra-miR7494b	Csa_6G108530	mirna	mrna
gra-miR7494b	Csa_6G108530	mirna	mrna
gra-miR7494b	Csa_6G108530	mirna	mrna
gra-miR7494b	Csa_6G108530	mirna	mrna
gra-miR7494b	Csa_6G108530	mirna	mrna
gra-miR7494b	Csa_6G108530	mirna	mrna
gra-miR7494b	Csa_6G108530	mirna	mrna
gra-miR7494b	Csa_6G108530	mirna	mrna
gra-miR7494b	Csa_6G108530	mirna	mrna
gra-miR7494b	Csa_6G108530	mirna	mrna
gra-miR7494b	Csa_6G108530	mirna	mrna
gra-miR7494b	Csa_6G108530	mirna	mrna
gra-miR7494b	Csa_6G108530	mirna	mrna
gra-miR7494b	Csa_6G108530	mirna	mrna
gra-miR7494b	Csa_6G108530	mirna	mrna
gra-miR7494b	Csa_6G108530	mirna	mrna
gra-miR7494b	Csa_6G108530	mirna	mrna
gra-miR7494b	Csa_6G108530	mirna	mrna
gra-miR7494b	Csa_5G152940	mirna	mrna
gra-miR7494b	Csa_3G824860	mirna	mrna
gra-miR7494b	Csa_3G165090	mirna	mrna
gra-miR7494b	Csa_5G523120	mirna	mrna
gra-miR7494b	Csa_3G130890	mirna	mrna
gra-miR7494b	Csa_6G112450	mirna	mrna
gra-miR7494b	Csa_4G293160	mirna	mrna
gra-miR7494b	Csa_3G739010	mirna	mrna
gra-miR7494b	Csa_5G435060	mirna	mrna
gra-miR7494b	Csa_1G041560	mirna	mrna
gra-miR7494b	Csa_3G824750	mirna	mrna
gra-miR7494b	Csa_3G150090	mirna	mrna
gra-miR7494b	Csa_4G056710	mirna	mrna
gra-miR7494b	Csa_7G267900	mirna	mrna
gra-miR7494b	Csa_1G004220	mirna	mrna
gra-miR7494b	Csa_3G006710	mirna	mrna
gra-miR7494b	Csa_3G807350	mirna	mrna
gra-miR7494b	Csa_3G807350	mirna	mrna
gra-miR7494b	Csa_3G807350	mirna	mrna
gra-miR7494b	Csa_3G807350	mirna	mrna
gra-miR7494b	Csa_3G807350	mirna	mrna
gra-miR7494b	Csa_3G807350	mirna	mrna
gra-miR7494b	Csa_3G807350	mirna	mrna
gra-miR7494b	Csa_3G807350	mirna	mrna
gra-miR7494b	Csa_3G807350	mirna	mrna
gra-miR7494b	Csa_3G807350	mirna	mrna
gra-miR7494b	Csa_3G807350	mirna	mrna
gra-miR7494b	Csa_3G807350	mirna	mrna
gra-miR7494b	Csa_3G807350	mirna	mrna
gra-miR7494b	Csa_3G807350	mirna	mrna
gra-miR7494b	Csa_3G807350	mirna	mrna
gra-miR7494b	Csa_3G807350	mirna	mrna
gra-miR7494b	Csa_3G807350	mirna	mrna
gra-miR7494b	Csa_3G807350	mirna	mrna
gra-miR7494b	Csa_3G807350	mirna	mrna
gra-miR7494b	Csa_3G807350	mirna	mrna
gra-miR7494b	Csa_3G807350	mirna	mrna
gra-miR7494b	Csa_3G807350	mirna	mrna
gra-miR7494b	Csa_3G807350	mirna	mrna
gra-miR7494b	Csa_3G807350	mirna	mrna
gra-miR7494b	Csa_3G807350	mirna	mrna
gra-miR7494b	Csa_3G807350	mirna	mrna
gra-miR7494b	Csa_1G109370	mirna	mrna
gra-miR7494b	Csa_1G109370	mirna	mrna
gra-miR7494b	Csa_6G152950	mirna	mrna
gra-miR7494b	Csa_5G636570	mirna	mrna
gra-miR7494b	Csa_1G032470	mirna	mrna
gra-miR7494b	Csa_4G009890	mirna	mrna
gra-miR7494b	Csa_4G009890	mirna	mrna
gra-miR7494b	Csa_3G181960	mirna	mrna
gra-miR7494b	Csa_2G370540	mirna	mrna
gra-miR7494b	Csa_6G076755	mirna	mrna
gra-miR7494b	Csa_2G249850	mirna	mrna
gra-miR7494b	Csa_7G069690	mirna	mrna
gra-miR7494b	Csa_3G124800	mirna	mrna
gra-miR7494b	Csa_7G452110	mirna	mrna
gra-miR7494b	Csa_1G004100	mirna	mrna
gra-miR7494b	Csa_1G589100	mirna	mrna
gra-miR7494b	Csa_1G423210	mirna	mrna
gra-miR7494b	Csa_5G484660	mirna	mrna
gra-miR7494b	Csa_1G639510	mirna	mrna
gra-miR7494b	Csa_2G427340	mirna	mrna
gra-miR7494b	Csa_3G002480	mirna	mrna
gra-miR7494b	Csa_3G002480	mirna	mrna
gra-miR7494b	Csa_4G064010	mirna	mrna
gra-miR7494b	Csa_5G622460	mirna	mrna
gra-miR7494b	Csa_7G012380	mirna	mrna
gra-miR7494b	Csa_7G072880	mirna	mrna
gra-miR7494b	Csa_1G423240	mirna	mrna
gra-miR7494b	Csa_3G829210	mirna	mrna
gra-miR7494b	Csa_2G404880	mirna	mrna
gra-miR7494b	Csa_6G216960	mirna	mrna
gra-miR7494b	Csa_3G389830	mirna	mrna
gra-miR7494b	Csa_6G502860	mirna	mrna
gra-miR7494b	Csa_7G390060	mirna	mrna
gra-miR7494b	Csa_3G006630	mirna	mrna
gra-miR7494b	Csa_5G464810	mirna	mrna
gra-miR7494b	Csa_4G025100	mirna	mrna
gra-miR7494b	Csa_4G608080	mirna	mrna
gra-miR7494b	Csa_7G389460	mirna	mrna
gra-miR7494b	Csa_3G736760	mirna	mrna
gra-miR7494b	Csa_3G736760	mirna	mrna
gra-miR7494b	Csa_3G736760	mirna	mrna
gra-miR7494b	Csa_3G736760	mirna	mrna
gra-miR7494b	Csa_3G736760	mirna	mrna
gra-miR7494b	Csa_3G736760	mirna	mrna
gra-miR7494b	Csa_3G736760	mirna	mrna
gra-miR7494b	Csa_5G173540	mirna	mrna
gra-miR7494b	Csa_5G173540	mirna	mrna
gra-miR7494b	Csa_5G609720	mirna	mrna
gra-miR7494b	Csa_3G743960	mirna	mrna
gra-miR7494b	Csa_3G743960	mirna	mrna
gra-miR7494b	Csa_3G743960	mirna	mrna
gra-miR7494b	Csa_3G743960	mirna	mrna
gra-miR7494b	Csa_3G743960	mirna	mrna
gra-miR7494b	Csa_3G743960	mirna	mrna
gra-miR7494b	Csa_3G743960	mirna	mrna
gra-miR8665	Csa_1G111370	mirna	mrna
gra-miR8665	Csa_3G122450	mirna	mrna
gra-miR8665	Csa_6G490910	mirna	mrna
hvu-miR171-5p	Csa_7G337600	mirna	mrna
hvu-miR171-5p	Csa_2G150000	mirna	mrna
mtr-miR1509a-3p	Csa_5G176010	mirna	mrna
mtr-miR1509a-3p	Csa_4G022320	mirna	mrna
mtr-miR1509a-3p	Csa_5G139510	mirna	mrna
mtr-miR2650	Csa_1G703570	mirna	mrna
mtr-miR2650	Csa_3G047780	mirna	mrna
mtr-miR2650	Csa_5G171700	mirna	mrna
mtr-miR2650	Csa_7G023970	mirna	mrna
mtr-miR2650	Csa_2G295950	mirna	mrna
mtr-miR2650	Csa_3G566330	mirna	mrna
mtr-miR2650	Csa_3G623980	mirna	mrna
mtr-miR2650	Csa_3G565330	mirna	mrna
mtr-miR2650	Csa_4G620630	mirna	mrna
mtr-miR2650	Csa_1G569270	mirna	mrna
mtr-miR2650	Csa_5G494390	mirna	mrna
mtr-miR2650	Csa_1G045710	mirna	mrna
mtr-miR2650	Csa_5G549170	mirna	mrna
mtr-miR5212-5p	Csa_5G587150	mirna	mrna
mtr-miR5212-5p	Csa_6G188010	mirna	mrna
mtr-miR5212-5p	Csa_3G881750	mirna	mrna
mtr-miR5212-5p	Csa_1G553510	mirna	mrna
mtr-miR5212-5p	Csa_7G430780	mirna	mrna
mtr-miR5212-5p	Csa_5G168810	mirna	mrna
mtr-miR5212-5p	Csa_6G084590	mirna	mrna
mtr-miR5212-5p	Csa_3G121040	mirna	mrna
mtr-miR5212-5p	Csa_6G376290	mirna	mrna
mtr-miR5212-5p	Csa_3G124980	mirna	mrna
mtr-miR5212-5p	Csa_1G033310	mirna	mrna
mtr-miR5212-5p	Csa_3G118170	mirna	mrna
mtr-miR5212-5p	Csa_2G354660	mirna	mrna
mtr-miR5212-5p	Csa_6G301620	mirna	mrna
mtr-miR5212-5p	Csa_1G225390	mirna	mrna
mtr-miR5227	Csa_5G139180	mirna	mrna
mtr-miR5227	Csa_7G014490	mirna	mrna
mtr-miR5227	Csa_3G002640	mirna	mrna
mtr-miR5227	Csa_2G200410	mirna	mrna
mtr-miR5227	Csa_5G505210	mirna	mrna
mtr-miR5227	Csa_3G732510	mirna	mrna
mtr-miR5227	Csa_2G429010	mirna	mrna
mtr-miR5227	Csa_6G516820	mirna	mrna
mtr-miR5227	Csa_4G006410	mirna	mrna
mtr-miR5227	Csa_3G626150	mirna	mrna
mtr-miR5227	Csa_6G006180	mirna	mrna
mtr-miR5227	Csa_5G138480	mirna	mrna
mtr-miR5227	Csa_6G006190	mirna	mrna
mtr-miR5227	Csa_4G107430	mirna	mrna
mtr-miR5227	Csa_2G171950	mirna	mrna
mtr-miR5227	Csa_5G139730	mirna	mrna
mtr-miR5227	Csa_5G175910	mirna	mrna
mtr-miR5227	Csa_1G043000	mirna	mrna
mtr-miR5227	Csa_4G365050	mirna	mrna
mtr-miR5227	Csa_6G513470	mirna	mrna
mtr-miR5227	Csa_6G498400	mirna	mrna
mtr-miR5227	Csa_3G852600	mirna	mrna
mtr-miR5227	Csa_3G374210	mirna	mrna
mtr-miR5227	Csa_3G595200	mirna	mrna
mtr-miR5227	Csa_5G503560	mirna	mrna
mtr-miR5227	Csa_5G161870	mirna	mrna
mtr-miR5227	Csa_5G161900	mirna	mrna
mtr-miR5227	Csa_7G372360	mirna	mrna
mtr-miR5227	Csa_3G893290	mirna	mrna
mtr-miR5227	Csa_3G606870	mirna	mrna
mtr-miR5227	Csa_3G901180	mirna	mrna
mtr-miR5227	Csa_2G356070	mirna	mrna
mtr-miR5234	Csa_3G857030	mirna	mrna
mtr-miR5234	Csa_3G120430	mirna	mrna
mtr-miR5234	Csa_6G022380	mirna	mrna
mtr-miR5234	Csa_4G161850	mirna	mrna
mtr-miR5234	Csa_3G893440	mirna	mrna
mtr-miR5234	Csa_6G109660	mirna	mrna
mtr-miR5234	Csa_7G373540	mirna	mrna
mtr-miR5234	Csa_3G127810	mirna	mrna
mtr-miR5234	Csa_1G555610	mirna	mrna
mtr-miR5234	Csa_7G372260	mirna	mrna
mtr-miR5234	Csa_4G664240	mirna	mrna
mtr-miR5234	Csa_2G196890	mirna	mrna
osa-miR1853-3p	Csa_6G352870	mirna	mrna
osa-miR1853-3p	Csa_6G354370	mirna	mrna
osa-miR1853-3p	Csa_3G129690	mirna	mrna
osa-miR1853-3p	Csa_3G180310	mirna	mrna
osa-miR2871a-3p	Csa_6G523410	mirna	mrna
osa-miR2871a-3p	Csa_7G019890	mirna	mrna
osa-miR2871a-3p	Csa_3G835830	mirna	mrna
osa-miR2871a-3p	Csa_6G077460	mirna	mrna
osa-miR2871a-3p	Csa_4G054280	mirna	mrna
osa-miR2871a-3p	Csa_7G352490	mirna	mrna
osa-miR5151	Csa_1G207820	mirna	mrna
osa-miR5151	Csa_6G449850	mirna	mrna
osa-miR5151	Csa_1G569490	mirna	mrna
osa-miR6248	Csa_3G130880	mirna	mrna
osa-miR6248	Csa_3G363170	mirna	mrna
osa-miR6248	Csa_5G565790	mirna	mrna
osa-miR6248	Csa_3G842680	mirna	mrna
osa-miR6248	Csa_7G067550	mirna	mrna
osa-miR6248	Csa_7G068590	mirna	mrna
osa-miR6248	Csa_3G857600	mirna	mrna
osa-miR6248	Csa_3G435530	mirna	mrna
osa-miR6248	Csa_1G062300	mirna	mrna
osa-miR6248	Csa_7G448740	mirna	mrna
osa-miR6248	Csa_3G895670	mirna	mrna
osa-miR6248	Csa_5G283490	mirna	mrna
osa-miR6248	Csa_3G133890	mirna	mrna
osa-miR6248	Csa_7G448750	mirna	mrna
osa-miR817	Csa_1G077130	mirna	mrna
osa-miR817	Csa_5G209490	mirna	mrna
osa-miR817	Csa_4G053260	mirna	mrna
osa-miR817	Csa_5G642150	mirna	mrna
ptc-miR169ab	Csa_7G044880	mirna	mrna
ptc-miR169ab	Csa_3G847620	mirna	mrna
sbi-miR5388	Csa_2G231960	mirna	mrna
sbi-miR5388	Csa_3G122450	mirna	mrna
sbi-miR5388	Csa_6G087940	mirna	mrna
sbi-miR6235-5p	Csa_1G084260	mirna	mrna
sbi-miR6235-5p	Csa_6G001780	mirna	mrna
sbi-miR6235-5p	Csa_2G037230	mirna	mrna
sbi-miR6235-5p	Csa_2G360590	mirna	mrna
sbi-miR6235-5p	Csa_4G307910	mirna	mrna
sbi-miR6235-5p	Csa_2G223720	mirna	mrna
sbi-miR6235-5p	Csa_6G526560	mirna	mrna
sbi-miR6235-5p	Csa_7G044920	mirna	mrna
sly-miR9473-3p	Csa_4G025070	mirna	mrna
sly-miR9473-3p	Csa_5G598080	mirna	mrna
sly-miR9473-3p	Csa_1G467150	mirna	mrna
sly-miR9473-3p	Csa_6G496380	mirna	mrna
sly-miR9473-3p	Csa_3G739000	mirna	mrna
sly-miR9473-3p	Csa_4G630550	mirna	mrna
sly-miR9473-3p	Csa_6G187390	mirna	mrna
stu-miR167d-3p	Csa_3G122360	mirna	mrna
stu-miR167d-3p	Csa_4G646360	mirna	mrna
stu-miR167d-3p	Csa_6G147540	mirna	mrna
stu-miR167d-3p	Csa_5G517840	mirna	mrna
stu-miR167d-3p	Csa_6G179480	mirna	mrna
stu-miR167d-3p	Csa_3G892725	mirna	mrna
stu-miR8021	Csa_3G183890	mirna	mrna
stu-miR8021	Csa_3G044470	mirna	mrna
stu-miR8021	Csa_5G137450	mirna	mrna
stu-miR8021	Csa_1G570210	mirna	mrna
tae-miR5048-5p	Csa_7G189190	mirna	mrna
tae-miR5048-5p	Csa_5G178710	mirna	mrna
tae-miR5048-5p	Csa_3G840350	mirna	mrna
tae-miR5048-5p	Csa_5G208480	mirna	mrna
tae-miR5048-5p	Csa_3G122340	mirna	mrna
tae-miR5048-5p	Csa_7G432370	mirna	mrna
tae-miR5048-5p	Csa_6G061760	mirna	mrna
tae-miR5048-5p	Csa_3G147770	mirna	mrna
tae-miR5048-5p	Csa_6G514820	mirna	mrna
tae-miR5048-5p	Csa_3G434940	mirna	mrna
zma-miR166j-5p	Csa_2G354960	mirna	mrna
zma-miR166j-5p	Csa_6G133750	mirna	mrna
zma-miR166j-5p	Csa_3G127750	mirna	mrna
zma-miR166j-5p	Csa_3G750350	mirna	mrna
zma-miR166j-5p	Csa_5G606690	mirna	mrna
zma-miR166j-5p	Csa_2G070880	mirna	mrna
zma-miR166j-5p	Csa_6G517980	mirna	mrna
zma-miR166j-5p	Csa_3G850580	mirna	mrna
zma-miR166j-5p	Csa_2G404920	mirna	mrna
zma-miR166j-5p	Csa_1G569410	mirna	mrna
zma-miR166j-5p	Csa_3G852620	mirna	mrna
zma-miR166j-5p	Csa_5G413260	mirna	mrna
zma-miR166j-5p	Csa_2G349680	mirna	mrna
zma-miR166j-5p	Csa_1G024275	mirna	mrna
zma-miR166j-5p	Csa_6G045160	mirna	mrna
zma-miR166j-5p	Csa_7G302350	mirna	mrna
zma-miR166j-5p	Csa_6G078540	mirna	mrna
zma-miR166j-5p	Csa_7G428120	mirna	mrna
zma-miR2275d-5p	Csa_3G818260	mirna	mrna
zma-miR2275d-5p	Csa_3G199610	mirna	mrna
zma-miR2275d-5p	Csa_3G126150	mirna	mrna
zma-miR2275d-5p	Csa_5G568300	mirna	mrna
zma-miR2275d-5p	Csa_6G476090	mirna	mrna
zma-miR2275d-5p	Csa_3G113930	mirna	mrna
zma-miR2275d-5p	Csa_7G014460	mirna	mrna
zma-miR2275d-5p	Csa_6G510230	mirna	mrna
zma-miR2275d-5p	Csa_2G370510	mirna	mrna
zma-miR2275d-5p	Csa_3G739020	mirna	mrna
zma-miR2275d-5p	Csa_4G425750	mirna	mrna
zma-miR2275d-5p	Csa_5G611050	mirna	mrna
zma-miR2275d-5p	Csa_1G043320	mirna	mrna
zma-miR2275d-5p	Csa_3G154270	mirna	mrna
zma-miR2275d-5p	Csa_7G049240	mirna	mrna
zma-miR2275d-5p	Csa_2G149480	mirna	mrna
zma-miR2275d-5p	Csa_3G271410	mirna	mrna
zma-miR2275d-5p	Csa_4G285810	mirna	mrna
zma-miR2275d-5p	Csa_3G823040	mirna	mrna
zma-miR2275d-5p	Csa_4G006170	mirna	mrna
zma-miR2275d-5p	Csa_3G038740	mirna	mrna
zma-miR2275d-5p	Csa_4G665150	mirna	mrna
zma-miR2275d-5p	Csa_3G019360	mirna	mrna
zma-miR2275d-5p	Csa_3G902930	mirna	mrna
zma-miR2275d-5p	Csa_2G149470	mirna	mrna
zma-miR2275d-5p	Csa_5G628660	mirna	mrna
zma-miR2275d-5p	Csa_5G172890	mirna	mrna
zma-miR2275d-5p	Csa_3G017280	mirna	mrna
zma-miR2275d-5p	Csa_6G497080	mirna	mrna
zma-miR2275d-5p	Csa_3G145740	mirna	mrna
zma-miR2275d-5p	Csa_6G399730	mirna	mrna
zma-miR2275d-5p	Csa_6G445230	mirna	mrna
zma-miR2275d-5p	Csa_7G357030	mirna	mrna
zma-miR2275d-5p	Csa_7G448020	mirna	mrna
zma-miR2275d-5p	Csa_4G094000	mirna	mrna
zma-miR2275d-5p	Csa_2G401390	mirna	mrna
zma-miR2275d-5p	Csa_1G042550	mirna	mrna
zma-miR2275d-5p	Csa_2G035410	mirna	mrna
zma-miR2275d-5p	Csa_1G043040	mirna	mrna
zma-miR2275d-5p	Csa_4G637810	mirna	mrna
zma-miR2275d-5p	Csa_3G002710	mirna	mrna
zma-miR2275d-5p	Csa_5G577960	mirna	mrna
TRINITY_DN10873_c0_g1_i14	Csa_5G182765	lncrna	mrna
TRINITY_DN10873_c0_g1_i14	Csa_5G623440	lncrna	mrna
TRINITY_DN10873_c0_g1_i14	Csa_5G636515	lncrna	mrna
TRINITY_DN10873_c0_g1_i14	Csa_5G083840	lncrna	mrna
TRINITY_DN10873_c0_g1_i14	Csa_5G139830	lncrna	mrna
TRINITY_DN10873_c0_g1_i14	Csa_5G059140	lncrna	mrna
TRINITY_DN10873_c0_g1_i14	Csa_5G171140	lncrna	mrna
TRINITY_DN10873_c0_g1_i14	Csa_5G522990	lncrna	mrna
TRINITY_DN10873_c0_g1_i14	Csa_5G622850	lncrna	mrna
TRINITY_DN10873_c0_g1_i14	Csa_5G622440	lncrna	mrna
TRINITY_DN10873_c0_g1_i14	Csa_5G137430	lncrna	mrna
TRINITY_DN10873_c0_g1_i14	Csa_5G608310	lncrna	mrna
TRINITY_DN10873_c0_g1_i14	Csa_5G003640	lncrna	mrna
TRINITY_DN10873_c0_g1_i14	Csa_5G157300	lncrna	mrna
TRINITY_DN10873_c0_g1_i14	Csa_5G314860	lncrna	mrna
TRINITY_DN10873_c0_g1_i14	Csa_5G650540	lncrna	mrna
TRINITY_DN10873_c0_g1_i14	Csa_5G643320	lncrna	mrna
TRINITY_DN10873_c0_g1_i14	Csa_5G628700	lncrna	mrna
TRINITY_DN10873_c0_g1_i14	Csa_5G140520	lncrna	mrna
TRINITY_DN10873_c0_g1_i14	Csa_5G223090	lncrna	mrna
TRINITY_DN10873_c0_g1_i14	Csa_5G385370	lncrna	mrna
TRINITY_DN10873_c0_g1_i14	Csa_5G624440	lncrna	mrna
TRINITY_DN10873_c0_g1_i14	Csa_5G643235	lncrna	mrna
TRINITY_DN10873_c0_g1_i14	Csa_5G630950	lncrna	mrna
TRINITY_DN10873_c0_g1_i14	Csa_5G165190	lncrna	mrna
TRINITY_DN10873_c0_g1_i14	Csa_5G174640	lncrna	mrna
TRINITY_DN10873_c0_g1_i14	Csa_5G642130	lncrna	mrna
TRINITY_DN10873_c0_g1_i14	Csa_5G450150	lncrna	mrna
TRINITY_DN10873_c0_g1_i14	Csa_5G146860	lncrna	mrna
TRINITY_DN10873_c0_g1_i14	Csa_5G164650	lncrna	mrna
TRINITY_DN10873_c0_g1_i14	Csa_1G004935	lncrna	mrna
TRINITY_DN10873_c0_g1_i14	Csa_1G467070	lncrna	mrna
TRINITY_DN10873_c0_g1_i14	Csa_1G422460	lncrna	mrna
TRINITY_DN10873_c0_g1_i14	Csa_1G230510	lncrna	mrna
TRINITY_DN10873_c0_g1_i14	Csa_1G659610	lncrna	mrna
TRINITY_DN10873_c0_g1_i14	Csa_1G004310	lncrna	mrna
TRINITY_DN10873_c0_g1_i14	Csa_1G088440	lncrna	mrna
TRINITY_DN10873_c0_g1_i14	Csa_1G005700	lncrna	mrna
TRINITY_DN10873_c0_g1_i14	Csa_1G298170	lncrna	mrna
TRINITY_DN10873_c0_g1_i14	Csa_1G533590	lncrna	mrna
TRINITY_DN10873_c0_g1_i14	Csa_1G024140	lncrna	mrna
TRINITY_DN10873_c0_g1_i14	Csa_1G062340	lncrna	mrna
TRINITY_DN10873_c0_g1_i14	Csa_1G032440	lncrna	mrna
TRINITY_DN10873_c0_g1_i14	Csa_1G150990	lncrna	mrna
TRINITY_DN10873_c0_g1_i14	Csa_1G294050	lncrna	mrna
TRINITY_DN10873_c0_g1_i14	Csa_1G062330	lncrna	mrna
TRINITY_DN10873_c0_g1_i14	Csa_1G537535	lncrna	mrna
TRINITY_DN10873_c0_g1_i14	Csa_1G554530	lncrna	mrna
TRINITY_DN10873_c0_g1_i14	Csa_1G013770	lncrna	mrna
TRINITY_DN10873_c0_g1_i14	Csa_1G613460	lncrna	mrna
TRINITY_DN10873_c0_g1_i14	Csa_1G046315	lncrna	mrna
TRINITY_DN10873_c0_g1_i14	Csa_1G065940	lncrna	mrna
TRINITY_DN10873_c0_g1_i14	Csa_1G039080	lncrna	mrna
TRINITY_DN10873_c0_g1_i14	Csa_1G265640	lncrna	mrna
TRINITY_DN10873_c0_g1_i14	Csa_1G612940	lncrna	mrna
TRINITY_DN10873_c0_g1_i14	Csa_1G207810	lncrna	mrna
TRINITY_DN10873_c0_g1_i14	Csa_6G336260	lncrna	mrna
TRINITY_DN10873_c0_g1_i14	Csa_6G516620	lncrna	mrna
TRINITY_DN10873_c0_g1_i14	Csa_6G502755	lncrna	mrna
TRINITY_DN10873_c0_g1_i14	Csa_6G489380	lncrna	mrna
TRINITY_DN10873_c0_g1_i14	Csa_6G511840	lncrna	mrna
TRINITY_DN10873_c0_g1_i14	Csa_6G298990	lncrna	mrna
TRINITY_DN10873_c0_g1_i14	Csa_6G522810	lncrna	mrna
TRINITY_DN10873_c0_g1_i14	Csa_6G004560	lncrna	mrna
TRINITY_DN10873_c0_g1_i14	Csa_6G524720	lncrna	mrna
TRINITY_DN10873_c0_g1_i14	Csa_6G059230	lncrna	mrna
TRINITY_DN10873_c0_g1_i14	Csa_6G078560	lncrna	mrna
TRINITY_DN10873_c0_g1_i14	Csa_6G516990	lncrna	mrna
TRINITY_DN10873_c0_g1_i14	Csa_6G407055	lncrna	mrna
TRINITY_DN10873_c0_g1_i14	Csa_6G005180	lncrna	mrna
TRINITY_DN10873_c0_g1_i14	Csa_6G147650	lncrna	mrna
TRINITY_DN10873_c0_g1_i14	Csa_6G237080	lncrna	mrna
TRINITY_DN10873_c0_g1_i14	Csa_6G486980	lncrna	mrna
TRINITY_DN10873_c0_g1_i14	Csa_6G005170	lncrna	mrna
TRINITY_DN10873_c0_g1_i14	Csa_6G526270	lncrna	mrna
TRINITY_DN10873_c0_g1_i14	Csa_6G401395	lncrna	mrna
TRINITY_DN10873_c0_g1_i14	Csa_6G084570	lncrna	mrna
TRINITY_DN10873_c0_g1_i14	Csa_6G344270	lncrna	mrna
TRINITY_DN10873_c0_g1_i14	Csa_6G516550	lncrna	mrna
TRINITY_DN10873_c0_g1_i14	Csa_6G504700	lncrna	mrna
TRINITY_DN10873_c0_g1_i14	Csa_6G522770	lncrna	mrna
TRINITY_DN10873_c0_g1_i14	Csa_6G154520	lncrna	mrna
TRINITY_DN10873_c0_g1_i14	Csa_6G338070	lncrna	mrna
TRINITY_DN10873_c0_g1_i14	Csa_6G416850	lncrna	mrna
TRINITY_DN10873_c0_g1_i14	Csa_6G358670	lncrna	mrna
TRINITY_DN10873_c0_g1_i14	Csa_6G179470	lncrna	mrna
TRINITY_DN10873_c0_g1_i14	Csa_6G424020	lncrna	mrna
TRINITY_DN10873_c0_g1_i14	Csa_6G000135	lncrna	mrna
TRINITY_DN10873_c0_g1_i14	Csa_6G002305	lncrna	mrna
TRINITY_DN10873_c0_g1_i14	Csa_6G520360	lncrna	mrna
TRINITY_DN10873_c0_g1_i14	Csa_2G407830	lncrna	mrna
TRINITY_DN10873_c0_g1_i14	Csa_2G307330	lncrna	mrna
TRINITY_DN10873_c0_g1_i14	Csa_2G173020	lncrna	mrna
TRINITY_DN10873_c0_g1_i14	Csa_2G223700	lncrna	mrna
TRINITY_DN10873_c0_g1_i14	Csa_2G234590	lncrna	mrna
TRINITY_DN10873_c0_g1_i14	Csa_2G007980	lncrna	mrna
TRINITY_DN10873_c0_g1_i14	Csa_2G421000	lncrna	mrna
TRINITY_DN10873_c0_g1_i14	Csa_2G271440	lncrna	mrna
TRINITY_DN10873_c0_g1_i14	Csa_2G372765	lncrna	mrna
TRINITY_DN10873_c0_g1_i14	Csa_2G062610	lncrna	mrna
TRINITY_DN10873_c0_g1_i14	Csa_2G034590	lncrna	mrna
TRINITY_DN10873_c0_g1_i14	Csa_2G382485	lncrna	mrna
TRINITY_DN10873_c0_g1_i14	Csa_2G000805	lncrna	mrna
TRINITY_DN10873_c0_g1_i14	Csa_2G384460	lncrna	mrna
TRINITY_DN10873_c0_g1_i14	Csa_2G360010	lncrna	mrna
TRINITY_DN10873_c0_g1_i14	Csa_2G349090	lncrna	mrna
TRINITY_DN10873_c0_g1_i14	Csa_2G213960	lncrna	mrna
TRINITY_DN10873_c0_g1_i14	Csa_2G384430	lncrna	mrna
TRINITY_DN10873_c0_g1_i14	Csa_2G377350	lncrna	mrna
TRINITY_DN10873_c0_g1_i14	Csa_2G068180	lncrna	mrna
TRINITY_DN10873_c0_g1_i14	Csa_2G408340	lncrna	mrna
TRINITY_DN10873_c0_g1_i14	Csa_2G383920	lncrna	mrna
TRINITY_DN10873_c0_g1_i14	Csa_2G009540	lncrna	mrna
TRINITY_DN10873_c0_g1_i14	Csa_2G365670	lncrna	mrna
TRINITY_DN10873_c0_g1_i14	Csa_2G416800	lncrna	mrna
TRINITY_DN10873_c0_g1_i14	Csa_2G000980	lncrna	mrna
TRINITY_DN10873_c0_g1_i14	Csa_2G078070	lncrna	mrna
TRINITY_DN10873_c0_g1_i14	Csa_2G369170	lncrna	mrna
TRINITY_DN10873_c0_g1_i14	Csa_2G007440	lncrna	mrna
TRINITY_DN10873_c0_g1_i14	Csa_2G000430	lncrna	mrna
TRINITY_DN10873_c0_g1_i14	Csa_7G452970	lncrna	mrna
TRINITY_DN10873_c0_g1_i14	Csa_7G109800	lncrna	mrna
TRINITY_DN10873_c0_g1_i14	Csa_7G057520	lncrna	mrna
TRINITY_DN10873_c0_g1_i14	Csa_7G398120	lncrna	mrna
TRINITY_DN10873_c0_g1_i14	Csa_7G326230	lncrna	mrna
TRINITY_DN10873_c0_g1_i14	Csa_7G398745	lncrna	mrna
TRINITY_DN10873_c0_g1_i14	Csa_7G041315	lncrna	mrna
TRINITY_DN10873_c0_g1_i14	Csa_7G407740	lncrna	mrna
TRINITY_DN10873_c0_g1_i14	Csa_7G428965	lncrna	mrna
TRINITY_DN10873_c0_g1_i14	Csa_7G392290	lncrna	mrna
TRINITY_DN10873_c0_g1_i14	Csa_7G450550	lncrna	mrna
TRINITY_DN10873_c0_g1_i14	Csa_7G037590	lncrna	mrna
TRINITY_DN10873_c0_g1_i14	Csa_7G448660	lncrna	mrna
TRINITY_DN10873_c0_g1_i14	Csa_7G201930	lncrna	mrna
TRINITY_DN10873_c0_g1_i14	Csa_7G018760	lncrna	mrna
TRINITY_DN10873_c0_g1_i14	Csa_7G075565	lncrna	mrna
TRINITY_DN10873_c0_g1_i14	Csa_7G434950	lncrna	mrna
TRINITY_DN10873_c0_g1_i14	Csa_7G321560	lncrna	mrna
TRINITY_DN10873_c0_g1_i14	Csa_7G219250	lncrna	mrna
TRINITY_DN10873_c0_g1_i14	Csa_7G274160	lncrna	mrna
TRINITY_DN10873_c0_g1_i14	Csa_7G207145	lncrna	mrna
TRINITY_DN10873_c0_g1_i14	Csa_7G433390	lncrna	mrna
TRINITY_DN10873_c0_g1_i14	Csa_7G027860	lncrna	mrna
TRINITY_DN10873_c0_g1_i14	Csa_7G085210	lncrna	mrna
TRINITY_DN10873_c0_g1_i14	Csa_7G043560	lncrna	mrna
TRINITY_DN10873_c0_g1_i14	Csa_7G056450	lncrna	mrna
TRINITY_DN10873_c0_g1_i14	Csa_7G010300	lncrna	mrna
TRINITY_DN10873_c0_g1_i14	Csa_7G336450	lncrna	mrna
TRINITY_DN10873_c0_g1_i14	Csa_7G197800	lncrna	mrna
TRINITY_DN10873_c0_g1_i14	Csa_7G234680	lncrna	mrna
TRINITY_DN10873_c0_g1_i14	Csa_7G236790	lncrna	mrna
TRINITY_DN10873_c0_g1_i14	Csa_3G141800	lncrna	mrna
TRINITY_DN10873_c0_g1_i14	Csa_3G134000	lncrna	mrna
TRINITY_DN10873_c0_g1_i14	Csa_3G251900	lncrna	mrna
TRINITY_DN10873_c0_g1_i14	Csa_3G653460	lncrna	mrna
TRINITY_DN10873_c0_g1_i14	Csa_3G912880	lncrna	mrna
TRINITY_DN10873_c0_g1_i14	Csa_3G444570	lncrna	mrna
TRINITY_DN10873_c0_g1_i14	Csa_3G077590	lncrna	mrna
TRINITY_DN10873_c0_g1_i14	Csa_3G814360	lncrna	mrna
TRINITY_DN10873_c0_g1_i14	Csa_3G073810	lncrna	mrna
TRINITY_DN10873_c0_g1_i14	Csa_3G418740	lncrna	mrna
TRINITY_DN10873_c0_g1_i14	Csa_3G036500	lncrna	mrna
TRINITY_DN10873_c0_g1_i14	Csa_3G042390	lncrna	mrna
TRINITY_DN10873_c0_g1_i14	Csa_3G144130	lncrna	mrna
TRINITY_DN10873_c0_g1_i14	Csa_3G002765	lncrna	mrna
TRINITY_DN10873_c0_g1_i14	Csa_3G154375	lncrna	mrna
TRINITY_DN10873_c0_g1_i14	Csa_3G238170	lncrna	mrna
TRINITY_DN10873_c0_g1_i14	Csa_3G064230	lncrna	mrna
TRINITY_DN10873_c0_g1_i14	Csa_3G179090	lncrna	mrna
TRINITY_DN10873_c0_g1_i14	Csa_3G851175	lncrna	mrna
TRINITY_DN10873_c0_g1_i14	Csa_3G166350	lncrna	mrna
TRINITY_DN10873_c0_g1_i14	Csa_3G118210	lncrna	mrna
TRINITY_DN10873_c0_g1_i14	Csa_3G813810	lncrna	mrna
TRINITY_DN10873_c0_g1_i14	Csa_3G858120	lncrna	mrna
TRINITY_DN10873_c0_g1_i14	Csa_3G011080	lncrna	mrna
TRINITY_DN10873_c0_g1_i14	Csa_3G142950	lncrna	mrna
TRINITY_DN10873_c0_g1_i14	Csa_3G064240	lncrna	mrna
TRINITY_DN10873_c0_g1_i14	Csa_3G017100	lncrna	mrna
TRINITY_DN10873_c0_g1_i14	Csa_3G229390	lncrna	mrna
TRINITY_DN10873_c0_g1_i14	Csa_3G002570	lncrna	mrna
TRINITY_DN10873_c0_g1_i14	Csa_3G175590	lncrna	mrna
TRINITY_DN10873_c0_g1_i14	Csa_3G131980	lncrna	mrna
TRINITY_DN10873_c0_g1_i14	Csa_3G011690	lncrna	mrna
TRINITY_DN10873_c0_g1_i14	Csa_3G128905	lncrna	mrna
TRINITY_DN10873_c0_g1_i14	Csa_3G398920	lncrna	mrna
TRINITY_DN10873_c0_g1_i14	Csa_3G601020	lncrna	mrna
TRINITY_DN10873_c0_g1_i14	Csa_3G645890	lncrna	mrna
TRINITY_DN10873_c0_g1_i14	Csa_3G765060	lncrna	mrna
TRINITY_DN10873_c0_g1_i14	Csa_3G415120	lncrna	mrna
TRINITY_DN10873_c0_g1_i14	Csa_3G009540	lncrna	mrna
TRINITY_DN10873_c0_g1_i14	Csa_3G119750	lncrna	mrna
TRINITY_DN10873_c0_g1_i14	Csa_3G134910	lncrna	mrna
TRINITY_DN10873_c0_g1_i14	Csa_3G636990	lncrna	mrna
TRINITY_DN10873_c0_g1_i14	Csa_3G843840	lncrna	mrna
TRINITY_DN10873_c0_g1_i14	Csa_3G183360	lncrna	mrna
TRINITY_DN10873_c0_g1_i14	Csa_3G781600	lncrna	mrna
TRINITY_DN10873_c0_g1_i14	Csa_3G033730	lncrna	mrna
TRINITY_DN10873_c0_g1_i14	Csa_3G126860	lncrna	mrna
TRINITY_DN10873_c0_g1_i14	Csa_3G646660	lncrna	mrna
TRINITY_DN10873_c0_g1_i14	Csa_3G687230	lncrna	mrna
TRINITY_DN10873_c0_g1_i14	Csa_3G734945	lncrna	mrna
TRINITY_DN10873_c0_g1_i14	Csa_3G627660	lncrna	mrna
TRINITY_DN10873_c0_g1_i14	Csa_3G128915	lncrna	mrna
TRINITY_DN10873_c0_g1_i14	Csa_3G760540	lncrna	mrna
TRINITY_DN10873_c0_g1_i14	Csa_3G640550	lncrna	mrna
TRINITY_DN10873_c0_g1_i14	Csa_3G849950	lncrna	mrna
TRINITY_DN10873_c0_g1_i14	Csa_3G902220	lncrna	mrna
TRINITY_DN10873_c0_g1_i14	Csa_3G081365	lncrna	mrna
TRINITY_DN10873_c0_g1_i14	Csa_4G009370	lncrna	mrna
TRINITY_DN10873_c0_g1_i14	Csa_4G297450	lncrna	mrna
TRINITY_DN10873_c0_g1_i14	Csa_4G539600	lncrna	mrna
TRINITY_DN10873_c0_g1_i14	Csa_4G642400	lncrna	mrna
TRINITY_DN10873_c0_g1_i14	Csa_4G062370	lncrna	mrna
TRINITY_DN10873_c0_g1_i14	Csa_4G012450	lncrna	mrna
TRINITY_DN10873_c0_g1_i14	Csa_4G025092	lncrna	mrna
TRINITY_DN10873_c0_g1_i14	Csa_4G297540	lncrna	mrna
TRINITY_DN10873_c0_g1_i14	Csa_4G187840	lncrna	mrna
TRINITY_DN10873_c0_g1_i14	Csa_4G045000	lncrna	mrna
TRINITY_DN10873_c0_g1_i14	Csa_4G646160	lncrna	mrna
TRINITY_DN10873_c0_g1_i14	Csa_4G179080	lncrna	mrna
TRINITY_DN10873_c0_g1_i14	Csa_4G499280	lncrna	mrna
TRINITY_DN10873_c0_g1_i14	Csa_4G114250	lncrna	mrna
TRINITY_DN10873_c0_g1_i14	Csa_4G618500	lncrna	mrna
TRINITY_DN10873_c0_g1_i14	Csa_4G113160	lncrna	mrna
TRINITY_DN10873_c0_g1_i14	Csa_4G083565	lncrna	mrna
TRINITY_DN10873_c0_g1_i14	Csa_4G187320	lncrna	mrna
TRINITY_DN10873_c0_g1_i14	Csa_4G006510	lncrna	mrna
TRINITY_DN10873_c0_g1_i14	Csa_4G304830	lncrna	mrna
TRINITY_DN10873_c0_g1_i14	Csa_4G296870	lncrna	mrna
TRINITY_DN10873_c0_g1_i14	Csa_4G064640	lncrna	mrna
TRINITY_DN10873_c0_g1_i14	Csa_4G279855	lncrna	mrna
TRINITY_DN10873_c0_g1_i14	Csa_4G641620	lncrna	mrna
TRINITY_DN10873_c0_g1_i14	Csa_4G006290	lncrna	mrna
TRINITY_DN10873_c0_g1_i14	Csa_4G056705	lncrna	mrna
TRINITY_DN10873_c0_g1_i14	Csa_4G620620	lncrna	mrna
TRINITY_DN10873_c0_g1_i14	Csa_4G575870	lncrna	mrna
TRINITY_DN10873_c0_g1_i14	Csa_4G297460	lncrna	mrna
TRINITY_DN10873_c0_g1_i14	Csa_4G556180	lncrna	mrna
TRINITY_DN10873_c0_g1_i14	Csa_4G499295	lncrna	mrna
TRINITY_DN10873_c0_g1_i14	Csa_4G297470	lncrna	mrna
TRINITY_DN10873_c0_g1_i14	Csa_4G179115	lncrna	mrna
TRINITY_DN10873_c0_g1_i14	Csa_4G642350	lncrna	mrna
TRINITY_DN10873_c0_g1_i18	Csa_5G182765	lncrna	mrna
TRINITY_DN10873_c0_g1_i18	Csa_5G266880	lncrna	mrna
TRINITY_DN10873_c0_g1_i18	Csa_5G416260	lncrna	mrna
TRINITY_DN10873_c0_g1_i18	Csa_5G288090	lncrna	mrna
TRINITY_DN10873_c0_g1_i18	Csa_5G537530	lncrna	mrna
TRINITY_DN10873_c0_g1_i18	Csa_5G308790	lncrna	mrna
TRINITY_DN10873_c0_g1_i18	Csa_5G648730	lncrna	mrna
TRINITY_DN10873_c0_g1_i18	Csa_5G167020	lncrna	mrna
TRINITY_DN10873_c0_g1_i18	Csa_5G387420	lncrna	mrna
TRINITY_DN10873_c0_g1_i18	Csa_5G180315	lncrna	mrna
TRINITY_DN10873_c0_g1_i18	Csa_5G468980	lncrna	mrna
TRINITY_DN10873_c0_g1_i18	Csa_5G256690	lncrna	mrna
TRINITY_DN10873_c0_g1_i18	Csa_5G374720	lncrna	mrna
TRINITY_DN10873_c0_g1_i18	Csa_5G505800	lncrna	mrna
TRINITY_DN10873_c0_g1_i18	Csa_5G616910	lncrna	mrna
TRINITY_DN10873_c0_g1_i18	Csa_5G590180	lncrna	mrna
TRINITY_DN10873_c0_g1_i18	Csa_5G631490	lncrna	mrna
TRINITY_DN10873_c0_g1_i18	Csa_5G582740	lncrna	mrna
TRINITY_DN10873_c0_g1_i18	Csa_5G457780	lncrna	mrna
TRINITY_DN10873_c0_g1_i18	Csa_5G622850	lncrna	mrna
TRINITY_DN10873_c0_g1_i18	Csa_5G622440	lncrna	mrna
TRINITY_DN10873_c0_g1_i18	Csa_5G537010	lncrna	mrna
TRINITY_DN10873_c0_g1_i18	Csa_5G285040	lncrna	mrna
TRINITY_DN10873_c0_g1_i18	Csa_5G161860	lncrna	mrna
TRINITY_DN10873_c0_g1_i18	Csa_5G549160	lncrna	mrna
TRINITY_DN10873_c0_g1_i18	Csa_5G589970	lncrna	mrna
TRINITY_DN10873_c0_g1_i18	Csa_5G002040	lncrna	mrna
TRINITY_DN10873_c0_g1_i18	Csa_5G171750	lncrna	mrna
TRINITY_DN10873_c0_g1_i18	Csa_5G623570	lncrna	mrna
TRINITY_DN10873_c0_g1_i18	Csa_5G138510	lncrna	mrna
TRINITY_DN10873_c0_g1_i18	Csa_5G189940	lncrna	mrna
TRINITY_DN10873_c0_g1_i18	Csa_5G643320	lncrna	mrna
TRINITY_DN10873_c0_g1_i18	Csa_5G611020	lncrna	mrna
TRINITY_DN10873_c0_g1_i18	Csa_5G198160	lncrna	mrna
TRINITY_DN10873_c0_g1_i18	Csa_5G375760	lncrna	mrna
TRINITY_DN10873_c0_g1_i18	Csa_5G292260	lncrna	mrna
TRINITY_DN10873_c0_g1_i18	Csa_5G182080	lncrna	mrna
TRINITY_DN10873_c0_g1_i18	Csa_5G623410	lncrna	mrna
TRINITY_DN10873_c0_g1_i18	Csa_5G453710	lncrna	mrna
TRINITY_DN10873_c0_g1_i18	Csa_5G181460	lncrna	mrna
TRINITY_DN10873_c0_g1_i18	Csa_5G157925	lncrna	mrna
TRINITY_DN10873_c0_g1_i18	Csa_5G162640	lncrna	mrna
TRINITY_DN10873_c0_g1_i18	Csa_5G011760	lncrna	mrna
TRINITY_DN10873_c0_g1_i18	Csa_5G496490	lncrna	mrna
TRINITY_DN10873_c0_g1_i18	Csa_5G175840	lncrna	mrna
TRINITY_DN10873_c0_g1_i18	Csa_5G187880	lncrna	mrna
TRINITY_DN10873_c0_g1_i18	Csa_5G598070	lncrna	mrna
TRINITY_DN10873_c0_g1_i18	Csa_5G484660	lncrna	mrna
TRINITY_DN10873_c0_g1_i18	Csa_5G160210	lncrna	mrna
TRINITY_DN10873_c0_g1_i18	Csa_5G114620	lncrna	mrna
TRINITY_DN10873_c0_g1_i18	Csa_5G011670	lncrna	mrna
TRINITY_DN10873_c0_g1_i18	Csa_5G174640	lncrna	mrna
TRINITY_DN10873_c0_g1_i18	Csa_5G583330	lncrna	mrna
TRINITY_DN10873_c0_g1_i18	Csa_5G044000	lncrna	mrna
TRINITY_DN10873_c0_g1_i18	Csa_5G146880	lncrna	mrna
TRINITY_DN10873_c0_g1_i18	Csa_5G579565	lncrna	mrna
TRINITY_DN10873_c0_g1_i18	Csa_5G207930	lncrna	mrna
TRINITY_DN10873_c0_g1_i18	Csa_5G152900	lncrna	mrna
TRINITY_DN10873_c0_g1_i18	Csa_5G597490	lncrna	mrna
TRINITY_DN10873_c0_g1_i18	Csa_5G409665	lncrna	mrna
TRINITY_DN10873_c0_g1_i18	Csa_5G649345	lncrna	mrna
TRINITY_DN10873_c0_g1_i18	Csa_5G570940	lncrna	mrna
TRINITY_DN10873_c0_g1_i18	Csa_5G642130	lncrna	mrna
TRINITY_DN10873_c0_g1_i18	Csa_5G599860	lncrna	mrna
TRINITY_DN10873_c0_g1_i18	Csa_5G627100	lncrna	mrna
TRINITY_DN10873_c0_g1_i18	Csa_5G139040	lncrna	mrna
TRINITY_DN10873_c0_g1_i18	Csa_5G420300	lncrna	mrna
TRINITY_DN10873_c0_g1_i18	Csa_5G037437	lncrna	mrna
TRINITY_DN10873_c0_g1_i18	Csa_1G004935	lncrna	mrna
TRINITY_DN10873_c0_g1_i18	Csa_1G467070	lncrna	mrna
TRINITY_DN10873_c0_g1_i18	Csa_1G696520	lncrna	mrna
TRINITY_DN10873_c0_g1_i18	Csa_1G701940	lncrna	mrna
TRINITY_DN10873_c0_g1_i18	Csa_1G366970	lncrna	mrna
TRINITY_DN10873_c0_g1_i18	Csa_1G077200	lncrna	mrna
TRINITY_DN10873_c0_g1_i18	Csa_1G060780	lncrna	mrna
TRINITY_DN10873_c0_g1_i18	Csa_1G103270	lncrna	mrna
TRINITY_DN10873_c0_g1_i18	Csa_1G002150	lncrna	mrna
TRINITY_DN10873_c0_g1_i18	Csa_1G423130	lncrna	mrna
TRINITY_DN10873_c0_g1_i18	Csa_1G659610	lncrna	mrna
TRINITY_DN10873_c0_g1_i18	Csa_1G045810	lncrna	mrna
TRINITY_DN10873_c0_g1_i18	Csa_1G703050	lncrna	mrna
TRINITY_DN10873_c0_g1_i18	Csa_1G005760	lncrna	mrna
TRINITY_DN10873_c0_g1_i18	Csa_1G571840	lncrna	mrna
TRINITY_DN10873_c0_g1_i18	Csa_1G071810	lncrna	mrna
TRINITY_DN10873_c0_g1_i18	Csa_1G570180	lncrna	mrna
TRINITY_DN10873_c0_g1_i18	Csa_1G629750	lncrna	mrna
TRINITY_DN10873_c0_g1_i18	Csa_1G073720	lncrna	mrna
TRINITY_DN10873_c0_g1_i18	Csa_1G014350	lncrna	mrna
TRINITY_DN10873_c0_g1_i18	Csa_1G028060	lncrna	mrna
TRINITY_DN10873_c0_g1_i18	Csa_1G007840	lncrna	mrna
TRINITY_DN10873_c0_g1_i18	Csa_1G263450	lncrna	mrna
TRINITY_DN10873_c0_g1_i18	Csa_1G533430	lncrna	mrna
TRINITY_DN10873_c0_g1_i18	Csa_1G654845	lncrna	mrna
TRINITY_DN10873_c0_g1_i18	Csa_1G610770	lncrna	mrna
TRINITY_DN10873_c0_g1_i18	Csa_1G240600	lncrna	mrna
TRINITY_DN10873_c0_g1_i18	Csa_1G066540	lncrna	mrna
TRINITY_DN10873_c0_g1_i18	Csa_1G298170	lncrna	mrna
TRINITY_DN10873_c0_g1_i18	Csa_1G119900	lncrna	mrna
TRINITY_DN10873_c0_g1_i18	Csa_1G070070	lncrna	mrna
TRINITY_DN10873_c0_g1_i18	Csa_1G225400	lncrna	mrna
TRINITY_DN10873_c0_g1_i18	Csa_1G126060	lncrna	mrna
TRINITY_DN10873_c0_g1_i18	Csa_1G109360	lncrna	mrna
TRINITY_DN10873_c0_g1_i18	Csa_1G616350	lncrna	mrna
TRINITY_DN10873_c0_g1_i18	Csa_1G533590	lncrna	mrna
TRINITY_DN10873_c0_g1_i18	Csa_1G024140	lncrna	mrna
TRINITY_DN10873_c0_g1_i18	Csa_1G014310	lncrna	mrna
TRINITY_DN10873_c0_g1_i18	Csa_1G059210	lncrna	mrna
TRINITY_DN10873_c0_g1_i18	Csa_1G597080	lncrna	mrna
TRINITY_DN10873_c0_g1_i18	Csa_1G062340	lncrna	mrna
TRINITY_DN10873_c0_g1_i18	Csa_1G250140	lncrna	mrna
TRINITY_DN10873_c0_g1_i18	Csa_1G600840	lncrna	mrna
TRINITY_DN10873_c0_g1_i18	Csa_1G294050	lncrna	mrna
TRINITY_DN10873_c0_g1_i18	Csa_1G196245	lncrna	mrna
TRINITY_DN10873_c0_g1_i18	Csa_1G015880	lncrna	mrna
TRINITY_DN10873_c0_g1_i18	Csa_1G050470	lncrna	mrna
TRINITY_DN10873_c0_g1_i18	Csa_1G004080	lncrna	mrna
TRINITY_DN10873_c0_g1_i18	Csa_1G495250	lncrna	mrna
TRINITY_DN10873_c0_g1_i18	Csa_1G294070	lncrna	mrna
TRINITY_DN10873_c0_g1_i18	Csa_1G589100	lncrna	mrna
TRINITY_DN10873_c0_g1_i18	Csa_1G040000	lncrna	mrna
TRINITY_DN10873_c0_g1_i18	Csa_1G062330	lncrna	mrna
TRINITY_DN10873_c0_g1_i18	Csa_1G212850	lncrna	mrna
TRINITY_DN10873_c0_g1_i18	Csa_1G611800	lncrna	mrna
TRINITY_DN10873_c0_g1_i18	Csa_1G574930	lncrna	mrna
TRINITY_DN10873_c0_g1_i18	Csa_1G123470	lncrna	mrna
TRINITY_DN10873_c0_g1_i18	Csa_1G045850	lncrna	mrna
TRINITY_DN10873_c0_g1_i18	Csa_1G031780	lncrna	mrna
TRINITY_DN10873_c0_g1_i18	Csa_1G574990	lncrna	mrna
TRINITY_DN10873_c0_g1_i18	Csa_1G470360	lncrna	mrna
TRINITY_DN10873_c0_g1_i18	Csa_1G042935	lncrna	mrna
TRINITY_DN10873_c0_g1_i18	Csa_1G696530	lncrna	mrna
TRINITY_DN10873_c0_g1_i18	Csa_1G554530	lncrna	mrna
TRINITY_DN10873_c0_g1_i18	Csa_1G480690	lncrna	mrna
TRINITY_DN10873_c0_g1_i18	Csa_1G050440	lncrna	mrna
TRINITY_DN10873_c0_g1_i18	Csa_1G132090	lncrna	mrna
TRINITY_DN10873_c0_g1_i18	Csa_1G173150	lncrna	mrna
TRINITY_DN10873_c0_g1_i18	Csa_1G169980	lncrna	mrna
TRINITY_DN10873_c0_g1_i18	Csa_1G013770	lncrna	mrna
TRINITY_DN10873_c0_g1_i18	Csa_1G163110	lncrna	mrna
TRINITY_DN10873_c0_g1_i18	Csa_1G025240	lncrna	mrna
TRINITY_DN10873_c0_g1_i18	Csa_1G046305	lncrna	mrna
TRINITY_DN10873_c0_g1_i18	Csa_1G089480	lncrna	mrna
TRINITY_DN10873_c0_g1_i18	Csa_1G004360	lncrna	mrna
TRINITY_DN10873_c0_g1_i18	Csa_1G223630	lncrna	mrna
TRINITY_DN10873_c0_g1_i18	Csa_1G524670	lncrna	mrna
TRINITY_DN10873_c0_g1_i18	Csa_1G613460	lncrna	mrna
TRINITY_DN10873_c0_g1_i18	Csa_1G178240	lncrna	mrna
TRINITY_DN10873_c0_g1_i18	Csa_1G467160	lncrna	mrna
TRINITY_DN10873_c0_g1_i18	Csa_1G031900	lncrna	mrna
TRINITY_DN10873_c0_g1_i18	Csa_1G689630	lncrna	mrna
TRINITY_DN10873_c0_g1_i18	Csa_1G189180	lncrna	mrna
TRINITY_DN10873_c0_g1_i18	Csa_1G166790	lncrna	mrna
TRINITY_DN10873_c0_g1_i18	Csa_1G467130	lncrna	mrna
TRINITY_DN10873_c0_g1_i18	Csa_1G268300	lncrna	mrna
TRINITY_DN10873_c0_g1_i18	Csa_1G701200	lncrna	mrna
TRINITY_DN10873_c0_g1_i18	Csa_1G039080	lncrna	mrna
TRINITY_DN10873_c0_g1_i18	Csa_1G084850	lncrna	mrna
TRINITY_DN10873_c0_g1_i18	Csa_1G004970	lncrna	mrna
TRINITY_DN10873_c0_g1_i18	Csa_1G060260	lncrna	mrna
TRINITY_DN10873_c0_g1_i18	Csa_1G527890	lncrna	mrna
TRINITY_DN10873_c0_g1_i18	Csa_1G039190	lncrna	mrna
TRINITY_DN10873_c0_g1_i18	Csa_6G186360	lncrna	mrna
TRINITY_DN10873_c0_g1_i18	Csa_6G490800	lncrna	mrna
TRINITY_DN10873_c0_g1_i18	Csa_6G052060	lncrna	mrna
TRINITY_DN10873_c0_g1_i18	Csa_6G495830	lncrna	mrna
TRINITY_DN10873_c0_g1_i18	Csa_6G285220	lncrna	mrna
TRINITY_DN10873_c0_g1_i18	Csa_6G107915	lncrna	mrna
TRINITY_DN10873_c0_g1_i18	Csa_6G358150	lncrna	mrna
TRINITY_DN10873_c0_g1_i18	Csa_6G016975	lncrna	mrna
TRINITY_DN10873_c0_g1_i18	Csa_6G336260	lncrna	mrna
TRINITY_DN10873_c0_g1_i18	Csa_6G124180	lncrna	mrna
TRINITY_DN10873_c0_g1_i18	Csa_6G511840	lncrna	mrna
TRINITY_DN10873_c0_g1_i18	Csa_6G058200	lncrna	mrna
TRINITY_DN10873_c0_g1_i18	Csa_6G330980	lncrna	mrna
TRINITY_DN10873_c0_g1_i18	Csa_6G074605	lncrna	mrna
TRINITY_DN10873_c0_g1_i18	Csa_6G493860	lncrna	mrna
TRINITY_DN10873_c0_g1_i18	Csa_6G006860	lncrna	mrna
TRINITY_DN10873_c0_g1_i18	Csa_6G106810	lncrna	mrna
TRINITY_DN10873_c0_g1_i18	Csa_6G059230	lncrna	mrna
TRINITY_DN10873_c0_g1_i18	Csa_6G111940	lncrna	mrna
TRINITY_DN10873_c0_g1_i18	Csa_6G495050	lncrna	mrna
TRINITY_DN10873_c0_g1_i18	Csa_6G152910	lncrna	mrna
TRINITY_DN10873_c0_g1_i18	Csa_6G112490	lncrna	mrna
TRINITY_DN10873_c0_g1_i18	Csa_6G524040	lncrna	mrna
TRINITY_DN10873_c0_g1_i18	Csa_6G169330	lncrna	mrna
TRINITY_DN10873_c0_g1_i18	Csa_6G235830	lncrna	mrna
TRINITY_DN10873_c0_g1_i18	Csa_6G303800	lncrna	mrna
TRINITY_DN10873_c0_g1_i18	Csa_6G410000	lncrna	mrna
TRINITY_DN10873_c0_g1_i18	Csa_6G484550	lncrna	mrna
TRINITY_DN10873_c0_g1_i18	Csa_6G301590	lncrna	mrna
TRINITY_DN10873_c0_g1_i18	Csa_6G325410	lncrna	mrna
TRINITY_DN10873_c0_g1_i18	Csa_6G005180	lncrna	mrna
TRINITY_DN10873_c0_g1_i18	Csa_6G484010	lncrna	mrna
TRINITY_DN10873_c0_g1_i18	Csa_6G002340	lncrna	mrna
TRINITY_DN10873_c0_g1_i18	Csa_6G223510	lncrna	mrna
TRINITY_DN10873_c0_g1_i18	Csa_6G039145	lncrna	mrna
TRINITY_DN10873_c0_g1_i18	Csa_6G025440	lncrna	mrna
TRINITY_DN10873_c0_g1_i18	Csa_6G126270	lncrna	mrna
TRINITY_DN10873_c0_g1_i18	Csa_6G002320	lncrna	mrna
TRINITY_DN10873_c0_g1_i18	Csa_6G112460	lncrna	mrna
TRINITY_DN10873_c0_g1_i18	Csa_6G401395	lncrna	mrna
TRINITY_DN10873_c0_g1_i18	Csa_6G504425	lncrna	mrna
TRINITY_DN10873_c0_g1_i18	Csa_6G022365	lncrna	mrna
TRINITY_DN10873_c0_g1_i18	Csa_6G487730	lncrna	mrna
TRINITY_DN10873_c0_g1_i18	Csa_6G439940	lncrna	mrna
TRINITY_DN10873_c0_g1_i18	Csa_6G067960	lncrna	mrna
TRINITY_DN10873_c0_g1_i18	Csa_6G507165	lncrna	mrna
TRINITY_DN10873_c0_g1_i18	Csa_6G410610	lncrna	mrna
TRINITY_DN10873_c0_g1_i18	Csa_6G042390	lncrna	mrna
TRINITY_DN10873_c0_g1_i18	Csa_6G504700	lncrna	mrna
TRINITY_DN10873_c0_g1_i18	Csa_6G513690	lncrna	mrna
TRINITY_DN10873_c0_g1_i18	Csa_6G169910	lncrna	mrna
TRINITY_DN10873_c0_g1_i18	Csa_6G004510	lncrna	mrna
TRINITY_DN10873_c0_g1_i18	Csa_6G517030	lncrna	mrna
TRINITY_DN10873_c0_g1_i18	Csa_6G426890	lncrna	mrna
TRINITY_DN10873_c0_g1_i18	Csa_6G518090	lncrna	mrna
TRINITY_DN10873_c0_g1_i18	Csa_6G106770	lncrna	mrna
TRINITY_DN10873_c0_g1_i18	Csa_6G309440	lncrna	mrna
TRINITY_DN10873_c0_g1_i18	Csa_6G318690	lncrna	mrna
TRINITY_DN10873_c0_g1_i18	Csa_6G151800	lncrna	mrna
TRINITY_DN10873_c0_g1_i18	Csa_6G493320	lncrna	mrna
TRINITY_DN10873_c0_g1_i18	Csa_6G383550	lncrna	mrna
TRINITY_DN10873_c0_g1_i18	Csa_6G518910	lncrna	mrna
TRINITY_DN10873_c0_g1_i18	Csa_6G011050	lncrna	mrna
TRINITY_DN10873_c0_g1_i18	Csa_6G416850	lncrna	mrna
TRINITY_DN10873_c0_g1_i18	Csa_6G520260	lncrna	mrna
TRINITY_DN10873_c0_g1_i18	Csa_6G358670	lncrna	mrna
TRINITY_DN10873_c0_g1_i18	Csa_6G352870	lncrna	mrna
TRINITY_DN10873_c0_g1_i18	Csa_6G000050	lncrna	mrna
TRINITY_DN10873_c0_g1_i18	Csa_6G513540	lncrna	mrna
TRINITY_DN10873_c0_g1_i18	Csa_6G014890	lncrna	mrna
TRINITY_DN10873_c0_g1_i18	Csa_6G401350	lncrna	mrna
TRINITY_DN10873_c0_g1_i18	Csa_6G095330	lncrna	mrna
TRINITY_DN10873_c0_g1_i18	Csa_6G510250	lncrna	mrna
TRINITY_DN10873_c0_g1_i18	Csa_6G504540	lncrna	mrna
TRINITY_DN10873_c0_g1_i18	Csa_6G358690	lncrna	mrna
TRINITY_DN10873_c0_g1_i18	Csa_6G526480	lncrna	mrna
TRINITY_DN10873_c0_g1_i18	Csa_6G520360	lncrna	mrna
TRINITY_DN10873_c0_g1_i18	Csa_6G484020	lncrna	mrna
TRINITY_DN10873_c0_g1_i18	Csa_6G516710	lncrna	mrna
TRINITY_DN10873_c0_g1_i18	Csa_2G407830	lncrna	mrna
TRINITY_DN10873_c0_g1_i18	Csa_2G370480	lncrna	mrna
TRINITY_DN10873_c0_g1_i18	Csa_2G173020	lncrna	mrna
TRINITY_DN10873_c0_g1_i18	Csa_2G378515	lncrna	mrna
TRINITY_DN10873_c0_g1_i18	Csa_2G060510	lncrna	mrna
TRINITY_DN10873_c0_g1_i18	Csa_2G234590	lncrna	mrna
TRINITY_DN10873_c0_g1_i18	Csa_2G007980	lncrna	mrna
TRINITY_DN10873_c0_g1_i18	Csa_2G015600	lncrna	mrna
TRINITY_DN10873_c0_g1_i18	Csa_2G376810	lncrna	mrna
TRINITY_DN10873_c0_g1_i18	Csa_2G354790	lncrna	mrna
TRINITY_DN10873_c0_g1_i18	Csa_2G006030	lncrna	mrna
TRINITY_DN10873_c0_g1_i18	Csa_2G173040	lncrna	mrna
TRINITY_DN10873_c0_g1_i18	Csa_2G074215	lncrna	mrna
TRINITY_DN10873_c0_g1_i18	Csa_2G010350	lncrna	mrna
TRINITY_DN10873_c0_g1_i18	Csa_2G379910	lncrna	mrna
TRINITY_DN10873_c0_g1_i18	Csa_2G075350	lncrna	mrna
TRINITY_DN10873_c0_g1_i18	Csa_2G062640	lncrna	mrna
TRINITY_DN10873_c0_g1_i18	Csa_2G374610	lncrna	mrna
TRINITY_DN10873_c0_g1_i18	Csa_2G385050	lncrna	mrna
TRINITY_DN10873_c0_g1_i18	Csa_2G247040	lncrna	mrna
TRINITY_DN10873_c0_g1_i18	Csa_2G233000	lncrna	mrna
TRINITY_DN10873_c0_g1_i18	Csa_2G354010	lncrna	mrna
TRINITY_DN10873_c0_g1_i18	Csa_2G252060	lncrna	mrna
TRINITY_DN10873_c0_g1_i18	Csa_2G376850	lncrna	mrna
TRINITY_DN10873_c0_g1_i18	Csa_2G270760	lncrna	mrna
TRINITY_DN10873_c0_g1_i18	Csa_2G370415	lncrna	mrna
TRINITY_DN10873_c0_g1_i18	Csa_2G285380	lncrna	mrna
TRINITY_DN10873_c0_g1_i18	Csa_2G228400	lncrna	mrna
TRINITY_DN10873_c0_g1_i18	Csa_2G119370	lncrna	mrna
TRINITY_DN10873_c0_g1_i18	Csa_2G093810	lncrna	mrna
TRINITY_DN10873_c0_g1_i18	Csa_2G302310	lncrna	mrna
TRINITY_DN10873_c0_g1_i18	Csa_2G357310	lncrna	mrna
TRINITY_DN10873_c0_g1_i18	Csa_2G445770	lncrna	mrna
TRINITY_DN10873_c0_g1_i18	Csa_2G036070	lncrna	mrna
TRINITY_DN10873_c0_g1_i18	Csa_2G176180	lncrna	mrna
TRINITY_DN10873_c0_g1_i18	Csa_2G145870	lncrna	mrna
TRINITY_DN10873_c0_g1_i18	Csa_2G384430	lncrna	mrna
TRINITY_DN10873_c0_g1_i18	Csa_2G408340	lncrna	mrna
TRINITY_DN10873_c0_g1_i18	Csa_2G325960	lncrna	mrna
TRINITY_DN10873_c0_g1_i18	Csa_2G034770	lncrna	mrna
TRINITY_DN10873_c0_g1_i18	Csa_2G010150	lncrna	mrna
TRINITY_DN10873_c0_g1_i18	Csa_2G091790	lncrna	mrna
TRINITY_DN10873_c0_g1_i18	Csa_2G025690	lncrna	mrna
TRINITY_DN10873_c0_g1_i18	Csa_2G034740	lncrna	mrna
TRINITY_DN10873_c0_g1_i18	Csa_2G009355	lncrna	mrna
TRINITY_DN10873_c0_g1_i18	Csa_2G302050	lncrna	mrna
TRINITY_DN10873_c0_g1_i18	Csa_2G149480	lncrna	mrna
TRINITY_DN10873_c0_g1_i18	Csa_2G298320	lncrna	mrna
TRINITY_DN10873_c0_g1_i18	Csa_2G005300	lncrna	mrna
TRINITY_DN10873_c0_g1_i18	Csa_2G008760	lncrna	mrna
TRINITY_DN10873_c0_g1_i18	Csa_2G363550	lncrna	mrna
TRINITY_DN10873_c0_g1_i18	Csa_2G408350	lncrna	mrna
TRINITY_DN10873_c0_g1_i18	Csa_2G285930	lncrna	mrna
TRINITY_DN10873_c0_g1_i18	Csa_2G005290	lncrna	mrna
TRINITY_DN10873_c0_g1_i18	Csa_2G078070	lncrna	mrna
TRINITY_DN10873_c0_g1_i18	Csa_2G151580	lncrna	mrna
TRINITY_DN10873_c0_g1_i18	Csa_2G406080	lncrna	mrna
TRINITY_DN10873_c0_g1_i18	Csa_2G075460	lncrna	mrna
TRINITY_DN10873_c0_g1_i18	Csa_2G079910	lncrna	mrna
TRINITY_DN10873_c0_g1_i18	Csa_2G369180	lncrna	mrna
TRINITY_DN10873_c0_g1_i18	Csa_2G406110	lncrna	mrna
TRINITY_DN10873_c0_g1_i18	Csa_7G098750	lncrna	mrna
TRINITY_DN10873_c0_g1_i18	Csa_7G212655	lncrna	mrna
TRINITY_DN10873_c0_g1_i18	Csa_7G452970	lncrna	mrna
TRINITY_DN10873_c0_g1_i18	Csa_7G257330	lncrna	mrna
TRINITY_DN10873_c0_g1_i18	Csa_7G336510	lncrna	mrna
TRINITY_DN10873_c0_g1_i18	Csa_7G169580	lncrna	mrna
TRINITY_DN10873_c0_g1_i18	Csa_7G428920	lncrna	mrna
TRINITY_DN10873_c0_g1_i18	Csa_7G407540	lncrna	mrna
TRINITY_DN10873_c0_g1_i18	Csa_7G374610	lncrna	mrna
TRINITY_DN10873_c0_g1_i18	Csa_7G398120	lncrna	mrna
TRINITY_DN10873_c0_g1_i18	Csa_7G281400	lncrna	mrna
TRINITY_DN10873_c0_g1_i18	Csa_7G133920	lncrna	mrna
TRINITY_DN10873_c0_g1_i18	Csa_7G291190	lncrna	mrna
TRINITY_DN10873_c0_g1_i18	Csa_7G103790	lncrna	mrna
TRINITY_DN10873_c0_g1_i18	Csa_7G398130	lncrna	mrna
TRINITY_DN10873_c0_g1_i18	Csa_7G109300	lncrna	mrna
TRINITY_DN10873_c0_g1_i18	Csa_7G446910	lncrna	mrna
TRINITY_DN10873_c0_g1_i18	Csa_7G043650	lncrna	mrna
TRINITY_DN10873_c0_g1_i18	Csa_7G446890	lncrna	mrna
TRINITY_DN10873_c0_g1_i18	Csa_7G067420	lncrna	mrna
TRINITY_DN10873_c0_g1_i18	Csa_7G037590	lncrna	mrna
TRINITY_DN10873_c0_g1_i18	Csa_7G111310	lncrna	mrna
TRINITY_DN10873_c0_g1_i18	Csa_7G111300	lncrna	mrna
TRINITY_DN10873_c0_g1_i18	Csa_7G201930	lncrna	mrna
TRINITY_DN10873_c0_g1_i18	Csa_7G325170	lncrna	mrna
TRINITY_DN10873_c0_g1_i18	Csa_7G089220	lncrna	mrna
TRINITY_DN10873_c0_g1_i18	Csa_7G012390	lncrna	mrna
TRINITY_DN10873_c0_g1_i18	Csa_7G197300	lncrna	mrna
TRINITY_DN10873_c0_g1_i18	Csa_7G452230	lncrna	mrna
TRINITY_DN10873_c0_g1_i18	Csa_7G394030	lncrna	mrna
TRINITY_DN10873_c0_g1_i18	Csa_7G390180	lncrna	mrna
TRINITY_DN10873_c0_g1_i18	Csa_7G113310	lncrna	mrna
TRINITY_DN10873_c0_g1_i18	Csa_7G407640	lncrna	mrna
TRINITY_DN10873_c0_g1_i18	Csa_7G448040	lncrna	mrna
TRINITY_DN10873_c0_g1_i18	Csa_7G333920	lncrna	mrna
TRINITY_DN10873_c0_g1_i18	Csa_7G067520	lncrna	mrna
TRINITY_DN10873_c0_g1_i18	Csa_7G291170	lncrna	mrna
TRINITY_DN10873_c0_g1_i18	Csa_7G448740	lncrna	mrna
TRINITY_DN10873_c0_g1_i18	Csa_7G160510	lncrna	mrna
TRINITY_DN10873_c0_g1_i18	Csa_7G446850	lncrna	mrna
TRINITY_DN10873_c0_g1_i18	Csa_7G270570	lncrna	mrna
TRINITY_DN10873_c0_g1_i18	Csa_7G207145	lncrna	mrna
TRINITY_DN10873_c0_g1_i18	Csa_7G433370	lncrna	mrna
TRINITY_DN10873_c0_g1_i18	Csa_7G405960	lncrna	mrna
TRINITY_DN10873_c0_g1_i18	Csa_7G336480	lncrna	mrna
TRINITY_DN10873_c0_g1_i18	Csa_7G447070	lncrna	mrna
TRINITY_DN10873_c0_g1_i18	Csa_7G390070	lncrna	mrna
TRINITY_DN10873_c0_g1_i18	Csa_7G207010	lncrna	mrna
TRINITY_DN10873_c0_g1_i18	Csa_7G429600	lncrna	mrna
TRINITY_DN10873_c0_g1_i18	Csa_7G428260	lncrna	mrna
TRINITY_DN10873_c0_g1_i18	Csa_7G037600	lncrna	mrna
TRINITY_DN10873_c0_g1_i18	Csa_7G146490	lncrna	mrna
TRINITY_DN10873_c0_g1_i18	Csa_7G071460	lncrna	mrna
TRINITY_DN10873_c0_g1_i18	Csa_7G043560	lncrna	mrna
TRINITY_DN10873_c0_g1_i18	Csa_7G056450	lncrna	mrna
TRINITY_DN10873_c0_g1_i18	Csa_7G104800	lncrna	mrna
TRINITY_DN10873_c0_g1_i18	Csa_7G426470	lncrna	mrna
TRINITY_DN10873_c0_g1_i18	Csa_7G104290	lncrna	mrna
TRINITY_DN10873_c0_g1_i18	Csa_7G278740	lncrna	mrna
TRINITY_DN10873_c0_g1_i18	Csa_7G010300	lncrna	mrna
TRINITY_DN10873_c0_g1_i18	Csa_7G389480	lncrna	mrna
TRINITY_DN10873_c0_g1_i18	Csa_7G336450	lncrna	mrna
TRINITY_DN10873_c0_g1_i18	Csa_7G041940	lncrna	mrna
TRINITY_DN10873_c0_g1_i18	Csa_7G293230	lncrna	mrna
TRINITY_DN10873_c0_g1_i18	Csa_7G239600	lncrna	mrna
TRINITY_DN10873_c0_g1_i18	Csa_7G259370	lncrna	mrna
TRINITY_DN10873_c0_g1_i18	Csa_7G239590	lncrna	mrna
TRINITY_DN10873_c0_g1_i18	Csa_7G212120	lncrna	mrna
TRINITY_DN10873_c0_g1_i18	Csa_7G058640	lncrna	mrna
TRINITY_DN10873_c0_g1_i18	Csa_7G372930	lncrna	mrna
TRINITY_DN10873_c0_g1_i18	Csa_7G390130	lncrna	mrna
TRINITY_DN10873_c0_g1_i18	Csa_7G428790	lncrna	mrna
TRINITY_DN10873_c0_g1_i18	Csa_3G124925	lncrna	mrna
TRINITY_DN10873_c0_g1_i18	Csa_3G045200	lncrna	mrna
TRINITY_DN10873_c0_g1_i18	Csa_3G839850	lncrna	mrna
TRINITY_DN10873_c0_g1_i18	Csa_3G282480	lncrna	mrna
TRINITY_DN10873_c0_g1_i18	Csa_3G055940	lncrna	mrna
TRINITY_DN10873_c0_g1_i18	Csa_3G009430	lncrna	mrna
TRINITY_DN10873_c0_g1_i18	Csa_3G009550	lncrna	mrna
TRINITY_DN10873_c0_g1_i18	Csa_3G640600	lncrna	mrna
TRINITY_DN10873_c0_g1_i18	Csa_3G036440	lncrna	mrna
TRINITY_DN10873_c0_g1_i18	Csa_3G175680	lncrna	mrna
TRINITY_DN10873_c0_g1_i18	Csa_3G182160	lncrna	mrna
TRINITY_DN10873_c0_g1_i18	Csa_3G359140	lncrna	mrna
TRINITY_DN10873_c0_g1_i18	Csa_3G653460	lncrna	mrna
TRINITY_DN10873_c0_g1_i18	Csa_3G509945	lncrna	mrna
TRINITY_DN10873_c0_g1_i18	Csa_3G854200	lncrna	mrna
TRINITY_DN10873_c0_g1_i18	Csa_3G814360	lncrna	mrna
TRINITY_DN10873_c0_g1_i18	Csa_3G165640	lncrna	mrna
TRINITY_DN10873_c0_g1_i18	Csa_3G432440	lncrna	mrna
TRINITY_DN10873_c0_g1_i18	Csa_3G126200	lncrna	mrna
TRINITY_DN10873_c0_g1_i18	Csa_3G127090	lncrna	mrna
TRINITY_DN10873_c0_g1_i18	Csa_3G353940	lncrna	mrna
TRINITY_DN10873_c0_g1_i18	Csa_3G190370	lncrna	mrna
TRINITY_DN10873_c0_g1_i18	Csa_3G151380	lncrna	mrna
TRINITY_DN10873_c0_g1_i18	Csa_3G668600	lncrna	mrna
TRINITY_DN10873_c0_g1_i18	Csa_3G144130	lncrna	mrna
TRINITY_DN10873_c0_g1_i18	Csa_3G733360	lncrna	mrna
TRINITY_DN10873_c0_g1_i18	Csa_3G088975	lncrna	mrna
TRINITY_DN10873_c0_g1_i18	Csa_3G000700	lncrna	mrna
TRINITY_DN10873_c0_g1_i18	Csa_3G002765	lncrna	mrna
TRINITY_DN10873_c0_g1_i18	Csa_3G154375	lncrna	mrna
TRINITY_DN10873_c0_g1_i18	Csa_3G728040	lncrna	mrna
TRINITY_DN10873_c0_g1_i18	Csa_3G168380	lncrna	mrna
TRINITY_DN10873_c0_g1_i18	Csa_3G064230	lncrna	mrna
TRINITY_DN10873_c0_g1_i18	Csa_3G187265	lncrna	mrna
TRINITY_DN10873_c0_g1_i18	Csa_3G346930	lncrna	mrna
TRINITY_DN10873_c0_g1_i18	Csa_3G179090	lncrna	mrna
TRINITY_DN10873_c0_g1_i18	Csa_3G901160	lncrna	mrna
TRINITY_DN10873_c0_g1_i18	Csa_3G236020	lncrna	mrna
TRINITY_DN10873_c0_g1_i18	Csa_3G017150	lncrna	mrna
TRINITY_DN10873_c0_g1_i18	Csa_3G731140	lncrna	mrna
TRINITY_DN10873_c0_g1_i18	Csa_3G166350	lncrna	mrna
TRINITY_DN10873_c0_g1_i18	Csa_3G187250	lncrna	mrna
TRINITY_DN10873_c0_g1_i18	Csa_3G800710	lncrna	mrna
TRINITY_DN10873_c0_g1_i18	Csa_3G124830	lncrna	mrna
TRINITY_DN10873_c0_g1_i18	Csa_3G035880	lncrna	mrna
TRINITY_DN10873_c0_g1_i18	Csa_3G813810	lncrna	mrna
TRINITY_DN10873_c0_g1_i18	Csa_3G119360	lncrna	mrna
TRINITY_DN10873_c0_g1_i18	Csa_3G203780	lncrna	mrna
TRINITY_DN10873_c0_g1_i18	Csa_3G110710	lncrna	mrna
TRINITY_DN10873_c0_g1_i18	Csa_3G134860	lncrna	mrna
TRINITY_DN10873_c0_g1_i18	Csa_3G126955	lncrna	mrna
TRINITY_DN10873_c0_g1_i18	Csa_3G011080	lncrna	mrna
TRINITY_DN10873_c0_g1_i18	Csa_3G133210	lncrna	mrna
TRINITY_DN10873_c0_g1_i18	Csa_3G895700	lncrna	mrna
TRINITY_DN10873_c0_g1_i18	Csa_3G405520	lncrna	mrna
TRINITY_DN10873_c0_g1_i18	Csa_3G135090	lncrna	mrna
TRINITY_DN10873_c0_g1_i18	Csa_3G064240	lncrna	mrna
TRINITY_DN10873_c0_g1_i18	Csa_3G405515	lncrna	mrna
TRINITY_DN10873_c0_g1_i18	Csa_3G017100	lncrna	mrna
TRINITY_DN10873_c0_g1_i18	Csa_3G651730	lncrna	mrna
TRINITY_DN10873_c0_g1_i18	Csa_3G252470	lncrna	mrna
TRINITY_DN10873_c0_g1_i18	Csa_3G229390	lncrna	mrna
TRINITY_DN10873_c0_g1_i18	Csa_3G769660	lncrna	mrna
TRINITY_DN10873_c0_g1_i18	Csa_3G730850	lncrna	mrna
TRINITY_DN10873_c0_g1_i18	Csa_3G313220	lncrna	mrna
TRINITY_DN10873_c0_g1_i18	Csa_3G151370	lncrna	mrna
TRINITY_DN10873_c0_g1_i18	Csa_3G734160	lncrna	mrna
TRINITY_DN10873_c0_g1_i18	Csa_3G063630	lncrna	mrna
TRINITY_DN10873_c0_g1_i18	Csa_3G280940	lncrna	mrna
TRINITY_DN10873_c0_g1_i18	Csa_3G149970	lncrna	mrna
TRINITY_DN10873_c0_g1_i18	Csa_3G865430	lncrna	mrna
TRINITY_DN10873_c0_g1_i18	Csa_3G131980	lncrna	mrna
TRINITY_DN10873_c0_g1_i18	Csa_3G857060	lncrna	mrna
TRINITY_DN10873_c0_g1_i18	Csa_3G193880	lncrna	mrna
TRINITY_DN10873_c0_g1_i18	Csa_3G219220	lncrna	mrna
TRINITY_DN10873_c0_g1_i18	Csa_3G860280	lncrna	mrna
TRINITY_DN10873_c0_g1_i18	Csa_3G585860	lncrna	mrna
TRINITY_DN10873_c0_g1_i18	Csa_3G116660	lncrna	mrna
TRINITY_DN10873_c0_g1_i18	Csa_3G485840	lncrna	mrna
TRINITY_DN10873_c0_g1_i18	Csa_3G728015	lncrna	mrna
TRINITY_DN10873_c0_g1_i18	Csa_3G124870	lncrna	mrna
TRINITY_DN10873_c0_g1_i18	Csa_3G848180	lncrna	mrna
TRINITY_DN10873_c0_g1_i18	Csa_3G781620	lncrna	mrna
TRINITY_DN10873_c0_g1_i18	Csa_3G133120	lncrna	mrna
TRINITY_DN10873_c0_g1_i18	Csa_3G765060	lncrna	mrna
TRINITY_DN10873_c0_g1_i18	Csa_3G002550	lncrna	mrna
TRINITY_DN10873_c0_g1_i18	Csa_3G018320	lncrna	mrna
TRINITY_DN10873_c0_g1_i18	Csa_3G009540	lncrna	mrna
TRINITY_DN10873_c0_g1_i18	Csa_3G080330	lncrna	mrna
TRINITY_DN10873_c0_g1_i18	Csa_3G576850	lncrna	mrna
TRINITY_DN10873_c0_g1_i18	Csa_3G881900	lncrna	mrna
TRINITY_DN10873_c0_g1_i18	Csa_3G599450	lncrna	mrna
TRINITY_DN10873_c0_g1_i18	Csa_3G175690	lncrna	mrna
TRINITY_DN10873_c0_g1_i18	Csa_3G183360	lncrna	mrna
TRINITY_DN10873_c0_g1_i18	Csa_3G849960	lncrna	mrna
TRINITY_DN10873_c0_g1_i18	Csa_3G904120	lncrna	mrna
TRINITY_DN10873_c0_g1_i18	Csa_3G150030	lncrna	mrna
TRINITY_DN10873_c0_g1_i18	Csa_3G781600	lncrna	mrna
TRINITY_DN10873_c0_g1_i18	Csa_3G033730	lncrna	mrna
TRINITY_DN10873_c0_g1_i18	Csa_3G733930	lncrna	mrna
TRINITY_DN10873_c0_g1_i18	Csa_3G455120	lncrna	mrna
TRINITY_DN10873_c0_g1_i18	Csa_3G645900	lncrna	mrna
TRINITY_DN10873_c0_g1_i18	Csa_3G687230	lncrna	mrna
TRINITY_DN10873_c0_g1_i18	Csa_3G760540	lncrna	mrna
TRINITY_DN10873_c0_g1_i18	Csa_3G387080	lncrna	mrna
TRINITY_DN10873_c0_g1_i18	Csa_3G133230	lncrna	mrna
TRINITY_DN10873_c0_g1_i18	Csa_3G046230	lncrna	mrna
TRINITY_DN10873_c0_g1_i18	Csa_3G842040	lncrna	mrna
TRINITY_DN10873_c0_g1_i18	Csa_3G002360	lncrna	mrna
TRINITY_DN10873_c0_g1_i18	Csa_3G838760	lncrna	mrna
TRINITY_DN10873_c0_g1_i18	Csa_3G104320	lncrna	mrna
TRINITY_DN10873_c0_g1_i18	Csa_3G849950	lncrna	mrna
TRINITY_DN10873_c0_g1_i18	Csa_3G049440	lncrna	mrna
TRINITY_DN10873_c0_g1_i18	Csa_3G710820	lncrna	mrna
TRINITY_DN10873_c0_g1_i18	Csa_3G128940	lncrna	mrna
TRINITY_DN10873_c0_g1_i18	Csa_3G902220	lncrna	mrna
TRINITY_DN10873_c0_g1_i18	Csa_3G011070	lncrna	mrna
TRINITY_DN10873_c0_g1_i18	Csa_3G734100	lncrna	mrna
TRINITY_DN10873_c0_g1_i18	Csa_3G126095	lncrna	mrna
TRINITY_DN10873_c0_g1_i18	Csa_3G026150	lncrna	mrna
TRINITY_DN10873_c0_g1_i18	Csa_3G708180	lncrna	mrna
TRINITY_DN10873_c0_g1_i18	Csa_3G740100	lncrna	mrna
TRINITY_DN10873_c0_g1_i18	Csa_4G133200	lncrna	mrna
TRINITY_DN10873_c0_g1_i18	Csa_4G061860	lncrna	mrna
TRINITY_DN10873_c0_g1_i18	Csa_4G043910	lncrna	mrna
TRINITY_DN10873_c0_g1_i18	Csa_4G203330	lncrna	mrna
TRINITY_DN10873_c0_g1_i18	Csa_4G192090	lncrna	mrna
TRINITY_DN10873_c0_g1_i18	Csa_4G113180	lncrna	mrna
TRINITY_DN10873_c0_g1_i18	Csa_4G303100	lncrna	mrna
TRINITY_DN10873_c0_g1_i18	Csa_4G435980	lncrna	mrna
TRINITY_DN10873_c0_g1_i18	Csa_4G000530	lncrna	mrna
TRINITY_DN10873_c0_g1_i18	Csa_4G639070	lncrna	mrna
TRINITY_DN10873_c0_g1_i18	Csa_4G420200	lncrna	mrna
TRINITY_DN10873_c0_g1_i18	Csa_4G625050	lncrna	mrna
TRINITY_DN10873_c0_g1_i18	Csa_4G015120	lncrna	mrna
TRINITY_DN10873_c0_g1_i18	Csa_4G433980	lncrna	mrna
TRINITY_DN10873_c0_g1_i18	Csa_4G297450	lncrna	mrna
TRINITY_DN10873_c0_g1_i18	Csa_4G192120	lncrna	mrna
TRINITY_DN10873_c0_g1_i18	Csa_4G022280	lncrna	mrna
TRINITY_DN10873_c0_g1_i18	Csa_4G112620	lncrna	mrna
TRINITY_DN10873_c0_g1_i18	Csa_4G010950	lncrna	mrna
TRINITY_DN10873_c0_g1_i18	Csa_4G303060	lncrna	mrna
TRINITY_DN10873_c0_g1_i18	Csa_4G663620	lncrna	mrna
TRINITY_DN10873_c0_g1_i18	Csa_4G508535	lncrna	mrna
TRINITY_DN10873_c0_g1_i18	Csa_4G000850	lncrna	mrna
TRINITY_DN10873_c0_g1_i18	Csa_4G062370	lncrna	mrna
TRINITY_DN10873_c0_g1_i18	Csa_4G012450	lncrna	mrna
TRINITY_DN10873_c0_g1_i18	Csa_4G648580	lncrna	mrna
TRINITY_DN10873_c0_g1_i18	Csa_4G172530	lncrna	mrna
TRINITY_DN10873_c0_g1_i18	Csa_4G338955	lncrna	mrna
TRINITY_DN10873_c0_g1_i18	Csa_4G295470	lncrna	mrna
TRINITY_DN10873_c0_g1_i18	Csa_4G280530	lncrna	mrna
TRINITY_DN10873_c0_g1_i18	Csa_4G492200	lncrna	mrna
TRINITY_DN10873_c0_g1_i18	Csa_4G358680	lncrna	mrna
TRINITY_DN10873_c0_g1_i18	Csa_4G081280	lncrna	mrna
TRINITY_DN10873_c0_g1_i18	Csa_4G051470	lncrna	mrna
TRINITY_DN10873_c0_g1_i18	Csa_4G011760	lncrna	mrna
TRINITY_DN10873_c0_g1_i18	Csa_4G441080	lncrna	mrna
TRINITY_DN10873_c0_g1_i18	Csa_4G179080	lncrna	mrna
TRINITY_DN10873_c0_g1_i18	Csa_4G314450	lncrna	mrna
TRINITY_DN10873_c0_g1_i18	Csa_4G192070	lncrna	mrna
TRINITY_DN10873_c0_g1_i18	Csa_4G194810	lncrna	mrna
TRINITY_DN10873_c0_g1_i18	Csa_4G618500	lncrna	mrna
TRINITY_DN10873_c0_g1_i18	Csa_4G593880	lncrna	mrna
TRINITY_DN10873_c0_g1_i18	Csa_4G113160	lncrna	mrna
TRINITY_DN10873_c0_g1_i18	Csa_4G622840	lncrna	mrna
TRINITY_DN10873_c0_g1_i18	Csa_4G308570	lncrna	mrna
TRINITY_DN10873_c0_g1_i18	Csa_4G006510	lncrna	mrna
TRINITY_DN10873_c0_g1_i18	Csa_4G641000	lncrna	mrna
TRINITY_DN10873_c0_g1_i18	Csa_4G619050	lncrna	mrna
TRINITY_DN10873_c0_g1_i18	Csa_4G064640	lncrna	mrna
TRINITY_DN10873_c0_g1_i18	Csa_4G616790	lncrna	mrna
TRINITY_DN10873_c0_g1_i18	Csa_4G050175	lncrna	mrna
TRINITY_DN10873_c0_g1_i18	Csa_4G279855	lncrna	mrna
TRINITY_DN10873_c0_g1_i18	Csa_4G295455	lncrna	mrna
TRINITY_DN10873_c0_g1_i18	Csa_4G373120	lncrna	mrna
TRINITY_DN10873_c0_g1_i18	Csa_4G410860	lncrna	mrna
TRINITY_DN10873_c0_g1_i18	Csa_4G006290	lncrna	mrna
TRINITY_DN10873_c0_g1_i26	Csa_5G077740	lncrna	mrna
TRINITY_DN10873_c0_g1_i26	Csa_5G139680	lncrna	mrna
TRINITY_DN10873_c0_g1_i26	Csa_5G608090	lncrna	mrna
TRINITY_DN10873_c0_g1_i26	Csa_5G175880	lncrna	mrna
TRINITY_DN10873_c0_g1_i26	Csa_5G523095	lncrna	mrna
TRINITY_DN10873_c0_g1_i26	Csa_5G602190	lncrna	mrna
TRINITY_DN10873_c0_g1_i26	Csa_5G374720	lncrna	mrna
TRINITY_DN10873_c0_g1_i26	Csa_5G603340	lncrna	mrna
TRINITY_DN10873_c0_g1_i26	Csa_5G590180	lncrna	mrna
TRINITY_DN10873_c0_g1_i26	Csa_5G622440	lncrna	mrna
TRINITY_DN10873_c0_g1_i26	Csa_5G631525	lncrna	mrna
TRINITY_DN10873_c0_g1_i26	Csa_5G608310	lncrna	mrna
TRINITY_DN10873_c0_g1_i26	Csa_5G003640	lncrna	mrna
TRINITY_DN10873_c0_g1_i26	Csa_5G646750	lncrna	mrna
TRINITY_DN10873_c0_g1_i26	Csa_5G623570	lncrna	mrna
TRINITY_DN10873_c0_g1_i26	Csa_5G546585	lncrna	mrna
TRINITY_DN10873_c0_g1_i26	Csa_5G650540	lncrna	mrna
TRINITY_DN10873_c0_g1_i26	Csa_5G146920	lncrna	mrna
TRINITY_DN10873_c0_g1_i26	Csa_5G611020	lncrna	mrna
TRINITY_DN10873_c0_g1_i26	Csa_5G381840	lncrna	mrna
TRINITY_DN10873_c0_g1_i26	Csa_5G292260	lncrna	mrna
TRINITY_DN10873_c0_g1_i26	Csa_5G139200	lncrna	mrna
TRINITY_DN10873_c0_g1_i26	Csa_5G497050	lncrna	mrna
TRINITY_DN10873_c0_g1_i26	Csa_5G264285	lncrna	mrna
TRINITY_DN10873_c0_g1_i26	Csa_5G242140	lncrna	mrna
TRINITY_DN10873_c0_g1_i26	Csa_5G223090	lncrna	mrna
TRINITY_DN10873_c0_g1_i26	Csa_5G165190	lncrna	mrna
TRINITY_DN10873_c0_g1_i26	Csa_5G174640	lncrna	mrna
TRINITY_DN10873_c0_g1_i26	Csa_5G623370	lncrna	mrna
TRINITY_DN10873_c0_g1_i26	Csa_5G173560	lncrna	mrna
TRINITY_DN10873_c0_g1_i26	Csa_5G152900	lncrna	mrna
TRINITY_DN10873_c0_g1_i26	Csa_5G223060	lncrna	mrna
TRINITY_DN10873_c0_g1_i26	Csa_5G627100	lncrna	mrna
TRINITY_DN10873_c0_g1_i26	Csa_5G223075	lncrna	mrna
TRINITY_DN10873_c0_g1_i26	Csa_5G643960	lncrna	mrna
TRINITY_DN10873_c0_g1_i26	Csa_5G052560	lncrna	mrna
TRINITY_DN10873_c0_g1_i26	Csa_1G655940	lncrna	mrna
TRINITY_DN10873_c0_g1_i26	Csa_1G422460	lncrna	mrna
TRINITY_DN10873_c0_g1_i26	Csa_1G230510	lncrna	mrna
TRINITY_DN10873_c0_g1_i26	Csa_1G077200	lncrna	mrna
TRINITY_DN10873_c0_g1_i26	Csa_1G373520	lncrna	mrna
TRINITY_DN10873_c0_g1_i26	Csa_1G004310	lncrna	mrna
TRINITY_DN10873_c0_g1_i26	Csa_1G690220	lncrna	mrna
TRINITY_DN10873_c0_g1_i26	Csa_1G073105	lncrna	mrna
TRINITY_DN10873_c0_g1_i26	Csa_1G654845	lncrna	mrna
TRINITY_DN10873_c0_g1_i26	Csa_1G505930	lncrna	mrna
TRINITY_DN10873_c0_g1_i26	Csa_1G066540	lncrna	mrna
TRINITY_DN10873_c0_g1_i26	Csa_1G423310	lncrna	mrna
TRINITY_DN10873_c0_g1_i26	Csa_1G042070	lncrna	mrna
TRINITY_DN10873_c0_g1_i26	Csa_1G119900	lncrna	mrna
TRINITY_DN10873_c0_g1_i26	Csa_1G070070	lncrna	mrna
TRINITY_DN10873_c0_g1_i26	Csa_1G225400	lncrna	mrna
TRINITY_DN10873_c0_g1_i26	Csa_1G109360	lncrna	mrna
TRINITY_DN10873_c0_g1_i26	Csa_1G714720	lncrna	mrna
TRINITY_DN10873_c0_g1_i26	Csa_1G533590	lncrna	mrna
TRINITY_DN10873_c0_g1_i26	Csa_1G062340	lncrna	mrna
TRINITY_DN10873_c0_g1_i26	Csa_1G004080	lncrna	mrna
TRINITY_DN10873_c0_g1_i26	Csa_1G596480	lncrna	mrna
TRINITY_DN10873_c0_g1_i26	Csa_1G627450	lncrna	mrna
TRINITY_DN10873_c0_g1_i26	Csa_1G062330	lncrna	mrna
TRINITY_DN10873_c0_g1_i26	Csa_1G611800	lncrna	mrna
TRINITY_DN10873_c0_g1_i26	Csa_1G045850	lncrna	mrna
TRINITY_DN10873_c0_g1_i26	Csa_1G574250	lncrna	mrna
TRINITY_DN10873_c0_g1_i26	Csa_1G065950	lncrna	mrna
TRINITY_DN10873_c0_g1_i26	Csa_1G426970	lncrna	mrna
TRINITY_DN10873_c0_g1_i26	Csa_1G554530	lncrna	mrna
TRINITY_DN10873_c0_g1_i26	Csa_1G613560	lncrna	mrna
TRINITY_DN10873_c0_g1_i26	Csa_1G050440	lncrna	mrna
TRINITY_DN10873_c0_g1_i26	Csa_1G014450	lncrna	mrna
TRINITY_DN10873_c0_g1_i26	Csa_1G013770	lncrna	mrna
TRINITY_DN10873_c0_g1_i26	Csa_1G163120	lncrna	mrna
TRINITY_DN10873_c0_g1_i26	Csa_1G046305	lncrna	mrna
TRINITY_DN10873_c0_g1_i26	Csa_1G011460	lncrna	mrna
TRINITY_DN10873_c0_g1_i26	Csa_1G255170	lncrna	mrna
TRINITY_DN10873_c0_g1_i26	Csa_1G613460	lncrna	mrna
TRINITY_DN10873_c0_g1_i26	Csa_1G042655	lncrna	mrna
TRINITY_DN10873_c0_g1_i26	Csa_1G031900	lncrna	mrna
TRINITY_DN10873_c0_g1_i26	Csa_1G181480	lncrna	mrna
TRINITY_DN10873_c0_g1_i26	Csa_1G542470	lncrna	mrna
TRINITY_DN10873_c0_g1_i26	Csa_1G385560	lncrna	mrna
TRINITY_DN10873_c0_g1_i26	Csa_1G574910	lncrna	mrna
TRINITY_DN10873_c0_g1_i26	Csa_1G667000	lncrna	mrna
TRINITY_DN10873_c0_g1_i26	Csa_6G237590	lncrna	mrna
TRINITY_DN10873_c0_g1_i26	Csa_6G430720	lncrna	mrna
TRINITY_DN10873_c0_g1_i26	Csa_6G336260	lncrna	mrna
TRINITY_DN10873_c0_g1_i26	Csa_6G020110	lncrna	mrna
TRINITY_DN10873_c0_g1_i26	Csa_6G303790	lncrna	mrna
TRINITY_DN10873_c0_g1_i26	Csa_6G499070	lncrna	mrna
TRINITY_DN10873_c0_g1_i26	Csa_6G083570	lncrna	mrna
TRINITY_DN10873_c0_g1_i26	Csa_6G004560	lncrna	mrna
TRINITY_DN10873_c0_g1_i26	Csa_6G524720	lncrna	mrna
TRINITY_DN10873_c0_g1_i26	Csa_6G445030	lncrna	mrna
TRINITY_DN10873_c0_g1_i26	Csa_6G112490	lncrna	mrna
TRINITY_DN10873_c0_g1_i26	Csa_6G282700	lncrna	mrna
[truncated: 2,005 more rows]

## Sheet: 2a2b
Supplementary Table S11. Interactions in miRNA-lncRNA and miRNA-mRNA for the comparison set 2A:2B
source	target	code source	code target
osa-miR817	TRINITY_DN10903_c4_g5_i4	mirna	lncrna
sbi-miR5388	TRINITY_DN10903_c4_g5_i4	mirna	lncrna
gma-miR1513a-3p	TRINITY_DN10903_c4_g5_i4	mirna	lncrna
mtr-miR5234	TRINITY_DN10903_c4_g5_i4	mirna	lncrna
tae-miR5048-5p	TRINITY_DN9700_c0_g1_i3	mirna	lncrna
ahy-miR156a	Csa_3G117960	mirna	mrna
sbi-miR5388	Csa_1G695370	mirna	mrna
mtr-miR5234	Csa_4G016470	mirna	mrna
sbi-miR5388	Csa_1G004310	mirna	mrna
tae-miR5048-5p	Csa_1G002860	mirna	mrna
gma-miR1513a-3p	Csa_3G681130	mirna	mrna
mtr-miR5234	Csa_3G823020	mirna	mrna
mtr-miR5234	Csa_3G061000	mirna	mrna
mtr-miR5234	Csa_7G432000	mirna	mrna
osa-miR817	Csa_2G270130	mirna	mrna
osa-miR817	Csa_3G401960	mirna	mrna
tae-miR5048-5p	Csa_7G029980	mirna	mrna
tae-miR5048-5p	Csa_3G260210	mirna	mrna
gma-miR1513a-3p	Csa_6G511750	mirna	mrna
gma-miR1513a-3p	Csa_6G487760	mirna	mrna
gma-miR1513a-3p	Csa_1G528510	mirna	mrna
gma-miR1513a-3p	Csa_4G293100	mirna	mrna
gma-miR1513a-3p	Csa_6G197210	mirna	mrna
gma-miR1513a-3p	Csa_1G005560	mirna	mrna
gma-miR1513a-3p	Csa_1G571850	mirna	mrna
gma-miR1513a-3p	Csa_4G651880	mirna	mrna
gma-miR1513a-3p	Csa_1G654870	mirna	mrna
gma-miR1513a-3p	Csa_1G025140	mirna	mrna
gma-miR1513a-3p	Csa_5G469050	mirna	mrna
gma-miR1513a-3p	Csa_5G470050	mirna	mrna
mtr-miR5234	Csa_3G857030	mirna	mrna
mtr-miR5234	Csa_3G120430	mirna	mrna
mtr-miR5234	Csa_6G022380	mirna	mrna
mtr-miR5234	Csa_4G161850	mirna	mrna
mtr-miR5234	Csa_3G893440	mirna	mrna
mtr-miR5234	Csa_6G109660	mirna	mrna
mtr-miR5234	Csa_7G373540	mirna	mrna
mtr-miR5234	Csa_3G127810	mirna	mrna
mtr-miR5234	Csa_1G555610	mirna	mrna
mtr-miR5234	Csa_7G372260	mirna	mrna
mtr-miR5234	Csa_4G664240	mirna	mrna
mtr-miR5234	Csa_2G196890	mirna	mrna
osa-miR817	Csa_1G077130	mirna	mrna
osa-miR817	Csa_5G209490	mirna	mrna
osa-miR817	Csa_4G053260	mirna	mrna
osa-miR817	Csa_5G642150	mirna	mrna
sbi-miR5388	Csa_2G231960	mirna	mrna
sbi-miR5388	Csa_3G122450	mirna	mrna
sbi-miR5388	Csa_6G087940	mirna	mrna
tae-miR5048-5p	Csa_7G189190	mirna	mrna
tae-miR5048-5p	Csa_5G178710	mirna	mrna
tae-miR5048-5p	Csa_3G840350	mirna	mrna
tae-miR5048-5p	Csa_5G208480	mirna	mrna
tae-miR5048-5p	Csa_3G122340	mirna	mrna
tae-miR5048-5p	Csa_7G432370	mirna	mrna
tae-miR5048-5p	Csa_6G061760	mirna	mrna
tae-miR5048-5p	Csa_3G147770	mirna	mrna
tae-miR5048-5p	Csa_6G514820	mirna	mrna
tae-miR5048-5p	Csa_3G434940	mirna	mrna
TRINITY_DN10873_c0_g1_i14	Csa_5G182765	lncrna	mrna
TRINITY_DN10873_c0_g1_i14	Csa_5G623440	lncrna	mrna
TRINITY_DN10873_c0_g1_i14	Csa_5G636515	lncrna	mrna
TRINITY_DN10873_c0_g1_i14	Csa_5G083840	lncrna	mrna
TRINITY_DN10873_c0_g1_i14	Csa_5G139830	lncrna	mrna
TRINITY_DN10873_c0_g1_i14	Csa_5G059140	lncrna	mrna
TRINITY_DN10873_c0_g1_i14	Csa_5G171140	lncrna	mrna
TRINITY_DN10873_c0_g1_i14	Csa_5G522990	lncrna	mrna
TRINITY_DN10873_c0_g1_i14	Csa_5G622850	lncrna	mrna
TRINITY_DN10873_c0_g1_i14	Csa_5G622440	lncrna	mrna
TRINITY_DN10873_c0_g1_i14	Csa_5G137430	lncrna	mrna
TRINITY_DN10873_c0_g1_i14	Csa_5G608310	lncrna	mrna
TRINITY_DN10873_c0_g1_i14	Csa_5G003640	lncrna	mrna
TRINITY_DN10873_c0_g1_i14	Csa_5G157300	lncrna	mrna
TRINITY_DN10873_c0_g1_i14	Csa_5G314860	lncrna	mrna
TRINITY_DN10873_c0_g1_i14	Csa_5G650540	lncrna	mrna
TRINITY_DN10873_c0_g1_i14	Csa_5G643320	lncrna	mrna
TRINITY_DN10873_c0_g1_i14	Csa_5G628700	lncrna	mrna
TRINITY_DN10873_c0_g1_i14	Csa_5G140520	lncrna	mrna
TRINITY_DN10873_c0_g1_i14	Csa_5G223090	lncrna	mrna
TRINITY_DN10873_c0_g1_i14	Csa_5G385370	lncrna	mrna
TRINITY_DN10873_c0_g1_i14	Csa_5G624440	lncrna	mrna
TRINITY_DN10873_c0_g1_i14	Csa_5G643235	lncrna	mrna
TRINITY_DN10873_c0_g1_i14	Csa_5G630950	lncrna	mrna
TRINITY_DN10873_c0_g1_i14	Csa_5G165190	lncrna	mrna
TRINITY_DN10873_c0_g1_i14	Csa_5G174640	lncrna	mrna
TRINITY_DN10873_c0_g1_i14	Csa_5G642130	lncrna	mrna
TRINITY_DN10873_c0_g1_i14	Csa_5G450150	lncrna	mrna
TRINITY_DN10873_c0_g1_i14	Csa_5G146860	lncrna	mrna
TRINITY_DN10873_c0_g1_i14	Csa_5G164650	lncrna	mrna
TRINITY_DN10873_c0_g1_i14	Csa_1G004935	lncrna	mrna
TRINITY_DN10873_c0_g1_i14	Csa_1G467070	lncrna	mrna
TRINITY_DN10873_c0_g1_i14	Csa_1G422460	lncrna	mrna
TRINITY_DN10873_c0_g1_i14	Csa_1G230510	lncrna	mrna
TRINITY_DN10873_c0_g1_i14	Csa_1G659610	lncrna	mrna
TRINITY_DN10873_c0_g1_i14	Csa_1G004310	lncrna	mrna
TRINITY_DN10873_c0_g1_i14	Csa_1G088440	lncrna	mrna
TRINITY_DN10873_c0_g1_i14	Csa_1G005700	lncrna	mrna
TRINITY_DN10873_c0_g1_i14	Csa_1G298170	lncrna	mrna
TRINITY_DN10873_c0_g1_i14	Csa_1G533590	lncrna	mrna
TRINITY_DN10873_c0_g1_i14	Csa_1G024140	lncrna	mrna
TRINITY_DN10873_c0_g1_i14	Csa_1G062340	lncrna	mrna
TRINITY_DN10873_c0_g1_i14	Csa_1G032440	lncrna	mrna
TRINITY_DN10873_c0_g1_i14	Csa_1G150990	lncrna	mrna
TRINITY_DN10873_c0_g1_i14	Csa_1G294050	lncrna	mrna
TRINITY_DN10873_c0_g1_i14	Csa_1G062330	lncrna	mrna
TRINITY_DN10873_c0_g1_i14	Csa_1G537535	lncrna	mrna
TRINITY_DN10873_c0_g1_i14	Csa_1G554530	lncrna	mrna
TRINITY_DN10873_c0_g1_i14	Csa_1G013770	lncrna	mrna
TRINITY_DN10873_c0_g1_i14	Csa_1G613460	lncrna	mrna
TRINITY_DN10873_c0_g1_i14	Csa_1G046315	lncrna	mrna
TRINITY_DN10873_c0_g1_i14	Csa_1G065940	lncrna	mrna
TRINITY_DN10873_c0_g1_i14	Csa_1G039080	lncrna	mrna
TRINITY_DN10873_c0_g1_i14	Csa_1G265640	lncrna	mrna
TRINITY_DN10873_c0_g1_i14	Csa_1G612940	lncrna	mrna
TRINITY_DN10873_c0_g1_i14	Csa_1G207810	lncrna	mrna
TRINITY_DN10873_c0_g1_i14	Csa_6G336260	lncrna	mrna
TRINITY_DN10873_c0_g1_i14	Csa_6G516620	lncrna	mrna
TRINITY_DN10873_c0_g1_i14	Csa_6G502755	lncrna	mrna
TRINITY_DN10873_c0_g1_i14	Csa_6G489380	lncrna	mrna
TRINITY_DN10873_c0_g1_i14	Csa_6G511840	lncrna	mrna
TRINITY_DN10873_c0_g1_i14	Csa_6G298990	lncrna	mrna
TRINITY_DN10873_c0_g1_i14	Csa_6G522810	lncrna	mrna
TRINITY_DN10873_c0_g1_i14	Csa_6G004560	lncrna	mrna
TRINITY_DN10873_c0_g1_i14	Csa_6G524720	lncrna	mrna
TRINITY_DN10873_c0_g1_i14	Csa_6G059230	lncrna	mrna
TRINITY_DN10873_c0_g1_i14	Csa_6G078560	lncrna	mrna
TRINITY_DN10873_c0_g1_i14	Csa_6G516990	lncrna	mrna
TRINITY_DN10873_c0_g1_i14	Csa_6G407055	lncrna	mrna
TRINITY_DN10873_c0_g1_i14	Csa_6G005180	lncrna	mrna
TRINITY_DN10873_c0_g1_i14	Csa_6G147650	lncrna	mrna
TRINITY_DN10873_c0_g1_i14	Csa_6G237080	lncrna	mrna
TRINITY_DN10873_c0_g1_i14	Csa_6G486980	lncrna	mrna
TRINITY_DN10873_c0_g1_i14	Csa_6G005170	lncrna	mrna
TRINITY_DN10873_c0_g1_i14	Csa_6G526270	lncrna	mrna
TRINITY_DN10873_c0_g1_i14	Csa_6G401395	lncrna	mrna
TRINITY_DN10873_c0_g1_i14	Csa_6G084570	lncrna	mrna
TRINITY_DN10873_c0_g1_i14	Csa_6G344270	lncrna	mrna
TRINITY_DN10873_c0_g1_i14	Csa_6G516550	lncrna	mrna
TRINITY_DN10873_c0_g1_i14	Csa_6G504700	lncrna	mrna
TRINITY_DN10873_c0_g1_i14	Csa_6G522770	lncrna	mrna
TRINITY_DN10873_c0_g1_i14	Csa_6G154520	lncrna	mrna
TRINITY_DN10873_c0_g1_i14	Csa_6G338070	lncrna	mrna
TRINITY_DN10873_c0_g1_i14	Csa_6G416850	lncrna	mrna
TRINITY_DN10873_c0_g1_i14	Csa_6G358670	lncrna	mrna
TRINITY_DN10873_c0_g1_i14	Csa_6G179470	lncrna	mrna
TRINITY_DN10873_c0_g1_i14	Csa_6G424020	lncrna	mrna
TRINITY_DN10873_c0_g1_i14	Csa_6G000135	lncrna	mrna
TRINITY_DN10873_c0_g1_i14	Csa_6G002305	lncrna	mrna
TRINITY_DN10873_c0_g1_i14	Csa_6G520360	lncrna	mrna
TRINITY_DN10873_c0_g1_i14	Csa_2G407830	lncrna	mrna
TRINITY_DN10873_c0_g1_i14	Csa_2G307330	lncrna	mrna
TRINITY_DN10873_c0_g1_i14	Csa_2G173020	lncrna	mrna
TRINITY_DN10873_c0_g1_i14	Csa_2G223700	lncrna	mrna
TRINITY_DN10873_c0_g1_i14	Csa_2G234590	lncrna	mrna
TRINITY_DN10873_c0_g1_i14	Csa_2G007980	lncrna	mrna
TRINITY_DN10873_c0_g1_i14	Csa_2G421000	lncrna	mrna
TRINITY_DN10873_c0_g1_i14	Csa_2G271440	lncrna	mrna
TRINITY_DN10873_c0_g1_i14	Csa_2G372765	lncrna	mrna
TRINITY_DN10873_c0_g1_i14	Csa_2G062610	lncrna	mrna
TRINITY_DN10873_c0_g1_i14	Csa_2G034590	lncrna	mrna
TRINITY_DN10873_c0_g1_i14	Csa_2G382485	lncrna	mrna
TRINITY_DN10873_c0_g1_i14	Csa_2G000805	lncrna	mrna
TRINITY_DN10873_c0_g1_i14	Csa_2G384460	lncrna	mrna
TRINITY_DN10873_c0_g1_i14	Csa_2G360010	lncrna	mrna
TRINITY_DN10873_c0_g1_i14	Csa_2G349090	lncrna	mrna
TRINITY_DN10873_c0_g1_i14	Csa_2G213960	lncrna	mrna
TRINITY_DN10873_c0_g1_i14	Csa_2G384430	lncrna	mrna
TRINITY_DN10873_c0_g1_i14	Csa_2G377350	lncrna	mrna
TRINITY_DN10873_c0_g1_i14	Csa_2G068180	lncrna	mrna
TRINITY_DN10873_c0_g1_i14	Csa_2G408340	lncrna	mrna
TRINITY_DN10873_c0_g1_i14	Csa_2G383920	lncrna	mrna
TRINITY_DN10873_c0_g1_i14	Csa_2G009540	lncrna	mrna
TRINITY_DN10873_c0_g1_i14	Csa_2G365670	lncrna	mrna
TRINITY_DN10873_c0_g1_i14	Csa_2G416800	lncrna	mrna
TRINITY_DN10873_c0_g1_i14	Csa_2G000980	lncrna	mrna
TRINITY_DN10873_c0_g1_i14	Csa_2G078070	lncrna	mrna
TRINITY_DN10873_c0_g1_i14	Csa_2G369170	lncrna	mrna
TRINITY_DN10873_c0_g1_i14	Csa_2G007440	lncrna	mrna
TRINITY_DN10873_c0_g1_i14	Csa_2G000430	lncrna	mrna
TRINITY_DN10873_c0_g1_i14	Csa_7G452970	lncrna	mrna
TRINITY_DN10873_c0_g1_i14	Csa_7G109800	lncrna	mrna
TRINITY_DN10873_c0_g1_i14	Csa_7G057520	lncrna	mrna
TRINITY_DN10873_c0_g1_i14	Csa_7G398120	lncrna	mrna
TRINITY_DN10873_c0_g1_i14	Csa_7G326230	lncrna	mrna
TRINITY_DN10873_c0_g1_i14	Csa_7G398745	lncrna	mrna
TRINITY_DN10873_c0_g1_i14	Csa_7G041315	lncrna	mrna
TRINITY_DN10873_c0_g1_i14	Csa_7G407740	lncrna	mrna
TRINITY_DN10873_c0_g1_i14	Csa_7G428965	lncrna	mrna
TRINITY_DN10873_c0_g1_i14	Csa_7G392290	lncrna	mrna
TRINITY_DN10873_c0_g1_i14	Csa_7G450550	lncrna	mrna
TRINITY_DN10873_c0_g1_i14	Csa_7G037590	lncrna	mrna
TRINITY_DN10873_c0_g1_i14	Csa_7G448660	lncrna	mrna
TRINITY_DN10873_c0_g1_i14	Csa_7G201930	lncrna	mrna
TRINITY_DN10873_c0_g1_i14	Csa_7G018760	lncrna	mrna
TRINITY_DN10873_c0_g1_i14	Csa_7G075565	lncrna	mrna
TRINITY_DN10873_c0_g1_i14	Csa_7G434950	lncrna	mrna
TRINITY_DN10873_c0_g1_i14	Csa_7G321560	lncrna	mrna
TRINITY_DN10873_c0_g1_i14	Csa_7G219250	lncrna	mrna
TRINITY_DN10873_c0_g1_i14	Csa_7G274160	lncrna	mrna
TRINITY_DN10873_c0_g1_i14	Csa_7G207145	lncrna	mrna
TRINITY_DN10873_c0_g1_i14	Csa_7G433390	lncrna	mrna
TRINITY_DN10873_c0_g1_i14	Csa_7G027860	lncrna	mrna
TRINITY_DN10873_c0_g1_i14	Csa_7G085210	lncrna	mrna
TRINITY_DN10873_c0_g1_i14	Csa_7G043560	lncrna	mrna
TRINITY_DN10873_c0_g1_i14	Csa_7G056450	lncrna	mrna
TRINITY_DN10873_c0_g1_i14	Csa_7G010300	lncrna	mrna
TRINITY_DN10873_c0_g1_i14	Csa_7G336450	lncrna	mrna
TRINITY_DN10873_c0_g1_i14	Csa_7G197800	lncrna	mrna
TRINITY_DN10873_c0_g1_i14	Csa_7G234680	lncrna	mrna
TRINITY_DN10873_c0_g1_i14	Csa_7G236790	lncrna	mrna
TRINITY_DN10873_c0_g1_i14	Csa_3G141800	lncrna	mrna
TRINITY_DN10873_c0_g1_i14	Csa_3G134000	lncrna	mrna
TRINITY_DN10873_c0_g1_i14	Csa_3G251900	lncrna	mrna
TRINITY_DN10873_c0_g1_i14	Csa_3G653460	lncrna	mrna
TRINITY_DN10873_c0_g1_i14	Csa_3G912880	lncrna	mrna
TRINITY_DN10873_c0_g1_i14	Csa_3G444570	lncrna	mrna
TRINITY_DN10873_c0_g1_i14	Csa_3G077590	lncrna	mrna
TRINITY_DN10873_c0_g1_i14	Csa_3G814360	lncrna	mrna
TRINITY_DN10873_c0_g1_i14	Csa_3G073810	lncrna	mrna
TRINITY_DN10873_c0_g1_i14	Csa_3G418740	lncrna	mrna
TRINITY_DN10873_c0_g1_i14	Csa_3G036500	lncrna	mrna
TRINITY_DN10873_c0_g1_i14	Csa_3G042390	lncrna	mrna
TRINITY_DN10873_c0_g1_i14	Csa_3G144130	lncrna	mrna
TRINITY_DN10873_c0_g1_i14	Csa_3G002765	lncrna	mrna
TRINITY_DN10873_c0_g1_i14	Csa_3G154375	lncrna	mrna
TRINITY_DN10873_c0_g1_i14	Csa_3G238170	lncrna	mrna
TRINITY_DN10873_c0_g1_i14	Csa_3G064230	lncrna	mrna
TRINITY_DN10873_c0_g1_i14	Csa_3G179090	lncrna	mrna
TRINITY_DN10873_c0_g1_i14	Csa_3G851175	lncrna	mrna
TRINITY_DN10873_c0_g1_i14	Csa_3G166350	lncrna	mrna
TRINITY_DN10873_c0_g1_i14	Csa_3G118210	lncrna	mrna
TRINITY_DN10873_c0_g1_i14	Csa_3G813810	lncrna	mrna
TRINITY_DN10873_c0_g1_i14	Csa_3G858120	lncrna	mrna
TRINITY_DN10873_c0_g1_i14	Csa_3G011080	lncrna	mrna
TRINITY_DN10873_c0_g1_i14	Csa_3G142950	lncrna	mrna
TRINITY_DN10873_c0_g1_i14	Csa_3G064240	lncrna	mrna
TRINITY_DN10873_c0_g1_i14	Csa_3G017100	lncrna	mrna
TRINITY_DN10873_c0_g1_i14	Csa_3G229390	lncrna	mrna
TRINITY_DN10873_c0_g1_i14	Csa_3G002570	lncrna	mrna
TRINITY_DN10873_c0_g1_i14	Csa_3G175590	lncrna	mrna
TRINITY_DN10873_c0_g1_i14	Csa_3G131980	lncrna	mrna
TRINITY_DN10873_c0_g1_i14	Csa_3G011690	lncrna	mrna
TRINITY_DN10873_c0_g1_i14	Csa_3G128905	lncrna	mrna
TRINITY_DN10873_c0_g1_i14	Csa_3G398920	lncrna	mrna
TRINITY_DN10873_c0_g1_i14	Csa_3G601020	lncrna	mrna
TRINITY_DN10873_c0_g1_i14	Csa_3G645890	lncrna	mrna
TRINITY_DN10873_c0_g1_i14	Csa_3G765060	lncrna	mrna
TRINITY_DN10873_c0_g1_i14	Csa_3G415120	lncrna	mrna
TRINITY_DN10873_c0_g1_i14	Csa_3G009540	lncrna	mrna
TRINITY_DN10873_c0_g1_i14	Csa_3G119750	lncrna	mrna
TRINITY_DN10873_c0_g1_i14	Csa_3G134910	lncrna	mrna
TRINITY_DN10873_c0_g1_i14	Csa_3G636990	lncrna	mrna
TRINITY_DN10873_c0_g1_i14	Csa_3G843840	lncrna	mrna
TRINITY_DN10873_c0_g1_i14	Csa_3G183360	lncrna	mrna
TRINITY_DN10873_c0_g1_i14	Csa_3G781600	lncrna	mrna
TRINITY_DN10873_c0_g1_i14	Csa_3G033730	lncrna	mrna
TRINITY_DN10873_c0_g1_i14	Csa_3G126860	lncrna	mrna
TRINITY_DN10873_c0_g1_i14	Csa_3G646660	lncrna	mrna
TRINITY_DN10873_c0_g1_i14	Csa_3G687230	lncrna	mrna
TRINITY_DN10873_c0_g1_i14	Csa_3G734945	lncrna	mrna
TRINITY_DN10873_c0_g1_i14	Csa_3G627660	lncrna	mrna
TRINITY_DN10873_c0_g1_i14	Csa_3G128915	lncrna	mrna
TRINITY_DN10873_c0_g1_i14	Csa_3G760540	lncrna	mrna
TRINITY_DN10873_c0_g1_i14	Csa_3G640550	lncrna	mrna
TRINITY_DN10873_c0_g1_i14	Csa_3G849950	lncrna	mrna
TRINITY_DN10873_c0_g1_i14	Csa_3G902220	lncrna	mrna
TRINITY_DN10873_c0_g1_i14	Csa_3G081365	lncrna	mrna
TRINITY_DN10873_c0_g1_i14	Csa_4G009370	lncrna	mrna
TRINITY_DN10873_c0_g1_i14	Csa_4G297450	lncrna	mrna
TRINITY_DN10873_c0_g1_i14	Csa_4G539600	lncrna	mrna
TRINITY_DN10873_c0_g1_i14	Csa_4G642400	lncrna	mrna
TRINITY_DN10873_c0_g1_i14	Csa_4G062370	lncrna	mrna
TRINITY_DN10873_c0_g1_i14	Csa_4G012450	lncrna	mrna
TRINITY_DN10873_c0_g1_i14	Csa_4G025092	lncrna	mrna
TRINITY_DN10873_c0_g1_i14	Csa_4G297540	lncrna	mrna
TRINITY_DN10873_c0_g1_i14	Csa_4G187840	lncrna	mrna
TRINITY_DN10873_c0_g1_i14	Csa_4G045000	lncrna	mrna
TRINITY_DN10873_c0_g1_i14	Csa_4G646160	lncrna	mrna
TRINITY_DN10873_c0_g1_i14	Csa_4G179080	lncrna	mrna
TRINITY_DN10873_c0_g1_i14	Csa_4G499280	lncrna	mrna
TRINITY_DN10873_c0_g1_i14	Csa_4G114250	lncrna	mrna
TRINITY_DN10873_c0_g1_i14	Csa_4G618500	lncrna	mrna
TRINITY_DN10873_c0_g1_i14	Csa_4G113160	lncrna	mrna
TRINITY_DN10873_c0_g1_i14	Csa_4G083565	lncrna	mrna
TRINITY_DN10873_c0_g1_i14	Csa_4G187320	lncrna	mrna
TRINITY_DN10873_c0_g1_i14	Csa_4G006510	lncrna	mrna
TRINITY_DN10873_c0_g1_i14	Csa_4G304830	lncrna	mrna
TRINITY_DN10873_c0_g1_i14	Csa_4G296870	lncrna	mrna
TRINITY_DN10873_c0_g1_i14	Csa_4G064640	lncrna	mrna
TRINITY_DN10873_c0_g1_i14	Csa_4G279855	lncrna	mrna
TRINITY_DN10873_c0_g1_i14	Csa_4G641620	lncrna	mrna
TRINITY_DN10873_c0_g1_i14	Csa_4G006290	lncrna	mrna
TRINITY_DN10873_c0_g1_i14	Csa_4G056705	lncrna	mrna
TRINITY_DN10873_c0_g1_i14	Csa_4G620620	lncrna	mrna
TRINITY_DN10873_c0_g1_i14	Csa_4G575870	lncrna	mrna
TRINITY_DN10873_c0_g1_i14	Csa_4G297460	lncrna	mrna
TRINITY_DN10873_c0_g1_i14	Csa_4G556180	lncrna	mrna
TRINITY_DN10873_c0_g1_i14	Csa_4G499295	lncrna	mrna
TRINITY_DN10873_c0_g1_i14	Csa_4G297470	lncrna	mrna
TRINITY_DN10873_c0_g1_i14	Csa_4G179115	lncrna	mrna
TRINITY_DN10873_c0_g1_i14	Csa_4G642350	lncrna	mrna
TRINITY_DN10873_c0_g1_i18	Csa_5G182765	lncrna	mrna
TRINITY_DN10873_c0_g1_i18	Csa_5G266880	lncrna	mrna
TRINITY_DN10873_c0_g1_i18	Csa_5G416260	lncrna	mrna
TRINITY_DN10873_c0_g1_i18	Csa_5G288090	lncrna	mrna
TRINITY_DN10873_c0_g1_i18	Csa_5G537530	lncrna	mrna
TRINITY_DN10873_c0_g1_i18	Csa_5G308790	lncrna	mrna
TRINITY_DN10873_c0_g1_i18	Csa_5G648730	lncrna	mrna
TRINITY_DN10873_c0_g1_i18	Csa_5G167020	lncrna	mrna
TRINITY_DN10873_c0_g1_i18	Csa_5G387420	lncrna	mrna
TRINITY_DN10873_c0_g1_i18	Csa_5G180315	lncrna	mrna
TRINITY_DN10873_c0_g1_i18	Csa_5G468980	lncrna	mrna
TRINITY_DN10873_c0_g1_i18	Csa_5G256690	lncrna	mrna
TRINITY_DN10873_c0_g1_i18	Csa_5G374720	lncrna	mrna
TRINITY_DN10873_c0_g1_i18	Csa_5G505800	lncrna	mrna
TRINITY_DN10873_c0_g1_i18	Csa_5G616910	lncrna	mrna
TRINITY_DN10873_c0_g1_i18	Csa_5G590180	lncrna	mrna
TRINITY_DN10873_c0_g1_i18	Csa_5G631490	lncrna	mrna
TRINITY_DN10873_c0_g1_i18	Csa_5G582740	lncrna	mrna
TRINITY_DN10873_c0_g1_i18	Csa_5G457780	lncrna	mrna
TRINITY_DN10873_c0_g1_i18	Csa_5G622850	lncrna	mrna
TRINITY_DN10873_c0_g1_i18	Csa_5G622440	lncrna	mrna
TRINITY_DN10873_c0_g1_i18	Csa_5G537010	lncrna	mrna
TRINITY_DN10873_c0_g1_i18	Csa_5G285040	lncrna	mrna
TRINITY_DN10873_c0_g1_i18	Csa_5G161860	lncrna	mrna
TRINITY_DN10873_c0_g1_i18	Csa_5G549160	lncrna	mrna
TRINITY_DN10873_c0_g1_i18	Csa_5G589970	lncrna	mrna
TRINITY_DN10873_c0_g1_i18	Csa_5G002040	lncrna	mrna
TRINITY_DN10873_c0_g1_i18	Csa_5G171750	lncrna	mrna
TRINITY_DN10873_c0_g1_i18	Csa_5G623570	lncrna	mrna
TRINITY_DN10873_c0_g1_i18	Csa_5G138510	lncrna	mrna
TRINITY_DN10873_c0_g1_i18	Csa_5G189940	lncrna	mrna
TRINITY_DN10873_c0_g1_i18	Csa_5G643320	lncrna	mrna
TRINITY_DN10873_c0_g1_i18	Csa_5G611020	lncrna	mrna
TRINITY_DN10873_c0_g1_i18	Csa_5G198160	lncrna	mrna
TRINITY_DN10873_c0_g1_i18	Csa_5G375760	lncrna	mrna
TRINITY_DN10873_c0_g1_i18	Csa_5G292260	lncrna	mrna
TRINITY_DN10873_c0_g1_i18	Csa_5G182080	lncrna	mrna
TRINITY_DN10873_c0_g1_i18	Csa_5G623410	lncrna	mrna
TRINITY_DN10873_c0_g1_i18	Csa_5G453710	lncrna	mrna
TRINITY_DN10873_c0_g1_i18	Csa_5G181460	lncrna	mrna
TRINITY_DN10873_c0_g1_i18	Csa_5G157925	lncrna	mrna
TRINITY_DN10873_c0_g1_i18	Csa_5G162640	lncrna	mrna
TRINITY_DN10873_c0_g1_i18	Csa_5G011760	lncrna	mrna
TRINITY_DN10873_c0_g1_i18	Csa_5G496490	lncrna	mrna
TRINITY_DN10873_c0_g1_i18	Csa_5G175840	lncrna	mrna
TRINITY_DN10873_c0_g1_i18	Csa_5G187880	lncrna	mrna
TRINITY_DN10873_c0_g1_i18	Csa_5G598070	lncrna	mrna
TRINITY_DN10873_c0_g1_i18	Csa_5G484660	lncrna	mrna
TRINITY_DN10873_c0_g1_i18	Csa_5G160210	lncrna	mrna
TRINITY_DN10873_c0_g1_i18	Csa_5G114620	lncrna	mrna
TRINITY_DN10873_c0_g1_i18	Csa_5G011670	lncrna	mrna
TRINITY_DN10873_c0_g1_i18	Csa_5G174640	lncrna	mrna
TRINITY_DN10873_c0_g1_i18	Csa_5G583330	lncrna	mrna
TRINITY_DN10873_c0_g1_i18	Csa_5G044000	lncrna	mrna
TRINITY_DN10873_c0_g1_i18	Csa_5G146880	lncrna	mrna
TRINITY_DN10873_c0_g1_i18	Csa_5G579565	lncrna	mrna
TRINITY_DN10873_c0_g1_i18	Csa_5G207930	lncrna	mrna
TRINITY_DN10873_c0_g1_i18	Csa_5G152900	lncrna	mrna
TRINITY_DN10873_c0_g1_i18	Csa_5G597490	lncrna	mrna
TRINITY_DN10873_c0_g1_i18	Csa_5G409665	lncrna	mrna
TRINITY_DN10873_c0_g1_i18	Csa_5G649345	lncrna	mrna
TRINITY_DN10873_c0_g1_i18	Csa_5G570940	lncrna	mrna
TRINITY_DN10873_c0_g1_i18	Csa_5G642130	lncrna	mrna
TRINITY_DN10873_c0_g1_i18	Csa_5G599860	lncrna	mrna
TRINITY_DN10873_c0_g1_i18	Csa_5G627100	lncrna	mrna
TRINITY_DN10873_c0_g1_i18	Csa_5G139040	lncrna	mrna
TRINITY_DN10873_c0_g1_i18	Csa_5G420300	lncrna	mrna
TRINITY_DN10873_c0_g1_i18	Csa_5G037437	lncrna	mrna
TRINITY_DN10873_c0_g1_i18	Csa_1G004935	lncrna	mrna
TRINITY_DN10873_c0_g1_i18	Csa_1G467070	lncrna	mrna
TRINITY_DN10873_c0_g1_i18	Csa_1G696520	lncrna	mrna
TRINITY_DN10873_c0_g1_i18	Csa_1G701940	lncrna	mrna
TRINITY_DN10873_c0_g1_i18	Csa_1G366970	lncrna	mrna
TRINITY_DN10873_c0_g1_i18	Csa_1G077200	lncrna	mrna
TRINITY_DN10873_c0_g1_i18	Csa_1G060780	lncrna	mrna
TRINITY_DN10873_c0_g1_i18	Csa_1G103270	lncrna	mrna
TRINITY_DN10873_c0_g1_i18	Csa_1G002150	lncrna	mrna
TRINITY_DN10873_c0_g1_i18	Csa_1G423130	lncrna	mrna
TRINITY_DN10873_c0_g1_i18	Csa_1G659610	lncrna	mrna
TRINITY_DN10873_c0_g1_i18	Csa_1G045810	lncrna	mrna
TRINITY_DN10873_c0_g1_i18	Csa_1G703050	lncrna	mrna
TRINITY_DN10873_c0_g1_i18	Csa_1G005760	lncrna	mrna
TRINITY_DN10873_c0_g1_i18	Csa_1G571840	lncrna	mrna
TRINITY_DN10873_c0_g1_i18	Csa_1G071810	lncrna	mrna
TRINITY_DN10873_c0_g1_i18	Csa_1G570180	lncrna	mrna
TRINITY_DN10873_c0_g1_i18	Csa_1G629750	lncrna	mrna
TRINITY_DN10873_c0_g1_i18	Csa_1G073720	lncrna	mrna
TRINITY_DN10873_c0_g1_i18	Csa_1G014350	lncrna	mrna
TRINITY_DN10873_c0_g1_i18	Csa_1G028060	lncrna	mrna
TRINITY_DN10873_c0_g1_i18	Csa_1G007840	lncrna	mrna
TRINITY_DN10873_c0_g1_i18	Csa_1G263450	lncrna	mrna
TRINITY_DN10873_c0_g1_i18	Csa_1G533430	lncrna	mrna
TRINITY_DN10873_c0_g1_i18	Csa_1G654845	lncrna	mrna
TRINITY_DN10873_c0_g1_i18	Csa_1G610770	lncrna	mrna
TRINITY_DN10873_c0_g1_i18	Csa_1G240600	lncrna	mrna
TRINITY_DN10873_c0_g1_i18	Csa_1G066540	lncrna	mrna
TRINITY_DN10873_c0_g1_i18	Csa_1G298170	lncrna	mrna
TRINITY_DN10873_c0_g1_i18	Csa_1G119900	lncrna	mrna
TRINITY_DN10873_c0_g1_i18	Csa_1G070070	lncrna	mrna
TRINITY_DN10873_c0_g1_i18	Csa_1G225400	lncrna	mrna
TRINITY_DN10873_c0_g1_i18	Csa_1G126060	lncrna	mrna
TRINITY_DN10873_c0_g1_i18	Csa_1G109360	lncrna	mrna
TRINITY_DN10873_c0_g1_i18	Csa_1G616350	lncrna	mrna
TRINITY_DN10873_c0_g1_i18	Csa_1G533590	lncrna	mrna
TRINITY_DN10873_c0_g1_i18	Csa_1G024140	lncrna	mrna
TRINITY_DN10873_c0_g1_i18	Csa_1G014310	lncrna	mrna
TRINITY_DN10873_c0_g1_i18	Csa_1G059210	lncrna	mrna
TRINITY_DN10873_c0_g1_i18	Csa_1G597080	lncrna	mrna
TRINITY_DN10873_c0_g1_i18	Csa_1G062340	lncrna	mrna
TRINITY_DN10873_c0_g1_i18	Csa_1G250140	lncrna	mrna
TRINITY_DN10873_c0_g1_i18	Csa_1G600840	lncrna	mrna
TRINITY_DN10873_c0_g1_i18	Csa_1G294050	lncrna	mrna
TRINITY_DN10873_c0_g1_i18	Csa_1G196245	lncrna	mrna
TRINITY_DN10873_c0_g1_i18	Csa_1G015880	lncrna	mrna
TRINITY_DN10873_c0_g1_i18	Csa_1G050470	lncrna	mrna
TRINITY_DN10873_c0_g1_i18	Csa_1G004080	lncrna	mrna
TRINITY_DN10873_c0_g1_i18	Csa_1G495250	lncrna	mrna
TRINITY_DN10873_c0_g1_i18	Csa_1G294070	lncrna	mrna
TRINITY_DN10873_c0_g1_i18	Csa_1G589100	lncrna	mrna
TRINITY_DN10873_c0_g1_i18	Csa_1G040000	lncrna	mrna
TRINITY_DN10873_c0_g1_i18	Csa_1G062330	lncrna	mrna
TRINITY_DN10873_c0_g1_i18	Csa_1G212850	lncrna	mrna
TRINITY_DN10873_c0_g1_i18	Csa_1G611800	lncrna	mrna
TRINITY_DN10873_c0_g1_i18	Csa_1G574930	lncrna	mrna
TRINITY_DN10873_c0_g1_i18	Csa_1G123470	lncrna	mrna
TRINITY_DN10873_c0_g1_i18	Csa_1G045850	lncrna	mrna
TRINITY_DN10873_c0_g1_i18	Csa_1G031780	lncrna	mrna
TRINITY_DN10873_c0_g1_i18	Csa_1G574990	lncrna	mrna
TRINITY_DN10873_c0_g1_i18	Csa_1G470360	lncrna	mrna
TRINITY_DN10873_c0_g1_i18	Csa_1G042935	lncrna	mrna
TRINITY_DN10873_c0_g1_i18	Csa_1G696530	lncrna	mrna
TRINITY_DN10873_c0_g1_i18	Csa_1G554530	lncrna	mrna
TRINITY_DN10873_c0_g1_i18	Csa_1G480690	lncrna	mrna
TRINITY_DN10873_c0_g1_i18	Csa_1G050440	lncrna	mrna
TRINITY_DN10873_c0_g1_i18	Csa_1G132090	lncrna	mrna
TRINITY_DN10873_c0_g1_i18	Csa_1G173150	lncrna	mrna
TRINITY_DN10873_c0_g1_i18	Csa_1G169980	lncrna	mrna
TRINITY_DN10873_c0_g1_i18	Csa_1G013770	lncrna	mrna
TRINITY_DN10873_c0_g1_i18	Csa_1G163110	lncrna	mrna
TRINITY_DN10873_c0_g1_i18	Csa_1G025240	lncrna	mrna
TRINITY_DN10873_c0_g1_i18	Csa_1G046305	lncrna	mrna
TRINITY_DN10873_c0_g1_i18	Csa_1G089480	lncrna	mrna
TRINITY_DN10873_c0_g1_i18	Csa_1G004360	lncrna	mrna
TRINITY_DN10873_c0_g1_i18	Csa_1G223630	lncrna	mrna
TRINITY_DN10873_c0_g1_i18	Csa_1G524670	lncrna	mrna
TRINITY_DN10873_c0_g1_i18	Csa_1G613460	lncrna	mrna
TRINITY_DN10873_c0_g1_i18	Csa_1G178240	lncrna	mrna
TRINITY_DN10873_c0_g1_i18	Csa_1G467160	lncrna	mrna
TRINITY_DN10873_c0_g1_i18	Csa_1G031900	lncrna	mrna
TRINITY_DN10873_c0_g1_i18	Csa_1G689630	lncrna	mrna
TRINITY_DN10873_c0_g1_i18	Csa_1G189180	lncrna	mrna
TRINITY_DN10873_c0_g1_i18	Csa_1G166790	lncrna	mrna
TRINITY_DN10873_c0_g1_i18	Csa_1G467130	lncrna	mrna
TRINITY_DN10873_c0_g1_i18	Csa_1G268300	lncrna	mrna
TRINITY_DN10873_c0_g1_i18	Csa_1G701200	lncrna	mrna
TRINITY_DN10873_c0_g1_i18	Csa_1G039080	lncrna	mrna
TRINITY_DN10873_c0_g1_i18	Csa_1G084850	lncrna	mrna
TRINITY_DN10873_c0_g1_i18	Csa_1G004970	lncrna	mrna
TRINITY_DN10873_c0_g1_i18	Csa_1G060260	lncrna	mrna
TRINITY_DN10873_c0_g1_i18	Csa_1G527890	lncrna	mrna
TRINITY_DN10873_c0_g1_i18	Csa_1G039190	lncrna	mrna
TRINITY_DN10873_c0_g1_i18	Csa_6G186360	lncrna	mrna
TRINITY_DN10873_c0_g1_i18	Csa_6G490800	lncrna	mrna
TRINITY_DN10873_c0_g1_i18	Csa_6G052060	lncrna	mrna
TRINITY_DN10873_c0_g1_i18	Csa_6G495830	lncrna	mrna
TRINITY_DN10873_c0_g1_i18	Csa_6G285220	lncrna	mrna
TRINITY_DN10873_c0_g1_i18	Csa_6G107915	lncrna	mrna
TRINITY_DN10873_c0_g1_i18	Csa_6G358150	lncrna	mrna
TRINITY_DN10873_c0_g1_i18	Csa_6G016975	lncrna	mrna
TRINITY_DN10873_c0_g1_i18	Csa_6G336260	lncrna	mrna
TRINITY_DN10873_c0_g1_i18	Csa_6G124180	lncrna	mrna
TRINITY_DN10873_c0_g1_i18	Csa_6G511840	lncrna	mrna
TRINITY_DN10873_c0_g1_i18	Csa_6G058200	lncrna	mrna
TRINITY_DN10873_c0_g1_i18	Csa_6G330980	lncrna	mrna
TRINITY_DN10873_c0_g1_i18	Csa_6G074605	lncrna	mrna
TRINITY_DN10873_c0_g1_i18	Csa_6G493860	lncrna	mrna
TRINITY_DN10873_c0_g1_i18	Csa_6G006860	lncrna	mrna
TRINITY_DN10873_c0_g1_i18	Csa_6G106810	lncrna	mrna
TRINITY_DN10873_c0_g1_i18	Csa_6G059230	lncrna	mrna
TRINITY_DN10873_c0_g1_i18	Csa_6G111940	lncrna	mrna
TRINITY_DN10873_c0_g1_i18	Csa_6G495050	lncrna	mrna
TRINITY_DN10873_c0_g1_i18	Csa_6G152910	lncrna	mrna
TRINITY_DN10873_c0_g1_i18	Csa_6G112490	lncrna	mrna
TRINITY_DN10873_c0_g1_i18	Csa_6G524040	lncrna	mrna
TRINITY_DN10873_c0_g1_i18	Csa_6G169330	lncrna	mrna
TRINITY_DN10873_c0_g1_i18	Csa_6G235830	lncrna	mrna
TRINITY_DN10873_c0_g1_i18	Csa_6G303800	lncrna	mrna
TRINITY_DN10873_c0_g1_i18	Csa_6G410000	lncrna	mrna
TRINITY_DN10873_c0_g1_i18	Csa_6G484550	lncrna	mrna
TRINITY_DN10873_c0_g1_i18	Csa_6G301590	lncrna	mrna
TRINITY_DN10873_c0_g1_i18	Csa_6G325410	lncrna	mrna
TRINITY_DN10873_c0_g1_i18	Csa_6G005180	lncrna	mrna
TRINITY_DN10873_c0_g1_i18	Csa_6G484010	lncrna	mrna
TRINITY_DN10873_c0_g1_i18	Csa_6G002340	lncrna	mrna
TRINITY_DN10873_c0_g1_i18	Csa_6G223510	lncrna	mrna
TRINITY_DN10873_c0_g1_i18	Csa_6G039145	lncrna	mrna
TRINITY_DN10873_c0_g1_i18	Csa_6G025440	lncrna	mrna
TRINITY_DN10873_c0_g1_i18	Csa_6G126270	lncrna	mrna
TRINITY_DN10873_c0_g1_i18	Csa_6G002320	lncrna	mrna
TRINITY_DN10873_c0_g1_i18	Csa_6G112460	lncrna	mrna
TRINITY_DN10873_c0_g1_i18	Csa_6G401395	lncrna	mrna
TRINITY_DN10873_c0_g1_i18	Csa_6G504425	lncrna	mrna
TRINITY_DN10873_c0_g1_i18	Csa_6G022365	lncrna	mrna
TRINITY_DN10873_c0_g1_i18	Csa_6G487730	lncrna	mrna
TRINITY_DN10873_c0_g1_i18	Csa_6G439940	lncrna	mrna
TRINITY_DN10873_c0_g1_i18	Csa_6G067960	lncrna	mrna
TRINITY_DN10873_c0_g1_i18	Csa_6G507165	lncrna	mrna
TRINITY_DN10873_c0_g1_i18	Csa_6G410610	lncrna	mrna
TRINITY_DN10873_c0_g1_i18	Csa_6G042390	lncrna	mrna
TRINITY_DN10873_c0_g1_i18	Csa_6G504700	lncrna	mrna
TRINITY_DN10873_c0_g1_i18	Csa_6G513690	lncrna	mrna
TRINITY_DN10873_c0_g1_i18	Csa_6G169910	lncrna	mrna
TRINITY_DN10873_c0_g1_i18	Csa_6G004510	lncrna	mrna
TRINITY_DN10873_c0_g1_i18	Csa_6G517030	lncrna	mrna
TRINITY_DN10873_c0_g1_i18	Csa_6G426890	lncrna	mrna
TRINITY_DN10873_c0_g1_i18	Csa_6G518090	lncrna	mrna
TRINITY_DN10873_c0_g1_i18	Csa_6G106770	lncrna	mrna
TRINITY_DN10873_c0_g1_i18	Csa_6G309440	lncrna	mrna
TRINITY_DN10873_c0_g1_i18	Csa_6G318690	lncrna	mrna
TRINITY_DN10873_c0_g1_i18	Csa_6G151800	lncrna	mrna
TRINITY_DN10873_c0_g1_i18	Csa_6G493320	lncrna	mrna
TRINITY_DN10873_c0_g1_i18	Csa_6G383550	lncrna	mrna
TRINITY_DN10873_c0_g1_i18	Csa_6G518910	lncrna	mrna
TRINITY_DN10873_c0_g1_i18	Csa_6G011050	lncrna	mrna
TRINITY_DN10873_c0_g1_i18	Csa_6G416850	lncrna	mrna
TRINITY_DN10873_c0_g1_i18	Csa_6G520260	lncrna	mrna
TRINITY_DN10873_c0_g1_i18	Csa_6G358670	lncrna	mrna
TRINITY_DN10873_c0_g1_i18	Csa_6G352870	lncrna	mrna
TRINITY_DN10873_c0_g1_i18	Csa_6G000050	lncrna	mrna
TRINITY_DN10873_c0_g1_i18	Csa_6G513540	lncrna	mrna
TRINITY_DN10873_c0_g1_i18	Csa_6G014890	lncrna	mrna
TRINITY_DN10873_c0_g1_i18	Csa_6G401350	lncrna	mrna
TRINITY_DN10873_c0_g1_i18	Csa_6G095330	lncrna	mrna
TRINITY_DN10873_c0_g1_i18	Csa_6G510250	lncrna	mrna
TRINITY_DN10873_c0_g1_i18	Csa_6G504540	lncrna	mrna
TRINITY_DN10873_c0_g1_i18	Csa_6G358690	lncrna	mrna
TRINITY_DN10873_c0_g1_i18	Csa_6G526480	lncrna	mrna
TRINITY_DN10873_c0_g1_i18	Csa_6G520360	lncrna	mrna
TRINITY_DN10873_c0_g1_i18	Csa_6G484020	lncrna	mrna
TRINITY_DN10873_c0_g1_i18	Csa_6G516710	lncrna	mrna
TRINITY_DN10873_c0_g1_i18	Csa_2G407830	lncrna	mrna
TRINITY_DN10873_c0_g1_i18	Csa_2G370480	lncrna	mrna
TRINITY_DN10873_c0_g1_i18	Csa_2G173020	lncrna	mrna
TRINITY_DN10873_c0_g1_i18	Csa_2G378515	lncrna	mrna
TRINITY_DN10873_c0_g1_i18	Csa_2G060510	lncrna	mrna
TRINITY_DN10873_c0_g1_i18	Csa_2G234590	lncrna	mrna
TRINITY_DN10873_c0_g1_i18	Csa_2G007980	lncrna	mrna
TRINITY_DN10873_c0_g1_i18	Csa_2G015600	lncrna	mrna
TRINITY_DN10873_c0_g1_i18	Csa_2G376810	lncrna	mrna
TRINITY_DN10873_c0_g1_i18	Csa_2G354790	lncrna	mrna
TRINITY_DN10873_c0_g1_i18	Csa_2G006030	lncrna	mrna
TRINITY_DN10873_c0_g1_i18	Csa_2G173040	lncrna	mrna
TRINITY_DN10873_c0_g1_i18	Csa_2G074215	lncrna	mrna
TRINITY_DN10873_c0_g1_i18	Csa_2G010350	lncrna	mrna
TRINITY_DN10873_c0_g1_i18	Csa_2G379910	lncrna	mrna
TRINITY_DN10873_c0_g1_i18	Csa_2G075350	lncrna	mrna
TRINITY_DN10873_c0_g1_i18	Csa_2G062640	lncrna	mrna
TRINITY_DN10873_c0_g1_i18	Csa_2G374610	lncrna	mrna
TRINITY_DN10873_c0_g1_i18	Csa_2G385050	lncrna	mrna
TRINITY_DN10873_c0_g1_i18	Csa_2G247040	lncrna	mrna
TRINITY_DN10873_c0_g1_i18	Csa_2G233000	lncrna	mrna
TRINITY_DN10873_c0_g1_i18	Csa_2G354010	lncrna	mrna
TRINITY_DN10873_c0_g1_i18	Csa_2G252060	lncrna	mrna
TRINITY_DN10873_c0_g1_i18	Csa_2G376850	lncrna	mrna
TRINITY_DN10873_c0_g1_i18	Csa_2G270760	lncrna	mrna
TRINITY_DN10873_c0_g1_i18	Csa_2G370415	lncrna	mrna
TRINITY_DN10873_c0_g1_i18	Csa_2G285380	lncrna	mrna
TRINITY_DN10873_c0_g1_i18	Csa_2G228400	lncrna	mrna
TRINITY_DN10873_c0_g1_i18	Csa_2G119370	lncrna	mrna
TRINITY_DN10873_c0_g1_i18	Csa_2G093810	lncrna	mrna
TRINITY_DN10873_c0_g1_i18	Csa_2G302310	lncrna	mrna
TRINITY_DN10873_c0_g1_i18	Csa_2G357310	lncrna	mrna
TRINITY_DN10873_c0_g1_i18	Csa_2G445770	lncrna	mrna
TRINITY_DN10873_c0_g1_i18	Csa_2G036070	lncrna	mrna
TRINITY_DN10873_c0_g1_i18	Csa_2G176180	lncrna	mrna
TRINITY_DN10873_c0_g1_i18	Csa_2G145870	lncrna	mrna
TRINITY_DN10873_c0_g1_i18	Csa_2G384430	lncrna	mrna
TRINITY_DN10873_c0_g1_i18	Csa_2G408340	lncrna	mrna
TRINITY_DN10873_c0_g1_i18	Csa_2G325960	lncrna	mrna
TRINITY_DN10873_c0_g1_i18	Csa_2G034770	lncrna	mrna
TRINITY_DN10873_c0_g1_i18	Csa_2G010150	lncrna	mrna
TRINITY_DN10873_c0_g1_i18	Csa_2G091790	lncrna	mrna
TRINITY_DN10873_c0_g1_i18	Csa_2G025690	lncrna	mrna
TRINITY_DN10873_c0_g1_i18	Csa_2G034740	lncrna	mrna
TRINITY_DN10873_c0_g1_i18	Csa_2G009355	lncrna	mrna
TRINITY_DN10873_c0_g1_i18	Csa_2G302050	lncrna	mrna
TRINITY_DN10873_c0_g1_i18	Csa_2G149480	lncrna	mrna
TRINITY_DN10873_c0_g1_i18	Csa_2G298320	lncrna	mrna
TRINITY_DN10873_c0_g1_i18	Csa_2G005300	lncrna	mrna
TRINITY_DN10873_c0_g1_i18	Csa_2G008760	lncrna	mrna
TRINITY_DN10873_c0_g1_i18	Csa_2G363550	lncrna	mrna
TRINITY_DN10873_c0_g1_i18	Csa_2G408350	lncrna	mrna
TRINITY_DN10873_c0_g1_i18	Csa_2G285930	lncrna	mrna
TRINITY_DN10873_c0_g1_i18	Csa_2G005290	lncrna	mrna
TRINITY_DN10873_c0_g1_i18	Csa_2G078070	lncrna	mrna
TRINITY_DN10873_c0_g1_i18	Csa_2G151580	lncrna	mrna
TRINITY_DN10873_c0_g1_i18	Csa_2G406080	lncrna	mrna
TRINITY_DN10873_c0_g1_i18	Csa_2G075460	lncrna	mrna
TRINITY_DN10873_c0_g1_i18	Csa_2G079910	lncrna	mrna
TRINITY_DN10873_c0_g1_i18	Csa_2G369180	lncrna	mrna
TRINITY_DN10873_c0_g1_i18	Csa_2G406110	lncrna	mrna
TRINITY_DN10873_c0_g1_i18	Csa_7G098750	lncrna	mrna
TRINITY_DN10873_c0_g1_i18	Csa_7G212655	lncrna	mrna
TRINITY_DN10873_c0_g1_i18	Csa_7G452970	lncrna	mrna
TRINITY_DN10873_c0_g1_i18	Csa_7G257330	lncrna	mrna
TRINITY_DN10873_c0_g1_i18	Csa_7G336510	lncrna	mrna
TRINITY_DN10873_c0_g1_i18	Csa_7G169580	lncrna	mrna
TRINITY_DN10873_c0_g1_i18	Csa_7G428920	lncrna	mrna
TRINITY_DN10873_c0_g1_i18	Csa_7G407540	lncrna	mrna
TRINITY_DN10873_c0_g1_i18	Csa_7G374610	lncrna	mrna
TRINITY_DN10873_c0_g1_i18	Csa_7G398120	lncrna	mrna
TRINITY_DN10873_c0_g1_i18	Csa_7G281400	lncrna	mrna
TRINITY_DN10873_c0_g1_i18	Csa_7G133920	lncrna	mrna
TRINITY_DN10873_c0_g1_i18	Csa_7G291190	lncrna	mrna
TRINITY_DN10873_c0_g1_i18	Csa_7G103790	lncrna	mrna
TRINITY_DN10873_c0_g1_i18	Csa_7G398130	lncrna	mrna
TRINITY_DN10873_c0_g1_i18	Csa_7G109300	lncrna	mrna
TRINITY_DN10873_c0_g1_i18	Csa_7G446910	lncrna	mrna
TRINITY_DN10873_c0_g1_i18	Csa_7G043650	lncrna	mrna
TRINITY_DN10873_c0_g1_i18	Csa_7G446890	lncrna	mrna
TRINITY_DN10873_c0_g1_i18	Csa_7G067420	lncrna	mrna
TRINITY_DN10873_c0_g1_i18	Csa_7G037590	lncrna	mrna
TRINITY_DN10873_c0_g1_i18	Csa_7G111310	lncrna	mrna
TRINITY_DN10873_c0_g1_i18	Csa_7G111300	lncrna	mrna
TRINITY_DN10873_c0_g1_i18	Csa_7G201930	lncrna	mrna
TRINITY_DN10873_c0_g1_i18	Csa_7G325170	lncrna	mrna
TRINITY_DN10873_c0_g1_i18	Csa_7G089220	lncrna	mrna
TRINITY_DN10873_c0_g1_i18	Csa_7G012390	lncrna	mrna
TRINITY_DN10873_c0_g1_i18	Csa_7G197300	lncrna	mrna
TRINITY_DN10873_c0_g1_i18	Csa_7G452230	lncrna	mrna
TRINITY_DN10873_c0_g1_i18	Csa_7G394030	lncrna	mrna
TRINITY_DN10873_c0_g1_i18	Csa_7G390180	lncrna	mrna
TRINITY_DN10873_c0_g1_i18	Csa_7G113310	lncrna	mrna
TRINITY_DN10873_c0_g1_i18	Csa_7G407640	lncrna	mrna
TRINITY_DN10873_c0_g1_i18	Csa_7G448040	lncrna	mrna
TRINITY_DN10873_c0_g1_i18	Csa_7G333920	lncrna	mrna
TRINITY_DN10873_c0_g1_i18	Csa_7G067520	lncrna	mrna
TRINITY_DN10873_c0_g1_i18	Csa_7G291170	lncrna	mrna
TRINITY_DN10873_c0_g1_i18	Csa_7G448740	lncrna	mrna
TRINITY_DN10873_c0_g1_i18	Csa_7G160510	lncrna	mrna
TRINITY_DN10873_c0_g1_i18	Csa_7G446850	lncrna	mrna
TRINITY_DN10873_c0_g1_i18	Csa_7G270570	lncrna	mrna
TRINITY_DN10873_c0_g1_i18	Csa_7G207145	lncrna	mrna
TRINITY_DN10873_c0_g1_i18	Csa_7G433370	lncrna	mrna
TRINITY_DN10873_c0_g1_i18	Csa_7G405960	lncrna	mrna
TRINITY_DN10873_c0_g1_i18	Csa_7G336480	lncrna	mrna
TRINITY_DN10873_c0_g1_i18	Csa_7G447070	lncrna	mrna
TRINITY_DN10873_c0_g1_i18	Csa_7G390070	lncrna	mrna
TRINITY_DN10873_c0_g1_i18	Csa_7G207010	lncrna	mrna
TRINITY_DN10873_c0_g1_i18	Csa_7G429600	lncrna	mrna
TRINITY_DN10873_c0_g1_i18	Csa_7G428260	lncrna	mrna
TRINITY_DN10873_c0_g1_i18	Csa_7G037600	lncrna	mrna
TRINITY_DN10873_c0_g1_i18	Csa_7G146490	lncrna	mrna
TRINITY_DN10873_c0_g1_i18	Csa_7G071460	lncrna	mrna
TRINITY_DN10873_c0_g1_i18	Csa_7G043560	lncrna	mrna
TRINITY_DN10873_c0_g1_i18	Csa_7G056450	lncrna	mrna
TRINITY_DN10873_c0_g1_i18	Csa_7G104800	lncrna	mrna
TRINITY_DN10873_c0_g1_i18	Csa_7G426470	lncrna	mrna
TRINITY_DN10873_c0_g1_i18	Csa_7G104290	lncrna	mrna
TRINITY_DN10873_c0_g1_i18	Csa_7G278740	lncrna	mrna
TRINITY_DN10873_c0_g1_i18	Csa_7G010300	lncrna	mrna
TRINITY_DN10873_c0_g1_i18	Csa_7G389480	lncrna	mrna
TRINITY_DN10873_c0_g1_i18	Csa_7G336450	lncrna	mrna
TRINITY_DN10873_c0_g1_i18	Csa_7G041940	lncrna	mrna
TRINITY_DN10873_c0_g1_i18	Csa_7G293230	lncrna	mrna
TRINITY_DN10873_c0_g1_i18	Csa_7G239600	lncrna	mrna
TRINITY_DN10873_c0_g1_i18	Csa_7G259370	lncrna	mrna
TRINITY_DN10873_c0_g1_i18	Csa_7G239590	lncrna	mrna
TRINITY_DN10873_c0_g1_i18	Csa_7G212120	lncrna	mrna
TRINITY_DN10873_c0_g1_i18	Csa_7G058640	lncrna	mrna
TRINITY_DN10873_c0_g1_i18	Csa_7G372930	lncrna	mrna
TRINITY_DN10873_c0_g1_i18	Csa_7G390130	lncrna	mrna
TRINITY_DN10873_c0_g1_i18	Csa_7G428790	lncrna	mrna
TRINITY_DN10873_c0_g1_i18	Csa_3G124925	lncrna	mrna
TRINITY_DN10873_c0_g1_i18	Csa_3G045200	lncrna	mrna
TRINITY_DN10873_c0_g1_i18	Csa_3G839850	lncrna	mrna
TRINITY_DN10873_c0_g1_i18	Csa_3G282480	lncrna	mrna
TRINITY_DN10873_c0_g1_i18	Csa_3G055940	lncrna	mrna
TRINITY_DN10873_c0_g1_i18	Csa_3G009430	lncrna	mrna
TRINITY_DN10873_c0_g1_i18	Csa_3G009550	lncrna	mrna
TRINITY_DN10873_c0_g1_i18	Csa_3G640600	lncrna	mrna
TRINITY_DN10873_c0_g1_i18	Csa_3G036440	lncrna	mrna
TRINITY_DN10873_c0_g1_i18	Csa_3G175680	lncrna	mrna
TRINITY_DN10873_c0_g1_i18	Csa_3G182160	lncrna	mrna
TRINITY_DN10873_c0_g1_i18	Csa_3G359140	lncrna	mrna
TRINITY_DN10873_c0_g1_i18	Csa_3G653460	lncrna	mrna
TRINITY_DN10873_c0_g1_i18	Csa_3G509945	lncrna	mrna
TRINITY_DN10873_c0_g1_i18	Csa_3G854200	lncrna	mrna
TRINITY_DN10873_c0_g1_i18	Csa_3G814360	lncrna	mrna
TRINITY_DN10873_c0_g1_i18	Csa_3G165640	lncrna	mrna
TRINITY_DN10873_c0_g1_i18	Csa_3G432440	lncrna	mrna
TRINITY_DN10873_c0_g1_i18	Csa_3G126200	lncrna	mrna
TRINITY_DN10873_c0_g1_i18	Csa_3G127090	lncrna	mrna
TRINITY_DN10873_c0_g1_i18	Csa_3G353940	lncrna	mrna
TRINITY_DN10873_c0_g1_i18	Csa_3G190370	lncrna	mrna
TRINITY_DN10873_c0_g1_i18	Csa_3G151380	lncrna	mrna
TRINITY_DN10873_c0_g1_i18	Csa_3G668600	lncrna	mrna
TRINITY_DN10873_c0_g1_i18	Csa_3G144130	lncrna	mrna
TRINITY_DN10873_c0_g1_i18	Csa_3G733360	lncrna	mrna
TRINITY_DN10873_c0_g1_i18	Csa_3G088975	lncrna	mrna
TRINITY_DN10873_c0_g1_i18	Csa_3G000700	lncrna	mrna
TRINITY_DN10873_c0_g1_i18	Csa_3G002765	lncrna	mrna
TRINITY_DN10873_c0_g1_i18	Csa_3G154375	lncrna	mrna
TRINITY_DN10873_c0_g1_i18	Csa_3G728040	lncrna	mrna
TRINITY_DN10873_c0_g1_i18	Csa_3G168380	lncrna	mrna
TRINITY_DN10873_c0_g1_i18	Csa_3G064230	lncrna	mrna
TRINITY_DN10873_c0_g1_i18	Csa_3G187265	lncrna	mrna
TRINITY_DN10873_c0_g1_i18	Csa_3G346930	lncrna	mrna
TRINITY_DN10873_c0_g1_i18	Csa_3G179090	lncrna	mrna
TRINITY_DN10873_c0_g1_i18	Csa_3G901160	lncrna	mrna
TRINITY_DN10873_c0_g1_i18	Csa_3G236020	lncrna	mrna
TRINITY_DN10873_c0_g1_i18	Csa_3G017150	lncrna	mrna
TRINITY_DN10873_c0_g1_i18	Csa_3G731140	lncrna	mrna
TRINITY_DN10873_c0_g1_i18	Csa_3G166350	lncrna	mrna
TRINITY_DN10873_c0_g1_i18	Csa_3G187250	lncrna	mrna
TRINITY_DN10873_c0_g1_i18	Csa_3G800710	lncrna	mrna
TRINITY_DN10873_c0_g1_i18	Csa_3G124830	lncrna	mrna
TRINITY_DN10873_c0_g1_i18	Csa_3G035880	lncrna	mrna
TRINITY_DN10873_c0_g1_i18	Csa_3G813810	lncrna	mrna
TRINITY_DN10873_c0_g1_i18	Csa_3G119360	lncrna	mrna
TRINITY_DN10873_c0_g1_i18	Csa_3G203780	lncrna	mrna
TRINITY_DN10873_c0_g1_i18	Csa_3G110710	lncrna	mrna
TRINITY_DN10873_c0_g1_i18	Csa_3G134860	lncrna	mrna
TRINITY_DN10873_c0_g1_i18	Csa_3G126955	lncrna	mrna
TRINITY_DN10873_c0_g1_i18	Csa_3G011080	lncrna	mrna
TRINITY_DN10873_c0_g1_i18	Csa_3G133210	lncrna	mrna
TRINITY_DN10873_c0_g1_i18	Csa_3G895700	lncrna	mrna
TRINITY_DN10873_c0_g1_i18	Csa_3G405520	lncrna	mrna
TRINITY_DN10873_c0_g1_i18	Csa_3G135090	lncrna	mrna
TRINITY_DN10873_c0_g1_i18	Csa_3G064240	lncrna	mrna
TRINITY_DN10873_c0_g1_i18	Csa_3G405515	lncrna	mrna
TRINITY_DN10873_c0_g1_i18	Csa_3G017100	lncrna	mrna
TRINITY_DN10873_c0_g1_i18	Csa_3G651730	lncrna	mrna
TRINITY_DN10873_c0_g1_i18	Csa_3G252470	lncrna	mrna
TRINITY_DN10873_c0_g1_i18	Csa_3G229390	lncrna	mrna
TRINITY_DN10873_c0_g1_i18	Csa_3G769660	lncrna	mrna
TRINITY_DN10873_c0_g1_i18	Csa_3G730850	lncrna	mrna
TRINITY_DN10873_c0_g1_i18	Csa_3G313220	lncrna	mrna
TRINITY_DN10873_c0_g1_i18	Csa_3G151370	lncrna	mrna
TRINITY_DN10873_c0_g1_i18	Csa_3G734160	lncrna	mrna
TRINITY_DN10873_c0_g1_i18	Csa_3G063630	lncrna	mrna
TRINITY_DN10873_c0_g1_i18	Csa_3G280940	lncrna	mrna
TRINITY_DN10873_c0_g1_i18	Csa_3G149970	lncrna	mrna
TRINITY_DN10873_c0_g1_i18	Csa_3G865430	lncrna	mrna
TRINITY_DN10873_c0_g1_i18	Csa_3G131980	lncrna	mrna
TRINITY_DN10873_c0_g1_i18	Csa_3G857060	lncrna	mrna
TRINITY_DN10873_c0_g1_i18	Csa_3G193880	lncrna	mrna
TRINITY_DN10873_c0_g1_i18	Csa_3G219220	lncrna	mrna
TRINITY_DN10873_c0_g1_i18	Csa_3G860280	lncrna	mrna
TRINITY_DN10873_c0_g1_i18	Csa_3G585860	lncrna	mrna
TRINITY_DN10873_c0_g1_i18	Csa_3G116660	lncrna	mrna
TRINITY_DN10873_c0_g1_i18	Csa_3G485840	lncrna	mrna
TRINITY_DN10873_c0_g1_i18	Csa_3G728015	lncrna	mrna
TRINITY_DN10873_c0_g1_i18	Csa_3G124870	lncrna	mrna
TRINITY_DN10873_c0_g1_i18	Csa_3G848180	lncrna	mrna
TRINITY_DN10873_c0_g1_i18	Csa_3G781620	lncrna	mrna
TRINITY_DN10873_c0_g1_i18	Csa_3G133120	lncrna	mrna
TRINITY_DN10873_c0_g1_i18	Csa_3G765060	lncrna	mrna
TRINITY_DN10873_c0_g1_i18	Csa_3G002550	lncrna	mrna
TRINITY_DN10873_c0_g1_i18	Csa_3G018320	lncrna	mrna
TRINITY_DN10873_c0_g1_i18	Csa_3G009540	lncrna	mrna
TRINITY_DN10873_c0_g1_i18	Csa_3G080330	lncrna	mrna
TRINITY_DN10873_c0_g1_i18	Csa_3G576850	lncrna	mrna
TRINITY_DN10873_c0_g1_i18	Csa_3G881900	lncrna	mrna
TRINITY_DN10873_c0_g1_i18	Csa_3G599450	lncrna	mrna
TRINITY_DN10873_c0_g1_i18	Csa_3G175690	lncrna	mrna
TRINITY_DN10873_c0_g1_i18	Csa_3G183360	lncrna	mrna
TRINITY_DN10873_c0_g1_i18	Csa_3G849960	lncrna	mrna
TRINITY_DN10873_c0_g1_i18	Csa_3G904120	lncrna	mrna
TRINITY_DN10873_c0_g1_i18	Csa_3G150030	lncrna	mrna
TRINITY_DN10873_c0_g1_i18	Csa_3G781600	lncrna	mrna
TRINITY_DN10873_c0_g1_i18	Csa_3G033730	lncrna	mrna
TRINITY_DN10873_c0_g1_i18	Csa_3G733930	lncrna	mrna
TRINITY_DN10873_c0_g1_i18	Csa_3G455120	lncrna	mrna
TRINITY_DN10873_c0_g1_i18	Csa_3G645900	lncrna	mrna
TRINITY_DN10873_c0_g1_i18	Csa_3G687230	lncrna	mrna
TRINITY_DN10873_c0_g1_i18	Csa_3G760540	lncrna	mrna
TRINITY_DN10873_c0_g1_i18	Csa_3G387080	lncrna	mrna
TRINITY_DN10873_c0_g1_i18	Csa_3G133230	lncrna	mrna
TRINITY_DN10873_c0_g1_i18	Csa_3G046230	lncrna	mrna
TRINITY_DN10873_c0_g1_i18	Csa_3G842040	lncrna	mrna
TRINITY_DN10873_c0_g1_i18	Csa_3G002360	lncrna	mrna
TRINITY_DN10873_c0_g1_i18	Csa_3G838760	lncrna	mrna
TRINITY_DN10873_c0_g1_i18	Csa_3G104320	lncrna	mrna
TRINITY_DN10873_c0_g1_i18	Csa_3G849950	lncrna	mrna
TRINITY_DN10873_c0_g1_i18	Csa_3G049440	lncrna	mrna
TRINITY_DN10873_c0_g1_i18	Csa_3G710820	lncrna	mrna
TRINITY_DN10873_c0_g1_i18	Csa_3G128940	lncrna	mrna
TRINITY_DN10873_c0_g1_i18	Csa_3G902220	lncrna	mrna
TRINITY_DN10873_c0_g1_i18	Csa_3G011070	lncrna	mrna
TRINITY_DN10873_c0_g1_i18	Csa_3G734100	lncrna	mrna
TRINITY_DN10873_c0_g1_i18	Csa_3G126095	lncrna	mrna
TRINITY_DN10873_c0_g1_i18	Csa_3G026150	lncrna	mrna
TRINITY_DN10873_c0_g1_i18	Csa_3G708180	lncrna	mrna
TRINITY_DN10873_c0_g1_i18	Csa_3G740100	lncrna	mrna
TRINITY_DN10873_c0_g1_i18	Csa_4G133200	lncrna	mrna
TRINITY_DN10873_c0_g1_i18	Csa_4G061860	lncrna	mrna
TRINITY_DN10873_c0_g1_i18	Csa_4G043910	lncrna	mrna
TRINITY_DN10873_c0_g1_i18	Csa_4G203330	lncrna	mrna
TRINITY_DN10873_c0_g1_i18	Csa_4G192090	lncrna	mrna
TRINITY_DN10873_c0_g1_i18	Csa_4G113180	lncrna	mrna
TRINITY_DN10873_c0_g1_i18	Csa_4G303100	lncrna	mrna
TRINITY_DN10873_c0_g1_i18	Csa_4G435980	lncrna	mrna
TRINITY_DN10873_c0_g1_i18	Csa_4G000530	lncrna	mrna
TRINITY_DN10873_c0_g1_i18	Csa_4G639070	lncrna	mrna
TRINITY_DN10873_c0_g1_i18	Csa_4G420200	lncrna	mrna
TRINITY_DN10873_c0_g1_i18	Csa_4G625050	lncrna	mrna
TRINITY_DN10873_c0_g1_i18	Csa_4G015120	lncrna	mrna
TRINITY_DN10873_c0_g1_i18	Csa_4G433980	lncrna	mrna
TRINITY_DN10873_c0_g1_i18	Csa_4G297450	lncrna	mrna
TRINITY_DN10873_c0_g1_i18	Csa_4G192120	lncrna	mrna
TRINITY_DN10873_c0_g1_i18	Csa_4G022280	lncrna	mrna
TRINITY_DN10873_c0_g1_i18	Csa_4G112620	lncrna	mrna
TRINITY_DN10873_c0_g1_i18	Csa_4G010950	lncrna	mrna
TRINITY_DN10873_c0_g1_i18	Csa_4G303060	lncrna	mrna
TRINITY_DN10873_c0_g1_i18	Csa_4G663620	lncrna	mrna
TRINITY_DN10873_c0_g1_i18	Csa_4G508535	lncrna	mrna
TRINITY_DN10873_c0_g1_i18	Csa_4G000850	lncrna	mrna
TRINITY_DN10873_c0_g1_i18	Csa_4G062370	lncrna	mrna
TRINITY_DN10873_c0_g1_i18	Csa_4G012450	lncrna	mrna
TRINITY_DN10873_c0_g1_i18	Csa_4G648580	lncrna	mrna
TRINITY_DN10873_c0_g1_i18	Csa_4G172530	lncrna	mrna
TRINITY_DN10873_c0_g1_i18	Csa_4G338955	lncrna	mrna
TRINITY_DN10873_c0_g1_i18	Csa_4G295470	lncrna	mrna
TRINITY_DN10873_c0_g1_i18	Csa_4G280530	lncrna	mrna
TRINITY_DN10873_c0_g1_i18	Csa_4G492200	lncrna	mrna
TRINITY_DN10873_c0_g1_i18	Csa_4G358680	lncrna	mrna
TRINITY_DN10873_c0_g1_i18	Csa_4G081280	lncrna	mrna
TRINITY_DN10873_c0_g1_i18	Csa_4G051470	lncrna	mrna
TRINITY_DN10873_c0_g1_i18	Csa_4G011760	lncrna	mrna
TRINITY_DN10873_c0_g1_i18	Csa_4G441080	lncrna	mrna
TRINITY_DN10873_c0_g1_i18	Csa_4G179080	lncrna	mrna
TRINITY_DN10873_c0_g1_i18	Csa_4G314450	lncrna	mrna
TRINITY_DN10873_c0_g1_i18	Csa_4G192070	lncrna	mrna
TRINITY_DN10873_c0_g1_i18	Csa_4G194810	lncrna	mrna
TRINITY_DN10873_c0_g1_i18	Csa_4G618500	lncrna	mrna
TRINITY_DN10873_c0_g1_i18	Csa_4G593880	lncrna	mrna
TRINITY_DN10873_c0_g1_i18	Csa_4G113160	lncrna	mrna
TRINITY_DN10873_c0_g1_i18	Csa_4G622840	lncrna	mrna
TRINITY_DN10873_c0_g1_i18	Csa_4G308570	lncrna	mrna
TRINITY_DN10873_c0_g1_i18	Csa_4G006510	lncrna	mrna
TRINITY_DN10873_c0_g1_i18	Csa_4G641000	lncrna	mrna
TRINITY_DN10873_c0_g1_i18	Csa_4G619050	lncrna	mrna
TRINITY_DN10873_c0_g1_i18	Csa_4G064640	lncrna	mrna
TRINITY_DN10873_c0_g1_i18	Csa_4G616790	lncrna	mrna
TRINITY_DN10873_c0_g1_i18	Csa_4G050175	lncrna	mrna
TRINITY_DN10873_c0_g1_i18	Csa_4G279855	lncrna	mrna
TRINITY_DN10873_c0_g1_i18	Csa_4G295455	lncrna	mrna
TRINITY_DN10873_c0_g1_i18	Csa_4G373120	lncrna	mrna
TRINITY_DN10873_c0_g1_i18	Csa_4G410860	lncrna	mrna
TRINITY_DN10873_c0_g1_i18	Csa_4G006290	lncrna	mrna
TRINITY_DN10903_c4_g5_i4	Csa_5G168815	lncrna	mrna
TRINITY_DN10903_c4_g5_i4	Csa_5G622820	lncrna	mrna
TRINITY_DN10903_c4_g5_i4	Csa_5G649340	lncrna	mrna
TRINITY_DN10903_c4_g5_i4	Csa_5G002040	lncrna	mrna
TRINITY_DN10903_c4_g5_i4	Csa_5G584380	lncrna	mrna
TRINITY_DN10903_c4_g5_i4	Csa_5G152900	lncrna	mrna
TRINITY_DN10903_c4_g5_i4	Csa_1G589750	lncrna	mrna
TRINITY_DN10903_c4_g5_i4	Csa_1G654845	lncrna	mrna
TRINITY_DN10903_c4_g5_i4	Csa_1G612910	lncrna	mrna
TRINITY_DN10903_c4_g5_i4	Csa_1G574990	lncrna	mrna
TRINITY_DN10903_c4_g5_i4	Csa_1G023590	lncrna	mrna
TRINITY_DN10903_c4_g5_i4	Csa_1G073660	lncrna	mrna
TRINITY_DN10903_c4_g5_i4	Csa_1G713680	lncrna	mrna
TRINITY_DN10903_c4_g5_i4	Csa_6G505915	lncrna	mrna
TRINITY_DN10903_c4_g5_i4	Csa_6G490830	lncrna	mrna
TRINITY_DN10903_c4_g5_i4	Csa_6G009480	lncrna	mrna
TRINITY_DN10903_c4_g5_i4	Csa_6G141400	lncrna	mrna
TRINITY_DN10903_c4_g5_i4	Csa_6G516820	lncrna	mrna
TRINITY_DN10903_c4_g5_i4	Csa_6G524100	lncrna	mrna
TRINITY_DN10903_c4_g5_i4	Csa_6G366350	lncrna	mrna
TRINITY_DN10903_c4_g5_i4	Csa_6G193600	lncrna	mrna
TRINITY_DN10903_c4_g5_i4	Csa_2G034810	lncrna	mrna
TRINITY_DN10903_c4_g5_i4	Csa_2G083730	lncrna	mrna
TRINITY_DN10903_c4_g5_i4	Csa_2G074215	lncrna	mrna
TRINITY_DN10903_c4_g5_i4	Csa_2G382650	lncrna	mrna
TRINITY_DN10903_c4_g5_i4	Csa_2G005910	lncrna	mrna
TRINITY_DN10903_c4_g5_i4	Csa_2G367240	lncrna	mrna
TRINITY_DN10903_c4_g5_i4	Csa_2G345940	lncrna	mrna
TRINITY_DN10903_c4_g5_i4	Csa_7G262890	lncrna	mrna
TRINITY_DN10903_c4_g5_i4	Csa_7G432330	lncrna	mrna
TRINITY_DN10903_c4_g5_i4	Csa_7G432460	lncrna	mrna
TRINITY_DN10903_c4_g5_i4	Csa_3G845470	lncrna	mrna
TRINITY_DN10903_c4_g5_i4	Csa_3G735030	lncrna	mrna
TRINITY_DN10903_c4_g5_i4	Csa_3G821035	lncrna	mrna
TRINITY_DN10903_c4_g5_i4	Csa_3G002770	lncrna	mrna
TRINITY_DN10903_c4_g5_i4	Csa_4G343080	lncrna	mrna
TRINITY_DN10903_c4_g5_i4	Csa_4G420120	lncrna	mrna
TRINITY_DN10903_c4_g5_i4	Csa_4G179680	lncrna	mrna
TRINITY_DN10903_c4_g5_i4	Csa_4G614190	lncrna	mrna
TRINITY_DN10903_c4_g5_i4	Csa_4G056720	lncrna	mrna
TRINITY_DN10903_c4_g5_i4	Csa_4G063430	lncrna	mrna
TRINITY_DN9700_c0_g1_i3	Csa_5G222470	lncrna	mrna
TRINITY_DN9700_c0_g1_i3	Csa_5G604310	lncrna	mrna
TRINITY_DN9700_c0_g1_i3	Csa_5G139750	lncrna	mrna
TRINITY_DN9700_c0_g1_i3	Csa_1G000700	lncrna	mrna
TRINITY_DN9700_c0_g1_i3	Csa_1G009770	lncrna	mrna
TRINITY_DN9700_c0_g1_i3	Csa_6G006180	lncrna	mrna
TRINITY_DN9700_c0_g1_i3	Csa_6G058200	lncrna	mrna
TRINITY_DN9700_c0_g1_i3	Csa_6G488320	lncrna	mrna
TRINITY_DN9700_c0_g1_i3	Csa_6G182160	lncrna	mrna
TRINITY_DN9700_c0_g1_i3	Csa_6G004560	lncrna	mrna
TRINITY_DN9700_c0_g1_i3	Csa_6G401510	lncrna	mrna
TRINITY_DN9700_c0_g1_i3	Csa_6G059230	lncrna	mrna
TRINITY_DN9700_c0_g1_i3	Csa_6G504450	lncrna	mrna
TRINITY_DN9700_c0_g1_i3	Csa_6G516990	lncrna	mrna
TRINITY_DN9700_c0_g1_i3	Csa_6G087765	lncrna	mrna
TRINITY_DN9700_c0_g1_i3	Csa_6G005160	lncrna	mrna
TRINITY_DN9700_c0_g1_i3	Csa_2G008650	lncrna	mrna
TRINITY_DN9700_c0_g1_i3	Csa_2G074215	lncrna	mrna
TRINITY_DN9700_c0_g1_i3	Csa_2G162140	lncrna	mrna
TRINITY_DN9700_c0_g1_i3	Csa_2G033310	lncrna	mrna
TRINITY_DN9700_c0_g1_i3	Csa_2G003570	lncrna	mrna
TRINITY_DN9700_c0_g1_i3	Csa_7G009730	lncrna	mrna
TRINITY_DN9700_c0_g1_i3	Csa_7G059155	lncrna	mrna
TRINITY_DN9700_c0_g1_i3	Csa_7G073420	lncrna	mrna
TRINITY_DN9700_c0_g1_i3	Csa_7G446630	lncrna	mrna
TRINITY_DN9700_c0_g1_i3	Csa_7G305630	lncrna	mrna
TRINITY_DN9700_c0_g1_i3	Csa_3G702620	lncrna	mrna
TRINITY_DN9700_c0_g1_i3	Csa_3G778260	lncrna	mrna
TRINITY_DN9700_c0_g1_i3	Csa_3G874410	lncrna	mrna
TRINITY_DN9700_c0_g1_i3	Csa_3G002770	lncrna	mrna
TRINITY_DN9700_c0_g1_i3	Csa_3G144200	lncrna	mrna
TRINITY_DN9700_c0_g1_i3	Csa_3G166360	lncrna	mrna
TRINITY_DN9700_c0_g1_i3	Csa_4G003710	lncrna	mrna
TRINITY_DN9700_c0_g1_i3	Csa_4G053250	lncrna	mrna
TRINITY_DN9700_c0_g1_i3	Csa_4G179115	lncrna	mrna
TRINITY_DN9700_c0_g1_i4	Csa_5G167070	lncrna	mrna
TRINITY_DN9700_c0_g1_i4	Csa_5G643900	lncrna	mrna
TRINITY_DN9700_c0_g1_i4	Csa_5G056090	lncrna	mrna
TRINITY_DN9700_c0_g1_i4	Csa_5G603920	lncrna	mrna
TRINITY_DN9700_c0_g1_i4	Csa_5G608140	lncrna	mrna
TRINITY_DN9700_c0_g1_i4	Csa_5G223100	lncrna	mrna
TRINITY_DN9700_c0_g1_i4	Csa_5G623410	lncrna	mrna
TRINITY_DN9700_c0_g1_i4	Csa_5G211530	lncrna	mrna
TRINITY_DN9700_c0_g1_i4	Csa_5G150450	lncrna	mrna
TRINITY_DN9700_c0_g1_i4	Csa_1G154060	lncrna	mrna
TRINITY_DN9700_c0_g1_i4	Csa_1G153550	lncrna	mrna
TRINITY_DN9700_c0_g1_i4	Csa_1G502890	lncrna	mrna
TRINITY_DN9700_c0_g1_i4	Csa_1G042540	lncrna	mrna
TRINITY_DN9700_c0_g1_i4	Csa_1G637440	lncrna	mrna
TRINITY_DN9700_c0_g1_i4	Csa_1G383520	lncrna	mrna
TRINITY_DN9700_c0_g1_i4	Csa_1G690285	lncrna	mrna
TRINITY_DN9700_c0_g1_i4	Csa_1G172590	lncrna	mrna
TRINITY_DN9700_c0_g1_i4	Csa_1G045630	lncrna	mrna
TRINITY_DN9700_c0_g1_i4	Csa_1G011470	lncrna	mrna
TRINITY_DN9700_c0_g1_i4	Csa_1G038900	lncrna	mrna
TRINITY_DN9700_c0_g1_i4	Csa_1G073080	lncrna	mrna
TRINITY_DN9700_c0_g1_i4	Csa_1G590250	lncrna	mrna
TRINITY_DN9700_c0_g1_i4	Csa_6G006180	lncrna	mrna
TRINITY_DN9700_c0_g1_i4	Csa_6G006190	lncrna	mrna
TRINITY_DN9700_c0_g1_i4	Csa_6G058200	lncrna	mrna
TRINITY_DN9700_c0_g1_i4	Csa_6G499070	lncrna	mrna
TRINITY_DN9700_c0_g1_i4	Csa_6G092550	lncrna	mrna
TRINITY_DN9700_c0_g1_i4	Csa_6G363610	lncrna	mrna
TRINITY_DN9700_c0_g1_i4	Csa_6G516990	lncrna	mrna
TRINITY_DN9700_c0_g1_i4	Csa_6G005160	lncrna	mrna
TRINITY_DN9700_c0_g1_i4	Csa_6G088010	lncrna	mrna
TRINITY_DN9700_c0_g1_i4	Csa_6G239690	lncrna	mrna
TRINITY_DN9700_c0_g1_i4	Csa_6G526300	lncrna	mrna
TRINITY_DN9700_c0_g1_i4	Csa_6G338160	lncrna	mrna
TRINITY_DN9700_c0_g1_i4	Csa_6G409920	lncrna	mrna
TRINITY_DN9700_c0_g1_i4	Csa_6G509050	lncrna	mrna
TRINITY_DN9700_c0_g1_i4	Csa_6G509560	lncrna	mrna
TRINITY_DN9700_c0_g1_i4	Csa_6G042370	lncrna	mrna
TRINITY_DN9700_c0_g1_i4	Csa_2G177200	lncrna	mrna
TRINITY_DN9700_c0_g1_i4	Csa_2G245510	lncrna	mrna
TRINITY_DN9700_c0_g1_i4	Csa_2G234580	lncrna	mrna
TRINITY_DN9700_c0_g1_i4	Csa_2G382710	lncrna	mrna
TRINITY_DN9700_c0_g1_i4	Csa_2G169730	lncrna	mrna
TRINITY_DN9700_c0_g1_i4	Csa_2G074215	lncrna	mrna
TRINITY_DN9700_c0_g1_i4	Csa_2G423580	lncrna	mrna
TRINITY_DN9700_c0_g1_i4	Csa_2G292820	lncrna	mrna
TRINITY_DN9700_c0_g1_i4	Csa_2G176700	lncrna	mrna
TRINITY_DN9700_c0_g1_i4	Csa_2G315900	lncrna	mrna
TRINITY_DN9700_c0_g1_i4	Csa_2G004170	lncrna	mrna
TRINITY_DN9700_c0_g1_i4	Csa_2G263940	lncrna	mrna
TRINITY_DN9700_c0_g1_i4	Csa_2G000310	lncrna	mrna
TRINITY_DN9700_c0_g1_i4	Csa_2G379360	lncrna	mrna
TRINITY_DN9700_c0_g1_i4	Csa_2G234585	lncrna	mrna
TRINITY_DN9700_c0_g1_i4	Csa_2G115750	lncrna	mrna
TRINITY_DN9700_c0_g1_i4	Csa_2G285320	lncrna	mrna
TRINITY_DN9700_c0_g1_i4	Csa_2G009520	lncrna	mrna
TRINITY_DN9700_c0_g1_i4	Csa_2G004760	lncrna	mrna
TRINITY_DN9700_c0_g1_i4	Csa_7G452360	lncrna	mrna
TRINITY_DN9700_c0_g1_i4	Csa_7G009730	lncrna	mrna
TRINITY_DN9700_c0_g1_i4	Csa_7G322600	lncrna	mrna
TRINITY_DN9700_c0_g1_i4	Csa_7G073420	lncrna	mrna
TRINITY_DN9700_c0_g1_i4	Csa_7G312940	lncrna	mrna
TRINITY_DN9700_c0_g1_i4	Csa_7G071560	lncrna	mrna
TRINITY_DN9700_c0_g1_i4	Csa_7G018760	lncrna	mrna
TRINITY_DN9700_c0_g1_i4	Csa_7G065180	lncrna	mrna
TRINITY_DN9700_c0_g1_i4	Csa_7G304870	lncrna	mrna
TRINITY_DN9700_c0_g1_i4	Csa_3G702620	lncrna	mrna
TRINITY_DN9700_c0_g1_i4	Csa_3G149330	lncrna	mrna
TRINITY_DN9700_c0_g1_i4	Csa_3G078820	lncrna	mrna
TRINITY_DN9700_c0_g1_i4	Csa_3G904080	lncrna	mrna
TRINITY_DN9700_c0_g1_i4	Csa_3G829190	lncrna	mrna
TRINITY_DN9700_c0_g1_i4	Csa_3G636440	lncrna	mrna
TRINITY_DN9700_c0_g1_i4	Csa_3G060980	lncrna	mrna
TRINITY_DN9700_c0_g1_i4	Csa_3G200700	lncrna	mrna
TRINITY_DN9700_c0_g1_i4	Csa_3G002770	lncrna	mrna
TRINITY_DN9700_c0_g1_i4	Csa_3G153730	lncrna	mrna
TRINITY_DN9700_c0_g1_i4	Csa_3G172960	lncrna	mrna
TRINITY_DN9700_c0_g1_i4	Csa_3G743440	lncrna	mrna
TRINITY_DN9700_c0_g1_i4	Csa_3G653430	lncrna	mrna
TRINITY_DN9700_c0_g1_i4	Csa_3G017230	lncrna	mrna
TRINITY_DN9700_c0_g1_i4	Csa_3G651880	lncrna	mrna
TRINITY_DN9700_c0_g1_i4	Csa_3G166360	lncrna	mrna
TRINITY_DN9700_c0_g1_i4	Csa_3G819880	lncrna	mrna
TRINITY_DN9700_c0_g1_i4	Csa_3G408550	lncrna	mrna
TRINITY_DN9700_c0_g1_i4	Csa_4G031040	lncrna	mrna
TRINITY_DN9700_c0_g1_i4	Csa_4G003710	lncrna	mrna
TRINITY_DN9700_c0_g1_i4	Csa_4G314440	lncrna	mrna
TRINITY_DN9700_c0_g1_i4	Csa_4G083630	lncrna	mrna
TRINITY_DN9700_c0_g1_i4	Csa_4G010960	lncrna	mrna
TRINITY_DN9700_c0_g1_i4	Csa_4G006240	lncrna	mrna
TRINITY_DN9700_c0_g1_i4	Csa_4G017050	lncrna	mrna
TRINITY_DN9700_c0_g1_i4	Csa_4G297540	lncrna	mrna
TRINITY_DN9700_c0_g1_i4	Csa_4G098710	lncrna	mrna
TRINITY_DN9700_c0_g1_i4	Csa_4G291360	lncrna	mrna
TRINITY_DN9700_c0_g1_i4	Csa_4G288090	lncrna	mrna
TRINITY_DN9700_c0_g1_i4	Csa_4G620610	lncrna	mrna

## Sheet: validated
Supplementary Table S12. Validated interactions in miRNA-lncRNA and miRNA-mRNA				Description
source	target	source code	target code
gso-miR1508a	TRINITY_DN13265_c2_g1_i4	mirna	lncrna
gma-miR1508c	TRINITY_DN13265_c2_g1_i4	mirna	lncrna
TRINITY_DN13265_c2_g1_i4	Csa_5G537530	lncrna	mrna	Ethylene-regulated transcript 2 (ERT2)
TRINITY_DN13265_c2_g1_i4	Csa_5G003640	lncrna	mrna	E3 ubiquitin-protein ligase MARCH3; contains IPR011016 (Zinc finger, RING-CH-type), IPR013083 (Zinc finger, RING/FYVE/PHD-type), IPR022143 (Protein of unknown function DUF3675)
TRINITY_DN13265_c2_g1_i4	Csa_5G031950	lncrna	mrna	BZIP transcription factor; contains IPR004827 (Basic-leucine zipper domain), IPR025422 (DOG1 domain)
TRINITY_DN13265_c2_g1_i4	Csa_5G532470	lncrna	mrna	Structural maintenance of chromosomes protein; contains IPR003395 (RecF/RecN/SMC), IPR027417 (P-loop containing nucleoside triphosphate hydrolase)
TRINITY_DN13265_c2_g1_i4	Csa_1G089495	lncrna	mrna
TRINITY_DN13265_c2_g1_i4	Csa_1G077140	lncrna	mrna	Unknown protein
TRINITY_DN13265_c2_g1_i4	Csa_1G533430	lncrna	mrna	Light-dependent short hypocotyls 1; contains IPR006936 (Domain of unknown function DUF640)
TRINITY_DN13265_c2_g1_i4	Csa_1G066540	lncrna	mrna	Unknown protein
TRINITY_DN13265_c2_g1_i4	Csa_1G503400	lncrna	mrna	Ubiquitin-conjugating enzyme; contains IPR016135 (Ubiquitin-conjugating enzyme/RWD-like), IPR023313 (Ubiquitin-conjugating enzyme, active site)
TRINITY_DN13265_c2_g1_i4	Csa_1G612910	lncrna	mrna	Calcium-dependent protein kinase, putative; contains IPR011009 (Protein kinase-like domain)
TRINITY_DN13265_c2_g1_i4	Csa_1G294070	lncrna	mrna	Unknown protein
TRINITY_DN13265_c2_g1_i4	Csa_1G629000	lncrna	mrna	Unknown protein
TRINITY_DN13265_c2_g1_i4	Csa_1G537460	lncrna	mrna	Unknown protein
TRINITY_DN13265_c2_g1_i4	Csa_6G520450	lncrna	mrna	Unknown protein
TRINITY_DN13265_c2_g1_i4	Csa_6G491090	lncrna	mrna	Unknown protein
TRINITY_DN13265_c2_g1_i4	Csa_6G428020	lncrna	mrna	Unknown protein
TRINITY_DN13265_c2_g1_i4	Csa_6G344210	lncrna	mrna	MYB transcription factor; contains IPR009057 (Homeodomain-like)
TRINITY_DN13265_c2_g1_i4	Csa_6G154520	lncrna	mrna	Unknown protein
TRINITY_DN13265_c2_g1_i4	Csa_6G355980	lncrna	mrna	Unknown protein
TRINITY_DN13265_c2_g1_i4	Csa_6G358670	lncrna	mrna	Zinc finger CCCH domain-containing protein; contains IPR000571 (Zinc finger, CCCH-type)
TRINITY_DN13265_c2_g1_i4	Csa_6G513540	lncrna	mrna	Unknown protein
TRINITY_DN13265_c2_g1_i4	Csa_6G524680	lncrna	mrna	Alginate regulatory protein AlgP
TRINITY_DN13265_c2_g1_i4	Csa_2G074215	lncrna	mrna
TRINITY_DN13265_c2_g1_i4	Csa_2G008120	lncrna	mrna	Unknown protein
TRINITY_DN13265_c2_g1_i4	Csa_2G008090	lncrna	mrna	Unknown protein
TRINITY_DN13265_c2_g1_i4	Csa_2G365690	lncrna	mrna	Cell growth defect factor 2
TRINITY_DN13265_c2_g1_i4	Csa_2G015340	lncrna	mrna	Unknown protein
TRINITY_DN13265_c2_g1_i4	Csa_2G139830	lncrna	mrna	Unknown protein
TRINITY_DN13265_c2_g1_i4	Csa_2G405000	lncrna	mrna	Unknown protein
TRINITY_DN13265_c2_g1_i4	Csa_7G009180	lncrna	mrna	Unknown protein
TRINITY_DN13265_c2_g1_i4	Csa_7G012420	lncrna	mrna	Unknown protein
TRINITY_DN13265_c2_g1_i4	Csa_7G432210	lncrna	mrna	Serine-rich protein
TRINITY_DN13265_c2_g1_i4	Csa_7G047225	lncrna	mrna
TRINITY_DN13265_c2_g1_i4	Csa_7G259370	lncrna	mrna	Unknown protein
TRINITY_DN13265_c2_g1_i4	Csa_3G251930	lncrna	mrna	Unknown protein
TRINITY_DN13265_c2_g1_i4	Csa_3G284010	lncrna	mrna	Unknown protein
TRINITY_DN13265_c2_g1_i4	Csa_3G133220	lncrna	mrna	Unknown protein
TRINITY_DN13265_c2_g1_i4	Csa_3G319300	lncrna	mrna	Unknown protein
TRINITY_DN13265_c2_g1_i4	Csa_3G687220	lncrna	mrna	Leucine-rich repeat-containing protein; contains IPR002182 (NB-ARC), IPR027417 (P-loop containing nucleoside triphosphate hydrolase)
TRINITY_DN13265_c2_g1_i4	Csa_3G119315	lncrna	mrna
TRINITY_DN13265_c2_g1_i4	Csa_3G911270	lncrna	mrna	Unknown protein
TRINITY_DN13265_c2_g1_i4	Csa_3G113360	lncrna	mrna	RNA-binding protein containing a PIN domain; contains IPR010298 (Protein of unknown function DUF901)
TRINITY_DN13265_c2_g1_i4	Csa_3G702660	lncrna	mrna	Unknown protein
TRINITY_DN13265_c2_g1_i4	Csa_3G911280	lncrna	mrna	Ethphon-induced protein; contains IPR007650 (Protein of unknown function DUF581)
TRINITY_DN13265_c2_g1_i4	Csa_3G121670	lncrna	mrna	Unknown protein
TRINITY_DN13265_c2_g1_i4	Csa_3G045170	lncrna	mrna	Unknown protein
TRINITY_DN13265_c2_g1_i4	Csa_4G165860	lncrna	mrna	Unknown protein
TRINITY_DN13265_c2_g1_i4	Csa_4G439080	lncrna	mrna	DNA polymerase I
TRINITY_DN13265_c2_g1_i4	Csa_4G652790	lncrna	mrna	Calcium uptake protein 1, mitochondrial-like; contains IPR011992 (EF-hand-like domain)
TRINITY_DN13265_c2_g1_i4	Csa_4G014080	lncrna	mrna	Cathepsin B-like cysteine proteinase 3; contains IPR013128 (Peptidase C1A, papain)
TRINITY_DN13265_c2_g1_i4	Csa_4G015170	lncrna	mrna	Cathepsin B-like cysteine proteinase 3; contains IPR013128 (Peptidase C1A, papain)
TRINITY_DN13265_c2_g1_i4	Csa_4G641565	lncrna	mrna
TRINITY_DN13265_c2_g1_i4	Csa_4G575870	lncrna	mrna	Unknown protein
TRINITY_DN13265_c2_g1_i4	Csa_4G297460	lncrna	mrna	Unknown protein
TRINITY_DN13265_c2_g1_i4	Csa_4G124870	lncrna	mrna	Putative RING zinc finger protein; contains IPR013083 (Zinc finger, RING/FYVE/PHD-type)
TRINITY_DN13265_c2_g1_i4	Csa_4G593920	lncrna	mrna	Plant RNA cleavage stimulation factor, putative
TRINITY_DN13265_c2_g1_i4	Csa_4G233360	lncrna	mrna	Unknown protein
stout_120#7:13224577|13227148	gso-miR1508a	circrna	mirna
gso-miR1508a	Csa_6G358160	mirna	mrna	Bzip-related transcription factor-like; contains IPR006867 (Domain of unknown function DUF632), IPR006868 (Domain of unknown function DUF630)
gso-miR1508a	Csa_3G687750	mirna	mrna	Putative integral membrane protein; contains IPR005134 (Uncharacterised protein family UPF0114)
gso-miR1508a	Csa_5G636660	mirna	mrna	Pentatricopeptide repeat-containing protein; contains IPR002885 (Pentatricopeptide repeat), IPR011990 (Tetratricopeptide-like helical)
gso-miR1508a	Csa_6G135970	mirna	mrna	Cell cycle control protein; contains IPR005045 (Protein of unknown function DUF284, transmembrane eukaryotic)
gso-miR1508a	Csa_4G414400	mirna	mrna	Putative nucleolar-protein-domain family protein; contains IPR019186 (Nucleolar protein 12)
gso-miR1508a	Csa_3G132010	mirna	mrna	Glutathione reductase; contains IPR006324 (Glutathione-disulphide reductase), IPR013027 (FAD-dependent pyridine nucleotide-disulphide oxidoreductase), IPR016156 (FAD/NAD-linked reductase, dimerisation), IPR023753 (Pyridine nucleotide-disulphide oxidoreductase, FAD/NAD(P)-binding domain)
gso-miR1508a	Csa_7G047380	mirna	mrna	Late embryogenesis abundant hydroxyproline-rich glycoprotein; contains IPR004864 (Late embryogenesis abundant protein, LEA-14)
gso-miR1508a	Csa_4G410820	mirna	mrna	Abhydrolase domain-containing protein FAM108C1
gso-miR1508a	Csa_7G339690	mirna	mrna	IFA-binding protein; contains IPR007656 (Zein-binding domain)
gso-miR1508a	Csa_5G522930	mirna	mrna	Methyltransferase; contains IPR004159 (Putative S-adenosyl-L-methionine-dependent methyltransferase), IPR007877 (Protein of unknown function DUF707)
gso-miR1508a	Csa_1G181300	mirna	mrna	Large subunit GTPase-like protein
gso-miR1508a	Csa_2G059790	mirna	mrna	1-acyl-sn-glycerol-3-phosphate acyltransferase, putative; contains IPR002123 (Phospholipid/glycerol acyltransferase)
gso-miR1508a	Csa_4G337880	mirna	mrna	DNA helicase INO80; contains IPR000330 (SNF2-related), IPR001650 (Helicase, C-terminal), IPR020838 (DBINO domain), IPR027417 (P-loop containing nucleoside triphosphate hydrolase)
gso-miR1508a	Csa_2G351840	mirna	mrna	Unknown protein
gso-miR1508a	Csa_1G045760	mirna	mrna	AT3g47831/T23J7
gso-miR1508a	Csa_3G627730	mirna	mrna	Cytochrome b5; contains IPR001199 (Cytochrome b5-like heme/steroid binding domain)
